# Supplementary material for: HIV-1 capsid stability enables inositol phosphate-independent infection of target cells and promotes integration into genes
Source: PLoS Pathog. 2023 Jun 2;19(6):e1011423. doi: 10.1371/journal.ppat.1011423 (PMC10266667; doi:10.1371/journal.ppat.1011423)
Supplement: S2 Data — (TAR.GZ) [file ppat.1011423.s013.tar.gz › CEM_WT_B/CA_T200I-K203A/Unique_hg38_integration_sites/9035-GS-4.bed]

chr1	629690	629691	A01177:95:HFCNFDSX5:4:2375:3233:11381/1	60	-
chr1	629705	629706	A01177:95:HFCNFDSX5:4:1554:31087:26584/1	60	-
chr1	744981	744982	A01177:95:HFCNFDSX5:4:1562:31376:8140	60	+
chr1	765452	765453	A01177:95:HFCNFDSX5:4:1134:18629:7795	60	-
chr1	809858	809859	A01177:95:HFCNFDSX5:4:1348:15284:1971/1	60	+
chr1	810535	810536	A01177:95:HFCNFDSX5:4:1204:28881:16344	60	+
chr1	810851	810852	A01177:95:HFCNFDSX5:4:1277:11812:4445/1	60	-
chr1	817320	817321	A01177:95:HFCNFDSX5:4:2656:12807:12524/1	60	-
chr1	846010	846011	A01177:95:HFCNFDSX5:4:2253:4679:23970/1	60	+
chr1	854567	854568	A01177:95:HFCNFDSX5:4:2632:7581:29434/1	60	-
chr1	1114799	1114800	A01177:95:HFCNFDSX5:4:1175:14597:19758	60	-
chr1	1263282	1263283	A01177:95:HFCNFDSX5:4:2547:17463:12070	60	-
chr1	1264149	1264150	A01177:95:HFCNFDSX5:4:1242:26205:29653/1	60	+
chr1	1270346	1270347	A01177:95:HFCNFDSX5:4:1569:2013:31782	60	-
chr1	1271698	1271699	A01177:95:HFCNFDSX5:4:1116:2926:27539/1	60	+
chr1	1317758	1317759	A01177:95:HFCNFDSX5:4:1165:23466:11162/1	60	-
chr1	1392899	1392900	A01177:95:HFCNFDSX5:4:1214:23484:27414	60	-
chr1	1402538	1402539	A01177:95:HFCNFDSX5:4:1123:18385:32487/1	60	+
chr1	1522287	1522288	A01177:95:HFCNFDSX5:4:1548:31792:16971/1	60	-
chr1	1522289	1522290	A01177:95:HFCNFDSX5:4:1205:32696:14653/1	60	-
chr1	1565783	1565784	A01177:95:HFCNFDSX5:4:1222:20039:2472/1	60	-
chr1	1569695	1569696	A01177:95:HFCNFDSX5:4:2304:15022:36088/1	60	+
chr1	1655988	1655989	A01177:95:HFCNFDSX5:4:1125:10267:31266/1	60	+
chr1	1684664	1684665	A01177:95:HFCNFDSX5:4:1345:22092:20619/1	60	-
chr1	1685087	1685088	A01177:95:HFCNFDSX5:4:1108:12264:12774	60	-
chr1	1800810	1800811	A01177:95:HFCNFDSX5:4:1118:21061:14105/1	60	+
chr1	1813249	1813250	A01177:95:HFCNFDSX5:4:1114:27624:24345/1	60	+
chr1	1813696	1813697	A01177:95:HFCNFDSX5:4:2244:20726:33912/1	60	-
chr1	1870305	1870306	A01177:95:HFCNFDSX5:4:1119:25003:15483/1	60	+
chr1	1876654	1876655	A01177:95:HFCNFDSX5:4:1459:16441:33348/1	60	-
chr1	6792896	6792897	A01177:95:HFCNFDSX5:4:1109:23493:17660/1	60	-
chr1	6826819	6826820	A01177:95:HFCNFDSX5:4:1107:31530:23563/1	60	+
chr1	8641819	8641820	A01177:95:HFCNFDSX5:4:1102:26286:16454/1	60	-
chr1	8676508	8676509	A01177:95:HFCNFDSX5:4:2666:17390:28980	60	+
chr1	8757461	8757462	A01177:95:HFCNFDSX5:4:1110:2266:34820/1	60	+
chr1	8808585	8808586	A01177:95:HFCNFDSX5:4:2358:2437:29074	60	-
chr1	8867746	8867747	A01177:95:HFCNFDSX5:4:2409:15709:35274/1	60	+
chr1	9707321	9707322	A01177:95:HFCNFDSX5:4:1146:14064:26287	60	-
chr1	9821504	9821505	A01177:95:HFCNFDSX5:4:1101:19108:36370/1	60	+
chr1	10123626	10123627	A01177:95:HFCNFDSX5:4:1112:9598:20713	60	+
chr1	10127842	10127843	A01177:95:HFCNFDSX5:4:1136:6280:14152/1	60	-
chr1	10283651	10283652	A01177:95:HFCNFDSX5:4:1134:32090:5776/1	60	+
chr1	10285509	10285510	A01177:95:HFCNFDSX5:4:1164:2989:13182/1	60	+
chr1	11223585	11223586	A01177:95:HFCNFDSX5:4:1323:22516:36354	60	-
chr1	11983228	11983229	A01177:95:HFCNFDSX5:4:2268:15058:13479	60	-
chr1	12036433	12036434	A01177:95:HFCNFDSX5:4:1618:23113:20635/1	60	-
chr1	12102934	12102935	A01177:95:HFCNFDSX5:4:1112:14181:36448	60	+
chr1	12264062	12264063	A01177:95:HFCNFDSX5:4:1430:31295:36213	60	-
chr1	12296146	12296147	A01177:95:HFCNFDSX5:4:1318:27453:8985/1	60	+
chr1	12347797	12347798	A01177:95:HFCNFDSX5:4:1126:12707:30859/1	60	+
chr1	12350495	12350496	A01177:95:HFCNFDSX5:4:1104:17454:9017/1	60	-
chr1	12520461	12520462	A01177:95:HFCNFDSX5:4:2313:14959:20823	60	-
chr1	13532663	13532664	A01177:95:HFCNFDSX5:4:1547:9498:25676/1	60	+
chr1	13735900	13735901	A01177:95:HFCNFDSX5:4:1126:14109:4758/1	60	+
chr1	13766603	13766604	A01177:95:HFCNFDSX5:4:1112:20021:7326/1	60	+
chr1	14866457	14866458	A01177:95:HFCNFDSX5:4:2417:26015:21089/1	60	+
chr1	15548539	15548540	A01177:95:HFCNFDSX5:4:2626:7934:23375	60	-
chr1	15548540	15548541	A01177:95:HFCNFDSX5:4:1125:4038:32659/1	60	-
chr1	15852310	15852311	A01177:95:HFCNFDSX5:4:1319:15555:36166	60	-
chr1	15852311	15852312	A01177:95:HFCNFDSX5:4:1565:6162:26506/1	60	-
chr1	15907753	15907754	A01177:95:HFCNFDSX5:4:1160:29170:8296/1	60	+
chr1	16372949	16372950	A01177:95:HFCNFDSX5:4:2506:1922:3098/1	60	-
chr1	16372951	16372952	A01177:95:HFCNFDSX5:4:1102:28393:23829/1	60	-
chr1	16989881	16989882	A01177:95:HFCNFDSX5:4:2629:28212:2879	60	+
chr1	17044317	17044318	A01177:95:HFCNFDSX5:4:1606:23276:17253/1	60	-
chr1	17416177	17416178	A01177:95:HFCNFDSX5:4:1149:24397:15655/1	60	+
chr1	19118444	19118445	A01177:95:HFCNFDSX5:4:1123:16794:13479	60	+
chr1	19135833	19135834	A01177:95:HFCNFDSX5:4:1147:1787:29450/1	60	+
chr1	19167921	19167922	A01177:95:HFCNFDSX5:4:1135:24279:30389/1	60	+
chr1	20851123	20851124	A01177:95:HFCNFDSX5:4:1110:18719:12179/1	60	-
chr1	20867339	20867340	A01177:95:HFCNFDSX5:4:1164:3902:20243/1	60	-
chr1	20875968	20875969	A01177:95:HFCNFDSX5:4:1426:24270:19570/1	60	-
chr1	20900744	20900745	A01177:95:HFCNFDSX5:4:2336:30942:7232	60	+
chr1	20995130	20995131	A01177:95:HFCNFDSX5:4:1164:14271:17190/1	60	-
chr1	20996868	20996869	A01177:95:HFCNFDSX5:4:1149:6271:4742/1	60	+
chr1	21003031	21003032	A01177:95:HFCNFDSX5:4:1129:29740:18458	60	-
chr1	21056128	21056129	A01177:95:HFCNFDSX5:4:1128:6533:16752	60	-
chr1	21075185	21075186	A01177:95:HFCNFDSX5:4:1151:4698:22341/1	60	-
chr1	21076988	21076989	A01177:95:HFCNFDSX5:4:1106:9489:10942/1	60	+
chr1	21126665	21126666	A01177:95:HFCNFDSX5:4:1157:17598:15875/1	60	+
chr1	21457128	21457129	A01177:95:HFCNFDSX5:4:1118:20320:2425/1	60	+
chr1	21751997	21751998	A01177:95:HFCNFDSX5:4:1148:17698:29700/1	60	+
chr1	22078269	22078270	A01177:95:HFCNFDSX5:4:1111:14940:12994/1	60	+
chr1	22515969	22515970	A01177:95:HFCNFDSX5:4:1470:13485:33238	60	-
chr1	22681221	22681222	A01177:95:HFCNFDSX5:4:1665:17418:16407	60	-
chr1	23313705	23313706	A01177:95:HFCNFDSX5:4:2511:28836:24032/1	60	-
chr1	23796804	23796805	A01177:95:HFCNFDSX5:4:1126:24306:3818	60	+
chr1	23968892	23968893	A01177:95:HFCNFDSX5:4:1113:30183:26177/1	60	-
chr1	23969330	23969331	A01177:95:HFCNFDSX5:4:1125:5502:27806/1	60	+
chr1	24997523	24997524	A01177:95:HFCNFDSX5:4:1146:21947:27132/1	60	-
chr1	25242376	25242377	A01177:95:HFCNFDSX5:4:1146:12210:33473	60	-
chr1	25362029	25362030	A01177:95:HFCNFDSX5:4:1102:5981:10066/1	60	+
chr1	25460969	25460970	A01177:95:HFCNFDSX5:4:1117:26621:30405/1	60	+
chr1	25606156	25606157	A01177:95:HFCNFDSX5:4:1512:18864:30718	60	+
chr1	26113073	26113074	A01177:95:HFCNFDSX5:4:1164:6777:16517/1	60	+
chr1	26252017	26252018	A01177:95:HFCNFDSX5:4:1253:25635:18928/1	60	-
chr1	26332793	26332794	A01177:95:HFCNFDSX5:4:1338:14344:36072/1	60	-
chr1	26710825	26710826	A01177:95:HFCNFDSX5:4:1143:31132:19836/1	60	-
chr1	26746861	26746862	A01177:95:HFCNFDSX5:4:1153:31919:10989/1	60	-
chr1	26751592	26751593	A01177:95:HFCNFDSX5:4:1166:28076:18646	60	-
chr1	27348368	27348369	A01177:95:HFCNFDSX5:4:1344:1036:26052	60	-
chr1	27432762	27432763	A01177:95:HFCNFDSX5:4:1250:11189:5181/1	60	+
chr1	27807826	27807827	A01177:95:HFCNFDSX5:4:2660:30653:10050/1	60	+
chr1	27996719	27996720	A01177:95:HFCNFDSX5:4:1128:9769:32033/1	60	+
chr1	28005965	28005966	A01177:95:HFCNFDSX5:4:2456:24144:19100/1	60	-
chr1	28018158	28018159	A01177:95:HFCNFDSX5:4:2426:16622:12023/1	60	+
chr1	28038840	28038841	A01177:95:HFCNFDSX5:4:2456:11758:13620	60	-
chr1	28058277	28058278	A01177:95:HFCNFDSX5:4:1140:25247:28432/1	60	-
chr1	28124159	28124160	A01177:95:HFCNFDSX5:4:1458:22752:29089	60	+
chr1	28158499	28158500	A01177:95:HFCNFDSX5:4:2216:16315:18192/1	60	-
chr1	28405705	28405706	A01177:95:HFCNFDSX5:4:2446:16080:12868	60	-
chr1	28427552	28427553	A01177:95:HFCNFDSX5:4:1114:22607:13338/1	60	+
chr1	28759464	28759465	A01177:95:HFCNFDSX5:4:1126:17662:18020/1	60	+
chr1	28815380	28815381	A01177:95:HFCNFDSX5:4:1651:31593:16595/1	60	-
chr1	28940767	28940768	A01177:95:HFCNFDSX5:4:1102:26775:9565/1	60	-
chr1	28950489	28950490	A01177:95:HFCNFDSX5:4:1102:2356:19977/1	60	-
chr1	29071914	29071915	A01177:95:HFCNFDSX5:4:1101:13801:28432/1	60	+
chr1	31000023	31000024	A01177:95:HFCNFDSX5:4:2526:10755:7592/1	60	+
chr1	31028429	31028430	A01177:95:HFCNFDSX5:4:1521:19723:33082/1	60	-
chr1	31036711	31036712	A01177:95:HFCNFDSX5:4:1101:17544:3537/1	60	+
chr1	31317972	31317973	A01177:95:HFCNFDSX5:4:2441:32344:23594	60	-
chr1	31911842	31911843	A01177:95:HFCNFDSX5:4:1159:9191:11960	60	-
chr1	31911843	31911844	A01177:95:HFCNFDSX5:4:1155:15447:27117	60	-
chr1	31915323	31915324	A01177:95:HFCNFDSX5:4:1468:9706:29105	60	-
chr1	31918838	31918839	A01177:95:HFCNFDSX5:4:1230:21025:5869/1	60	-
chr1	31921341	31921342	A01177:95:HFCNFDSX5:4:1165:20094:34601/1	60	+
chr1	31925787	31925788	A01177:95:HFCNFDSX5:4:1154:14733:16986/1	60	-
chr1	31933286	31933287	A01177:95:HFCNFDSX5:4:1562:27046:13823/1	60	+
chr1	32017302	32017303	A01177:95:HFCNFDSX5:4:1161:17833:1532	60	+
chr1	32311951	32311952	A01177:95:HFCNFDSX5:4:1531:23149:13745/1	60	+
chr1	32627201	32627202	A01177:95:HFCNFDSX5:4:1168:28248:18756/1	60	-
chr1	34561480	34561481	A01177:95:HFCNFDSX5:4:1376:32624:11616	60	+
chr1	35045104	35045105	A01177:95:HFCNFDSX5:4:2126:16812:8124/1	60	+
chr1	35114106	35114107	A01177:95:HFCNFDSX5:4:1349:22978:12383/1	60	-
chr1	35277013	35277014	A01177:95:HFCNFDSX5:4:1370:12879:21543	60	-
chr1	35365164	35365165	A01177:95:HFCNFDSX5:4:1120:11433:1188/1	60	-
chr1	35406629	35406630	A01177:95:HFCNFDSX5:4:1109:7925:8797/1	60	-
chr1	35496240	35496241	A01177:95:HFCNFDSX5:4:1133:16550:19225	60	+
chr1	35607481	35607482	A01177:95:HFCNFDSX5:4:1447:10031:13792	60	+
chr1	35953517	35953518	A01177:95:HFCNFDSX5:4:2328:7979:6104	60	-
chr1	35978471	35978472	A01177:95:HFCNFDSX5:4:1422:31268:20760/1	60	+
chr1	35988953	35988954	A01177:95:HFCNFDSX5:4:1272:5945:27978	60	+
chr1	36008021	36008022	A01177:95:HFCNFDSX5:4:1111:14787:36933/1	60	+
chr1	36060344	36060345	A01177:95:HFCNFDSX5:4:2131:10465:14074	60	-
chr1	36272110	36272111	A01177:95:HFCNFDSX5:4:2416:24930:17206/1	60	-
chr1	36357277	36357278	A01177:95:HFCNFDSX5:4:1321:9625:31313	60	-
chr1	37497273	37497274	A01177:95:HFCNFDSX5:4:1623:18982:32550	60	-
chr1	37509385	37509386	A01177:95:HFCNFDSX5:4:2109:2166:21120/1	60	-
chr1	38658004	38658005	A01177:95:HFCNFDSX5:4:2224:10212:16673/1	60	+
chr1	38901253	38901254	A01177:95:HFCNFDSX5:4:2537:6388:24862	60	-
chr1	39219132	39219133	A01177:95:HFCNFDSX5:4:1123:6081:18599/1	60	-
chr1	39255387	39255388	A01177:95:HFCNFDSX5:4:1102:8250:26021/1	60	+
chr1	39461580	39461581	A01177:95:HFCNFDSX5:4:1102:32244:13056	60	+
chr1	39856038	39856039	A01177:95:HFCNFDSX5:4:1501:22553:13369/1	60	+
chr1	40743477	40743478	A01177:95:HFCNFDSX5:4:1107:24279:36777/1	60	+
chr1	41154996	41154997	A01177:95:HFCNFDSX5:4:1101:28022:36683	60	-
chr1	42194197	42194198	A01177:95:HFCNFDSX5:4:2230:25527:11882	60	+
chr1	42217578	42217579	A01177:95:HFCNFDSX5:4:1216:7084:9721/1	60	-
chr1	42230102	42230103	A01177:95:HFCNFDSX5:4:1127:25265:22388/1	60	-
chr1	42248185	42248186	A01177:95:HFCNFDSX5:4:2652:10221:17848	60	+
chr1	42263511	42263512	A01177:95:HFCNFDSX5:4:1118:23873:11804/1	60	-
chr1	42401887	42401888	A01177:95:HFCNFDSX5:4:1126:10908:17660/1	60	-
chr1	42669276	42669277	A01177:95:HFCNFDSX5:4:1110:19298:31782/1	60	+
chr1	42684955	42684956	A01177:95:HFCNFDSX5:4:1271:17562:34632/1	60	+
chr1	42687087	42687088	A01177:95:HFCNFDSX5:4:1102:2727:18709/1	60	+
chr1	43711680	43711681	A01177:95:HFCNFDSX5:4:2456:18394:12680	60	-
chr1	43748490	43748491	A01177:95:HFCNFDSX5:4:1132:7934:31046	60	+
chr1	43820246	43820247	A01177:95:HFCNFDSX5:4:1305:20889:35196/1	60	+
chr1	43826977	43826978	A01177:95:HFCNFDSX5:4:1115:32606:30311/1	60	-
chr1	44273971	44273972	A01177:95:HFCNFDSX5:4:2259:5737:22639	60	+
chr1	44276753	44276754	A01177:95:HFCNFDSX5:4:1157:17734:21151/1	60	+
chr1	44340158	44340159	A01177:95:HFCNFDSX5:4:2331:26359:9377/1	60	+
chr1	44340159	44340160	A01177:95:HFCNFDSX5:4:1103:3866:13636/1	60	+
chr1	44340160	44340161	A01177:95:HFCNFDSX5:4:1105:28827:12023/1	60	+
chr1	44765958	44765959	A01177:95:HFCNFDSX5:4:1616:30572:28980	60	-
chr1	44898472	44898473	A01177:95:HFCNFDSX5:4:1239:22227:1814/1	60	-
chr1	44924098	44924099	A01177:95:HFCNFDSX5:4:1523:22345:25880	60	-
chr1	44948896	44948897	A01177:95:HFCNFDSX5:4:1105:13313:23015/1	60	-
chr1	44971069	44971070	A01177:95:HFCNFDSX5:4:1472:31765:15608/1	60	-
chr1	45675066	45675067	A01177:95:HFCNFDSX5:4:1104:22390:23234/1	60	-
chr1	45682107	45682108	A01177:95:HFCNFDSX5:4:1138:2853:4210/1	60	-
chr1	45713933	45713934	A01177:95:HFCNFDSX5:4:1569:4363:15843/1	60	-
chr1	45713935	45713936	A01177:95:HFCNFDSX5:4:2314:3784:17440	60	-
chr1	46112673	46112674	A01177:95:HFCNFDSX5:4:2225:30047:9377/1	60	+
chr1	46297371	46297372	A01177:95:HFCNFDSX5:4:1409:7572:7247/1	60	-
chr1	46850713	46850714	A01177:95:HFCNFDSX5:4:1525:3667:30733/1	60	+
chr1	47027320	47027321	A01177:95:HFCNFDSX5:4:1509:3504:19523/1	60	-
chr1	48459857	48459858	A01177:95:HFCNFDSX5:4:1262:29107:27258/1	60	-
chr1	49402854	49402855	A01177:95:HFCNFDSX5:4:1401:9670:13510/1	60	-
chr1	51454158	51454159	A01177:95:HFCNFDSX5:4:2509:23430:13041	60	+
chr1	51743226	51743227	A01177:95:HFCNFDSX5:4:1318:2528:5149/1	60	-
chr1	51815009	51815010	A01177:95:HFCNFDSX5:4:2342:13503:22623	60	+
chr1	51816213	51816214	A01177:95:HFCNFDSX5:4:1132:24650:35164/1	60	-
chr1	52294602	52294603	A01177:95:HFCNFDSX5:4:1209:10710:30624	60	-
chr1	52452712	52452713	A01177:95:HFCNFDSX5:4:1146:10511:11240/1	60	+
chr1	52494337	52494338	A01177:95:HFCNFDSX5:4:1126:27181:36605/1	60	+
chr1	52497037	52497038	A01177:95:HFCNFDSX5:4:2210:5990:6543	60	-
chr1	53766906	53766907	A01177:95:HFCNFDSX5:4:1408:7536:14356/1	60	-
chr1	54182724	54182725	A01177:95:HFCNFDSX5:4:2147:5376:21324	60	+
chr1	55205453	55205454	A01177:95:HFCNFDSX5:4:2523:10312:11490	60	-
chr1	60764974	60764975	A01177:95:HFCNFDSX5:4:1126:27868:28808/1	60	+
chr1	61398091	61398092	A01177:95:HFCNFDSX5:4:1639:23836:24455/1	60	-
chr1	61398093	61398094	A01177:95:HFCNFDSX5:4:2350:16197:27007/1	60	-
chr1	62476670	62476671	A01177:95:HFCNFDSX5:4:1114:30716:30577/1	60	-
chr1	62495056	62495057	A01177:95:HFCNFDSX5:4:1558:4074:11835	60	+
chr1	62613290	62613291	A01177:95:HFCNFDSX5:4:1649:12888:18521	60	+
chr1	62837587	62837588	A01177:95:HFCNFDSX5:4:1125:8214:12837/1	60	-
chr1	63509964	63509965	A01177:95:HFCNFDSX5:4:1428:17029:34397/1	60	+
chr1	65148001	65148002	A01177:95:HFCNFDSX5:4:2503:17327:13401/1	60	+
chr1	65808908	65808909	A01177:95:HFCNFDSX5:4:1217:26549:29340/1	60	-
chr1	67238156	67238157	A01177:95:HFCNFDSX5:4:2352:25283:28338/1	60	-
chr1	68478085	68478086	A01177:95:HFCNFDSX5:4:1112:15899:19413/1	60	-
chr1	69699486	69699487	A01177:95:HFCNFDSX5:4:2639:28483:5791/1	60	-
chr1	70290191	70290192	A01177:95:HFCNFDSX5:4:1116:2980:31360/1	60	+
chr1	70917203	70917204	A01177:95:HFCNFDSX5:4:1139:23647:25504/1	60	-
chr1	72487964	72487965	A01177:95:HFCNFDSX5:4:1139:11623:5838	60	+
chr1	73132056	73132057	A01177:95:HFCNFDSX5:4:1429:4363:22733	60	-
chr1	73670786	73670787	A01177:95:HFCNFDSX5:4:1603:8486:18850	60	-
chr1	73917035	73917036	A01177:95:HFCNFDSX5:4:1125:1479:31704	60	-
chr1	74766491	74766492	A01177:95:HFCNFDSX5:4:1533:13078:2347/1	60	+
chr1	74890462	74890463	A01177:95:HFCNFDSX5:4:1138:1976:32440/1	60	+
chr1	75816441	75816442	A01177:95:HFCNFDSX5:4:1227:7699:25473/1	60	-
chr1	76411093	76411094	A01177:95:HFCNFDSX5:4:1548:24352:33332	60	+
chr1	77743396	77743397	A01177:95:HFCNFDSX5:4:2357:18014:33254	60	-
chr1	81772508	81772509	A01177:95:HFCNFDSX5:4:1323:32334:21198/1	60	-
chr1	83136267	83136268	A01177:95:HFCNFDSX5:4:1133:27977:13870/1	60	+
chr1	84173866	84173867	A01177:95:HFCNFDSX5:4:1133:23900:16517/1	60	-
chr1	84201213	84201214	A01177:95:HFCNFDSX5:4:1106:5683:32941	60	-
chr1	84678058	84678059	A01177:95:HFCNFDSX5:4:1346:8793:11083/1	60	-
chr1	85177100	85177101	A01177:95:HFCNFDSX5:4:2625:13132:12555	60	-
chr1	85676117	85676118	A01177:95:HFCNFDSX5:4:1241:29451:28729	60	-
chr1	86932897	86932898	A01177:95:HFCNFDSX5:4:1304:11406:31046/1	60	+
chr1	87078798	87078799	A01177:95:HFCNFDSX5:4:1214:7690:10676	60	-
chr1	87341217	87341218	A01177:95:HFCNFDSX5:4:1405:19226:13651/1	60	-
chr1	88977237	88977238	A01177:95:HFCNFDSX5:4:1547:7654:27305	60	-
chr1	89168779	89168780	A01177:95:HFCNFDSX5:4:2517:24153:17487/1	60	-
chr1	89255443	89255444	A01177:95:HFCNFDSX5:4:1249:18918:24643/1	60	+
chr1	89868937	89868938	A01177:95:HFCNFDSX5:4:1131:16667:28698/1	60	-
chr1	90010603	90010604	A01177:95:HFCNFDSX5:4:1558:9923:14982	60	-
chr1	90933584	90933585	A01177:95:HFCNFDSX5:4:1376:12011:33505	60	+
chr1	92271818	92271819	A01177:95:HFCNFDSX5:4:1111:8576:16125	60	+
chr1	92301707	92301708	A01177:95:HFCNFDSX5:4:2123:21947:8844	60	+
chr1	92337328	92337329	A01177:95:HFCNFDSX5:4:1122:23149:32095/1	60	+
chr1	92533450	92533451	A01177:95:HFCNFDSX5:4:1101:14470:27743/1	60	+
chr1	92883067	92883068	A01177:95:HFCNFDSX5:4:1234:30680:30671	60	+
chr1	93156209	93156210	A01177:95:HFCNFDSX5:4:1301:21088:2440	60	-
chr1	93187417	93187418	A01177:95:HFCNFDSX5:4:1157:18059:6997/1	60	+
chr1	93230315	93230316	A01177:95:HFCNFDSX5:4:1250:24840:30702	60	-
chr1	94475736	94475737	A01177:95:HFCNFDSX5:4:1129:11369:18364/1	60	-
chr1	95671259	95671260	A01177:95:HFCNFDSX5:4:1332:22037:19429/1	60	-
chr1	97253292	97253293	A01177:95:HFCNFDSX5:4:1303:21721:9925	60	-
chr1	97344897	97344898	A01177:95:HFCNFDSX5:4:1536:22254:34147/1	60	-
chr1	97529648	97529649	A01177:95:HFCNFDSX5:4:2175:3016:21590	60	+
chr1	97701835	97701836	A01177:95:HFCNFDSX5:4:1167:8829:32628/1	60	-
chr1	97720286	97720287	A01177:95:HFCNFDSX5:4:2211:7618:9893	60	-
chr1	98135423	98135424	A01177:95:HFCNFDSX5:4:2346:6840:35196	60	+
chr1	98314081	98314082	A01177:95:HFCNFDSX5:4:1151:25635:30608/1	60	-
chr1	98461553	98461554	A01177:95:HFCNFDSX5:4:1119:26187:12336/1	60	-
chr1	98583885	98583886	A01177:95:HFCNFDSX5:4:1301:31232:17628/1	60	-
chr1	100100110	100100111	A01177:95:HFCNFDSX5:4:2555:25934:17879/1	60	-
chr1	102329834	102329835	A01177:95:HFCNFDSX5:4:1563:23710:34225/1	60	+
chr1	105839344	105839345	A01177:95:HFCNFDSX5:4:2619:4020:5228/1	60	-
chr1	107683273	107683274	A01177:95:HFCNFDSX5:4:1665:6632:36839/1	60	-
chr1	107683274	107683275	A01177:95:HFCNFDSX5:4:1108:26196:2456/1	60	-
chr1	107813351	107813352	A01177:95:HFCNFDSX5:4:2463:23827:30765/1	60	-
chr1	107839331	107839332	A01177:95:HFCNFDSX5:4:1101:15546:28291/1	60	+
chr1	107985627	107985628	A01177:95:HFCNFDSX5:4:1156:5737:35916/1	60	+
chr1	108183148	108183149	A01177:95:HFCNFDSX5:4:1145:26069:32456/1	60	+
chr1	108795867	108795868	A01177:95:HFCNFDSX5:4:1124:12292:18427/1	60	-
chr1	109550757	109550758	A01177:95:HFCNFDSX5:4:1158:3043:27868/1	60	-
chr1	109575505	109575506	A01177:95:HFCNFDSX5:4:2212:28583:7122	60	-
chr1	110010269	110010270	A01177:95:HFCNFDSX5:4:1266:18493:14512/1	60	+
chr1	110117227	110117228	A01177:95:HFCNFDSX5:4:2536:17779:25927	60	-
chr1	110882451	110882452	A01177:95:HFCNFDSX5:4:1375:3974:24878/1	60	+
chr1	110944642	110944643	A01177:95:HFCNFDSX5:4:1109:4806:28980/1	60	+
chr1	111172672	111172673	A01177:95:HFCNFDSX5:4:1467:3766:25207/1	60	-
chr1	111632003	111632004	A01177:95:HFCNFDSX5:4:1221:31656:3521/1	60	+
chr1	112538762	112538763	A01177:95:HFCNFDSX5:4:1121:3477:17910/1	60	+
chr1	112608529	112608530	A01177:95:HFCNFDSX5:4:1114:11704:7607/1	60	-
chr1	113814168	113814169	A01177:95:HFCNFDSX5:4:1106:19045:10426	60	+
chr1	114393524	114393525	A01177:95:HFCNFDSX5:4:1102:20283:18865/1	60	-
chr1	114486051	114486052	A01177:95:HFCNFDSX5:4:1209:29966:18317/1	60	+
chr1	116751321	116751322	A01177:95:HFCNFDSX5:4:2256:3314:13996/1	60	-
chr1	116751327	116751328	A01177:95:HFCNFDSX5:4:2369:13395:29199/1	60	-
chr1	116859647	116859648	A01177:95:HFCNFDSX5:4:2553:10682:21966/1	60	+
chr1	117093129	117093130	A01177:95:HFCNFDSX5:4:1102:28574:9674/1	60	-
chr1	117913832	117913833	A01177:95:HFCNFDSX5:4:2674:24939:3912/1	60	-
chr1	117913833	117913834	A01177:95:HFCNFDSX5:4:1117:7428:3521/1	60	-
chr1	120418778	120418779	A01177:95:HFCNFDSX5:4:2138:31873:15045/1	60	-
chr1	145020411	145020412	A01177:95:HFCNFDSX5:4:2336:14823:12477	60	-
chr1	145777413	145777414	A01177:95:HFCNFDSX5:4:1124:7952:11318/1	60	+
chr1	145782432	145782433	A01177:95:HFCNFDSX5:4:1104:11234:20823/1	60	+
chr1	146336524	146336525	A01177:95:HFCNFDSX5:4:1635:32334:4758	60	-
chr1	147603595	147603596	A01177:95:HFCNFDSX5:4:1273:26214:9565/1	60	-
chr1	147603596	147603597	A01177:95:HFCNFDSX5:4:1251:26937:25567	60	-
chr1	149592632	149592633	A01177:95:HFCNFDSX5:4:1626:32416:2581	60	+
chr1	149610499	149610500	A01177:95:HFCNFDSX5:4:1656:11171:31203/1	60	-
chr1	149610501	149610502	A01177:95:HFCNFDSX5:4:1175:21612:1344/1	60	+
chr1	150092941	150092942	A01177:95:HFCNFDSX5:4:2538:22525:35618	60	+
chr1	150114817	150114818	A01177:95:HFCNFDSX5:4:1230:4770:5337/1	60	-
chr1	150120133	150120134	A01177:95:HFCNFDSX5:4:1210:10267:28761/1	60	-
chr1	150254087	150254088	A01177:95:HFCNFDSX5:4:2544:26458:17848	60	+
chr1	150260933	150260934	A01177:95:HFCNFDSX5:4:2366:21983:4241/1	60	+
chr1	150300249	150300250	A01177:95:HFCNFDSX5:4:2254:8576:6386/1	60	-
chr1	150351745	150351746	A01177:95:HFCNFDSX5:4:2367:11225:15640/1	60	+
chr1	150390959	150390960	A01177:95:HFCNFDSX5:4:1107:6650:7498/1	60	+
chr1	150408670	150408671	A01177:95:HFCNFDSX5:4:1148:13015:24533/1	60	-
chr1	150767223	150767224	A01177:95:HFCNFDSX5:4:1240:13413:18677	60	-
chr1	150817460	150817461	A01177:95:HFCNFDSX5:4:1122:22498:19914/1	60	-
chr1	150825288	150825289	A01177:95:HFCNFDSX5:4:1507:26476:4476	60	-
chr1	150828770	150828771	A01177:95:HFCNFDSX5:4:1102:10511:18474/1	60	-
chr1	151021246	151021247	A01177:95:HFCNFDSX5:4:1112:18141:32409/1	60	-
chr1	151109012	151109013	A01177:95:HFCNFDSX5:4:1101:28357:21136/1	60	+
chr1	151337210	151337211	A01177:95:HFCNFDSX5:4:1168:26856:3317/1	60	-
chr1	151432145	151432146	A01177:95:HFCNFDSX5:4:1107:6379:11193	60	+
chr1	151636337	151636338	A01177:95:HFCNFDSX5:4:1221:13196:29794	60	+
chr1	151660550	151660551	A01177:95:HFCNFDSX5:4:1160:31322:20384/1	60	-
chr1	151663714	151663715	A01177:95:HFCNFDSX5:4:1345:5457:10034/1	60	-
chr1	151665847	151665848	A01177:95:HFCNFDSX5:4:1106:25229:29528/1	60	+
chr1	151669212	151669213	A01177:95:HFCNFDSX5:4:1359:1425:12978	60	-
chr1	151810733	151810734	A01177:95:HFCNFDSX5:4:2526:30056:2816/1	60	-
chr1	152938837	152938838	A01177:95:HFCNFDSX5:4:1443:20889:26177/1	60	+
chr1	153665013	153665014	A01177:95:HFCNFDSX5:4:1102:11098:24972	60	+
chr1	153665015	153665016	A01177:95:HFCNFDSX5:4:1375:31195:18693	60	+
chr1	153668819	153668820	A01177:95:HFCNFDSX5:4:1572:20238:19789	60	+
chr1	153871320	153871321	A01177:95:HFCNFDSX5:4:2642:23249:20212/1	60	-
chr1	153894233	153894234	A01177:95:HFCNFDSX5:4:2472:1868:20447/1	60	+
chr1	153912318	153912319	A01177:95:HFCNFDSX5:4:1114:30038:16720/1	60	-
chr1	153992661	153992662	A01177:95:HFCNFDSX5:4:1102:18954:35822/1	60	+
chr1	153992662	153992663	A01177:95:HFCNFDSX5:4:1516:6470:13542/1	60	+
chr1	154224740	154224741	A01177:95:HFCNFDSX5:4:1113:25834:17644/1	60	+
chr1	154228205	154228206	A01177:95:HFCNFDSX5:4:1125:5538:12430/1	60	+
chr1	154234657	154234658	A01177:95:HFCNFDSX5:4:1570:11984:16016	60	-
chr1	154250020	154250021	A01177:95:HFCNFDSX5:4:1149:4291:14841/1	60	+
chr1	154543119	154543120	A01177:95:HFCNFDSX5:4:1203:8115:36902	60	-
chr1	154592272	154592273	A01177:95:HFCNFDSX5:4:1620:28447:25551	60	-
chr1	155335720	155335721	A01177:95:HFCNFDSX5:4:1232:8024:33426/1	60	-
chr1	155349178	155349179	A01177:95:HFCNFDSX5:4:1102:16170:4758/1	60	-
chr1	155445669	155445670	A01177:95:HFCNFDSX5:4:1102:4987:33677	60	+
chr1	155451894	155451895	A01177:95:HFCNFDSX5:4:1109:6253:30577/1	60	+
chr1	155458576	155458577	A01177:95:HFCNFDSX5:4:1423:29677:16125	60	+
chr1	155465965	155465966	A01177:95:HFCNFDSX5:4:1102:18982:20369/1	60	+
chr1	155465969	155465970	A01177:95:HFCNFDSX5:4:1428:3459:11115/1	60	-
chr1	155493527	155493528	A01177:95:HFCNFDSX5:4:1209:12120:19883/1	60	+
chr1	155509442	155509443	A01177:95:HFCNFDSX5:4:1127:12581:30013	60	-
chr1	155731777	155731778	A01177:95:HFCNFDSX5:4:1109:28727:15013/1	60	-
chr1	155773701	155773702	A01177:95:HFCNFDSX5:4:1210:30743:22983/1	60	+
chr1	155797325	155797326	A01177:95:HFCNFDSX5:4:1132:32832:3615/1	60	-
chr1	155798396	155798397	A01177:95:HFCNFDSX5:4:1103:18340:15374/1	60	-
chr1	155806184	155806185	A01177:95:HFCNFDSX5:4:1620:10574:31203/1	60	+
chr1	155807100	155807101	A01177:95:HFCNFDSX5:4:1671:3332:27743/1	60	-
chr1	155827120	155827121	A01177:95:HFCNFDSX5:4:2610:19488:9064/1	60	-
chr1	155865837	155865838	A01177:95:HFCNFDSX5:4:1447:8929:31046/1	60	-
chr1	155923255	155923256	A01177:95:HFCNFDSX5:4:1137:2465:5259/1	60	-
chr1	155953727	155953728	A01177:95:HFCNFDSX5:4:1144:9905:7091	60	-
chr1	156045940	156045941	A01177:95:HFCNFDSX5:4:1148:18276:4554	60	-
chr1	156164215	156164216	A01177:95:HFCNFDSX5:4:1104:21703:31563/1	60	+
chr1	156185537	156185538	A01177:95:HFCNFDSX5:4:1147:20871:24612	60	+
chr1	156319147	156319148	A01177:95:HFCNFDSX5:4:1539:21477:5932	60	-
chr1	156473838	156473839	A01177:95:HFCNFDSX5:4:1121:11776:5572/1	60	+
chr1	156526734	156526735	A01177:95:HFCNFDSX5:4:1131:13150:30311	60	-
chr1	156770995	156770996	A01177:95:HFCNFDSX5:4:1104:24469:13401/1	60	+
chr1	156775883	156775884	A01177:95:HFCNFDSX5:4:1318:19334:10019/1	60	+
chr1	156782057	156782058	A01177:95:HFCNFDSX5:4:1116:26793:33238/1	60	+
chr1	160501987	160501988	A01177:95:HFCNFDSX5:4:1104:5059:16767/1	60	+
chr1	160553746	160553747	A01177:95:HFCNFDSX5:4:2573:22860:19633	60	-
chr1	160593622	160593623	A01177:95:HFCNFDSX5:4:1121:31114:29888/1	60	+
chr1	161114225	161114226	A01177:95:HFCNFDSX5:4:1116:11785:19304/1	60	+
chr1	161859235	161859236	A01177:95:HFCNFDSX5:4:1109:5050:7827/1	60	+
chr1	161866469	161866470	A01177:95:HFCNFDSX5:4:1106:30147:21637/1	60	+
chr1	161874545	161874546	A01177:95:HFCNFDSX5:4:1475:11089:34788/1	60	+
chr1	161902809	161902810	A01177:95:HFCNFDSX5:4:1104:22426:6543/1	60	+
chr1	161902810	161902811	A01177:95:HFCNFDSX5:4:2532:8133:2644/1	60	+
chr1	163656288	163656289	A01177:95:HFCNFDSX5:4:1141:5385:10473	60	+
chr1	163893568	163893569	A01177:95:HFCNFDSX5:4:1107:21395:26835/1	60	-
chr1	164067936	164067937	A01177:95:HFCNFDSX5:4:1652:13648:1047/1	60	-
chr1	165669449	165669450	A01177:95:HFCNFDSX5:4:1110:27525:34037/1	60	-
chr1	167075098	167075099	A01177:95:HFCNFDSX5:4:2576:27208:25848	60	+
chr1	167100686	167100687	A01177:95:HFCNFDSX5:4:1110:27715:35556/1	60	+
chr1	167370963	167370964	A01177:95:HFCNFDSX5:4:1123:31150:14512/1	60	-
chr1	167930191	167930192	A01177:95:HFCNFDSX5:4:1114:9191:2879/1	60	+
chr1	167997898	167997899	A01177:95:HFCNFDSX5:4:1428:24153:29919/1	60	+
chr1	168040507	168040508	A01177:95:HFCNFDSX5:4:1113:14154:26005/1	60	+
chr1	168500925	168500926	A01177:95:HFCNFDSX5:4:2429:23900:33865	60	+
chr1	169850983	169850984	A01177:95:HFCNFDSX5:4:1231:2745:34460/1	60	-
chr1	169982848	169982849	A01177:95:HFCNFDSX5:4:1328:27227:29888/1	60	+
chr1	170957983	170957984	A01177:95:HFCNFDSX5:4:1228:11523:9643	60	+
chr1	171521891	171521892	A01177:95:HFCNFDSX5:4:1126:10872:15562/1	60	+
chr1	171882319	171882320	A01177:95:HFCNFDSX5:4:1124:3766:24298	60	+
chr1	172551177	172551178	A01177:95:HFCNFDSX5:4:1250:11840:15264	60	+
chr1	173983572	173983573	A01177:95:HFCNFDSX5:4:1169:8910:2801	60	+
chr1	175748739	175748740	A01177:95:HFCNFDSX5:4:1244:32081:11459/1	60	+
chr1	176118460	176118461	A01177:95:HFCNFDSX5:4:1347:24596:27649/1	60	+
chr1	176157108	176157109	A01177:95:HFCNFDSX5:4:2205:19180:30013	60	+
chr1	178480606	178480607	A01177:95:HFCNFDSX5:4:2446:18602:27946/1	60	+
chr1	179166946	179166947	A01177:95:HFCNFDSX5:4:1118:6045:16157/1	60	+
chr1	179318902	179318903	A01177:95:HFCNFDSX5:4:2113:13765:8797	60	-
chr1	179902120	179902121	A01177:95:HFCNFDSX5:4:1665:7256:2440/1	60	-
chr1	179977677	179977678	A01177:95:HFCNFDSX5:4:2549:19895:18098	60	+
chr1	180003689	180003690	A01177:95:HFCNFDSX5:4:2617:13829:8155	60	-
chr1	180060106	180060107	A01177:95:HFCNFDSX5:4:1134:10465:1297/1	60	-
chr1	180677383	180677384	A01177:95:HFCNFDSX5:4:1101:24008:27633	60	-
chr1	183299173	183299174	A01177:95:HFCNFDSX5:4:1353:3305:31015	60	-
chr1	183499851	183499852	A01177:95:HFCNFDSX5:4:2142:15076:32330	60	-
chr1	185161864	185161865	A01177:95:HFCNFDSX5:4:2672:14163:21637/1	60	+
chr1	185300133	185300134	A01177:95:HFCNFDSX5:4:2378:28122:36824/1	60	-
chr1	186329063	186329064	A01177:95:HFCNFDSX5:4:2406:16749:28933	60	+
chr1	186417331	186417332	A01177:95:HFCNFDSX5:4:2512:12888:18709	60	+
chr1	186444484	186444485	A01177:95:HFCNFDSX5:4:1103:23737:16517/1	60	-
chr1	189194360	189194361	A01177:95:HFCNFDSX5:4:1113:23520:5243	60	-
chr1	191411998	191411999	A01177:95:HFCNFDSX5:4:2220:25174:17472	60	-
chr1	192063371	192063372	A01177:95:HFCNFDSX5:4:1348:18584:34084/1	60	-
chr1	192221379	192221380	A01177:95:HFCNFDSX5:4:1165:1615:11866/1	60	-
chr1	192953531	192953532	A01177:95:HFCNFDSX5:4:1466:28890:5556/1	60	+
chr1	193087104	193087105	A01177:95:HFCNFDSX5:4:1126:2085:2534/1	60	+
chr1	193137932	193137933	A01177:95:HFCNFDSX5:4:1144:9127:22561/1	60	+
chr1	193302108	193302109	A01177:95:HFCNFDSX5:4:1167:2926:24627	60	-
chr1	194531187	194531188	A01177:95:HFCNFDSX5:4:1156:12979:10817/1	60	-
chr1	194603868	194603869	A01177:95:HFCNFDSX5:4:1154:13223:32847/1	60	+
chr1	194650563	194650564	A01177:95:HFCNFDSX5:4:1363:1072:3255	60	+
chr1	194734467	194734468	A01177:95:HFCNFDSX5:4:1107:23701:27352/1	60	+
chr1	194887026	194887027	A01177:95:HFCNFDSX5:4:1208:18304:18255/1	60	-
chr1	195769051	195769052	A01177:95:HFCNFDSX5:4:1105:12038:35618/1	60	+
chr1	197603478	197603479	A01177:95:HFCNFDSX5:4:1202:21097:9314/1	60	+
chr1	197767381	197767382	A01177:95:HFCNFDSX5:4:1133:18692:22467/1	60	-
chr1	198183980	198183981	A01177:95:HFCNFDSX5:4:1117:11794:4695/1	60	-
chr1	198279954	198279955	A01177:95:HFCNFDSX5:4:1118:4309:19977/1	60	+
chr1	198990884	198990885	A01177:95:HFCNFDSX5:4:1105:7184:21324/1	60	+
chr1	199067661	199067662	A01177:95:HFCNFDSX5:4:1461:32072:9408/1	60	-
chr1	199144866	199144867	A01177:95:HFCNFDSX5:4:1129:18267:22952/1	60	-
chr1	199146329	199146330	A01177:95:HFCNFDSX5:4:1236:28546:34835/1	60	+
chr1	199205384	199205385	A01177:95:HFCNFDSX5:4:1101:17029:8563/1	60	+
chr1	199591395	199591396	A01177:95:HFCNFDSX5:4:1413:32280:8735/1	60	-
chr1	200438334	200438335	A01177:95:HFCNFDSX5:4:1227:18231:3380/1	60	-
chr1	200602391	200602392	A01177:95:HFCNFDSX5:4:1172:15664:36135	60	-
chr1	201489630	201489631	A01177:95:HFCNFDSX5:4:1211:23945:1595/1	60	-
chr1	202059124	202059125	A01177:95:HFCNFDSX5:4:2537:8721:4131/1	60	-
chr1	202376585	202376586	A01177:95:HFCNFDSX5:4:1307:6686:10535/1	60	+
chr1	202442136	202442137	A01177:95:HFCNFDSX5:4:1106:28113:12226/1	60	+
chr1	202453148	202453149	A01177:95:HFCNFDSX5:4:2169:12292:22185/1	60	+
chr1	202922721	202922722	A01177:95:HFCNFDSX5:4:1271:16975:18302/1	60	+
chr1	203011501	203011502	A01177:95:HFCNFDSX5:4:1149:8124:33098/1	60	-
chr1	204408348	204408349	A01177:95:HFCNFDSX5:4:1105:7012:23844/1	60	+
chr1	205729394	205729395	A01177:95:HFCNFDSX5:4:1108:19217:15139/1	60	-
chr1	205833883	205833884	A01177:95:HFCNFDSX5:4:2538:5538:34256	60	+
chr1	206092692	206092693	A01177:95:HFCNFDSX5:4:1143:4065:24126/1	60	-
chr1	206410951	206410952	A01177:95:HFCNFDSX5:4:1116:26621:30655/1	60	+
chr1	207783080	207783081	A01177:95:HFCNFDSX5:4:1129:11496:12132/1	60	-
chr1	207785805	207785806	A01177:95:HFCNFDSX5:4:1573:18276:18396/1	60	+
chr1	208117151	208117152	A01177:95:HFCNFDSX5:4:1331:6686:1047/1	60	-
chr1	208696949	208696950	A01177:95:HFCNFDSX5:4:1138:10664:22717/1	60	-
chr1	208755249	208755250	A01177:95:HFCNFDSX5:4:1421:24469:13401	60	+
chr1	211274932	211274933	A01177:95:HFCNFDSX5:4:1604:4770:28510	60	-
chr1	211364755	211364756	A01177:95:HFCNFDSX5:4:1106:22019:22247/1	60	+
chr1	211798002	211798003	A01177:95:HFCNFDSX5:4:1229:28691:36213/1	60	+
chr1	212019613	212019614	A01177:95:HFCNFDSX5:4:1522:16224:12367/1	60	+
chr1	212054775	212054776	A01177:95:HFCNFDSX5:4:1405:29586:21010/1	60	-
chr1	212099459	212099460	A01177:95:HFCNFDSX5:4:2210:8223:15107/1	60	+
chr1	212348618	212348619	A01177:95:HFCNFDSX5:4:1241:12979:1360/1	60	+
chr1	213166154	213166155	A01177:95:HFCNFDSX5:4:1545:16306:13228	60	-
chr1	214441312	214441313	A01177:95:HFCNFDSX5:4:1103:6162:21339/1	60	+
chr1	214445911	214445912	A01177:95:HFCNFDSX5:4:1104:22932:3537/1	60	+
chr1	215375670	215375671	A01177:95:HFCNFDSX5:4:1138:10122:8281/1	60	-
chr1	215575198	215575199	A01177:95:HFCNFDSX5:4:1111:26295:14372	60	-
chr1	216545177	216545178	A01177:95:HFCNFDSX5:4:1110:2465:8046/1	60	+
chr1	217031130	217031131	A01177:95:HFCNFDSX5:4:1304:9923:30953/1	60	-
chr1	217031131	217031132	A01177:95:HFCNFDSX5:4:1149:23936:28855/1	60	-
chr1	217515780	217515781	A01177:95:HFCNFDSX5:4:1410:32127:34867/1	60	+
chr1	217742583	217742584	A01177:95:HFCNFDSX5:4:1412:31792:12367/1	60	+
chr1	218316944	218316945	A01177:95:HFCNFDSX5:4:1354:30852:8108/1	60	+
chr1	218842209	218842210	A01177:95:HFCNFDSX5:4:2142:1226:2112/1	60	+
chr1	219208976	219208977	A01177:95:HFCNFDSX5:4:1135:21965:24471/1	60	-
chr1	220164280	220164281	A01177:95:HFCNFDSX5:4:1114:18846:6417/1	60	+
chr1	222890411	222890412	A01177:95:HFCNFDSX5:4:1623:1814:29966	60	-
chr1	223799201	223799202	A01177:95:HFCNFDSX5:4:1113:6922:16203/1	60	-
chr1	224135397	224135398	A01177:95:HFCNFDSX5:4:1108:29577:16736/1	60	+
chr1	224215682	224215683	A01177:95:HFCNFDSX5:4:2433:21947:9032/1	60	+
chr1	224399542	224399543	A01177:95:HFCNFDSX5:4:1134:31123:29997/1	60	-
chr1	224403893	224403894	A01177:95:HFCNFDSX5:4:1102:14579:6261/1	60	+
chr1	224409076	224409077	A01177:95:HFCNFDSX5:4:2105:17589:18239	60	-
chr1	224927245	224927246	A01177:95:HFCNFDSX5:4:2456:20799:13025	60	-
chr1	225580363	225580364	A01177:95:HFCNFDSX5:4:1106:18611:26772/1	60	+
chr1	225782984	225782985	A01177:95:HFCNFDSX5:4:1247:24930:28072/1	60	+
chr1	226163606	226163607	A01177:95:HFCNFDSX5:4:1170:9209:32941/1	60	-
chr1	226233539	226233540	A01177:95:HFCNFDSX5:4:1122:20600:26678/1	60	+
chr1	226274611	226274612	A01177:95:HFCNFDSX5:4:1130:31340:22889	60	-
chr1	227281985	227281986	A01177:95:HFCNFDSX5:4:2275:12292:31548/1	60	-
chr1	228089111	228089112	A01177:95:HFCNFDSX5:4:1145:20681:27226/1	60	+
chr1	228227729	228227730	A01177:95:HFCNFDSX5:4:1114:20238:1470/1	60	+
chr1	228230364	228230365	A01177:95:HFCNFDSX5:4:2412:25672:22905	60	-
chr1	228231373	228231374	A01177:95:HFCNFDSX5:4:1549:9082:8829	60	-
chr1	228231648	228231649	A01177:95:HFCNFDSX5:4:1229:24053:7607/1	60	+
chr1	228235003	228235004	A01177:95:HFCNFDSX5:4:1110:6786:10050/1	60	+
chr1	228242227	228242228	A01177:95:HFCNFDSX5:4:1266:22236:4429/1	60	+
chr1	228253330	228253331	A01177:95:HFCNFDSX5:4:2270:21847:33849	60	+
chr1	228327101	228327102	A01177:95:HFCNFDSX5:4:1107:12626:18255/1	60	+
chr1	228330227	228330228	A01177:95:HFCNFDSX5:4:2644:23755:28072	60	+
chr1	228398437	228398438	A01177:95:HFCNFDSX5:4:1344:14823:26224/1	60	+
chr1	228402298	228402299	A01177:95:HFCNFDSX5:4:2238:32606:10958	60	-
chr1	228491825	228491826	A01177:95:HFCNFDSX5:4:2456:12328:16579	60	+
chr1	228495460	228495461	A01177:95:HFCNFDSX5:4:1112:4734:8907	60	-
chr1	228650021	228650022	A01177:95:HFCNFDSX5:4:1229:31448:24173/1	60	-
chr1	228653355	228653356	A01177:95:HFCNFDSX5:4:1503:9254:14920/1	60	-
chr1	229297485	229297486	A01177:95:HFCNFDSX5:4:1107:31846:2065/1	60	+
chr1	229301480	229301481	A01177:95:HFCNFDSX5:4:2205:21441:32769/1	60	-
chr1	229305864	229305865	A01177:95:HFCNFDSX5:4:1112:23194:2049/1	60	+
chr1	229310694	229310695	A01177:95:HFCNFDSX5:4:1108:4227:9846/1	60	+
chr1	229317401	229317402	A01177:95:HFCNFDSX5:4:1101:20021:2378/1	60	+
chr1	229323495	229323496	A01177:95:HFCNFDSX5:4:1305:2908:28291	60	-
chr1	229338600	229338601	A01177:95:HFCNFDSX5:4:2577:21866:2190	60	-
chr1	229445026	229445027	A01177:95:HFCNFDSX5:4:1141:15420:13667	60	-
chr1	229445721	229445722	A01177:95:HFCNFDSX5:4:1114:32768:25300/1	60	+
chr1	229465467	229465468	A01177:95:HFCNFDSX5:4:1108:15826:13557/1	60	+
chr1	229488018	229488019	A01177:95:HFCNFDSX5:4:1635:11876:30796	60	+
chr1	229519758	229519759	A01177:95:HFCNFDSX5:4:1103:26106:18646/1	60	-
chr1	229533744	229533745	A01177:95:HFCNFDSX5:4:1178:6470:25316/1	60	+
chr1	229619668	229619669	A01177:95:HFCNFDSX5:4:1528:24912:23469/1	60	-
chr1	229649468	229649469	A01177:95:HFCNFDSX5:4:1621:29215:32675	60	-
chr1	230235531	230235532	A01177:95:HFCNFDSX5:4:2562:11894:8938	60	-
chr1	230945351	230945352	A01177:95:HFCNFDSX5:4:1104:4435:16814/1	60	+
chr1	230951223	230951224	A01177:95:HFCNFDSX5:4:1124:28239:11099/1	60	+
chr1	230953686	230953687	A01177:95:HFCNFDSX5:4:1234:6189:20729	60	+
chr1	231369602	231369603	A01177:95:HFCNFDSX5:4:1123:32398:23813/1	60	-
chr1	231530442	231530443	A01177:95:HFCNFDSX5:4:1228:23900:35055/1	60	-
chr1	231562047	231562048	A01177:95:HFCNFDSX5:4:1102:22281:22200	60	+
chr1	233225105	233225106	A01177:95:HFCNFDSX5:4:2475:19859:36761	60	-
chr1	233351523	233351524	A01177:95:HFCNFDSX5:4:2172:23204:36855/1	60	-
chr1	234573583	234573584	A01177:95:HFCNFDSX5:4:1126:26124:13354/1	60	+
chr1	235223764	235223765	A01177:95:HFCNFDSX5:4:1101:7717:2425/1	60	+
chr1	235223766	235223767	A01177:95:HFCNFDSX5:4:1205:30337:32236/1	60	+
chr1	235236736	235236737	A01177:95:HFCNFDSX5:4:1253:26910:9330/1	60	-
chr1	235240617	235240618	A01177:95:HFCNFDSX5:4:1108:24786:8343/1	60	+
chr1	235415444	235415445	A01177:95:HFCNFDSX5:4:2509:1072:19132/1	60	-
chr1	235699111	235699112	A01177:95:HFCNFDSX5:4:2253:7527:30624	60	+
chr1	236580013	236580014	A01177:95:HFCNFDSX5:4:1124:9896:23234/1	60	+
chr1	236822029	236822030	A01177:95:HFCNFDSX5:4:1131:6804:36855/1	60	+
chr1	237439926	237439927	A01177:95:HFCNFDSX5:4:1101:31548:8343/1	60	+
chr1	237476021	237476022	A01177:95:HFCNFDSX5:4:1158:20916:15421	60	+
chr1	239421607	239421608	A01177:95:HFCNFDSX5:4:1526:13612:27508/1	60	-
chr1	241636545	241636546	A01177:95:HFCNFDSX5:4:1105:4499:19554/1	60	+
chr1	241906198	241906199	A01177:95:HFCNFDSX5:4:2306:8883:3035/1	60	-
chr1	241915049	241915050	A01177:95:HFCNFDSX5:4:2662:23430:32988/1	60	-
chr1	242357535	242357536	A01177:95:HFCNFDSX5:4:1352:32759:27602	60	+
chr1	242781918	242781919	A01177:95:HFCNFDSX5:4:2554:25473:22373/1	60	-
chr1	244410529	244410530	A01177:95:HFCNFDSX5:4:1152:30309:27931/1	60	+
chr1	244606889	244606890	A01177:95:HFCNFDSX5:4:2462:32786:9674/1	60	-
chr1	244673222	244673223	A01177:95:HFCNFDSX5:4:1127:19605:21512/1	60	+
chr1	244684669	244684670	A01177:95:HFCNFDSX5:4:1560:12798:30702/1	60	-
chr1	244846995	244846996	A01177:95:HFCNFDSX5:4:1105:22525:4617	60	-
chr1	246203840	246203841	A01177:95:HFCNFDSX5:4:1103:6234:21339/1	60	-
chr1	246769383	246769384	A01177:95:HFCNFDSX5:4:2134:1931:36746/1	60	-
chr1	246913420	246913421	A01177:95:HFCNFDSX5:4:1548:32470:36996	60	-
chr1	247416197	247416198	A01177:95:HFCNFDSX5:4:1121:6479:35509/1	60	-
chr1	247572148	247572149	A01177:95:HFCNFDSX5:4:1367:4074:19257	60	+
chr10	66349	66350	A01177:95:HFCNFDSX5:4:2677:13349:22388/1	60	-
chr10	1026140	1026141	A01177:95:HFCNFDSX5:4:1113:7898:7153/1	60	+
chr10	1084630	1084631	A01177:95:HFCNFDSX5:4:2312:20139:19586	60	-
chr10	5706150	5706151	A01177:95:HFCNFDSX5:4:1625:1868:1626	60	-
chr10	5712230	5712231	A01177:95:HFCNFDSX5:4:2362:18222:34679	60	-
chr10	5721700	5721701	A01177:95:HFCNFDSX5:4:1124:5321:28682/1	60	+
chr10	6116524	6116525	A01177:95:HFCNFDSX5:4:1155:18828:16344/1	60	-
chr10	6820985	6820986	A01177:95:HFCNFDSX5:4:2664:28646:6324/1	60	-
chr10	8208673	8208674	A01177:95:HFCNFDSX5:4:1134:1732:6026	60	-
chr10	11525333	11525334	A01177:95:HFCNFDSX5:4:1110:10809:24627/1	60	+
chr10	11588563	11588564	A01177:95:HFCNFDSX5:4:1151:31656:3834/1	60	-
chr10	11591479	11591480	A01177:95:HFCNFDSX5:4:1420:26928:22576/1	60	+
chr10	17214496	17214497	A01177:95:HFCNFDSX5:4:1176:23014:24283	60	-
chr10	17690770	17690771	A01177:95:HFCNFDSX5:4:1103:7581:24549/1	60	-
chr10	18716449	18716450	A01177:95:HFCNFDSX5:4:1459:18557:32597/1	60	-
chr10	21686380	21686381	A01177:95:HFCNFDSX5:4:1111:17155:12289/1	60	+
chr10	22604439	22604440	A01177:95:HFCNFDSX5:4:1353:18954:25238	60	-
chr10	23121159	23121160	A01177:95:HFCNFDSX5:4:1102:24189:14732/1	60	-
chr10	23125157	23125158	A01177:95:HFCNFDSX5:4:2122:13105:12258	60	+
chr10	24633253	24633254	A01177:95:HFCNFDSX5:4:1101:3269:13291/1	60	+
chr10	26162414	26162415	A01177:95:HFCNFDSX5:4:1101:14588:7936/1	60	+
chr10	26717738	26717739	A01177:95:HFCNFDSX5:4:1103:10447:29637/1	60	+
chr10	27033747	27033748	A01177:95:HFCNFDSX5:4:1102:32163:29857/1	60	+
chr10	27533350	27533351	A01177:95:HFCNFDSX5:4:2273:32768:7545	60	+
chr10	27766543	27766544	A01177:95:HFCNFDSX5:4:2244:32316:35383/1	60	-
chr10	28556741	28556742	A01177:95:HFCNFDSX5:4:1316:9381:14763/1	60	+
chr10	28582084	28582085	A01177:95:HFCNFDSX5:4:2627:11451:5885	60	-
chr10	28829445	28829446	A01177:95:HFCNFDSX5:4:1655:26476:10802/1	60	-
chr10	31309823	31309824	A01177:95:HFCNFDSX5:4:1110:22715:26209	60	+
chr10	31370386	31370387	A01177:95:HFCNFDSX5:4:1119:11794:5916	60	+
chr10	31373073	31373074	A01177:95:HFCNFDSX5:4:1136:18891:6809	60	+
chr10	31379286	31379287	A01177:95:HFCNFDSX5:4:1228:17137:20588/1	60	+
chr10	31481790	31481791	A01177:95:HFCNFDSX5:4:1230:5864:12868/1	60	-
chr10	31800394	31800395	A01177:95:HFCNFDSX5:4:1114:6262:26553/1	60	-
chr10	31862446	31862447	A01177:95:HFCNFDSX5:4:1347:1199:6825/1	60	-
chr10	31910209	31910210	A01177:95:HFCNFDSX5:4:1108:20274:25300	60	-
chr10	32289069	32289070	A01177:95:HFCNFDSX5:4:2170:9245:9298/1	60	-
chr10	32306204	32306205	A01177:95:HFCNFDSX5:4:1101:11017:12430/1	60	+
chr10	32908330	32908331	A01177:95:HFCNFDSX5:4:2266:13051:12477	60	-
chr10	37864972	37864973	A01177:95:HFCNFDSX5:4:1108:31774:27367/1	60	+
chr10	38016791	38016792	A01177:95:HFCNFDSX5:4:1160:8088:27868/1	60	-
chr10	38020845	38020846	A01177:95:HFCNFDSX5:4:1124:25220:24439/1	60	+
chr10	38436879	38436880	A01177:95:HFCNFDSX5:4:2658:21061:8876/1	60	+
chr10	38649784	38649785	A01177:95:HFCNFDSX5:4:1355:6894:20447/1	60	+
chr10	41841505	41841506	A01177:95:HFCNFDSX5:4:1605:27959:35790	60	-
chr10	42620955	42620956	A01177:95:HFCNFDSX5:4:2556:2528:18458/1	60	-
chr10	48401818	48401819	A01177:95:HFCNFDSX5:4:1142:18502:7263/1	60	+
chr10	48409386	48409387	A01177:95:HFCNFDSX5:4:1112:20907:22639/1	60	+
chr10	49506670	49506671	A01177:95:HFCNFDSX5:4:1117:31638:24220/1	60	+
chr10	49828144	49828145	A01177:95:HFCNFDSX5:4:2548:1371:30859/1	60	-
chr10	50416558	50416559	A01177:95:HFCNFDSX5:4:1107:19352:33411/1	60	+
chr10	50416559	50416560	A01177:95:HFCNFDSX5:4:1239:4951:20932/1	60	+
chr10	50731640	50731641	A01177:95:HFCNFDSX5:4:2674:7581:1846	60	-
chr10	52291761	52291762	A01177:95:HFCNFDSX5:4:2116:26187:22388/1	60	+
chr10	52860622	52860623	A01177:95:HFCNFDSX5:4:2136:14326:30749/1	60	+
chr10	58218355	58218356	A01177:95:HFCNFDSX5:4:1151:23014:9001	60	-
chr10	58340829	58340830	A01177:95:HFCNFDSX5:4:1113:23321:19241/1	60	+
chr10	61212251	61212252	A01177:95:HFCNFDSX5:4:1431:17264:13041/1	60	+
chr10	61430193	61430194	A01177:95:HFCNFDSX5:4:1551:30644:32706	60	-
chr10	61431566	61431567	A01177:95:HFCNFDSX5:4:1144:4255:24518/1	60	-
chr10	61595573	61595574	A01177:95:HFCNFDSX5:4:1317:17996:31000	60	-
chr10	61603707	61603708	A01177:95:HFCNFDSX5:4:1333:17282:24752/1	60	-
chr10	61771952	61771953	A01177:95:HFCNFDSX5:4:1135:4598:22106/1	60	-
chr10	61785898	61785899	A01177:95:HFCNFDSX5:4:1430:10267:15984/1	60	-
chr10	62635332	62635333	A01177:95:HFCNFDSX5:4:1117:12970:29997/1	60	+
chr10	62859542	62859543	A01177:95:HFCNFDSX5:4:2306:31937:22263/1	60	+
chr10	63314716	63314717	A01177:95:HFCNFDSX5:4:1421:14940:29121/1	60	-
chr10	67416639	67416640	A01177:95:HFCNFDSX5:4:2109:19226:26522	60	-
chr10	67830489	67830490	A01177:95:HFCNFDSX5:4:1145:18918:30561	60	-
chr10	67915513	67915514	A01177:95:HFCNFDSX5:4:1163:29451:20181/1	60	-
chr10	68041826	68041827	A01177:95:HFCNFDSX5:4:2218:30291:1344/1	60	+
chr10	68754357	68754358	A01177:95:HFCNFDSX5:4:2106:5159:6386	60	+
chr10	69163946	69163947	A01177:95:HFCNFDSX5:4:2162:10791:9909	60	+
chr10	70460899	70460900	A01177:95:HFCNFDSX5:4:2371:30364:20478	60	-
chr10	72113724	72113725	A01177:95:HFCNFDSX5:4:2276:19542:14763/1	60	+
chr10	72454958	72454959	A01177:95:HFCNFDSX5:4:1109:15863:22764/1	60	+
chr10	73069372	73069373	A01177:95:HFCNFDSX5:4:1154:25970:30373	60	-
chr10	73388239	73388240	A01177:95:HFCNFDSX5:4:2167:30364:22827	60	-
chr10	73441761	73441762	A01177:95:HFCNFDSX5:4:1242:15094:6026/1	60	+
chr10	73478782	73478783	A01177:95:HFCNFDSX5:4:1510:14796:4194	60	-
chr10	73758726	73758727	A01177:95:HFCNFDSX5:4:1650:22128:2362	60	-
chr10	74060915	74060916	A01177:95:HFCNFDSX5:4:1212:7744:24643/1	60	-
chr10	74069202	74069203	A01177:95:HFCNFDSX5:4:1547:28583:4711/1	60	+
chr10	74222876	74222877	A01177:95:HFCNFDSX5:4:2153:3206:6668/1	60	+
chr10	74224221	74224222	A01177:95:HFCNFDSX5:4:2468:1425:35681	60	-
chr10	74389255	74389256	A01177:95:HFCNFDSX5:4:1119:21052:27461/1	60	+
chr10	74443305	74443306	A01177:95:HFCNFDSX5:4:1256:24840:18865	60	-
chr10	74446867	74446868	A01177:95:HFCNFDSX5:4:1105:18285:25426/1	60	+
chr10	74604841	74604842	A01177:95:HFCNFDSX5:4:1144:5258:32487/1	60	-
chr10	75178896	75178897	A01177:95:HFCNFDSX5:4:1506:17616:21167/1	60	-
chr10	75286260	75286261	A01177:95:HFCNFDSX5:4:1504:22516:10207	60	-
chr10	75589743	75589744	A01177:95:HFCNFDSX5:4:1444:25084:36041/1	60	-
chr10	84144303	84144304	A01177:95:HFCNFDSX5:4:1133:24677:2957	60	-
chr10	84378237	84378238	A01177:95:HFCNFDSX5:4:1154:5846:33536	60	+
chr10	84439430	84439431	A01177:95:HFCNFDSX5:4:1124:21567:13166/1	60	-
chr10	84472302	84472303	A01177:95:HFCNFDSX5:4:1207:13720:27226/1	60	+
chr10	84511075	84511076	A01177:95:HFCNFDSX5:4:1159:4815:14998/1	60	-
chr10	86762991	86762992	A01177:95:HFCNFDSX5:4:2229:17436:5228	60	-
chr10	87319544	87319545	A01177:95:HFCNFDSX5:4:1569:12780:9596	60	-
chr10	87468064	87468065	A01177:95:HFCNFDSX5:4:2119:11171:10379	60	-
chr10	88141098	88141099	A01177:95:HFCNFDSX5:4:1240:32416:10222/1	60	+
chr10	88180664	88180665	A01177:95:HFCNFDSX5:4:1175:21956:30154/1	60	-
chr10	88298941	88298942	A01177:95:HFCNFDSX5:4:1104:30337:25097/1	60	+
chr10	88952164	88952165	A01177:95:HFCNFDSX5:4:1149:15926:6370/1	60	+
chr10	89834106	89834107	A01177:95:HFCNFDSX5:4:1244:4860:7310/1	60	+
chr10	90690636	90690637	A01177:95:HFCNFDSX5:4:1270:13431:12352/1	60	-
chr10	91846767	91846768	A01177:95:HFCNFDSX5:4:1110:28465:34507/1	60	-
chr10	91863236	91863237	A01177:95:HFCNFDSX5:4:1210:30300:34053/1	60	+
chr10	91989514	91989515	A01177:95:HFCNFDSX5:4:1107:29225:2378/1	60	-
chr10	92754108	92754109	A01177:95:HFCNFDSX5:4:1157:10013:34616/1	60	+
chr10	92874644	92874645	A01177:95:HFCNFDSX5:4:1102:7111:21104/1	60	+
chr10	92956266	92956267	A01177:95:HFCNFDSX5:4:1128:4472:37012/1	60	+
chr10	92992582	92992583	A01177:95:HFCNFDSX5:4:1133:3287:6840/1	60	+
chr10	94590441	94590442	A01177:95:HFCNFDSX5:4:1127:30635:6104/1	60	+
chr10	94603922	94603923	A01177:95:HFCNFDSX5:4:1354:13566:26396	60	-
chr10	96133012	96133013	A01177:95:HFCNFDSX5:4:1434:24966:17738/1	60	+
chr10	96946703	96946704	A01177:95:HFCNFDSX5:4:1163:31521:31688/1	60	+
chr10	97141805	97141806	A01177:95:HFCNFDSX5:4:1111:9399:18051/1	60	-
chr10	97261198	97261199	A01177:95:HFCNFDSX5:4:1318:20473:36229/1	60	+
chr10	97273128	97273129	A01177:95:HFCNFDSX5:4:1107:28655:18208/1	60	+
chr10	97717049	97717050	A01177:95:HFCNFDSX5:4:1137:5502:1157/1	60	+
chr10	99907858	99907859	A01177:95:HFCNFDSX5:4:1225:14317:33520/1	60	+
chr10	100442819	100442820	A01177:95:HFCNFDSX5:4:1358:26567:14685	60	-
chr10	100521400	100521401	A01177:95:HFCNFDSX5:4:2224:27679:10347/1	60	-
chr10	101455301	101455302	A01177:95:HFCNFDSX5:4:1101:9588:36229/1	60	+
chr10	101493325	101493326	A01177:95:HFCNFDSX5:4:1122:31186:8437	60	-
chr10	101750951	101750952	A01177:95:HFCNFDSX5:4:1117:26196:24095/1	60	+
chr10	101790642	101790643	A01177:95:HFCNFDSX5:4:1105:4969:13103/1	60	-
chr10	101793118	101793119	A01177:95:HFCNFDSX5:4:1123:23999:1658/1	60	+
chr10	101944491	101944492	A01177:95:HFCNFDSX5:4:1139:29631:26757/1	60	+
chr10	102157859	102157860	A01177:95:HFCNFDSX5:4:2535:15284:12054	60	+
chr10	102209287	102209288	A01177:95:HFCNFDSX5:4:2410:10285:7059	60	+
chr10	102261709	102261710	A01177:95:HFCNFDSX5:4:2464:22245:17973	60	-
chr10	102269219	102269220	A01177:95:HFCNFDSX5:4:1225:9670:24158/1	60	-
chr10	102278055	102278056	A01177:95:HFCNFDSX5:4:1330:1551:30671	60	+
chr10	102305438	102305439	A01177:95:HFCNFDSX5:4:1504:10637:20322/1	60	-
chr10	102339438	102339439	A01177:95:HFCNFDSX5:4:1266:24117:13416/1	60	-
chr10	102492516	102492517	A01177:95:HFCNFDSX5:4:1160:7898:22968	60	+
chr10	102540461	102540462	A01177:95:HFCNFDSX5:4:2120:11451:23140	60	+
chr10	102751146	102751147	A01177:95:HFCNFDSX5:4:1505:8223:7780	60	-
chr10	102786666	102786667	A01177:95:HFCNFDSX5:4:1272:11541:26428/1	60	-
chr10	102816827	102816828	A01177:95:HFCNFDSX5:4:2464:10031:1861/1	60	+
chr10	103150615	103150616	A01177:95:HFCNFDSX5:4:1122:20265:9157/1	60	+
chr10	103183220	103183221	A01177:95:HFCNFDSX5:4:2431:28140:12618	60	-
chr10	103369376	103369377	A01177:95:HFCNFDSX5:4:2640:15230:34757/1	60	+
chr10	103430337	103430338	A01177:95:HFCNFDSX5:4:1141:28384:22060/1	60	+
chr10	103995101	103995102	A01177:95:HFCNFDSX5:4:1135:32750:4820/1	60	+
chr10	104012139	104012140	A01177:95:HFCNFDSX5:4:2414:20473:18944	60	-
chr10	104520956	104520957	A01177:95:HFCNFDSX5:4:1111:16495:20760/1	60	+
chr10	111009219	111009220	A01177:95:HFCNFDSX5:4:1125:1344:10614/1	60	+
chr10	111471078	111471079	A01177:95:HFCNFDSX5:4:1609:16595:1297/1	60	-
chr10	111477037	111477038	A01177:95:HFCNFDSX5:4:2253:9426:10551/1	60	-
chr10	112053122	112053123	A01177:95:HFCNFDSX5:4:1365:14877:20181	60	-
chr10	114474534	114474535	A01177:95:HFCNFDSX5:4:1269:14181:32283	60	+
chr10	114687585	114687586	A01177:95:HFCNFDSX5:4:1201:19370:30091	60	-
chr10	114730270	114730271	A01177:95:HFCNFDSX5:4:1230:9887:4022	60	+
chr10	117295745	117295746	A01177:95:HFCNFDSX5:4:1119:11532:20337/1	60	+
chr10	117308777	117308778	A01177:95:HFCNFDSX5:4:1163:29071:21903	60	-
chr10	117437944	117437945	A01177:95:HFCNFDSX5:4:1112:8757:27273/1	60	+
chr10	118007558	118007559	A01177:95:HFCNFDSX5:4:1125:20817:12461/1	60	-
chr10	118015961	118015962	A01177:95:HFCNFDSX5:4:1642:30038:36793	60	-
chr10	118027340	118027341	A01177:95:HFCNFDSX5:4:1240:18584:22529/1	60	-
chr10	118029884	118029885	A01177:95:HFCNFDSX5:4:1101:8567:24533	60	+
chr10	119137926	119137927	A01177:95:HFCNFDSX5:4:1151:23077:32095/1	60	-
chr10	123211597	123211598	A01177:95:HFCNFDSX5:4:1454:11812:6950/1	60	-
chr10	123985787	123985788	A01177:95:HFCNFDSX5:4:2318:32524:9659/1	60	-
chr10	124499052	124499053	A01177:95:HFCNFDSX5:4:1323:13277:9831/1	60	+
chr10	124765856	124765857	A01177:95:HFCNFDSX5:4:2102:22327:33959	60	-
chr10	124767573	124767574	A01177:95:HFCNFDSX5:4:1105:14353:36119/1	60	+
chr10	124972429	124972430	A01177:95:HFCNFDSX5:4:1124:26892:6950/1	60	+
chr10	124979793	124979794	A01177:95:HFCNFDSX5:4:1117:1805:4679/1	60	-
chr10	125730524	125730525	A01177:95:HFCNFDSX5:4:2528:19497:8328/1	60	-
chr10	125845239	125845240	A01177:95:HFCNFDSX5:4:1214:5240:12759	60	-
chr10	129649500	129649501	A01177:95:HFCNFDSX5:4:1111:29649:21590/1	60	-
chr10	129678994	129678995	A01177:95:HFCNFDSX5:4:1124:1705:1877/1	60	+
chr10	129710625	129710626	A01177:95:HFCNFDSX5:4:1202:8015:8202/1	60	+
chr10	132585311	132585312	A01177:95:HFCNFDSX5:4:1515:2121:12868	60	-
chr10	133395316	133395317	A01177:95:HFCNFDSX5:4:2177:30391:16924/1	60	+
chr10	133405353	133405354	A01177:95:HFCNFDSX5:4:1136:2564:22373/1	60	+
chr10	133406997	133406998	A01177:95:HFCNFDSX5:4:1175:21504:32346/1	60	-
chr10	133463542	133463543	A01177:95:HFCNFDSX5:4:1534:17562:13714/1	60	-
chr10	133512434	133512435	A01177:95:HFCNFDSX5:4:1114:21359:25989/1	60	+
chr11	241969	241970	A01177:95:HFCNFDSX5:4:1363:21712:3865/1	60	-
chr11	242663	242664	A01177:95:HFCNFDSX5:4:2174:11677:10128	60	-
chr11	243784	243785	A01177:95:HFCNFDSX5:4:1421:26178:20181/1	60	-
chr11	247519	247520	A01177:95:HFCNFDSX5:4:1430:27308:21418/1	60	+
chr11	250020	250021	A01177:95:HFCNFDSX5:4:1457:2013:8766/1	60	-
chr11	251792	251793	A01177:95:HFCNFDSX5:4:1610:30481:15796/1	60	+
chr11	339418	339419	A01177:95:HFCNFDSX5:4:1125:20726:2033	60	-
chr11	463424	463425	A01177:95:HFCNFDSX5:4:1116:27868:7545/1	60	+
chr11	464813	464814	A01177:95:HFCNFDSX5:4:1122:3043:1344/1	60	-
chr11	587540	587541	A01177:95:HFCNFDSX5:4:2149:8169:32080/1	60	+
chr11	684520	684521	A01177:95:HFCNFDSX5:4:1105:25491:35462/1	60	+
chr11	783710	783711	A01177:95:HFCNFDSX5:4:1603:9769:35634	60	-
chr11	812413	812414	A01177:95:HFCNFDSX5:4:1566:24813:6073/1	60	+
chr11	812947	812948	A01177:95:HFCNFDSX5:4:2356:5394:29810	60	-
chr11	839879	839880	A01177:95:HFCNFDSX5:4:1426:20618:16438	60	+
chr11	886387	886388	A01177:95:HFCNFDSX5:4:2275:2311:10817	60	-
chr11	3368096	3368097	A01177:95:HFCNFDSX5:4:1124:27046:9909/1	60	+
chr11	3698518	3698519	A01177:95:HFCNFDSX5:4:1276:13458:36260/1	60	-
chr11	3929702	3929703	A01177:95:HFCNFDSX5:4:1669:8558:14716/1	60	-
chr11	4693461	4693462	A01177:95:HFCNFDSX5:4:2326:9155:7733/1	60	+
chr11	6590874	6590875	A01177:95:HFCNFDSX5:4:2616:29170:25770	60	-
chr11	8620141	8620142	A01177:95:HFCNFDSX5:4:1139:21441:7592	60	+
chr11	9123676	9123677	A01177:95:HFCNFDSX5:4:1345:16604:32064	60	-
chr11	9284899	9284900	A01177:95:HFCNFDSX5:4:1122:31828:7670/1	60	+
chr11	10029715	10029716	A01177:95:HFCNFDSX5:4:1237:12436:1548/1	60	+
chr11	10118119	10118120	A01177:95:HFCNFDSX5:4:1117:15646:17253/1	60	+
chr11	10516305	10516306	A01177:95:HFCNFDSX5:4:1120:15944:25911	60	+
chr11	11680256	11680257	A01177:95:HFCNFDSX5:4:1205:17092:26459/1	60	-
chr11	11910178	11910179	A01177:95:HFCNFDSX5:4:1205:25807:13088/1	60	+
chr11	11911350	11911351	A01177:95:HFCNFDSX5:4:2361:32235:29919	60	+
chr11	11920347	11920348	A01177:95:HFCNFDSX5:4:1149:32741:3897/1	60	-
chr11	11922891	11922892	A01177:95:HFCNFDSX5:4:1139:7780:33379/1	60	+
chr11	12307121	12307122	A01177:95:HFCNFDSX5:4:1118:30138:24158/1	60	-
chr11	14196497	14196498	A01177:95:HFCNFDSX5:4:1665:1298:30107/1	60	+
chr11	14547644	14547645	A01177:95:HFCNFDSX5:4:2472:17219:6543/1	60	+
chr11	14640160	14640161	A01177:95:HFCNFDSX5:4:2660:24406:28040	60	-
chr11	14747871	14747872	A01177:95:HFCNFDSX5:4:1127:19868:15483/1	60	+
chr11	16224671	16224672	A01177:95:HFCNFDSX5:4:2153:28537:22420	60	-
chr11	16886555	16886556	A01177:95:HFCNFDSX5:4:1247:4435:31344	60	-
chr11	17142377	17142378	A01177:95:HFCNFDSX5:4:1403:8052:18349/1	60	-
chr11	17331041	17331042	A01177:95:HFCNFDSX5:4:1436:1307:18349/1	60	-
chr11	17824171	17824172	A01177:95:HFCNFDSX5:4:2311:1588:7686/1	60	-
chr11	18004884	18004885	A01177:95:HFCNFDSX5:4:1214:25364:22216/1	60	-
chr11	18341116	18341117	A01177:95:HFCNFDSX5:4:1140:23149:6918/1	60	+
chr11	18670344	18670345	A01177:95:HFCNFDSX5:4:1162:19904:13573	60	-
chr11	19932481	19932482	A01177:95:HFCNFDSX5:4:1662:3513:25394/1	60	+
chr11	20459574	20459575	A01177:95:HFCNFDSX5:4:1320:25816:31360/1	60	-
chr11	20862975	20862976	A01177:95:HFCNFDSX5:4:1608:28194:9643	60	-
chr11	21586107	21586108	A01177:95:HFCNFDSX5:4:1458:12617:19022	60	+
chr11	22016507	22016508	A01177:95:HFCNFDSX5:4:1405:19750:36198/1	60	+
chr11	22822453	22822454	A01177:95:HFCNFDSX5:4:1168:28501:35571/1	60	-
chr11	25056981	25056982	A01177:95:HFCNFDSX5:4:2114:28827:34256	60	-
chr11	27349859	27349860	A01177:95:HFCNFDSX5:4:1371:14498:26036	60	-
chr11	27367433	27367434	A01177:95:HFCNFDSX5:4:1104:12952:17378/1	60	-
chr11	27768010	27768011	A01177:95:HFCNFDSX5:4:2134:16541:10848/1	60	+
chr11	27924955	27924956	A01177:95:HFCNFDSX5:4:2152:12138:25770/1	60	+
chr11	28027334	28027335	A01177:95:HFCNFDSX5:4:2253:29460:27023/1	60	-
chr11	28056398	28056399	A01177:95:HFCNFDSX5:4:1302:16658:36072	60	-
chr11	28097682	28097683	A01177:95:HFCNFDSX5:4:2245:9281:11678	60	-
chr11	28124894	28124895	A01177:95:HFCNFDSX5:4:2543:17436:11303	60	-
chr11	28202900	28202901	A01177:95:HFCNFDSX5:4:1105:32786:20134/1	60	-
chr11	28296935	28296936	A01177:95:HFCNFDSX5:4:1640:13738:29199/1	60	-
chr11	31474813	31474814	A01177:95:HFCNFDSX5:4:1123:29731:26146/1	60	+
chr11	33140418	33140419	A01177:95:HFCNFDSX5:4:1134:28284:20384/1	60	+
chr11	33491208	33491209	A01177:95:HFCNFDSX5:4:2255:30147:20541/1	60	-
chr11	33879163	33879164	A01177:95:HFCNFDSX5:4:1103:25880:20541/1	60	-
chr11	34083415	34083416	A01177:95:HFCNFDSX5:4:1209:11614:28526	60	-
chr11	34980482	34980483	A01177:95:HFCNFDSX5:4:1105:10538:22811/1	60	+
chr11	35203243	35203244	A01177:95:HFCNFDSX5:4:1131:3441:26553/1	60	-
chr11	36209959	36209960	A01177:95:HFCNFDSX5:4:1378:25473:30890/1	60	+
chr11	36604741	36604742	A01177:95:HFCNFDSX5:4:2516:19524:31923	60	+
chr11	37230250	37230251	A01177:95:HFCNFDSX5:4:1112:21829:20603/1	60	+
chr11	37474817	37474818	A01177:95:HFCNFDSX5:4:1146:20934:1736/1	60	+
chr11	38783475	38783476	A01177:95:HFCNFDSX5:4:1109:11216:36229/1	60	-
chr11	43320218	43320219	A01177:95:HFCNFDSX5:4:2344:15799:4742	60	+
chr11	43681217	43681218	A01177:95:HFCNFDSX5:4:1103:17743:27430/1	60	-
chr11	43698732	43698733	A01177:95:HFCNFDSX5:4:1225:2148:31234/1	60	+
chr11	43810268	43810269	A01177:95:HFCNFDSX5:4:1137:1895:29105/1	60	-
chr11	45123165	45123166	A01177:95:HFCNFDSX5:4:1158:17734:23030	60	-
chr11	45983279	45983280	A01177:95:HFCNFDSX5:4:1126:31828:31250/1	60	+
chr11	46044199	46044200	A01177:95:HFCNFDSX5:4:2312:26576:28604	60	-
chr11	46050389	46050390	A01177:95:HFCNFDSX5:4:1475:28438:30984/1	60	-
chr11	46342948	46342949	A01177:95:HFCNFDSX5:4:2340:18945:36933/1	60	-
chr11	46437231	46437232	A01177:95:HFCNFDSX5:4:1643:14751:9345/1	60	+
chr11	46806965	46806966	A01177:95:HFCNFDSX5:4:2407:26223:21668	60	-
chr11	46821065	46821066	A01177:95:HFCNFDSX5:4:1106:11153:18114/1	60	+
chr11	46941531	46941532	A01177:95:HFCNFDSX5:4:1363:29116:18662/1	60	+
chr11	46982552	46982553	A01177:95:HFCNFDSX5:4:2646:3947:31688/1	60	+
chr11	47089817	47089818	A01177:95:HFCNFDSX5:4:1205:24966:23844	60	+
chr11	47275564	47275565	A01177:95:HFCNFDSX5:4:1111:12246:16532/1	60	-
chr11	47519323	47519324	A01177:95:HFCNFDSX5:4:1109:9986:2973/1	60	-
chr11	47741939	47741940	A01177:95:HFCNFDSX5:4:2358:22336:27649/1	60	-
chr11	47809999	47810000	A01177:95:HFCNFDSX5:4:2122:5041:36996/1	60	+
chr11	47831549	47831550	A01177:95:HFCNFDSX5:4:1244:1561:14873	60	-
chr11	57113124	57113125	A01177:95:HFCNFDSX5:4:2446:3486:32393/1	60	-
chr11	57628391	57628392	A01177:95:HFCNFDSX5:4:2650:1841:1579/1	60	-
chr11	57772835	57772836	A01177:95:HFCNFDSX5:4:1143:18846:25989	60	+
chr11	57793505	57793506	A01177:95:HFCNFDSX5:4:1131:20844:19366/1	60	-
chr11	58583290	58583291	A01177:95:HFCNFDSX5:4:1128:1705:9549/1	60	+
chr11	58885995	58885996	A01177:95:HFCNFDSX5:4:1601:30969:32330/1	60	-
chr11	59149975	59149976	A01177:95:HFCNFDSX5:4:2159:6768:10332/1	60	-
chr11	59149977	59149978	A01177:95:HFCNFDSX5:4:1102:32416:11412/1	60	-
chr11	59662559	59662560	A01177:95:HFCNFDSX5:4:1120:3305:19554	60	+
chr11	61404416	61404417	A01177:95:HFCNFDSX5:4:1104:22507:2394/1	60	+
chr11	61404417	61404418	A01177:95:HFCNFDSX5:4:2223:32588:7889/1	60	+
chr11	61439413	61439414	A01177:95:HFCNFDSX5:4:1203:21233:2660/1	60	-
chr11	61799077	61799078	A01177:95:HFCNFDSX5:4:2259:15890:17957	60	-
chr11	62341738	62341739	A01177:95:HFCNFDSX5:4:1102:12165:6715/1	60	-
chr11	62359265	62359266	A01177:95:HFCNFDSX5:4:1109:27552:34178	60	+
chr11	62362871	62362872	A01177:95:HFCNFDSX5:4:1555:3812:22185	60	-
chr11	62561982	62561983	A01177:95:HFCNFDSX5:4:1103:5511:33019/1	60	+
chr11	62571950	62571951	A01177:95:HFCNFDSX5:4:1113:27670:36573/1	60	+
chr11	62584577	62584578	A01177:95:HFCNFDSX5:4:1120:22896:10802/1	60	-
chr11	62634232	62634233	A01177:95:HFCNFDSX5:4:2516:26078:28119	60	+
chr11	62676234	62676235	A01177:95:HFCNFDSX5:4:1111:8079:9596/1	60	+
chr11	62720826	62720827	A01177:95:HFCNFDSX5:4:2207:13675:9706	60	-
chr11	62731665	62731666	A01177:95:HFCNFDSX5:4:1143:24008:19993/1	60	+
chr11	62734045	62734046	A01177:95:HFCNFDSX5:4:1219:28501:17315/1	60	-
chr11	62742349	62742350	A01177:95:HFCNFDSX5:4:1156:21414:36385	60	-
chr11	62801033	62801034	A01177:95:HFCNFDSX5:4:1158:23122:33395	60	-
chr11	62873873	62873874	A01177:95:HFCNFDSX5:4:1557:2257:8970	60	-
chr11	63625016	63625017	A01177:95:HFCNFDSX5:4:1101:22742:7560/1	60	-
chr11	63660102	63660103	A01177:95:HFCNFDSX5:4:1173:18285:21825/1	60	-
chr11	63707500	63707501	A01177:95:HFCNFDSX5:4:2155:16477:4163	60	-
chr11	63712088	63712089	A01177:95:HFCNFDSX5:4:1117:26512:19539/1	60	+
chr11	63713842	63713843	A01177:95:HFCNFDSX5:4:1146:20410:25379/1	60	+
chr11	63724648	63724649	A01177:95:HFCNFDSX5:4:2532:18222:35869	60	-
chr11	63729874	63729875	A01177:95:HFCNFDSX5:4:2378:7455:19946	60	-
chr11	63855289	63855290	A01177:95:HFCNFDSX5:4:2169:14262:20713/1	60	-
chr11	63872474	63872475	A01177:95:HFCNFDSX5:4:2573:18991:27993	60	-
chr11	64194599	64194600	A01177:95:HFCNFDSX5:4:1261:14742:4413/1	60	-
chr11	64197035	64197036	A01177:95:HFCNFDSX5:4:1109:30454:25394	60	-
chr11	64215004	64215005	A01177:95:HFCNFDSX5:4:1137:17842:5556/1	60	-
chr11	64279534	64279535	A01177:95:HFCNFDSX5:4:2128:13955:17300/1	60	+
chr11	64733256	64733257	A01177:95:HFCNFDSX5:4:1104:18756:31344/1	60	+
chr11	64771639	64771640	A01177:95:HFCNFDSX5:4:1227:19931:25645/1	60	-
chr11	64772839	64772840	A01177:95:HFCNFDSX5:4:2305:26955:28322	60	-
chr11	64772841	64772842	A01177:95:HFCNFDSX5:4:2602:20763:5509	60	-
chr11	64772936	64772937	A01177:95:HFCNFDSX5:4:2208:25229:18067	60	-
chr11	64775440	64775441	A01177:95:HFCNFDSX5:4:1110:19877:24925/1	60	-
chr11	64776007	64776008	A01177:95:HFCNFDSX5:4:2634:8043:22717	60	-
chr11	64859300	64859301	A01177:95:HFCNFDSX5:4:1660:22688:36933/1	60	-
chr11	65104286	65104287	A01177:95:HFCNFDSX5:4:2304:27199:36229/1	60	+
chr11	65105005	65105006	A01177:95:HFCNFDSX5:4:1349:21332:22968	60	+
chr11	65105379	65105380	A01177:95:HFCNFDSX5:4:1372:20256:12305/1	60	-
chr11	65192404	65192405	A01177:95:HFCNFDSX5:4:1145:5764:21120/1	60	+
chr11	65194242	65194243	A01177:95:HFCNFDSX5:4:1106:29035:7936/1	60	-
chr11	65195237	65195238	A01177:95:HFCNFDSX5:4:1248:17743:3004/1	60	-
chr11	65197791	65197792	A01177:95:HFCNFDSX5:4:2577:7401:23735/1	60	+
chr11	65198807	65198808	A01177:95:HFCNFDSX5:4:1608:5900:30812/1	60	-
chr11	65200336	65200337	A01177:95:HFCNFDSX5:4:1634:28284:16814/1	60	+
chr11	65277287	65277288	A01177:95:HFCNFDSX5:4:1135:15148:31579/1	60	+
chr11	65288071	65288072	A01177:95:HFCNFDSX5:4:1465:25708:30921/1	60	+
chr11	65290928	65290929	A01177:95:HFCNFDSX5:4:1645:23330:32002/1	60	-
chr11	65343340	65343341	A01177:95:HFCNFDSX5:4:2302:30743:5541	60	-
chr11	65350414	65350415	A01177:95:HFCNFDSX5:4:1524:25735:20165/1	60	-
chr11	65395408	65395409	A01177:95:HFCNFDSX5:4:2268:21775:11209	60	+
chr11	65428829	65428830	A01177:95:HFCNFDSX5:4:1121:29026:3693/1	60	-
chr11	65430901	65430902	A01177:95:HFCNFDSX5:4:1111:25753:28745/1	60	-
chr11	65431781	65431782	A01177:95:HFCNFDSX5:4:1152:30499:28291/1	60	+
chr11	65431846	65431847	A01177:95:HFCNFDSX5:4:1230:22950:13557/1	60	+
chr11	65433236	65433237	A01177:95:HFCNFDSX5:4:1107:23294:15969/1	60	+
chr11	65433510	65433511	A01177:95:HFCNFDSX5:4:1121:30761:33818/1	60	+
chr11	65434442	65434443	A01177:95:HFCNFDSX5:4:2535:19425:8860/1	60	+
chr11	65441154	65441155	A01177:95:HFCNFDSX5:4:1230:30174:33520/1	60	+
chr11	65441483	65441484	A01177:95:HFCNFDSX5:4:1629:1669:36104/1	60	-
chr11	65441567	65441568	A01177:95:HFCNFDSX5:4:1107:24279:24314/1	60	+
chr11	65502682	65502683	A01177:95:HFCNFDSX5:4:1671:8341:14653/1	60	+
chr11	65504977	65504978	A01177:95:HFCNFDSX5:4:1120:1054:11459/1	60	+
chr11	65606238	65606239	A01177:95:HFCNFDSX5:4:1330:31801:35149/1	60	+
chr11	65622387	65622388	A01177:95:HFCNFDSX5:4:2418:23475:1125/1	60	+
chr11	65659259	65659260	A01177:95:HFCNFDSX5:4:1131:30029:7373/1	60	-
chr11	65866244	65866245	A01177:95:HFCNFDSX5:4:1444:21450:35947/1	60	-
chr11	65923076	65923077	A01177:95:HFCNFDSX5:4:1143:18069:22106	60	+
chr11	65996491	65996492	A01177:95:HFCNFDSX5:4:1125:17083:6934/1	60	+
chr11	66057874	66057875	A01177:95:HFCNFDSX5:4:2237:13268:2174/1	60	-
chr11	66085276	66085277	A01177:95:HFCNFDSX5:4:1503:3341:18020	60	-
chr11	66089133	66089134	A01177:95:HFCNFDSX5:4:2628:11415:36824/1	60	-
chr11	66121349	66121350	A01177:95:HFCNFDSX5:4:1221:13440:21543/1	60	-
chr11	66125194	66125195	A01177:95:HFCNFDSX5:4:1104:5412:9424/1	60	-
chr11	66140842	66140843	A01177:95:HFCNFDSX5:4:1103:16749:26209/1	60	-
chr11	66141030	66141031	A01177:95:HFCNFDSX5:4:1105:14552:9752/1	60	+
chr11	66142463	66142464	A01177:95:HFCNFDSX5:4:1107:20021:5478/1	60	-
chr11	66145699	66145700	A01177:95:HFCNFDSX5:4:1107:11279:25535	60	+
chr11	66146822	66146823	A01177:95:HFCNFDSX5:4:2162:12545:12289	60	+
chr11	66147566	66147567	A01177:95:HFCNFDSX5:4:2305:28067:4038	60	+
chr11	66153469	66153470	A01177:95:HFCNFDSX5:4:1523:3079:10488	60	-
chr11	66182353	66182354	A01177:95:HFCNFDSX5:4:2318:13829:14105/1	60	-
chr11	66182735	66182736	A01177:95:HFCNFDSX5:4:1116:24578:2879/1	60	+
chr11	66193240	66193241	A01177:95:HFCNFDSX5:4:2446:23936:31548/1	60	+
chr11	66198268	66198269	A01177:95:HFCNFDSX5:4:2323:15609:14184	60	-
chr11	66200923	66200924	A01177:95:HFCNFDSX5:4:1232:17996:21355/1	60	+
chr11	66351435	66351436	A01177:95:HFCNFDSX5:4:1108:14660:3709	60	+
chr11	66352849	66352850	A01177:95:HFCNFDSX5:4:1142:6135:8328/1	60	+
chr11	66356273	66356274	A01177:95:HFCNFDSX5:4:1154:9923:17300	60	-
chr11	66367070	66367071	A01177:95:HFCNFDSX5:4:2629:23990:7811	60	-
chr11	66399434	66399435	A01177:95:HFCNFDSX5:4:2168:25654:26819	60	+
chr11	66620442	66620443	A01177:95:HFCNFDSX5:4:2616:32868:23062	60	-
chr11	66628251	66628252	A01177:95:HFCNFDSX5:4:1106:2302:15624/1	60	+
chr11	66673924	66673925	A01177:95:HFCNFDSX5:4:1128:12581:9157	60	-
chr11	66709368	66709369	A01177:95:HFCNFDSX5:4:1122:10954:3051/1	60	+
chr11	66751972	66751973	A01177:95:HFCNFDSX5:4:1657:21766:26099/1	60	-
chr11	66756829	66756830	A01177:95:HFCNFDSX5:4:2168:5981:6840/1	60	-
chr11	66767550	66767551	A01177:95:HFCNFDSX5:4:1150:32000:7373/1	60	+
chr11	66767633	66767634	A01177:95:HFCNFDSX5:4:2559:17354:10034	60	-
chr11	66783318	66783319	A01177:95:HFCNFDSX5:4:1312:11794:17472	60	-
chr11	66783808	66783809	A01177:95:HFCNFDSX5:4:1103:14516:13698/1	60	+
chr11	66831813	66831814	A01177:95:HFCNFDSX5:4:1101:1895:11256/1	60	-
chr11	66894836	66894837	A01177:95:HFCNFDSX5:4:2532:11243:22748/1	60	-
chr11	67121725	67121726	A01177:95:HFCNFDSX5:4:1101:8748:16110/1	60	+
chr11	67140747	67140748	A01177:95:HFCNFDSX5:4:1216:21088:21198/1	60	-
chr11	67160635	67160636	A01177:95:HFCNFDSX5:4:1132:12120:19946/1	60	+
chr11	67162076	67162077	A01177:95:HFCNFDSX5:4:1261:2302:4225/1	60	-
chr11	67163971	67163972	A01177:95:HFCNFDSX5:4:1248:27046:21652/1	60	+
chr11	67178002	67178003	A01177:95:HFCNFDSX5:4:1101:1750:21590/1	60	+
chr11	67181162	67181163	A01177:95:HFCNFDSX5:4:1201:7148:11804	60	-
chr11	67181349	67181350	A01177:95:HFCNFDSX5:4:1119:27218:20040/1	60	-
chr11	67181748	67181749	A01177:95:HFCNFDSX5:4:1102:2682:21919/1	60	-
chr11	67189389	67189390	A01177:95:HFCNFDSX5:4:1172:8160:22326	60	-
chr11	67205759	67205760	A01177:95:HFCNFDSX5:4:1430:13666:22341/1	60	+
chr11	67219359	67219360	A01177:95:HFCNFDSX5:4:2469:23213:33739/1	60	-
chr11	67221539	67221540	A01177:95:HFCNFDSX5:4:1458:23303:34929	60	+
chr11	67221615	67221616	A01177:95:HFCNFDSX5:4:1103:26205:11083/1	60	+
chr11	67227999	67228000	A01177:95:HFCNFDSX5:4:1134:3369:4069	60	+
chr11	67273658	67273659	A01177:95:HFCNFDSX5:4:1219:12472:36965	60	-
chr11	67283192	67283193	A01177:95:HFCNFDSX5:4:1218:12029:15374/1	60	+
chr11	67295230	67295231	A01177:95:HFCNFDSX5:4:1259:21043:13041	60	+
chr11	67427473	67427474	A01177:95:HFCNFDSX5:4:1175:20781:13651	60	-
chr11	67431185	67431186	A01177:95:HFCNFDSX5:4:1222:10131:34663	60	-
chr11	67431187	67431188	A01177:95:HFCNFDSX5:4:1264:20980:30405	60	-
chr11	67591320	67591321	A01177:95:HFCNFDSX5:4:2672:19533:20353/1	60	-
chr11	67622057	67622058	A01177:95:HFCNFDSX5:4:1403:20030:21151/1	60	+
chr11	68097557	68097558	A01177:95:HFCNFDSX5:4:1145:14850:23453/1	60	+
chr11	68170690	68170691	A01177:95:HFCNFDSX5:4:1103:15790:3349/1	60	+
chr11	68179788	68179789	A01177:95:HFCNFDSX5:4:1173:10728:18067/1	60	-
chr11	68180265	68180266	A01177:95:HFCNFDSX5:4:1121:6632:22654/1	60	-
chr11	68518142	68518143	A01177:95:HFCNFDSX5:4:1119:17544:30311/1	60	+
chr11	68521775	68521776	A01177:95:HFCNFDSX5:4:1245:15646:28714/1	60	+
chr11	68522132	68522133	A01177:95:HFCNFDSX5:4:1142:31186:27007/1	60	-
chr11	68522227	68522228	A01177:95:HFCNFDSX5:4:2160:24053:27273	60	-
chr11	68532939	68532940	A01177:95:HFCNFDSX5:4:1101:1741:24956/1	60	+
chr11	68554380	68554381	A01177:95:HFCNFDSX5:4:2137:12427:13182/1	60	+
chr11	68594627	68594628	A01177:95:HFCNFDSX5:4:1322:13268:15170	60	-
chr11	68777299	68777300	A01177:95:HFCNFDSX5:4:2323:23972:10003	60	-
chr11	70350723	70350724	A01177:95:HFCNFDSX5:4:2113:17969:28604	60	-
chr11	70391608	70391609	A01177:95:HFCNFDSX5:4:1313:15709:36213	60	-
chr11	71871030	71871031	A01177:95:HFCNFDSX5:4:1605:16541:28855/1	60	-
chr11	71952555	71952556	A01177:95:HFCNFDSX5:4:1107:29451:11882/1	60	-
chr11	72033190	72033191	A01177:95:HFCNFDSX5:4:1415:15664:31594	60	+
chr11	72056184	72056185	A01177:95:HFCNFDSX5:4:1129:23882:7592	60	+
chr11	72058961	72058962	A01177:95:HFCNFDSX5:4:1205:20329:11553/1	60	+
chr11	72289036	72289037	A01177:95:HFCNFDSX5:4:2641:9245:23046/1	60	+
chr11	72811961	72811962	A01177:95:HFCNFDSX5:4:1114:2654:23907	60	-
chr11	73001323	73001324	A01177:95:HFCNFDSX5:4:1657:18502:20008	60	-
chr11	73102447	73102448	A01177:95:HFCNFDSX5:4:1103:5104:21386/1	60	+
chr11	73117449	73117450	A01177:95:HFCNFDSX5:4:1150:20591:19398/1	60	+
chr11	73524637	73524638	A01177:95:HFCNFDSX5:4:1109:19958:14168	60	+
chr11	73721417	73721418	A01177:95:HFCNFDSX5:4:1657:1434:30561/1	60	+
chr11	73730059	73730060	A01177:95:HFCNFDSX5:4:1227:28492:28260/1	60	-
chr11	73846643	73846644	A01177:95:HFCNFDSX5:4:2145:6551:36229	60	-
chr11	74068549	74068550	A01177:95:HFCNFDSX5:4:2124:10719:25661	60	-
chr11	74089356	74089357	A01177:95:HFCNFDSX5:4:1257:29631:19116	60	-
chr11	74090708	74090709	A01177:95:HFCNFDSX5:4:1177:2465:2127/1	60	-
chr11	74096378	74096379	A01177:95:HFCNFDSX5:4:1628:24080:9784	60	-
chr11	74365841	74365842	A01177:95:HFCNFDSX5:4:1344:21676:35211/1	60	+
chr11	74383111	74383112	A01177:95:HFCNFDSX5:4:1420:26476:23296	60	-
chr11	74628385	74628386	A01177:95:HFCNFDSX5:4:1158:23050:1172	60	-
chr11	74776714	74776715	A01177:95:HFCNFDSX5:4:2108:5159:30029/1	60	+
chr11	75453601	75453602	A01177:95:HFCNFDSX5:4:2402:15338:29465	60	+
chr11	75940857	75940858	A01177:95:HFCNFDSX5:4:1201:19587:19132/1	60	+
chr11	77709914	77709915	A01177:95:HFCNFDSX5:4:1202:19054:4022/1	60	-
chr11	77919842	77919843	A01177:95:HFCNFDSX5:4:1232:23249:5682/1	60	+
chr11	78074085	78074086	A01177:95:HFCNFDSX5:4:2418:30816:24737	60	-
chr11	78483828	78483829	A01177:95:HFCNFDSX5:4:1133:8775:21418/1	60	+
chr11	78516861	78516862	A01177:95:HFCNFDSX5:4:1141:11433:28307/1	60	-
chr11	78569481	78569482	A01177:95:HFCNFDSX5:4:1130:26549:34632	60	-
chr11	80268355	80268356	A01177:95:HFCNFDSX5:4:1475:21459:6433	60	-
chr11	80678670	80678671	A01177:95:HFCNFDSX5:4:1142:7491:29465/1	60	-
chr11	82910427	82910428	A01177:95:HFCNFDSX5:4:1340:29405:10113/1	60	-
chr11	83593146	83593147	A01177:95:HFCNFDSX5:4:1177:19461:3004/1	60	-
chr11	83653894	83653895	A01177:95:HFCNFDSX5:4:1338:11134:28260	60	+
chr11	85980072	85980073	A01177:95:HFCNFDSX5:4:2573:9227:9048	60	-
chr11	87088766	87088767	A01177:95:HFCNFDSX5:4:1111:30400:33129/1	60	-
chr11	87204577	87204578	A01177:95:HFCNFDSX5:4:1114:10375:3082/1	60	-
chr11	87215180	87215181	A01177:95:HFCNFDSX5:4:1301:19804:22670/1	60	-
chr11	88332984	88332985	A01177:95:HFCNFDSX5:4:1113:29550:26710/1	60	+
chr11	88436494	88436495	A01177:95:HFCNFDSX5:4:1509:4237:29340/1	60	-
chr11	90396696	90396697	A01177:95:HFCNFDSX5:4:1101:18584:21371/1	60	+
chr11	90734152	90734153	A01177:95:HFCNFDSX5:4:2467:10013:36432	60	-
chr11	90810569	90810570	A01177:95:HFCNFDSX5:4:1307:10456:23046	60	+
chr11	90847854	90847855	A01177:95:HFCNFDSX5:4:1263:4146:1532/1	60	-
chr11	90847855	90847856	A01177:95:HFCNFDSX5:4:1633:21206:21339/1	60	-
chr11	91437821	91437822	A01177:95:HFCNFDSX5:4:1340:4833:1658/1	60	+
chr11	92071427	92071428	A01177:95:HFCNFDSX5:4:1476:29044:34569/1	60	-
chr11	93161945	93161946	A01177:95:HFCNFDSX5:4:1142:24144:23265/1	60	+
chr11	93677699	93677700	A01177:95:HFCNFDSX5:4:1108:28456:21402/1	60	-
chr11	93787237	93787238	A01177:95:HFCNFDSX5:4:2633:6777:29700/1	60	+
chr11	95125975	95125976	A01177:95:HFCNFDSX5:4:2561:22987:35477	60	-
chr11	95838437	95838438	A01177:95:HFCNFDSX5:4:2565:26603:9737	60	+
chr11	95868576	95868577	A01177:95:HFCNFDSX5:4:1408:10447:35462/1	60	+
chr11	96386617	96386618	A01177:95:HFCNFDSX5:4:1550:8594:29340/1	60	+
chr11	97239670	97239671	A01177:95:HFCNFDSX5:4:1148:3866:31015/1	60	-
chr11	97635534	97635535	A01177:95:HFCNFDSX5:4:1501:13819:1219/1	60	+
chr11	98188798	98188799	A01177:95:HFCNFDSX5:4:2507:8278:15139	60	-
chr11	98328394	98328395	A01177:95:HFCNFDSX5:4:2244:1551:7341/1	60	-
chr11	98330260	98330261	A01177:95:HFCNFDSX5:4:2207:17318:8594	60	+
chr11	103064101	103064102	A01177:95:HFCNFDSX5:4:1368:17770:37027	60	+
chr11	103759745	103759746	A01177:95:HFCNFDSX5:4:2520:12156:28933	60	-
chr11	105035846	105035847	A01177:95:HFCNFDSX5:4:2574:2356:23735/1	60	+
chr11	107769679	107769680	A01177:95:HFCNFDSX5:4:1308:8232:8735	60	+
chr11	107804075	107804076	A01177:95:HFCNFDSX5:4:2429:17915:25441	60	-
chr11	108643086	108643087	A01177:95:HFCNFDSX5:4:1101:26295:30279/1	60	+
chr11	108643088	108643089	A01177:95:HFCNFDSX5:4:1658:20790:15859/1	60	+
chr11	108851750	108851751	A01177:95:HFCNFDSX5:4:1421:18267:23766	60	-
chr11	110256792	110256793	A01177:95:HFCNFDSX5:4:1106:25672:14638/1	60	-
chr11	111620265	111620266	A01177:95:HFCNFDSX5:4:1137:16143:5274/1	60	+
chr11	111620267	111620268	A01177:95:HFCNFDSX5:4:2110:19922:1266	60	+
chr11	116958829	116958830	A01177:95:HFCNFDSX5:4:2613:3161:35493	60	-
chr11	117002116	117002117	A01177:95:HFCNFDSX5:4:2446:29731:15217	60	-
chr11	117093959	117093960	A01177:95:HFCNFDSX5:4:1137:8856:8281/1	60	-
chr11	118365302	118365303	A01177:95:HFCNFDSX5:4:1159:13720:15765/1	60	+
chr11	118365304	118365305	A01177:95:HFCNFDSX5:4:2301:11559:22983/1	60	+
chr11	118456473	118456474	A01177:95:HFCNFDSX5:4:2131:20139:14669	60	+
chr11	118466393	118466394	A01177:95:HFCNFDSX5:4:1563:27299:30138/1	60	-
chr11	118476699	118476700	A01177:95:HFCNFDSX5:4:1359:31702:6731/1	60	-
chr11	118479410	118479411	A01177:95:HFCNFDSX5:4:2523:19325:11945	60	+
chr11	118485208	118485209	A01177:95:HFCNFDSX5:4:1228:29722:23719/1	60	+
chr11	119012669	119012670	A01177:95:HFCNFDSX5:4:1103:10737:25692/1	60	+
chr11	119233572	119233573	A01177:95:HFCNFDSX5:4:1139:4517:31454/1	60	+
chr11	119247901	119247902	A01177:95:HFCNFDSX5:4:1332:20880:29450/1	60	-
chr11	119680682	119680683	A01177:95:HFCNFDSX5:4:1108:13413:27289/1	60	-
chr11	122587430	122587431	A01177:95:HFCNFDSX5:4:1114:30572:12602/1	60	+
chr11	122587431	122587432	A01177:95:HFCNFDSX5:4:2366:13575:5400/1	60	+
chr11	123015394	123015395	A01177:95:HFCNFDSX5:4:1250:4508:16376/1	60	-
chr11	125610197	125610198	A01177:95:HFCNFDSX5:4:1119:15420:30514	60	-
chr11	125654697	125654698	A01177:95:HFCNFDSX5:4:1101:17047:19899/1	60	+
chr11	126315332	126315333	A01177:95:HFCNFDSX5:4:2163:15709:32550	60	+
chr11	128274549	128274550	A01177:95:HFCNFDSX5:4:1335:9805:1282/1	60	-
chr11	128400497	128400498	A01177:95:HFCNFDSX5:4:1175:5141:9799/1	60	+
chr11	128447891	128447892	A01177:95:HFCNFDSX5:4:2226:15510:28667	60	-
chr11	128488813	128488814	A01177:95:HFCNFDSX5:4:1309:23285:32236/1	60	+
chr11	128498788	128498789	A01177:95:HFCNFDSX5:4:1538:22119:9204	60	-
chr11	128498789	128498790	A01177:95:HFCNFDSX5:4:1444:17327:5791	60	-
chr11	128509450	128509451	A01177:95:HFCNFDSX5:4:1132:10728:20447/1	60	-
chr11	128599590	128599591	A01177:95:HFCNFDSX5:4:1111:14823:7310/1	60	+
chr11	128810399	128810400	A01177:95:HFCNFDSX5:4:2430:27859:15013	60	-
chr11	129924585	129924586	A01177:95:HFCNFDSX5:4:1126:23728:36605/1	60	+
chr11	129981777	129981778	A01177:95:HFCNFDSX5:4:1676:27272:19445	60	-
chr11	130293841	130293842	A01177:95:HFCNFDSX5:4:1150:30590:32957	60	+
chr11	133910536	133910537	A01177:95:HFCNFDSX5:4:1112:13648:5932/1	60	-
chr11	134162281	134162282	A01177:95:HFCNFDSX5:4:2537:23068:30170/1	60	+
chr11	134204749	134204750	A01177:95:HFCNFDSX5:4:2442:10267:15076/1	60	-
chr11	134235972	134235973	A01177:95:HFCNFDSX5:4:1108:22191:7357/1	60	+
chr12	327646	327647	A01177:95:HFCNFDSX5:4:2652:3893:6981/1	60	-
chr12	761228	761229	A01177:95:HFCNFDSX5:4:1221:11180:26741/1	60	+
chr12	818100	818101	A01177:95:HFCNFDSX5:4:2356:26711:21010	60	-
chr12	823833	823834	A01177:95:HFCNFDSX5:4:1101:19208:32440/1	60	-
chr12	825953	825954	A01177:95:HFCNFDSX5:4:2474:1118:33739	60	+
chr12	877736	877737	A01177:95:HFCNFDSX5:4:1124:28917:30937/1	60	+
chr12	1030416	1030417	A01177:95:HFCNFDSX5:4:1452:5882:12680/1	60	-
chr12	1043966	1043967	A01177:95:HFCNFDSX5:4:1105:25708:26694	60	+
chr12	1097872	1097873	A01177:95:HFCNFDSX5:4:1107:25337:8077/1	60	+
chr12	1182420	1182421	A01177:95:HFCNFDSX5:4:1455:22182:23719/1	60	-
chr12	1188027	1188028	A01177:95:HFCNFDSX5:4:1208:15338:3787/1	60	-
chr12	1206935	1206936	A01177:95:HFCNFDSX5:4:2661:29776:2550	60	+
chr12	1231211	1231212	A01177:95:HFCNFDSX5:4:1139:24948:1548/1	60	-
chr12	1236050	1236051	A01177:95:HFCNFDSX5:4:2650:31096:21026	60	-
chr12	1236052	1236053	A01177:95:HFCNFDSX5:4:2269:29541:3615	60	-
chr12	1423787	1423788	A01177:95:HFCNFDSX5:4:1221:3857:10081	60	+
chr12	1431482	1431483	A01177:95:HFCNFDSX5:4:1121:13566:3850/1	60	+
chr12	1760002	1760003	A01177:95:HFCNFDSX5:4:1105:23511:36385/1	60	+
chr12	3700820	3700821	A01177:95:HFCNFDSX5:4:1101:16803:30780/1	60	+
chr12	3828019	3828020	A01177:95:HFCNFDSX5:4:1126:6316:12273	60	-
chr12	3830672	3830673	A01177:95:HFCNFDSX5:4:1304:31901:23923/1	60	-
chr12	6502529	6502530	A01177:95:HFCNFDSX5:4:1231:12807:9298	60	-
chr12	6517211	6517212	A01177:95:HFCNFDSX5:4:1213:15402:5932/1	60	+
chr12	6521034	6521035	A01177:95:HFCNFDSX5:4:1216:9661:17472	60	+
chr12	6530308	6530309	A01177:95:HFCNFDSX5:4:2419:15745:10598/1	60	-
chr12	6578937	6578938	A01177:95:HFCNFDSX5:4:1121:3640:32158/1	60	+
chr12	6582835	6582836	A01177:95:HFCNFDSX5:4:1111:16016:6778/1	60	+
chr12	6585020	6585021	A01177:95:HFCNFDSX5:4:1164:15402:10379/1	60	+
chr12	6590301	6590302	A01177:95:HFCNFDSX5:4:1105:16468:8375/1	60	+
chr12	6618044	6618045	A01177:95:HFCNFDSX5:4:1263:32714:8672	60	+
chr12	6618046	6618047	A01177:95:HFCNFDSX5:4:1107:22263:23829	60	+
chr12	6618048	6618049	A01177:95:HFCNFDSX5:4:1155:14913:25473	60	+
chr12	6781851	6781852	A01177:95:HFCNFDSX5:4:1177:31286:28588/1	60	-
chr12	6808431	6808432	A01177:95:HFCNFDSX5:4:2226:8250:11741	60	-
chr12	6865259	6865260	A01177:95:HFCNFDSX5:4:2526:8250:14434/1	60	+
chr12	6981400	6981401	A01177:95:HFCNFDSX5:4:1107:5584:27633/1	60	+
chr12	6981402	6981403	A01177:95:HFCNFDSX5:4:1616:17517:19398	60	+
chr12	6998785	6998786	A01177:95:HFCNFDSX5:4:1469:6533:17660	60	+
chr12	6999869	6999870	A01177:95:HFCNFDSX5:4:1123:18123:29778/1	60	-
chr12	7005046	7005047	A01177:95:HFCNFDSX5:4:1105:17698:8876/1	60	-
chr12	7007735	7007736	A01177:95:HFCNFDSX5:4:1116:15239:32581/1	60	+
chr12	7214226	7214227	A01177:95:HFCNFDSX5:4:2376:4300:29512/1	60	-
chr12	8094323	8094324	A01177:95:HFCNFDSX5:4:1531:9308:12446/1	60	+
chr12	8707101	8707102	A01177:95:HFCNFDSX5:4:1174:31819:33583	60	-
chr12	8712730	8712731	A01177:95:HFCNFDSX5:4:1144:25400:9846/1	60	+
chr12	8881792	8881793	A01177:95:HFCNFDSX5:4:2138:26521:35023	60	-
chr12	9173417	9173418	A01177:95:HFCNFDSX5:4:1514:15718:36605/1	60	+
chr12	9654039	9654040	A01177:95:HFCNFDSX5:4:1148:22001:6151/1	60	-
chr12	9776404	9776405	A01177:95:HFCNFDSX5:4:1141:1741:16720	60	+
chr12	9960714	9960715	A01177:95:HFCNFDSX5:4:1109:1651:3255/1	60	+
chr12	10525568	10525569	A01177:95:HFCNFDSX5:4:1333:3839:6637	60	-
chr12	11837654	11837655	A01177:95:HFCNFDSX5:4:1103:5014:9862/1	60	+
chr12	11921879	11921880	A01177:95:HFCNFDSX5:4:1109:8675:15295/1	60	+
chr12	11971518	11971519	A01177:95:HFCNFDSX5:4:1116:5665:22576/1	60	+
chr12	11971519	11971520	A01177:95:HFCNFDSX5:4:1428:16477:2816/1	60	+
chr12	12867197	12867198	A01177:95:HFCNFDSX5:4:1114:16080:18944/1	60	+
chr12	12983011	12983012	A01177:95:HFCNFDSX5:4:1157:8576:13964/1	60	-
chr12	13902611	13902612	A01177:95:HFCNFDSX5:4:2178:8965:5400	60	-
chr12	14444183	14444184	A01177:95:HFCNFDSX5:4:1108:31955:34851/1	60	-
chr12	14453100	14453101	A01177:95:HFCNFDSX5:4:1109:26169:29371/1	60	+
chr12	14764257	14764258	A01177:95:HFCNFDSX5:4:1159:17716:23594/1	60	+
chr12	15892847	15892848	A01177:95:HFCNFDSX5:4:1110:2645:19695/1	60	-
chr12	19161077	19161078	A01177:95:HFCNFDSX5:4:1417:7220:18975	60	+
chr12	19472415	19472416	A01177:95:HFCNFDSX5:4:1116:18683:14559/1	60	+
chr12	19491589	19491590	A01177:95:HFCNFDSX5:4:1140:19217:1454/1	60	+
chr12	19580167	19580168	A01177:95:HFCNFDSX5:4:1260:15148:7842/1	60	+
chr12	19658346	19658347	A01177:95:HFCNFDSX5:4:2206:5584:30170/1	60	-
chr12	20866761	20866762	A01177:95:HFCNFDSX5:4:1102:21558:10676/1	60	-
chr12	21445917	21445918	A01177:95:HFCNFDSX5:4:1373:1398:7545	60	-
chr12	22215402	22215403	A01177:95:HFCNFDSX5:4:1144:18521:16438/1	60	+
chr12	22517222	22517223	A01177:95:HFCNFDSX5:4:1116:16206:35133/1	60	-
chr12	22676749	22676750	A01177:95:HFCNFDSX5:4:1535:15555:23923	60	-
chr12	25087070	25087071	A01177:95:HFCNFDSX5:4:2531:11053:20948	60	-
chr12	25093847	25093848	A01177:95:HFCNFDSX5:4:1235:32841:25645	60	+
chr12	26448995	26448996	A01177:95:HFCNFDSX5:4:1236:9417:33301/1	60	-
chr12	26495630	26495631	A01177:95:HFCNFDSX5:4:1160:13367:7326/1	60	+
chr12	26534880	26534881	A01177:95:HFCNFDSX5:4:2311:26946:3255/1	60	-
chr12	26534882	26534883	A01177:95:HFCNFDSX5:4:1502:17029:16611/1	60	-
chr12	26790828	26790829	A01177:95:HFCNFDSX5:4:2675:25455:25911/1	60	-
chr12	26804657	26804658	A01177:95:HFCNFDSX5:4:2503:31864:34100	60	-
chr12	26941493	26941494	A01177:95:HFCNFDSX5:4:2415:27218:19601	60	-
chr12	26941494	26941495	A01177:95:HFCNFDSX5:4:1120:8657:12602	60	-
chr12	27389019	27389020	A01177:95:HFCNFDSX5:4:1118:10574:30452/1	60	-
chr12	28239379	28239380	A01177:95:HFCNFDSX5:4:1206:15338:35947/1	60	+
chr12	28302938	28302939	A01177:95:HFCNFDSX5:4:1110:31964:33019/1	60	+
chr12	28324811	28324812	A01177:95:HFCNFDSX5:4:1157:22209:33849	60	+
chr12	28380698	28380699	A01177:95:HFCNFDSX5:4:2333:22191:4820/1	60	-
chr12	28417896	28417897	A01177:95:HFCNFDSX5:4:1110:21549:7028/1	60	+
chr12	28452281	28452282	A01177:95:HFCNFDSX5:4:1149:25663:17033	60	-
chr12	29196181	29196182	A01177:95:HFCNFDSX5:4:1112:21296:15483/1	60	+
chr12	29310206	29310207	A01177:95:HFCNFDSX5:4:1658:8684:20353/1	60	+
chr12	29339183	29339184	A01177:95:HFCNFDSX5:4:1101:17671:28588/1	60	+
chr12	30645063	30645064	A01177:95:HFCNFDSX5:4:1507:29903:11036	60	-
chr12	30683517	30683518	A01177:95:HFCNFDSX5:4:2628:18502:2534	60	-
chr12	32110658	32110659	A01177:95:HFCNFDSX5:4:1257:22968:36292	60	-
chr12	32580730	32580731	A01177:95:HFCNFDSX5:4:2254:25726:21308/1	60	-
chr12	32988496	32988497	A01177:95:HFCNFDSX5:4:1501:15248:25457/1	60	+
chr12	39340633	39340634	A01177:95:HFCNFDSX5:4:1161:14371:5901/1	60	+
chr12	39987689	39987690	A01177:95:HFCNFDSX5:4:1138:24804:22623/1	60	+
chr12	41149366	41149367	A01177:95:HFCNFDSX5:4:1536:11442:24158	60	-
chr12	42166296	42166297	A01177:95:HFCNFDSX5:4:1417:27606:35462	60	-
chr12	42166297	42166298	A01177:95:HFCNFDSX5:4:2219:11876:11851	60	-
chr12	42360411	42360412	A01177:95:HFCNFDSX5:4:1555:3857:26021/1	60	-
chr12	42386027	42386028	A01177:95:HFCNFDSX5:4:1109:6343:13479/1	60	+
chr12	43330184	43330185	A01177:95:HFCNFDSX5:4:1235:18267:15060	60	+
chr12	43737465	43737466	A01177:95:HFCNFDSX5:4:1346:19018:23563/1	60	+
chr12	43737466	43737467	A01177:95:HFCNFDSX5:4:2122:5294:29951	60	+
chr12	44308833	44308834	A01177:95:HFCNFDSX5:4:1425:32687:25692	60	+
chr12	45019625	45019626	A01177:95:HFCNFDSX5:4:1106:10511:1125/1	60	+
chr12	45329985	45329986	A01177:95:HFCNFDSX5:4:1105:14868:34256/1	60	+
chr12	45685461	45685462	A01177:95:HFCNFDSX5:4:1135:31656:24158/1	60	-
chr12	45716158	45716159	A01177:95:HFCNFDSX5:4:1330:27679:10160/1	60	+
chr12	45841481	45841482	A01177:95:HFCNFDSX5:4:1203:3405:36229/1	60	-
chr12	45871567	45871568	A01177:95:HFCNFDSX5:4:2534:5864:7388/1	60	-
chr12	45922071	45922072	A01177:95:HFCNFDSX5:4:1134:10565:12555	60	-
chr12	45932794	45932795	A01177:95:HFCNFDSX5:4:1109:31720:10582/1	60	+
chr12	47226807	47226808	A01177:95:HFCNFDSX5:4:2506:10890:24486	60	-
chr12	47684424	47684425	A01177:95:HFCNFDSX5:4:1128:13928:22733/1	60	+
chr12	48048333	48048334	A01177:95:HFCNFDSX5:4:1160:32018:21621	60	-
chr12	48151483	48151484	A01177:95:HFCNFDSX5:4:1210:11677:33959/1	60	-
chr12	48661151	48661152	A01177:95:HFCNFDSX5:4:1523:1515:10755	60	-
chr12	48677089	48677090	A01177:95:HFCNFDSX5:4:1163:5258:9596/1	60	+
chr12	48693039	48693040	A01177:95:HFCNFDSX5:4:1172:15763:14168/1	60	-
chr12	48706802	48706803	A01177:95:HFCNFDSX5:4:1259:14742:1908/1	60	-
chr12	49138942	49138943	A01177:95:HFCNFDSX5:4:1214:26341:34366/1	60	+
chr12	49138944	49138945	A01177:95:HFCNFDSX5:4:1518:15022:7811	60	+
chr12	49415544	49415545	A01177:95:HFCNFDSX5:4:1322:9263:13401/1	60	-
chr12	49445029	49445030	A01177:95:HFCNFDSX5:4:1132:31684:17002/1	60	-
chr12	49471587	49471588	A01177:95:HFCNFDSX5:4:1355:32913:5697	60	-
chr12	49472586	49472587	A01177:95:HFCNFDSX5:4:1555:1280:32581	60	-
chr12	49751444	49751445	A01177:95:HFCNFDSX5:4:1252:32289:6527/1	60	+
chr12	49752511	49752512	A01177:95:HFCNFDSX5:4:1103:13819:24361/1	60	+
chr12	50021033	50021034	A01177:95:HFCNFDSX5:4:1233:5638:21684/1	60	+
chr12	50154735	50154736	A01177:95:HFCNFDSX5:4:1307:20292:9612/1	60	-
chr12	50694755	50694756	A01177:95:HFCNFDSX5:4:1139:16016:29794/1	60	+
chr12	50702267	50702268	A01177:95:HFCNFDSX5:4:2169:31955:3505	60	+
chr12	50730903	50730904	A01177:95:HFCNFDSX5:4:1321:21567:9533	60	-
chr12	50748881	50748882	A01177:95:HFCNFDSX5:4:1109:30969:14920/1	60	+
chr12	50790067	50790068	A01177:95:HFCNFDSX5:4:1108:18114:21715/1	60	+
chr12	50790069	50790070	A01177:95:HFCNFDSX5:4:1669:5755:31908	60	+
chr12	51437254	51437255	A01177:95:HFCNFDSX5:4:1652:2700:13432/1	60	-
chr12	51904755	51904756	A01177:95:HFCNFDSX5:4:1263:18439:7936/1	60	-
chr12	51960735	51960736	A01177:95:HFCNFDSX5:4:2343:29478:15186	60	-
chr12	51977337	51977338	A01177:95:HFCNFDSX5:4:2542:28953:12242/1	60	-
chr12	52603601	52603602	A01177:95:HFCNFDSX5:4:2344:31358:19382	60	+
chr12	52621940	52621941	A01177:95:HFCNFDSX5:4:2237:31765:22592	60	+
chr12	52624168	52624169	A01177:95:HFCNFDSX5:4:1110:3115:11866	60	-
chr12	52635439	52635440	A01177:95:HFCNFDSX5:4:1107:21495:19930/1	60	+
chr12	52639677	52639678	A01177:95:HFCNFDSX5:4:1108:10077:2597/1	60	+
chr12	52652465	52652466	A01177:95:HFCNFDSX5:4:1109:15980:11913/1	60	+
chr12	52715960	52715961	A01177:95:HFCNFDSX5:4:1105:28076:7122/1	60	+
chr12	53024562	53024563	A01177:95:HFCNFDSX5:4:1101:23330:16845/1	60	-
chr12	53279437	53279438	A01177:95:HFCNFDSX5:4:1102:31295:2268/1	60	+
chr12	53391412	53391413	A01177:95:HFCNFDSX5:4:1416:6542:7905	60	-
chr12	53401803	53401804	A01177:95:HFCNFDSX5:4:1131:5891:13510	60	+
chr12	53402549	53402550	A01177:95:HFCNFDSX5:4:1206:13376:11193/1	60	+
chr12	53456963	53456964	A01177:95:HFCNFDSX5:4:1137:4435:6637/1	60	+
chr12	53462995	53462996	A01177:95:HFCNFDSX5:4:1343:9561:25911/1	60	-
chr12	53576721	53576722	A01177:95:HFCNFDSX5:4:1264:17436:13557/1	60	+
chr12	53576722	53576723	A01177:95:HFCNFDSX5:4:2304:20826:33959/1	60	+
chr12	53603889	53603890	A01177:95:HFCNFDSX5:4:2511:12255:21840	60	-
chr12	53613726	53613727	A01177:95:HFCNFDSX5:4:1106:9290:14982/1	60	-
chr12	54285254	54285255	A01177:95:HFCNFDSX5:4:1103:30228:33708/1	60	+
chr12	54345272	54345273	A01177:95:HFCNFDSX5:4:2421:27335:17863/1	60	+
chr12	54456718	54456719	A01177:95:HFCNFDSX5:4:1225:18385:10880/1	60	+
chr12	54457109	54457110	A01177:95:HFCNFDSX5:4:1121:16649:20243	60	-
chr12	54462453	54462454	A01177:95:HFCNFDSX5:4:1515:31512:36902/1	60	-
chr12	54465060	54465061	A01177:95:HFCNFDSX5:4:2128:13042:21104	60	-
chr12	54465070	54465071	A01177:95:HFCNFDSX5:4:2409:14669:35289	60	-
chr12	55117121	55117122	A01177:95:HFCNFDSX5:4:1455:23882:11381	60	+
chr12	55779384	55779385	A01177:95:HFCNFDSX5:4:1105:25120:23265/1	60	-
chr12	55915378	55915379	A01177:95:HFCNFDSX5:4:1203:20618:8985/1	60	-
chr12	56108122	56108123	A01177:95:HFCNFDSX5:4:1119:32823:8328/1	60	+
chr12	56209565	56209566	A01177:95:HFCNFDSX5:4:1108:20148:27837	60	+
chr12	56285270	56285271	A01177:95:HFCNFDSX5:4:1106:7066:19523/1	60	+
chr12	56625921	56625922	A01177:95:HFCNFDSX5:4:2614:20491:2284	60	-
chr12	56666421	56666422	A01177:95:HFCNFDSX5:4:1129:25183:31767/1	60	+
chr12	56733712	56733713	A01177:95:HFCNFDSX5:4:1134:10800:20384/1	60	+
chr12	57100310	57100311	A01177:95:HFCNFDSX5:4:1114:17707:32753/1	60	+
chr12	57297034	57297035	A01177:95:HFCNFDSX5:4:1466:6144:26537	60	-
chr12	57299540	57299541	A01177:95:HFCNFDSX5:4:1121:25979:22623/1	60	+
chr12	57409319	57409320	A01177:95:HFCNFDSX5:4:1101:20130:24925/1	60	-
chr12	57794126	57794127	A01177:95:HFCNFDSX5:4:1107:32624:6073/1	60	+
chr12	59732719	59732720	A01177:95:HFCNFDSX5:4:1117:28438:17487/1	60	+
chr12	61065785	61065786	A01177:95:HFCNFDSX5:4:1276:29405:32534/1	60	-
chr12	61472378	61472379	A01177:95:HFCNFDSX5:4:2116:25635:13197	60	+
chr12	62317106	62317107	A01177:95:HFCNFDSX5:4:1608:5412:5635	60	-
chr12	62324997	62324998	A01177:95:HFCNFDSX5:4:1126:24569:23657/1	60	+
chr12	62326725	62326726	A01177:95:HFCNFDSX5:4:1405:27236:17691	60	-
chr12	62338580	62338581	A01177:95:HFCNFDSX5:4:1113:5855:18834/1	60	+
chr12	62351355	62351356	A01177:95:HFCNFDSX5:4:1165:16459:10989/1	60	+
chr12	62352590	62352591	A01177:95:HFCNFDSX5:4:1141:22272:16454/1	60	-
chr12	62354520	62354521	A01177:95:HFCNFDSX5:4:1624:30210:7467/1	60	-
chr12	62355142	62355143	A01177:95:HFCNFDSX5:4:1234:27823:36119	60	-
chr12	62559588	62559589	A01177:95:HFCNFDSX5:4:1230:3423:17816/1	60	+
chr12	62850110	62850111	A01177:95:HFCNFDSX5:4:2244:14696:21120	60	-
chr12	62853190	62853191	A01177:95:HFCNFDSX5:4:1157:23032:9408/1	60	+
chr12	63419349	63419350	A01177:95:HFCNFDSX5:4:1369:7374:18051/1	60	-
chr12	64480010	64480011	A01177:95:HFCNFDSX5:4:2653:4752:2268	60	-
chr12	68460739	68460740	A01177:95:HFCNFDSX5:4:1452:28411:7733	60	-
chr12	69405568	69405569	A01177:95:HFCNFDSX5:4:2101:11885:32628	60	-
chr12	70135017	70135018	A01177:95:HFCNFDSX5:4:1367:16938:7341	60	-
chr12	70278712	70278713	A01177:95:HFCNFDSX5:4:1101:30273:6198/1	60	+
chr12	70512536	70512537	A01177:95:HFCNFDSX5:4:1112:16387:9737	60	+
chr12	71012720	71012721	A01177:95:HFCNFDSX5:4:1235:3504:11005/1	60	+
chr12	71614238	71614239	A01177:95:HFCNFDSX5:4:1109:1678:21308/1	60	+
chr12	77018630	77018631	A01177:95:HFCNFDSX5:4:1309:9155:13056/1	60	+
chr12	77073345	77073346	A01177:95:HFCNFDSX5:4:1508:7410:34021/1	60	+
chr12	78212917	78212918	A01177:95:HFCNFDSX5:4:1105:13557:26725/1	60	+
chr12	79078706	79078707	A01177:95:HFCNFDSX5:4:2309:8730:33959/1	60	-
chr12	79625881	79625882	A01177:95:HFCNFDSX5:4:1125:29812:29637/1	60	+
chr12	79820722	79820723	A01177:95:HFCNFDSX5:4:1107:31973:12054/1	60	-
chr12	80478180	80478181	A01177:95:HFCNFDSX5:4:1239:19045:18630/1	60	-
chr12	82391048	82391049	A01177:95:HFCNFDSX5:4:1130:19388:33943/1	60	-
chr12	84304749	84304750	A01177:95:HFCNFDSX5:4:2522:7355:17112	60	-
chr12	87010649	87010650	A01177:95:HFCNFDSX5:4:2615:9941:10755	60	-
chr12	87995844	87995845	A01177:95:HFCNFDSX5:4:2651:12599:25880/1	60	+
chr12	88081906	88081907	A01177:95:HFCNFDSX5:4:1110:15664:15812/1	60	+
chr12	88298678	88298679	A01177:95:HFCNFDSX5:4:1104:4218:2378/1	60	+
chr12	89179977	89179978	A01177:95:HFCNFDSX5:4:1110:27588:6370	60	+
chr12	89277422	89277423	A01177:95:HFCNFDSX5:4:1134:22914:22482	60	+
chr12	89286011	89286012	A01177:95:HFCNFDSX5:4:1161:23647:15702	60	-
chr12	89467023	89467024	A01177:95:HFCNFDSX5:4:2164:15374:13025	60	-
chr12	89674733	89674734	A01177:95:HFCNFDSX5:4:1106:3992:19053/1	60	-
chr12	90432429	90432430	A01177:95:HFCNFDSX5:4:1526:28881:6230/1	60	+
chr12	92471277	92471278	A01177:95:HFCNFDSX5:4:1113:26169:8171/1	60	+
chr12	92812050	92812051	A01177:95:HFCNFDSX5:4:1145:31828:20854/1	60	-
chr12	93326995	93326996	A01177:95:HFCNFDSX5:4:1206:31855:23907/1	60	-
chr12	93326997	93326998	A01177:95:HFCNFDSX5:4:1442:31521:34851	60	-
chr12	93357928	93357929	A01177:95:HFCNFDSX5:4:1439:23194:27132	60	+
chr12	93732643	93732644	A01177:95:HFCNFDSX5:4:1103:22101:7294/1	60	+
chr12	95269393	95269394	A01177:95:HFCNFDSX5:4:1104:11342:15843	60	-
chr12	95585806	95585807	A01177:95:HFCNFDSX5:4:1308:5773:19539/1	60	-
chr12	96358618	96358619	A01177:95:HFCNFDSX5:4:1261:31168:21872	60	-
chr12	96362837	96362838	A01177:95:HFCNFDSX5:4:1103:26187:13025/1	60	-
chr12	96951161	96951162	A01177:95:HFCNFDSX5:4:2326:11252:6511	60	-
chr12	97516994	97516995	A01177:95:HFCNFDSX5:4:1160:3540:32049/1	60	-
chr12	98658918	98658919	A01177:95:HFCNFDSX5:4:1128:8305:27618	60	-
chr12	99484502	99484503	A01177:95:HFCNFDSX5:4:1130:12843:30154/1	60	+
chr12	100051376	100051377	A01177:95:HFCNFDSX5:4:1273:26377:2174/1	60	+
chr12	100089893	100089894	A01177:95:HFCNFDSX5:4:1535:8477:11224	60	+
chr12	100329372	100329373	A01177:95:HFCNFDSX5:4:2328:6650:34554/1	60	+
chr12	101311386	101311387	A01177:95:HFCNFDSX5:4:1102:13982:24643/1	60	-
chr12	104706909	104706910	A01177:95:HFCNFDSX5:4:1104:1570:12727/1	60	-
chr12	104867778	104867779	A01177:95:HFCNFDSX5:4:2603:16080:4820/1	60	-
chr12	104869727	104869728	A01177:95:HFCNFDSX5:4:1209:19054:32424/1	60	+
chr12	105114639	105114640	A01177:95:HFCNFDSX5:4:1108:22562:9095	60	-
chr12	105144084	105144085	A01177:95:HFCNFDSX5:4:1108:20754:27070/1	60	-
chr12	105202780	105202781	A01177:95:HFCNFDSX5:4:2562:9173:11584/1	60	-
chr12	106868097	106868098	A01177:95:HFCNFDSX5:4:1504:16251:10316/1	60	+
chr12	106871527	106871528	A01177:95:HFCNFDSX5:4:2261:24921:4695	60	-
chr12	108685697	108685698	A01177:95:HFCNFDSX5:4:2633:19560:30044	60	-
chr12	109710411	109710412	A01177:95:HFCNFDSX5:4:2662:9851:28228/1	60	-
chr12	110061780	110061781	A01177:95:HFCNFDSX5:4:1161:3369:11522/1	60	+
chr12	110274486	110274487	A01177:95:HFCNFDSX5:4:1215:15501:2910/1	60	-
chr12	110286360	110286361	A01177:95:HFCNFDSX5:4:1102:31403:19805/1	60	+
chr12	110317450	110317451	A01177:95:HFCNFDSX5:4:1546:9236:4116	60	-
chr12	110472960	110472961	A01177:95:HFCNFDSX5:4:2353:5095:18364/1	60	-
chr12	110480438	110480439	A01177:95:HFCNFDSX5:4:2330:10917:23249	60	+
chr12	110642070	110642071	A01177:95:HFCNFDSX5:4:1108:25373:36949/1	60	+
chr12	111465457	111465458	A01177:95:HFCNFDSX5:4:1138:19180:12164/1	60	-
chr12	111979282	111979283	A01177:95:HFCNFDSX5:4:1144:17291:11584/1	60	+
chr12	112431437	112431438	A01177:95:HFCNFDSX5:4:2336:3115:25050/1	60	+
chr12	112463564	112463565	A01177:95:HFCNFDSX5:4:1131:28339:3568/1	60	-
chr12	113079811	113079812	A01177:95:HFCNFDSX5:4:2249:31846:18912	60	+
chr12	116225003	116225004	A01177:95:HFCNFDSX5:4:1126:24695:29700/1	60	+
chr12	117108544	117108545	A01177:95:HFCNFDSX5:4:2463:7175:32174/1	60	+
chr12	117337219	117337220	A01177:95:HFCNFDSX5:4:2502:15257:7748/1	60	+
chr12	118249001	118249002	A01177:95:HFCNFDSX5:4:1543:2862:35352	60	-
chr12	118313724	118313725	A01177:95:HFCNFDSX5:4:1230:10104:36589/1	60	+
chr12	118315748	118315749	A01177:95:HFCNFDSX5:4:2244:12174:20415	60	-
chr12	118337368	118337369	A01177:95:HFCNFDSX5:4:1117:13006:30655/1	60	-
chr12	118365834	118365835	A01177:95:HFCNFDSX5:4:2356:32542:19711	60	-
chr12	119655221	119655222	A01177:95:HFCNFDSX5:4:1469:28275:10034	60	+
chr12	119814865	119814866	A01177:95:HFCNFDSX5:4:1672:2682:14340	60	-
chr12	119932370	119932371	A01177:95:HFCNFDSX5:4:2242:12599:12195/1	60	-
chr12	119947582	119947583	A01177:95:HFCNFDSX5:4:2231:14633:4789/1	60	-
chr12	119998095	119998096	A01177:95:HFCNFDSX5:4:1110:18340:20040/1	60	+
chr12	120118472	120118473	A01177:95:HFCNFDSX5:4:1208:2609:27367/1	60	-
chr12	120135632	120135633	A01177:95:HFCNFDSX5:4:1112:13024:25050/1	60	+
chr12	120139624	120139625	A01177:95:HFCNFDSX5:4:1101:14461:15139/1	60	-
chr12	120787836	120787837	A01177:95:HFCNFDSX5:4:1122:7979:20196/1	60	+
chr12	120800702	120800703	A01177:95:HFCNFDSX5:4:1114:21441:6872	60	+
chr12	120876867	120876868	A01177:95:HFCNFDSX5:4:1125:3775:30170/1	60	+
chr12	121149186	121149187	A01177:95:HFCNFDSX5:4:1241:17842:23500/1	60	-
chr12	121416066	121416067	A01177:95:HFCNFDSX5:4:1154:32660:11929	60	+
chr12	121767609	121767610	A01177:95:HFCNFDSX5:4:2436:27742:20384	60	-
chr12	121844476	121844477	A01177:95:HFCNFDSX5:4:2655:4987:1141/1	60	+
chr12	122235656	122235657	A01177:95:HFCNFDSX5:4:1361:30798:8140	60	-
chr12	122280471	122280472	A01177:95:HFCNFDSX5:4:1451:26530:17409/1	60	+
chr12	122308971	122308972	A01177:95:HFCNFDSX5:4:1108:10022:35352/1	60	+
chr12	122366895	122366896	A01177:95:HFCNFDSX5:4:1154:12048:16564/1	60	-
chr12	122480467	122480468	A01177:95:HFCNFDSX5:4:1419:11559:20228/1	60	-
chr12	122511216	122511217	A01177:95:HFCNFDSX5:4:1260:13015:11631/1	60	+
chr12	122530490	122530491	A01177:95:HFCNFDSX5:4:1115:9579:18020	60	-
chr12	122560229	122560230	A01177:95:HFCNFDSX5:4:1338:5312:34522/1	60	-
chr12	122569228	122569229	A01177:95:HFCNFDSX5:4:1102:10140:9064/1	60	-
chr12	122597269	122597270	A01177:95:HFCNFDSX5:4:1131:26232:23688/1	60	+
chr12	122607210	122607211	A01177:95:HFCNFDSX5:4:1101:22435:14794/1	60	+
chr12	122615654	122615655	A01177:95:HFCNFDSX5:4:1650:12545:5588	60	-
chr12	122760212	122760213	A01177:95:HFCNFDSX5:4:1354:1253:17033/1	60	+
chr12	122761708	122761709	A01177:95:HFCNFDSX5:4:1360:4770:11757	60	-
chr12	122767792	122767793	A01177:95:HFCNFDSX5:4:2655:7563:31720	60	-
chr12	122875689	122875690	A01177:95:HFCNFDSX5:4:1124:22001:23907/1	60	+
chr12	123128092	123128093	A01177:95:HFCNFDSX5:4:2637:19651:15890/1	60	-
chr12	123161351	123161352	A01177:95:HFCNFDSX5:4:1113:21992:17816/1	60	+
chr12	123177429	123177430	A01177:95:HFCNFDSX5:4:1150:6225:28213/1	60	+
chr12	123216235	123216236	A01177:95:HFCNFDSX5:4:1137:17110:19038/1	60	+
chr12	123309099	123309100	A01177:95:HFCNFDSX5:4:1269:16749:6856/1	60	-
chr12	123587232	123587233	A01177:95:HFCNFDSX5:4:2268:13991:2268/1	60	+
chr12	123587386	123587387	A01177:95:HFCNFDSX5:4:1117:32723:6496/1	60	+
chr12	123985490	123985491	A01177:95:HFCNFDSX5:4:2346:31593:27367	60	-
chr12	125021500	125021501	A01177:95:HFCNFDSX5:4:1141:17680:28166	60	+
chr12	125026912	125026913	A01177:95:HFCNFDSX5:4:1139:27715:9251/1	60	-
chr12	126858086	126858087	A01177:95:HFCNFDSX5:4:2245:14995:31219/1	60	+
chr12	129382207	129382208	A01177:95:HFCNFDSX5:4:2530:30544:16219	60	-
chr12	129382698	129382699	A01177:95:HFCNFDSX5:4:1107:16486:15765/1	60	+
chr12	130062182	130062183	A01177:95:HFCNFDSX5:4:2326:15456:27915/1	60	+
chr12	130174673	130174674	A01177:95:HFCNFDSX5:4:2408:25111:4742/1	60	-
chr12	130808560	130808561	A01177:95:HFCNFDSX5:4:1107:30020:36949/1	60	+
chr12	131214604	131214605	A01177:95:HFCNFDSX5:4:2251:32615:1861	60	+
chr12	131281577	131281578	A01177:95:HFCNFDSX5:4:2333:4924:33818/1	60	-
chr12	131953218	131953219	A01177:95:HFCNFDSX5:4:1145:31015:16000/1	60	+
chr12	131965405	131965406	A01177:95:HFCNFDSX5:4:1262:12328:3145/1	60	-
chr12	131971574	131971575	A01177:95:HFCNFDSX5:4:1126:24650:37012/1	60	+
chr12	131976286	131976287	A01177:95:HFCNFDSX5:4:1571:23466:2675	60	-
chr12	132092238	132092239	A01177:95:HFCNFDSX5:4:1160:2040:35681/1	60	+
chr12	132097623	132097624	A01177:95:HFCNFDSX5:4:1176:14326:34976/1	60	+
chr12	132107379	132107380	A01177:95:HFCNFDSX5:4:2476:3920:11788	60	-
chr12	132107380	132107381	A01177:95:HFCNFDSX5:4:1329:20907:31908/1	60	-
chr12	132632465	132632466	A01177:95:HFCNFDSX5:4:1117:27281:3521/1	60	+
chr12	132653055	132653056	A01177:95:HFCNFDSX5:4:2252:15474:29262/1	60	+
chr12	132654381	132654382	A01177:95:HFCNFDSX5:4:2371:24379:8703/1	60	-
chr12	132655159	132655160	A01177:95:HFCNFDSX5:4:1205:5339:12649/1	60	+
chr12	132660249	132660250	A01177:95:HFCNFDSX5:4:1174:30183:4069/1	60	+
chr12	132758960	132758961	A01177:95:HFCNFDSX5:4:1328:16414:32174	60	+
chr12	132759004	132759005	A01177:95:HFCNFDSX5:4:1363:5222:11162	60	+
chr12	132771702	132771703	A01177:95:HFCNFDSX5:4:1138:10303:15264/1	60	-
chr12	132781549	132781550	A01177:95:HFCNFDSX5:4:1137:32108:26099/1	60	+
chr12	132781555	132781556	A01177:95:HFCNFDSX5:4:1270:16550:13275/1	60	+
chr12	133015262	133015263	A01177:95:HFCNFDSX5:4:2644:17852:11271/1	60	-
chr12	133088263	133088264	A01177:95:HFCNFDSX5:4:2272:5755:20134	60	+
chr13	19366258	19366259	A01177:95:HFCNFDSX5:4:2457:13557:4460/1	60	+
chr13	19902552	19902553	A01177:95:HFCNFDSX5:4:2316:4571:24940	60	+
chr13	20013307	20013308	A01177:95:HFCNFDSX5:4:1266:17942:24580/1	60	+
chr13	20526602	20526603	A01177:95:HFCNFDSX5:4:1260:32452:29293	60	-
chr13	20589079	20589080	A01177:95:HFCNFDSX5:4:2540:26576:24502	60	-
chr13	20629987	20629988	A01177:95:HFCNFDSX5:4:1114:10059:11271/1	60	+
chr13	20818447	20818448	A01177:95:HFCNFDSX5:4:1117:10474:15718/1	60	-
chr13	20834240	20834241	A01177:95:HFCNFDSX5:4:1107:22218:36370/1	60	-
chr13	21275466	21275467	A01177:95:HFCNFDSX5:4:1243:8359:10300/1	60	-
chr13	21560904	21560905	A01177:95:HFCNFDSX5:4:2233:5104:8735/1	60	-
chr13	22424044	22424045	A01177:95:HFCNFDSX5:4:1562:3712:20979/1	60	+
chr13	24431612	24431613	A01177:95:HFCNFDSX5:4:1201:4634:17879/1	60	-
chr13	25256190	25256191	A01177:95:HFCNFDSX5:4:1147:20256:33536/1	60	+
chr13	26263786	26263787	A01177:95:HFCNFDSX5:4:1145:27109:14591	60	-
chr13	26337944	26337945	A01177:95:HFCNFDSX5:4:1115:8178:14810/1	60	-
chr13	28213582	28213583	A01177:95:HFCNFDSX5:4:1442:28411:18411/1	60	+
chr13	28613074	28613075	A01177:95:HFCNFDSX5:4:2116:3866:8938/1	60	+
chr13	28613076	28613077	A01177:95:HFCNFDSX5:4:2412:15203:35430/1	60	+
chr13	29282908	29282909	A01177:95:HFCNFDSX5:4:1662:18087:35790/1	60	+
chr13	29282909	29282910	A01177:95:HFCNFDSX5:4:1110:23800:14873/1	60	+
chr13	30243163	30243164	A01177:95:HFCNFDSX5:4:1166:31602:33552/1	60	-
chr13	30275845	30275846	A01177:95:HFCNFDSX5:4:1366:1262:17331/1	60	+
chr13	30286917	30286918	A01177:95:HFCNFDSX5:4:1138:31982:1235/1	60	+
chr13	30299574	30299575	A01177:95:HFCNFDSX5:4:1110:17870:23265/1	60	+
chr13	30619873	30619874	A01177:95:HFCNFDSX5:4:2538:23194:35399	60	-
chr13	32348889	32348890	A01177:95:HFCNFDSX5:4:1164:17318:2769/1	60	-
chr13	35192821	35192822	A01177:95:HFCNFDSX5:4:1543:4435:20885/1	60	-
chr13	35337593	35337594	A01177:95:HFCNFDSX5:4:1548:28546:12665/1	60	-
chr13	35359969	35359970	A01177:95:HFCNFDSX5:4:1115:11071:17848/1	60	+
chr13	37026536	37026537	A01177:95:HFCNFDSX5:4:1103:23176:34835/1	60	+
chr13	37026537	37026538	A01177:95:HFCNFDSX5:4:2605:30617:1313/1	60	+
chr13	37026538	37026539	A01177:95:HFCNFDSX5:4:1254:20482:13698/1	60	+
chr13	37740143	37740144	A01177:95:HFCNFDSX5:4:1561:6533:15374/1	60	-
chr13	39042890	39042891	A01177:95:HFCNFDSX5:4:1130:17173:19617/1	60	+
chr13	39620185	39620186	A01177:95:HFCNFDSX5:4:2217:9435:8876	60	-
chr13	39678404	39678405	A01177:95:HFCNFDSX5:4:1120:23520:17425/1	60	+
chr13	40844568	40844569	A01177:95:HFCNFDSX5:4:1123:22408:3098/1	60	-
chr13	41009809	41009810	A01177:95:HFCNFDSX5:4:2470:1344:20322	60	-
chr13	41359513	41359514	A01177:95:HFCNFDSX5:4:1216:1759:13683/1	60	-
chr13	41366066	41366067	A01177:95:HFCNFDSX5:4:1101:32488:25817/1	60	-
chr13	41681114	41681115	A01177:95:HFCNFDSX5:4:1101:1434:3098/1	60	-
chr13	41757754	41757755	A01177:95:HFCNFDSX5:4:1101:11225:21371/1	60	-
chr13	41819258	41819259	A01177:95:HFCNFDSX5:4:1109:4734:19304/1	60	+
chr13	41819259	41819260	A01177:95:HFCNFDSX5:4:1178:24361:4914/1	60	+
chr13	41900509	41900510	A01177:95:HFCNFDSX5:4:1106:28926:24345/1	60	+
chr13	44248526	44248527	A01177:95:HFCNFDSX5:4:1112:14588:36902/1	60	+
chr13	44524083	44524084	A01177:95:HFCNFDSX5:4:1132:18367:25598/1	60	-
chr13	44618980	44618981	A01177:95:HFCNFDSX5:4:1667:9317:15843/1	60	-
chr13	45236170	45236171	A01177:95:HFCNFDSX5:4:1120:18141:27023/1	60	-
chr13	45491754	45491755	A01177:95:HFCNFDSX5:4:1223:10456:21668/1	60	+
chr13	46227201	46227202	A01177:95:HFCNFDSX5:4:1104:24867:8641/1	60	+
chr13	46395751	46395752	A01177:95:HFCNFDSX5:4:2525:5746:32800/1	60	+
chr13	46605979	46605980	A01177:95:HFCNFDSX5:4:1416:19497:10144/1	60	-
chr13	47675088	47675089	A01177:95:HFCNFDSX5:4:1133:16776:18020/1	60	-
chr13	48280979	48280980	A01177:95:HFCNFDSX5:4:2533:32217:34992	60	-
chr13	48379013	48379014	A01177:95:HFCNFDSX5:4:1102:27371:32737/1	60	+
chr13	48398886	48398887	A01177:95:HFCNFDSX5:4:1323:19099:12524/1	60	-
chr13	48403788	48403789	A01177:95:HFCNFDSX5:4:2333:27380:9204/1	60	-
chr13	48528389	48528390	A01177:95:HFCNFDSX5:4:1517:7301:35493	60	-
chr13	48981390	48981391	A01177:95:HFCNFDSX5:4:1335:17752:34710/1	60	-
chr13	50005064	50005065	A01177:95:HFCNFDSX5:4:1115:25834:23406/1	60	+
chr13	50056578	50056579	A01177:95:HFCNFDSX5:4:1136:2302:14309	60	-
chr13	50084283	50084284	A01177:95:HFCNFDSX5:4:1107:23610:4304	60	+
chr13	51387311	51387312	A01177:95:HFCNFDSX5:4:1659:21667:16250/1	60	+
chr13	51440346	51440347	A01177:95:HFCNFDSX5:4:1235:11776:16407	60	-
chr13	52028001	52028002	A01177:95:HFCNFDSX5:4:1425:32117:1094/1	60	+
chr13	52054599	52054600	A01177:95:HFCNFDSX5:4:1454:11234:16845/1	60	-
chr13	52443660	52443661	A01177:95:HFCNFDSX5:4:1211:8214:11177/1	60	+
chr13	52663406	52663407	A01177:95:HFCNFDSX5:4:2148:20943:6449	60	+
chr13	54730464	54730465	A01177:95:HFCNFDSX5:4:2357:4616:32597/1	60	+
chr13	56232713	56232714	A01177:95:HFCNFDSX5:4:1366:14009:6151/1	60	-
chr13	58832740	58832741	A01177:95:HFCNFDSX5:4:1649:17372:23750/1	60	+
chr13	59969106	59969107	A01177:95:HFCNFDSX5:4:1140:29071:34334/1	60	+
chr13	60807812	60807813	A01177:95:HFCNFDSX5:4:2370:22417:27978	60	-
chr13	62784199	62784200	A01177:95:HFCNFDSX5:4:2126:28827:4883/1	60	-
chr13	62955407	62955408	A01177:95:HFCNFDSX5:4:2447:11388:21026	60	-
chr13	63678444	63678445	A01177:95:HFCNFDSX5:4:1110:19316:15374/1	60	+
chr13	64041191	64041192	A01177:95:HFCNFDSX5:4:1106:28085:7607/1	60	+
chr13	64043009	64043010	A01177:95:HFCNFDSX5:4:1465:6008:4507/1	60	+
chr13	64043603	64043604	A01177:95:HFCNFDSX5:4:1165:15582:34240/1	60	+
chr13	64449639	64449640	A01177:95:HFCNFDSX5:4:2310:10429:26318	60	-
chr13	66410289	66410290	A01177:95:HFCNFDSX5:4:1142:15573:8359/1	60	+
chr13	67095830	67095831	A01177:95:HFCNFDSX5:4:1225:28022:6026	60	-
chr13	67193985	67193986	A01177:95:HFCNFDSX5:4:1141:11822:6684	60	-
chr13	67315784	67315785	A01177:95:HFCNFDSX5:4:1125:3531:5916/1	60	-
chr13	67433200	67433201	A01177:95:HFCNFDSX5:4:1153:32334:1877/1	60	-
chr13	68202414	68202415	A01177:95:HFCNFDSX5:4:1235:9824:6417/1	60	+
chr13	69238554	69238555	A01177:95:HFCNFDSX5:4:2601:18421:24158/1	60	+
chr13	69278001	69278002	A01177:95:HFCNFDSX5:4:1209:19280:24486/1	60	+
chr13	69377322	69377323	A01177:95:HFCNFDSX5:4:1603:4390:30295	60	-
chr13	69383149	69383150	A01177:95:HFCNFDSX5:4:1142:31566:30859/1	60	+
chr13	69844200	69844201	A01177:95:HFCNFDSX5:4:1101:30798:27085/1	60	-
chr13	71790973	71790974	A01177:95:HFCNFDSX5:4:2623:14678:12853	60	+
chr13	71889457	71889458	A01177:95:HFCNFDSX5:4:1130:5358:5541/1	60	+
chr13	72989339	72989340	A01177:95:HFCNFDSX5:4:1403:22146:22310/1	60	-
chr13	74009393	74009394	A01177:95:HFCNFDSX5:4:2212:10050:15515	60	-
chr13	75423501	75423502	A01177:95:HFCNFDSX5:4:1115:11134:15076/1	60	+
chr13	77061196	77061197	A01177:95:HFCNFDSX5:4:2474:13033:15859/1	60	+
chr13	77126365	77126366	A01177:95:HFCNFDSX5:4:2201:5909:6120/1	60	+
chr13	77207255	77207256	A01177:95:HFCNFDSX5:4:1115:18683:17879/1	60	+
chr13	77262318	77262319	A01177:95:HFCNFDSX5:4:1103:32407:5666/1	60	-
chr13	79357243	79357244	A01177:95:HFCNFDSX5:4:1250:13539:10034/1	60	+
chr13	79585472	79585473	A01177:95:HFCNFDSX5:4:2524:23972:6809	60	+
chr13	79990315	79990316	A01177:95:HFCNFDSX5:4:1104:25129:4492/1	60	+
chr13	81273489	81273490	A01177:95:HFCNFDSX5:4:1124:5620:13980/1	60	+
chr13	84955758	84955759	A01177:95:HFCNFDSX5:4:1504:23683:36714	60	-
chr13	84958707	84958708	A01177:95:HFCNFDSX5:4:1160:13169:28682/1	60	-
chr13	85133762	85133763	A01177:95:HFCNFDSX5:4:1444:24704:4914/1	60	-
chr13	85133763	85133764	A01177:95:HFCNFDSX5:4:1302:10755:36088/1	60	-
chr13	85468843	85468844	A01177:95:HFCNFDSX5:4:1103:30879:27414	60	-
chr13	85537705	85537706	A01177:95:HFCNFDSX5:4:1110:7256:19006/1	60	-
chr13	85567643	85567644	A01177:95:HFCNFDSX5:4:1432:1823:30702	60	+
chr13	86487615	86487616	A01177:95:HFCNFDSX5:4:1142:1253:20760/1	60	+
chr13	88798215	88798216	A01177:95:HFCNFDSX5:4:1136:20835:12399/1	60	+
chr13	88820208	88820209	A01177:95:HFCNFDSX5:4:1101:9408:7827/1	60	+
chr13	89232506	89232507	A01177:95:HFCNFDSX5:4:1117:28031:34131/1	60	+
chr13	90695927	90695928	A01177:95:HFCNFDSX5:4:1665:10583:24267/1	60	+
chr13	95072117	95072118	A01177:95:HFCNFDSX5:4:1117:23782:34851/1	60	-
chr13	95278795	95278796	A01177:95:HFCNFDSX5:4:2535:19307:31422	60	+
chr13	97652644	97652645	A01177:95:HFCNFDSX5:4:2348:19334:3599	60	-
chr13	99105964	99105965	A01177:95:HFCNFDSX5:4:1137:16550:9455/1	60	-
chr13	99114100	99114101	A01177:95:HFCNFDSX5:4:2457:7066:6997	60	+
chr13	99212754	99212755	A01177:95:HFCNFDSX5:4:1113:29451:9377/1	60	+
chr13	99293795	99293796	A01177:95:HFCNFDSX5:4:2254:32588:9111	60	-
chr13	100698757	100698758	A01177:95:HFCNFDSX5:4:1219:27751:16986/1	60	-
chr13	102660724	102660725	A01177:95:HFCNFDSX5:4:1450:26151:22576	60	-
chr13	102820221	102820222	A01177:95:HFCNFDSX5:4:2131:25301:15436/1	60	-
chr13	102820223	102820224	A01177:95:HFCNFDSX5:4:1104:7500:20838/1	60	-
chr13	102883660	102883661	A01177:95:HFCNFDSX5:4:1104:19958:22279/1	60	+
chr13	103014976	103014977	A01177:95:HFCNFDSX5:4:1105:10845:36965/1	60	+
chr13	104720779	104720780	A01177:95:HFCNFDSX5:4:1102:9516:33786/1	60	+
chr13	104734571	104734572	A01177:95:HFCNFDSX5:4:1132:6081:23641/1	60	+
chr13	104735099	104735100	A01177:95:HFCNFDSX5:4:1156:12436:12320/1	60	+
chr13	104959336	104959337	A01177:95:HFCNFDSX5:4:2253:26530:17096	60	+
chr13	105047922	105047923	A01177:95:HFCNFDSX5:4:2462:10447:10003/1	60	-
chr13	105177945	105177946	A01177:95:HFCNFDSX5:4:1218:18014:36072/1	60	+
chr13	114144158	114144159	A01177:95:HFCNFDSX5:4:1105:3351:20165	60	-
chr14	20296024	20296025	A01177:95:HFCNFDSX5:4:1309:26955:16297/1	60	-
chr14	21229123	21229124	A01177:95:HFCNFDSX5:4:1256:20455:35102/1	60	-
chr14	21282826	21282827	A01177:95:HFCNFDSX5:4:2562:3188:26991	60	+
chr14	21378379	21378380	A01177:95:HFCNFDSX5:4:1173:16342:20055/1	60	+
chr14	22072629	22072630	A01177:95:HFCNFDSX5:4:1113:19280:22075/1	60	-
chr14	22081317	22081318	A01177:95:HFCNFDSX5:4:1124:9390:30185/1	60	+
chr14	22543842	22543843	A01177:95:HFCNFDSX5:4:1169:27290:1720/1	60	+
chr14	22579024	22579025	A01177:95:HFCNFDSX5:4:2141:20708:4852/1	60	+
chr14	22769495	22769496	A01177:95:HFCNFDSX5:4:1107:14425:12164/1	60	-
chr14	23092036	23092037	A01177:95:HFCNFDSX5:4:1517:28556:1282	60	-
chr14	23092904	23092905	A01177:95:HFCNFDSX5:4:1106:28402:6684/1	60	+
chr14	23325502	23325503	A01177:95:HFCNFDSX5:4:2135:2537:28526	60	-
chr14	23479196	23479197	A01177:95:HFCNFDSX5:4:1446:27416:18317	60	-
chr14	23479916	23479917	A01177:95:HFCNFDSX5:4:1139:7952:4085/1	60	-
chr14	23602860	23602861	A01177:95:HFCNFDSX5:4:2133:27552:34053	60	-
chr14	24116928	24116929	A01177:95:HFCNFDSX5:4:1274:8395:16908/1	60	+
chr14	24222756	24222757	A01177:95:HFCNFDSX5:4:1357:23547:28745/1	60	-
chr14	24226719	24226720	A01177:95:HFCNFDSX5:4:1150:27841:32362/1	60	+
chr14	24956902	24956903	A01177:95:HFCNFDSX5:4:2308:4878:4429/1	60	+
chr14	24998080	24998081	A01177:95:HFCNFDSX5:4:1112:18882:19820/1	60	+
chr14	25838932	25838933	A01177:95:HFCNFDSX5:4:2612:14163:1908	60	-
chr14	26471374	26471375	A01177:95:HFCNFDSX5:4:1129:1850:20259/1	60	+
chr14	27369140	27369141	A01177:95:HFCNFDSX5:4:1138:8766:17675/1	60	-
chr14	30008089	30008090	A01177:95:HFCNFDSX5:4:1213:6506:29230	60	-
chr14	30600226	30600227	A01177:95:HFCNFDSX5:4:1147:5511:5901	60	+
chr14	30913270	30913271	A01177:95:HFCNFDSX5:4:1245:26323:30420	60	-
chr14	30923111	30923112	A01177:95:HFCNFDSX5:4:1356:8811:4069	60	-
chr14	31380841	31380842	A01177:95:HFCNFDSX5:4:1144:31910:28103/1	60	+
chr14	31397297	31397298	A01177:95:HFCNFDSX5:4:1151:19822:21793/1	60	+
chr14	32101512	32101513	A01177:95:HFCNFDSX5:4:1238:16251:25160/1	60	+
chr14	34089351	34089352	A01177:95:HFCNFDSX5:4:1507:6090:16454	60	-
chr14	34774984	34774985	A01177:95:HFCNFDSX5:4:2376:22381:16799	60	-
chr14	34987560	34987561	A01177:95:HFCNFDSX5:4:1105:20509:31657/1	60	-
chr14	35116311	35116312	A01177:95:HFCNFDSX5:4:2602:4788:10817	60	-
chr14	35656495	35656496	A01177:95:HFCNFDSX5:4:1101:3586:29277	60	-
chr14	35673978	35673979	A01177:95:HFCNFDSX5:4:1102:11234:19038/1	60	-
chr14	35701636	35701637	A01177:95:HFCNFDSX5:4:2145:9932:21856/1	60	-
chr14	35771166	35771167	A01177:95:HFCNFDSX5:4:1104:7627:16454	60	+
chr14	36181199	36181200	A01177:95:HFCNFDSX5:4:1221:30761:25833/1	60	+
chr14	39160944	39160945	A01177:95:HFCNFDSX5:4:1106:4146:16000/1	60	+
chr14	41111034	41111035	A01177:95:HFCNFDSX5:4:2233:31015:7200	60	-
chr14	44957390	44957391	A01177:95:HFCNFDSX5:4:1175:18295:23343/1	60	+
chr14	45175433	45175434	A01177:95:HFCNFDSX5:4:1101:1045:34616/1	60	+
chr14	45218511	45218512	A01177:95:HFCNFDSX5:4:2455:21884:20071	60	-
chr14	45330113	45330114	A01177:95:HFCNFDSX5:4:1322:15600:35712/1	60	+
chr14	45335324	45335325	A01177:95:HFCNFDSX5:4:2675:14814:10708/1	60	-
chr14	47050556	47050557	A01177:95:HFCNFDSX5:4:1144:1551:15608/1	60	+
chr14	49586711	49586712	A01177:95:HFCNFDSX5:4:1618:20383:28745/1	60	-
chr14	49607558	49607559	A01177:95:HFCNFDSX5:4:1554:9344:33301/1	60	+
chr14	50278627	50278628	A01177:95:HFCNFDSX5:4:2616:17282:4993/1	60	-
chr14	50438813	50438814	A01177:95:HFCNFDSX5:4:1103:13132:22451/1	60	+
chr14	52035608	52035609	A01177:95:HFCNFDSX5:4:1325:16947:2190/1	60	-
chr14	53094296	53094297	A01177:95:HFCNFDSX5:4:1430:31385:9439/1	60	+
chr14	55284328	55284329	A01177:95:HFCNFDSX5:4:1451:31358:32816/1	60	+
chr14	55665847	55665848	A01177:95:HFCNFDSX5:4:1322:13621:4695/1	60	+
chr14	55673762	55673763	A01177:95:HFCNFDSX5:4:1147:16740:35712/1	60	+
chr14	55686558	55686559	A01177:95:HFCNFDSX5:4:2671:15709:18928/1	60	+
chr14	56281075	56281076	A01177:95:HFCNFDSX5:4:1145:10773:7028/1	60	+
chr14	58333271	58333272	A01177:95:HFCNFDSX5:4:1150:6117:32064/1	60	+
chr14	58493791	58493792	A01177:95:HFCNFDSX5:4:1540:4020:8547/1	60	-
chr14	58537893	58537894	A01177:95:HFCNFDSX5:4:2104:1895:29011/1	60	+
chr14	58689139	58689140	A01177:95:HFCNFDSX5:4:2640:3052:19711/1	60	-
chr14	59480892	59480893	A01177:95:HFCNFDSX5:4:1158:3134:2033/1	60	+
chr14	60464034	60464035	A01177:95:HFCNFDSX5:4:1110:13584:30686/1	60	-
chr14	60868885	60868886	A01177:95:HFCNFDSX5:4:1109:18087:2754/1	60	+
chr14	60904342	60904343	A01177:95:HFCNFDSX5:4:1127:23167:14215/1	60	+
chr14	61732017	61732018	A01177:95:HFCNFDSX5:4:1159:15962:28040/1	60	-
chr14	63905026	63905027	A01177:95:HFCNFDSX5:4:1114:15031:31970/1	60	-
chr14	64177489	64177490	A01177:95:HFCNFDSX5:4:1146:3206:4601/1	60	+
chr14	65281478	65281479	A01177:95:HFCNFDSX5:4:1245:21676:25316	60	-
chr14	65461122	65461123	A01177:95:HFCNFDSX5:4:1470:27706:36511/1	60	+
chr14	65477963	65477964	A01177:95:HFCNFDSX5:4:1105:4996:2002/1	60	+
chr14	65569372	65569373	A01177:95:HFCNFDSX5:4:1215:22770:4664/1	60	-
chr14	66638232	66638233	A01177:95:HFCNFDSX5:4:1342:6632:24784	60	+
chr14	66818075	66818076	A01177:95:HFCNFDSX5:4:2205:24858:12289/1	60	-
chr14	66987189	66987190	A01177:95:HFCNFDSX5:4:1151:9588:3317/1	60	+
chr14	67657992	67657993	A01177:95:HFCNFDSX5:4:2578:16993:36213	60	-
chr14	68006576	68006577	A01177:95:HFCNFDSX5:4:1115:25699:19257/1	60	+
chr14	68193200	68193201	A01177:95:HFCNFDSX5:4:1240:6343:18490/1	60	-
chr14	68468083	68468084	A01177:95:HFCNFDSX5:4:1113:32479:31845/1	60	-
chr14	69075547	69075548	A01177:95:HFCNFDSX5:4:1154:28836:5556	60	-
chr14	69112579	69112580	A01177:95:HFCNFDSX5:4:1129:10339:21277	60	+
chr14	69821630	69821631	A01177:95:HFCNFDSX5:4:2522:12554:28307/1	60	-
chr14	70937503	70937504	A01177:95:HFCNFDSX5:4:2335:18177:6668	60	+
chr14	70953705	70953706	A01177:95:HFCNFDSX5:4:1134:17146:1031	60	+
chr14	71030204	71030205	A01177:95:HFCNFDSX5:4:1202:12274:3740/1	60	-
chr14	71718372	71718373	A01177:95:HFCNFDSX5:4:1126:16468:29888/1	60	-
chr14	72588941	72588942	A01177:95:HFCNFDSX5:4:1320:26096:30718/1	60	+
chr14	74826385	74826386	A01177:95:HFCNFDSX5:4:1115:21224:5462/1	60	+
chr14	75707144	75707145	A01177:95:HFCNFDSX5:4:1137:8467:17722/1	60	+
chr14	75740798	75740799	A01177:95:HFCNFDSX5:4:1113:29460:10927/1	60	-
chr14	75785107	75785108	A01177:95:HFCNFDSX5:4:1220:1063:30295/1	60	-
chr14	75953946	75953947	A01177:95:HFCNFDSX5:4:1441:4481:19272/1	60	-
chr14	76974288	76974289	A01177:95:HFCNFDSX5:4:1172:1624:15546/1	60	-
chr14	80599304	80599305	A01177:95:HFCNFDSX5:4:1327:3992:29105	60	+
chr14	80734544	80734545	A01177:95:HFCNFDSX5:4:1103:20546:23234/1	60	-
chr14	80743688	80743689	A01177:95:HFCNFDSX5:4:1136:2853:28322/1	60	-
chr14	80751997	80751998	A01177:95:HFCNFDSX5:4:1255:1398:19695	60	-
chr14	80864289	80864290	A01177:95:HFCNFDSX5:4:1534:26259:23829	60	-
chr14	81499720	81499721	A01177:95:HFCNFDSX5:4:1305:5810:22827	60	-
chr14	81506178	81506179	A01177:95:HFCNFDSX5:4:1156:6623:19413	60	-
chr14	86810310	86810311	A01177:95:HFCNFDSX5:4:2442:29360:11381/1	60	+
chr14	86969889	86969890	A01177:95:HFCNFDSX5:4:1405:1479:18427	60	-
chr14	87044835	87044836	A01177:95:HFCNFDSX5:4:1208:28691:34303	60	-
chr14	88711936	88711937	A01177:95:HFCNFDSX5:4:1250:16306:7905/1	60	-
chr14	88717487	88717488	A01177:95:HFCNFDSX5:4:1661:13765:20541/1	60	+
chr14	89221995	89221996	A01177:95:HFCNFDSX5:4:2416:5593:33724/1	60	+
chr14	89347745	89347746	A01177:95:HFCNFDSX5:4:1137:27498:4366/1	60	-
chr14	90587801	90587802	A01177:95:HFCNFDSX5:4:2609:14217:31375/1	60	-
chr14	91410373	91410374	A01177:95:HFCNFDSX5:4:1456:6786:26866/1	60	-
chr14	91411708	91411709	A01177:95:HFCNFDSX5:4:1456:26332:25488/1	60	+
chr14	91467527	91467528	A01177:95:HFCNFDSX5:4:1645:2230:13182/1	60	-
chr14	91994531	91994532	A01177:95:HFCNFDSX5:4:1360:30526:7232	60	-
chr14	92011584	92011585	A01177:95:HFCNFDSX5:4:2106:8712:9846/1	60	+
chr14	94463345	94463346	A01177:95:HFCNFDSX5:4:1117:11297:10535/1	60	+
chr14	96355041	96355042	A01177:95:HFCNFDSX5:4:1245:14154:27915	60	+
chr14	96543866	96543867	A01177:95:HFCNFDSX5:4:1121:12816:16579/1	60	+
chr14	96839716	96839717	A01177:95:HFCNFDSX5:4:1123:3134:7451/1	60	+
chr14	96865815	96865816	A01177:95:HFCNFDSX5:4:2166:18249:1063/1	60	+
chr14	97629626	97629627	A01177:95:HFCNFDSX5:4:1141:13584:32471/1	60	-
chr14	97632243	97632244	A01177:95:HFCNFDSX5:4:1564:25310:12258/1	60	-
chr14	97742755	97742756	A01177:95:HFCNFDSX5:4:1130:19596:23406/1	60	+
chr14	97933217	97933218	A01177:95:HFCNFDSX5:4:2267:23818:22858/1	60	-
chr14	98109206	98109207	A01177:95:HFCNFDSX5:4:1251:13530:16438/1	60	+
chr14	98112073	98112074	A01177:95:HFCNFDSX5:4:1269:17788:21339	60	-
chr14	98153703	98153704	A01177:95:HFCNFDSX5:4:1102:7220:34788/1	60	+
chr14	98158159	98158160	A01177:95:HFCNFDSX5:4:2402:8395:35634/1	60	-
chr14	98232856	98232857	A01177:95:HFCNFDSX5:4:1121:19397:20932/1	60	-
chr14	98465154	98465155	A01177:95:HFCNFDSX5:4:2265:16866:19429/1	60	+
chr14	98486041	98486042	A01177:95:HFCNFDSX5:4:1149:28040:8281	60	-
chr14	98486812	98486813	A01177:95:HFCNFDSX5:4:1116:25554:9549/1	60	-
chr14	98492052	98492053	A01177:95:HFCNFDSX5:4:1242:12662:4069/1	60	-
chr14	98557501	98557502	A01177:95:HFCNFDSX5:4:2513:28131:17268/1	60	-
chr14	98575751	98575752	A01177:95:HFCNFDSX5:4:1116:6334:24893	60	-
chr14	99070884	99070885	A01177:95:HFCNFDSX5:4:2447:18050:30968/1	60	-
chr14	100010216	100010217	A01177:95:HFCNFDSX5:4:1229:11333:5118/1	60	-
chr14	100089462	100089463	A01177:95:HFCNFDSX5:4:1134:4860:11851/1	60	+
chr14	100097779	100097780	A01177:95:HFCNFDSX5:4:1104:5150:17707	60	-
chr14	100256672	100256673	A01177:95:HFCNFDSX5:4:1102:6135:18317/1	60	+
chr14	100264070	100264071	A01177:95:HFCNFDSX5:4:2336:5891:9345/1	60	-
chr14	100278658	100278659	A01177:95:HFCNFDSX5:4:1104:4146:14653/1	60	+
chr14	101637905	101637906	A01177:95:HFCNFDSX5:4:1317:20238:14278/1	60	-
chr14	102031816	102031817	A01177:95:HFCNFDSX5:4:2558:23782:34381	60	-
chr14	102053504	102053505	A01177:95:HFCNFDSX5:4:1120:31928:13980/1	60	+
chr14	102194587	102194588	A01177:95:HFCNFDSX5:4:1115:12436:3145/1	60	+
chr14	102253953	102253954	A01177:95:HFCNFDSX5:4:1171:10782:7670/1	60	-
chr14	102600491	102600492	A01177:95:HFCNFDSX5:4:2366:24207:1266	60	-
chr14	102680149	102680150	A01177:95:HFCNFDSX5:4:1148:7292:15812	60	-
chr14	102702623	102702624	A01177:95:HFCNFDSX5:4:1111:31286:14497/1	60	-
chr14	102735354	102735355	A01177:95:HFCNFDSX5:4:2552:5439:17456/1	60	-
chr14	102858001	102858002	A01177:95:HFCNFDSX5:4:1112:4408:37027	60	-
chr14	103421303	103421304	A01177:95:HFCNFDSX5:4:2330:8883:19445	60	-
chr14	103450248	103450249	A01177:95:HFCNFDSX5:4:2402:9733:8547	60	+
chr14	103470945	103470946	A01177:95:HFCNFDSX5:4:1311:6940:21621/1	60	-
chr14	103473764	103473765	A01177:95:HFCNFDSX5:4:1111:15637:4335/1	60	-
chr14	103478176	103478177	A01177:95:HFCNFDSX5:4:1131:16043:31688/1	60	-
chr14	103480646	103480647	A01177:95:HFCNFDSX5:4:1157:4842:27633/1	60	-
chr14	103643830	103643831	A01177:95:HFCNFDSX5:4:1112:11975:1689/1	60	-
chr14	103665717	103665718	A01177:95:HFCNFDSX5:4:1125:21495:16579	60	+
chr14	103818036	103818037	A01177:95:HFCNFDSX5:4:1162:3640:27461/1	60	-
chr14	105265224	105265225	A01177:95:HFCNFDSX5:4:1451:30807:18176	60	-
chr15	24993254	24993255	A01177:95:HFCNFDSX5:4:2347:32407:14058/1	60	-
chr15	25378184	25378185	A01177:95:HFCNFDSX5:4:1156:23294:29340/1	60	-
chr15	25419029	25419030	A01177:95:HFCNFDSX5:4:2134:7554:30201/1	60	+
chr15	26660011	26660012	A01177:95:HFCNFDSX5:4:1120:29640:2065/1	60	-
chr15	32251478	32251479	A01177:95:HFCNFDSX5:4:1563:7012:23249/1	60	+
chr15	32420439	32420440	A01177:95:HFCNFDSX5:4:1322:3784:36980/1	60	-
chr15	35513736	35513737	A01177:95:HFCNFDSX5:4:1168:12102:19789/1	60	-
chr15	36732533	36732534	A01177:95:HFCNFDSX5:4:1253:32750:27398	60	-
chr15	37026323	37026324	A01177:95:HFCNFDSX5:4:1227:8169:27602/1	60	+
chr15	37680286	37680287	A01177:95:HFCNFDSX5:4:1114:7826:16548/1	60	+
chr15	38298432	38298433	A01177:95:HFCNFDSX5:4:1207:29161:32236/1	60	+
chr15	38305593	38305594	A01177:95:HFCNFDSX5:4:2273:29496:26804/1	60	-
chr15	38331817	38331818	A01177:95:HFCNFDSX5:4:1110:13042:5948/1	60	-
chr15	39999247	39999248	A01177:95:HFCNFDSX5:4:2260:18114:11381	60	+
chr15	40176776	40176777	A01177:95:HFCNFDSX5:4:1233:22327:15734/1	60	+
chr15	40651726	40651727	A01177:95:HFCNFDSX5:4:1418:24605:25504/1	60	+
chr15	41073860	41073861	A01177:95:HFCNFDSX5:4:1108:29704:20118/1	60	-
chr15	41357871	41357872	A01177:95:HFCNFDSX5:4:1103:4670:33661/1	60	+
chr15	42189660	42189661	A01177:95:HFCNFDSX5:4:1131:18611:13056	60	-
chr15	42295737	42295738	A01177:95:HFCNFDSX5:4:1365:1741:19351	60	-
chr15	42621649	42621650	A01177:95:HFCNFDSX5:4:1362:3866:35055	60	+
chr15	42814922	42814923	A01177:95:HFCNFDSX5:4:2328:18267:22670	60	-
chr15	43165062	43165063	A01177:95:HFCNFDSX5:4:1126:24126:24361/1	60	+
chr15	43680604	43680605	A01177:95:HFCNFDSX5:4:2676:4001:28745/1	60	+
chr15	43750308	43750309	A01177:95:HFCNFDSX5:4:1131:29686:29356/1	60	+
chr15	43816281	43816282	A01177:95:HFCNFDSX5:4:1102:30264:1266/1	60	+
chr15	43836498	43836499	A01177:95:HFCNFDSX5:4:2305:4472:31031/1	60	-
chr15	44422920	44422921	A01177:95:HFCNFDSX5:4:2614:17463:18490	60	+
chr15	44659391	44659392	A01177:95:HFCNFDSX5:4:1140:22345:29356/1	60	+
chr15	45416704	45416705	A01177:95:HFCNFDSX5:4:1404:27615:7169/1	60	-
chr15	48753800	48753801	A01177:95:HFCNFDSX5:4:2137:28420:26443	60	-
chr15	48870247	48870248	A01177:95:HFCNFDSX5:4:2574:6623:8797/1	60	+
chr15	49100963	49100964	A01177:95:HFCNFDSX5:4:1238:20672:5478/1	60	-
chr15	49623798	49623799	A01177:95:HFCNFDSX5:4:1514:9118:24236	60	-
chr15	50584017	50584018	A01177:95:HFCNFDSX5:4:1128:24071:5572/1	60	-
chr15	50595785	50595786	A01177:95:HFCNFDSX5:4:1215:7175:8155/1	60	+
chr15	50615929	50615930	A01177:95:HFCNFDSX5:4:1163:27218:16313/1	60	+
chr15	50630227	50630228	A01177:95:HFCNFDSX5:4:2454:6542:11412	60	-
chr15	51518309	51518310	A01177:95:HFCNFDSX5:4:1101:13602:1971/1	60	+
chr15	51799022	51799023	A01177:95:HFCNFDSX5:4:1451:2546:2331	60	-
chr15	51882487	51882488	A01177:95:HFCNFDSX5:4:1664:23502:29168/1	60	-
chr15	55339854	55339855	A01177:95:HFCNFDSX5:4:1214:22571:16877/1	60	-
chr15	56435794	56435795	A01177:95:HFCNFDSX5:4:1276:15374:6887	60	+
chr15	56683072	56683073	A01177:95:HFCNFDSX5:4:1140:20256:7482/1	60	-
chr15	56993988	56993989	A01177:95:HFCNFDSX5:4:1116:11369:18865	60	-
chr15	57129886	57129887	A01177:95:HFCNFDSX5:4:1160:32045:3787/1	60	+
chr15	58671680	58671681	A01177:95:HFCNFDSX5:4:1103:20211:6402/1	60	+
chr15	58747683	58747684	A01177:95:HFCNFDSX5:4:1102:19687:24502/1	60	+
chr15	59973729	59973730	A01177:95:HFCNFDSX5:4:1118:28465:2409/1	60	+
chr15	61382372	61382373	A01177:95:HFCNFDSX5:4:1232:11288:8202	60	+
chr15	61958983	61958984	A01177:95:HFCNFDSX5:4:1266:25708:24815/1	60	-
chr15	61965318	61965319	A01177:95:HFCNFDSX5:4:1134:18991:8578/1	60	+
chr15	61970314	61970315	A01177:95:HFCNFDSX5:4:1101:11342:17127/1	60	+
chr15	62138602	62138603	A01177:95:HFCNFDSX5:4:2338:32181:15013/1	60	+
chr15	63266158	63266159	A01177:95:HFCNFDSX5:4:1227:13973:19554/1	60	+
chr15	63282991	63282992	A01177:95:HFCNFDSX5:4:1174:12310:29387/1	60	-
chr15	63542731	63542732	A01177:95:HFCNFDSX5:4:1451:22037:30608/1	60	+
chr15	63547446	63547447	A01177:95:HFCNFDSX5:4:1109:8034:10645/1	60	-
chr15	63707436	63707437	A01177:95:HFCNFDSX5:4:1110:2031:26897/1	60	-
chr15	63804410	63804411	A01177:95:HFCNFDSX5:4:1110:21178:29559/1	60	+
chr15	64113304	64113305	A01177:95:HFCNFDSX5:4:2432:32606:5509	60	-
chr15	64113305	64113306	A01177:95:HFCNFDSX5:4:1102:14091:6981/1	60	-
chr15	64307069	64307070	A01177:95:HFCNFDSX5:4:1115:19497:8891/1	60	+
chr15	64423232	64423233	A01177:95:HFCNFDSX5:4:2622:17716:6402/1	60	-
chr15	64561201	64561202	A01177:95:HFCNFDSX5:4:1143:22905:19899	60	-
chr15	65503713	65503714	A01177:95:HFCNFDSX5:4:1333:8621:3991	60	+
chr15	65691651	65691652	A01177:95:HFCNFDSX5:4:1137:27398:24079/1	60	-
chr15	65697468	65697469	A01177:95:HFCNFDSX5:4:1101:12165:31297/1	60	+
chr15	66331033	66331034	A01177:95:HFCNFDSX5:4:2570:31349:8375	60	+
chr15	66501331	66501332	A01177:95:HFCNFDSX5:4:2306:5584:20870	60	-
chr15	67647286	67647287	A01177:95:HFCNFDSX5:4:1112:2013:33912/1	60	+
chr15	67748000	67748001	A01177:95:HFCNFDSX5:4:1154:29758:33113/1	60	-
chr15	68113490	68113491	A01177:95:HFCNFDSX5:4:1162:29342:3928/1	60	-
chr15	68143288	68143289	A01177:95:HFCNFDSX5:4:2272:25608:11490/1	60	-
chr15	68180033	68180034	A01177:95:HFCNFDSX5:4:1115:17237:5196/1	60	+
chr15	69175270	69175271	A01177:95:HFCNFDSX5:4:2306:23484:28917	60	-
chr15	71935888	71935889	A01177:95:HFCNFDSX5:4:2376:21504:19132/1	60	-
chr15	71939236	71939237	A01177:95:HFCNFDSX5:4:1560:16703:9471	60	-
chr15	72110471	72110472	A01177:95:HFCNFDSX5:4:2102:31322:8923	60	+
chr15	72500701	72500702	A01177:95:HFCNFDSX5:4:1352:18900:26428	60	+
chr15	72529197	72529198	A01177:95:HFCNFDSX5:4:1604:3387:14622/1	60	-
chr15	72739219	72739220	A01177:95:HFCNFDSX5:4:2467:21043:32675	60	-
chr15	73616784	73616785	A01177:95:HFCNFDSX5:4:1126:12717:8609/1	60	-
chr15	74030019	74030020	A01177:95:HFCNFDSX5:4:1101:6343:23500/1	60	+
chr15	74030020	74030021	A01177:95:HFCNFDSX5:4:1330:32362:31172/1	60	+
chr15	74030022	74030023	A01177:95:HFCNFDSX5:4:1652:28131:36589/1	60	+
chr15	74648212	74648213	A01177:95:HFCNFDSX5:4:2118:1787:27571/1	60	+
chr15	74809917	74809918	A01177:95:HFCNFDSX5:4:2477:24397:31563/1	60	+
chr15	74968760	74968761	A01177:95:HFCNFDSX5:4:1121:18864:25300/1	60	-
chr15	75363183	75363184	A01177:95:HFCNFDSX5:4:1144:17300:4679	60	+
chr15	75377635	75377636	A01177:95:HFCNFDSX5:4:1203:27787:11976/1	60	-
chr15	75377639	75377640	A01177:95:HFCNFDSX5:4:1250:9073:9314/1	60	-
chr15	75377640	75377641	A01177:95:HFCNFDSX5:4:1250:9109:9439/1	60	-
chr15	75415710	75415711	A01177:95:HFCNFDSX5:4:1413:32741:33301	60	+
chr15	75529158	75529159	A01177:95:HFCNFDSX5:4:1458:27145:24236/1	60	+
chr15	75872442	75872443	A01177:95:HFCNFDSX5:4:1556:12463:6449	60	-
chr15	76245139	76245140	A01177:95:HFCNFDSX5:4:1414:26838:1939/1	60	-
chr15	76645674	76645675	A01177:95:HFCNFDSX5:4:1369:7545:2534/1	60	-
chr15	76657125	76657126	A01177:95:HFCNFDSX5:4:1102:26350:8766/1	60	+
chr15	76702596	76702597	A01177:95:HFCNFDSX5:4:1557:19759:14638/1	60	-
chr15	76727465	76727466	A01177:95:HFCNFDSX5:4:1267:19596:1423/1	60	-
chr15	76755013	76755014	A01177:95:HFCNFDSX5:4:1175:27416:30091/1	60	+
chr15	76862251	76862252	A01177:95:HFCNFDSX5:4:1130:3260:36198/1	60	-
chr15	77065576	77065577	A01177:95:HFCNFDSX5:4:2448:4408:7310	60	-
chr15	77249887	77249888	A01177:95:HFCNFDSX5:4:2528:30626:7654	60	+
chr15	77312472	77312473	A01177:95:HFCNFDSX5:4:1122:21775:24424/1	60	-
chr15	77329316	77329317	A01177:95:HFCNFDSX5:4:1248:28167:22216/1	60	-
chr15	77403415	77403416	A01177:95:HFCNFDSX5:4:1442:8639:25316/1	60	+
chr15	78890165	78890166	A01177:95:HFCNFDSX5:4:1116:28881:12367/1	60	-
chr15	80123045	80123046	A01177:95:HFCNFDSX5:4:1352:26711:24987/1	60	-
chr15	80123048	80123049	A01177:95:HFCNFDSX5:4:1250:9688:24846/1	60	-
chr15	80178793	80178794	A01177:95:HFCNFDSX5:4:2578:16523:3490/1	60	-
chr15	81977338	81977339	A01177:95:HFCNFDSX5:4:2116:4679:33238	60	+
chr15	82156434	82156435	A01177:95:HFCNFDSX5:4:1131:28727:8437/1	60	-
chr15	82217354	82217355	A01177:95:HFCNFDSX5:4:1145:26313:31062	60	+
chr15	82254489	82254490	A01177:95:HFCNFDSX5:4:1132:3757:3396	60	+
chr15	84724413	84724414	A01177:95:HFCNFDSX5:4:1466:16957:20087	60	-
chr15	84853616	84853617	A01177:95:HFCNFDSX5:4:2675:6280:12242/1	60	-
chr15	85148557	85148558	A01177:95:HFCNFDSX5:4:1249:26521:27101/1	60	+
chr15	85374563	85374564	A01177:95:HFCNFDSX5:4:2460:16685:29324	60	+
chr15	86542406	86542407	A01177:95:HFCNFDSX5:4:2518:3161:5306	60	-
chr15	89613204	89613205	A01177:95:HFCNFDSX5:4:1502:28899:13933/1	60	-
chr15	90195960	90195961	A01177:95:HFCNFDSX5:4:1277:5620:16642	60	-
chr15	90432100	90432101	A01177:95:HFCNFDSX5:4:2640:7030:14732	60	+
chr15	90439656	90439657	A01177:95:HFCNFDSX5:4:1125:5104:29340/1	60	+
chr15	90554100	90554101	A01177:95:HFCNFDSX5:4:1116:22507:14262/1	60	-
chr15	90563272	90563273	A01177:95:HFCNFDSX5:4:1274:3016:27790	60	-
chr15	90984587	90984588	A01177:95:HFCNFDSX5:4:1140:13404:35884	60	+
chr15	91380195	91380196	A01177:95:HFCNFDSX5:4:1226:5945:21527/1	60	+
chr15	92888110	92888111	A01177:95:HFCNFDSX5:4:2112:31756:5916	60	+
chr15	92926376	92926377	A01177:95:HFCNFDSX5:4:2369:3251:29888/1	60	-
chr15	96115990	96115991	A01177:95:HFCNFDSX5:4:1257:27968:20776	60	+
chr15	98765088	98765089	A01177:95:HFCNFDSX5:4:1124:18385:33395	60	-
chr15	99323940	99323941	A01177:95:HFCNFDSX5:4:1202:29234:20212/1	60	+
chr15	99621207	99621208	A01177:95:HFCNFDSX5:4:2638:30535:26850	60	-
chr15	99693303	99693304	A01177:95:HFCNFDSX5:4:1132:12283:20228/1	60	+
chr15	101588795	101588796	A01177:95:HFCNFDSX5:4:1450:5565:4711/1	60	+
chr15	101719746	101719747	A01177:95:HFCNFDSX5:4:1465:29884:33959	60	+
chr16	47303	47304	A01177:95:HFCNFDSX5:4:2525:14986:7780/1	60	-
chr16	109561	109562	A01177:95:HFCNFDSX5:4:1147:13539:7467/1	60	+
chr16	113020	113021	A01177:95:HFCNFDSX5:4:2302:8693:17832	60	+
chr16	196749	196750	A01177:95:HFCNFDSX5:4:2339:13621:1720/1	60	-
chr16	200086	200087	A01177:95:HFCNFDSX5:4:1618:24912:5744	60	+
chr16	208178	208179	A01177:95:HFCNFDSX5:4:2170:19687:6339/1	60	-
chr16	219314	219315	A01177:95:HFCNFDSX5:4:2238:12029:5447	60	-
chr16	219453	219454	A01177:95:HFCNFDSX5:4:1144:6316:16595/1	60	-
chr16	220820	220821	A01177:95:HFCNFDSX5:4:1248:18032:11177/1	60	-
chr16	221241	221242	A01177:95:HFCNFDSX5:4:1416:19497:11866	60	-
chr16	222448	222449	A01177:95:HFCNFDSX5:4:1106:24316:15045/1	60	+
chr16	226520	226521	A01177:95:HFCNFDSX5:4:1337:10945:13902	60	+
chr16	300568	300569	A01177:95:HFCNFDSX5:4:1143:9896:20228/1	60	-
chr16	307051	307052	A01177:95:HFCNFDSX5:4:2207:7780:19883	60	+
chr16	332276	332277	A01177:95:HFCNFDSX5:4:2646:4300:34366/1	60	+
chr16	395793	395794	A01177:95:HFCNFDSX5:4:2362:13006:16125	60	+
chr16	599726	599727	A01177:95:HFCNFDSX5:4:1334:32190:15530	60	-
chr16	599767	599768	A01177:95:HFCNFDSX5:4:2514:16297:7232	60	-
chr16	627646	627647	A01177:95:HFCNFDSX5:4:1229:4001:24079/1	60	+
chr16	651608	651609	A01177:95:HFCNFDSX5:4:1124:31430:5196	60	-
chr16	663874	663875	A01177:95:HFCNFDSX5:4:2225:29270:5087	60	-
chr16	665364	665365	A01177:95:HFCNFDSX5:4:1207:2781:32643	60	-
chr16	665394	665395	A01177:95:HFCNFDSX5:4:1343:5358:7169	60	-
chr16	672474	672475	A01177:95:HFCNFDSX5:4:1139:1768:18740	60	+
chr16	717003	717004	A01177:95:HFCNFDSX5:4:1517:2808:2409	60	-
chr16	722447	722448	A01177:95:HFCNFDSX5:4:2352:4065:32049	60	-
chr16	731676	731677	A01177:95:HFCNFDSX5:4:2677:24153:4617	60	-
chr16	732151	732152	A01177:95:HFCNFDSX5:4:1204:9588:20353/1	60	-
chr16	732609	732610	A01177:95:HFCNFDSX5:4:1145:16396:15546	60	+
chr16	732784	732785	A01177:95:HFCNFDSX5:4:1303:14317:26757	60	-
chr16	736095	736096	A01177:95:HFCNFDSX5:4:1104:10013:23062/1	60	+
chr16	736494	736495	A01177:95:HFCNFDSX5:4:1165:15935:23359/1	60	+
chr16	736729	736730	A01177:95:HFCNFDSX5:4:1141:12183:5400	60	+
chr16	797019	797020	A01177:95:HFCNFDSX5:4:1153:5150:29669	60	-
chr16	942805	942806	A01177:95:HFCNFDSX5:4:1124:22978:35994/1	60	+
chr16	1319932	1319933	A01177:95:HFCNFDSX5:4:1440:1334:26224/1	60	-
chr16	1319934	1319935	A01177:95:HFCNFDSX5:4:1615:17074:31031	60	-
chr16	1365723	1365724	A01177:95:HFCNFDSX5:4:1268:10474:3912	60	-
chr16	1418049	1418050	A01177:95:HFCNFDSX5:4:1122:14371:11537/1	60	+
chr16	1506980	1506981	A01177:95:HFCNFDSX5:4:1103:20862:9972/1	60	+
chr16	1560494	1560495	A01177:95:HFCNFDSX5:4:1130:21947:16110	60	-
chr16	1574951	1574952	A01177:95:HFCNFDSX5:4:1241:17246:9972/1	60	+
chr16	1583579	1583580	A01177:95:HFCNFDSX5:4:1309:30906:17660/1	60	+
chr16	1585925	1585926	A01177:95:HFCNFDSX5:4:1344:24569:25473/1	60	+
chr16	1616119	1616120	A01177:95:HFCNFDSX5:4:1112:14199:28338/1	60	+
chr16	1635799	1635800	A01177:95:HFCNFDSX5:4:1229:14841:26099	60	+
chr16	1654730	1654731	A01177:95:HFCNFDSX5:4:1613:9173:36260/1	60	-
chr16	1654824	1654825	A01177:95:HFCNFDSX5:4:2302:27100:15201	60	-
chr16	1664159	1664160	A01177:95:HFCNFDSX5:4:2258:32678:28745/1	60	+
chr16	1686039	1686040	A01177:95:HFCNFDSX5:4:1107:21956:2503/1	60	-
chr16	1686402	1686403	A01177:95:HFCNFDSX5:4:1341:12897:20979	60	+
chr16	1688250	1688251	A01177:95:HFCNFDSX5:4:2102:32832:12289	60	-
chr16	1689821	1689822	A01177:95:HFCNFDSX5:4:2656:32588:21574	60	-
chr16	1690819	1690820	A01177:95:HFCNFDSX5:4:1110:8160:34256/1	60	+
chr16	1693072	1693073	A01177:95:HFCNFDSX5:4:1158:5647:16250/1	60	-
chr16	1693882	1693883	A01177:95:HFCNFDSX5:4:1104:24975:23954/1	60	+
chr16	1694401	1694402	A01177:95:HFCNFDSX5:4:1111:32904:15859/1	60	+
chr16	1694518	1694519	A01177:95:HFCNFDSX5:4:1115:23457:28213/1	60	-
chr16	1694939	1694940	A01177:95:HFCNFDSX5:4:1167:20030:14951/1	60	-
chr16	1700283	1700284	A01177:95:HFCNFDSX5:4:1155:32371:27398/1	60	-
chr16	1714170	1714171	A01177:95:HFCNFDSX5:4:1111:14290:30373/1	60	+
chr16	1717859	1717860	A01177:95:HFCNFDSX5:4:1255:32461:8171/1	60	+
chr16	1806050	1806051	A01177:95:HFCNFDSX5:4:2136:6849:8563	60	-
chr16	1809126	1809127	A01177:95:HFCNFDSX5:4:1103:7401:29872/1	60	+
chr16	1811863	1811864	A01177:95:HFCNFDSX5:4:1240:9625:23766	60	+
chr16	1812670	1812671	A01177:95:HFCNFDSX5:4:1346:11080:23406/1	60	-
chr16	1999827	1999828	A01177:95:HFCNFDSX5:4:2321:17083:27696/1	60	-
chr16	2002438	2002439	A01177:95:HFCNFDSX5:4:2402:1904:1877	60	+
chr16	2002439	2002440	A01177:95:HFCNFDSX5:4:2162:26214:7404	60	+
chr16	2013193	2013194	A01177:95:HFCNFDSX5:4:1104:3134:27649/1	60	-
chr16	2028098	2028099	A01177:95:HFCNFDSX5:4:1240:23656:20885	60	-
chr16	2066292	2066293	A01177:95:HFCNFDSX5:4:1304:15275:16423/1	60	-
chr16	2067942	2067943	A01177:95:HFCNFDSX5:4:1457:7600:8672	60	-
chr16	2068382	2068383	A01177:95:HFCNFDSX5:4:2511:1488:5635	60	+
chr16	2068542	2068543	A01177:95:HFCNFDSX5:4:1104:9941:19930/1	60	-
chr16	2088116	2088117	A01177:95:HFCNFDSX5:4:1678:5376:9361	60	-
chr16	2211571	2211572	A01177:95:HFCNFDSX5:4:2322:9064:22106/1	60	+
chr16	2220215	2220216	A01177:95:HFCNFDSX5:4:2440:27850:30906/1	60	-
chr16	2247203	2247204	A01177:95:HFCNFDSX5:4:1121:17436:35258/1	60	+
chr16	2248464	2248465	A01177:95:HFCNFDSX5:4:2107:10131:7889	60	-
chr16	2251352	2251353	A01177:95:HFCNFDSX5:4:1268:3251:20807/1	60	-
chr16	2251354	2251355	A01177:95:HFCNFDSX5:4:2239:22182:15577/1	60	-
chr16	2252902	2252903	A01177:95:HFCNFDSX5:4:1330:27444:31078	60	-
chr16	2257772	2257773	A01177:95:HFCNFDSX5:4:1117:27154:18427/1	60	-
chr16	2259288	2259289	A01177:95:HFCNFDSX5:4:1220:11532:22060/1	60	-
chr16	2259593	2259594	A01177:95:HFCNFDSX5:4:1378:30707:7138	60	+
chr16	2260478	2260479	A01177:95:HFCNFDSX5:4:1101:31792:24111/1	60	+
chr16	2260484	2260485	A01177:95:HFCNFDSX5:4:2262:10077:22232	60	+
chr16	2261107	2261108	A01177:95:HFCNFDSX5:4:1508:32389:29904/1	60	+
chr16	2264426	2264427	A01177:95:HFCNFDSX5:4:2354:10339:23249/1	60	+
chr16	2264718	2264719	A01177:95:HFCNFDSX5:4:1163:14579:20729/1	60	+
chr16	2432512	2432513	A01177:95:HFCNFDSX5:4:1507:5059:7216/1	60	-
chr16	2436804	2436805	A01177:95:HFCNFDSX5:4:1101:8992:24925/1	60	+
chr16	2436806	2436807	A01177:95:HFCNFDSX5:4:2371:16477:23797/1	60	+
chr16	2439483	2439484	A01177:95:HFCNFDSX5:4:2321:26937:21746	60	+
chr16	2452575	2452576	A01177:95:HFCNFDSX5:4:1521:3170:23797	60	-
chr16	2591107	2591108	A01177:95:HFCNFDSX5:4:2421:10583:32221/1	60	+
chr16	2757372	2757373	A01177:95:HFCNFDSX5:4:1105:17698:22373	60	-
chr16	2759925	2759926	A01177:95:HFCNFDSX5:4:1122:6732:18912/1	60	-
chr16	2760329	2760330	A01177:95:HFCNFDSX5:4:1113:30608:14982/1	60	+
chr16	2772780	2772781	A01177:95:HFCNFDSX5:4:1411:19217:14293/1	60	+
chr16	2915124	2915125	A01177:95:HFCNFDSX5:4:1151:4010:21308/1	60	+
chr16	2921193	2921194	A01177:95:HFCNFDSX5:4:1374:13141:24784	60	+
chr16	2943553	2943554	A01177:95:HFCNFDSX5:4:2301:17870:1720/1	60	+
chr16	3082791	3082792	A01177:95:HFCNFDSX5:4:1243:20790:36151/1	60	-
chr16	3082816	3082817	A01177:95:HFCNFDSX5:4:1351:16387:29340/1	60	-
chr16	3385335	3385336	A01177:95:HFCNFDSX5:4:1101:19497:29152/1	60	+
chr16	3396615	3396616	A01177:95:HFCNFDSX5:4:2117:22299:16501/1	60	-
chr16	3503631	3503632	A01177:95:HFCNFDSX5:4:1662:5936:33035/1	60	+
chr16	3555466	3555467	A01177:95:HFCNFDSX5:4:1556:26304:31548	60	-
chr16	3555811	3555812	A01177:95:HFCNFDSX5:4:1357:11722:6449/1	60	-
chr16	3567090	3567091	A01177:95:HFCNFDSX5:4:1102:10384:19789/1	60	-
chr16	3573144	3573145	A01177:95:HFCNFDSX5:4:1114:12798:30577/1	60	-
chr16	3604299	3604300	A01177:95:HFCNFDSX5:4:1101:29785:33004/1	60	+
chr16	3626653	3626654	A01177:95:HFCNFDSX5:4:1334:28700:25770	60	-
chr16	3629651	3629652	A01177:95:HFCNFDSX5:4:1272:19759:35775	60	-
chr16	3636046	3636047	A01177:95:HFCNFDSX5:4:1563:29984:28432/1	60	-
chr16	3687500	3687501	A01177:95:HFCNFDSX5:4:1626:27905:3411/1	60	-
chr16	3702605	3702606	A01177:95:HFCNFDSX5:4:1103:14416:26428/1	60	-
chr16	3736540	3736541	A01177:95:HFCNFDSX5:4:1139:23999:35853/1	60	-
chr16	3769166	3769167	A01177:95:HFCNFDSX5:4:1524:5412:33317/1	60	-
chr16	3772054	3772055	A01177:95:HFCNFDSX5:4:1102:23330:8484/1	60	-
chr16	3772413	3772414	A01177:95:HFCNFDSX5:4:1132:29252:5494/1	60	+
chr16	3773082	3773083	A01177:95:HFCNFDSX5:4:1236:3821:24079/1	60	-
chr16	3773155	3773156	A01177:95:HFCNFDSX5:4:1112:4173:17769/1	60	-
chr16	3829084	3829085	A01177:95:HFCNFDSX5:4:1563:10999:5196/1	60	-
chr16	3840646	3840647	A01177:95:HFCNFDSX5:4:2259:6813:22623	60	-
chr16	3840648	3840649	A01177:95:HFCNFDSX5:4:1103:25174:23234	60	-
chr16	4092334	4092335	A01177:95:HFCNFDSX5:4:1226:12174:10488	60	+
chr16	4710210	4710211	A01177:95:HFCNFDSX5:4:1325:14606:18803	60	-
chr16	4830590	4830591	A01177:95:HFCNFDSX5:4:2514:18087:13651/1	60	-
chr16	4857861	4857862	A01177:95:HFCNFDSX5:4:2453:32081:9737	60	+
chr16	5150175	5150176	A01177:95:HFCNFDSX5:4:1257:27905:13432	60	-
[truncated: 3,922 more rows]
