# Supplementary material for: HIV-1 capsid stability enables inositol phosphate-independent infection of target cells and promotes integration into genes
Source: PLoS Pathog. 2023 Jun 2;19(6):e1011423. doi: 10.1371/journal.ppat.1011423 (PMC10266667; doi:10.1371/journal.ppat.1011423)
Supplement: S2 Data — (TAR.GZ) [file ppat.1011423.s013.tar.gz › CEM_WT_B/CA_T200I-K203A/Unique_hg38_integration_sites/9035-GS-5.bed]

chr1	787721	787722	A01177:95:HFCNFDSX5:4:1526:1660:2487	60	-
chr1	815411	815412	A01177:95:HFCNFDSX5:4:1356:30391:15734/1	60	+
chr1	824151	824152	A01177:95:HFCNFDSX5:4:1176:14678:1172/1	60	+
chr1	836503	836504	A01177:95:HFCNFDSX5:4:1251:13331:1063/1	60	+
chr1	839140	839141	A01177:95:HFCNFDSX5:4:1103:25563:10034/1	60	-
chr1	911389	911390	A01177:95:HFCNFDSX5:4:2352:28203:1172	60	+
chr1	1224893	1224894	A01177:95:HFCNFDSX5:4:1124:19235:34397/1	60	+
chr1	1395941	1395942	A01177:95:HFCNFDSX5:4:2252:27064:19742/1	60	-
chr1	1476536	1476537	A01177:95:HFCNFDSX5:4:1125:5050:34945/1	60	+
chr1	1530725	1530726	A01177:95:HFCNFDSX5:4:1465:24704:5259/1	60	-
chr1	1567942	1567943	A01177:95:HFCNFDSX5:4:2362:3522:2644	60	-
chr1	1567958	1567959	A01177:95:HFCNFDSX5:4:2664:2546:6214/1	60	-
chr1	1569771	1569772	A01177:95:HFCNFDSX5:4:1137:23167:32753/1	60	+
chr1	1684278	1684279	A01177:95:HFCNFDSX5:4:1172:1732:5619	60	-
chr1	1772682	1772683	A01177:95:HFCNFDSX5:4:1473:31539:1219	60	-
chr1	1788599	1788600	A01177:95:HFCNFDSX5:4:1105:13566:14434	60	+
chr1	1801840	1801841	A01177:95:HFCNFDSX5:4:1263:21974:34757/1	60	-
chr1	1807012	1807013	A01177:95:HFCNFDSX5:4:1168:30951:5744/1	60	+
chr1	1823284	1823285	A01177:95:HFCNFDSX5:4:1633:9661:3881/1	60	+
chr1	1836074	1836075	A01177:95:HFCNFDSX5:4:2217:4571:28447/1	60	+
chr1	1866327	1866328	A01177:95:HFCNFDSX5:4:1351:21323:7827	60	-
chr1	1866329	1866330	A01177:95:HFCNFDSX5:4:1414:5285:14685	60	-
chr1	1884941	1884942	A01177:95:HFCNFDSX5:4:1105:20799:25676/1	60	+
chr1	1887535	1887536	A01177:95:HFCNFDSX5:4:1524:18258:14199/1	60	+
chr1	2077660	2077661	A01177:95:HFCNFDSX5:4:1277:1976:22608	60	+
chr1	3830070	3830071	A01177:95:HFCNFDSX5:4:1255:16947:12305/1	60	+
chr1	5930597	5930598	A01177:95:HFCNFDSX5:4:1111:4915:6684/1	60	-
chr1	6648170	6648171	A01177:95:HFCNFDSX5:4:1531:3730:26553/1	60	-
chr1	6648176	6648177	A01177:95:HFCNFDSX5:4:1101:23547:26991/1	60	-
chr1	6869252	6869253	A01177:95:HFCNFDSX5:4:1101:21233:24017/1	60	-
chr1	7798673	7798674	A01177:95:HFCNFDSX5:4:1101:12870:18584/1	60	+
chr1	8628956	8628957	A01177:95:HFCNFDSX5:4:1242:2067:6574/1	60	+
chr1	8670610	8670611	A01177:95:HFCNFDSX5:4:2629:26187:31908/1	60	+
chr1	9815473	9815474	A01177:95:HFCNFDSX5:4:1145:5782:3302/1	60	-
chr1	9819850	9819851	A01177:95:HFCNFDSX5:4:1133:14742:35634/1	60	+
chr1	9820060	9820061	A01177:95:HFCNFDSX5:4:1143:27227:8531	60	+
chr1	10150040	10150041	A01177:95:HFCNFDSX5:4:1366:26431:1172/1	60	+
chr1	10269932	10269933	A01177:95:HFCNFDSX5:4:1133:5520:13745/1	60	+
chr1	10347309	10347310	A01177:95:HFCNFDSX5:4:1214:25861:30029	60	+
chr1	11200762	11200763	A01177:95:HFCNFDSX5:4:1625:11767:25723	60	+
chr1	11813814	11813815	A01177:95:HFCNFDSX5:4:1104:1009:15233/1	60	+
chr1	12000774	12000775	A01177:95:HFCNFDSX5:4:1171:19551:17159/1	60	-
chr1	12236194	12236195	A01177:95:HFCNFDSX5:4:1672:3703:19774	60	-
chr1	12292139	12292140	A01177:95:HFCNFDSX5:4:2167:31837:34021/1	60	-
chr1	12296862	12296863	A01177:95:HFCNFDSX5:4:1102:2175:18818/1	60	-
chr1	12298498	12298499	A01177:95:HFCNFDSX5:4:2131:19849:35243/1	60	+
chr1	12334726	12334727	A01177:95:HFCNFDSX5:4:1103:4282:32800	60	-
chr1	12369603	12369604	A01177:95:HFCNFDSX5:4:1135:3794:1423/1	60	+
chr1	12372457	12372458	A01177:95:HFCNFDSX5:4:1107:6777:19210/1	60	-
chr1	12404151	12404152	A01177:95:HFCNFDSX5:4:1478:17752:28416/1	60	-
chr1	12447281	12447282	A01177:95:HFCNFDSX5:4:2236:17155:29418	60	+
chr1	13114624	13114625	A01177:95:HFCNFDSX5:4:1671:23430:33552/1	60	-
chr1	13734118	13734119	A01177:95:HFCNFDSX5:4:1147:19018:31955/1	60	+
chr1	15091577	15091578	A01177:95:HFCNFDSX5:4:1359:29993:15452/1	60	+
chr1	15568456	15568457	A01177:95:HFCNFDSX5:4:1348:31177:7357/1	60	-
chr1	15821865	15821866	A01177:95:HFCNFDSX5:4:2243:28601:18897/1	60	+
chr1	15884173	15884174	A01177:95:HFCNFDSX5:4:1156:12735:6887/1	60	+
chr1	15910209	15910210	A01177:95:HFCNFDSX5:4:1176:30978:26553	60	+
chr1	16607416	16607417	A01177:95:HFCNFDSX5:4:1103:27254:3818/1	60	-
chr1	17432139	17432140	A01177:95:HFCNFDSX5:4:1101:32298:31219/1	60	+
chr1	17432140	17432141	A01177:95:HFCNFDSX5:4:1101:32524:30295	60	+
chr1	19174077	19174078	A01177:95:HFCNFDSX5:4:2467:18765:13980/1	60	+
chr1	19174078	19174079	A01177:95:HFCNFDSX5:4:1104:19235:23531/1	60	+
chr1	19306867	19306868	A01177:95:HFCNFDSX5:4:2466:26838:4006/1	60	+
chr1	19422564	19422565	A01177:95:HFCNFDSX5:4:1353:3757:23719	60	-
chr1	19604650	19604651	A01177:95:HFCNFDSX5:4:1105:3685:32988/1	60	-
chr1	20839246	20839247	A01177:95:HFCNFDSX5:4:1105:32588:8672/1	60	+
chr1	20962559	20962560	A01177:95:HFCNFDSX5:4:1507:4264:4022/1	60	+
chr1	21037416	21037417	A01177:95:HFCNFDSX5:4:1131:16251:2550/1	60	+
chr1	21065229	21065230	A01177:95:HFCNFDSX5:4:2266:17861:6277/1	60	+
chr1	21734641	21734642	A01177:95:HFCNFDSX5:4:1256:29441:33943	60	-
chr1	21734642	21734643	A01177:95:HFCNFDSX5:4:1317:13883:29512	60	-
chr1	23059612	23059613	A01177:95:HFCNFDSX5:4:1113:4779:3662/1	60	-
chr1	23062292	23062293	A01177:95:HFCNFDSX5:4:1153:23095:33098	60	-
chr1	23282354	23282355	A01177:95:HFCNFDSX5:4:1212:23411:16016/1	60	-
chr1	23308364	23308365	A01177:95:HFCNFDSX5:4:1550:27633:10113	60	-
chr1	23712305	23712306	A01177:95:HFCNFDSX5:4:1257:19416:35180/1	60	-
chr1	23754003	23754004	A01177:95:HFCNFDSX5:4:1126:7681:33802/1	60	+
chr1	24658980	24658981	A01177:95:HFCNFDSX5:4:2538:19153:32377/1	60	+
chr1	24747379	24747380	A01177:95:HFCNFDSX5:4:1544:23909:35853	60	+
chr1	25342746	25342747	A01177:95:HFCNFDSX5:4:1102:27986:33896/1	60	+
chr1	25449388	25449389	A01177:95:HFCNFDSX5:4:1519:11740:6918	60	-
chr1	25854224	25854225	A01177:95:HFCNFDSX5:4:1260:7997:30749	60	-
chr1	25902179	25902180	A01177:95:HFCNFDSX5:4:1101:5204:29763/1	60	+
chr1	25976346	25976347	A01177:95:HFCNFDSX5:4:1527:11605:13354	60	+
chr1	26700012	26700013	A01177:95:HFCNFDSX5:4:1350:3631:5995/1	60	-
chr1	26703826	26703827	A01177:95:HFCNFDSX5:4:2452:25554:16720	60	-
chr1	26706237	26706238	A01177:95:HFCNFDSX5:4:1140:2709:36338/1	60	+
chr1	26716429	26716430	A01177:95:HFCNFDSX5:4:1162:27245:2801/1	60	+
chr1	26760308	26760309	A01177:95:HFCNFDSX5:4:1123:22290:24565/1	60	+
chr1	26768440	26768441	A01177:95:HFCNFDSX5:4:1123:17201:32847	60	+
chr1	26886571	26886572	A01177:95:HFCNFDSX5:4:1217:25147:11005	60	-
chr1	27234726	27234727	A01177:95:HFCNFDSX5:4:1102:17056:19789/1	60	+
chr1	27441628	27441629	A01177:95:HFCNFDSX5:4:2452:3423:5259	60	-
chr1	27446233	27446234	A01177:95:HFCNFDSX5:4:1343:5421:5556/1	60	+
chr1	27460906	27460907	A01177:95:HFCNFDSX5:4:1114:1660:15358/1	60	+
chr1	27910618	27910619	A01177:95:HFCNFDSX5:4:1541:14814:5885/1	60	-
chr1	27971475	27971476	A01177:95:HFCNFDSX5:4:2277:13530:24518	60	-
chr1	28014771	28014772	A01177:95:HFCNFDSX5:4:1103:13132:32503/1	60	+
chr1	28063465	28063466	A01177:95:HFCNFDSX5:4:1430:32353:24017/1	60	+
chr1	28422147	28422148	A01177:95:HFCNFDSX5:4:1144:21251:8015/1	60	+
chr1	28451993	28451994	A01177:95:HFCNFDSX5:4:2158:12933:2660	60	-
chr1	28503993	28503994	A01177:95:HFCNFDSX5:4:1636:29568:14873/1	60	-
chr1	28529730	28529731	A01177:95:HFCNFDSX5:4:1632:32461:3098	60	-
chr1	28741147	28741148	A01177:95:HFCNFDSX5:4:1173:17065:32299	60	-
chr1	30968480	30968481	A01177:95:HFCNFDSX5:4:1378:13702:1485/1	60	-
chr1	31081481	31081482	A01177:95:HFCNFDSX5:4:2553:13503:12070	60	-
chr1	31237068	31237069	A01177:95:HFCNFDSX5:4:1611:9679:14152/1	60	-
chr1	31260475	31260476	A01177:95:HFCNFDSX5:4:2230:23475:27430	60	-
chr1	31878264	31878265	A01177:95:HFCNFDSX5:4:1125:26729:34601/1	60	-
chr1	31909730	31909731	A01177:95:HFCNFDSX5:4:1134:28230:19977/1	60	+
chr1	31912316	31912317	A01177:95:HFCNFDSX5:4:1140:4291:24330/1	60	-
chr1	31916052	31916053	A01177:95:HFCNFDSX5:4:1117:19967:32127	60	+
chr1	32123255	32123256	A01177:95:HFCNFDSX5:4:1641:23222:34569	60	-
chr1	32194351	32194352	A01177:95:HFCNFDSX5:4:1236:27498:30984/1	60	-
chr1	32308758	32308759	A01177:95:HFCNFDSX5:4:1333:30535:4586	60	-
chr1	32349772	32349773	A01177:95:HFCNFDSX5:4:1477:28320:14622/1	60	-
chr1	32422502	32422503	A01177:95:HFCNFDSX5:4:2105:6985:14372/1	60	-
chr1	32828485	32828486	A01177:95:HFCNFDSX5:4:1373:15302:22169	60	-
chr1	32879386	32879387	A01177:95:HFCNFDSX5:4:2339:5719:4288/1	60	+
chr1	33032851	33032852	A01177:95:HFCNFDSX5:4:1672:23357:1485	60	-
chr1	35186960	35186961	A01177:95:HFCNFDSX5:4:1159:10276:22451/1	60	-
chr1	35370065	35370066	A01177:95:HFCNFDSX5:4:1156:12237:34741/1	60	+
chr1	35618751	35618752	A01177:95:HFCNFDSX5:4:1109:22073:27414/1	60	+
chr1	35825343	35825344	A01177:95:HFCNFDSX5:4:1423:29315:24111/1	60	-
chr1	35963183	35963184	A01177:95:HFCNFDSX5:4:1149:7654:3286/1	60	-
chr1	35975354	35975355	A01177:95:HFCNFDSX5:4:1106:2139:15906	60	-
chr1	36000625	36000626	A01177:95:HFCNFDSX5:4:1106:19452:10880/1	60	-
chr1	36009334	36009335	A01177:95:HFCNFDSX5:4:1125:28176:8985/1	60	-
chr1	36012434	36012435	A01177:95:HFCNFDSX5:4:1119:4345:7545/1	60	-
chr1	37497227	37497228	A01177:95:HFCNFDSX5:4:1152:8594:16783/1	60	+
chr1	37498825	37498826	A01177:95:HFCNFDSX5:4:1574:17598:1658	60	-
chr1	37927469	37927470	A01177:95:HFCNFDSX5:4:2546:10086:5619	60	-
chr1	38996462	38996463	A01177:95:HFCNFDSX5:4:1578:6180:18082	60	-
chr1	39237422	39237423	A01177:95:HFCNFDSX5:4:1105:11216:22451/1	60	+
chr1	39244055	39244056	A01177:95:HFCNFDSX5:4:1122:10719:30921/1	60	+
chr1	39270594	39270595	A01177:95:HFCNFDSX5:4:1265:4237:18443	60	-
chr1	39281840	39281841	A01177:95:HFCNFDSX5:4:1129:13349:4507/1	60	+
chr1	39299562	39299563	A01177:95:HFCNFDSX5:4:1113:7274:26710/1	60	-
chr1	39308622	39308623	A01177:95:HFCNFDSX5:4:1478:19280:25050/1	60	+
chr1	39323871	39323872	A01177:95:HFCNFDSX5:4:2570:31946:4022	60	-
chr1	39371795	39371796	A01177:95:HFCNFDSX5:4:1171:25301:8797/1	60	+
chr1	39375170	39375171	A01177:95:HFCNFDSX5:4:1111:28863:31720/1	60	-
chr1	39430976	39430977	A01177:95:HFCNFDSX5:4:2111:29288:22529/1	60	+
chr1	39448308	39448309	A01177:95:HFCNFDSX5:4:1125:12147:19460/1	60	+
chr1	39469900	39469901	A01177:95:HFCNFDSX5:4:1315:21911:10723/1	60	-
chr1	39588939	39588940	A01177:95:HFCNFDSX5:4:1271:1208:15013/1	60	+
chr1	40215386	40215387	A01177:95:HFCNFDSX5:4:2468:29939:10097	60	-
chr1	40215744	40215745	A01177:95:HFCNFDSX5:4:1116:22905:19711/1	60	+
chr1	41071480	41071481	A01177:95:HFCNFDSX5:4:1225:7690:31187/1	60	+
chr1	41074871	41074872	A01177:95:HFCNFDSX5:4:1271:17038:15374/1	60	+
chr1	41192782	41192783	A01177:95:HFCNFDSX5:4:1332:7066:26569	60	-
chr1	42264059	42264060	A01177:95:HFCNFDSX5:4:1209:29695:14403/1	60	-
chr1	42267938	42267939	A01177:95:HFCNFDSX5:4:1637:15103:7106	60	+
chr1	43652409	43652410	A01177:95:HFCNFDSX5:4:1106:30834:4194/1	60	+
chr1	43735813	43735814	A01177:95:HFCNFDSX5:4:1110:16830:23249/1	60	-
chr1	43742381	43742382	A01177:95:HFCNFDSX5:4:1457:31078:25066	60	+
chr1	43780211	43780212	A01177:95:HFCNFDSX5:4:2606:20211:36652	60	+
chr1	43849087	43849088	A01177:95:HFCNFDSX5:4:1246:11912:2581/1	60	+
chr1	44805625	44805626	A01177:95:HFCNFDSX5:4:2662:22652:21214	60	+
chr1	44917395	44917396	A01177:95:HFCNFDSX5:4:1132:20717:12101/1	60	-
chr1	44972334	44972335	A01177:95:HFCNFDSX5:4:1107:6912:17315/1	60	+
chr1	45638900	45638901	A01177:95:HFCNFDSX5:4:1363:17390:7560/1	60	+
chr1	46116895	46116896	A01177:95:HFCNFDSX5:4:1267:8205:22185	60	-
chr1	46308214	46308215	A01177:95:HFCNFDSX5:4:1356:16821:10520	60	-
chr1	46310237	46310238	A01177:95:HFCNFDSX5:4:1344:10963:26553/1	60	-
chr1	46363323	46363324	A01177:95:HFCNFDSX5:4:1525:26115:16720/1	60	+
chr1	46655938	46655939	A01177:95:HFCNFDSX5:4:1642:6831:30514	60	-
chr1	46692064	46692065	A01177:95:HFCNFDSX5:4:1106:6379:34898/1	60	-
chr1	47303609	47303610	A01177:95:HFCNFDSX5:4:1108:2121:4413/1	60	-
chr1	47357934	47357935	A01177:95:HFCNFDSX5:4:1256:26955:29105/1	60	+
chr1	49577060	49577061	A01177:95:HFCNFDSX5:4:1533:28980:5494/1	60	+
chr1	52445852	52445853	A01177:95:HFCNFDSX5:4:2478:26096:9455	60	-
chr1	52468490	52468491	A01177:95:HFCNFDSX5:4:2120:9236:29543	60	-
chr1	52472949	52472950	A01177:95:HFCNFDSX5:4:1147:1497:4304/1	60	+
chr1	52475935	52475936	A01177:95:HFCNFDSX5:4:1269:19407:9361/1	60	+
chr1	52484498	52484499	A01177:95:HFCNFDSX5:4:1532:22372:5697	60	-
chr1	52496722	52496723	A01177:95:HFCNFDSX5:4:2302:11207:21684/1	60	-
chr1	52514891	52514892	A01177:95:HFCNFDSX5:4:1504:14163:36166/1	60	+
chr1	52989743	52989744	A01177:95:HFCNFDSX5:4:1354:29053:22122/1	60	-
chr1	53335460	53335461	A01177:95:HFCNFDSX5:4:1115:30409:26130/1	60	+
chr1	54032314	54032315	A01177:95:HFCNFDSX5:4:1103:28899:31782/1	60	+
chr1	55159220	55159221	A01177:95:HFCNFDSX5:4:2275:21576:8202	60	-
chr1	55190699	55190700	A01177:95:HFCNFDSX5:4:1444:20889:9518	60	-
chr1	56781410	56781411	A01177:95:HFCNFDSX5:4:1215:20600:17848/1	60	-
chr1	60332958	60332959	A01177:95:HFCNFDSX5:4:1108:32036:20055/1	60	+
chr1	60332959	60332960	A01177:95:HFCNFDSX5:4:2462:30779:21543	60	+
chr1	61271480	61271481	A01177:95:HFCNFDSX5:4:1102:18276:22654/1	60	-
chr1	62832966	62832967	A01177:95:HFCNFDSX5:4:1115:21630:30624/1	60	+
chr1	64330272	64330273	A01177:95:HFCNFDSX5:4:1337:14181:31093	60	-
chr1	64777213	64777214	A01177:95:HFCNFDSX5:4:1101:28357:20917/1	60	+
chr1	64777214	64777215	A01177:95:HFCNFDSX5:4:2437:5330:22435/1	60	+
chr1	64916134	64916135	A01177:95:HFCNFDSX5:4:1246:9218:10629/1	60	+
chr1	65398088	65398089	A01177:95:HFCNFDSX5:4:1431:14226:29418	60	-
chr1	65638465	65638466	A01177:95:HFCNFDSX5:4:1114:1886:12179/1	60	+
chr1	66961921	66961922	A01177:95:HFCNFDSX5:4:1344:25753:11240/1	60	-
chr1	66981917	66981918	A01177:95:HFCNFDSX5:4:2450:17029:16391	60	+
chr1	68271913	68271914	A01177:95:HFCNFDSX5:4:2210:18023:5869	60	+
chr1	70223358	70223359	A01177:95:HFCNFDSX5:4:1122:8404:10974/1	60	+
chr1	70232372	70232373	A01177:95:HFCNFDSX5:4:1208:13322:1579/1	60	-
chr1	70238157	70238158	A01177:95:HFCNFDSX5:4:1147:19569:7294	60	+
chr1	70881696	70881697	A01177:95:HFCNFDSX5:4:1661:32325:17644/1	60	-
chr1	71999198	71999199	A01177:95:HFCNFDSX5:4:2578:5538:1282/1	60	-
chr1	72143196	72143197	A01177:95:HFCNFDSX5:4:1164:25753:27931/1	60	-
chr1	75805593	75805594	A01177:95:HFCNFDSX5:4:2475:30481:2487	60	+
chr1	77113542	77113543	A01177:95:HFCNFDSX5:4:1106:7374:35117/1	60	+
chr1	77113543	77113544	A01177:95:HFCNFDSX5:4:2541:22372:9079/1	60	+
chr1	79731152	79731153	A01177:95:HFCNFDSX5:4:2263:4246:32393/1	60	+
chr1	81438157	81438158	A01177:95:HFCNFDSX5:4:1166:10203:2065	60	+
chr1	83167200	83167201	A01177:95:HFCNFDSX5:4:1355:2483:13056	60	+
chr1	84170852	84170853	A01177:95:HFCNFDSX5:4:1242:15393:8328/1	60	-
chr1	86383990	86383991	A01177:95:HFCNFDSX5:4:1105:18313:34460	60	-
chr1	86712316	86712317	A01177:95:HFCNFDSX5:4:1133:18376:14528/1	60	+
chr1	86718065	86718066	A01177:95:HFCNFDSX5:4:1619:2781:23750	60	-
chr1	86939231	86939232	A01177:95:HFCNFDSX5:4:1457:20573:6214/1	60	-
chr1	86975862	86975863	A01177:95:HFCNFDSX5:4:1444:32750:11146	60	+
chr1	89696578	89696579	A01177:95:HFCNFDSX5:4:1532:28827:3599/1	60	+
chr1	89719202	89719203	A01177:95:HFCNFDSX5:4:2470:26775:30514	60	-
chr1	89867187	89867188	A01177:95:HFCNFDSX5:4:1122:13566:6230/1	60	-
chr1	90019756	90019757	A01177:95:HFCNFDSX5:4:1302:3748:14528/1	60	+
chr1	92249166	92249167	A01177:95:HFCNFDSX5:4:1217:31439:22874/1	60	-
chr1	92280935	92280936	A01177:95:HFCNFDSX5:4:1116:27697:15640/1	60	-
chr1	92346054	92346055	A01177:95:HFCNFDSX5:4:1258:22507:1673/1	60	-
chr1	92924465	92924466	A01177:95:HFCNFDSX5:4:1323:9444:6198/1	60	-
chr1	92945349	92945350	A01177:95:HFCNFDSX5:4:1125:21187:14544/1	60	-
chr1	93100132	93100133	A01177:95:HFCNFDSX5:4:1175:17888:11898/1	60	-
chr1	93193964	93193965	A01177:95:HFCNFDSX5:4:1140:9552:7106/1	60	+
chr1	93219043	93219044	A01177:95:HFCNFDSX5:4:2360:14696:9095	60	-
chr1	93233793	93233794	A01177:95:HFCNFDSX5:4:1101:26765:2284	60	-
chr1	93355111	93355112	A01177:95:HFCNFDSX5:4:1145:25536:13056/1	60	+
chr1	94313633	94313634	A01177:95:HFCNFDSX5:4:2259:30156:2300/1	60	-
chr1	97262781	97262782	A01177:95:HFCNFDSX5:4:1248:27579:24518/1	60	+
chr1	97446168	97446169	A01177:95:HFCNFDSX5:4:1120:16306:3020/1	60	-
chr1	97701221	97701222	A01177:95:HFCNFDSX5:4:1119:29414:22748/1	60	+
chr1	97702089	97702090	A01177:95:HFCNFDSX5:4:1155:29206:22764/1	60	+
chr1	97839810	97839811	A01177:95:HFCNFDSX5:4:1119:13087:16767/1	60	-
chr1	97853800	97853801	A01177:95:HFCNFDSX5:4:1120:15329:19867/1	60	+
chr1	97898244	97898245	A01177:95:HFCNFDSX5:4:1247:5231:1595	60	-
chr1	97954181	97954182	A01177:95:HFCNFDSX5:4:1137:18864:5791/1	60	+
chr1	98009192	98009193	A01177:95:HFCNFDSX5:4:1101:28791:31876/1	60	+
chr1	98318947	98318948	A01177:95:HFCNFDSX5:4:1141:31810:23891	60	+
chr1	98376127	98376128	A01177:95:HFCNFDSX5:4:1168:1090:15843/1	60	+
chr1	99871648	99871649	A01177:95:HFCNFDSX5:4:1101:15221:30264/1	60	+
chr1	99900360	99900361	A01177:95:HFCNFDSX5:4:1107:1090:18067	60	+
chr1	99908447	99908448	A01177:95:HFCNFDSX5:4:1106:9697:9267/1	60	+
chr1	100576182	100576183	A01177:95:HFCNFDSX5:4:1114:4851:24706	60	-
chr1	100903091	100903092	A01177:95:HFCNFDSX5:4:1105:26431:28072/1	60	+
chr1	100920108	100920109	A01177:95:HFCNFDSX5:4:1230:29297:6136/1	60	-
chr1	100940388	100940389	A01177:95:HFCNFDSX5:4:2150:1226:15546	60	-
chr1	101012341	101012342	A01177:95:HFCNFDSX5:4:2351:26169:4633/1	60	-
chr1	101103203	101103204	A01177:95:HFCNFDSX5:4:1121:19922:26976/1	60	+
chr1	101401731	101401732	A01177:95:HFCNFDSX5:4:1130:29514:31563/1	60	-
chr1	103534470	103534471	A01177:95:HFCNFDSX5:4:2376:25165:13354	60	-
chr1	107585943	107585944	A01177:95:HFCNFDSX5:4:1155:16577:23156/1	60	+
chr1	107887460	107887461	A01177:95:HFCNFDSX5:4:1245:3206:29058/1	60	-
chr1	107904885	107904886	A01177:95:HFCNFDSX5:4:1335:17779:21198/1	60	-
chr1	107905196	107905197	A01177:95:HFCNFDSX5:4:1116:18936:12743/1	60	+
chr1	108658788	108658789	A01177:95:HFCNFDSX5:4:1129:15374:25927/1	60	+
chr1	108755869	108755870	A01177:95:HFCNFDSX5:4:1106:29306:23343/1	60	+
chr1	108930881	108930882	A01177:95:HFCNFDSX5:4:2362:22914:30091	60	+
chr1	109086557	109086558	A01177:95:HFCNFDSX5:4:1218:1461:33552/1	60	-
chr1	109381680	109381681	A01177:95:HFCNFDSX5:4:1118:14018:18474/1	60	+
chr1	110355730	110355731	A01177:95:HFCNFDSX5:4:1152:15763:19961/1	60	+
chr1	111171962	111171963	A01177:95:HFCNFDSX5:4:1110:26160:35744/1	60	+
chr1	111215106	111215107	A01177:95:HFCNFDSX5:4:1131:16731:21042/1	60	+
chr1	112378193	112378194	A01177:95:HFCNFDSX5:4:2439:30689:13526	60	+
chr1	112554628	112554629	A01177:95:HFCNFDSX5:4:1136:14281:32957/1	60	-
chr1	112652800	112652801	A01177:95:HFCNFDSX5:4:1210:17562:15468/1	60	-
chr1	113816719	113816720	A01177:95:HFCNFDSX5:4:1256:25699:27618/1	60	-
chr1	114399835	114399836	A01177:95:HFCNFDSX5:4:1447:5493:17331/1	60	+
chr1	114414016	114414017	A01177:95:HFCNFDSX5:4:1123:22878:10520	60	+
chr1	114414018	114414019	A01177:95:HFCNFDSX5:4:1426:16848:24001	60	+
chr1	114424024	114424025	A01177:95:HFCNFDSX5:4:1128:30237:18223/1	60	+
chr1	115767965	115767966	A01177:95:HFCNFDSX5:4:2520:11333:22780/1	60	+
chr1	117512590	117512591	A01177:95:HFCNFDSX5:4:1136:30590:5932/1	60	-
chr1	117627526	117627527	A01177:95:HFCNFDSX5:4:1151:21088:14434/1	60	-
chr1	119979532	119979533	A01177:95:HFCNFDSX5:4:1636:7889:23797	60	-
chr1	119989062	119989063	A01177:95:HFCNFDSX5:4:1174:14217:31125/1	60	+
chr1	121380315	121380316	A01177:95:HFCNFDSX5:4:1235:30481:32142/1	60	-
chr1	125018030	125018031	A01177:95:HFCNFDSX5:4:1115:18222:32456	60	-
chr1	143446875	143446876	A01177:95:HFCNFDSX5:4:2222:3730:2534/1	60	+
chr1	145638717	145638718	A01177:95:HFCNFDSX5:4:2444:21585:24095/1	60	-
chr1	145665123	145665124	A01177:95:HFCNFDSX5:4:1103:24225:20776/1	60	-
chr1	145953485	145953486	A01177:95:HFCNFDSX5:4:1211:6063:16344/1	60	-
chr1	146561257	146561258	A01177:95:HFCNFDSX5:4:1303:24153:20525/1	60	-
chr1	146568988	146568989	A01177:95:HFCNFDSX5:4:1543:22191:20823/1	60	-
chr1	146600243	146600244	A01177:95:HFCNFDSX5:4:1105:25147:36401	60	-
chr1	148673733	148673734	A01177:95:HFCNFDSX5:4:2330:26295:19758	60	-
chr1	148934757	148934758	A01177:95:HFCNFDSX5:4:2250:25681:3443/1	60	+
chr1	149400731	149400732	A01177:95:HFCNFDSX5:4:1204:22444:18411	60	-
chr1	149443463	149443464	A01177:95:HFCNFDSX5:4:1102:17047:1141/1	60	-
chr1	149481706	149481707	A01177:95:HFCNFDSX5:4:2370:6117:10300/1	60	+
chr1	149816025	149816026	A01177:95:HFCNFDSX5:4:1107:27154:28009/1	60	-
chr1	149948154	149948155	A01177:95:HFCNFDSX5:4:1159:1235:23672	60	+
chr1	150075737	150075738	A01177:95:HFCNFDSX5:4:1124:9652:7091/1	60	+
chr1	150079271	150079272	A01177:95:HFCNFDSX5:4:1123:3468:22529/1	60	+
chr1	150090889	150090890	A01177:95:HFCNFDSX5:4:1214:10818:14841/1	60	-
chr1	150107616	150107617	A01177:95:HFCNFDSX5:4:1138:21007:29731	60	+
chr1	150339364	150339365	A01177:95:HFCNFDSX5:4:1122:12328:26318/1	60	+
chr1	150353966	150353967	A01177:95:HFCNFDSX5:4:1107:14407:23218/1	60	-
chr1	150448640	150448641	A01177:95:HFCNFDSX5:4:1242:1750:16235/1	60	-
chr1	150673749	150673750	A01177:95:HFCNFDSX5:4:2455:15628:10551/1	60	+
chr1	150694459	150694460	A01177:95:HFCNFDSX5:4:1215:25970:17691/1	60	+
chr1	150840567	150840568	A01177:95:HFCNFDSX5:4:1104:18177:36041/1	60	-
chr1	150932729	150932730	A01177:95:HFCNFDSX5:4:1340:20989:13448/1	60	+
chr1	151217287	151217288	A01177:95:HFCNFDSX5:4:1262:26883:28447/1	60	-
chr1	151418023	151418024	A01177:95:HFCNFDSX5:4:1104:9860:2315	60	+
chr1	151455048	151455049	A01177:95:HFCNFDSX5:4:1273:18801:1360/1	60	-
chr1	151664988	151664989	A01177:95:HFCNFDSX5:4:2230:4698:2519	60	-
chr1	151677372	151677373	A01177:95:HFCNFDSX5:4:1149:11089:35790/1	60	-
chr1	153973602	153973603	A01177:95:HFCNFDSX5:4:2109:2591:24142	60	-
chr1	154158052	154158053	A01177:95:HFCNFDSX5:4:2602:11098:24251	60	-
chr1	154160875	154160876	A01177:95:HFCNFDSX5:4:2272:1127:33943/1	60	+
chr1	154223827	154223828	A01177:95:HFCNFDSX5:4:1115:8106:8672/1	60	+
chr1	154483831	154483832	A01177:95:HFCNFDSX5:4:1570:5755:19225/1	60	-
chr1	154591412	154591413	A01177:95:HFCNFDSX5:4:2620:28176:22983	60	+
chr1	154617830	154617831	A01177:95:HFCNFDSX5:4:1420:10592:28823/1	60	+
chr1	154930373	154930374	A01177:95:HFCNFDSX5:4:1451:11586:36902/1	60	-
chr1	155316200	155316201	A01177:95:HFCNFDSX5:4:2559:12771:5603/1	60	-
chr1	155330820	155330821	A01177:95:HFCNFDSX5:4:2435:15501:2315/1	60	+
chr1	155380831	155380832	A01177:95:HFCNFDSX5:4:1114:17580:24361/1	60	+
chr1	155396743	155396744	A01177:95:HFCNFDSX5:4:1107:2220:29356/1	60	-
chr1	155415734	155415735	A01177:95:HFCNFDSX5:4:1122:27597:23985/1	60	+
chr1	155445042	155445043	A01177:95:HFCNFDSX5:4:1146:26603:15342/1	60	+
chr1	155465635	155465636	A01177:95:HFCNFDSX5:4:1145:9941:13667/1	60	-
chr1	155467930	155467931	A01177:95:HFCNFDSX5:4:1226:17915:34303/1	60	-
chr1	155485908	155485909	A01177:95:HFCNFDSX5:4:1137:12698:18756/1	60	-
chr1	155492448	155492449	A01177:95:HFCNFDSX5:4:1160:14181:22044/1	60	-
chr1	155534092	155534093	A01177:95:HFCNFDSX5:4:1320:20790:30890/1	60	+
chr1	155666536	155666537	A01177:95:HFCNFDSX5:4:1240:8395:3035/1	60	-
chr1	155676986	155676987	A01177:95:HFCNFDSX5:4:1137:15763:12132/1	60	+
chr1	155832651	155832652	A01177:95:HFCNFDSX5:4:2472:29957:9001	60	+
chr1	155842181	155842182	A01177:95:HFCNFDSX5:4:1508:4698:32769	60	-
chr1	155845306	155845307	A01177:95:HFCNFDSX5:4:1147:27218:34976/1	60	+
chr1	155906105	155906106	A01177:95:HFCNFDSX5:4:2134:15266:16407/1	60	+
chr1	155913753	155913754	A01177:95:HFCNFDSX5:4:1150:9552:36918/1	60	+
chr1	155974072	155974073	A01177:95:HFCNFDSX5:4:2478:27959:14653	60	+
chr1	156046986	156046987	A01177:95:HFCNFDSX5:4:1411:30517:27258/1	60	+
chr1	156230418	156230419	A01177:95:HFCNFDSX5:4:1419:9245:30029/1	60	+
chr1	156312267	156312268	A01177:95:HFCNFDSX5:4:1363:6343:11350	60	+
chr1	156314291	156314292	A01177:95:HFCNFDSX5:4:1105:5538:8985/1	60	+
chr1	157017628	157017629	A01177:95:HFCNFDSX5:4:2254:10429:32550	60	+
chr1	159045724	159045725	A01177:95:HFCNFDSX5:4:1128:17879:30107/1	60	+
chr1	160232321	160232322	A01177:95:HFCNFDSX5:4:2326:22860:27743	60	-
chr1	160528817	160528818	A01177:95:HFCNFDSX5:4:1101:27489:7200/1	60	-
chr1	160564491	160564492	A01177:95:HFCNFDSX5:4:1258:19877:23202/1	60	-
chr1	160572685	160572686	A01177:95:HFCNFDSX5:4:1146:23710:26616/1	60	-
chr1	160580713	160580714	A01177:95:HFCNFDSX5:4:1139:17571:6684/1	60	+
chr1	160627858	160627859	A01177:95:HFCNFDSX5:4:2237:24288:11115	60	+
chr1	161798711	161798712	A01177:95:HFCNFDSX5:4:2155:30626:7091	60	-
chr1	161850656	161850657	A01177:95:HFCNFDSX5:4:2131:18150:11224/1	60	+
chr1	161858349	161858350	A01177:95:HFCNFDSX5:4:1111:19976:29387/1	60	+
chr1	161866174	161866175	A01177:95:HFCNFDSX5:4:2330:25880:4758	60	-
chr1	163273905	163273906	A01177:95:HFCNFDSX5:4:1105:22318:25676/1	60	-
chr1	163275311	163275312	A01177:95:HFCNFDSX5:4:1103:10547:17002/1	60	-
chr1	163337473	163337474	A01177:95:HFCNFDSX5:4:1143:9182:27884/1	60	-
chr1	165763958	165763959	A01177:95:HFCNFDSX5:4:1604:20076:36135	60	-
chr1	167188100	167188101	A01177:95:HFCNFDSX5:4:1164:1280:21966/1	60	+
chr1	167228065	167228066	A01177:95:HFCNFDSX5:4:1107:30978:12305/1	60	-
chr1	167487350	167487351	A01177:95:HFCNFDSX5:4:2276:18439:29951	60	-
chr1	168418173	168418174	A01177:95:HFCNFDSX5:4:1147:28402:18991/1	60	-
chr1	169845608	169845609	A01177:95:HFCNFDSX5:4:1107:22028:33630/1	60	+
chr1	171583637	171583638	A01177:95:HFCNFDSX5:4:1149:26729:11490/1	60	+
chr1	172568829	172568830	A01177:95:HFCNFDSX5:4:1118:5990:34569/1	60	+
chr1	172603660	172603661	A01177:95:HFCNFDSX5:4:1110:28257:34835/1	60	+
chr1	172748738	172748739	A01177:95:HFCNFDSX5:4:1110:18023:21433/1	60	-
chr1	173761973	173761974	A01177:95:HFCNFDSX5:4:1242:21242:4554	60	-
chr1	173833028	173833029	A01177:95:HFCNFDSX5:4:1339:1949:30827/1	60	+
chr1	173957096	173957097	A01177:95:HFCNFDSX5:4:1101:17689:22169/1	60	+
chr1	174339067	174339068	A01177:95:HFCNFDSX5:4:1319:14823:13636/1	60	-
chr1	174495624	174495625	A01177:95:HFCNFDSX5:4:1207:28917:21136/1	60	-
chr1	175981382	175981383	A01177:95:HFCNFDSX5:4:1131:9344:36526/1	60	+
chr1	178739932	178739933	A01177:95:HFCNFDSX5:4:1123:28592:12023/1	60	+
chr1	179140599	179140600	A01177:95:HFCNFDSX5:4:1126:9109:1548/1	60	+
chr1	179341574	179341575	A01177:95:HFCNFDSX5:4:1418:29405:11992/1	60	-
chr1	179961862	179961863	A01177:95:HFCNFDSX5:4:1118:30445:19210/1	60	+
chr1	180001800	180001801	A01177:95:HFCNFDSX5:4:1673:15293:20556/1	60	-
chr1	180349404	180349405	A01177:95:HFCNFDSX5:4:2358:2465:27962	60	+
chr1	180362377	180362378	A01177:95:HFCNFDSX5:4:1104:27136:5619/1	60	+
chr1	180449740	180449741	A01177:95:HFCNFDSX5:4:1570:26784:2159	60	-
chr1	180672186	180672187	A01177:95:HFCNFDSX5:4:1172:17544:23140/1	60	-
chr1	181041506	181041507	A01177:95:HFCNFDSX5:4:1503:10682:5337/1	60	-
chr1	182859244	182859245	A01177:95:HFCNFDSX5:4:2116:22869:16047	60	-
chr1	184068603	184068604	A01177:95:HFCNFDSX5:4:1128:27679:32424/1	60	+
chr1	184722765	184722766	A01177:95:HFCNFDSX5:4:1141:2962:8406/1	60	-
chr1	184750112	184750113	A01177:95:HFCNFDSX5:4:1141:8061:7811/1	60	-
chr1	185183837	185183838	A01177:95:HFCNFDSX5:4:1143:24795:20854/1	60	-
chr1	186313841	186313842	A01177:95:HFCNFDSX5:4:1330:4426:27101/1	60	-
chr1	186974457	186974458	A01177:95:HFCNFDSX5:4:2251:29396:8750/1	60	+
chr1	195119864	195119865	A01177:95:HFCNFDSX5:4:1135:25617:25661/1	60	+
chr1	195687111	195687112	A01177:95:HFCNFDSX5:4:1172:6967:1376/1	60	+
chr1	197143757	197143758	A01177:95:HFCNFDSX5:4:1120:10502:9972/1	60	-
chr1	197155743	197155744	A01177:95:HFCNFDSX5:4:1127:21667:15374/1	60	-
chr1	197599298	197599299	A01177:95:HFCNFDSX5:4:1118:20745:5196/1	60	+
chr1	197604896	197604897	A01177:95:HFCNFDSX5:4:1667:8730:36088	60	-
chr1	197674470	197674471	A01177:95:HFCNFDSX5:4:1129:27100:3020	60	+
chr1	199001552	199001553	A01177:95:HFCNFDSX5:4:1147:19244:29121/1	60	-
chr1	199186142	199186143	A01177:95:HFCNFDSX5:4:1242:9091:28573/1	60	-
chr1	199282469	199282470	A01177:95:HFCNFDSX5:4:1152:25183:30044/1	60	+
chr1	200163671	200163672	A01177:95:HFCNFDSX5:4:1156:20898:30577/1	60	+
chr1	200595127	200595128	A01177:95:HFCNFDSX5:4:2117:26937:29230	60	-
chr1	202436006	202436007	A01177:95:HFCNFDSX5:4:1252:7066:35994/1	60	-
chr1	202450561	202450562	A01177:95:HFCNFDSX5:4:1421:14597:26083	60	-
chr1	203829405	203829406	A01177:95:HFCNFDSX5:4:2468:16911:22013	60	+
chr1	203991492	203991493	A01177:95:HFCNFDSX5:4:1620:18909:25692/1	60	-
chr1	204496194	204496195	A01177:95:HFCNFDSX5:4:1341:26449:4053/1	60	-
chr1	204554885	204554886	A01177:95:HFCNFDSX5:4:1131:6470:31986/1	60	+
chr1	205115524	205115525	A01177:95:HFCNFDSX5:4:1112:5611:36041/1	60	-
chr1	206089871	206089872	A01177:95:HFCNFDSX5:4:1260:24831:25363/1	60	-
chr1	206399035	206399036	A01177:95:HFCNFDSX5:4:2667:26576:10817/1	60	-
chr1	206640223	206640224	A01177:95:HFCNFDSX5:4:1242:25102:11898	60	-
chr1	210059021	210059022	A01177:95:HFCNFDSX5:4:1118:29261:5916/1	60	+
chr1	210370305	210370306	A01177:95:HFCNFDSX5:4:1339:16495:24643/1	60	+
chr1	212885163	212885164	A01177:95:HFCNFDSX5:4:2551:25997:24158/1	60	-
chr1	214189994	214189995	A01177:95:HFCNFDSX5:4:1165:5086:13714/1	60	-
chr1	216506465	216506466	A01177:95:HFCNFDSX5:4:1258:8757:6887/1	60	+
chr1	216743156	216743157	A01177:95:HFCNFDSX5:4:1120:12454:2394/1	60	-
chr1	219183715	219183716	A01177:95:HFCNFDSX5:4:1122:1190:13604/1	60	+
chr1	219188184	219188185	A01177:95:HFCNFDSX5:4:1110:29966:33473/1	60	+
chr1	220058718	220058719	A01177:95:HFCNFDSX5:4:2462:16532:13808	60	-
chr1	220103695	220103696	A01177:95:HFCNFDSX5:4:1115:16947:10770/1	60	+
chr1	220241933	220241934	A01177:95:HFCNFDSX5:4:1114:9607:7451/1	60	-
chr1	221581304	221581305	A01177:95:HFCNFDSX5:4:1105:26775:1141/1	60	+
chr1	221732413	221732414	A01177:95:HFCNFDSX5:4:1154:8992:27398/1	60	-
chr1	223481136	223481137	A01177:95:HFCNFDSX5:4:2375:30427:3583	60	+
chr1	223793506	223793507	A01177:95:HFCNFDSX5:4:1242:1931:17018	60	+
chr1	223798598	223798599	A01177:95:HFCNFDSX5:4:1327:30083:35211	60	-
chr1	224118700	224118701	A01177:95:HFCNFDSX5:4:1226:3016:9189/1	60	-
chr1	224156704	224156705	A01177:95:HFCNFDSX5:4:1520:9905:18834/1	60	-
chr1	224289360	224289361	A01177:95:HFCNFDSX5:4:1325:3242:14497	60	-
chr1	224396258	224396259	A01177:95:HFCNFDSX5:4:2319:29071:6214/1	60	+
chr1	224400691	224400692	A01177:95:HFCNFDSX5:4:1242:27416:11271/1	60	+
chr1	225418576	225418577	A01177:95:HFCNFDSX5:4:1166:29080:5259/1	60	-
chr1	225505549	225505550	A01177:95:HFCNFDSX5:4:2342:7012:1266	60	+
chr1	225781895	225781896	A01177:95:HFCNFDSX5:4:1165:9887:14700/1	60	+
chr1	226156180	226156181	A01177:95:HFCNFDSX5:4:1416:24352:15890/1	60	-
chr1	226158374	226158375	A01177:95:HFCNFDSX5:4:1135:13349:6731/1	60	-
chr1	226275507	226275508	A01177:95:HFCNFDSX5:4:1465:15854:2550/1	60	-
chr1	226276740	226276741	A01177:95:HFCNFDSX5:4:1108:7988:12759/1	60	+
chr1	226288586	226288587	A01177:95:HFCNFDSX5:4:1222:3893:2942/1	60	-
chr1	226380114	226380115	A01177:95:HFCNFDSX5:4:1105:22471:1892/1	60	+
chr1	227773850	227773851	A01177:95:HFCNFDSX5:4:1227:30725:8609/1	60	+
chr1	228096485	228096486	A01177:95:HFCNFDSX5:4:1463:1868:14090	60	+
chr1	228098638	228098639	A01177:95:HFCNFDSX5:4:1506:4734:35180/1	60	-
chr1	228223855	228223856	A01177:95:HFCNFDSX5:4:1102:23619:36292	60	+
chr1	228234101	228234102	A01177:95:HFCNFDSX5:4:1610:1262:30890	60	-
chr1	228235215	228235216	A01177:95:HFCNFDSX5:4:1109:18439:12696/1	60	+
chr1	228235396	228235397	A01177:95:HFCNFDSX5:4:1122:24361:20447/1	60	+
chr1	228247508	228247509	A01177:95:HFCNFDSX5:4:1107:16812:4711/1	60	+
chr1	228247509	228247510	A01177:95:HFCNFDSX5:4:1632:16315:19820	60	+
chr1	228253064	228253065	A01177:95:HFCNFDSX5:4:1561:14353:16141/1	60	-
chr1	228254677	228254678	A01177:95:HFCNFDSX5:4:1313:15022:7028/1	60	+
chr1	228266445	228266446	A01177:95:HFCNFDSX5:4:1252:20057:25582/1	60	-
chr1	228327822	228327823	A01177:95:HFCNFDSX5:4:1136:14127:26334/1	60	+
chr1	228328479	228328480	A01177:95:HFCNFDSX5:4:1138:7889:34882	60	-
chr1	228331497	228331498	A01177:95:HFCNFDSX5:4:1104:15320:34820/1	60	+
chr1	228332143	228332144	A01177:95:HFCNFDSX5:4:2528:12301:6574/1	60	-
chr1	228489855	228489856	A01177:95:HFCNFDSX5:4:1142:11605:35618/1	60	-
chr1	228499438	228499439	A01177:95:HFCNFDSX5:4:1521:26910:33912	60	-
chr1	228499964	228499965	A01177:95:HFCNFDSX5:4:1134:14986:31641/1	60	+
chr1	228652681	228652682	A01177:95:HFCNFDSX5:4:1130:30436:3035/1	60	-
chr1	229037121	229037122	A01177:95:HFCNFDSX5:4:2122:14814:20353	60	-
chr1	229285001	229285002	A01177:95:HFCNFDSX5:4:1145:14181:9142/1	60	+
chr1	229288854	229288855	A01177:95:HFCNFDSX5:4:1647:20645:9627/1	60	+
chr1	229321877	229321878	A01177:95:HFCNFDSX5:4:1274:31268:10551/1	60	+
chr1	229322059	229322060	A01177:95:HFCNFDSX5:4:1215:31078:9690/1	60	+
chr1	229334576	229334577	A01177:95:HFCNFDSX5:4:1276:24216:14497/1	60	+
chr1	229335051	229335052	A01177:95:HFCNFDSX5:4:1308:6144:6684/1	60	+
chr1	229335055	229335056	A01177:95:HFCNFDSX5:4:1406:32796:23281/1	60	-
chr1	229443847	229443848	A01177:95:HFCNFDSX5:4:1201:17743:10614/1	60	+
chr1	229452964	229452965	A01177:95:HFCNFDSX5:4:1252:12274:34804/1	60	-
chr1	229484881	229484882	A01177:95:HFCNFDSX5:4:1362:27480:36620/1	60	-
chr1	229490849	229490850	A01177:95:HFCNFDSX5:4:1154:24144:33599/1	60	-
chr1	229500411	229500412	A01177:95:HFCNFDSX5:4:1264:15619:25504/1	60	+
chr1	230228581	230228582	A01177:95:HFCNFDSX5:4:1207:31982:6809/1	60	-
chr1	230238401	230238402	A01177:95:HFCNFDSX5:4:1235:3938:6527/1	60	-
chr1	231367740	231367741	A01177:95:HFCNFDSX5:4:1172:2437:17926/1	60	+
chr1	231550252	231550253	A01177:95:HFCNFDSX5:4:1148:23863:4429	60	+
chr1	231735760	231735761	A01177:95:HFCNFDSX5:4:1173:31765:14356/1	60	+
chr1	232572394	232572395	A01177:95:HFCNFDSX5:4:1576:28465:36949	60	-
chr1	232792950	232792951	A01177:95:HFCNFDSX5:4:1114:22905:30671/1	60	-
chr1	233010715	233010716	A01177:95:HFCNFDSX5:4:1126:26286:29293/1	60	-
chr1	233287984	233287985	A01177:95:HFCNFDSX5:4:1168:24713:5400/1	60	+
chr1	233353411	233353412	A01177:95:HFCNFDSX5:4:1145:2130:28228/1	60	+
chr1	234453337	234453338	A01177:95:HFCNFDSX5:4:1410:22715:7075	60	-
chr1	234529148	234529149	A01177:95:HFCNFDSX5:4:1571:11107:19914/1	60	-
chr1	235214122	235214123	A01177:95:HFCNFDSX5:4:1248:23701:7842/1	60	-
chr1	235235989	235235990	A01177:95:HFCNFDSX5:4:2421:3314:4225/1	60	-
chr1	235269701	235269702	A01177:95:HFCNFDSX5:4:1125:11234:34976/1	60	+
chr1	236688268	236688269	A01177:95:HFCNFDSX5:4:1301:15420:17863/1	60	+
chr1	237535935	237535936	A01177:95:HFCNFDSX5:4:1141:8106:21480/1	60	+
chr1	239721344	239721345	A01177:95:HFCNFDSX5:4:1102:21314:11694/1	60	+
chr1	239724334	239724335	A01177:95:HFCNFDSX5:4:1208:2356:12367/1	60	+
chr1	241627144	241627145	A01177:95:HFCNFDSX5:4:1110:20446:21997/1	60	+
chr1	241877426	241877427	A01177:95:HFCNFDSX5:4:1445:1723:9956	60	-
chr1	244426972	244426973	A01177:95:HFCNFDSX5:4:2505:6849:21214	60	-
chr1	244429161	244429162	A01177:95:HFCNFDSX5:4:1371:29514:26303/1	60	-
chr1	244438447	244438448	A01177:95:HFCNFDSX5:4:1360:21251:36511/1	60	+
chr1	246115555	246115556	A01177:95:HFCNFDSX5:4:1135:19831:27978/1	60	-
chr1	246631604	246631605	A01177:95:HFCNFDSX5:4:2348:6623:1532	60	-
chr1	246652681	246652682	A01177:95:HFCNFDSX5:4:2111:28194:4194	60	-
chr1	246758671	246758672	A01177:95:HFCNFDSX5:4:1116:1443:9752/1	60	-
chr1	246766063	246766064	A01177:95:HFCNFDSX5:4:2167:17092:10426	60	-
chr1	246914238	246914239	A01177:95:HFCNFDSX5:4:1173:5177:33880/1	60	-
chr1	247601852	247601853	A01177:95:HFCNFDSX5:4:1201:30318:19617/1	60	+
chr10	141853	141854	A01177:95:HFCNFDSX5:4:1660:26395:22498	60	-
chr10	215715	215716	A01177:95:HFCNFDSX5:4:1456:9498:27524	60	-
chr10	885214	885215	A01177:95:HFCNFDSX5:4:1507:5122:23484/1	60	-
chr10	893949	893950	A01177:95:HFCNFDSX5:4:1251:9995:3709/1	60	+
chr10	905158	905159	A01177:95:HFCNFDSX5:4:1315:12210:30718/1	60	+
chr10	1034350	1034351	A01177:95:HFCNFDSX5:4:2132:10773:5431	60	-
chr10	5701496	5701497	A01177:95:HFCNFDSX5:4:1226:29559:19304	60	+
chr10	5719308	5719309	A01177:95:HFCNFDSX5:4:1413:25825:21793/1	60	+
chr10	5729568	5729569	A01177:95:HFCNFDSX5:4:1278:7970:10786/1	60	+
chr10	5795877	5795878	A01177:95:HFCNFDSX5:4:1244:5059:14888	60	+
chr10	5954739	5954740	A01177:95:HFCNFDSX5:4:1115:21694:33082/1	60	+
chr10	7340299	7340300	A01177:95:HFCNFDSX5:4:1260:30499:20713/1	60	-
chr10	8207620	8207621	A01177:95:HFCNFDSX5:4:2213:24388:12258/1	60	+
chr10	8344922	8344923	A01177:95:HFCNFDSX5:4:1171:26359:10097/1	60	-
chr10	11139281	11139282	A01177:95:HFCNFDSX5:4:1110:29143:30295/1	60	+
chr10	11582218	11582219	A01177:95:HFCNFDSX5:4:2533:2067:30279/1	60	+
chr10	11597402	11597403	A01177:95:HFCNFDSX5:4:1102:17300:13730/1	60	+
chr10	12184476	12184477	A01177:95:HFCNFDSX5:4:1360:7808:31579/1	60	+
chr10	15162542	15162543	A01177:95:HFCNFDSX5:4:1503:25265:14184/1	60	-
chr10	17682970	17682971	A01177:95:HFCNFDSX5:4:1108:17409:25160/1	60	+
chr10	18528287	18528288	A01177:95:HFCNFDSX5:4:1141:19461:9048/1	60	+
chr10	18533981	18533982	A01177:95:HFCNFDSX5:4:1142:8341:24267/1	60	+
chr10	18644849	18644850	A01177:95:HFCNFDSX5:4:1414:24713:9408	60	-
chr10	21773802	21773803	A01177:95:HFCNFDSX5:4:1608:2636:7999	60	+
chr10	21841152	21841153	A01177:95:HFCNFDSX5:4:1574:3233:27320/1	60	+
chr10	22848156	22848157	A01177:95:HFCNFDSX5:4:1114:5041:5807/1	60	-
chr10	23450490	23450491	A01177:95:HFCNFDSX5:4:2467:17101:5713/1	60	+
chr10	24600874	24600875	A01177:95:HFCNFDSX5:4:1632:5032:28087/1	60	-
chr10	24695647	24695648	A01177:95:HFCNFDSX5:4:1165:19542:20494/1	60	+
chr10	27086641	27086642	A01177:95:HFCNFDSX5:4:1161:16486:6527/1	60	+
chr10	28552858	28552859	A01177:95:HFCNFDSX5:4:1104:2600:23187/1	60	+
chr10	28552859	28552860	A01177:95:HFCNFDSX5:4:2424:5900:26365	60	+
chr10	28558278	28558279	A01177:95:HFCNFDSX5:4:1105:17345:24048/1	60	+
chr10	28558280	28558281	A01177:95:HFCNFDSX5:4:1624:17987:30232/1	60	+
chr10	28558281	28558282	A01177:95:HFCNFDSX5:4:1325:26612:6339/1	60	+
chr10	28692660	28692661	A01177:95:HFCNFDSX5:4:2428:21242:11506	60	-
chr10	29014370	29014371	A01177:95:HFCNFDSX5:4:1173:16351:22388/1	60	-
chr10	30887547	30887548	A01177:95:HFCNFDSX5:4:1130:29939:35493/1	60	+
chr10	31246890	31246891	A01177:95:HFCNFDSX5:4:2677:11162:14027/1	60	-
chr10	31246892	31246893	A01177:95:HFCNFDSX5:4:1116:19488:25692/1	60	-
chr10	31482826	31482827	A01177:95:HFCNFDSX5:4:2542:18105:5948	60	+
chr10	31811862	31811863	A01177:95:HFCNFDSX5:4:1102:11351:19398/1	60	+
chr10	31835245	31835246	A01177:95:HFCNFDSX5:4:1146:19958:27007/1	60	+
chr10	32024521	32024522	A01177:95:HFCNFDSX5:4:1219:9598:29543/1	60	+
chr10	32270629	32270630	A01177:95:HFCNFDSX5:4:1126:17047:5024/1	60	-
chr10	32454550	32454551	A01177:95:HFCNFDSX5:4:1139:17752:23594/1	60	+
chr10	32737155	32737156	A01177:95:HFCNFDSX5:4:1263:10945:4789/1	60	-
chr10	33136561	33136562	A01177:95:HFCNFDSX5:4:1102:13557:22185	60	-
chr10	33520351	33520352	A01177:95:HFCNFDSX5:4:1264:16098:8672/1	60	-
chr10	34859823	34859824	A01177:95:HFCNFDSX5:4:1123:14796:29841/1	60	+
chr10	36881789	36881790	A01177:95:HFCNFDSX5:4:1616:32334:2785	60	+
chr10	37825684	37825685	A01177:95:HFCNFDSX5:4:1513:28149:34147/1	60	+
chr10	38038554	38038555	A01177:95:HFCNFDSX5:4:1108:30707:20196/1	60	-
chr10	38413506	38413507	A01177:95:HFCNFDSX5:4:1137:16405:22764/1	60	+
chr10	45988702	45988703	A01177:95:HFCNFDSX5:4:1103:27028:8093/1	60	+
chr10	45988703	45988704	A01177:95:HFCNFDSX5:4:2169:1036:7607/1	60	+
chr10	45990162	45990163	A01177:95:HFCNFDSX5:4:2263:7346:29935/1	60	-
chr10	46198542	46198543	A01177:95:HFCNFDSX5:4:1155:6234:30796/1	60	-
chr10	49757523	49757524	A01177:95:HFCNFDSX5:4:1137:31349:4836/1	60	-
chr10	50559164	50559165	A01177:95:HFCNFDSX5:4:1125:14895:14262/1	60	+
chr10	52992454	52992455	A01177:95:HFCNFDSX5:4:1144:6524:13291	60	+
chr10	57096979	57096980	A01177:95:HFCNFDSX5:4:1603:22670:26412	60	-
chr10	61060474	61060475	A01177:95:HFCNFDSX5:4:1149:32434:12414/1	60	-
chr10	63095592	63095593	A01177:95:HFCNFDSX5:4:1258:24261:34616/1	60	-
chr10	63256955	63256956	A01177:95:HFCNFDSX5:4:1534:21730:34178	60	+
chr10	63480924	63480925	A01177:95:HFCNFDSX5:4:1243:4300:16047/1	60	+
chr10	63573823	63573824	A01177:95:HFCNFDSX5:4:1116:20428:34021/1	60	+
chr10	63590983	63590984	A01177:95:HFCNFDSX5:4:1214:21703:24455/1	60	+
chr10	67940497	67940498	A01177:95:HFCNFDSX5:4:1525:19036:5494/1	60	-
chr10	68048076	68048077	A01177:95:HFCNFDSX5:4:1136:11930:5024/1	60	-
chr10	68133129	68133130	A01177:95:HFCNFDSX5:4:1548:5909:7748/1	60	+
chr10	68431856	68431857	A01177:95:HFCNFDSX5:4:1248:9679:27712	60	-
chr10	68641717	68641718	A01177:95:HFCNFDSX5:4:1102:26530:21198/1	60	+
chr10	68746294	68746295	A01177:95:HFCNFDSX5:4:1102:14470:21762/1	60	+
chr10	69133337	69133338	A01177:95:HFCNFDSX5:4:1227:6234:34397/1	60	+
chr10	70427514	70427515	A01177:95:HFCNFDSX5:4:1137:25545:15984/1	60	+
chr10	72126009	72126010	A01177:95:HFCNFDSX5:4:1114:1226:21652/1	60	+
chr10	72182173	72182174	A01177:95:HFCNFDSX5:4:1109:17047:13072/1	60	+
chr10	72498576	72498577	A01177:95:HFCNFDSX5:4:1147:18593:29590/1	60	-
chr10	72553755	72553756	A01177:95:HFCNFDSX5:4:1223:6985:25175/1	60	+
chr10	73457934	73457935	A01177:95:HFCNFDSX5:4:1543:22019:13041	60	-
chr10	73556188	73556189	A01177:95:HFCNFDSX5:4:1313:14895:29230	60	-
chr10	74104632	74104633	A01177:95:HFCNFDSX5:4:1146:30734:24439/1	60	-
chr10	74143192	74143193	A01177:95:HFCNFDSX5:4:2378:27109:13432/1	60	-
chr10	74289614	74289615	A01177:95:HFCNFDSX5:4:1204:5782:13636/1	60	+
chr10	74290705	74290706	A01177:95:HFCNFDSX5:4:1350:6876:32690	60	-
chr10	74370803	74370804	A01177:95:HFCNFDSX5:4:1224:28221:30890/1	60	-
chr10	74508394	74508395	A01177:95:HFCNFDSX5:4:1229:20528:33348	60	-
chr10	74529994	74529995	A01177:95:HFCNFDSX5:4:1123:14895:23970/1	60	-
chr10	74600348	74600349	A01177:95:HFCNFDSX5:4:1102:13548:32189/1	60	-
chr10	75148068	75148069	A01177:95:HFCNFDSX5:4:1142:22191:3599/1	60	-
chr10	76260765	76260766	A01177:95:HFCNFDSX5:4:1102:22535:22200/1	60	+
chr10	82610621	82610622	A01177:95:HFCNFDSX5:4:1106:14416:35289/1	60	+
chr10	82962758	82962759	A01177:95:HFCNFDSX5:4:1320:32551:27179/1	60	-
chr10	84506400	84506401	A01177:95:HFCNFDSX5:4:1114:11107:10895/1	60	-
chr10	86050520	86050521	A01177:95:HFCNFDSX5:4:1351:16360:10942/1	60	+
chr10	87547161	87547162	A01177:95:HFCNFDSX5:4:1461:19434:35305/1	60	-
chr10	88313697	88313698	A01177:95:HFCNFDSX5:4:1329:23421:20322/1	60	+
chr10	88372745	88372746	A01177:95:HFCNFDSX5:4:2172:22290:22936	60	-
chr10	88534886	88534887	A01177:95:HFCNFDSX5:4:1103:1949:29543/1	60	+
chr10	88694855	88694856	A01177:95:HFCNFDSX5:4:2147:31964:15640	60	-
chr10	89115988	89115989	A01177:95:HFCNFDSX5:4:2156:11840:10410/1	60	-
chr10	89707849	89707850	A01177:95:HFCNFDSX5:4:1148:30192:32268/1	60	+
chr10	89718410	89718411	A01177:95:HFCNFDSX5:4:1607:8675:3270/1	60	+
chr10	89738618	89738619	A01177:95:HFCNFDSX5:4:1114:11442:15984/1	60	+
chr10	91271368	91271369	A01177:95:HFCNFDSX5:4:1132:10113:5666/1	60	+
chr10	91817182	91817183	A01177:95:HFCNFDSX5:4:1104:8323:8422/1	60	+
chr10	91854503	91854504	A01177:95:HFCNFDSX5:4:1107:22968:12555/1	60	-
chr10	92004345	92004346	A01177:95:HFCNFDSX5:4:1341:3088:26193/1	60	+
chr10	92476767	92476768	A01177:95:HFCNFDSX5:4:1174:25129:30358/1	60	+
chr10	92906746	92906747	A01177:95:HFCNFDSX5:4:1109:5258:4492/1	60	+
chr10	92966792	92966793	A01177:95:HFCNFDSX5:4:1102:6479:34413/1	60	+
chr10	95318493	95318494	A01177:95:HFCNFDSX5:4:1502:20528:5321/1	60	+
chr10	96891988	96891989	A01177:95:HFCNFDSX5:4:1102:14588:35180	60	-
chr10	97437548	97437549	A01177:95:HFCNFDSX5:4:2526:4987:22153/1	60	-
chr10	98203384	98203385	A01177:95:HFCNFDSX5:4:1159:6994:35055/1	60	+
chr10	98205339	98205340	A01177:95:HFCNFDSX5:4:1307:27715:10817	60	+
chr10	98504660	98504661	A01177:95:HFCNFDSX5:4:2148:14615:7451/1	60	+
chr10	99244612	99244613	A01177:95:HFCNFDSX5:4:2607:15311:29857/1	60	+
chr10	99479152	99479153	A01177:95:HFCNFDSX5:4:1258:25482:8954	60	+
chr10	99747982	99747983	A01177:95:HFCNFDSX5:4:2468:24099:22999	60	-
chr10	100220058	100220059	A01177:95:HFCNFDSX5:4:1115:23954:36746/1	60	+
chr10	100245590	100245591	A01177:95:HFCNFDSX5:4:1265:12029:33599/1	60	-
chr10	100962406	100962407	A01177:95:HFCNFDSX5:4:2653:19036:21590	60	+
chr10	101019805	101019806	A01177:95:HFCNFDSX5:4:1441:5674:31234/1	60	+
chr10	101914135	101914136	A01177:95:HFCNFDSX5:4:1123:21341:9674/1	60	+
chr10	101923545	101923546	A01177:95:HFCNFDSX5:4:1118:12617:5118/1	60	+
chr10	101980803	101980804	A01177:95:HFCNFDSX5:4:1231:4978:16344	60	+
chr10	102430962	102430963	A01177:95:HFCNFDSX5:4:1131:20365:32565	60	+
chr10	102497705	102497706	A01177:95:HFCNFDSX5:4:1237:31819:14700/1	60	+
chr10	103089189	103089190	A01177:95:HFCNFDSX5:4:1104:26684:35243/1	60	+
chr10	103101606	103101607	A01177:95:HFCNFDSX5:4:1533:20555:35869/1	60	-
chr10	103144394	103144395	A01177:95:HFCNFDSX5:4:1176:9724:13636/1	60	-
chr10	103392030	103392031	A01177:95:HFCNFDSX5:4:1145:3857:10175	60	-
chr10	110237312	110237313	A01177:95:HFCNFDSX5:4:1368:30852:32283	60	+
chr10	110301620	110301621	A01177:95:HFCNFDSX5:4:2645:15112:28479/1	60	+
chr10	110966077	110966078	A01177:95:HFCNFDSX5:4:1104:21477:7435/1	60	+
chr10	110971086	110971087	A01177:95:HFCNFDSX5:4:1226:15022:4398/1	60	-
chr10	114417261	114417262	A01177:95:HFCNFDSX5:4:2458:22670:4805/1	60	+
chr10	114754099	114754100	A01177:95:HFCNFDSX5:4:1509:2971:7012/1	60	+
chr10	114853828	114853829	A01177:95:HFCNFDSX5:4:2343:23692:2315	60	-
chr10	114950361	114950362	A01177:95:HFCNFDSX5:4:1111:27064:2707/1	60	+
chr10	117307155	117307156	A01177:95:HFCNFDSX5:4:1173:2709:5118/1	60	+
chr10	117362842	117362843	A01177:95:HFCNFDSX5:4:1127:12481:1752/1	60	+
chr10	118040223	118040224	A01177:95:HFCNFDSX5:4:1135:9968:9173/1	60	-
chr10	119779784	119779785	A01177:95:HFCNFDSX5:4:1222:21621:29074/1	60	-
chr10	119839083	119839084	A01177:95:HFCNFDSX5:4:1127:9462:28839/1	60	-
chr10	121836340	121836341	A01177:95:HFCNFDSX5:4:1104:19307:30859/1	60	+
chr10	122936159	122936160	A01177:95:HFCNFDSX5:4:1105:10791:34554/1	60	+
chr10	124094056	124094057	A01177:95:HFCNFDSX5:4:1538:10728:21950/1	60	+
chr10	124482693	124482694	A01177:95:HFCNFDSX5:4:1248:3161:36620/1	60	-
chr10	124717200	124717201	A01177:95:HFCNFDSX5:4:1148:32805:9518/1	60	-
chr10	124756981	124756982	A01177:95:HFCNFDSX5:4:1102:1344:13620	60	-
chr10	127650611	127650612	A01177:95:HFCNFDSX5:4:1476:17237:36010	60	-
chr10	132544115	132544116	A01177:95:HFCNFDSX5:4:1207:21034:6605	60	+
chr10	133410311	133410312	A01177:95:HFCNFDSX5:4:1445:28682:21887/1	60	+
chr10	133493788	133493789	A01177:95:HFCNFDSX5:4:1622:29640:17315/1	60	-
chr11	242848	242849	A01177:95:HFCNFDSX5:4:1260:24370:30765/1	60	-
chr11	247289	247290	A01177:95:HFCNFDSX5:4:1127:21911:3333	60	+
chr11	334684	334685	A01177:95:HFCNFDSX5:4:1244:12391:19633/1	60	+
chr11	338414	338415	A01177:95:HFCNFDSX5:4:1131:25870:2519/1	60	-
chr11	757720	757721	A01177:95:HFCNFDSX5:4:1478:5376:23641	60	+
chr11	834609	834610	A01177:95:HFCNFDSX5:4:2339:2935:4163	60	+
chr11	930659	930660	A01177:95:HFCNFDSX5:4:2671:6885:32393/1	60	-
chr11	3349521	3349522	A01177:95:HFCNFDSX5:4:1477:9010:17440/1	60	+
chr11	3868721	3868722	A01177:95:HFCNFDSX5:4:1165:4472:28432/1	60	+
chr11	3925032	3925033	A01177:95:HFCNFDSX5:4:1619:14416:31438/1	60	-
chr11	3969707	3969708	A01177:95:HFCNFDSX5:4:1209:1597:5791/1	60	-
chr11	4020898	4020899	A01177:95:HFCNFDSX5:4:2578:28537:2691	60	+
chr11	4774807	4774808	A01177:95:HFCNFDSX5:4:1121:1642:24690/1	60	+
chr11	6553947	6553948	A01177:95:HFCNFDSX5:4:2137:19669:11631	60	-
chr11	8665711	8665712	A01177:95:HFCNFDSX5:4:2557:8684:25864	60	+
chr11	9394613	9394614	A01177:95:HFCNFDSX5:4:1124:29875:31093/1	60	+
chr11	9417176	9417177	A01177:95:HFCNFDSX5:4:1123:25880:19038	60	-
chr11	9858531	9858532	A01177:95:HFCNFDSX5:4:1107:20401:31281/1	60	+
chr11	9926903	9926904	A01177:95:HFCNFDSX5:4:1278:6424:5008/1	60	-
chr11	9980802	9980803	A01177:95:HFCNFDSX5:4:1522:17508:3630	60	+
chr11	10242557	10242558	A01177:95:HFCNFDSX5:4:1117:15203:22686/1	60	+
chr11	10534579	10534580	A01177:95:HFCNFDSX5:4:2317:21676:35336	60	-
chr11	10852947	10852948	A01177:95:HFCNFDSX5:4:1147:31042:31297/1	60	+
chr11	11883851	11883852	A01177:95:HFCNFDSX5:4:1109:7473:27492	60	-
chr11	11921433	11921434	A01177:95:HFCNFDSX5:4:1117:6406:20447/1	60	+
chr11	11936657	11936658	A01177:95:HFCNFDSX5:4:1116:23990:19648/1	60	-
chr11	13452263	13452264	A01177:95:HFCNFDSX5:4:1121:6108:31485/1	60	-
chr11	13721433	13721434	A01177:95:HFCNFDSX5:4:1102:6198:14325/1	60	+
chr11	14468454	14468455	A01177:95:HFCNFDSX5:4:2560:6280:3035	60	-
chr11	14819107	14819108	A01177:95:HFCNFDSX5:4:1505:2772:34538/1	60	+
chr11	16230334	16230335	A01177:95:HFCNFDSX5:4:1104:27444:22091/1	60	+
chr11	16415735	16415736	A01177:95:HFCNFDSX5:4:1278:2103:14528/1	60	-
chr11	16802701	16802702	A01177:95:HFCNFDSX5:4:2448:30689:14027	60	+
chr11	17124639	17124640	A01177:95:HFCNFDSX5:4:1119:25328:28729/1	60	-
chr11	17286721	17286722	A01177:95:HFCNFDSX5:4:1165:30364:15248/1	60	+
chr11	17287285	17287286	A01177:95:HFCNFDSX5:4:1104:24831:3098/1	60	+
chr11	17292647	17292648	A01177:95:HFCNFDSX5:4:1121:22950:5321/1	60	+
chr11	17304790	17304791	A01177:95:HFCNFDSX5:4:1244:19271:16203/1	60	+
chr11	17855983	17855984	A01177:95:HFCNFDSX5:4:1116:19361:30013/1	60	+
chr11	18492646	18492647	A01177:95:HFCNFDSX5:4:1122:30707:31125/1	60	+
chr11	27558795	27558796	A01177:95:HFCNFDSX5:4:1172:22553:6355/1	60	+
chr11	27595942	27595943	A01177:95:HFCNFDSX5:4:1364:25500:14058/1	60	-
chr11	28071423	28071424	A01177:95:HFCNFDSX5:4:1541:1687:18129	60	-
chr11	28119499	28119500	A01177:95:HFCNFDSX5:4:1118:24596:11522/1	60	+
chr11	28313367	28313368	A01177:95:HFCNFDSX5:4:1276:20202:4069/1	60	+
chr11	30331871	30331872	A01177:95:HFCNFDSX5:4:1219:2049:3380/1	60	+
chr11	31558453	31558454	A01177:95:HFCNFDSX5:4:1272:9344:36777/1	60	+
chr11	32928494	32928495	A01177:95:HFCNFDSX5:4:1632:5683:32095/1	60	-
chr11	32981241	32981242	A01177:95:HFCNFDSX5:4:1107:19831:26256/1	60	+
chr11	33033149	33033150	A01177:95:HFCNFDSX5:4:1136:31756:35039/1	60	+
chr11	33195723	33195724	A01177:95:HFCNFDSX5:4:2677:5321:18944/1	60	+
chr11	33236349	33236350	A01177:95:HFCNFDSX5:4:1102:30987:5807/1	60	+
chr11	33310544	33310545	A01177:95:HFCNFDSX5:4:2459:26639:2253/1	60	+
chr11	34063786	34063787	A01177:95:HFCNFDSX5:4:1149:27932:10191	60	-
chr11	34099247	34099248	A01177:95:HFCNFDSX5:4:1216:25690:15765/1	60	+
chr11	34973008	34973009	A01177:95:HFCNFDSX5:4:2521:7292:11772	60	+
chr11	37321028	37321029	A01177:95:HFCNFDSX5:4:2130:27742:18975/1	60	+
chr11	38543561	38543562	A01177:95:HFCNFDSX5:4:1115:2365:11631/1	60	-
chr11	40429275	40429276	A01177:95:HFCNFDSX5:4:1326:9516:5635	60	-
chr11	43328449	43328450	A01177:95:HFCNFDSX5:4:1124:22643:32910/1	60	+
chr11	43417438	43417439	A01177:95:HFCNFDSX5:4:2575:8477:5776	60	-
chr11	43726118	43726119	A01177:95:HFCNFDSX5:4:1104:1841:2644/1	60	+
chr11	44215585	44215586	A01177:95:HFCNFDSX5:4:1226:25988:20134/1	60	+
chr11	46077646	46077647	A01177:95:HFCNFDSX5:4:1119:32045:2942/1	60	+
chr11	46106264	46106265	A01177:95:HFCNFDSX5:4:1306:22544:26569/1	60	-
chr11	46252961	46252962	A01177:95:HFCNFDSX5:4:1622:4924:9392	60	-
chr11	46433964	46433965	A01177:95:HFCNFDSX5:4:2224:18710:14450/1	60	+
chr11	46636556	46636557	A01177:95:HFCNFDSX5:4:1645:31376:35822/1	60	-
chr11	46784377	46784378	A01177:95:HFCNFDSX5:4:1151:16260:2159/1	60	-
chr11	46802838	46802839	A01177:95:HFCNFDSX5:4:1223:32154:10394/1	60	+
chr11	46817224	46817225	A01177:95:HFCNFDSX5:4:1560:11704:26021/1	60	+
chr11	46924126	46924127	A01177:95:HFCNFDSX5:4:2418:13286:36432	60	-
chr11	47055544	47055545	A01177:95:HFCNFDSX5:4:1103:16215:1485/1	60	-
chr11	48413301	48413302	A01177:95:HFCNFDSX5:4:1229:25473:9439/1	60	-
chr11	55796344	55796345	A01177:95:HFCNFDSX5:4:2229:31765:22373/1	60	-
chr11	59580670	59580671	A01177:95:HFCNFDSX5:4:1218:7889:31438	60	-
chr11	59710251	59710252	A01177:95:HFCNFDSX5:4:1131:16495:13275	60	-
chr11	60895752	60895753	A01177:95:HFCNFDSX5:4:1105:24849:7294/1	60	+
chr11	61271852	61271853	A01177:95:HFCNFDSX5:4:1610:28546:18677	60	+
chr11	61301304	61301305	A01177:95:HFCNFDSX5:4:1120:23484:24815/1	60	+
chr11	62164134	62164135	A01177:95:HFCNFDSX5:4:2215:20500:24784	60	-
chr11	62342861	62342862	A01177:95:HFCNFDSX5:4:1145:5990:3756/1	60	-
chr11	62360067	62360068	A01177:95:HFCNFDSX5:4:1245:15085:22952/1	60	+
chr11	62361522	62361523	A01177:95:HFCNFDSX5:4:1359:2926:21433/1	60	+
chr11	62362034	62362035	A01177:95:HFCNFDSX5:4:1153:21450:10144/1	60	-
chr11	62395981	62395982	A01177:95:HFCNFDSX5:4:1449:19849:20556	60	+
chr11	62399337	62399338	A01177:95:HFCNFDSX5:4:1133:14552:27696/1	60	-
chr11	62618395	62618396	A01177:95:HFCNFDSX5:4:1161:25192:31939/1	60	-
chr11	62666524	62666525	A01177:95:HFCNFDSX5:4:1334:13512:13620/1	60	-
chr11	62785273	62785274	A01177:95:HFCNFDSX5:4:2224:21468:2566/1	60	-
chr11	62796506	62796507	A01177:95:HFCNFDSX5:4:1107:27624:2801/1	60	-
chr11	62817928	62817929	A01177:95:HFCNFDSX5:4:1122:7139:24752/1	60	+
chr11	63644761	63644762	A01177:95:HFCNFDSX5:4:1106:30318:29450/1	60	+
chr11	63647447	63647448	A01177:95:HFCNFDSX5:4:1102:14805:4366/1	60	+
chr11	63694073	63694074	A01177:95:HFCNFDSX5:4:1108:6596:27915/1	60	-
chr11	63702717	63702718	A01177:95:HFCNFDSX5:4:1452:16152:11334	60	-
chr11	63704976	63704977	A01177:95:HFCNFDSX5:4:1270:17671:1689/1	60	-
chr11	63706057	63706058	A01177:95:HFCNFDSX5:4:1116:1353:9815/1	60	+
chr11	63711070	63711071	A01177:95:HFCNFDSX5:4:1661:19199:30420/1	60	+
chr11	63727342	63727343	A01177:95:HFCNFDSX5:4:2442:24668:22827	60	-
chr11	63843182	63843183	A01177:95:HFCNFDSX5:4:1159:3721:25848	60	-
chr11	63858687	63858688	A01177:95:HFCNFDSX5:4:1104:22806:8829/1	60	+
chr11	63948285	63948286	A01177:95:HFCNFDSX5:4:1104:32226:30060/1	60	-
chr11	63967264	63967265	A01177:95:HFCNFDSX5:4:1439:18114:10160/1	60	+
chr11	64107651	64107652	A01177:95:HFCNFDSX5:4:1103:27245:17926/1	60	-
chr11	64187610	64187611	A01177:95:HFCNFDSX5:4:1220:26268:7185/1	60	+
chr11	64193949	64193950	A01177:95:HFCNFDSX5:4:2138:13512:26960	60	+
chr11	64217403	64217404	A01177:95:HFCNFDSX5:4:2135:5222:34710	60	-
chr11	64239677	64239678	A01177:95:HFCNFDSX5:4:1416:17219:14841/1	60	+
chr11	64273924	64273925	A01177:95:HFCNFDSX5:4:1375:5113:29669/1	60	-
chr11	64312669	64312670	A01177:95:HFCNFDSX5:4:1625:24948:22561	60	+
chr11	64362588	64362589	A01177:95:HFCNFDSX5:4:2155:28628:2942	60	+
chr11	64364033	64364034	A01177:95:HFCNFDSX5:4:1217:31177:28213/1	60	+
chr11	64365001	64365002	A01177:95:HFCNFDSX5:4:1120:27380:20760/1	60	+
chr11	64772489	64772490	A01177:95:HFCNFDSX5:4:1115:1452:20165/1	60	+
chr11	64774091	64774092	A01177:95:HFCNFDSX5:4:2452:15483:12837/1	60	+
chr11	64861660	64861661	A01177:95:HFCNFDSX5:4:1365:18756:34194	60	+
chr11	65032978	65032979	A01177:95:HFCNFDSX5:4:1522:12707:23907	60	+
chr11	65078861	65078862	A01177:95:HFCNFDSX5:4:1113:21522:19789	60	-
chr11	65190996	65190997	A01177:95:HFCNFDSX5:4:1121:19352:10864/1	60	+
chr11	65193314	65193315	A01177:95:HFCNFDSX5:4:1116:29884:1391/1	60	-
chr11	65193933	65193934	A01177:95:HFCNFDSX5:4:1112:28375:1219/1	60	-
chr11	65194841	65194842	A01177:95:HFCNFDSX5:4:1101:15989:10645/1	60	+
chr11	65194842	65194843	A01177:95:HFCNFDSX5:4:1523:3088:7748	60	+
chr11	65194850	65194851	A01177:95:HFCNFDSX5:4:1112:25870:2738/1	60	-
chr11	65424993	65424994	A01177:95:HFCNFDSX5:4:1217:19027:28933/1	60	+
chr11	65432763	65432764	A01177:95:HFCNFDSX5:4:2543:26115:25958	60	-
chr11	65433676	65433677	A01177:95:HFCNFDSX5:4:1211:23321:29262/1	60	-
chr11	65502679	65502680	A01177:95:HFCNFDSX5:4:1414:4652:3662/1	60	+
chr11	65503910	65503911	A01177:95:HFCNFDSX5:4:1236:2736:28369/1	60	+
chr11	65504429	65504430	A01177:95:HFCNFDSX5:4:2138:28058:18771/1	60	-
chr11	65504954	65504955	A01177:95:HFCNFDSX5:4:1109:1262:4398/1	60	+
chr11	65584305	65584306	A01177:95:HFCNFDSX5:4:1167:30490:35008/1	60	+
chr11	65587838	65587839	A01177:95:HFCNFDSX5:4:1105:12274:2049/1	60	+
chr11	65886795	65886796	A01177:95:HFCNFDSX5:4:1219:26775:15577	60	+
chr11	65924874	65924875	A01177:95:HFCNFDSX5:4:1124:4598:4382/1	60	-
chr11	65979521	65979522	A01177:95:HFCNFDSX5:4:1102:13729:22044/1	60	-
chr11	66000771	66000772	A01177:95:HFCNFDSX5:4:1168:29957:15953/1	60	-
chr11	66061375	66061376	A01177:95:HFCNFDSX5:4:1178:18692:19022/1	60	-
chr11	66062704	66062705	A01177:95:HFCNFDSX5:4:1159:26341:23124/1	60	+
chr11	66063933	66063934	A01177:95:HFCNFDSX5:4:1123:16260:8359/1	60	-
chr11	66612332	66612333	A01177:95:HFCNFDSX5:4:1577:6958:11663/1	60	+
chr11	66642338	66642339	A01177:95:HFCNFDSX5:4:1140:10809:4711	60	-
chr11	66646614	66646615	A01177:95:HFCNFDSX5:4:1338:3097:13463	60	-
chr11	66649739	66649740	A01177:95:HFCNFDSX5:4:1105:10926:36448/1	60	+
chr11	66748630	66748631	A01177:95:HFCNFDSX5:4:1210:24478:14231/1	60	-
chr11	66785209	66785210	A01177:95:HFCNFDSX5:4:1257:7880:26318/1	60	-
chr11	66785984	66785985	A01177:95:HFCNFDSX5:4:1157:11261:20556/1	60	-
chr11	66792436	66792437	A01177:95:HFCNFDSX5:4:1239:15591:11866/1	60	-
chr11	66798110	66798111	A01177:95:HFCNFDSX5:4:2243:15935:9925/1	60	+
chr11	66802592	66802593	A01177:95:HFCNFDSX5:4:1107:22553:30123/1	60	+
chr11	66810395	66810396	A01177:95:HFCNFDSX5:4:1117:18964:28260/1	60	+
chr11	66830278	66830279	A01177:95:HFCNFDSX5:4:1168:23999:31532/1	60	+
chr11	67153637	67153638	A01177:95:HFCNFDSX5:4:1418:9977:15389/1	60	-
chr11	67164919	67164920	A01177:95:HFCNFDSX5:4:1106:17454:14873/1	60	+
chr11	67180535	67180536	A01177:95:HFCNFDSX5:4:1110:26738:27602/1	60	+
chr11	67181430	67181431	A01177:95:HFCNFDSX5:4:1208:31584:24627/1	60	-
chr11	67188305	67188306	A01177:95:HFCNFDSX5:4:1106:15221:35305/1	60	-
chr11	67188894	67188895	A01177:95:HFCNFDSX5:4:2210:8495:6308	60	-
chr11	67190839	67190840	A01177:95:HFCNFDSX5:4:1611:23728:11553/1	60	-
chr11	67195019	67195020	A01177:95:HFCNFDSX5:4:1176:1588:10160/1	60	-
chr11	67197046	67197047	A01177:95:HFCNFDSX5:4:2222:1994:6417	60	-
chr11	67197660	67197661	A01177:95:HFCNFDSX5:4:2142:6433:33395/1	60	-
chr11	67209796	67209797	A01177:95:HFCNFDSX5:4:1101:29170:17409/1	60	+
chr11	67214564	67214565	A01177:95:HFCNFDSX5:4:1121:14091:32784/1	60	+
chr11	67216001	67216002	A01177:95:HFCNFDSX5:4:1369:19931:30342/1	60	-
chr11	67217673	67217674	A01177:95:HFCNFDSX5:4:1109:23493:23015/1	60	+
chr11	67217675	67217676	A01177:95:HFCNFDSX5:4:1308:30752:17049	60	+
chr11	67273654	67273655	A01177:95:HFCNFDSX5:4:1315:10601:1752/1	60	+
chr11	67292824	67292825	A01177:95:HFCNFDSX5:4:1110:19063:28119/1	60	-
chr11	67294168	67294169	A01177:95:HFCNFDSX5:4:1173:10303:22529/1	60	+
chr11	67296394	67296395	A01177:95:HFCNFDSX5:4:1336:7238:6010/1	60	-
chr11	67298660	67298661	A01177:95:HFCNFDSX5:4:1343:31819:30013/1	60	-
chr11	67407671	67407672	A01177:95:HFCNFDSX5:4:1105:8260:15264/1	60	+
chr11	67629579	67629580	A01177:95:HFCNFDSX5:4:1119:7283:18396	60	-
chr11	68077494	68077495	A01177:95:HFCNFDSX5:4:1106:10393:25817/1	60	+
chr11	68505729	68505730	A01177:95:HFCNFDSX5:4:1103:10276:4288/1	60	+
chr11	68563216	68563217	A01177:95:HFCNFDSX5:4:1164:20356:17206/1	60	+
chr11	68768908	68768909	A01177:95:HFCNFDSX5:4:1115:28863:33818/1	60	-
chr11	68911071	68911072	A01177:95:HFCNFDSX5:4:1154:32741:31955/1	60	+
chr11	71965764	71965765	A01177:95:HFCNFDSX5:4:1172:30888:26647/1	60	-
chr11	72032995	72032996	A01177:95:HFCNFDSX5:4:1178:30807:3771/1	60	+
chr11	72071501	72071502	A01177:95:HFCNFDSX5:4:1101:10059:36479/1	60	-
chr11	72082703	72082704	A01177:95:HFCNFDSX5:4:1137:9688:6496/1	60	-
chr11	72859586	72859587	A01177:95:HFCNFDSX5:4:1532:28845:36793	60	-
chr11	72897469	72897470	A01177:95:HFCNFDSX5:4:1102:21594:36260	60	-
chr11	72937221	72937222	A01177:95:HFCNFDSX5:4:1138:25455:25629/1	60	+
chr11	72939816	72939817	A01177:95:HFCNFDSX5:4:2448:16893:1501/1	60	+
chr11	72952726	72952727	A01177:95:HFCNFDSX5:4:1104:17779:15374/1	60	+
chr11	73039867	73039868	A01177:95:HFCNFDSX5:4:1424:10267:5995/1	60	-
chr11	73047672	73047673	A01177:95:HFCNFDSX5:4:1306:32570:2534/1	60	+
chr11	73085008	73085009	A01177:95:HFCNFDSX5:4:1450:17562:12618	60	-
chr11	73097422	73097423	A01177:95:HFCNFDSX5:4:2361:30029:30671	60	-
chr11	73139462	73139463	A01177:95:HFCNFDSX5:4:1120:18982:19617/1	60	+
chr11	73406448	73406449	A01177:95:HFCNFDSX5:4:1102:22318:12774	60	+
chr11	73518347	73518348	A01177:95:HFCNFDSX5:4:2340:23104:22968/1	60	-
chr11	73526258	73526259	A01177:95:HFCNFDSX5:4:1104:25916:2879/1	60	+
chr11	73533106	73533107	A01177:95:HFCNFDSX5:4:1104:6027:21104	60	-
chr11	73542565	73542566	A01177:95:HFCNFDSX5:4:1146:27579:20729/1	60	+
chr11	73687258	73687259	A01177:95:HFCNFDSX5:4:1118:13105:11725/1	60	+
chr11	73712114	73712115	A01177:95:HFCNFDSX5:4:1102:27100:10755/1	60	-
chr11	73712386	73712387	A01177:95:HFCNFDSX5:4:1671:22706:10817/1	60	+
chr11	73785486	73785487	A01177:95:HFCNFDSX5:4:1115:10384:35759/1	60	+
chr11	73890055	73890056	A01177:95:HFCNFDSX5:4:1141:10176:25410/1	60	-
chr11	74149478	74149479	A01177:95:HFCNFDSX5:4:1118:24704:33129/1	60	+
chr11	74186047	74186048	A01177:95:HFCNFDSX5:4:1660:4616:35383	60	-
chr11	74194898	74194899	A01177:95:HFCNFDSX5:4:1156:19813:13354/1	60	+
chr11	74376792	74376793	A01177:95:HFCNFDSX5:4:1120:4345:16971	60	-
chr11	74610796	74610797	A01177:95:HFCNFDSX5:4:1370:26042:9768/1	60	+
chr11	75885267	75885268	A01177:95:HFCNFDSX5:4:1101:11568:26256/1	60	+
chr11	75962510	75962511	A01177:95:HFCNFDSX5:4:1201:21269:12555/1	60	-
chr11	76361265	76361266	A01177:95:HFCNFDSX5:4:1221:27697:3521/1	60	-
chr11	76495656	76495657	A01177:95:HFCNFDSX5:4:1162:17680:34898/1	60	+
chr11	76908071	76908072	A01177:95:HFCNFDSX5:4:2328:11966:6089	60	-
chr11	77478952	77478953	A01177:95:HFCNFDSX5:4:1337:27281:33270	60	-
chr11	77597600	77597601	A01177:95:HFCNFDSX5:4:1119:32344:34334/1	60	+
chr11	77709970	77709971	A01177:95:HFCNFDSX5:4:1159:32615:21872/1	60	-
chr11	77715374	77715375	A01177:95:HFCNFDSX5:4:1470:18656:24690/1	60	-
chr11	78091535	78091536	A01177:95:HFCNFDSX5:4:2235:16920:16611/1	60	+
chr11	78509955	78509956	A01177:95:HFCNFDSX5:4:1173:27416:29309/1	60	+
chr11	78513895	78513896	A01177:95:HFCNFDSX5:4:1105:29423:34569	60	-
chr11	83395181	83395182	A01177:95:HFCNFDSX5:4:2425:15266:32878/1	60	+
chr11	85996984	85996985	A01177:95:HFCNFDSX5:4:1123:3097:32690/1	60	+
chr11	86065933	86065934	A01177:95:HFCNFDSX5:4:1126:15176:26428/1	60	+
chr11	87262717	87262718	A01177:95:HFCNFDSX5:4:1103:30590:11224/1	60	+
chr11	87278614	87278615	A01177:95:HFCNFDSX5:4:1102:27181:22357/1	60	+
chr11	88320299	88320300	A01177:95:HFCNFDSX5:4:1169:28763:29481/1	60	+
chr11	88366203	88366204	A01177:95:HFCNFDSX5:4:1317:28917:30812	60	-
chr11	90300583	90300584	A01177:95:HFCNFDSX5:4:1308:32687:27195/1	60	-
chr11	90671643	90671644	A01177:95:HFCNFDSX5:4:1224:22028:5885	60	-
chr11	90757160	90757161	A01177:95:HFCNFDSX5:4:1112:13738:9502/1	60	-
chr11	93021972	93021973	A01177:95:HFCNFDSX5:4:1203:2094:29512/1	60	+
chr11	93723630	93723631	A01177:95:HFCNFDSX5:4:1115:14552:34741/1	60	+
chr11	94460841	94460842	A01177:95:HFCNFDSX5:4:1114:31503:27680/1	60	-
chr11	95118163	95118164	A01177:95:HFCNFDSX5:4:1164:16957:26882	60	-
chr11	103017451	103017452	A01177:95:HFCNFDSX5:4:1539:22896:29622/1	60	-
chr11	103235099	103235100	A01177:95:HFCNFDSX5:4:1104:11279:8187/1	60	+
chr11	103371746	103371747	A01177:95:HFCNFDSX5:4:1214:30138:29857/1	60	+
chr11	106011027	106011028	A01177:95:HFCNFDSX5:4:1311:31756:31688/1	60	+
chr11	106931717	106931718	A01177:95:HFCNFDSX5:4:1227:6813:7091	60	-
chr11	107388528	107388529	A01177:95:HFCNFDSX5:4:1162:32976:36338/1	60	-
chr11	107432669	107432670	A01177:95:HFCNFDSX5:4:1332:13404:27461/1	60	+
chr11	108330086	108330087	A01177:95:HFCNFDSX5:4:1203:11623:29543/1	60	+
chr11	108458456	108458457	A01177:95:HFCNFDSX5:4:1229:29884:24314	60	+
chr11	108795141	108795142	A01177:95:HFCNFDSX5:4:2404:16622:3443	60	-
chr11	110263743	110263744	A01177:95:HFCNFDSX5:4:1122:17797:31970/1	60	-
chr11	111760673	111760674	A01177:95:HFCNFDSX5:4:1442:22010:22576/1	60	-
chr11	116924324	116924325	A01177:95:HFCNFDSX5:4:1123:12020:20807	60	-
chr11	117021184	117021185	A01177:95:HFCNFDSX5:4:1208:2835:19179/1	60	+
chr11	117022464	117022465	A01177:95:HFCNFDSX5:4:1101:23204:28588/1	60	+
chr11	117040527	117040528	A01177:95:HFCNFDSX5:4:1115:26901:9157/1	60	-
chr11	117041264	117041265	A01177:95:HFCNFDSX5:4:1477:25021:4460	60	-
chr11	118006118	118006119	A01177:95:HFCNFDSX5:4:1643:15872:19805	60	+
chr11	118328006	118328007	A01177:95:HFCNFDSX5:4:1103:24605:15890/1	60	+
chr11	118468774	118468775	A01177:95:HFCNFDSX5:4:1453:7979:13119/1	60	-
chr11	118667582	118667583	A01177:95:HFCNFDSX5:4:1478:1344:5729/1	60	-
chr11	118667584	118667585	A01177:95:HFCNFDSX5:4:1101:19099:16407/1	60	-
chr11	118785489	118785490	A01177:95:HFCNFDSX5:4:1120:28004:29324/1	60	-
chr11	119238108	119238109	A01177:95:HFCNFDSX5:4:2227:2745:6151/1	60	+
chr11	119276599	119276600	A01177:95:HFCNFDSX5:4:1164:26142:1423/1	60	-
chr11	121073732	121073733	A01177:95:HFCNFDSX5:4:2472:1289:4570/1	60	-
chr11	122733557	122733558	A01177:95:HFCNFDSX5:4:1115:25156:19319/1	60	-
chr11	123255175	123255176	A01177:95:HFCNFDSX5:4:1144:32117:30749	60	-
chr11	124927047	124927048	A01177:95:HFCNFDSX5:4:1515:8775:14090/1	60	-
chr11	125023294	125023295	A01177:95:HFCNFDSX5:4:1112:29658:36824/1	60	-
chr11	125896025	125896026	A01177:95:HFCNFDSX5:4:1419:4435:27148/1	60	-
chr11	126257489	126257490	A01177:95:HFCNFDSX5:4:1105:5963:3333/1	60	-
chr11	126275541	126275542	A01177:95:HFCNFDSX5:4:1127:26630:33865/1	60	-
chr11	128258113	128258114	A01177:95:HFCNFDSX5:4:2175:1208:12571/1	60	-
chr11	128258114	128258115	A01177:95:HFCNFDSX5:4:1120:29704:28917/1	60	-
chr11	128294964	128294965	A01177:95:HFCNFDSX5:4:2666:6885:28855/1	60	-
chr11	129011986	129011987	A01177:95:HFCNFDSX5:4:1603:30246:15608	60	+
chr11	129094710	129094711	A01177:95:HFCNFDSX5:4:1569:9941:35368	60	+
chr11	130265022	130265023	A01177:95:HFCNFDSX5:4:1104:6650:34773/1	60	+
chr11	134203079	134203080	A01177:95:HFCNFDSX5:4:1105:19108:29575/1	60	+
chr11	134213867	134213868	A01177:95:HFCNFDSX5:4:1621:23927:22420/1	60	+
chr11	134262151	134262152	A01177:95:HFCNFDSX5:4:1138:27579:9048	60	-
chr11	134451002	134451003	A01177:95:HFCNFDSX5:4:1202:9453:19617	60	+
chr12	725127	725128	A01177:95:HFCNFDSX5:4:1328:19931:15530	60	-
chr12	762479	762480	A01177:95:HFCNFDSX5:4:1109:31503:9518/1	60	-
chr12	781202	781203	A01177:95:HFCNFDSX5:4:1120:19560:5932	60	-
chr12	789149	789150	A01177:95:HFCNFDSX5:4:1230:1669:15154/1	60	+
chr12	804088	804089	A01177:95:HFCNFDSX5:4:1145:20772:13636/1	60	+
chr12	808458	808459	A01177:95:HFCNFDSX5:4:1153:21197:6198/1	60	-
chr12	822489	822490	A01177:95:HFCNFDSX5:4:1427:17400:19038/1	60	+
chr12	891941	891942	A01177:95:HFCNFDSX5:4:1104:19804:22795/1	60	+
chr12	1184778	1184779	A01177:95:HFCNFDSX5:4:1636:17390:11569	60	-
chr12	1190141	1190142	A01177:95:HFCNFDSX5:4:1141:24668:31594/1	60	-
chr12	1251446	1251447	A01177:95:HFCNFDSX5:4:2124:12644:17722/1	60	-
chr12	1461248	1461249	A01177:95:HFCNFDSX5:4:1134:31105:18975/1	60	-
chr12	1769088	1769089	A01177:95:HFCNFDSX5:4:1166:25961:1172/1	60	+
chr12	3079008	3079009	A01177:95:HFCNFDSX5:4:2555:22028:28682	60	-
chr12	3735250	3735251	A01177:95:HFCNFDSX5:4:1116:13096:18630/1	60	-
chr12	5423343	5423344	A01177:95:HFCNFDSX5:4:1601:10086:32080	60	-
chr12	6344987	6344988	A01177:95:HFCNFDSX5:4:1111:18430:21668/1	60	+
chr12	6346240	6346241	A01177:95:HFCNFDSX5:4:1227:26205:26710/1	60	+
chr12	6462841	6462842	A01177:95:HFCNFDSX5:4:1132:24704:27899	60	-
chr12	6495968	6495969	A01177:95:HFCNFDSX5:4:1113:6786:13777/1	60	-
chr12	6506719	6506720	A01177:95:HFCNFDSX5:4:1264:18231:4382/1	60	-
chr12	6510634	6510635	A01177:95:HFCNFDSX5:4:1241:18738:7858	60	-
chr12	6518470	6518471	A01177:95:HFCNFDSX5:4:1270:32777:13416/1	60	-
chr12	6573490	6573491	A01177:95:HFCNFDSX5:4:2263:23122:15170/1	60	+
chr12	6575444	6575445	A01177:95:HFCNFDSX5:4:1329:25771:30279/1	60	-
chr12	6591692	6591693	A01177:95:HFCNFDSX5:4:1675:17589:14168	60	-
chr12	6677600	6677601	A01177:95:HFCNFDSX5:4:2659:7473:10363/1	60	-
chr12	6750738	6750739	A01177:95:HFCNFDSX5:4:1162:27037:17253	60	-
chr12	6786179	6786180	A01177:95:HFCNFDSX5:4:1374:22462:10520/1	60	-
chr12	6807715	6807716	A01177:95:HFCNFDSX5:4:1268:26304:16454/1	60	+
chr12	6808528	6808529	A01177:95:HFCNFDSX5:4:1407:31864:28056/1	60	+
chr12	6966698	6966699	A01177:95:HFCNFDSX5:4:1107:8847:10614/1	60	-
chr12	6975735	6975736	A01177:95:HFCNFDSX5:4:1101:30761:24142/1	60	-
chr12	7001634	7001635	A01177:95:HFCNFDSX5:4:1122:27805:13792/1	60	+
chr12	7006372	7006373	A01177:95:HFCNFDSX5:4:1215:7970:7216/1	60	+
chr12	7193419	7193420	A01177:95:HFCNFDSX5:4:1506:17689:34757/1	60	-
chr12	8094205	8094206	A01177:95:HFCNFDSX5:4:1149:16269:19617/1	60	-
chr12	8757542	8757543	A01177:95:HFCNFDSX5:4:1162:23430:13385/1	60	-
chr12	8777317	8777318	A01177:95:HFCNFDSX5:4:1104:5999:22091/1	60	+
chr12	8780747	8780748	A01177:95:HFCNFDSX5:4:2136:15257:34053/1	60	-
chr12	9658061	9658062	A01177:95:HFCNFDSX5:4:1115:28800:22748/1	60	-
chr12	9677229	9677230	A01177:95:HFCNFDSX5:4:1201:7545:12868/1	60	+
chr12	9692693	9692694	A01177:95:HFCNFDSX5:4:1102:12707:18709/1	60	+
chr12	9756444	9756445	A01177:95:HFCNFDSX5:4:1109:25138:28557/1	60	+
chr12	9767544	9767545	A01177:95:HFCNFDSX5:4:1145:19515:34444/1	60	-
chr12	9974913	9974914	A01177:95:HFCNFDSX5:4:1242:19180:5807/1	60	-
chr12	10499946	10499947	A01177:95:HFCNFDSX5:4:1257:28619:3959	60	+
chr12	10609857	10609858	A01177:95:HFCNFDSX5:4:2341:27525:28651	60	-
chr12	11851661	11851662	A01177:95:HFCNFDSX5:4:1635:14534:26162/1	60	+
chr12	11867295	11867296	A01177:95:HFCNFDSX5:4:1213:4390:6089/1	60	-
chr12	12507809	12507810	A01177:95:HFCNFDSX5:4:2642:30734:5650	60	-
chr12	12631757	12631758	A01177:95:HFCNFDSX5:4:1245:4110:14998/1	60	+
chr12	12806507	12806508	A01177:95:HFCNFDSX5:4:2133:23484:28604/1	60	-
chr12	13467050	13467051	A01177:95:HFCNFDSX5:4:1378:26205:14904	60	+
chr12	14432614	14432615	A01177:95:HFCNFDSX5:4:1409:16269:33833	60	+
chr12	14437213	14437214	A01177:95:HFCNFDSX5:4:1651:14244:29982	60	-
chr12	14957077	14957078	A01177:95:HFCNFDSX5:4:1156:29758:20243/1	60	-
chr12	21649023	21649024	A01177:95:HFCNFDSX5:4:1135:29677:24643/1	60	+
chr12	22242129	22242130	A01177:95:HFCNFDSX5:4:2643:7771:6621/1	60	+
chr12	22521111	22521112	A01177:95:HFCNFDSX5:4:1323:12572:25927/1	60	+
chr12	22652234	22652235	A01177:95:HFCNFDSX5:4:1140:6280:36229/1	60	-
chr12	22713169	22713170	A01177:95:HFCNFDSX5:4:2232:15998:15953	60	+
chr12	23792784	23792785	A01177:95:HFCNFDSX5:4:1221:21404:28792	60	-
chr12	25228501	25228502	A01177:95:HFCNFDSX5:4:2224:2094:3740/1	60	-
chr12	27311137	27311138	A01177:95:HFCNFDSX5:4:1202:24153:33144/1	60	-
chr12	28259727	28259728	A01177:95:HFCNFDSX5:4:1107:26115:30686/1	60	+
chr12	28303335	28303336	A01177:95:HFCNFDSX5:4:1107:9670:5118/1	60	+
chr12	28417089	28417090	A01177:95:HFCNFDSX5:4:1160:2311:24345	60	+
chr12	28428973	28428974	A01177:95:HFCNFDSX5:4:1101:21838:20650/1	60	+
chr12	28804568	28804569	A01177:95:HFCNFDSX5:4:2158:28754:15937/1	60	-
chr12	28805931	28805932	A01177:95:HFCNFDSX5:4:1469:7726:26021	60	-
chr12	29181489	29181490	A01177:95:HFCNFDSX5:4:1455:5367:28948/1	60	-
chr12	29216583	29216584	A01177:95:HFCNFDSX5:4:1420:9742:33238	60	-
chr12	30651176	30651177	A01177:95:HFCNFDSX5:4:1102:30535:36213/1	60	+
chr12	32693011	32693012	A01177:95:HFCNFDSX5:4:1153:15429:15530/1	60	+
chr12	32945798	32945799	A01177:95:HFCNFDSX5:4:1554:20627:21527/1	60	-
chr12	34029387	34029388	A01177:95:HFCNFDSX5:4:1319:23854:5948/1	60	-
chr12	34589274	34589275	A01177:95:HFCNFDSX5:4:1410:16143:13103/1	60	+
chr12	35067967	35067968	A01177:95:HFCNFDSX5:4:2310:25192:1031	60	-
chr12	39594814	39594815	A01177:95:HFCNFDSX5:4:1672:26115:16063/1	60	-
chr12	39862778	39862779	A01177:95:HFCNFDSX5:4:1316:13566:34851/1	60	+
chr12	39949056	39949057	A01177:95:HFCNFDSX5:4:2652:7563:20666	60	-
chr12	39953172	39953173	A01177:95:HFCNFDSX5:4:1122:8061:22091/1	60	-
chr12	40049748	40049749	A01177:95:HFCNFDSX5:4:1636:26015:30358	60	-
chr12	43753586	43753587	A01177:95:HFCNFDSX5:4:1107:20898:33364/1	60	+
chr12	43987692	43987693	A01177:95:HFCNFDSX5:4:1102:27353:8719/1	60	-
chr12	44318820	44318821	A01177:95:HFCNFDSX5:4:1468:16080:19351/1	60	-
chr12	45655650	45655651	A01177:95:HFCNFDSX5:4:2369:13774:27821	60	-
chr12	45825508	45825509	A01177:95:HFCNFDSX5:4:1156:6741:10441/1	60	+
chr12	45930019	45930020	A01177:95:HFCNFDSX5:4:2149:25156:9706/1	60	-
chr12	46205366	46205367	A01177:95:HFCNFDSX5:4:1103:28230:23453/1	60	+
chr12	46239112	46239113	A01177:95:HFCNFDSX5:4:1208:26078:9518	60	-
chr12	46253326	46253327	A01177:95:HFCNFDSX5:4:1119:3784:7388/1	60	+
chr12	47177926	47177927	A01177:95:HFCNFDSX5:4:2464:8549:33833/1	60	-
chr12	47666614	47666615	A01177:95:HFCNFDSX5:4:1308:7726:36417/1	60	-
chr12	47667833	47667834	A01177:95:HFCNFDSX5:4:1227:31304:9925	60	-
chr12	48086079	48086080	A01177:95:HFCNFDSX5:4:1208:15736:26240/1	60	+
chr12	48706952	48706953	A01177:95:HFCNFDSX5:4:1104:9742:26694/1	60	-
chr12	48923019	48923020	A01177:95:HFCNFDSX5:4:1130:14479:26005	60	+
chr12	49005456	49005457	A01177:95:HFCNFDSX5:4:1210:11939:32409/1	60	+
chr12	49012642	49012643	A01177:95:HFCNFDSX5:4:1445:1470:9330/1	60	+
chr12	49035774	49035775	A01177:95:HFCNFDSX5:4:2672:28085:10081/1	60	+
chr12	49141335	49141336	A01177:95:HFCNFDSX5:4:1174:28375:25394/1	60	+
chr12	49145680	49145681	A01177:95:HFCNFDSX5:4:1115:18548:30921/1	60	-
chr12	49383376	49383377	A01177:95:HFCNFDSX5:4:2153:13783:10676/1	60	+
chr12	49477612	49477613	A01177:95:HFCNFDSX5:4:1249:21884:24893/1	60	-
chr12	49483240	49483241	A01177:95:HFCNFDSX5:4:1113:20663:10473/1	60	+
chr12	49723161	49723162	A01177:95:HFCNFDSX5:4:1101:12798:20087	60	-
chr12	49748713	49748714	A01177:95:HFCNFDSX5:4:1155:31910:32362	60	-
chr12	50016749	50016750	A01177:95:HFCNFDSX5:4:1107:10990:10974/1	60	-
chr12	50455475	50455476	A01177:95:HFCNFDSX5:4:1163:4508:2190/1	60	-
chr12	50737979	50737980	A01177:95:HFCNFDSX5:4:1104:30165:20040/1	60	+
chr12	51055137	51055138	A01177:95:HFCNFDSX5:4:1141:15420:20525/1	60	+
chr12	51451478	51451479	A01177:95:HFCNFDSX5:4:1314:16288:24377	60	-
chr12	51456001	51456002	A01177:95:HFCNFDSX5:4:1319:16034:26224/1	60	+
chr12	51474602	51474603	A01177:95:HFCNFDSX5:4:1104:24686:20885/1	60	-
chr12	51747750	51747751	A01177:95:HFCNFDSX5:4:1111:30798:18881/1	60	+
chr12	52627004	52627005	A01177:95:HFCNFDSX5:4:1421:9760:2487/1	60	-
chr12	53020224	53020225	A01177:95:HFCNFDSX5:4:2562:17707:8265	60	-
chr12	53021160	53021161	A01177:95:HFCNFDSX5:4:2570:14968:3521	60	-
chr12	53034830	53034831	A01177:95:HFCNFDSX5:4:1642:30508:6605	60	-
chr12	53351903	53351904	A01177:95:HFCNFDSX5:4:1448:12915:28213/1	60	+
chr12	53390684	53390685	A01177:95:HFCNFDSX5:4:1103:1805:33458/1	60	+
chr12	53521197	53521198	A01177:95:HFCNFDSX5:4:1156:18909:25222/1	60	-
chr12	53969191	53969192	A01177:95:HFCNFDSX5:4:1277:13087:5588/1	60	+
chr12	54351548	54351549	A01177:95:HFCNFDSX5:4:2159:4372:11725/1	60	-
chr12	54519865	54519866	A01177:95:HFCNFDSX5:4:1122:8829:20603/1	60	-
chr12	54761432	54761433	A01177:95:HFCNFDSX5:4:1231:21142:28494/1	60	+
chr12	54977898	54977899	A01177:95:HFCNFDSX5:4:1546:12192:25864/1	60	+
chr12	55907004	55907005	A01177:95:HFCNFDSX5:4:1107:12472:11945/1	60	+
chr12	56111649	56111650	A01177:95:HFCNFDSX5:4:1114:28122:22952/1	60	+
chr12	56135058	56135059	A01177:95:HFCNFDSX5:4:1221:1181:16000/1	60	-
chr12	56187418	56187419	A01177:95:HFCNFDSX5:4:1117:15293:28197/1	60	+
chr12	56207609	56207610	A01177:95:HFCNFDSX5:4:1154:19931:33379/1	60	+
chr12	56305676	56305677	A01177:95:HFCNFDSX5:4:1103:23945:13620/1	60	-
chr12	56354964	56354965	A01177:95:HFCNFDSX5:4:1153:12346:36620/1	60	-
chr12	56542321	56542322	A01177:95:HFCNFDSX5:4:2114:26756:9784/1	60	-
chr12	56611563	56611564	A01177:95:HFCNFDSX5:4:1622:31593:23077	60	-
chr12	56620588	56620589	A01177:95:HFCNFDSX5:4:1656:22083:30592/1	60	-
chr12	56677598	56677599	A01177:95:HFCNFDSX5:4:2444:7048:32049/1	60	-
chr12	57097321	57097322	A01177:95:HFCNFDSX5:4:1125:20998:8985/1	60	+
chr12	57305783	57305784	A01177:95:HFCNFDSX5:4:1138:4725:1720/1	60	+
chr12	57340606	57340607	A01177:95:HFCNFDSX5:4:1153:25852:21402/1	60	+
chr12	57505641	57505642	A01177:95:HFCNFDSX5:4:1106:27914:11256/1	60	-
chr12	57709328	57709329	A01177:95:HFCNFDSX5:4:1201:21314:31422/1	60	+
chr12	57928176	57928177	A01177:95:HFCNFDSX5:4:1110:27398:14497/1	60	+
chr12	59786850	59786851	A01177:95:HFCNFDSX5:4:2360:2709:4899	60	-
chr12	59914024	59914025	A01177:95:HFCNFDSX5:4:1108:12057:1360/1	60	-
chr12	61119674	61119675	A01177:95:HFCNFDSX5:4:2565:18222:28667/1	60	+
chr12	62314408	62314409	A01177:95:HFCNFDSX5:4:1110:24758:34350/1	60	-
chr12	62321599	62321600	A01177:95:HFCNFDSX5:4:1106:29206:34287	60	+
chr12	62328751	62328752	A01177:95:HFCNFDSX5:4:1628:15492:24095	60	-
chr12	62355628	62355629	A01177:95:HFCNFDSX5:4:1414:32362:18834	60	-
chr12	62361915	62361916	A01177:95:HFCNFDSX5:4:1134:10673:21887/1	60	+
chr12	62549842	62549843	A01177:95:HFCNFDSX5:4:1122:23854:19069/1	60	-
chr12	62863070	62863071	A01177:95:HFCNFDSX5:4:1117:20509:8422/1	60	+
chr12	65672036	65672037	A01177:95:HFCNFDSX5:4:1557:12310:1736	60	+
chr12	66305273	66305274	A01177:95:HFCNFDSX5:4:1107:20274:1658/1	60	+
chr12	67301844	67301845	A01177:95:HFCNFDSX5:4:1101:20500:32863/1	60	+
chr12	68630272	68630273	A01177:95:HFCNFDSX5:4:1531:7726:4601	60	+
chr12	68636995	68636996	A01177:95:HFCNFDSX5:4:1422:4191:34460	60	-
chr12	68700565	68700566	A01177:95:HFCNFDSX5:4:1424:21278:14011	60	-
chr12	68721483	68721484	A01177:95:HFCNFDSX5:4:1120:23493:26083/1	60	-
chr12	71608880	71608881	A01177:95:HFCNFDSX5:4:1205:11116:8061/1	60	+
chr12	73960772	73960773	A01177:95:HFCNFDSX5:4:1103:26756:2362/1	60	+
chr12	74611812	74611813	A01177:95:HFCNFDSX5:4:2406:13015:9565/1	60	+
chr12	76353899	76353900	A01177:95:HFCNFDSX5:4:1220:32470:35681/1	60	-
chr12	79601589	79601590	A01177:95:HFCNFDSX5:4:1576:14235:30373/1	60	+
chr12	79920729	79920730	A01177:95:HFCNFDSX5:4:1519:21097:16391	60	-
chr12	89180154	89180155	A01177:95:HFCNFDSX5:4:2257:15230:7701/1	60	+
chr12	89423110	89423111	A01177:95:HFCNFDSX5:4:1101:25870:35243/1	60	+
chr12	92517691	92517692	A01177:95:HFCNFDSX5:4:1105:18358:19633/1	60	-
chr12	93402944	93402945	A01177:95:HFCNFDSX5:4:1217:20645:9533/1	60	+
chr12	93497023	93497024	A01177:95:HFCNFDSX5:4:2465:24813:12054/1	60	+
chr12	94440968	94440969	A01177:95:HFCNFDSX5:4:1135:16740:34021/1	60	+
chr12	95231735	95231736	A01177:95:HFCNFDSX5:4:1105:19000:23343/1	60	+
chr12	100086054	100086055	A01177:95:HFCNFDSX5:4:1157:27362:9643/1	60	+
chr12	100777330	100777331	A01177:95:HFCNFDSX5:4:1643:22191:1783/1	60	+
chr12	102177798	102177799	A01177:95:HFCNFDSX5:4:1250:25681:11209/1	60	+
chr12	104476682	104476683	A01177:95:HFCNFDSX5:4:1116:29948:8985/1	60	-
chr12	105114107	105114108	A01177:95:HFCNFDSX5:4:2628:16278:5948	60	+
chr12	108721400	108721401	A01177:95:HFCNFDSX5:4:1276:32407:19257	60	+
chr12	109263286	109263287	A01177:95:HFCNFDSX5:4:1403:23863:28823/1	60	+
chr12	109908824	109908825	A01177:95:HFCNFDSX5:4:1522:25961:20149	60	-
chr12	109980133	109980134	A01177:95:HFCNFDSX5:4:1434:32154:20697	60	-
chr12	110028729	110028730	A01177:95:HFCNFDSX5:4:2441:32127:14638/1	60	+
chr12	110166655	110166656	A01177:95:HFCNFDSX5:4:1367:11397:10394/1	60	+
chr12	110210194	110210195	A01177:95:HFCNFDSX5:4:1327:12572:19852/1	60	-
chr12	110535994	110535995	A01177:95:HFCNFDSX5:4:1163:5746:23907	60	-
chr12	111474913	111474914	A01177:95:HFCNFDSX5:4:2362:10863:29262/1	60	-
chr12	111547969	111547970	A01177:95:HFCNFDSX5:4:1344:21404:15107/1	60	+
chr12	111870121	111870122	A01177:95:HFCNFDSX5:4:1124:31982:18740/1	60	-
chr12	112077969	112077970	A01177:95:HFCNFDSX5:4:1219:32380:29262/1	60	+
chr12	113246379	113246380	A01177:95:HFCNFDSX5:4:1612:15519:2628/1	60	-
chr12	114521536	114521537	A01177:95:HFCNFDSX5:4:2377:27887:4539	60	-
chr12	116051448	116051449	A01177:95:HFCNFDSX5:4:1104:11415:24455/1	60	-
chr12	116146217	116146218	A01177:95:HFCNFDSX5:4:2670:2989:26303	60	-
chr12	117635820	117635821	A01177:95:HFCNFDSX5:4:2275:32036:22247	60	-
chr12	118187513	118187514	A01177:95:HFCNFDSX5:4:1102:29948:23516/1	60	-
chr12	119767287	119767288	A01177:95:HFCNFDSX5:4:1209:12463:3630/1	60	-
chr12	119775254	119775255	A01177:95:HFCNFDSX5:4:1110:17083:4366/1	60	-
chr12	120013880	120013881	A01177:95:HFCNFDSX5:4:1214:21043:21559/1	60	+
chr12	120038400	120038401	A01177:95:HFCNFDSX5:4:1453:6397:22467/1	60	-
chr12	120146152	120146153	A01177:95:HFCNFDSX5:4:1109:6008:26334/1	60	-
chr12	120175351	120175352	A01177:95:HFCNFDSX5:4:1541:1118:27352/1	60	+
chr12	120553275	120553276	A01177:95:HFCNFDSX5:4:1460:8359:19852/1	60	-
chr12	120807448	120807449	A01177:95:HFCNFDSX5:4:1464:30400:29653/1	60	-
chr12	121180754	121180755	A01177:95:HFCNFDSX5:4:2472:27199:7169/1	60	-
chr12	121202497	121202498	A01177:95:HFCNFDSX5:4:2659:31394:14716/1	60	-
chr12	121316543	121316544	A01177:95:HFCNFDSX5:4:2610:24695:26443/1	60	-
chr12	121339136	121339137	A01177:95:HFCNFDSX5:4:1421:7690:4695	60	-
chr12	121406708	121406709	A01177:95:HFCNFDSX5:4:1278:16052:18020/1	60	+
chr12	121408025	121408026	A01177:95:HFCNFDSX5:4:1147:28574:17033/1	60	-
chr12	121415211	121415212	A01177:95:HFCNFDSX5:4:1116:17653:33943/1	60	+
chr12	121417640	121417641	A01177:95:HFCNFDSX5:4:1471:6017:10254/1	60	+
chr12	121426707	121426708	A01177:95:HFCNFDSX5:4:2332:14091:8578/1	60	-
chr12	121719279	121719280	A01177:95:HFCNFDSX5:4:2168:14217:17065	60	+
chr12	121829706	121829707	A01177:95:HFCNFDSX5:4:2248:13738:23312	60	+
chr12	121831507	121831508	A01177:95:HFCNFDSX5:4:1543:17870:7545/1	60	-
chr12	121888181	121888182	A01177:95:HFCNFDSX5:4:2236:8477:6872	60	+
chr12	121896079	121896080	A01177:95:HFCNFDSX5:4:1122:26106:2644/1	60	-
chr12	122037183	122037184	A01177:95:HFCNFDSX5:4:1130:6822:17284	60	-
chr12	122081297	122081298	A01177:95:HFCNFDSX5:4:1325:2917:28463/1	60	-
chr12	122111770	122111771	A01177:95:HFCNFDSX5:4:1173:9932:24549/1	60	+
chr12	122113751	122113752	A01177:95:HFCNFDSX5:4:1144:26793:34773	60	-
chr12	122277973	122277974	A01177:95:HFCNFDSX5:4:1659:27814:24768	60	-
chr12	122334358	122334359	A01177:95:HFCNFDSX5:4:1413:15582:24721	60	-
chr12	122517092	122517093	A01177:95:HFCNFDSX5:4:1177:19506:35900/1	60	+
chr12	122546803	122546804	A01177:95:HFCNFDSX5:4:1140:6596:28823/1	60	+
chr12	122588665	122588666	A01177:95:HFCNFDSX5:4:1305:32479:32158/1	60	-
chr12	122598113	122598114	A01177:95:HFCNFDSX5:4:1332:6424:6198/1	60	+
chr12	122606777	122606778	A01177:95:HFCNFDSX5:4:1102:1127:4445/1	60	+
chr12	122764082	122764083	A01177:95:HFCNFDSX5:4:1270:20392:6840/1	60	-
chr12	123016188	123016189	A01177:95:HFCNFDSX5:4:2363:8250:26772	60	-
chr12	123159515	123159516	A01177:95:HFCNFDSX5:4:1114:8223:18396/1	60	+
chr12	123176772	123176773	A01177:95:HFCNFDSX5:4:1103:20835:17065/1	60	-
chr12	123223708	123223709	A01177:95:HFCNFDSX5:4:1101:29071:17268/1	60	+
chr12	123223710	123223711	A01177:95:HFCNFDSX5:4:1560:26775:5588/1	60	+
chr12	123295016	123295017	A01177:95:HFCNFDSX5:4:2617:5981:34147	60	-
chr12	123302439	123302440	A01177:95:HFCNFDSX5:4:1174:8458:6496/1	60	-
chr12	123320932	123320933	A01177:95:HFCNFDSX5:4:1113:31069:12774/1	60	-
chr12	123327216	123327217	A01177:95:HFCNFDSX5:4:2432:14796:25426/1	60	-
chr12	123401262	123401263	A01177:95:HFCNFDSX5:4:1340:26440:27117	60	+
chr12	123608635	123608636	A01177:95:HFCNFDSX5:4:1103:6967:17879/1	60	-
chr12	123741111	123741112	A01177:95:HFCNFDSX5:4:1521:25979:1297/1	60	-
chr12	123747797	123747798	A01177:95:HFCNFDSX5:4:1107:13286:5619/1	60	-
chr12	125060168	125060169	A01177:95:HFCNFDSX5:4:2675:30047:23688	60	+
chr12	129148786	129148787	A01177:95:HFCNFDSX5:4:1620:31693:21214/1	60	-
chr12	129370836	129370837	A01177:95:HFCNFDSX5:4:1119:21025:1391/1	60	+
chr12	129516942	129516943	A01177:95:HFCNFDSX5:4:1111:12355:33098/1	60	+
chr12	129566941	129566942	A01177:95:HFCNFDSX5:4:1174:16541:21339/1	60	-
chr12	129583111	129583112	A01177:95:HFCNFDSX5:4:1137:14244:14105/1	60	+
chr12	129657925	129657926	A01177:95:HFCNFDSX5:4:1122:28800:7968	60	+
chr12	129678904	129678905	A01177:95:HFCNFDSX5:4:1156:28583:9064/1	60	+
chr12	129691444	129691445	A01177:95:HFCNFDSX5:4:1406:15799:13322/1	60	+
chr12	129883185	129883186	A01177:95:HFCNFDSX5:4:1568:19922:4241/1	60	+
chr12	130659514	130659515	A01177:95:HFCNFDSX5:4:2240:9471:26663	60	-
chr12	130816895	130816896	A01177:95:HFCNFDSX5:4:1469:25129:1986/1	60	-
chr12	130855227	130855228	A01177:95:HFCNFDSX5:4:2638:1660:26944	60	-
chr12	131993021	131993022	A01177:95:HFCNFDSX5:4:1126:21070:26647/1	60	-
chr12	132004993	132004994	A01177:95:HFCNFDSX5:4:1113:24505:15092/1	60	+
chr12	132090726	132090727	A01177:95:HFCNFDSX5:4:2237:19153:8484/1	60	-
chr12	132091360	132091361	A01177:95:HFCNFDSX5:4:1128:25111:34741/1	60	-
chr12	132108626	132108627	A01177:95:HFCNFDSX5:4:1116:11306:5509	60	-
chr12	132630357	132630358	A01177:95:HFCNFDSX5:4:1119:19452:4523/1	60	+
chr12	132638599	132638600	A01177:95:HFCNFDSX5:4:1107:16152:17566	60	-
chr12	132653445	132653446	A01177:95:HFCNFDSX5:4:1655:7265:13135/1	60	-
chr12	132654117	132654118	A01177:95:HFCNFDSX5:4:1140:18087:24956/1	60	+
chr12	132721732	132721733	A01177:95:HFCNFDSX5:4:1104:30282:18740/1	60	+
chr12	132749932	132749933	A01177:95:HFCNFDSX5:4:1205:32850:23437	60	-
chr12	133013569	133013570	A01177:95:HFCNFDSX5:4:1407:7735:33708/1	60	-
chr12	133084945	133084946	A01177:95:HFCNFDSX5:4:1110:18557:4319/1	60	-
chr12	133087412	133087413	A01177:95:HFCNFDSX5:4:1464:7934:33771	60	-
chr13	18424079	18424080	A01177:95:HFCNFDSX5:4:2447:6723:35117/1	60	+
chr13	20062508	20062509	A01177:95:HFCNFDSX5:4:1109:25654:25191/1	60	-
chr13	20587122	20587123	A01177:95:HFCNFDSX5:4:1116:24460:1016/1	60	+
chr13	21276911	21276912	A01177:95:HFCNFDSX5:4:1277:9028:31125/1	60	-
chr13	21679080	21679081	A01177:95:HFCNFDSX5:4:1212:9896:6637/1	60	+
chr13	22876851	22876852	A01177:95:HFCNFDSX5:4:2354:17210:14231/1	60	-
chr13	23862117	23862118	A01177:95:HFCNFDSX5:4:2143:16495:7545	60	-
chr13	24268704	24268705	A01177:95:HFCNFDSX5:4:1676:17137:11443/1	60	-
chr13	25252835	25252836	A01177:95:HFCNFDSX5:4:1110:21956:6762/1	60	+
chr13	25258646	25258647	A01177:95:HFCNFDSX5:4:2447:32551:26772/1	60	-
chr13	25260661	25260662	A01177:95:HFCNFDSX5:4:1108:1488:3505/1	60	+
chr13	25283356	25283357	A01177:95:HFCNFDSX5:4:1516:1163:23140	60	-
chr13	27098097	27098098	A01177:95:HFCNFDSX5:4:1126:7139:4304/1	60	-
chr13	28163738	28163739	A01177:95:HFCNFDSX5:4:1208:17381:17816	60	-
chr13	28177840	28177841	A01177:95:HFCNFDSX5:4:2273:20690:25394/1	60	+
chr13	28225990	28225991	A01177:95:HFCNFDSX5:4:1102:19605:19664/1	60	+
chr13	28243468	28243469	A01177:95:HFCNFDSX5:4:1634:15628:16501/1	60	-
chr13	30229765	30229766	A01177:95:HFCNFDSX5:4:1112:5430:19946/1	60	+
chr13	30385457	30385458	A01177:95:HFCNFDSX5:4:1102:27877:7310/1	60	+
chr13	30422521	30422522	A01177:95:HFCNFDSX5:4:1114:21178:8422/1	60	+
chr13	32414123	32414124	A01177:95:HFCNFDSX5:4:2257:28103:17221/1	60	+
chr13	32703041	32703042	A01177:95:HFCNFDSX5:4:1121:15528:32456/1	60	+
chr13	32750367	32750368	A01177:95:HFCNFDSX5:4:2307:24198:27931	60	-
chr13	34856099	34856100	A01177:95:HFCNFDSX5:4:1127:32714:18881/1	60	+
chr13	35210236	35210237	A01177:95:HFCNFDSX5:4:1125:32190:7858/1	60	+
chr13	35559235	35559236	A01177:95:HFCNFDSX5:4:1133:16504:7968/1	60	-
chr13	36409454	36409455	A01177:95:HFCNFDSX5:4:1215:14877:33614/1	60	+
chr13	36423303	36423304	A01177:95:HFCNFDSX5:4:2653:30219:1846	60	-
chr13	36845536	36845537	A01177:95:HFCNFDSX5:4:1140:15429:22921	60	-
chr13	41289232	41289233	A01177:95:HFCNFDSX5:4:2546:15058:3991	60	+
chr13	42167496	42167497	A01177:95:HFCNFDSX5:4:1109:5122:31970/1	60	-
chr13	45173958	45173959	A01177:95:HFCNFDSX5:4:2528:7654:3286	60	-
chr13	45226816	45226817	A01177:95:HFCNFDSX5:4:1316:6668:5306/1	60	+
chr13	45480791	45480792	A01177:95:HFCNFDSX5:4:1262:15456:11913/1	60	+
chr13	45482678	45482679	A01177:95:HFCNFDSX5:4:1106:18087:11083/1	60	+
chr13	45960099	45960100	A01177:95:HFCNFDSX5:4:1157:22697:16470/1	60	+
chr13	46019377	46019378	A01177:95:HFCNFDSX5:4:1111:7283:18176/1	60	+
chr13	46019379	46019380	A01177:95:HFCNFDSX5:4:2304:13259:19883	60	+
chr13	46043024	46043025	A01177:95:HFCNFDSX5:4:2548:11496:34053/1	60	-
chr13	48208640	48208641	A01177:95:HFCNFDSX5:4:1446:31792:20165/1	60	+
chr13	48216554	48216555	A01177:95:HFCNFDSX5:4:1340:17472:35509/1	60	+
chr13	48367702	48367703	A01177:95:HFCNFDSX5:4:1207:11017:17065/1	60	+
chr13	48384953	48384954	A01177:95:HFCNFDSX5:4:1143:24415:33160/1	60	-
chr13	48440345	48440346	A01177:95:HFCNFDSX5:4:1116:8151:20275/1	60	-
chr13	48495567	48495568	A01177:95:HFCNFDSX5:4:2136:19244:9862	60	+
chr13	49344539	49344540	A01177:95:HFCNFDSX5:4:2339:10140:4366/1	60	+
chr13	49925735	49925736	A01177:95:HFCNFDSX5:4:1427:14389:19304	60	-
chr13	50663724	50663725	A01177:95:HFCNFDSX5:4:1311:11577:35383/1	60	+
chr13	50927037	50927038	A01177:95:HFCNFDSX5:4:1133:27561:36605/1	60	+
chr13	51380876	51380877	A01177:95:HFCNFDSX5:4:1632:18195:20290	60	-
chr13	51388812	51388813	A01177:95:HFCNFDSX5:4:1213:25961:2988/1	60	+
chr13	54642939	54642940	A01177:95:HFCNFDSX5:4:1228:12726:11193	60	+
chr13	57855472	57855473	A01177:95:HFCNFDSX5:4:1120:21016:35790/1	60	+
chr13	59662092	59662093	A01177:95:HFCNFDSX5:4:1674:9851:3552/1	60	-
chr13	60790670	60790671	A01177:95:HFCNFDSX5:4:1154:22480:12587/1	60	-
chr13	60997100	60997101	A01177:95:HFCNFDSX5:4:1478:18656:8813	60	-
chr13	61066731	61066732	A01177:95:HFCNFDSX5:4:1110:3983:9674/1	60	+
chr13	61066732	61066733	A01177:95:HFCNFDSX5:4:1275:1615:11992/1	60	+
chr13	61492128	61492129	A01177:95:HFCNFDSX5:4:2131:3224:20228	60	-
chr13	61508477	61508478	A01177:95:HFCNFDSX5:4:1252:15374:28025	60	+
chr13	62365934	62365935	A01177:95:HFCNFDSX5:4:1139:6307:19366/1	60	-
chr13	63615028	63615029	A01177:95:HFCNFDSX5:4:1541:16749:11929/1	60	-
chr13	65000224	65000225	A01177:95:HFCNFDSX5:4:1129:26729:15436/1	60	-
chr13	66082671	66082672	A01177:95:HFCNFDSX5:4:2131:3052:10504	60	-
chr13	66098848	66098849	A01177:95:HFCNFDSX5:4:1477:31593:22263/1	60	-
chr13	66522464	66522465	A01177:95:HFCNFDSX5:4:1125:26711:7733/1	60	-
chr13	66547616	66547617	A01177:95:HFCNFDSX5:4:1113:9480:9643/1	60	+
chr13	66905987	66905988	A01177:95:HFCNFDSX5:4:2335:26232:24095	60	-
chr13	67104724	67104725	A01177:95:HFCNFDSX5:4:1229:23755:19492	60	+
chr13	67216266	67216267	A01177:95:HFCNFDSX5:4:1151:11451:36605/1	60	+
chr13	67393032	67393033	A01177:95:HFCNFDSX5:4:1109:9308:32988/1	60	+
chr13	67713909	67713910	A01177:95:HFCNFDSX5:4:1105:28465:7670/1	60	-
chr13	69311116	69311117	A01177:95:HFCNFDSX5:4:1120:6596:20055	60	-
chr13	70268974	70268975	A01177:95:HFCNFDSX5:4:1128:24677:1454/1	60	-
chr13	70599491	70599492	A01177:95:HFCNFDSX5:4:1113:19027:12148/1	60	+
chr13	71740968	71740969	A01177:95:HFCNFDSX5:4:2128:6958:7341/1	60	+
chr13	71795725	71795726	A01177:95:HFCNFDSX5:4:1138:27380:18443/1	60	+
chr13	74531087	74531088	A01177:95:HFCNFDSX5:4:1115:28456:6214/1	60	+
chr13	75294964	75294965	A01177:95:HFCNFDSX5:4:1275:16758:20275	60	+
chr13	75790496	75790497	A01177:95:HFCNFDSX5:4:1131:29668:21339	60	+
chr13	75957491	75957492	A01177:95:HFCNFDSX5:4:1139:19813:4993/1	60	+
chr13	77118854	77118855	A01177:95:HFCNFDSX5:4:1118:27959:19476/1	60	+
chr13	77118856	77118857	A01177:95:HFCNFDSX5:4:1552:30653:8609	60	+
chr13	77225981	77225982	A01177:95:HFCNFDSX5:4:1118:6813:8531	60	+
chr13	79172363	79172364	A01177:95:HFCNFDSX5:4:2308:25328:21308	60	+
chr13	79553303	79553304	A01177:95:HFCNFDSX5:4:1110:16378:27195/1	60	-
chr13	80996934	80996935	A01177:95:HFCNFDSX5:4:1112:27868:1063/1	60	+
chr13	83051882	83051883	A01177:95:HFCNFDSX5:4:2620:23068:18897	60	-
chr13	85537122	85537123	A01177:95:HFCNFDSX5:4:1341:3956:20494/1	60	-
chr13	85564631	85564632	A01177:95:HFCNFDSX5:4:2434:28420:25629/1	60	-
chr13	86380106	86380107	A01177:95:HFCNFDSX5:4:1345:16288:26193/1	60	-
chr13	86477695	86477696	A01177:95:HFCNFDSX5:4:1376:3106:8406/1	60	-
chr13	86556095	86556096	A01177:95:HFCNFDSX5:4:1130:1687:9298/1	60	-
chr13	86689288	86689289	A01177:95:HFCNFDSX5:4:2233:5312:26318	60	+
chr13	86871477	86871478	A01177:95:HFCNFDSX5:4:1117:15185:29136/1	60	-
chr13	86929812	86929813	A01177:95:HFCNFDSX5:4:1147:2329:27853/1	60	-
chr13	87870355	87870356	A01177:95:HFCNFDSX5:4:2153:26612:17394	60	+
chr13	88423091	88423092	A01177:95:HFCNFDSX5:4:2433:21694:20243	60	-
chr13	94633945	94633946	A01177:95:HFCNFDSX5:4:1252:11659:22310/1	60	-
chr13	99586429	99586430	A01177:95:HFCNFDSX5:4:1262:7473:30342	60	+
chr13	100298079	100298080	A01177:95:HFCNFDSX5:4:1149:28275:7780/1	60	-
chr13	100373544	100373545	A01177:95:HFCNFDSX5:4:1135:27227:13823/1	60	-
chr13	103118891	103118892	A01177:95:HFCNFDSX5:4:1147:1850:15593/1	60	-
chr13	104835624	104835625	A01177:95:HFCNFDSX5:4:1128:27335:16861/1	60	+
chr13	105015916	105015917	A01177:95:HFCNFDSX5:4:2262:7274:13495/1	60	+
chr13	105081327	105081328	A01177:95:HFCNFDSX5:4:1103:8214:19914/1	60	-
chr13	105416880	105416881	A01177:95:HFCNFDSX5:4:1109:22182:12540/1	60	+
chr13	110910563	110910564	A01177:95:HFCNFDSX5:4:1132:2013:23954/1	60	+
chr13	111219409	111219410	A01177:95:HFCNFDSX5:4:1101:15519:14716/1	60	+
chr13	113401966	113401967	A01177:95:HFCNFDSX5:4:1229:6632:21621	60	+
chr13	113466857	113466858	A01177:95:HFCNFDSX5:4:2231:27624:25911	60	+
chr13	113477632	113477633	A01177:95:HFCNFDSX5:4:1124:31051:19601/1	60	+
chr13	114245074	114245075	A01177:95:HFCNFDSX5:4:1108:17237:27085/1	60	-
chr13	114247929	114247930	A01177:95:HFCNFDSX5:4:1111:31439:21496/1	60	+
chr13	114258039	114258040	A01177:95:HFCNFDSX5:4:1103:7211:14575/1	60	+
chr13	114322665	114322666	A01177:95:HFCNFDSX5:4:1353:23023:22670/1	60	-
chr14	20671453	20671454	A01177:95:HFCNFDSX5:4:1250:1669:1846	60	+
chr14	21283439	21283440	A01177:95:HFCNFDSX5:4:1536:32235:23124	60	+
chr14	21414158	21414159	A01177:95:HFCNFDSX5:4:1156:22083:22075/1	60	+
chr14	21504142	21504143	A01177:95:HFCNFDSX5:4:1256:5954:16031	60	-
chr14	22118327	22118328	A01177:95:HFCNFDSX5:4:1106:1018:10332/1	60	+
chr14	22517159	22517160	A01177:95:HFCNFDSX5:4:2143:5620:3709	60	-
chr14	22573003	22573004	A01177:95:HFCNFDSX5:4:1109:3595:26569/1	60	+
chr14	22942570	22942571	A01177:95:HFCNFDSX5:4:1246:16523:17206	60	+
chr14	22953540	22953541	A01177:95:HFCNFDSX5:4:2646:4815:28651	60	-
chr14	22987642	22987643	A01177:95:HFCNFDSX5:4:1458:29315:21699/1	60	-
chr14	23324190	23324191	A01177:95:HFCNFDSX5:4:2352:25021:18959	60	-
chr14	23634244	23634245	A01177:95:HFCNFDSX5:4:2657:11722:19132/1	60	+
chr14	24151370	24151371	A01177:95:HFCNFDSX5:4:1417:1118:15922	60	-
chr14	24157940	24157941	A01177:95:HFCNFDSX5:4:1539:19967:24424	60	+
chr14	24169689	24169690	A01177:95:HFCNFDSX5:4:1261:15221:27915/1	60	+
chr14	24191636	24191637	A01177:95:HFCNFDSX5:4:2647:4092:11992	60	-
chr14	24250363	24250364	A01177:95:HFCNFDSX5:4:1671:16215:25942	60	+
chr14	25902764	25902765	A01177:95:HFCNFDSX5:4:1266:28140:21136/1	60	+
chr14	26122183	26122184	A01177:95:HFCNFDSX5:4:1420:22851:27978	60	-
chr14	26543054	26543055	A01177:95:HFCNFDSX5:4:2658:30725:24048/1	60	-
chr14	28966990	28966991	A01177:95:HFCNFDSX5:4:1143:18701:31970/1	60	+
chr14	30594983	30594984	A01177:95:HFCNFDSX5:4:2555:26684:13761/1	60	+
chr14	30718239	30718240	A01177:95:HFCNFDSX5:4:1615:32922:19116/1	60	+
chr14	30895958	30895959	A01177:95:HFCNFDSX5:4:1175:18105:14027/1	60	+
chr14	30912301	30912302	A01177:95:HFCNFDSX5:4:1103:30960:15781/1	60	-
chr14	34786833	34786834	A01177:95:HFCNFDSX5:4:1447:31982:19304	60	+
chr14	35127017	35127018	A01177:95:HFCNFDSX5:4:2313:9516:17660	60	-
chr14	35202009	35202010	A01177:95:HFCNFDSX5:4:2332:30752:12007	60	-
chr14	35224963	35224964	A01177:95:HFCNFDSX5:4:1168:14579:24643/1	60	-
chr14	35633363	35633364	A01177:95:HFCNFDSX5:4:1141:8874:10191/1	60	-
chr14	39304739	39304740	A01177:95:HFCNFDSX5:4:1109:3558:17957/1	60	+
chr14	41805588	41805589	A01177:95:HFCNFDSX5:4:1265:32434:34053/1	60	+
chr14	45174508	45174509	A01177:95:HFCNFDSX5:4:2313:3784:34507/1	60	-
chr14	45174509	45174510	A01177:95:HFCNFDSX5:4:1251:15908:14262	60	-
chr14	45949573	45949574	A01177:95:HFCNFDSX5:4:1106:17580:31908/1	60	+
chr14	46529088	46529089	A01177:95:HFCNFDSX5:4:1169:12888:15201/1	60	-
chr14	47316257	47316258	A01177:95:HFCNFDSX5:4:1102:28149:25817/1	60	-
chr14	47544588	47544589	A01177:95:HFCNFDSX5:4:1120:22706:4147/1	60	+
chr14	47632260	47632261	A01177:95:HFCNFDSX5:4:1108:18638:21245/1	60	-
chr14	49586874	49586875	A01177:95:HFCNFDSX5:4:2466:5529:19335	60	-
chr14	49862590	49862591	A01177:95:HFCNFDSX5:4:2351:11089:8296	60	+
chr14	50130676	50130677	A01177:95:HFCNFDSX5:4:1413:1235:22827/1	60	-
chr14	50429396	50429397	A01177:95:HFCNFDSX5:4:2440:19171:33317	60	-
chr14	52648809	52648810	A01177:95:HFCNFDSX5:4:2427:32344:24377	60	-
chr14	52878035	52878036	A01177:95:HFCNFDSX5:4:1164:17897:13166/1	60	-
chr14	54426979	54426980	A01177:95:HFCNFDSX5:4:1151:3088:31955/1	60	+
chr14	54547151	54547152	A01177:95:HFCNFDSX5:4:1574:18313:23375/1	60	-
chr14	55167046	55167047	A01177:95:HFCNFDSX5:4:1422:27959:6637/1	60	-
chr14	55175257	55175258	A01177:95:HFCNFDSX5:4:2429:14235:1407	60	-
chr14	56185136	56185137	A01177:95:HFCNFDSX5:4:1269:10366:35728/1	60	+
chr14	56193562	56193563	A01177:95:HFCNFDSX5:4:1151:1832:24267/1	60	+
chr14	56280100	56280101	A01177:95:HFCNFDSX5:4:1133:9905:11099/1	60	+
chr14	56283250	56283251	A01177:95:HFCNFDSX5:4:1116:29577:13228/1	60	+
chr14	56288431	56288432	A01177:95:HFCNFDSX5:4:2165:20193:20556/1	60	+
chr14	56934130	56934131	A01177:95:HFCNFDSX5:4:2231:16514:6825/1	60	-
chr14	58286245	58286246	A01177:95:HFCNFDSX5:4:1107:4255:29183/1	60	-
chr14	58491876	58491877	A01177:95:HFCNFDSX5:4:1325:28556:18192	60	+
chr14	60260650	60260651	A01177:95:HFCNFDSX5:4:1108:1868:29778/1	60	+
chr14	60453843	60453844	A01177:95:HFCNFDSX5:4:1227:15564:32894/1	60	+
chr14	60464308	60464309	A01177:95:HFCNFDSX5:4:1105:19623:29841/1	60	+
chr14	60465129	60465130	A01177:95:HFCNFDSX5:4:1117:7139:25848/1	60	-
chr14	60711092	60711093	A01177:95:HFCNFDSX5:4:1123:13205:11459	60	+
chr14	62046026	62046027	A01177:95:HFCNFDSX5:4:1542:19768:20572/1	60	-
chr14	63493875	63493876	A01177:95:HFCNFDSX5:4:1138:13069:14199/1	60	+
chr14	64020855	64020856	A01177:95:HFCNFDSX5:4:1117:4363:12743/1	60	+
chr14	64998619	64998620	A01177:95:HFCNFDSX5:4:1119:15863:9079/1	60	+
chr14	65501518	65501519	A01177:95:HFCNFDSX5:4:2328:18566:19085/1	60	-
chr14	66672604	66672605	A01177:95:HFCNFDSX5:4:1246:28727:13949	60	-
chr14	66974869	66974870	A01177:95:HFCNFDSX5:4:2324:29903:36025	60	-
chr14	67000172	67000173	A01177:95:HFCNFDSX5:4:2527:9317:30185	60	-
chr14	67235705	67235706	A01177:95:HFCNFDSX5:4:1450:18756:33849/1	60	-
chr14	67249028	67249029	A01177:95:HFCNFDSX5:4:2447:13829:12320/1	60	+
chr14	67947204	67947205	A01177:95:HFCNFDSX5:4:1131:8043:4899/1	60	+
chr14	68057663	68057664	A01177:95:HFCNFDSX5:4:1110:28429:30530/1	60	-
chr14	69058441	69058442	A01177:95:HFCNFDSX5:4:1565:24858:28260/1	60	-
chr14	70953948	70953949	A01177:95:HFCNFDSX5:4:1561:22544:5337/1	60	+
chr14	71000356	71000357	A01177:95:HFCNFDSX5:4:1105:19714:24111/1	60	+
chr14	71047290	71047291	A01177:95:HFCNFDSX5:4:1138:2908:26036/1	60	+
chr14	71048035	71048036	A01177:95:HFCNFDSX5:4:1178:8956:15123/1	60	-
chr14	71447890	71447891	A01177:95:HFCNFDSX5:4:1112:7500:18709/1	60	+
chr14	73119254	73119255	A01177:95:HFCNFDSX5:4:1121:24903:35916	60	-
chr14	74824938	74824939	A01177:95:HFCNFDSX5:4:1110:9760:7686/1	60	-
chr14	74826411	74826412	A01177:95:HFCNFDSX5:4:1473:4237:6668/1	60	-
chr14	75818100	75818101	A01177:95:HFCNFDSX5:4:1418:8106:29496	60	-
chr14	76275965	76275966	A01177:95:HFCNFDSX5:4:1132:4047:13385/1	60	-
chr14	80907944	80907945	A01177:95:HFCNFDSX5:4:1433:2817:20525/1	60	+
chr14	81485058	81485059	A01177:95:HFCNFDSX5:4:1125:19633:6558/1	60	+
chr14	81526053	81526054	A01177:95:HFCNFDSX5:4:1338:21088:19727/1	60	+
chr14	88434020	88434021	A01177:95:HFCNFDSX5:4:1453:9019:31109/1	60	-
chr14	88698983	88698984	A01177:95:HFCNFDSX5:4:1238:31132:13103/1	60	+
chr14	88755536	88755537	A01177:95:HFCNFDSX5:4:1153:31141:28588/1	60	-
chr14	89439797	89439798	A01177:95:HFCNFDSX5:4:2408:20645:13166	60	+
chr14	89642213	89642214	A01177:95:HFCNFDSX5:4:2247:27416:26303/1	60	-
chr14	90039517	90039518	A01177:95:HFCNFDSX5:4:1102:29559:33144/1	60	+
chr14	90870544	90870545	A01177:95:HFCNFDSX5:4:1107:4878:36620/1	60	+
chr14	91213701	91213702	A01177:95:HFCNFDSX5:4:1316:16125:22780/1	60	-
chr14	91296590	91296591	A01177:95:HFCNFDSX5:4:1249:3106:31892	60	+
chr14	91430000	91430001	A01177:95:HFCNFDSX5:4:1324:25952:31375/1	60	+
chr14	91462488	91462489	A01177:95:HFCNFDSX5:4:1549:31946:20995/1	60	-
chr14	91476043	91476044	A01177:95:HFCNFDSX5:4:1462:4119:23343/1	60	-
chr14	91970117	91970118	A01177:95:HFCNFDSX5:4:1134:10041:15029	60	+
chr14	95111229	95111230	A01177:95:HFCNFDSX5:4:1419:31430:17190/1	60	-
chr14	96322425	96322426	A01177:95:HFCNFDSX5:4:1173:13901:7780/1	60	+
chr14	96529868	96529869	A01177:95:HFCNFDSX5:4:1102:7437:9862/1	60	+
chr14	96549402	96549403	A01177:95:HFCNFDSX5:4:1136:7591:33677/1	60	+
chr14	96556278	96556279	A01177:95:HFCNFDSX5:4:1521:30436:18317/1	60	-
chr14	96558739	96558740	A01177:95:HFCNFDSX5:4:1245:30219:22013/1	60	+
chr14	96857721	96857722	A01177:95:HFCNFDSX5:4:1121:15329:25128/1	60	-
chr14	96867337	96867338	A01177:95:HFCNFDSX5:4:1359:24804:27571/1	60	+
chr14	96870215	96870216	A01177:95:HFCNFDSX5:4:2458:17192:23437/1	60	+
chr14	97014898	97014899	A01177:95:HFCNFDSX5:4:1118:4273:1814/1	60	-
chr14	97056499	97056500	A01177:95:HFCNFDSX5:4:2133:26295:6981	60	-
chr14	97733311	97733312	A01177:95:HFCNFDSX5:4:2463:32741:22028	60	-
chr14	97911774	97911775	A01177:95:HFCNFDSX5:4:1111:17481:26600/1	60	+
chr14	98091712	98091713	A01177:95:HFCNFDSX5:4:1335:10764:15530/1	60	+
chr14	98146128	98146129	A01177:95:HFCNFDSX5:4:1212:4481:8563/1	60	+
chr14	98212806	98212807	A01177:95:HFCNFDSX5:4:1114:23809:3364/1	60	-
chr14	98316550	98316551	A01177:95:HFCNFDSX5:4:1228:8947:20462/1	60	-
chr14	98334036	98334037	A01177:95:HFCNFDSX5:4:1117:11333:3364	60	-
chr14	98486166	98486167	A01177:95:HFCNFDSX5:4:2172:6705:17394	60	-
chr14	98489012	98489013	A01177:95:HFCNFDSX5:4:2452:32723:30013	60	-
chr14	98688893	98688894	A01177:95:HFCNFDSX5:4:1110:16269:26976	60	-
chr14	99491866	99491867	A01177:95:HFCNFDSX5:4:1571:13404:28808/1	60	-
chr14	99624113	99624114	A01177:95:HFCNFDSX5:4:1111:10890:32847/1	60	+
chr14	99995808	99995809	A01177:95:HFCNFDSX5:4:2217:7039:32221	60	-
chr14	100017835	100017836	A01177:95:HFCNFDSX5:4:1148:26006:6010/1	60	+
chr14	100040711	100040712	A01177:95:HFCNFDSX5:4:2375:13702:27727/1	60	+
chr14	100056735	100056736	A01177:95:HFCNFDSX5:4:1127:5493:18427/1	60	+
chr14	100092305	100092306	A01177:95:HFCNFDSX5:4:1102:31494:26600/1	60	+
chr14	101823024	101823025	A01177:95:HFCNFDSX5:4:2468:23737:2926/1	60	-
chr14	102141414	102141415	A01177:95:HFCNFDSX5:4:1677:29695:18662/1	60	-
chr14	102181763	102181764	A01177:95:HFCNFDSX5:4:1148:17119:1861/1	60	-
chr14	102656767	102656768	A01177:95:HFCNFDSX5:4:1623:29713:25895	60	-
chr14	102724699	102724700	A01177:95:HFCNFDSX5:4:1133:17951:24377/1	60	+
chr14	102839126	102839127	A01177:95:HFCNFDSX5:4:1212:16423:21574/1	60	-
chr14	102896940	102896941	A01177:95:HFCNFDSX5:4:2221:20500:6433/1	60	-
chr14	103402150	103402151	A01177:95:HFCNFDSX5:4:1120:17951:7780/1	60	-
chr14	103443445	103443446	A01177:95:HFCNFDSX5:4:1203:16676:23484/1	60	+
chr14	103644481	103644482	A01177:95:HFCNFDSX5:4:1119:19262:33223/1	60	+
chr14	103688768	103688769	A01177:95:HFCNFDSX5:4:1234:23592:36213	60	+
chr14	103750353	103750354	A01177:95:HFCNFDSX5:4:1107:2085:20948/1	60	+
chr14	103751909	103751910	A01177:95:HFCNFDSX5:4:2337:18566:15421	60	-
chr14	103908512	103908513	A01177:95:HFCNFDSX5:4:2517:14036:8923/1	60	+
chr14	104761415	104761416	A01177:95:HFCNFDSX5:4:2249:20085:27226	60	-
chr14	105244984	105244985	A01177:95:HFCNFDSX5:4:1113:28745:7999/1	60	+
chr14	105278946	105278947	A01177:95:HFCNFDSX5:4:1117:13765:27148/1	60	-
chr14	105283904	105283905	A01177:95:HFCNFDSX5:4:1623:26901:19147/1	60	-
chr14	105435869	105435870	A01177:95:HFCNFDSX5:4:1460:31232:29371	60	-
chr14	105436079	105436080	A01177:95:HFCNFDSX5:4:1204:8883:4006	60	-
chr14	105442793	105442794	A01177:95:HFCNFDSX5:4:1201:27670:4601/1	60	-
chr14	105988506	105988507	A01177:95:HFCNFDSX5:4:2276:20103:34710/1	60	-
chr15	22673694	22673695	A01177:95:HFCNFDSX5:4:1106:12337:20322/1	60	+
chr15	22849595	22849596	A01177:95:HFCNFDSX5:4:1223:31575:16125/1	60	+
chr15	25958790	25958791	A01177:95:HFCNFDSX5:4:1135:9290:31485	60	-
chr15	32136906	32136907	A01177:95:HFCNFDSX5:4:1310:24650:12461	60	-
chr15	34960766	34960767	A01177:95:HFCNFDSX5:4:1366:18430:21480/1	60	+
chr15	35512203	35512204	A01177:95:HFCNFDSX5:4:1234:3631:36965/1	60	+
chr15	35512439	35512440	A01177:95:HFCNFDSX5:4:1115:5430:31908/1	60	-
chr15	36724489	36724490	A01177:95:HFCNFDSX5:4:2371:15519:5321	60	+
chr15	36755206	36755207	A01177:95:HFCNFDSX5:4:1110:16929:7232/1	60	+
chr15	36791335	36791336	A01177:95:HFCNFDSX5:4:1105:9353:11490/1	60	+
chr15	40187582	40187583	A01177:95:HFCNFDSX5:4:2366:24297:13166/1	60	-
chr15	41064055	41064056	A01177:95:HFCNFDSX5:4:1134:25464:12054/1	60	-
chr15	41230982	41230983	A01177:95:HFCNFDSX5:4:1102:3974:2049/1	60	+
chr15	41288765	41288766	A01177:95:HFCNFDSX5:4:1245:6135:33035/1	60	-
chr15	41669048	41669049	A01177:95:HFCNFDSX5:4:2552:20708:27085	60	-
chr15	41685262	41685263	A01177:95:HFCNFDSX5:4:1356:9037:34804/1	60	+
chr15	41703157	41703158	A01177:95:HFCNFDSX5:4:1416:14407:19867	60	-
chr15	41728160	41728161	A01177:95:HFCNFDSX5:4:1522:21197:30342/1	60	-
chr15	42219541	42219542	A01177:95:HFCNFDSX5:4:1170:29071:3677/1	60	-
chr15	42228316	42228317	A01177:95:HFCNFDSX5:4:1155:10022:23202/1	60	+
chr15	42467414	42467415	A01177:95:HFCNFDSX5:4:1160:23529:5353	60	+
chr15	42754174	42754175	A01177:95:HFCNFDSX5:4:1472:17264:32800	60	+
chr15	42814917	42814918	A01177:95:HFCNFDSX5:4:1107:16233:9251/1	60	+
chr15	42959792	42959793	A01177:95:HFCNFDSX5:4:1101:2736:2754/1	60	+
chr15	43030951	43030952	A01177:95:HFCNFDSX5:4:1154:19063:20165	60	-
chr15	43054419	43054420	A01177:95:HFCNFDSX5:4:1164:26395:13823/1	60	-
chr15	43162871	43162872	A01177:95:HFCNFDSX5:4:1317:21486:9455	60	-
chr15	43723010	43723011	A01177:95:HFCNFDSX5:4:2363:30635:27618	60	-
chr15	43848034	43848035	A01177:95:HFCNFDSX5:4:1126:26648:26882/1	60	-
chr15	44386510	44386511	A01177:95:HFCNFDSX5:4:1101:9661:16939/1	60	+
chr15	48160121	48160122	A01177:95:HFCNFDSX5:4:1128:15835:9752/1	60	-
chr15	48515837	48515838	A01177:95:HFCNFDSX5:4:1666:12698:26396/1	60	-
chr15	48725730	48725731	A01177:95:HFCNFDSX5:4:1655:24542:17785/1	60	+
chr15	49037649	49037650	A01177:95:HFCNFDSX5:4:1108:32181:15734/1	60	+
chr15	49171970	49171971	A01177:95:HFCNFDSX5:4:1270:22173:24893/1	60	+
chr15	49220046	49220047	A01177:95:HFCNFDSX5:4:1140:10827:6433/1	60	-
chr15	50425946	50425947	A01177:95:HFCNFDSX5:4:2128:7545:19758/1	60	-
chr15	50926826	50926827	A01177:95:HFCNFDSX5:4:2261:1371:14418/1	60	+
chr15	50928718	50928719	A01177:95:HFCNFDSX5:4:1152:15139:20102/1	60	-
chr15	52380361	52380362	A01177:95:HFCNFDSX5:4:1545:29758:26663/1	60	+
chr15	54975418	54975419	A01177:95:HFCNFDSX5:4:2360:18059:10473/1	60	-
chr15	56597000	56597001	A01177:95:HFCNFDSX5:4:1120:3504:4116/1	60	-
chr15	57089519	57089520	A01177:95:HFCNFDSX5:4:1146:22860:2754/1	60	-
chr15	57222116	57222117	A01177:95:HFCNFDSX5:4:1113:4815:10144/1	60	+
chr15	57224250	57224251	A01177:95:HFCNFDSX5:4:1233:20383:4413	60	+
chr15	57262315	57262316	A01177:95:HFCNFDSX5:4:2121:28754:8829	60	+
chr15	58633257	58633258	A01177:95:HFCNFDSX5:4:1157:31873:18928/1	60	+
chr15	58728507	58728508	A01177:95:HFCNFDSX5:4:2159:8196:28995	60	-
chr15	58839450	58839451	A01177:95:HFCNFDSX5:4:1132:5846:27806/1	60	+
chr15	59642549	59642550	A01177:95:HFCNFDSX5:4:1501:5104:20917/1	60	+
chr15	59836148	59836149	A01177:95:HFCNFDSX5:4:1256:6569:10645	60	+
chr15	60385081	60385082	A01177:95:HFCNFDSX5:4:1474:20663:5212/1	60	+
chr15	61925009	61925010	A01177:95:HFCNFDSX5:4:1134:10420:1501/1	60	-
chr15	61991326	61991327	A01177:95:HFCNFDSX5:4:1220:3423:21793/1	60	+
chr15	62029604	62029605	A01177:95:HFCNFDSX5:4:1142:30309:4820/1	60	+
chr15	62033030	62033031	A01177:95:HFCNFDSX5:4:1105:18719:31782/1	60	-
chr15	62043970	62043971	A01177:95:HFCNFDSX5:4:1245:8350:16391	60	+
chr15	63545215	63545216	A01177:95:HFCNFDSX5:4:1234:1054:1313/1	60	+
chr15	63643190	63643191	A01177:95:HFCNFDSX5:4:1103:12075:22373/1	60	+
chr15	63701697	63701698	A01177:95:HFCNFDSX5:4:1209:30481:21151/1	60	+
chr15	63714964	63714965	A01177:95:HFCNFDSX5:4:1521:13105:19774/1	60	-
chr15	63719826	63719827	A01177:95:HFCNFDSX5:4:1111:21251:11397/1	60	-
chr15	64710642	64710643	A01177:95:HFCNFDSX5:4:1133:2582:22529/1	60	-
chr15	65175931	65175932	A01177:95:HFCNFDSX5:4:1268:1072:25833/1	60	+
chr15	65430090	65430091	A01177:95:HFCNFDSX5:4:1332:10059:9549	60	+
chr15	65687860	65687861	A01177:95:HFCNFDSX5:4:1112:14940:8265/1	60	-
chr15	66447091	66447092	A01177:95:HFCNFDSX5:4:1124:16658:34695/1	60	+
chr15	67555689	67555690	A01177:95:HFCNFDSX5:4:2113:12409:5008	60	-
chr15	67568978	67568979	A01177:95:HFCNFDSX5:4:1561:22553:9612	60	+
chr15	67660313	67660314	A01177:95:HFCNFDSX5:4:1131:12319:3380/1	60	-
chr15	68067659	68067660	A01177:95:HFCNFDSX5:4:1105:3134:27868/1	60	+
chr15	68150561	68150562	A01177:95:HFCNFDSX5:4:1206:8431:17159/1	60	-
chr15	68179158	68179159	A01177:95:HFCNFDSX5:4:1111:30671:29684/1	60	+
chr15	69772112	69772113	A01177:95:HFCNFDSX5:4:2613:27959:4758/1	60	-
chr15	71894953	71894954	A01177:95:HFCNFDSX5:4:1112:4010:6120/1	60	-
chr15	71912640	71912641	A01177:95:HFCNFDSX5:4:1138:25780:11475/1	60	+
chr15	71959704	71959705	A01177:95:HFCNFDSX5:4:1104:21866:17002/1	60	+
chr15	71964290	71964291	A01177:95:HFCNFDSX5:4:1123:31928:29543/1	60	-
chr15	72449478	72449479	A01177:95:HFCNFDSX5:4:1520:18530:33426	60	-
chr15	73190764	73190765	A01177:95:HFCNFDSX5:4:1123:26883:9345/1	60	-
chr15	73968839	73968840	A01177:95:HFCNFDSX5:4:1102:9679:12367/1	60	+
chr15	74490483	74490484	A01177:95:HFCNFDSX5:4:1107:24840:15828/1	60	+
chr15	74559346	74559347	A01177:95:HFCNFDSX5:4:1121:12283:4413	60	+
chr15	75373035	75373036	A01177:95:HFCNFDSX5:4:1129:28989:1313	60	+
chr15	75407994	75407995	A01177:95:HFCNFDSX5:4:1105:1452:26490/1	60	-
chr15	75433230	75433231	A01177:95:HFCNFDSX5:4:1118:27661:5055	60	-
chr15	75476428	75476429	A01177:95:HFCNFDSX5:4:1144:2736:4914/1	60	+
chr15	75887456	75887457	A01177:95:HFCNFDSX5:4:1134:5141:12493/1	60	-
chr15	76275129	76275130	A01177:95:HFCNFDSX5:4:1115:18150:32362/1	60	-
chr15	76288568	76288569	A01177:95:HFCNFDSX5:4:2335:29478:33191/1	60	-
chr15	76476031	76476032	A01177:95:HFCNFDSX5:4:1122:10185:29559/1	60	-
chr15	76551745	76551746	A01177:95:HFCNFDSX5:4:1178:10664:9690/1	60	+
chr15	76573635	76573636	A01177:95:HFCNFDSX5:4:1221:4951:12571	60	-
chr15	76640067	76640068	A01177:95:HFCNFDSX5:4:2121:29505:10661/1	60	-
chr15	76825054	76825055	A01177:95:HFCNFDSX5:4:2634:4481:24815/1	60	-
chr15	76847031	76847032	A01177:95:HFCNFDSX5:4:1219:14534:36714	60	-
chr15	77471006	77471007	A01177:95:HFCNFDSX5:4:1147:3640:14340/1	60	-
chr15	77621236	77621237	A01177:95:HFCNFDSX5:4:1212:7446:9095	60	+
chr15	77776727	77776728	A01177:95:HFCNFDSX5:4:1365:32777:7748	60	+
chr15	78453996	78453997	A01177:95:HFCNFDSX5:4:1123:9471:21245/1	60	+
chr15	78459872	78459873	A01177:95:HFCNFDSX5:4:1236:11840:27070/1	60	-
chr15	82093807	82093808	A01177:95:HFCNFDSX5:4:1107:9399:29387/1	60	-
chr15	84932206	84932207	A01177:95:HFCNFDSX5:4:1211:27362:23390/1	60	-
chr15	85069784	85069785	A01177:95:HFCNFDSX5:4:1108:13132:21605/1	60	+
chr15	85564497	85564498	A01177:95:HFCNFDSX5:4:1249:18222:2613/1	60	-
chr15	85716405	85716406	A01177:95:HFCNFDSX5:4:1108:13648:10817/1	60	+
chr15	87449953	87449954	A01177:95:HFCNFDSX5:4:1136:28049:7921/1	60	+
chr15	89269884	89269885	A01177:95:HFCNFDSX5:4:1327:31747:20306	60	+
chr15	90498850	90498851	A01177:95:HFCNFDSX5:4:1345:7988:20431	60	-
chr15	90544960	90544961	A01177:95:HFCNFDSX5:4:1552:19443:32002/1	60	+
chr15	90633355	90633356	A01177:95:HFCNFDSX5:4:2523:30237:17347	60	-
chr15	90750328	90750329	A01177:95:HFCNFDSX5:4:1109:17372:32769/1	60	-
chr15	91464725	91464726	A01177:95:HFCNFDSX5:4:1420:28257:25441/1	60	-
chr15	91581992	91581993	A01177:95:HFCNFDSX5:4:1121:29351:32064/1	60	+
chr15	92993548	92993549	A01177:95:HFCNFDSX5:4:1312:1777:27993/1	60	-
chr15	95927251	95927252	A01177:95:HFCNFDSX5:4:1149:13078:21324/1	60	-
chr15	99674074	99674075	A01177:95:HFCNFDSX5:4:1135:2383:29199/1	60	+
chr16	36841	36842	A01177:95:HFCNFDSX5:4:1529:24053:25520/1	60	+
chr16	41166	41167	A01177:95:HFCNFDSX5:4:1333:29686:7811	60	-
chr16	47129	47130	A01177:95:HFCNFDSX5:4:1103:2103:2942/1	60	-
chr16	100363	100364	A01177:95:HFCNFDSX5:4:1268:14145:32440	60	+
chr16	126066	126067	A01177:95:HFCNFDSX5:4:1420:4209:5995/1	60	-
chr16	199061	199062	A01177:95:HFCNFDSX5:4:1556:30698:4053	60	-
chr16	200089	200090	A01177:95:HFCNFDSX5:4:1137:4426:7091	60	-
chr16	200827	200828	A01177:95:HFCNFDSX5:4:1110:28357:20353/1	60	+
chr16	201231	201232	A01177:95:HFCNFDSX5:4:1444:24180:11584	60	-
chr16	206204	206205	A01177:95:HFCNFDSX5:4:1116:28122:11490/1	60	+
chr16	220807	220808	A01177:95:HFCNFDSX5:4:1318:32597:29512/1	60	-
chr16	304552	304553	A01177:95:HFCNFDSX5:4:1453:1136:31391/1	60	+
chr16	318238	318239	A01177:95:HFCNFDSX5:4:1101:7708:8891	60	-
chr16	488772	488773	A01177:95:HFCNFDSX5:4:1111:5556:19319	60	+
chr16	538566	538567	A01177:95:HFCNFDSX5:4:1245:17526:18662/1	60	-
chr16	624627	624628	A01177:95:HFCNFDSX5:4:1118:30825:20369/1	60	-
chr16	643674	643675	A01177:95:HFCNFDSX5:4:1104:7437:28964/1	60	+
chr16	687611	687612	A01177:95:HFCNFDSX5:4:1116:12038:18176	60	-
chr16	734652	734653	A01177:95:HFCNFDSX5:4:1112:18069:16501/1	60	+
chr16	736211	736212	A01177:95:HFCNFDSX5:4:1157:18882:7921/1	60	-
chr16	737849	737850	A01177:95:HFCNFDSX5:4:2569:6668:20619/1	60	-
chr16	738089	738090	A01177:95:HFCNFDSX5:4:1116:3794:3865/1	60	+
chr16	740016	740017	A01177:95:HFCNFDSX5:4:1101:23547:33379/1	60	+
chr16	1322513	1322514	A01177:95:HFCNFDSX5:4:1113:1262:16642/1	60	-
chr16	1498942	1498943	A01177:95:HFCNFDSX5:4:1235:10050:21966/1	60	-
chr16	1571334	1571335	A01177:95:HFCNFDSX5:4:1155:15230:33098/1	60	+
chr16	1601967	1601968	A01177:95:HFCNFDSX5:4:1119:30544:12367/1	60	-
chr16	1616458	1616459	A01177:95:HFCNFDSX5:4:1121:27055:7670/1	60	+
chr16	1625471	1625472	A01177:95:HFCNFDSX5:4:1474:32127:5118/1	60	+
chr16	1650138	1650139	A01177:95:HFCNFDSX5:4:2260:26539:17018	60	-
chr16	1660806	1660807	A01177:95:HFCNFDSX5:4:1652:5683:28870/1	60	-
chr16	1681043	1681044	A01177:95:HFCNFDSX5:4:1233:13304:18959/1	60	-
chr16	1689648	1689649	A01177:95:HFCNFDSX5:4:1168:18096:35963/1	60	-
chr16	1690812	1690813	A01177:95:HFCNFDSX5:4:1224:7527:25989/1	60	+
chr16	1698122	1698123	A01177:95:HFCNFDSX5:4:1321:15745:20556/1	60	-
chr16	1700279	1700280	A01177:95:HFCNFDSX5:4:1616:20347:26021	60	+
chr16	1718370	1718371	A01177:95:HFCNFDSX5:4:1102:13367:4006/1	60	+
chr16	1719379	1719380	A01177:95:HFCNFDSX5:4:1108:16839:27085/1	60	+
chr16	1754436	1754437	A01177:95:HFCNFDSX5:4:1212:11333:19867/1	60	-
chr16	1810762	1810763	A01177:95:HFCNFDSX5:4:1103:6542:26819/1	60	+
chr16	1814366	1814367	A01177:95:HFCNFDSX5:4:2430:10330:29496/1	60	+
chr16	1962224	1962225	A01177:95:HFCNFDSX5:4:1119:1362:24424	60	+
chr16	1963799	1963800	A01177:95:HFCNFDSX5:4:1135:28935:11303	60	+
chr16	1966182	1966183	A01177:95:HFCNFDSX5:4:1137:1768:14700/1	60	-
chr16	1997653	1997654	A01177:95:HFCNFDSX5:4:1666:30192:14951/1	60	+
chr16	2052345	2052346	A01177:95:HFCNFDSX5:4:1507:30056:6010/1	60	-
chr16	2066114	2066115	A01177:95:HFCNFDSX5:4:1103:17607:12070/1	60	-
chr16	2069281	2069282	A01177:95:HFCNFDSX5:4:1107:8395:12680/1	60	+
chr16	2076630	2076631	A01177:95:HFCNFDSX5:4:1521:20835:3286	60	-
chr16	2133000	2133001	A01177:95:HFCNFDSX5:4:1355:5565:17112/1	60	+
chr16	2166660	2166661	A01177:95:HFCNFDSX5:4:1124:13042:11804/1	60	-
chr16	2166694	2166695	A01177:95:HFCNFDSX5:4:1169:25997:31234/1	60	-
chr16	2207562	2207563	A01177:95:HFCNFDSX5:4:1126:20808:35869/1	60	-
chr16	2209987	2209988	A01177:95:HFCNFDSX5:4:1223:23493:13463/1	60	+
chr16	2220516	2220517	A01177:95:HFCNFDSX5:4:1455:20455:18192	60	-
chr16	2248666	2248667	A01177:95:HFCNFDSX5:4:1155:12436:32236/1	60	+
chr16	2248672	2248673	A01177:95:HFCNFDSX5:4:1412:11342:4695/1	60	-
chr16	2250679	2250680	A01177:95:HFCNFDSX5:4:1104:12861:22451/1	60	+
chr16	2257233	2257234	A01177:95:HFCNFDSX5:4:1102:24343:31250/1	60	+
chr16	2259151	2259152	A01177:95:HFCNFDSX5:4:2170:18258:30420/1	60	-
chr16	2259679	2259680	A01177:95:HFCNFDSX5:4:1165:13548:15781/1	60	+
chr16	2348764	2348765	A01177:95:HFCNFDSX5:4:2171:5945:14137/1	60	-
chr16	2435113	2435114	A01177:95:HFCNFDSX5:4:1106:28890:34648/1	60	-
chr16	2436860	2436861	A01177:95:HFCNFDSX5:4:1231:1190:36057	60	+
chr16	2444359	2444360	A01177:95:HFCNFDSX5:4:1263:11207:30514/1	60	-
chr16	2449879	2449880	A01177:95:HFCNFDSX5:4:1109:29053:9408	60	-
chr16	2623461	2623462	A01177:95:HFCNFDSX5:4:1213:15727:32518/1	60	+
chr16	2722568	2722569	A01177:95:HFCNFDSX5:4:2569:30228:13667/1	60	-
chr16	2757294	2757295	A01177:95:HFCNFDSX5:4:1101:1108:31062/1	60	-
chr16	2758711	2758712	A01177:95:HFCNFDSX5:4:1126:8187:5776/1	60	+
chr16	2764740	2764741	A01177:95:HFCNFDSX5:4:1104:3631:17331/1	60	-
chr16	2886665	2886666	A01177:95:HFCNFDSX5:4:1312:17833:12461/1	60	+
chr16	2915273	2915274	A01177:95:HFCNFDSX5:4:1109:20636:5697/1	60	+
chr16	2918938	2918939	A01177:95:HFCNFDSX5:4:1135:19108:22060/1	60	+
chr16	2978869	2978870	A01177:95:HFCNFDSX5:4:1106:31213:29559	60	-
chr16	3039396	3039397	A01177:95:HFCNFDSX5:4:1643:31774:30937/1	60	+
chr16	3079742	3079743	A01177:95:HFCNFDSX5:4:1213:18918:24799	60	-
chr16	3080038	3080039	A01177:95:HFCNFDSX5:4:1103:32515:21731	60	-
chr16	3080285	3080286	A01177:95:HFCNFDSX5:4:1111:16495:23641/1	60	+
chr16	3131609	3131610	A01177:95:HFCNFDSX5:4:1114:26865:31923	60	-
chr16	3228531	3228532	A01177:95:HFCNFDSX5:4:2408:23601:24893	60	-
chr16	3398147	3398148	A01177:95:HFCNFDSX5:4:1103:10845:16611/1	60	+
chr16	3631913	3631914	A01177:95:HFCNFDSX5:4:2274:3821:14873	60	-
chr16	3633400	3633401	A01177:95:HFCNFDSX5:4:1245:28375:22420/1	60	+
chr16	3755534	3755535	A01177:95:HFCNFDSX5:4:1103:22697:17628/1	60	+
chr16	3762205	3762206	A01177:95:HFCNFDSX5:4:1105:22634:13072/1	60	-
chr16	3767637	3767638	A01177:95:HFCNFDSX5:4:2630:4453:20259/1	60	-
chr16	3771480	3771481	A01177:95:HFCNFDSX5:4:2421:21477:26193	60	-
chr16	3841347	3841348	A01177:95:HFCNFDSX5:4:1352:6189:36667/1	60	+
chr16	3863582	3863583	A01177:95:HFCNFDSX5:4:2160:22589:25238	60	-
chr16	4075397	4075398	A01177:95:HFCNFDSX5:4:1218:1714:29982	60	+
chr16	4080151	4080152	A01177:95:HFCNFDSX5:4:1134:4056:14246/1	60	-
chr16	4853299	4853300	A01177:95:HFCNFDSX5:4:1120:28302:29496/1	60	+
chr16	5383263	5383264	A01177:95:HFCNFDSX5:4:1335:28474:21559/1	60	+
chr16	6892532	6892533	A01177:95:HFCNFDSX5:4:1374:24939:36793/1	60	-
chr16	7590689	7590690	A01177:95:HFCNFDSX5:4:1637:6551:34100/1	60	-
chr16	7697316	7697317	A01177:95:HFCNFDSX5:4:1108:6858:7138/1	60	-
chr16	9109849	9109850	A01177:95:HFCNFDSX5:4:1178:18611:25739/1	60	+
chr16	11045894	11045895	A01177:95:HFCNFDSX5:4:1138:15537:16000	60	-
chr16	11106106	11106107	A01177:95:HFCNFDSX5:4:1573:8205:22122/1	60	-
chr16	11474702	11474703	A01177:95:HFCNFDSX5:4:1234:16260:33254	60	-
chr16	11702959	11702960	A01177:95:HFCNFDSX5:4:1506:17761:31125/1	60	-
chr16	11763530	11763531	A01177:95:HFCNFDSX5:4:2431:23863:9471	60	+
chr16	11768407	11768408	A01177:95:HFCNFDSX5:4:2156:9905:15671	60	-
chr16	11911016	11911017	A01177:95:HFCNFDSX5:4:1113:18493:18552/1	60	-
chr16	12390080	12390081	A01177:95:HFCNFDSX5:4:1206:21730:30483/1	60	-
chr16	13114333	13114334	A01177:95:HFCNFDSX5:4:2230:5882:5729/1	60	-
chr16	14139268	14139269	A01177:95:HFCNFDSX5:4:1563:3016:19648	60	-
chr16	14143838	14143839	A01177:95:HFCNFDSX5:4:1110:20085:20369/1	60	+
chr16	14151969	14151970	A01177:95:HFCNFDSX5:4:1120:14606:27258/1	60	-
chr16	15083767	15083768	A01177:95:HFCNFDSX5:4:1249:29170:10238/1	60	+
chr16	17352891	17352892	A01177:95:HFCNFDSX5:4:1206:13575:27759/1	60	+
chr16	18814368	18814369	A01177:95:HFCNFDSX5:4:1161:15953:14434/1	60	+
chr16	18819217	18819218	A01177:95:HFCNFDSX5:4:1108:13467:4961/1	60	-
chr16	18871011	18871012	A01177:95:HFCNFDSX5:4:1176:24334:17675/1	60	+
chr16	18871095	18871096	A01177:95:HFCNFDSX5:4:2212:4083:3677	60	-
chr16	18871302	18871303	A01177:95:HFCNFDSX5:4:1265:14353:14575	60	-
chr16	18882214	18882215	A01177:95:HFCNFDSX5:4:1108:4164:30499/1	60	+
chr16	18885535	18885536	A01177:95:HFCNFDSX5:4:1213:17852:12023	60	-
chr16	18897950	18897951	A01177:95:HFCNFDSX5:4:2557:2076:5212/1	60	+
chr16	18921812	18921813	A01177:95:HFCNFDSX5:4:1176:28628:33599/1	60	+
chr16	20801657	20801658	A01177:95:HFCNFDSX5:4:1146:28393:21699/1	60	+
chr16	20803112	20803113	A01177:95:HFCNFDSX5:4:1130:28103:19132/1	60	-
chr16	21916172	21916173	A01177:95:HFCNFDSX5:4:1211:26928:6856/1	60	+
chr16	22019689	22019690	A01177:95:HFCNFDSX5:4:1133:30210:17926/1	60	-
chr16	22032107	22032108	A01177:95:HFCNFDSX5:4:1359:16161:35963/1	60	+
chr16	22344307	22344308	A01177:95:HFCNFDSX5:4:2471:14271:35790	60	-
chr16	22478010	22478011	A01177:95:HFCNFDSX5:4:2139:21630:28714/1	60	+
chr16	22483719	22483720	A01177:95:HFCNFDSX5:4:2249:13575:29731	60	+
chr16	22512188	22512189	A01177:95:HFCNFDSX5:4:1250:26395:20556/1	60	+
chr16	23090038	23090039	A01177:95:HFCNFDSX5:4:1110:11017:27054/1	60	+
chr16	23654597	23654598	A01177:95:HFCNFDSX5:4:1352:7111:15593	60	-
chr16	23747940	23747941	A01177:95:HFCNFDSX5:4:2447:14959:3693	60	-
chr16	23839095	23839096	A01177:95:HFCNFDSX5:4:1119:29423:5760/1	60	+
chr16	23860618	23860619	A01177:95:HFCNFDSX5:4:1109:11008:20181/1	60	-
chr16	23916256	23916257	A01177:95:HFCNFDSX5:4:1167:19361:6715/1	60	+
chr16	23942433	23942434	A01177:95:HFCNFDSX5:4:2113:31458:14043	60	+
chr16	24551776	24551777	A01177:95:HFCNFDSX5:4:1116:9435:34272/1	60	+
chr16	24558938	24558939	A01177:95:HFCNFDSX5:4:1156:9064:35540/1	60	+
chr16	24559343	24559344	A01177:95:HFCNFDSX5:4:1142:22309:10755	60	-
chr16	24754538	24754539	A01177:95:HFCNFDSX5:4:1278:22471:30420	60	-
chr16	24961621	24961622	A01177:95:HFCNFDSX5:4:1222:30110:3161/1	60	+
chr16	25452808	25452809	A01177:95:HFCNFDSX5:4:1117:4978:29183/1	60	+
chr16	25496058	25496059	A01177:95:HFCNFDSX5:4:1126:28040:13197/1	60	+
chr16	25558150	25558151	A01177:95:HFCNFDSX5:4:1131:14235:3975	60	+
chr16	27256072	27256073	A01177:95:HFCNFDSX5:4:1308:9896:9267/1	60	+
chr16	27415607	27415608	A01177:95:HFCNFDSX5:4:1156:19669:14011/1	60	-
chr16	28151624	28151625	A01177:95:HFCNFDSX5:4:1208:3830:1297/1	60	+
chr16	28160913	28160914	A01177:95:HFCNFDSX5:4:1104:22046:33849/1	60	+
chr16	28198448	28198449	A01177:95:HFCNFDSX5:4:1168:30996:18317/1	60	-
chr16	28825547	28825548	A01177:95:HFCNFDSX5:4:1144:5430:20854/1	60	-
chr16	28921637	28921638	A01177:95:HFCNFDSX5:4:1105:2365:17738/1	60	-
chr16	29094664	29094665	A01177:95:HFCNFDSX5:4:1102:10167:11490	60	+
chr16	29446633	29446634	A01177:95:HFCNFDSX5:4:1158:11252:30467/1	60	+
chr16	29581182	29581183	A01177:95:HFCNFDSX5:4:1117:31512:7435/1	60	-
chr16	29582031	29582032	A01177:95:HFCNFDSX5:4:2625:22562:22153/1	60	-
chr16	29914956	29914957	A01177:95:HFCNFDSX5:4:2107:17662:2174	60	-
chr16	29915985	29915986	A01177:95:HFCNFDSX5:4:2170:7545:13933	60	+
chr16	30247184	30247185	A01177:95:HFCNFDSX5:4:1518:26684:6089/1	60	-
chr16	30284352	30284353	A01177:95:HFCNFDSX5:4:1152:2311:22905/1	60	-
chr16	30293970	30293971	A01177:95:HFCNFDSX5:4:1111:31620:11068/1	60	+
chr16	30307328	30307329	A01177:95:HFCNFDSX5:4:1564:23104:10285	60	-
chr16	30364507	30364508	A01177:95:HFCNFDSX5:4:1124:11460:31078/1	60	+
chr16	30700325	30700326	A01177:95:HFCNFDSX5:4:1209:6216:25316/1	60	-
chr16	30710761	30710762	A01177:95:HFCNFDSX5:4:1104:9299:26459/1	60	+
chr16	30714456	30714457	A01177:95:HFCNFDSX5:4:1508:32470:23657	60	+
chr16	30727044	30727045	A01177:95:HFCNFDSX5:4:1207:6569:23516/1	60	+
chr16	30871288	30871289	A01177:95:HFCNFDSX5:4:1123:1551:13917/1	60	-
chr16	31885793	31885794	A01177:95:HFCNFDSX5:4:1206:9607:11177/1	60	+
chr16	32128622	32128623	A01177:95:HFCNFDSX5:4:1273:23240:2754/1	60	-
chr16	32984562	32984563	A01177:95:HFCNFDSX5:4:1212:30635:31657/1	60	-
chr16	35517034	35517035	A01177:95:HFCNFDSX5:4:2512:14498:1892	60	+
chr16	38086960	38086961	A01177:95:HFCNFDSX5:4:1222:4237:2284/1	60	+
chr16	38278506	38278507	A01177:95:HFCNFDSX5:4:1538:18864:24956/1	60	+
chr16	46827244	46827245	A01177:95:HFCNFDSX5:4:1673:28763:5243	60	-
chr16	47638510	47638511	A01177:95:HFCNFDSX5:4:1563:21459:6057	60	-
chr16	48274710	48274711	A01177:95:HFCNFDSX5:4:1151:16920:24940/1	60	+
chr16	50960271	50960272	A01177:95:HFCNFDSX5:4:1624:17146:2096/1	60	-
chr16	53168935	53168936	A01177:95:HFCNFDSX5:4:1120:23384:1031/1	60	-
chr16	53251841	53251842	A01177:95:HFCNFDSX5:4:1101:27272:17159/1	60	+
chr16	53258965	53258966	A01177:95:HFCNFDSX5:4:1114:30120:16141/1	60	-
chr16	53291223	53291224	A01177:95:HFCNFDSX5:4:1119:15374:20979/1	60	+
chr16	53319776	53319777	A01177:95:HFCNFDSX5:4:1102:11216:23046/1	60	+
chr16	53673245	53673246	A01177:95:HFCNFDSX5:4:1176:31964:35055/1	60	+
chr16	53673854	53673855	A01177:95:HFCNFDSX5:4:1117:2817:13823/1	60	+
chr16	53947778	53947779	A01177:95:HFCNFDSX5:4:1102:25409:33035/1	60	-
chr16	53950044	53950045	A01177:95:HFCNFDSX5:4:1130:12246:5729/1	60	+
chr16	53993410	53993411	A01177:95:HFCNFDSX5:4:1126:15935:19664/1	60	+
chr16	54147019	54147020	A01177:95:HFCNFDSX5:4:2354:6506:23406/1	60	+
chr16	54486250	54486251	A01177:95:HFCNFDSX5:4:1668:14922:3443	60	-
chr16	54887497	54887498	A01177:95:HFCNFDSX5:4:1643:19705:20932/1	60	-
chr16	56772610	56772611	A01177:95:HFCNFDSX5:4:1663:18502:15812	60	-
chr16	56802313	56802314	A01177:95:HFCNFDSX5:4:1542:14588:13260/1	60	-
chr16	57232816	57232817	A01177:95:HFCNFDSX5:4:1272:13033:28479/1	60	-
chr16	58125226	58125227	A01177:95:HFCNFDSX5:4:1104:23990:36182/1	60	-
chr16	59233420	59233421	A01177:95:HFCNFDSX5:4:1466:21829:36918/1	60	+
chr16	59369476	59369477	A01177:95:HFCNFDSX5:4:1108:32651:25661/1	60	-
chr16	61535989	61535990	A01177:95:HFCNFDSX5:4:1117:14208:1454/1	60	+
chr16	63918894	63918895	A01177:95:HFCNFDSX5:4:1275:19877:30185	60	-
chr16	66789213	66789214	A01177:95:HFCNFDSX5:4:1517:7952:21684/1	60	+
chr16	67035730	67035731	A01177:95:HFCNFDSX5:4:2611:21070:4852/1	60	+
chr16	67035855	67035856	A01177:95:HFCNFDSX5:4:1107:32687:9627/1	60	-
chr16	67035892	67035893	A01177:95:HFCNFDSX5:4:1207:4698:20462	60	-
chr16	67055994	67055995	A01177:95:HFCNFDSX5:4:2269:2754:26960/1	60	-
chr16	67059117	67059118	A01177:95:HFCNFDSX5:4:1419:24921:21136	60	+
chr16	67070110	67070111	A01177:95:HFCNFDSX5:4:1122:24189:4554/1	60	+
chr16	67083941	67083942	A01177:95:HFCNFDSX5:4:2549:5484:34914/1	60	+
chr16	67083942	67083943	A01177:95:HFCNFDSX5:4:2559:4246:35587/1	60	+
chr16	67086775	67086776	A01177:95:HFCNFDSX5:4:1170:30852:16939/1	60	-
chr16	67277521	67277522	A01177:95:HFCNFDSX5:4:1119:1389:2707/1	60	+
chr16	67586128	67586129	A01177:95:HFCNFDSX5:4:1131:15890:2237/1	60	-
chr16	67602496	67602497	A01177:95:HFCNFDSX5:4:1102:17300:32111/1	60	+
chr16	67789471	67789472	A01177:95:HFCNFDSX5:4:1470:8865:26303	60	+
chr16	67867510	67867511	A01177:95:HFCNFDSX5:4:1202:18367:20149	60	-
chr16	68092419	68092420	A01177:95:HFCNFDSX5:4:1117:7880:10285	60	-
chr16	68126643	68126644	A01177:95:HFCNFDSX5:4:1117:31729:20995/1	60	-
chr16	68132461	68132462	A01177:95:HFCNFDSX5:4:1108:6813:7748/1	60	+
chr16	68149198	68149199	A01177:95:HFCNFDSX5:4:1262:2871:19304/1	60	+
chr16	68218311	68218312	A01177:95:HFCNFDSX5:4:1141:9878:26240/1	60	-
chr16	68287530	68287531	A01177:95:HFCNFDSX5:4:1149:8169:3114/1	60	+
chr16	68313643	68313644	A01177:95:HFCNFDSX5:4:2115:27697:27164	60	-
chr16	68891043	68891044	A01177:95:HFCNFDSX5:4:1648:31665:32878	60	-
chr16	68939503	68939504	A01177:95:HFCNFDSX5:4:1160:17761:4852/1	60	-
chr16	69571810	69571811	A01177:95:HFCNFDSX5:4:1119:13169:34319/1	60	+
chr16	69586290	69586291	A01177:95:HFCNFDSX5:4:1174:19750:35571/1	60	+
chr16	69591568	69591569	A01177:95:HFCNFDSX5:4:1124:11044:24784/1	60	-
chr16	69653325	69653326	A01177:95:HFCNFDSX5:4:1160:15971:15906/1	60	+
chr16	69660109	69660110	A01177:95:HFCNFDSX5:4:1123:22245:15436/1	60	+
chr16	69661035	69661036	A01177:95:HFCNFDSX5:4:2372:31611:9862	60	+
chr16	69900830	69900831	A01177:95:HFCNFDSX5:4:1154:1624:7623/1	60	+
chr16	70228860	70228861	A01177:95:HFCNFDSX5:4:1330:10474:23610/1	60	-
chr16	70307057	70307058	A01177:95:HFCNFDSX5:4:1141:32624:23547	60	-
chr16	70541375	70541376	A01177:95:HFCNFDSX5:4:1554:23375:16611	60	-
chr16	74506215	74506216	A01177:95:HFCNFDSX5:4:1336:4264:31516/1	60	-
chr16	74508833	74508834	A01177:95:HFCNFDSX5:4:1278:5801:21997	60	-
chr16	74583657	74583658	A01177:95:HFCNFDSX5:4:2157:19009:21104/1	60	-
chr16	75089474	75089475	A01177:95:HFCNFDSX5:4:2554:10502:13917/1	60	-
chr16	75657462	75657463	A01177:95:HFCNFDSX5:4:1653:11740:7012	60	-
chr16	75873354	75873355	A01177:95:HFCNFDSX5:4:2477:7084:14199	60	+
chr16	78816731	78816732	A01177:95:HFCNFDSX5:4:1320:29134:16188	60	-
chr16	81763940	81763941	A01177:95:HFCNFDSX5:4:1102:17056:9079/1	60	+
chr16	81785003	81785004	A01177:95:HFCNFDSX5:4:1125:23375:17989/1	60	+
chr16	82859594	82859595	A01177:95:HFCNFDSX5:4:2234:20528:3286	60	-
chr16	84070193	84070194	A01177:95:HFCNFDSX5:4:1324:22444:15562/1	60	-
chr16	84102513	84102514	A01177:95:HFCNFDSX5:4:1163:30599:13432/1	60	-
chr16	84127406	84127407	A01177:95:HFCNFDSX5:4:1120:1479:23469/1	60	+
chr16	84730064	84730065	A01177:95:HFCNFDSX5:4:1136:10131:16658/1	60	+
chr16	87375925	87375926	A01177:95:HFCNFDSX5:4:1174:28655:16266/1	60	+
chr16	87537747	87537748	A01177:95:HFCNFDSX5:4:1336:24849:35978	60	+
chr16	87802454	87802455	A01177:95:HFCNFDSX5:4:1117:2130:32925/1	60	-
chr16	88584519	88584520	A01177:95:HFCNFDSX5:4:1174:9290:35744/1	60	+
chr16	88665962	88665963	A01177:95:HFCNFDSX5:4:2336:3613:16297	60	-
chr16	88702771	88702772	A01177:95:HFCNFDSX5:4:2371:30138:3865/1	60	-
chr16	88784052	88784053	A01177:95:HFCNFDSX5:4:1209:2239:25535/1	60	+
chr16	88790390	88790391	A01177:95:HFCNFDSX5:4:1172:31087:29246/1	60	-
chr16	88800665	88800666	A01177:95:HFCNFDSX5:4:1134:24442:12477	60	-
chr16	89027590	89027591	A01177:95:HFCNFDSX5:4:1102:14461:30295	60	+
chr16	89103718	89103719	A01177:95:HFCNFDSX5:4:1413:26386:29058/1	60	-
chr16	89128026	89128027	A01177:95:HFCNFDSX5:4:1201:26675:33442/1	60	+
chr16	89128518	89128519	A01177:95:HFCNFDSX5:4:1229:32814:28667/1	60	+
chr16	89460930	89460931	A01177:95:HFCNFDSX5:4:2660:13178:36714/1	60	-
chr16	89479932	89479933	A01177:95:HFCNFDSX5:4:2434:10619:6230/1	60	+
chr16	89481345	89481346	A01177:95:HFCNFDSX5:4:1109:31973:19225/1	60	+
chr16	89486254	89486255	A01177:95:HFCNFDSX5:4:1112:5330:25441/1	60	-
chr16	89728438	89728439	A01177:95:HFCNFDSX5:4:1241:1099:25316	60	+
chr16	89735354	89735355	A01177:95:HFCNFDSX5:4:1124:8576:31970	60	-
chr16	89757044	89757045	A01177:95:HFCNFDSX5:4:1476:21504:12179/1	60	-
chr16	89757180	89757181	A01177:95:HFCNFDSX5:4:1569:26323:6057/1	60	-
chr16	89762052	89762053	A01177:95:HFCNFDSX5:4:1142:22788:14090/1	60	-
chr16	89762254	89762255	A01177:95:HFCNFDSX5:4:2205:6569:16532/1	60	-
chr16	89776054	89776055	A01177:95:HFCNFDSX5:4:1113:27480:20901/1	60	-
chr16	89776190	89776191	A01177:95:HFCNFDSX5:4:1171:23023:2910/1	60	+
chr16	89784591	89784592	A01177:95:HFCNFDSX5:4:1265:10330:23985/1	60	-
chr16	89787783	89787784	A01177:95:HFCNFDSX5:4:1261:7771:23563/1	60	+
chr16	89788450	89788451	A01177:95:HFCNFDSX5:4:1141:27850:28933/1	60	+
chr16	89802603	89802604	A01177:95:HFCNFDSX5:4:1159:32398:12571	60	+
chr16	89802606	89802607	A01177:95:HFCNFDSX5:4:1144:7383:31375/1	60	+
chr16	89804847	89804848	A01177:95:HFCNFDSX5:4:1201:26377:4304/1	60	+
chr16	89805135	89805136	A01177:95:HFCNFDSX5:4:2473:24062:27946	60	-
chr16	89811284	89811285	A01177:95:HFCNFDSX5:4:1511:11686:13964	60	-
chr16	89812461	89812462	A01177:95:HFCNFDSX5:4:1108:3161:27320	60	-
chr16	89814058	89814059	A01177:95:HFCNFDSX5:4:1131:12373:11083	60	+
chr16	90023934	90023935	A01177:95:HFCNFDSX5:4:2457:24080:28667	60	-
chr16	90028355	90028356	A01177:95:HFCNFDSX5:4:2475:18557:18067	60	-
chr17	1396813	1396814	A01177:95:HFCNFDSX5:4:1268:13214:8281/1	60	+
chr17	1545251	1545252	A01177:95:HFCNFDSX5:4:1150:29243:21073/1	60	+
chr17	1790420	1790421	A01177:95:HFCNFDSX5:4:1129:21178:11992/1	60	-
chr17	1822106	1822107	A01177:95:HFCNFDSX5:4:2269:11107:22576	60	+
chr17	1850469	1850470	A01177:95:HFCNFDSX5:4:1158:9598:18427/1	60	+
chr17	2116017	2116018	A01177:95:HFCNFDSX5:4:1130:24216:8641/1	60	+
chr17	2117914	2117915	A01177:95:HFCNFDSX5:4:2642:11993:3474/1	60	-
chr17	2160133	2160134	A01177:95:HFCNFDSX5:4:2313:30481:21496	60	-
chr17	2197987	2197988	A01177:95:HFCNFDSX5:4:1101:27624:29293	60	-
chr17	2211785	2211786	A01177:95:HFCNFDSX5:4:1442:9887:29011	60	-
chr17	2277825	2277826	A01177:95:HFCNFDSX5:4:1269:12472:8061/1	60	-
chr17	2374748	2374749	A01177:95:HFCNFDSX5:4:1309:18159:11553	60	-
chr17	2374750	2374751	A01177:95:HFCNFDSX5:4:1103:16161:25942	60	-
chr17	2482606	2482607	A01177:95:HFCNFDSX5:4:1309:9435:20181	60	-
chr17	2482995	2482996	A01177:95:HFCNFDSX5:4:1142:31042:28291/1	60	+
chr17	2657920	2657921	A01177:95:HFCNFDSX5:4:1116:10926:2534/1	60	-
chr17	2671697	2671698	A01177:95:HFCNFDSX5:4:1206:22408:10050	60	-
chr17	2674834	2674835	A01177:95:HFCNFDSX5:4:2210:28067:14058	60	-
chr17	2675097	2675098	A01177:95:HFCNFDSX5:4:1257:11243:25786	60	-
chr17	3708486	3708487	A01177:95:HFCNFDSX5:4:1127:10502:23876/1	60	+
chr17	3780432	3780433	A01177:95:HFCNFDSX5:4:1560:20256:26553	60	+
chr17	3812428	3812429	A01177:95:HFCNFDSX5:4:1102:25870:15264/1	60	-
chr17	3816010	3816011	A01177:95:HFCNFDSX5:4:1351:25581:10441	60	-
chr17	3818091	3818092	A01177:95:HFCNFDSX5:4:1104:13829:27352/1	60	+
chr17	3821980	3821981	A01177:95:HFCNFDSX5:4:1102:3956:14293/1	60	+
chr17	3827958	3827959	A01177:95:HFCNFDSX5:4:1108:2356:19601/1	60	-
chr17	3938521	3938522	A01177:95:HFCNFDSX5:4:2154:3884:32174/1	60	+
chr17	4015209	4015210	A01177:95:HFCNFDSX5:4:1258:25192:13150/1	60	+
chr17	4026221	4026222	A01177:95:HFCNFDSX5:4:2541:9362:11851	60	+
chr17	4032193	4032194	A01177:95:HFCNFDSX5:4:1138:4065:22686/1	60	+
chr17	4032194	4032195	A01177:95:HFCNFDSX5:4:1434:30707:8140/1	60	+
chr17	4060927	4060928	A01177:95:HFCNFDSX5:4:1435:18502:27555/1	60	-
chr17	4063933	4063934	A01177:95:HFCNFDSX5:4:1108:25690:6496/1	60	-
chr17	4107625	4107626	A01177:95:HFCNFDSX5:4:1101:30138:16329	60	+
chr17	4140206	4140207	A01177:95:HFCNFDSX5:4:1248:3568:3443	60	+
chr17	4219472	4219473	A01177:95:HFCNFDSX5:4:1132:18864:34757/1	60	-
chr17	4227196	4227197	A01177:95:HFCNFDSX5:4:1325:8296:7185/1	60	+
chr17	4230614	4230615	A01177:95:HFCNFDSX5:4:1212:29351:4633/1	60	-
chr17	4238377	4238378	A01177:95:HFCNFDSX5:4:1127:2483:35008/1	60	-
chr17	4251871	4251872	A01177:95:HFCNFDSX5:4:1526:18023:22216/1	60	-
chr17	4289675	4289676	A01177:95:HFCNFDSX5:4:1128:30490:35634/1	60	-
chr17	4290161	4290162	A01177:95:HFCNFDSX5:4:1110:5773:12962/1	60	+
chr17	4290351	4290352	A01177:95:HFCNFDSX5:4:1111:6723:6590/1	60	+
chr17	4309433	4309434	A01177:95:HFCNFDSX5:4:1439:19678:9706/1	60	+
chr17	4309694	4309695	A01177:95:HFCNFDSX5:4:1201:15980:22216/1	60	-
chr17	4321981	4321982	A01177:95:HFCNFDSX5:4:1141:20121:14199/1	60	-
chr17	4322467	4322468	A01177:95:HFCNFDSX5:4:1116:11098:15608/1	60	+
chr17	4329733	4329734	A01177:95:HFCNFDSX5:4:1102:7925:25927/1	60	+
chr17	4349493	4349494	A01177:95:HFCNFDSX5:4:1433:31159:1846/1	60	+
chr17	4693749	4693750	A01177:95:HFCNFDSX5:4:1114:8757:11365/1	60	-
chr17	4944164	4944165	A01177:95:HFCNFDSX5:4:1660:32181:8750	60	-
chr17	4962432	4962433	A01177:95:HFCNFDSX5:4:1434:31729:21809	60	+
chr17	5021491	5021492	A01177:95:HFCNFDSX5:4:1125:14841:18552/1	60	+
chr17	5021492	5021493	A01177:95:HFCNFDSX5:4:1426:15736:25927/1	60	+
chr17	5300132	5300133	A01177:95:HFCNFDSX5:4:1103:9552:36104/1	60	+
chr17	5336165	5336166	A01177:95:HFCNFDSX5:4:1145:8422:27383/1	60	-
chr17	6597520	6597521	A01177:95:HFCNFDSX5:4:1157:4372:3865/1	60	+
chr17	6598970	6598971	A01177:95:HFCNFDSX5:4:1113:12970:7169/1	60	-
chr17	7016044	7016045	A01177:95:HFCNFDSX5:4:1557:28827:16188	60	-
chr17	7201269	7201270	A01177:95:HFCNFDSX5:4:1174:21513:31704/1	60	-
chr17	7228887	7228888	A01177:95:HFCNFDSX5:4:2232:3730:8547	60	-
chr17	7250534	7250535	A01177:95:HFCNFDSX5:4:2157:2202:10379/1	60	+
chr17	7488661	7488662	A01177:95:HFCNFDSX5:4:2578:8196:6480/1	60	+
chr17	7489573	7489574	A01177:95:HFCNFDSX5:4:1125:4670:3317/1	60	-
chr17	7508298	7508299	A01177:95:HFCNFDSX5:4:1108:2356:6230/1	60	+
chr17	7567539	7567540	A01177:95:HFCNFDSX5:4:1228:20880:2268/1	60	+
chr17	7597075	7597076	A01177:95:HFCNFDSX5:4:1105:2691:24972/1	60	+
chr17	7603526	7603527	A01177:95:HFCNFDSX5:4:2538:1524:21605/1	60	-
chr17	7607504	7607505	A01177:95:HFCNFDSX5:4:1101:20211:1767/1	60	+
chr17	7684114	7684115	A01177:95:HFCNFDSX5:4:1609:15989:35070/1	60	+
chr17	7850565	7850566	A01177:95:HFCNFDSX5:4:1113:9959:8970/1	60	+
chr17	7877691	7877692	A01177:95:HFCNFDSX5:4:1145:2456:6746/1	60	+
chr17	7877736	7877737	A01177:95:HFCNFDSX5:4:1301:7247:5995/1	60	-
chr17	7898457	7898458	A01177:95:HFCNFDSX5:4:1271:18322:6762	60	-
chr17	7935906	7935907	A01177:95:HFCNFDSX5:4:1153:2383:15546/1	60	-
chr17	7946821	7946822	A01177:95:HFCNFDSX5:4:1103:29505:20212/1	60	-
chr17	8237339	8237340	A01177:95:HFCNFDSX5:4:1105:32217:17707/1	60	-
chr17	8242268	8242269	A01177:95:HFCNFDSX5:4:1109:17680:35274/1	60	+
chr17	8242681	8242682	A01177:95:HFCNFDSX5:4:1221:24035:4977/1	60	-
chr17	8242682	8242683	A01177:95:HFCNFDSX5:4:1622:22525:16767	60	-
chr17	8262470	8262471	A01177:95:HFCNFDSX5:4:1178:24080:29011/1	60	-
chr17	8272791	8272792	A01177:95:HFCNFDSX5:4:1348:2329:23594	60	+
chr17	8443297	8443298	A01177:95:HFCNFDSX5:4:1122:14922:13589/1	60	-
chr17	8449944	8449945	A01177:95:HFCNFDSX5:4:1121:2573:21668/1	60	-
chr17	8519926	8519927	A01177:95:HFCNFDSX5:4:1169:14841:31516/1	60	+
chr17	8554085	8554086	A01177:95:HFCNFDSX5:4:1258:15374:32659/1	60	-
chr17	8562579	8562580	A01177:95:HFCNFDSX5:4:1170:25798:24095/1	60	+
chr17	8569490	8569491	A01177:95:HFCNFDSX5:4:1115:4752:30733/1	60	-
chr17	8570372	8570373	A01177:95:HFCNFDSX5:4:1141:24777:30530	60	+
chr17	8602781	8602782	A01177:95:HFCNFDSX5:4:1302:10086:1924	60	-
chr17	8606929	8606930	A01177:95:HFCNFDSX5:4:1274:25735:31626/1	60	+
chr17	8613549	8613550	A01177:95:HFCNFDSX5:4:1169:8504:29403	60	+
chr17	8616180	8616181	A01177:95:HFCNFDSX5:4:1203:17381:24987/1	60	-
chr17	8932251	8932252	A01177:95:HFCNFDSX5:4:1262:25274:20525/1	60	+
chr17	10164468	10164469	A01177:95:HFCNFDSX5:4:1118:4264:12947/1	60	+
chr17	12068158	12068159	A01177:95:HFCNFDSX5:4:2162:13069:14293/1	60	-
chr17	12110741	12110742	A01177:95:HFCNFDSX5:4:1108:5141:7701/1	60	+
chr17	13842074	13842075	A01177:95:HFCNFDSX5:4:1225:32389:27211/1	60	+
chr17	14002728	14002729	A01177:95:HFCNFDSX5:4:1406:11523:26991/1	60	+
chr17	14124510	14124511	A01177:95:HFCNFDSX5:4:1111:19551:2597/1	60	-
chr17	14217988	14217989	A01177:95:HFCNFDSX5:4:1119:30825:21903/1	60	-
chr17	15898560	15898561	A01177:95:HFCNFDSX5:4:1428:4860:19335/1	60	+
chr17	16060436	16060437	A01177:95:HFCNFDSX5:4:1204:31313:6402/1	60	+
chr17	16065611	16065612	A01177:95:HFCNFDSX5:4:1105:5421:28447/1	60	+
chr17	16065613	16065614	A01177:95:HFCNFDSX5:4:2265:25663:10488/1	60	+
chr17	16143903	16143904	A01177:95:HFCNFDSX5:4:1407:2446:7232	60	-
chr17	16146548	16146549	A01177:95:HFCNFDSX5:4:1140:12328:29481/1	60	-
chr17	16187650	16187651	A01177:95:HFCNFDSX5:4:1370:32271:7592	60	-
chr17	16190165	16190166	A01177:95:HFCNFDSX5:4:1166:18340:11960	60	+
chr17	16816911	16816912	A01177:95:HFCNFDSX5:4:1164:11288:25426/1	60	-
chr17	18049545	18049546	A01177:95:HFCNFDSX5:4:1207:13187:36385	60	-
chr17	18050589	18050590	A01177:95:HFCNFDSX5:4:1111:29559:4993	60	+
chr17	18093165	18093166	A01177:95:HFCNFDSX5:4:1107:16052:18803/1	60	-
chr17	18792579	18792580	A01177:95:HFCNFDSX5:4:1167:7934:12352/1	60	-
chr17	18799970	18799971	A01177:95:HFCNFDSX5:4:2435:29062:13463/1	60	-
chr17	18801428	18801429	A01177:95:HFCNFDSX5:4:1515:29658:10332/1	60	+
chr17	19920701	19920702	A01177:95:HFCNFDSX5:4:1608:11433:26334	60	+
chr17	19982180	19982181	A01177:95:HFCNFDSX5:4:1304:13295:1752/1	60	+
chr17	21227719	21227720	A01177:95:HFCNFDSX5:4:2664:9082:28933/1	60	-
[truncated: 3,236 more rows]
