# Supplementary material for: HIV-1 capsid stability enables inositol phosphate-independent infection of target cells and promotes integration into genes
Source: PLoS Pathog. 2023 Jun 2;19(6):e1011423. doi: 10.1371/journal.ppat.1011423 (PMC10266667; doi:10.1371/journal.ppat.1011423)
Supplement: S2 Data — (TAR.GZ) [file ppat.1011423.s013.tar.gz › CEM_WT_B/CA_T200I-K203A/Unique_hg38_integration_sites/9035-GS-6.bed]

chr1	757688	757689	A01177:95:HFCNFDSX5:4:2240:9046:11115/1	60	+
chr1	812389	812390	A01177:95:HFCNFDSX5:4:1556:11993:21699	60	-
chr1	812540	812541	A01177:95:HFCNFDSX5:4:1146:10764:35853/1	60	+
chr1	1015349	1015350	A01177:95:HFCNFDSX5:4:2178:7057:32597	60	+
chr1	1217437	1217438	A01177:95:HFCNFDSX5:4:1151:4354:18709/1	60	+
chr1	1262990	1262991	A01177:95:HFCNFDSX5:4:1142:16504:11725/1	60	+
chr1	1317214	1317215	A01177:95:HFCNFDSX5:4:1129:24939:35728/1	60	-
chr1	1318501	1318502	A01177:95:HFCNFDSX5:4:1130:25075:11663/1	60	-
chr1	1346169	1346170	A01177:95:HFCNFDSX5:4:1166:16577:13667	60	-
chr1	1390927	1390928	A01177:95:HFCNFDSX5:4:1369:1470:35978	60	+
chr1	1392785	1392786	A01177:95:HFCNFDSX5:4:1143:21640:6872/1	60	+
chr1	1393345	1393346	A01177:95:HFCNFDSX5:4:1117:3540:1172/1	60	+
chr1	1394995	1394996	A01177:95:HFCNFDSX5:4:1515:17788:24878/1	60	+
chr1	1395049	1395050	A01177:95:HFCNFDSX5:4:1161:32877:12774/1	60	+
chr1	1396784	1396785	A01177:95:HFCNFDSX5:4:1159:1172:1548/1	60	+
chr1	1478215	1478216	A01177:95:HFCNFDSX5:4:2248:16884:25880	60	-
chr1	1483118	1483119	A01177:95:HFCNFDSX5:4:2148:27597:27305/1	60	-
chr1	1609810	1609811	A01177:95:HFCNFDSX5:4:1372:1597:33661/1	60	-
chr1	1647296	1647297	A01177:95:HFCNFDSX5:4:1523:5746:30138/1	60	-
chr1	1737771	1737772	A01177:95:HFCNFDSX5:4:1532:12671:28604/1	60	+
chr1	1821372	1821373	A01177:95:HFCNFDSX5:4:1148:23502:20556/1	60	-
chr1	1824329	1824330	A01177:95:HFCNFDSX5:4:2104:8639:1266/1	60	+
chr1	1881311	1881312	A01177:95:HFCNFDSX5:4:1532:2230:8234	60	+
chr1	1882336	1882337	A01177:95:HFCNFDSX5:4:1529:3459:36511	60	+
chr1	5929523	5929524	A01177:95:HFCNFDSX5:4:1108:23891:27179/1	60	-
chr1	6812946	6812947	A01177:95:HFCNFDSX5:4:1405:11234:35133/1	60	-
chr1	6836323	6836324	A01177:95:HFCNFDSX5:4:1169:3378:25285/1	60	-
chr1	8524047	8524048	A01177:95:HFCNFDSX5:4:1308:20654:33974	60	-
chr1	8612220	8612221	A01177:95:HFCNFDSX5:4:2577:10854:15530	60	+
chr1	9782350	9782351	A01177:95:HFCNFDSX5:4:1230:32208:28964/1	60	+
chr1	10092472	10092473	A01177:95:HFCNFDSX5:4:1109:22724:32769/1	60	+
chr1	10098300	10098301	A01177:95:HFCNFDSX5:4:1321:25138:33285/1	60	+
chr1	10101798	10101799	A01177:95:HFCNFDSX5:4:1106:8766:23688/1	60	+
chr1	10323038	10323039	A01177:95:HFCNFDSX5:4:1115:16830:14043/1	60	+
chr1	10467897	10467898	A01177:95:HFCNFDSX5:4:2135:30210:36683	60	+
chr1	10521615	10521616	A01177:95:HFCNFDSX5:4:1217:5909:28510/1	60	+
chr1	10556479	10556480	A01177:95:HFCNFDSX5:4:1353:11478:15107/1	60	+
chr1	11219809	11219810	A01177:95:HFCNFDSX5:4:1625:10782:23797	60	+
chr1	11221355	11221356	A01177:95:HFCNFDSX5:4:1105:10438:14027/1	60	+
chr1	12318544	12318545	A01177:95:HFCNFDSX5:4:1262:18322:6042	60	-
chr1	12339548	12339549	A01177:95:HFCNFDSX5:4:1234:16260:36667/1	60	+
chr1	12444915	12444916	A01177:95:HFCNFDSX5:4:2438:9408:31031	60	-
chr1	13720148	13720149	A01177:95:HFCNFDSX5:4:1103:17038:21261/1	60	-
chr1	13784370	13784371	A01177:95:HFCNFDSX5:4:1233:10221:33755	60	-
chr1	13790008	13790009	A01177:95:HFCNFDSX5:4:1103:26458:12399/1	60	-
chr1	15531731	15531732	A01177:95:HFCNFDSX5:4:1148:9100:6417/1	60	+
chr1	15630462	15630463	A01177:95:HFCNFDSX5:4:1438:26756:8343/1	60	-
chr1	15633685	15633686	A01177:95:HFCNFDSX5:4:2320:14461:3396/1	60	-
chr1	15862022	15862023	A01177:95:HFCNFDSX5:4:1136:32407:32659/1	60	-
chr1	15903175	15903176	A01177:95:HFCNFDSX5:4:1160:31430:19539/1	60	+
chr1	15919216	15919217	A01177:95:HFCNFDSX5:4:1118:16749:33974/1	60	-
chr1	15923366	15923367	A01177:95:HFCNFDSX5:4:1145:3188:28808/1	60	-
chr1	16259239	16259240	A01177:95:HFCNFDSX5:4:1409:3242:33254/1	60	+
chr1	16634363	16634364	A01177:95:HFCNFDSX5:4:1358:3721:33051/1	60	-
chr1	17035613	17035614	A01177:95:HFCNFDSX5:4:1660:30517:29293/1	60	-
chr1	19130802	19130803	A01177:95:HFCNFDSX5:4:2559:24207:11412/1	60	+
chr1	19135286	19135287	A01177:95:HFCNFDSX5:4:1113:10700:28291	60	-
chr1	19187007	19187008	A01177:95:HFCNFDSX5:4:1255:8513:25692/1	60	-
chr1	19436329	19436330	A01177:95:HFCNFDSX5:4:1122:28492:10285/1	60	+
chr1	19467868	19467869	A01177:95:HFCNFDSX5:4:2324:2772:2503/1	60	+
chr1	20952558	20952559	A01177:95:HFCNFDSX5:4:1125:20057:2315/1	60	-
chr1	20995359	20995360	A01177:95:HFCNFDSX5:4:1105:10999:2503/1	60	-
chr1	21041232	21041233	A01177:95:HFCNFDSX5:4:1156:21893:6527/1	60	+
chr1	21041233	21041234	A01177:95:HFCNFDSX5:4:1552:30671:8390/1	60	+
chr1	21047789	21047790	A01177:95:HFCNFDSX5:4:1128:1434:5635/1	60	+
chr1	21052391	21052392	A01177:95:HFCNFDSX5:4:1129:16676:4758/1	60	+
chr1	21058321	21058322	A01177:95:HFCNFDSX5:4:1460:21341:19100/1	60	+
chr1	21143846	21143847	A01177:95:HFCNFDSX5:4:2412:4309:31563/1	60	-
chr1	21143847	21143848	A01177:95:HFCNFDSX5:4:1169:22598:27853	60	-
chr1	21729056	21729057	A01177:95:HFCNFDSX5:4:1362:14281:34491/1	60	-
chr1	22493518	22493519	A01177:95:HFCNFDSX5:4:1140:14470:10551/1	60	+
chr1	22505610	22505611	A01177:95:HFCNFDSX5:4:1348:17535:7592/1	60	+
chr1	23079551	23079552	A01177:95:HFCNFDSX5:4:1253:31801:1642	60	-
chr1	23220097	23220098	A01177:95:HFCNFDSX5:4:2652:20690:27586	60	-
chr1	23325571	23325572	A01177:95:HFCNFDSX5:4:1211:9344:15922	60	-
chr1	23695804	23695805	A01177:95:HFCNFDSX5:4:1144:5746:22404/1	60	+
chr1	23699607	23699608	A01177:95:HFCNFDSX5:4:1339:26603:34162	60	-
chr1	23976560	23976561	A01177:95:HFCNFDSX5:4:1122:18620:28573/1	60	-
chr1	24678080	24678081	A01177:95:HFCNFDSX5:4:1113:12753:21042/1	60	+
chr1	25330381	25330382	A01177:95:HFCNFDSX5:4:1101:14461:19210/1	60	+
chr1	25349983	25349984	A01177:95:HFCNFDSX5:4:1133:16532:32471/1	60	+
chr1	25829584	25829585	A01177:95:HFCNFDSX5:4:1671:30870:36855	60	-
chr1	25903322	25903323	A01177:95:HFCNFDSX5:4:1176:17119:35712/1	60	-
chr1	26125075	26125076	A01177:95:HFCNFDSX5:4:1537:23375:1736/1	60	+
chr1	26700694	26700695	A01177:95:HFCNFDSX5:4:1311:4842:16141/1	60	-
chr1	26701184	26701185	A01177:95:HFCNFDSX5:4:1211:6406:5541/1	60	-
chr1	26733176	26733177	A01177:95:HFCNFDSX5:4:1218:22164:23531/1	60	+
chr1	26791656	26791657	A01177:95:HFCNFDSX5:4:2140:10303:14606/1	60	-
chr1	26845354	26845355	A01177:95:HFCNFDSX5:4:2177:6271:33833/1	60	+
chr1	26928848	26928849	A01177:95:HFCNFDSX5:4:1121:16387:20447/1	60	+
chr1	27482540	27482541	A01177:95:HFCNFDSX5:4:1104:4417:12649/1	60	+
chr1	27482541	27482542	A01177:95:HFCNFDSX5:4:1620:4101:35399	60	+
chr1	27755161	27755162	A01177:95:HFCNFDSX5:4:1678:20148:23390/1	60	-
chr1	27806377	27806378	A01177:95:HFCNFDSX5:4:1219:29035:5337/1	60	+
chr1	28075925	28075926	A01177:95:HFCNFDSX5:4:2217:17101:5181/1	60	-
chr1	28080738	28080739	A01177:95:HFCNFDSX5:4:1276:5204:14387/1	60	-
chr1	28209018	28209019	A01177:95:HFCNFDSX5:4:1112:15817:22529	60	+
chr1	28209019	28209020	A01177:95:HFCNFDSX5:4:1242:28176:13213	60	+
chr1	28419686	28419687	A01177:95:HFCNFDSX5:4:1105:31485:5760/1	60	+
chr1	28422005	28422006	A01177:95:HFCNFDSX5:4:1154:10022:23328/1	60	+
chr1	28753623	28753624	A01177:95:HFCNFDSX5:4:1258:23457:31375/1	60	-
chr1	28944214	28944215	A01177:95:HFCNFDSX5:4:1435:11053:29841	60	-
chr1	29014354	29014355	A01177:95:HFCNFDSX5:4:1255:7627:15076/1	60	+
chr1	29079758	29079759	A01177:95:HFCNFDSX5:4:2673:11803:5963/1	60	-
chr1	29161200	29161201	A01177:95:HFCNFDSX5:4:1114:32931:13275/1	60	+
chr1	30955873	30955874	A01177:95:HFCNFDSX5:4:1175:20076:20823/1	60	+
chr1	30974878	30974879	A01177:95:HFCNFDSX5:4:2117:31159:27242/1	60	-
chr1	31012560	31012561	A01177:95:HFCNFDSX5:4:1463:3152:2722/1	60	+
chr1	31027928	31027929	A01177:95:HFCNFDSX5:4:1123:22453:16517/1	60	-
chr1	31063811	31063812	A01177:95:HFCNFDSX5:4:1116:26675:32753/1	60	+
chr1	31914639	31914640	A01177:95:HFCNFDSX5:4:1134:9001:16861/1	60	-
chr1	31921409	31921410	A01177:95:HFCNFDSX5:4:1154:12057:31892/1	60	-
chr1	31926625	31926626	A01177:95:HFCNFDSX5:4:1443:22507:12477	60	-
chr1	32027845	32027846	A01177:95:HFCNFDSX5:4:1103:29107:15076/1	60	-
chr1	32050001	32050002	A01177:95:HFCNFDSX5:4:1427:5141:7889/1	60	-
chr1	32299508	32299509	A01177:95:HFCNFDSX5:4:1244:10827:8970	60	+
chr1	32631534	32631535	A01177:95:HFCNFDSX5:4:1246:17734:20369/1	60	-
chr1	35002547	35002548	A01177:95:HFCNFDSX5:4:1156:1461:26224/1	60	-
chr1	35104164	35104165	A01177:95:HFCNFDSX5:4:1333:6949:34663/1	60	+
chr1	35330837	35330838	A01177:95:HFCNFDSX5:4:1466:1497:9439	60	+
chr1	35636921	35636922	A01177:95:HFCNFDSX5:4:1221:3125:34585/1	60	+
chr1	35758741	35758742	A01177:95:HFCNFDSX5:4:1262:26485:26663/1	60	+
chr1	35967556	35967557	A01177:95:HFCNFDSX5:4:1130:15664:19382/1	60	+
chr1	35980273	35980274	A01177:95:HFCNFDSX5:4:1227:29324:7404	60	+
chr1	36062853	36062854	A01177:95:HFCNFDSX5:4:1233:32289:27383/1	60	+
chr1	36232770	36232771	A01177:95:HFCNFDSX5:4:1137:26793:7560/1	60	-
chr1	36266618	36266619	A01177:95:HFCNFDSX5:4:2443:30237:13432/1	60	-
chr1	36272126	36272127	A01177:95:HFCNFDSX5:4:1129:28293:9377/1	60	+
chr1	38852155	38852156	A01177:95:HFCNFDSX5:4:1674:13376:21026/1	60	-
chr1	39135334	39135335	A01177:95:HFCNFDSX5:4:1104:7437:19445/1	60	-
chr1	39267960	39267961	A01177:95:HFCNFDSX5:4:1666:10863:12665	60	-
chr1	39316137	39316138	A01177:95:HFCNFDSX5:4:1249:30020:21418/1	60	-
chr1	39317275	39317276	A01177:95:HFCNFDSX5:4:1115:14877:11162/1	60	+
chr1	39382112	39382113	A01177:95:HFCNFDSX5:4:1224:23619:6480	60	+
chr1	40171317	40171318	A01177:95:HFCNFDSX5:4:1331:23547:7482/1	60	+
chr1	40267666	40267667	A01177:95:HFCNFDSX5:4:1122:30065:8531/1	60	-
chr1	40715598	40715599	A01177:95:HFCNFDSX5:4:1130:16342:12414/1	60	-
chr1	40745030	40745031	A01177:95:HFCNFDSX5:4:1232:21513:10723/1	60	+
chr1	40747675	40747676	A01177:95:HFCNFDSX5:4:1263:10321:12258	60	-
chr1	41124240	41124241	A01177:95:HFCNFDSX5:4:1425:28094:13949/1	60	+
chr1	42188720	42188721	A01177:95:HFCNFDSX5:4:1131:31467:15843/1	60	+
chr1	42198481	42198482	A01177:95:HFCNFDSX5:4:1554:25988:14184/1	60	+
chr1	42670716	42670717	A01177:95:HFCNFDSX5:4:1231:20365:32753/1	60	+
chr1	42697747	42697748	A01177:95:HFCNFDSX5:4:1265:3884:11099/1	60	+
chr1	42939228	42939229	A01177:95:HFCNFDSX5:4:1275:4535:2425/1	60	-
chr1	43576496	43576497	A01177:95:HFCNFDSX5:4:1101:5321:2691/1	60	+
chr1	43662044	43662045	A01177:95:HFCNFDSX5:4:1173:24614:19539/1	60	+
chr1	43732617	43732618	A01177:95:HFCNFDSX5:4:1108:19153:30467/1	60	+
chr1	43752905	43752906	A01177:95:HFCNFDSX5:4:1110:17580:22232/1	60	-
chr1	43810345	43810346	A01177:95:HFCNFDSX5:4:1324:5565:13385/1	60	-
chr1	43824577	43824578	A01177:95:HFCNFDSX5:4:1601:13503:7529	60	-
chr1	44748973	44748974	A01177:95:HFCNFDSX5:4:1129:29894:35196/1	60	+
chr1	44953426	44953427	A01177:95:HFCNFDSX5:4:1134:13964:12837/1	60	-
chr1	45600952	45600953	A01177:95:HFCNFDSX5:4:1458:1289:14309/1	60	-
chr1	45679521	45679522	A01177:95:HFCNFDSX5:4:1317:3703:17769/1	60	+
chr1	46078498	46078499	A01177:95:HFCNFDSX5:4:1263:11297:22780/1	60	+
chr1	46079968	46079969	A01177:95:HFCNFDSX5:4:1550:1741:36135	60	-
chr1	46117826	46117827	A01177:95:HFCNFDSX5:4:1438:22869:19335	60	+
chr1	46255524	46255525	A01177:95:HFCNFDSX5:4:1563:21386:12602	60	+
chr1	46292590	46292591	A01177:95:HFCNFDSX5:4:1127:17219:1877/1	60	-
chr1	47926610	47926611	A01177:95:HFCNFDSX5:4:1126:27281:21684/1	60	-
chr1	51496157	51496158	A01177:95:HFCNFDSX5:4:1118:1371:35180/1	60	-
chr1	51744458	51744459	A01177:95:HFCNFDSX5:4:1114:28980:34084/1	60	-
chr1	52282342	52282343	A01177:95:HFCNFDSX5:4:1444:30038:6856	60	-
chr1	52482299	52482300	A01177:95:HFCNFDSX5:4:1349:11351:26412/1	60	-
chr1	52494750	52494751	A01177:95:HFCNFDSX5:4:1119:27959:1689/1	60	+
chr1	53028476	53028477	A01177:95:HFCNFDSX5:4:1170:14714:8124/1	60	+
chr1	53923884	53923885	A01177:95:HFCNFDSX5:4:1159:22996:1204/1	60	+
chr1	54399784	54399785	A01177:95:HFCNFDSX5:4:1119:26648:2707/1	60	+
chr1	57230219	57230220	A01177:95:HFCNFDSX5:4:1422:32732:7388	60	-
chr1	57390592	57390593	A01177:95:HFCNFDSX5:4:2545:6415:20838/1	60	+
chr1	62198372	62198373	A01177:95:HFCNFDSX5:4:1139:24135:22498/1	60	+
chr1	62487187	62487188	A01177:95:HFCNFDSX5:4:2325:24026:5963/1	60	-
chr1	62575991	62575992	A01177:95:HFCNFDSX5:4:1146:25283:5791/1	60	+
chr1	62597572	62597573	A01177:95:HFCNFDSX5:4:1101:12735:20353/1	60	-
chr1	62605353	62605354	A01177:95:HFCNFDSX5:4:1157:10185:17973/1	60	-
chr1	62731395	62731396	A01177:95:HFCNFDSX5:4:1143:22643:6417/1	60	+
chr1	63454121	63454122	A01177:95:HFCNFDSX5:4:1644:6289:24314/1	60	+
chr1	64977410	64977411	A01177:95:HFCNFDSX5:4:1562:29288:6809/1	60	+
chr1	65541386	65541387	A01177:95:HFCNFDSX5:4:2328:17409:19586	60	-
chr1	65617383	65617384	A01177:95:HFCNFDSX5:4:1166:7310:7044/1	60	+
chr1	70142410	70142411	A01177:95:HFCNFDSX5:4:1117:13042:1939/1	60	+
chr1	72195892	72195893	A01177:95:HFCNFDSX5:4:1256:8223:15515/1	60	-
chr1	72642994	72642995	A01177:95:HFCNFDSX5:4:2448:3269:36151	60	-
chr1	72865950	72865951	A01177:95:HFCNFDSX5:4:1129:29595:5494	60	-
chr1	72865951	72865952	A01177:95:HFCNFDSX5:4:1332:9733:34569/1	60	-
chr1	73311552	73311553	A01177:95:HFCNFDSX5:4:1105:9950:11992/1	60	+
chr1	74708095	74708096	A01177:95:HFCNFDSX5:4:1101:6560:13823	60	-
chr1	74868528	74868529	A01177:95:HFCNFDSX5:4:1578:28818:4805	60	-
chr1	77197985	77197986	A01177:95:HFCNFDSX5:4:1340:27543:15781	60	-
chr1	77570621	77570622	A01177:95:HFCNFDSX5:4:1107:22544:1235/1	60	-
chr1	77712943	77712944	A01177:95:HFCNFDSX5:4:1556:7735:16016/1	60	-
chr1	77715266	77715267	A01177:95:HFCNFDSX5:4:1403:26657:16626	60	-
chr1	77835119	77835120	A01177:95:HFCNFDSX5:4:1353:9245:11365/1	60	-
chr1	77947420	77947421	A01177:95:HFCNFDSX5:4:1407:6524:33927/1	60	+
chr1	82269205	82269206	A01177:95:HFCNFDSX5:4:2128:16947:12023/1	60	+
chr1	84188124	84188125	A01177:95:HFCNFDSX5:4:1204:8621:26976/1	60	-
chr1	84518924	84518925	A01177:95:HFCNFDSX5:4:2246:20528:34757	60	-
chr1	86883159	86883160	A01177:95:HFCNFDSX5:4:1167:7310:15468/1	60	+
chr1	86979746	86979747	A01177:95:HFCNFDSX5:4:1156:17083:10254/1	60	-
chr1	87005869	87005870	A01177:95:HFCNFDSX5:4:1212:22625:5353/1	60	-
chr1	87025067	87025068	A01177:95:HFCNFDSX5:4:1370:1262:20838	60	-
chr1	89250034	89250035	A01177:95:HFCNFDSX5:4:1105:9552:5635/1	60	-
chr1	89937057	89937058	A01177:95:HFCNFDSX5:4:1240:11885:17722/1	60	-
chr1	90008315	90008316	A01177:95:HFCNFDSX5:4:2110:8612:1783/1	60	-
chr1	90924349	90924350	A01177:95:HFCNFDSX5:4:2572:14262:9377	60	-
chr1	92337646	92337647	A01177:95:HFCNFDSX5:4:1144:6063:28526/1	60	-
chr1	92500058	92500059	A01177:95:HFCNFDSX5:4:1640:17291:22013	60	+
chr1	93143063	93143064	A01177:95:HFCNFDSX5:4:1150:31774:19758/1	60	+
chr1	93196679	93196680	A01177:95:HFCNFDSX5:4:1346:31702:2378	60	-
chr1	93268317	93268318	A01177:95:HFCNFDSX5:4:1219:10303:21778/1	60	+
chr1	95378879	95378880	A01177:95:HFCNFDSX5:4:1346:25355:24017	60	+
chr1	96764134	96764135	A01177:95:HFCNFDSX5:4:1434:6668:15295	60	+
chr1	96778809	96778810	A01177:95:HFCNFDSX5:4:1109:26078:14497/1	60	-
chr1	97408159	97408160	A01177:95:HFCNFDSX5:4:2557:14344:25739/1	60	-
chr1	97736999	97737000	A01177:95:HFCNFDSX5:4:1173:30707:8641/1	60	-
chr1	97740050	97740051	A01177:95:HFCNFDSX5:4:2374:21251:12868	60	+
chr1	97861417	97861418	A01177:95:HFCNFDSX5:4:1329:18846:23234/1	60	+
chr1	97905814	97905815	A01177:95:HFCNFDSX5:4:1245:31756:8860/1	60	-
chr1	97952600	97952601	A01177:95:HFCNFDSX5:4:2460:22245:2378/1	60	-
chr1	98280963	98280964	A01177:95:HFCNFDSX5:4:1102:27715:2644/1	60	+
chr1	98348486	98348487	A01177:95:HFCNFDSX5:4:1153:15130:3803/1	60	+
chr1	98388087	98388088	A01177:95:HFCNFDSX5:4:1134:21811:4006/1	60	+
chr1	98431655	98431656	A01177:95:HFCNFDSX5:4:1147:26304:30232/1	60	-
chr1	99877279	99877280	A01177:95:HFCNFDSX5:4:1238:26377:14606/1	60	-
chr1	99893455	99893456	A01177:95:HFCNFDSX5:4:2237:24704:27649	60	-
chr1	100115910	100115911	A01177:95:HFCNFDSX5:4:1368:23430:2174/1	60	-
chr1	100362451	100362452	A01177:95:HFCNFDSX5:4:2174:2582:29825	60	-
chr1	100433065	100433066	A01177:95:HFCNFDSX5:4:1468:26820:29935/1	60	+
chr1	102798785	102798786	A01177:95:HFCNFDSX5:4:1331:11966:21746/1	60	+
chr1	107906435	107906436	A01177:95:HFCNFDSX5:4:2377:28456:1485/1	60	-
chr1	108056385	108056386	A01177:95:HFCNFDSX5:4:1117:7482:18552/1	60	+
chr1	108059479	108059480	A01177:95:HFCNFDSX5:4:1463:5611:3662/1	60	-
chr1	109367670	109367671	A01177:95:HFCNFDSX5:4:1143:7030:12884/1	60	+
chr1	109379455	109379456	A01177:95:HFCNFDSX5:4:1109:4987:17519/1	60	+
chr1	109417306	109417307	A01177:95:HFCNFDSX5:4:1144:25699:32127/1	60	-
chr1	110878491	110878492	A01177:95:HFCNFDSX5:4:1165:25654:7498/1	60	-
chr1	111168179	111168180	A01177:95:HFCNFDSX5:4:1252:25617:20932/1	60	+
chr1	111631629	111631630	A01177:95:HFCNFDSX5:4:1261:4155:18897/1	60	+
chr1	112532955	112532956	A01177:95:HFCNFDSX5:4:1141:6415:5494	60	-
chr1	113435115	113435116	A01177:95:HFCNFDSX5:4:1124:14733:31892/1	60	+
chr1	113806699	113806700	A01177:95:HFCNFDSX5:4:2116:10041:6073	60	+
chr1	114364482	114364483	A01177:95:HFCNFDSX5:4:2141:5963:2487	60	-
chr1	114397127	114397128	A01177:95:HFCNFDSX5:4:1426:22218:22498/1	60	-
chr1	114431623	114431624	A01177:95:HFCNFDSX5:4:1624:18186:12633/1	60	-
chr1	114433882	114433883	A01177:95:HFCNFDSX5:4:1228:11713:28635/1	60	-
chr1	114745377	114745378	A01177:95:HFCNFDSX5:4:1123:28076:27038/1	60	+
chr1	116378567	116378568	A01177:95:HFCNFDSX5:4:1415:17870:24706	60	-
chr1	116585742	116585743	A01177:95:HFCNFDSX5:4:1449:28800:17394/1	60	+
chr1	116780239	116780240	A01177:95:HFCNFDSX5:4:1264:24180:7952/1	60	+
chr1	117405645	117405646	A01177:95:HFCNFDSX5:4:1624:4381:35070/1	60	+
chr1	117411241	117411242	A01177:95:HFCNFDSX5:4:1143:8115:33896/1	60	-
chr1	117425244	117425245	A01177:95:HFCNFDSX5:4:1401:15311:3740/1	60	-
chr1	117878210	117878211	A01177:95:HFCNFDSX5:4:2326:16306:35837	60	-
chr1	143231558	143231559	A01177:95:HFCNFDSX5:4:1108:26341:22561/1	60	-
chr1	147169873	147169874	A01177:95:HFCNFDSX5:4:1169:4589:23030/1	60	-
chr1	147292553	147292554	A01177:95:HFCNFDSX5:4:1130:25021:27696/1	60	+
chr1	149450225	149450226	A01177:95:HFCNFDSX5:4:1440:17291:29528	60	-
chr1	149774243	149774244	A01177:95:HFCNFDSX5:4:1156:30445:1172	60	+
chr1	149849202	149849203	A01177:95:HFCNFDSX5:4:1442:8938:13933	60	-
chr1	149978558	149978559	A01177:95:HFCNFDSX5:4:1109:22101:27993/1	60	+
chr1	149998741	149998742	A01177:95:HFCNFDSX5:4:1112:15212:12399/1	60	-
chr1	150071256	150071257	A01177:95:HFCNFDSX5:4:1124:24605:27759/1	60	-
chr1	150081613	150081614	A01177:95:HFCNFDSX5:4:1163:3748:22106/1	60	+
chr1	150216131	150216132	A01177:95:HFCNFDSX5:4:1359:13774:11757/1	60	-
chr1	150231140	150231141	A01177:95:HFCNFDSX5:4:1177:30662:27571/1	60	+
chr1	150333768	150333769	A01177:95:HFCNFDSX5:4:1267:20772:23688/1	60	+
chr1	150348706	150348707	A01177:95:HFCNFDSX5:4:2373:23927:22701	60	+
chr1	150442269	150442270	A01177:95:HFCNFDSX5:4:1143:31006:33802	60	-
chr1	150845262	150845263	A01177:95:HFCNFDSX5:4:1458:27561:12868/1	60	+
chr1	151116755	151116756	A01177:95:HFCNFDSX5:4:1557:3631:29105	60	-
chr1	151116759	151116760	A01177:95:HFCNFDSX5:4:2475:5439:10222/1	60	-
chr1	151661115	151661116	A01177:95:HFCNFDSX5:4:1238:32741:12289/1	60	+
chr1	153883353	153883354	A01177:95:HFCNFDSX5:4:1131:27489:10488/1	60	+
chr1	153885580	153885581	A01177:95:HFCNFDSX5:4:1408:13765:32127/1	60	-
chr1	154240256	154240257	A01177:95:HFCNFDSX5:4:1104:14705:16125/1	60	-
chr1	154620641	154620642	A01177:95:HFCNFDSX5:4:1119:7889:25582/1	60	+
chr1	155342327	155342328	A01177:95:HFCNFDSX5:4:1340:8639:5869/1	60	-
chr1	155411435	155411436	A01177:95:HFCNFDSX5:4:1109:27046:33833/1	60	+
chr1	155445050	155445051	A01177:95:HFCNFDSX5:4:1370:29550:29215	60	-
chr1	155454504	155454505	A01177:95:HFCNFDSX5:4:1206:9498:29966	60	-
chr1	155455668	155455669	A01177:95:HFCNFDSX5:4:1260:11044:2738/1	60	+
chr1	155464338	155464339	A01177:95:HFCNFDSX5:4:2529:31521:7106	60	-
chr1	155482831	155482832	A01177:95:HFCNFDSX5:4:1315:6858:1094	60	-
chr1	155499735	155499736	A01177:95:HFCNFDSX5:4:1206:13819:32847/1	60	-
chr1	155504448	155504449	A01177:95:HFCNFDSX5:4:1207:5882:33442/1	60	+
chr1	155508448	155508449	A01177:95:HFCNFDSX5:4:1107:3152:36198	60	-
chr1	155524122	155524123	A01177:95:HFCNFDSX5:4:1108:7355:13354/1	60	-
chr1	155673989	155673990	A01177:95:HFCNFDSX5:4:1134:21829:23234/1	60	-
chr1	155683524	155683525	A01177:95:HFCNFDSX5:4:1151:16477:11960/1	60	-
chr1	155801918	155801919	A01177:95:HFCNFDSX5:4:1129:13024:36260/1	60	-
chr1	155830904	155830905	A01177:95:HFCNFDSX5:4:1156:18267:24768/1	60	+
chr1	155915531	155915532	A01177:95:HFCNFDSX5:4:2269:17110:19069	60	-
chr1	155955122	155955123	A01177:95:HFCNFDSX5:4:1125:22381:19930/1	60	-
chr1	156203025	156203026	A01177:95:HFCNFDSX5:4:1121:9950:16250/1	60	-
chr1	156203791	156203792	A01177:95:HFCNFDSX5:4:2513:15347:3771	60	-
chr1	156204202	156204203	A01177:95:HFCNFDSX5:4:1230:17571:11725/1	60	-
chr1	156524722	156524723	A01177:95:HFCNFDSX5:4:1134:27787:11506	60	-
chr1	156795347	156795348	A01177:95:HFCNFDSX5:4:1105:26829:26162/1	60	+
chr1	158194263	158194264	A01177:95:HFCNFDSX5:4:2429:32633:17300	60	-
chr1	159020411	159020412	A01177:95:HFCNFDSX5:4:1437:32723:36370/1	60	+
chr1	160322411	160322412	A01177:95:HFCNFDSX5:4:1139:28980:8750/1	60	-
chr1	160505327	160505328	A01177:95:HFCNFDSX5:4:1131:17128:1658/1	60	+
chr1	160514619	160514620	A01177:95:HFCNFDSX5:4:2532:17029:25598/1	60	-
chr1	162588904	162588905	A01177:95:HFCNFDSX5:4:1350:6198:23375/1	60	+
chr1	164397601	164397602	A01177:95:HFCNFDSX5:4:1614:17282:18208/1	60	-
chr1	165444133	165444134	A01177:95:HFCNFDSX5:4:1159:6135:31970	60	-
chr1	165739328	165739329	A01177:95:HFCNFDSX5:4:1502:7690:9173/1	60	-
chr1	167115859	167115860	A01177:95:HFCNFDSX5:4:1232:11171:8719/1	60	-
chr1	167252368	167252369	A01177:95:HFCNFDSX5:4:1609:8938:11365/1	60	+
chr1	167276064	167276065	A01177:95:HFCNFDSX5:4:1362:7609:4617	60	-
chr1	167302673	167302674	A01177:95:HFCNFDSX5:4:1104:26096:3380/1	60	+
chr1	168005719	168005720	A01177:95:HFCNFDSX5:4:1557:21911:37059/1	60	+
chr1	168183314	168183315	A01177:95:HFCNFDSX5:4:1107:30409:30608/1	60	+
chr1	168419240	168419241	A01177:95:HFCNFDSX5:4:1511:23411:35556/1	60	-
chr1	169833824	169833825	A01177:95:HFCNFDSX5:4:1114:10529:18380	60	-
chr1	171487507	171487508	A01177:95:HFCNFDSX5:4:1108:26838:28087/1	60	-
chr1	171593569	171593570	A01177:95:HFCNFDSX5:4:1448:30400:30812/1	60	-
chr1	172579984	172579985	A01177:95:HFCNFDSX5:4:1414:14940:12649/1	60	-
chr1	173963675	173963676	A01177:95:HFCNFDSX5:4:1471:10682:26663/1	60	-
chr1	173992826	173992827	A01177:95:HFCNFDSX5:4:1269:1334:34961/1	60	-
chr1	174222212	174222213	A01177:95:HFCNFDSX5:4:2568:23149:26710	60	-
chr1	174278514	174278515	A01177:95:HFCNFDSX5:4:2523:13747:20885/1	60	-
chr1	176074825	176074826	A01177:95:HFCNFDSX5:4:1125:31141:27774	60	+
chr1	178875391	178875392	A01177:95:HFCNFDSX5:4:1358:11948:14418/1	60	-
chr1	179196681	179196682	A01177:95:HFCNFDSX5:4:1560:17969:18333/1	60	+
chr1	179898772	179898773	A01177:95:HFCNFDSX5:4:1148:28673:11381/1	60	-
chr1	179994302	179994303	A01177:95:HFCNFDSX5:4:2569:27145:9330/1	60	+
chr1	180000154	180000155	A01177:95:HFCNFDSX5:4:1125:27118:13636/1	60	+
chr1	180364019	180364020	A01177:95:HFCNFDSX5:4:1248:19569:27931	60	-
chr1	180371664	180371665	A01177:95:HFCNFDSX5:4:1118:32416:31829/1	60	+
chr1	180681964	180681965	A01177:95:HFCNFDSX5:4:1105:2383:22373/1	60	-
chr1	182859757	182859758	A01177:95:HFCNFDSX5:4:1428:21676:35524/1	60	+
chr1	183529726	183529727	A01177:95:HFCNFDSX5:4:1170:20428:21778/1	60	-
chr1	184701145	184701146	A01177:95:HFCNFDSX5:4:1155:12924:6120/1	60	+
chr1	184824742	184824743	A01177:95:HFCNFDSX5:4:1174:17680:8907/1	60	+
chr1	186336466	186336467	A01177:95:HFCNFDSX5:4:1116:24994:3724/1	60	-
chr1	187106531	187106532	A01177:95:HFCNFDSX5:4:1564:17707:13870/1	60	-
chr1	192053103	192053104	A01177:95:HFCNFDSX5:4:2367:7925:9831/1	60	-
chr1	192053105	192053106	A01177:95:HFCNFDSX5:4:1153:26910:6449/1	60	-
chr1	192192176	192192177	A01177:95:HFCNFDSX5:4:1121:32759:35274/1	60	-
chr1	195368800	195368801	A01177:95:HFCNFDSX5:4:1276:3676:23578/1	60	+
chr1	197080115	197080116	A01177:95:HFCNFDSX5:4:1115:17065:28635/1	60	-
chr1	197614372	197614373	A01177:95:HFCNFDSX5:4:1362:3812:15045/1	60	-
chr1	197744154	197744155	A01177:95:HFCNFDSX5:4:1153:32642:2315/1	60	-
chr1	198367324	198367325	A01177:95:HFCNFDSX5:4:1103:32316:24298/1	60	-
chr1	199072320	199072321	A01177:95:HFCNFDSX5:4:1263:18439:6746/1	60	+
chr1	199125799	199125800	A01177:95:HFCNFDSX5:4:1136:26946:18129	60	-
chr1	199133198	199133199	A01177:95:HFCNFDSX5:4:1334:15302:13808/1	60	-
chr1	199142151	199142152	A01177:95:HFCNFDSX5:4:1111:29324:34115/1	60	-
chr1	199186037	199186038	A01177:95:HFCNFDSX5:4:1105:31313:14575/1	60	+
chr1	200574050	200574051	A01177:95:HFCNFDSX5:4:1140:3016:12759/1	60	+
chr1	200604898	200604899	A01177:95:HFCNFDSX5:4:1642:2672:27727/1	60	+
chr1	200847291	200847292	A01177:95:HFCNFDSX5:4:1178:17897:34835/1	60	+
chr1	201867930	201867931	A01177:95:HFCNFDSX5:4:1168:32560:5588/1	60	-
chr1	202367034	202367035	A01177:95:HFCNFDSX5:4:1136:9787:26553/1	60	-
chr1	203656197	203656198	A01177:95:HFCNFDSX5:4:1221:8052:23171/1	60	-
chr1	204543026	204543027	A01177:95:HFCNFDSX5:4:1147:14787:27195/1	60	+
chr1	204545499	204545500	A01177:95:HFCNFDSX5:4:2146:20446:24064/1	60	-
chr1	205625239	205625240	A01177:95:HFCNFDSX5:4:1239:30933:24565	60	-
chr1	206048371	206048372	A01177:95:HFCNFDSX5:4:1145:9471:11976/1	60	+
chr1	206089236	206089237	A01177:95:HFCNFDSX5:4:1168:24080:15608/1	60	-
chr1	206090135	206090136	A01177:95:HFCNFDSX5:4:1421:13060:3944/1	60	-
chr1	206090581	206090582	A01177:95:HFCNFDSX5:4:1107:10890:14873/1	60	-
chr1	206091602	206091603	A01177:95:HFCNFDSX5:4:2507:18801:18208/1	60	+
chr1	206416851	206416852	A01177:95:HFCNFDSX5:4:2523:13684:17112	60	-
chr1	206590763	206590764	A01177:95:HFCNFDSX5:4:1138:16125:13573/1	60	+
chr1	206707370	206707371	A01177:95:HFCNFDSX5:4:1204:7744:29747	60	+
chr1	207780303	207780304	A01177:95:HFCNFDSX5:4:1203:4734:6183/1	60	+
chr1	211306102	211306103	A01177:95:HFCNFDSX5:4:2469:17770:34585/1	60	+
chr1	211805009	211805010	A01177:95:HFCNFDSX5:4:1141:18991:15812/1	60	-
chr1	212064921	212064922	A01177:95:HFCNFDSX5:4:1373:9950:26334/1	60	-
chr1	212077124	212077125	A01177:95:HFCNFDSX5:4:1101:8522:4413/1	60	+
chr1	212349183	212349184	A01177:95:HFCNFDSX5:4:1373:19361:23813/1	60	-
chr1	212349184	212349185	A01177:95:HFCNFDSX5:4:1267:5421:25347/1	60	-
chr1	212718812	212718813	A01177:95:HFCNFDSX5:4:1129:10655:27899/1	60	+
chr1	212862490	212862491	A01177:95:HFCNFDSX5:4:1159:17562:26553/1	60	+
chr1	213171965	213171966	A01177:95:HFCNFDSX5:4:1210:6750:5854/1	60	+
chr1	213235031	213235032	A01177:95:HFCNFDSX5:4:1131:11089:4413/1	60	+
chr1	214660641	214660642	A01177:95:HFCNFDSX5:4:1376:14145:5290/1	60	+
chr1	215575613	215575614	A01177:95:HFCNFDSX5:4:1254:10149:27931/1	60	+
chr1	216849668	216849669	A01177:95:HFCNFDSX5:4:1223:26702:35305/1	60	+
chr1	217093767	217093768	A01177:95:HFCNFDSX5:4:2124:29360:1986	60	-
chr1	217488721	217488722	A01177:95:HFCNFDSX5:4:1306:22824:32189/1	60	-
chr1	217748228	217748229	A01177:95:HFCNFDSX5:4:2535:24966:27633	60	-
chr1	223954932	223954933	A01177:95:HFCNFDSX5:4:2351:1588:18865	60	-
chr1	225494026	225494027	A01177:95:HFCNFDSX5:4:1232:30653:34820/1	60	-
chr1	225498828	225498829	A01177:95:HFCNFDSX5:4:1108:27498:1705/1	60	-
chr1	225501899	225501900	A01177:95:HFCNFDSX5:4:1128:27064:15295/1	60	-
chr1	225531875	225531876	A01177:95:HFCNFDSX5:4:1165:12707:16705/1	60	+
chr1	225569898	225569899	A01177:95:HFCNFDSX5:4:2345:25509:4210	60	+
chr1	226152918	226152919	A01177:95:HFCNFDSX5:4:1477:27697:33896/1	60	-
chr1	226161731	226161732	A01177:95:HFCNFDSX5:4:1632:4951:19398/1	60	-
chr1	226233980	226233981	A01177:95:HFCNFDSX5:4:2447:21124:19319	60	-
chr1	226237022	226237023	A01177:95:HFCNFDSX5:4:1146:26404:24893/1	60	+
chr1	226256146	226256147	A01177:95:HFCNFDSX5:4:2541:25183:17018	60	-
chr1	226292112	226292113	A01177:95:HFCNFDSX5:4:1236:31150:17519	60	+
chr1	226668698	226668699	A01177:95:HFCNFDSX5:4:1439:25328:19523/1	60	+
chr1	227753505	227753506	A01177:95:HFCNFDSX5:4:1207:20871:21355/1	60	-
chr1	228086409	228086410	A01177:95:HFCNFDSX5:4:1337:21513:10598/1	60	-
chr1	228090037	228090038	A01177:95:HFCNFDSX5:4:2636:22164:12414/1	60	+
chr1	228243551	228243552	A01177:95:HFCNFDSX5:4:1114:27570:14669/1	60	+
chr1	228254037	228254038	A01177:95:HFCNFDSX5:4:1236:26919:8531/1	60	-
chr1	228266087	228266088	A01177:95:HFCNFDSX5:4:1136:9959:5118/1	60	+
chr1	228300776	228300777	A01177:95:HFCNFDSX5:4:1239:22598:1924/1	60	+
chr1	228326069	228326070	A01177:95:HFCNFDSX5:4:1519:9815:21245/1	60	+
chr1	228490985	228490986	A01177:95:HFCNFDSX5:4:1141:29161:25097/1	60	+
chr1	228650054	228650055	A01177:95:HFCNFDSX5:4:1254:15989:36761/1	60	-
chr1	228653642	228653643	A01177:95:HFCNFDSX5:4:1545:7826:29951	60	+
chr1	228656508	228656509	A01177:95:HFCNFDSX5:4:1108:9905:12038/1	60	+
chr1	229286246	229286247	A01177:95:HFCNFDSX5:4:1172:3441:33818/1	60	+
chr1	229295034	229295035	A01177:95:HFCNFDSX5:4:1401:12319:5822/1	60	-
chr1	229300603	229300604	A01177:95:HFCNFDSX5:4:1138:8630:8923/1	60	-
chr1	229304049	229304050	A01177:95:HFCNFDSX5:4:1504:15754:13056/1	60	+
chr1	229305748	229305749	A01177:95:HFCNFDSX5:4:1218:30237:30624/1	60	+
chr1	229324759	229324760	A01177:95:HFCNFDSX5:4:1370:2700:4225/1	60	-
chr1	229450121	229450122	A01177:95:HFCNFDSX5:4:1148:9968:11146/1	60	+
chr1	229487260	229487261	A01177:95:HFCNFDSX5:4:1370:9706:21120/1	60	-
chr1	229488476	229488477	A01177:95:HFCNFDSX5:4:1310:31656:20713/1	60	+
chr1	229621718	229621719	A01177:95:HFCNFDSX5:4:1127:16062:17002/1	60	-
chr1	230674529	230674530	A01177:95:HFCNFDSX5:4:1162:32163:32205/1	60	-
chr1	230692123	230692124	A01177:95:HFCNFDSX5:4:2563:31015:23610/1	60	+
chr1	230958771	230958772	A01177:95:HFCNFDSX5:4:1101:14588:9032/1	60	-
chr1	231235056	231235057	A01177:95:HFCNFDSX5:4:2144:8169:5243/1	60	-
chr1	231372375	231372376	A01177:95:HFCNFDSX5:4:1117:27353:31360/1	60	+
chr1	231546228	231546229	A01177:95:HFCNFDSX5:4:2343:15781:25316	60	-
chr1	232894236	232894237	A01177:95:HFCNFDSX5:4:1108:9353:11365/1	60	-
chr1	233239756	233239757	A01177:95:HFCNFDSX5:4:2503:8974:10645/1	60	-
chr1	233242137	233242138	A01177:95:HFCNFDSX5:4:1540:13593:9157	60	+
chr1	234434159	234434160	A01177:95:HFCNFDSX5:4:2253:12111:20431	60	-
chr1	235199929	235199930	A01177:95:HFCNFDSX5:4:1106:27272:26240/1	60	-
chr1	235213468	235213469	A01177:95:HFCNFDSX5:4:1104:20419:18255/1	60	-
chr1	235218615	235218616	A01177:95:HFCNFDSX5:4:1107:30499:10473	60	-
chr1	235237320	235237321	A01177:95:HFCNFDSX5:4:1154:2383:3082/1	60	-
chr1	235256834	235256835	A01177:95:HFCNFDSX5:4:1247:26078:10770/1	60	-
chr1	235270951	235270952	A01177:95:HFCNFDSX5:4:1171:15465:8766/1	60	+
chr1	235292143	235292144	A01177:95:HFCNFDSX5:4:1622:28944:15828/1	60	-
chr1	235324507	235324508	A01177:95:HFCNFDSX5:4:1234:22824:9799/1	60	-
chr1	236814330	236814331	A01177:95:HFCNFDSX5:4:1240:13792:10285/1	60	+
chr1	236838647	236838648	A01177:95:HFCNFDSX5:4:1418:17770:20807	60	-
chr1	237746958	237746959	A01177:95:HFCNFDSX5:4:2266:11614:35321/1	60	-
chr1	238680629	238680630	A01177:95:HFCNFDSX5:4:1539:22245:35916	60	+
chr1	241619466	241619467	A01177:95:HFCNFDSX5:4:1227:14823:9533/1	60	-
chr1	241867413	241867414	A01177:95:HFCNFDSX5:4:1216:11279:4930/1	60	+
chr1	241882017	241882018	A01177:95:HFCNFDSX5:4:1114:28085:7921/1	60	-
chr1	244547099	244547100	A01177:95:HFCNFDSX5:4:1259:25192:2065/1	60	-
chr1	244675124	244675125	A01177:95:HFCNFDSX5:4:1232:18114:17206/1	60	-
chr1	246108146	246108147	A01177:95:HFCNFDSX5:4:1510:18873:3583/1	60	+
chr10	162382	162383	A01177:95:HFCNFDSX5:4:1243:30056:18286	60	+
chr10	216549	216550	A01177:95:HFCNFDSX5:4:1413:25283:35383/1	60	-
chr10	2034594	2034595	A01177:95:HFCNFDSX5:4:2332:23656:8108	60	-
chr10	4052690	4052691	A01177:95:HFCNFDSX5:4:1246:2356:3850	60	+
chr10	7710105	7710106	A01177:95:HFCNFDSX5:4:1272:20754:9846/1	60	+
chr10	8577521	8577522	A01177:95:HFCNFDSX5:4:1344:14877:32268/1	60	+
chr10	11931883	11931884	A01177:95:HFCNFDSX5:4:1313:8648:18693/1	60	+
chr10	13739918	13739919	A01177:95:HFCNFDSX5:4:1174:31503:7012/1	60	-
chr10	17067635	17067636	A01177:95:HFCNFDSX5:4:1247:13747:18004	60	+
chr10	17664829	17664830	A01177:95:HFCNFDSX5:4:1101:24035:10614/1	60	+
chr10	17674111	17674112	A01177:95:HFCNFDSX5:4:1130:24623:26725/1	60	+
chr10	18869824	18869825	A01177:95:HFCNFDSX5:4:1135:4056:10958/1	60	-
chr10	21574512	21574513	A01177:95:HFCNFDSX5:4:2426:13232:32142	60	-
chr10	21928060	21928061	A01177:95:HFCNFDSX5:4:1122:12075:22467/1	60	-
chr10	27011103	27011104	A01177:95:HFCNFDSX5:4:1108:21233:20885/1	60	+
chr10	28524768	28524769	A01177:95:HFCNFDSX5:4:1108:30092:34444/1	60	-
chr10	28582766	28582767	A01177:95:HFCNFDSX5:4:1141:10520:31391/1	60	-
chr10	28595407	28595408	A01177:95:HFCNFDSX5:4:2369:2980:35180/1	60	-
chr10	31383797	31383798	A01177:95:HFCNFDSX5:4:1145:18367:15107/1	60	-
chr10	31814823	31814824	A01177:95:HFCNFDSX5:4:2539:2654:34648	60	-
chr10	32492894	32492895	A01177:95:HFCNFDSX5:4:1251:26078:12555/1	60	-
chr10	32907164	32907165	A01177:95:HFCNFDSX5:4:1329:5484:8171/1	60	-
chr10	32927075	32927076	A01177:95:HFCNFDSX5:4:2151:17228:14418/1	60	-
chr10	34424206	34424207	A01177:95:HFCNFDSX5:4:2344:16866:28823/1	60	-
chr10	34522423	34522424	A01177:95:HFCNFDSX5:4:1519:20537:22748/1	60	-
chr10	34782766	34782767	A01177:95:HFCNFDSX5:4:1667:14461:1141/1	60	-
chr10	35494715	35494716	A01177:95:HFCNFDSX5:4:1614:22589:4914/1	60	+
chr10	35774987	35774988	A01177:95:HFCNFDSX5:4:1121:10167:10770/1	60	-
chr10	37488024	37488025	A01177:95:HFCNFDSX5:4:2673:1551:27101	60	+
chr10	37962473	37962474	A01177:95:HFCNFDSX5:4:1278:4056:6887	60	+
chr10	42543332	42543333	A01177:95:HFCNFDSX5:4:1522:17409:17300/1	60	+
chr10	45919372	45919373	A01177:95:HFCNFDSX5:4:1161:4860:33959/1	60	+
chr10	49505882	49505883	A01177:95:HFCNFDSX5:4:1278:31882:12900/1	60	-
chr10	49844883	49844884	A01177:95:HFCNFDSX5:4:1628:14886:31438/1	60	-
chr10	49950582	49950583	A01177:95:HFCNFDSX5:4:1155:26666:24439/1	60	-
chr10	50457449	50457450	A01177:95:HFCNFDSX5:4:1121:19298:25520/1	60	+
chr10	52816935	52816936	A01177:95:HFCNFDSX5:4:1109:13313:9768	60	-
chr10	58289269	58289270	A01177:95:HFCNFDSX5:4:1125:31078:22279/1	60	+
chr10	58979144	58979145	A01177:95:HFCNFDSX5:4:1156:26937:19335/1	60	+
chr10	61292038	61292039	A01177:95:HFCNFDSX5:4:1134:6144:22216/1	60	-
chr10	61312372	61312373	A01177:95:HFCNFDSX5:4:1124:27868:21605/1	60	+
chr10	61434309	61434310	A01177:95:HFCNFDSX5:4:1120:2085:29277/1	60	-
chr10	61686773	61686774	A01177:95:HFCNFDSX5:4:1229:27127:6167/1	60	+
chr10	61756613	61756614	A01177:95:HFCNFDSX5:4:1221:25536:3756/1	60	+
chr10	61778583	61778584	A01177:95:HFCNFDSX5:4:1549:23818:5165/1	60	+
chr10	61971425	61971426	A01177:95:HFCNFDSX5:4:1226:30002:22200	60	+
chr10	62078226	62078227	A01177:95:HFCNFDSX5:4:2134:27814:25833	60	-
chr10	62215815	62215816	A01177:95:HFCNFDSX5:4:2576:26449:15546	60	-
chr10	62237989	62237990	A01177:95:HFCNFDSX5:4:1106:24813:12524/1	60	-
chr10	63920974	63920975	A01177:95:HFCNFDSX5:4:1322:12834:33583	60	-
chr10	68038048	68038049	A01177:95:HFCNFDSX5:4:1239:28022:28729/1	60	+
chr10	68449568	68449569	A01177:95:HFCNFDSX5:4:1101:14868:23015	60	+
chr10	68887397	68887398	A01177:95:HFCNFDSX5:4:2364:32904:7341	60	+
chr10	69141974	69141975	A01177:95:HFCNFDSX5:4:2505:18620:17237	60	+
chr10	70196722	70196723	A01177:95:HFCNFDSX5:4:1551:16938:2769/1	60	+
chr10	72157065	72157066	A01177:95:HFCNFDSX5:4:1266:4218:18098	60	-
chr10	72253531	72253532	A01177:95:HFCNFDSX5:4:2501:28754:21010/1	60	+
chr10	72716739	72716740	A01177:95:HFCNFDSX5:4:1109:32416:13730/1	60	+
chr10	73053308	73053309	A01177:95:HFCNFDSX5:4:1171:1967:25441/1	60	-
chr10	73075854	73075855	A01177:95:HFCNFDSX5:4:1105:26639:29653/1	60	+
chr10	73105335	73105336	A01177:95:HFCNFDSX5:4:1125:14977:31970/1	60	+
chr10	73308451	73308452	A01177:95:HFCNFDSX5:4:1137:4237:3787/1	60	-
chr10	73350711	73350712	A01177:95:HFCNFDSX5:4:1122:19280:34006/1	60	-
chr10	73388895	73388896	A01177:95:HFCNFDSX5:4:1249:24334:24878/1	60	-
chr10	74078682	74078683	A01177:95:HFCNFDSX5:4:1132:19379:8281/1	60	+
chr10	74228229	74228230	A01177:95:HFCNFDSX5:4:1434:28420:23062/1	60	-
chr10	74293969	74293970	A01177:95:HFCNFDSX5:4:1123:17951:13135/1	60	+
chr10	74308166	74308167	A01177:95:HFCNFDSX5:4:1149:4327:8672/1	60	-
chr10	74373508	74373509	A01177:95:HFCNFDSX5:4:1268:5177:17378/1	60	-
chr10	74542282	74542283	A01177:95:HFCNFDSX5:4:1372:21685:30373/1	60	-
chr10	74547039	74547040	A01177:95:HFCNFDSX5:4:1167:3179:10786/1	60	-
chr10	74591233	74591234	A01177:95:HFCNFDSX5:4:2363:20184:32941/1	60	+
chr10	74837058	74837059	A01177:95:HFCNFDSX5:4:1257:3875:14716/1	60	-
chr10	74968398	74968399	A01177:95:HFCNFDSX5:4:1127:18719:21073/1	60	+
chr10	75204356	75204357	A01177:95:HFCNFDSX5:4:1123:13548:13714/1	60	+
chr10	88033634	88033635	A01177:95:HFCNFDSX5:4:1207:27597:8171/1	60	-
chr10	88142824	88142825	A01177:95:HFCNFDSX5:4:1131:25346:14575/1	60	-
chr10	88143425	88143426	A01177:95:HFCNFDSX5:4:1461:21594:36135/1	60	-
chr10	88186238	88186239	A01177:95:HFCNFDSX5:4:1577:19425:9737	60	+
chr10	88203488	88203489	A01177:95:HFCNFDSX5:4:1638:27371:8531/1	60	+
chr10	88359031	88359032	A01177:95:HFCNFDSX5:4:1341:9390:22639/1	60	+
chr10	88430911	88430912	A01177:95:HFCNFDSX5:4:1403:17806:2644/1	60	+
chr10	88532946	88532947	A01177:95:HFCNFDSX5:4:1123:21160:30436/1	60	+
chr10	89752505	89752506	A01177:95:HFCNFDSX5:4:1142:15429:9173/1	60	+
chr10	91298458	91298459	A01177:95:HFCNFDSX5:4:2419:1714:26005/1	60	+
chr10	92145668	92145669	A01177:95:HFCNFDSX5:4:1102:5276:7748	60	+
chr10	92179686	92179687	A01177:95:HFCNFDSX5:4:1450:7012:23876/1	60	-
chr10	92456903	92456904	A01177:95:HFCNFDSX5:4:1128:15682:14685/1	60	+
chr10	92725233	92725234	A01177:95:HFCNFDSX5:4:1163:9724:32550/1	60	+
chr10	92959734	92959735	A01177:95:HFCNFDSX5:4:1427:7211:26694/1	60	+
chr10	93249362	93249363	A01177:95:HFCNFDSX5:4:1149:13648:29324/1	60	-
chr10	93359527	93359528	A01177:95:HFCNFDSX5:4:1324:25174:30467/1	60	-
chr10	94265632	94265633	A01177:95:HFCNFDSX5:4:1112:1316:12352/1	60	+
chr10	94595389	94595390	A01177:95:HFCNFDSX5:4:1113:6298:2973/1	60	+
chr10	94595666	94595667	A01177:95:HFCNFDSX5:4:1116:21197:25175/1	60	-
chr10	94607659	94607660	A01177:95:HFCNFDSX5:4:1434:30662:33270	60	-
chr10	94607818	94607819	A01177:95:HFCNFDSX5:4:1272:20799:29684	60	+
chr10	95592687	95592688	A01177:95:HFCNFDSX5:4:2241:25617:31203/1	60	+
chr10	96540274	96540275	A01177:95:HFCNFDSX5:4:2426:24885:1501/1	60	+
chr10	96742230	96742231	A01177:95:HFCNFDSX5:4:2445:24180:4601	60	+
chr10	96900586	96900587	A01177:95:HFCNFDSX5:4:1405:14823:13354/1	60	+
chr10	96907855	96907856	A01177:95:HFCNFDSX5:4:1105:10655:9173/1	60	+
chr10	97134900	97134901	A01177:95:HFCNFDSX5:4:1546:12825:31532	60	-
chr10	97235533	97235534	A01177:95:HFCNFDSX5:4:1607:30346:36793/1	60	+
chr10	99691748	99691749	A01177:95:HFCNFDSX5:4:1167:9308:28698/1	60	+
chr10	99739807	99739808	A01177:95:HFCNFDSX5:4:1106:16152:35352/1	60	-
chr10	100159626	100159627	A01177:95:HFCNFDSX5:4:1217:9561:22623/1	60	-
chr10	100177664	100177665	A01177:95:HFCNFDSX5:4:1217:11849:16157/1	60	-
chr10	100355191	100355192	A01177:95:HFCNFDSX5:4:2115:14461:3458/1	60	+
chr10	100377543	100377544	A01177:95:HFCNFDSX5:4:1119:18267:17033/1	60	+
chr10	100934874	100934875	A01177:95:HFCNFDSX5:4:1169:8910:15139/1	60	+
chr10	100961778	100961779	A01177:95:HFCNFDSX5:4:1471:23348:36166/1	60	-
chr10	101396339	101396340	A01177:95:HFCNFDSX5:4:1471:10682:1204/1	60	-
chr10	101511306	101511307	A01177:95:HFCNFDSX5:4:1665:16767:30718/1	60	-
chr10	101870288	101870289	A01177:95:HFCNFDSX5:4:1103:31946:18959	60	-
chr10	101965317	101965318	A01177:95:HFCNFDSX5:4:1229:5159:4069/1	60	+
chr10	101969344	101969345	A01177:95:HFCNFDSX5:4:1109:22083:1783/1	60	-
chr10	102040488	102040489	A01177:95:HFCNFDSX5:4:1127:31096:12602/1	60	+
chr10	102249581	102249582	A01177:95:HFCNFDSX5:4:2213:15167:1235	60	+
chr10	102271389	102271390	A01177:95:HFCNFDSX5:4:1326:23665:1204/1	60	-
chr10	102293398	102293399	A01177:95:HFCNFDSX5:4:1614:7301:11475	60	+
chr10	102496569	102496570	A01177:95:HFCNFDSX5:4:1260:10719:24721/1	60	+
chr10	103098808	103098809	A01177:95:HFCNFDSX5:4:2160:18837:16986/1	60	-
chr10	103104432	103104433	A01177:95:HFCNFDSX5:4:2466:24487:34820/1	60	-
chr10	103117794	103117795	A01177:95:HFCNFDSX5:4:1129:22923:8406/1	60	+
chr10	103182427	103182428	A01177:95:HFCNFDSX5:4:1148:13340:11350/1	60	-
chr10	103408198	103408199	A01177:95:HFCNFDSX5:4:1136:29966:22952/1	60	-
chr10	103999381	103999382	A01177:95:HFCNFDSX5:4:1617:32226:22545/1	60	-
chr10	104018062	104018063	A01177:95:HFCNFDSX5:4:1101:32407:27148/1	60	-
chr10	110578387	110578388	A01177:95:HFCNFDSX5:4:2360:19696:14184/1	60	+
chr10	110908215	110908216	A01177:95:HFCNFDSX5:4:1145:31439:34741/1	60	-
chr10	110965762	110965763	A01177:95:HFCNFDSX5:4:1115:16297:25801/1	60	+
chr10	111979269	111979270	A01177:95:HFCNFDSX5:4:1109:6912:26115/1	60	-
chr10	115176466	115176467	A01177:95:HFCNFDSX5:4:1124:23411:28667/1	60	+
chr10	117475744	117475745	A01177:95:HFCNFDSX5:4:1613:30834:1846/1	60	+
chr10	119791834	119791835	A01177:95:HFCNFDSX5:4:1224:14742:11678/1	60	-
chr10	119806539	119806540	A01177:95:HFCNFDSX5:4:1255:11062:12352/1	60	+
chr10	119918867	119918868	A01177:95:HFCNFDSX5:4:1318:10375:33990/1	60	+
chr10	120878957	120878958	A01177:95:HFCNFDSX5:4:2513:25491:23187	60	-
chr10	127437597	127437598	A01177:95:HFCNFDSX5:4:1636:19985:26083/1	60	+
chr10	129711559	129711560	A01177:95:HFCNFDSX5:4:2631:2456:12508/1	60	+
chr10	132693250	132693251	A01177:95:HFCNFDSX5:4:2543:23836:28275	60	-
chr10	133396554	133396555	A01177:95:HFCNFDSX5:4:1202:19976:2926	60	-
chr10	133469193	133469194	A01177:95:HFCNFDSX5:4:1408:24433:26365	60	-
chr10	133485693	133485694	A01177:95:HFCNFDSX5:4:2146:5611:3662/1	60	-
chr11	229407	229408	A01177:95:HFCNFDSX5:4:1121:17598:3255/1	60	+
chr11	241038	241039	A01177:95:HFCNFDSX5:4:1578:4526:1125	60	+
chr11	245978	245979	A01177:95:HFCNFDSX5:4:1156:29098:4507/1	60	-
chr11	247004	247005	A01177:95:HFCNFDSX5:4:1244:4815:19351/1	60	-
chr11	316791	316792	A01177:95:HFCNFDSX5:4:1625:11740:19194	60	-
chr11	317226	317227	A01177:95:HFCNFDSX5:4:1254:24758:21136/1	60	-
chr11	317746	317747	A01177:95:HFCNFDSX5:4:1472:32895:26177	60	-
chr11	329197	329198	A01177:95:HFCNFDSX5:4:1107:10077:24925/1	60	+
chr11	333693	333694	A01177:95:HFCNFDSX5:4:1373:30807:5274/1	60	-
chr11	341951	341952	A01177:95:HFCNFDSX5:4:1312:12518:28275/1	60	-
chr11	343998	343999	A01177:95:HFCNFDSX5:4:2321:30120:3145	60	-
chr11	433543	433544	A01177:95:HFCNFDSX5:4:1320:28836:26287/1	60	-
chr11	465731	465732	A01177:95:HFCNFDSX5:4:1132:21197:26052/1	60	+
chr11	704151	704152	A01177:95:HFCNFDSX5:4:1407:8684:23077/1	60	-
chr11	763869	763870	A01177:95:HFCNFDSX5:4:1668:16604:1125	60	+
chr11	838851	838852	A01177:95:HFCNFDSX5:4:1665:24288:19194	60	+
chr11	1926936	1926937	A01177:95:HFCNFDSX5:4:1150:26332:34788	60	-
chr11	3363740	3363741	A01177:95:HFCNFDSX5:4:1118:18295:13730/1	60	+
chr11	3925177	3925178	A01177:95:HFCNFDSX5:4:1133:12093:8406/1	60	-
chr11	3955961	3955962	A01177:95:HFCNFDSX5:4:1104:20889:35822	60	+
chr11	5615690	5615691	A01177:95:HFCNFDSX5:4:1141:10149:3317	60	-
chr11	6526151	6526152	A01177:95:HFCNFDSX5:4:1119:10031:26349/1	60	-
chr11	8866313	8866314	A01177:95:HFCNFDSX5:4:2172:14841:36933	60	-
chr11	9533087	9533088	A01177:95:HFCNFDSX5:4:2148:20428:7498	60	+
chr11	9579999	9580000	A01177:95:HFCNFDSX5:4:1122:21522:3380/1	60	-
chr11	9580663	9580664	A01177:95:HFCNFDSX5:4:1229:13729:19758	60	+
chr11	9848025	9848026	A01177:95:HFCNFDSX5:4:1366:2555:12023	60	+
chr11	10000987	10000988	A01177:95:HFCNFDSX5:4:1332:13847:32988/1	60	+
chr11	10027432	10027433	A01177:95:HFCNFDSX5:4:2207:8531:5181/1	60	-
chr11	10030585	10030586	A01177:95:HFCNFDSX5:4:1143:9073:7748/1	60	+
chr11	10122376	10122377	A01177:95:HFCNFDSX5:4:1261:3215:2049/1	60	+
chr11	11895119	11895120	A01177:95:HFCNFDSX5:4:1167:4218:31626/1	60	-
chr11	11909087	11909088	A01177:95:HFCNFDSX5:4:1407:19705:26381/1	60	-
chr11	11923740	11923741	A01177:95:HFCNFDSX5:4:1178:9164:4492/1	60	+
chr11	12170675	12170676	A01177:95:HFCNFDSX5:4:1478:25970:11334/1	60	-
chr11	14671145	14671146	A01177:95:HFCNFDSX5:4:1331:10954:23218/1	60	+
chr11	14768370	14768371	A01177:95:HFCNFDSX5:4:1374:25527:14325/1	60	+
chr11	14768423	14768424	A01177:95:HFCNFDSX5:4:1115:32877:32753/1	60	+
chr11	14786065	14786066	A01177:95:HFCNFDSX5:4:1161:28763:21715/1	60	+
chr11	15334672	15334673	A01177:95:HFCNFDSX5:4:1437:31503:34194/1	60	-
chr11	17319345	17319346	A01177:95:HFCNFDSX5:4:1316:6533:21919	60	+
chr11	17321546	17321547	A01177:95:HFCNFDSX5:4:1121:1877:17550/1	60	-
chr11	18333446	18333447	A01177:95:HFCNFDSX5:4:2205:11767:24972/1	60	-
chr11	18367519	18367520	A01177:95:HFCNFDSX5:4:1169:6135:12023/1	60	+
chr11	20437243	20437244	A01177:95:HFCNFDSX5:4:1165:2266:35102/1	60	-
chr11	20462752	20462753	A01177:95:HFCNFDSX5:4:1263:25156:31156/1	60	-
chr11	22827795	22827796	A01177:95:HFCNFDSX5:4:1134:30608:24408/1	60	+
chr11	23593891	23593892	A01177:95:HFCNFDSX5:4:1615:12843:34037	60	-
chr11	23882598	23882599	A01177:95:HFCNFDSX5:4:2242:17300:17863/1	60	-
chr11	29800941	29800942	A01177:95:HFCNFDSX5:4:1110:2519:20666/1	60	+
chr11	29800946	29800947	A01177:95:HFCNFDSX5:4:1110:16405:23265/1	60	+
chr11	30332317	30332318	A01177:95:HFCNFDSX5:4:1362:4770:29763/1	60	-
chr11	31475911	31475912	A01177:95:HFCNFDSX5:4:1409:19452:23970/1	60	+
chr11	31560443	31560444	A01177:95:HFCNFDSX5:4:1458:29152:29653/1	60	+
chr11	32935709	32935710	A01177:95:HFCNFDSX5:4:1130:30707:35790/1	60	-
chr11	33755407	33755408	A01177:95:HFCNFDSX5:4:1249:31241:16110/1	60	+
chr11	34454499	34454500	A01177:95:HFCNFDSX5:4:1602:29360:16986/1	60	-
chr11	34958915	34958916	A01177:95:HFCNFDSX5:4:2653:19271:16799	60	-
chr11	35808285	35808286	A01177:95:HFCNFDSX5:4:1245:21414:34663/1	60	-
chr11	35894957	35894958	A01177:95:HFCNFDSX5:4:1162:4860:25974/1	60	+
chr11	37295279	37295280	A01177:95:HFCNFDSX5:4:1607:24532:19116	60	-
chr11	37362512	37362513	A01177:95:HFCNFDSX5:4:2352:28537:20071/1	60	-
chr11	39369826	39369827	A01177:95:HFCNFDSX5:4:1526:15194:31970/1	60	-
chr11	43330819	43330820	A01177:95:HFCNFDSX5:4:1121:21169:14450/1	60	-
chr11	43389158	43389159	A01177:95:HFCNFDSX5:4:2421:23637:21073/1	60	+
chr11	43404629	43404630	A01177:95:HFCNFDSX5:4:1110:26304:27884/1	60	-
chr11	43687299	43687300	A01177:95:HFCNFDSX5:4:2369:13340:12978	60	+
chr11	46102811	46102812	A01177:95:HFCNFDSX5:4:1244:9037:14231	60	-
chr11	46416511	46416512	A01177:95:HFCNFDSX5:4:1513:14995:23390/1	60	-
chr11	46483758	46483759	A01177:95:HFCNFDSX5:4:1254:25554:9111	60	+
chr11	46770249	46770250	A01177:95:HFCNFDSX5:4:1167:9652:34460/1	60	-
chr11	46813518	46813519	A01177:95:HFCNFDSX5:4:1208:25437:24251/1	60	-
chr11	47002512	47002513	A01177:95:HFCNFDSX5:4:1249:24894:12289/1	60	-
chr11	47021105	47021106	A01177:95:HFCNFDSX5:4:1106:1687:26835/1	60	+
chr11	47088509	47088510	A01177:95:HFCNFDSX5:4:1116:8703:31187/1	60	-
chr11	47544689	47544690	A01177:95:HFCNFDSX5:4:1656:10239:16438/1	60	-
chr11	47716473	47716474	A01177:95:HFCNFDSX5:4:1403:1958:2503	60	-
chr11	47741517	47741518	A01177:95:HFCNFDSX5:4:1551:27136:1861	60	-
chr11	47804740	47804741	A01177:95:HFCNFDSX5:4:1157:16731:9799/1	60	-
chr11	59650861	59650862	A01177:95:HFCNFDSX5:4:1238:19009:32471/1	60	+
chr11	59778079	59778080	A01177:95:HFCNFDSX5:4:1355:9860:24361	60	-
chr11	59790397	59790398	A01177:95:HFCNFDSX5:4:1157:17318:3615/1	60	+
chr11	61318268	61318269	A01177:95:HFCNFDSX5:4:1456:15139:24267/1	60	-
chr11	61449655	61449656	A01177:95:HFCNFDSX5:4:1556:4770:33144	60	-
chr11	61750547	61750548	A01177:95:HFCNFDSX5:4:2467:25301:21543	60	-
chr11	61809204	61809205	A01177:95:HFCNFDSX5:4:1301:9561:14293/1	60	+
chr11	61809206	61809207	A01177:95:HFCNFDSX5:4:2261:32768:28150	60	+
chr11	61822653	61822654	A01177:95:HFCNFDSX5:4:1101:1561:7889/1	60	+
chr11	62155170	62155171	A01177:95:HFCNFDSX5:4:1140:19895:19852/1	60	-
chr11	62368051	62368052	A01177:95:HFCNFDSX5:4:1556:31313:12195/1	60	+
chr11	62569990	62569991	A01177:95:HFCNFDSX5:4:2550:16577:20369	60	-
chr11	62609710	62609711	A01177:95:HFCNFDSX5:4:1259:2736:24361	60	-
chr11	62631741	62631742	A01177:95:HFCNFDSX5:4:1368:22706:5713/1	60	+
chr11	62712277	62712278	A01177:95:HFCNFDSX5:4:1235:1886:13463/1	60	+
chr11	62815905	62815906	A01177:95:HFCNFDSX5:4:2436:20980:31375/1	60	-
chr11	62868866	62868867	A01177:95:HFCNFDSX5:4:1307:6460:33630	60	-
chr11	62871660	62871661	A01177:95:HFCNFDSX5:4:1551:16071:8124	60	+
chr11	63521375	63521376	A01177:95:HFCNFDSX5:4:1602:9390:30248/1	60	+
chr11	63584244	63584245	A01177:95:HFCNFDSX5:4:1353:20971:28197/1	60	+
chr11	63632821	63632822	A01177:95:HFCNFDSX5:4:1123:30798:2816/1	60	+
chr11	63642243	63642244	A01177:95:HFCNFDSX5:4:1103:7157:22404/1	60	+
chr11	63643687	63643688	A01177:95:HFCNFDSX5:4:1241:15275:32205/1	60	-
chr11	63650410	63650411	A01177:95:HFCNFDSX5:4:1206:29839:31407/1	60	+
chr11	63652684	63652685	A01177:95:HFCNFDSX5:4:1204:30445:27696/1	60	-
chr11	63708043	63708044	A01177:95:HFCNFDSX5:4:1317:2211:14591/1	60	-
chr11	63727994	63727995	A01177:95:HFCNFDSX5:4:1162:13367:31187/1	60	-
chr11	63821844	63821845	A01177:95:HFCNFDSX5:4:2258:28926:28604/1	60	-
chr11	63852613	63852614	A01177:95:HFCNFDSX5:4:1106:1127:25394/1	60	+
chr11	63855139	63855140	A01177:95:HFCNFDSX5:4:1234:9118:1157/1	60	+
chr11	63855159	63855160	A01177:95:HFCNFDSX5:4:1470:3260:29810/1	60	+
chr11	63855463	63855464	A01177:95:HFCNFDSX5:4:1533:29206:23641/1	60	+
chr11	63858698	63858699	A01177:95:HFCNFDSX5:4:1266:21748:19366	60	-
chr11	63878627	63878628	A01177:95:HFCNFDSX5:4:1215:32786:32315	60	+
chr11	63953472	63953473	A01177:95:HFCNFDSX5:4:1664:9272:33238	60	-
chr11	64200423	64200424	A01177:95:HFCNFDSX5:4:1344:6244:13870/1	60	-
chr11	64276939	64276940	A01177:95:HFCNFDSX5:4:1519:27778:1783/1	60	-
chr11	64773895	64773896	A01177:95:HFCNFDSX5:4:1125:20112:5415/1	60	+
chr11	64872743	64872744	A01177:95:HFCNFDSX5:4:1117:31891:8907	60	+
chr11	65119401	65119402	A01177:95:HFCNFDSX5:4:1275:14362:22858/1	60	-
chr11	65125303	65125304	A01177:95:HFCNFDSX5:4:1401:31087:2534/1	60	-
chr11	65193318	65193319	A01177:95:HFCNFDSX5:4:2660:27950:32205/1	60	+
chr11	65197894	65197895	A01177:95:HFCNFDSX5:4:2350:12373:10708	60	+
chr11	65273796	65273797	A01177:95:HFCNFDSX5:4:1575:19786:12148/1	60	-
chr11	65277846	65277847	A01177:95:HFCNFDSX5:4:1101:24930:33207/1	60	-
chr11	65280599	65280600	A01177:95:HFCNFDSX5:4:1332:20916:21496/1	60	+
chr11	65286311	65286312	A01177:95:HFCNFDSX5:4:1302:4291:34726/1	60	-
chr11	65341454	65341455	A01177:95:HFCNFDSX5:4:2530:18765:2581	60	-
chr11	65341920	65341921	A01177:95:HFCNFDSX5:4:1245:22037:4679/1	60	+
chr11	65432629	65432630	A01177:95:HFCNFDSX5:4:1247:24044:13135/1	60	-
chr11	65437788	65437789	A01177:95:HFCNFDSX5:4:2327:15573:9392/1	60	+
chr11	65441981	65441982	A01177:95:HFCNFDSX5:4:2225:28311:7279	60	+
chr11	65504072	65504073	A01177:95:HFCNFDSX5:4:1126:3739:2425/1	60	+
chr11	65504220	65504221	A01177:95:HFCNFDSX5:4:1457:3821:34663	60	-
chr11	65610328	65610329	A01177:95:HFCNFDSX5:4:1111:12500:23202	60	+
chr11	65922750	65922751	A01177:95:HFCNFDSX5:4:2321:21630:25269/1	60	-
chr11	66073357	66073358	A01177:95:HFCNFDSX5:4:1136:19895:2315/1	60	-
chr11	66073500	66073501	A01177:95:HFCNFDSX5:4:1142:6551:29997/1	60	+
chr11	66078214	66078215	A01177:95:HFCNFDSX5:4:1162:5620:27884/1	60	-
chr11	66103869	66103870	A01177:95:HFCNFDSX5:4:1564:17354:26256	60	+
chr11	66122900	66122901	A01177:95:HFCNFDSX5:4:1355:25744:7059	60	+
chr11	66137498	66137499	A01177:95:HFCNFDSX5:4:1433:12952:2973/1	60	-
chr11	66142731	66142732	A01177:95:HFCNFDSX5:4:1123:7129:27492/1	60	+
chr11	66154081	66154082	A01177:95:HFCNFDSX5:4:1164:29803:25739/1	60	+
chr11	66163963	66163964	A01177:95:HFCNFDSX5:4:1117:3522:34460/1	60	+
chr11	66195489	66195490	A01177:95:HFCNFDSX5:4:1154:23167:19257/1	60	+
chr11	66352726	66352727	A01177:95:HFCNFDSX5:4:1133:2862:24298	60	+
chr11	66353633	66353634	A01177:95:HFCNFDSX5:4:1114:22146:3583/1	60	+
chr11	66619602	66619603	A01177:95:HFCNFDSX5:4:1178:19651:3239/1	60	+
chr11	66671243	66671244	A01177:95:HFCNFDSX5:4:1112:2772:35853/1	60	+
chr11	66675170	66675171	A01177:95:HFCNFDSX5:4:1165:6027:12305/1	60	+
chr11	66763287	66763288	A01177:95:HFCNFDSX5:4:1117:7726:25050/1	60	+
chr11	66768719	66768720	A01177:95:HFCNFDSX5:4:1270:15935:28213/1	60	+
chr11	66772282	66772283	A01177:95:HFCNFDSX5:4:1161:11478:25723/1	60	+
chr11	66786415	66786416	A01177:95:HFCNFDSX5:4:1340:3387:31062/1	60	-
chr11	67136416	67136417	A01177:95:HFCNFDSX5:4:1153:16640:5729/1	60	+
chr11	67145613	67145614	A01177:95:HFCNFDSX5:4:2619:28031:13463/1	60	-
chr11	67148659	67148660	A01177:95:HFCNFDSX5:4:1672:11731:17581/1	60	+
chr11	67149911	67149912	A01177:95:HFCNFDSX5:4:1161:18964:36683	60	-
chr11	67154177	67154178	A01177:95:HFCNFDSX5:4:1134:12906:26663/1	60	+
chr11	67154382	67154383	A01177:95:HFCNFDSX5:4:1139:16776:3176/1	60	-
chr11	67157839	67157840	A01177:95:HFCNFDSX5:4:1524:15420:3490	60	-
chr11	67174945	67174946	A01177:95:HFCNFDSX5:4:1462:28736:6762/1	60	-
chr11	67175514	67175515	A01177:95:HFCNFDSX5:4:1209:22869:10410/1	60	-
chr11	67176171	67176172	A01177:95:HFCNFDSX5:4:1104:21838:28291	60	-
chr11	67181568	67181569	A01177:95:HFCNFDSX5:4:2449:23421:29403/1	60	+
chr11	67182108	67182109	A01177:95:HFCNFDSX5:4:1158:14018:29246	60	+
chr11	67186371	67186372	A01177:95:HFCNFDSX5:4:1140:2094:6402/1	60	+
chr11	67186999	67187000	A01177:95:HFCNFDSX5:4:1166:28546:3521	60	-
chr11	67195905	67195906	A01177:95:HFCNFDSX5:4:1326:20320:30765/1	60	-
chr11	67196615	67196616	A01177:95:HFCNFDSX5:4:1150:2980:3051/1	60	-
chr11	67214951	67214952	A01177:95:HFCNFDSX5:4:1156:5990:16063/1	60	+
chr11	67225259	67225260	A01177:95:HFCNFDSX5:4:1124:21956:19038/1	60	+
chr11	67226611	67226612	A01177:95:HFCNFDSX5:4:2570:14262:24721	60	-
chr11	67228051	67228052	A01177:95:HFCNFDSX5:4:1222:5710:14763/1	60	-
chr11	67280919	67280920	A01177:95:HFCNFDSX5:4:1563:8594:22138/1	60	-
chr11	67293260	67293261	A01177:95:HFCNFDSX5:4:2572:18683:25175	60	-
chr11	67293402	67293403	A01177:95:HFCNFDSX5:4:2551:30346:15875/1	60	+
chr11	67293940	67293941	A01177:95:HFCNFDSX5:4:1451:19244:20290/1	60	+
chr11	67295809	67295810	A01177:95:HFCNFDSX5:4:1140:22191:27023/1	60	+
chr11	67395419	67395420	A01177:95:HFCNFDSX5:4:1101:27859:7905/1	60	-
chr11	68071205	68071206	A01177:95:HFCNFDSX5:4:2477:11107:17879	60	-
chr11	68099341	68099342	A01177:95:HFCNFDSX5:4:1155:32307:31078/1	60	+
chr11	68572979	68572980	A01177:95:HFCNFDSX5:4:2534:30038:24737/1	60	+
chr11	68573617	68573618	A01177:95:HFCNFDSX5:4:1235:1452:4726/1	60	+
chr11	68574786	68574787	A01177:95:HFCNFDSX5:4:1177:26747:34663/1	60	+
chr11	69722658	69722659	A01177:95:HFCNFDSX5:4:2419:7934:34366	60	+
chr11	70327034	70327035	A01177:95:HFCNFDSX5:4:2225:16324:15608	60	-
chr11	71777973	71777974	A01177:95:HFCNFDSX5:4:2346:8901:11616	60	+
chr11	71826153	71826154	A01177:95:HFCNFDSX5:4:1472:13702:25410/1	60	-
chr11	71874300	71874301	A01177:95:HFCNFDSX5:4:1172:23213:31861/1	60	-
chr11	71987191	71987192	A01177:95:HFCNFDSX5:4:1220:6072:2425/1	60	-
chr11	72607484	72607485	A01177:95:HFCNFDSX5:4:2521:8703:19194/1	60	-
chr11	72859987	72859988	A01177:95:HFCNFDSX5:4:1524:27661:36683	60	+
chr11	72886916	72886917	A01177:95:HFCNFDSX5:4:1147:23484:22623/1	60	+
chr11	72931113	72931114	A01177:95:HFCNFDSX5:4:1112:17047:30796/1	60	+
chr11	72968566	72968567	A01177:95:HFCNFDSX5:4:1113:15275:18270/1	60	-
chr11	73002242	73002243	A01177:95:HFCNFDSX5:4:1467:32805:26303/1	60	-
chr11	73053374	73053375	A01177:95:HFCNFDSX5:4:1371:26829:19272	60	+
chr11	73082999	73083000	A01177:95:HFCNFDSX5:4:1240:3803:12962/1	60	+
chr11	73103461	73103462	A01177:95:HFCNFDSX5:4:1228:10845:36025/1	60	-
chr11	73112386	73112387	A01177:95:HFCNFDSX5:4:1447:27254:17221/1	60	+
chr11	73451939	73451940	A01177:95:HFCNFDSX5:4:1107:14778:6230/1	60	-
chr11	73580890	73580891	A01177:95:HFCNFDSX5:4:1625:2899:23766/1	60	-
chr11	73687076	73687077	A01177:95:HFCNFDSX5:4:2246:8766:1391/1	60	+
chr11	73711209	73711210	A01177:95:HFCNFDSX5:4:1134:4643:30076/1	60	+
chr11	73719263	73719264	A01177:95:HFCNFDSX5:4:1414:32407:8453/1	60	+
chr11	74147828	74147829	A01177:95:HFCNFDSX5:4:1417:27561:34757	60	-
chr11	74150149	74150150	A01177:95:HFCNFDSX5:4:1344:15176:13056/1	60	+
chr11	74330861	74330862	A01177:95:HFCNFDSX5:4:1116:26313:17002/1	60	+
chr11	74628144	74628145	A01177:95:HFCNFDSX5:4:1366:22824:28244/1	60	-
chr11	75841795	75841796	A01177:95:HFCNFDSX5:4:1132:5828:18975	60	-
chr11	75915470	75915471	A01177:95:HFCNFDSX5:4:1106:8648:15123/1	60	+
chr11	76517695	76517696	A01177:95:HFCNFDSX5:4:2608:15356:3192/1	60	+
chr11	77720402	77720403	A01177:95:HFCNFDSX5:4:1246:25256:28886/1	60	-
chr11	77745415	77745416	A01177:95:HFCNFDSX5:4:1128:22263:27680/1	60	-
chr11	78504184	78504185	A01177:95:HFCNFDSX5:4:2627:20681:28917/1	60	+
chr11	83171150	83171151	A01177:95:HFCNFDSX5:4:1106:32542:1423/1	60	+
chr11	85024415	85024416	A01177:95:HFCNFDSX5:4:1231:9182:21559/1	60	+
chr11	85635764	85635765	A01177:95:HFCNFDSX5:4:1125:27778:4789/1	60	-
chr11	86012376	86012377	A01177:95:HFCNFDSX5:4:2464:25310:1799	60	-
chr11	86019471	86019472	A01177:95:HFCNFDSX5:4:1162:24415:15906/1	60	-
chr11	87321761	87321762	A01177:95:HFCNFDSX5:4:1535:25473:23375/1	60	-
chr11	88321438	88321439	A01177:95:HFCNFDSX5:4:1156:14633:7451/1	60	-
chr11	93679954	93679955	A01177:95:HFCNFDSX5:4:1105:11261:7310/1	60	+
chr11	95689637	95689638	A01177:95:HFCNFDSX5:4:2260:30951:34460/1	60	-
chr11	96393417	96393418	A01177:95:HFCNFDSX5:4:1220:24207:3333/1	60	-
chr11	101990243	101990244	A01177:95:HFCNFDSX5:4:1269:23493:11303/1	60	-
chr11	103083266	103083267	A01177:95:HFCNFDSX5:4:1367:5584:31046/1	60	-
chr11	103301689	103301690	A01177:95:HFCNFDSX5:4:2234:24849:22420	60	-
chr11	107001631	107001632	A01177:95:HFCNFDSX5:4:2142:11089:8140/1	60	+
chr11	107311559	107311560	A01177:95:HFCNFDSX5:4:1107:8413:23516/1	60	+
chr11	107428030	107428031	A01177:95:HFCNFDSX5:4:1276:23692:10582	60	-
chr11	107509477	107509478	A01177:95:HFCNFDSX5:4:1155:15257:30859/1	60	-
chr11	108153379	108153380	A01177:95:HFCNFDSX5:4:1125:16215:8531/1	60	+
chr11	108157257	108157258	A01177:95:HFCNFDSX5:4:1174:10393:12070/1	60	-
chr11	108333657	108333658	A01177:95:HFCNFDSX5:4:1108:19976:10723/1	60	+
chr11	108719582	108719583	A01177:95:HFCNFDSX5:4:1239:4698:29011/1	60	+
chr11	108732005	108732006	A01177:95:HFCNFDSX5:4:1202:27670:28432	60	-
chr11	110962451	110962452	A01177:95:HFCNFDSX5:4:1366:31376:29215/1	60	-
chr11	111115285	111115286	A01177:95:HFCNFDSX5:4:1273:12771:15875/1	60	-
chr11	111633251	111633252	A01177:95:HFCNFDSX5:4:1105:13413:23187/1	60	-
chr11	111700799	111700800	A01177:95:HFCNFDSX5:4:1557:24361:16658/1	60	+
chr11	113824137	113824138	A01177:95:HFCNFDSX5:4:1343:5285:28557/1	60	-
chr11	116927217	116927218	A01177:95:HFCNFDSX5:4:1210:19696:33035/1	60	-
chr11	116976877	116976878	A01177:95:HFCNFDSX5:4:1201:23719:7748	60	+
chr11	116987136	116987137	A01177:95:HFCNFDSX5:4:1157:26910:28463	60	+
chr11	117064147	117064148	A01177:95:HFCNFDSX5:4:1108:24234:4194/1	60	-
chr11	118347316	118347317	A01177:95:HFCNFDSX5:4:1114:15709:11537/1	60	+
chr11	118388552	118388553	A01177:95:HFCNFDSX5:4:1260:8504:15843/1	60	+
chr11	118455405	118455406	A01177:95:HFCNFDSX5:4:1123:4237:36479/1	60	+
chr11	118549959	118549960	A01177:95:HFCNFDSX5:4:1643:29957:28291/1	60	-
chr11	118588434	118588435	A01177:95:HFCNFDSX5:4:1175:19434:18145/1	60	+
chr11	118763887	118763888	A01177:95:HFCNFDSX5:4:1120:21377:30749/1	60	+
chr11	118766815	118766816	A01177:95:HFCNFDSX5:4:1628:18584:13949/1	60	+
chr11	118779559	118779560	A01177:95:HFCNFDSX5:4:1111:16957:20713/1	60	-
chr11	118859317	118859318	A01177:95:HFCNFDSX5:4:2473:31385:31767	60	+
chr11	119114425	119114426	A01177:95:HFCNFDSX5:4:1152:27380:26553	60	+
chr11	119114426	119114427	A01177:95:HFCNFDSX5:4:1552:14416:24956	60	+
chr11	119129939	119129940	A01177:95:HFCNFDSX5:4:1244:4842:31297/1	60	+
chr11	119234680	119234681	A01177:95:HFCNFDSX5:4:1101:3360:26882/1	60	-
chr11	119234797	119234798	A01177:95:HFCNFDSX5:4:1230:2745:1892/1	60	+
chr11	119296908	119296909	A01177:95:HFCNFDSX5:4:1170:2908:14575/1	60	+
chr11	122689562	122689563	A01177:95:HFCNFDSX5:4:1240:14922:14591/1	60	+
chr11	123978264	123978265	A01177:95:HFCNFDSX5:4:2175:20925:11303/1	60	+
chr11	124956980	124956981	A01177:95:HFCNFDSX5:4:1108:23520:32049/1	60	+
chr11	125574350	125574351	A01177:95:HFCNFDSX5:4:1459:32027:1407/1	60	-
chr11	125655074	125655075	A01177:95:HFCNFDSX5:4:1574:24858:8312	60	+
chr11	125897386	125897387	A01177:95:HFCNFDSX5:4:1573:22679:5259/1	60	-
chr11	126351924	126351925	A01177:95:HFCNFDSX5:4:1520:27335:25755/1	60	+
chr11	128338334	128338335	A01177:95:HFCNFDSX5:4:1214:24089:21198/1	60	+
chr11	128399248	128399249	A01177:95:HFCNFDSX5:4:1607:17996:22827	60	-
chr11	128415885	128415886	A01177:95:HFCNFDSX5:4:2457:17806:21371	60	-
chr11	129868049	129868050	A01177:95:HFCNFDSX5:4:1148:19325:31297/1	60	+
chr11	129892937	129892938	A01177:95:HFCNFDSX5:4:2378:27389:4460	60	-
chr11	130081553	130081554	A01177:95:HFCNFDSX5:4:1225:31033:19914/1	60	+
chr11	130245811	130245812	A01177:95:HFCNFDSX5:4:1151:3893:11240/1	60	+
chr11	130290300	130290301	A01177:95:HFCNFDSX5:4:1157:1136:15076/1	60	+
chr11	131046561	131046562	A01177:95:HFCNFDSX5:4:1455:10239:9017/1	60	+
chr12	288252	288253	A01177:95:HFCNFDSX5:4:1176:13856:30091/1	60	+
chr12	319959	319960	A01177:95:HFCNFDSX5:4:1201:4752:19586	60	-
chr12	385528	385529	A01177:95:HFCNFDSX5:4:1137:13991:6214/1	60	-
chr12	668205	668206	A01177:95:HFCNFDSX5:4:2576:16288:2237/1	60	-
chr12	777793	777794	A01177:95:HFCNFDSX5:4:1105:6045:8641	60	+
chr12	793020	793021	A01177:95:HFCNFDSX5:4:1112:14199:5134/1	60	+
chr12	813322	813323	A01177:95:HFCNFDSX5:4:1167:3341:14199/1	60	+
chr12	820266	820267	A01177:95:HFCNFDSX5:4:1118:21558:4351/1	60	-
chr12	820820	820821	A01177:95:HFCNFDSX5:4:1105:19352:27179/1	60	+
chr12	821241	821242	A01177:95:HFCNFDSX5:4:1643:20437:12117	60	-
chr12	838669	838670	A01177:95:HFCNFDSX5:4:1101:15953:16532/1	60	+
chr12	855272	855273	A01177:95:HFCNFDSX5:4:1157:4779:18944/1	60	+
chr12	861746	861747	A01177:95:HFCNFDSX5:4:1106:25590:4664/1	60	-
chr12	863368	863369	A01177:95:HFCNFDSX5:4:1122:31729:36245/1	60	-
chr12	928087	928088	A01177:95:HFCNFDSX5:4:2446:22941:34178	60	-
chr12	1021814	1021815	A01177:95:HFCNFDSX5:4:1518:25265:18255/1	60	+
chr12	1037106	1037107	A01177:95:HFCNFDSX5:4:1136:22562:30984/1	60	+
chr12	1189380	1189381	A01177:95:HFCNFDSX5:4:1144:15637:10786/1	60	+
chr12	1247619	1247620	A01177:95:HFCNFDSX5:4:1124:4761:5854/1	60	-
chr12	1284507	1284508	A01177:95:HFCNFDSX5:4:1219:8847:24079/1	60	+
chr12	1362485	1362486	A01177:95:HFCNFDSX5:4:1302:27941:8359/1	60	+
chr12	1701232	1701233	A01177:95:HFCNFDSX5:4:1307:20663:2049/1	60	-
chr12	1701775	1701776	A01177:95:HFCNFDSX5:4:1131:17508:18724/1	60	-
chr12	1717199	1717200	A01177:95:HFCNFDSX5:4:1205:2663:12493/1	60	+
chr12	1764710	1764711	A01177:95:HFCNFDSX5:4:1137:17219:9392/1	60	+
chr12	1967613	1967614	A01177:95:HFCNFDSX5:4:1134:25735:6668/1	60	-
chr12	2868080	2868081	A01177:95:HFCNFDSX5:4:1206:20925:11490/1	60	+
chr12	3702008	3702009	A01177:95:HFCNFDSX5:4:1318:1515:11663/1	60	+
chr12	6345083	6345084	A01177:95:HFCNFDSX5:4:1166:29270:25003/1	60	-
chr12	6497791	6497792	A01177:95:HFCNFDSX5:4:1452:32325:21183/1	60	+
chr12	6504809	6504810	A01177:95:HFCNFDSX5:4:1230:27425:18364/1	60	-
chr12	6517789	6517790	A01177:95:HFCNFDSX5:4:1321:26503:17832/1	60	-
chr12	6573039	6573040	A01177:95:HFCNFDSX5:4:1276:18873:26349	60	-
chr12	6591611	6591612	A01177:95:HFCNFDSX5:4:1106:6922:16955/1	60	+
chr12	6786175	6786176	A01177:95:HFCNFDSX5:4:1164:14995:25770/1	60	+
chr12	6795111	6795112	A01177:95:HFCNFDSX5:4:2668:6804:11929/1	60	+
chr12	6806609	6806610	A01177:95:HFCNFDSX5:4:1158:17011:9471/1	60	+
chr12	6807544	6807545	A01177:95:HFCNFDSX5:4:1165:30671:35509/1	60	-
chr12	6834663	6834664	A01177:95:HFCNFDSX5:4:1405:13087:26224	60	-
chr12	6862203	6862204	A01177:95:HFCNFDSX5:4:1439:18439:19210	60	-
chr12	6885796	6885797	A01177:95:HFCNFDSX5:4:1314:27751:11506/1	60	+
chr12	6887981	6887982	A01177:95:HFCNFDSX5:4:1172:23692:9361	60	+
chr12	6888249	6888250	A01177:95:HFCNFDSX5:4:1139:31033:35196/1	60	-
chr12	6973871	6973872	A01177:95:HFCNFDSX5:4:1274:9959:21903/1	60	+
chr12	6992238	6992239	A01177:95:HFCNFDSX5:4:1172:15266:27430/1	60	+
chr12	6992242	6992243	A01177:95:HFCNFDSX5:4:1635:12337:27524/1	60	-
chr12	8717806	8717807	A01177:95:HFCNFDSX5:4:1102:22842:14027/1	60	+
chr12	8744809	8744810	A01177:95:HFCNFDSX5:4:1151:3794:24752/1	60	+
chr12	8747947	8747948	A01177:95:HFCNFDSX5:4:1106:31901:7983/1	60	+
chr12	9670220	9670221	A01177:95:HFCNFDSX5:4:1264:27046:15953/1	60	-
chr12	9771289	9771290	A01177:95:HFCNFDSX5:4:1136:10031:20776/1	60	+
chr12	10387783	10387784	A01177:95:HFCNFDSX5:4:2117:9462:16971/1	60	+
chr12	10448057	10448058	A01177:95:HFCNFDSX5:4:1629:15872:33301	60	+
chr12	11780299	11780300	A01177:95:HFCNFDSX5:4:1338:17155:1736/1	60	+
chr12	11834444	11834445	A01177:95:HFCNFDSX5:4:1229:11731:29074/1	60	+
chr12	11859707	11859708	A01177:95:HFCNFDSX5:4:1558:25211:31657/1	60	-
chr12	11859708	11859709	A01177:95:HFCNFDSX5:4:2406:15230:17347	60	-
chr12	11883057	11883058	A01177:95:HFCNFDSX5:4:1557:22553:6887	60	-
chr12	13993049	13993050	A01177:95:HFCNFDSX5:4:2205:3911:28432/1	60	-
chr12	14372441	14372442	A01177:95:HFCNFDSX5:4:1229:31232:27586/1	60	+
chr12	14375142	14375143	A01177:95:HFCNFDSX5:4:1622:29324:1016/1	60	-
chr12	14719689	14719690	A01177:95:HFCNFDSX5:4:2433:32705:26631/1	60	+
chr12	14830702	14830703	A01177:95:HFCNFDSX5:4:1102:2275:32049/1	60	+
chr12	19319239	19319240	A01177:95:HFCNFDSX5:4:1107:31250:10582/1	60	-
chr12	19485986	19485987	A01177:95:HFCNFDSX5:4:1119:15899:29496	60	-
chr12	22520919	22520920	A01177:95:HFCNFDSX5:4:1131:4191:14763/1	60	+
chr12	26487878	26487879	A01177:95:HFCNFDSX5:4:1141:6858:4445/1	60	-
chr12	28294152	28294153	A01177:95:HFCNFDSX5:4:1115:16432:14262/1	60	-
chr12	28351734	28351735	A01177:95:HFCNFDSX5:4:1126:15176:16564/1	60	+
chr12	28359946	28359947	A01177:95:HFCNFDSX5:4:1101:11360:35884/1	60	+
chr12	28402941	28402942	A01177:95:HFCNFDSX5:4:1656:13521:1517	60	-
chr12	28423894	28423895	A01177:95:HFCNFDSX5:4:1140:32172:18724/1	60	-
chr12	28438853	28438854	A01177:95:HFCNFDSX5:4:1146:2067:18255/1	60	+
chr12	28964145	28964146	A01177:95:HFCNFDSX5:4:1613:31195:26522/1	60	-
chr12	29294364	29294365	A01177:95:HFCNFDSX5:4:1126:20898:8281/1	60	+
chr12	29363057	29363058	A01177:95:HFCNFDSX5:4:1370:26603:21042/1	60	+
chr12	30205569	30205570	A01177:95:HFCNFDSX5:4:1159:22263:27649/1	60	-
chr12	30653758	30653759	A01177:95:HFCNFDSX5:4:2158:26829:1329/1	60	-
chr12	30669859	30669860	A01177:95:HFCNFDSX5:4:1473:7175:23218/1	60	+
chr12	31419898	31419899	A01177:95:HFCNFDSX5:4:2572:22453:17738/1	60	-
chr12	32150421	32150422	A01177:95:HFCNFDSX5:4:1302:22742:24596/1	60	-
chr12	32622081	32622082	A01177:95:HFCNFDSX5:4:2267:29713:1846/1	60	+
chr12	32740393	32740394	A01177:95:HFCNFDSX5:4:1131:31738:24111/1	60	-
chr12	33888614	33888615	A01177:95:HFCNFDSX5:4:1677:9525:1517/1	60	-
chr12	34057591	34057592	A01177:95:HFCNFDSX5:4:1141:25717:16407/1	60	-
chr12	39925439	39925440	A01177:95:HFCNFDSX5:4:2160:12427:30874	60	-
chr12	41425472	41425473	A01177:95:HFCNFDSX5:4:1556:13602:9925	60	-
chr12	42107072	42107073	A01177:95:HFCNFDSX5:4:2128:6460:30060	60	-
chr12	43318113	43318114	A01177:95:HFCNFDSX5:4:1120:14027:6277/1	60	+
chr12	43731246	43731247	A01177:95:HFCNFDSX5:4:1678:14118:19554/1	60	+
chr12	43766195	43766196	A01177:95:HFCNFDSX5:4:1130:18258:17425/1	60	+
chr12	45737797	45737798	A01177:95:HFCNFDSX5:4:1127:18846:35196/1	60	+
chr12	45797789	45797790	A01177:95:HFCNFDSX5:4:1175:10438:2848/1	60	-
chr12	45810679	45810680	A01177:95:HFCNFDSX5:4:1244:9986:3411/1	60	-
chr12	46227979	46227980	A01177:95:HFCNFDSX5:4:1314:17635:25770/1	60	+
chr12	46572624	46572625	A01177:95:HFCNFDSX5:4:1403:6940:24158/1	60	+
chr12	47127888	47127889	A01177:95:HFCNFDSX5:4:1157:4851:21010/1	60	+
chr12	48670486	48670487	A01177:95:HFCNFDSX5:4:1164:7943:28463/1	60	+
chr12	48674340	48674341	A01177:95:HFCNFDSX5:4:2230:21658:9659	60	-
chr12	48680556	48680557	A01177:95:HFCNFDSX5:4:1545:21793:10457/1	60	+
chr12	48700370	48700371	A01177:95:HFCNFDSX5:4:1237:14597:24079/1	60	-
chr12	48718808	48718809	A01177:95:HFCNFDSX5:4:1173:23086:22999/1	60	+
chr12	48844928	48844929	A01177:95:HFCNFDSX5:4:1563:9796:4836	60	-
chr12	48954792	48954793	A01177:95:HFCNFDSX5:4:2468:24840:10316	60	-
chr12	49046112	49046113	A01177:95:HFCNFDSX5:4:1343:5909:23844/1	60	-
chr12	49048637	49048638	A01177:95:HFCNFDSX5:4:1536:15031:2942	60	+
chr12	49052933	49052934	A01177:95:HFCNFDSX5:4:2620:7021:12524	60	-
chr12	49138095	49138096	A01177:95:HFCNFDSX5:4:2165:27190:24815	60	+
chr12	49139168	49139169	A01177:95:HFCNFDSX5:4:1105:14362:33285/1	60	+
chr12	49390818	49390819	A01177:95:HFCNFDSX5:4:1503:28113:10003/1	60	+
chr12	49410571	49410572	A01177:95:HFCNFDSX5:4:1128:31006:12258/1	60	+
chr12	49418642	49418643	A01177:95:HFCNFDSX5:4:1222:4182:14090/1	60	-
chr12	49469251	49469252	A01177:95:HFCNFDSX5:4:1478:9245:20948/1	60	-
chr12	49488522	49488523	A01177:95:HFCNFDSX5:4:1210:26060:24737	60	-
chr12	49493222	49493223	A01177:95:HFCNFDSX5:4:1166:26775:32362/1	60	+
chr12	49498036	49498037	A01177:95:HFCNFDSX5:4:1527:21341:31657/1	60	-
chr12	49506790	49506791	A01177:95:HFCNFDSX5:4:1543:12554:7294	60	-
chr12	49661039	49661040	A01177:95:HFCNFDSX5:4:2220:30951:28103	60	-
chr12	49749021	49749022	A01177:95:HFCNFDSX5:4:1104:28673:34491/1	60	+
chr12	49750972	49750973	A01177:95:HFCNFDSX5:4:1105:20374:13761/1	60	+
chr12	49753268	49753269	A01177:95:HFCNFDSX5:4:1102:5231:34945/1	60	+
chr12	49817482	49817483	A01177:95:HFCNFDSX5:4:1125:29785:15311	60	+
chr12	50451064	50451065	A01177:95:HFCNFDSX5:4:1166:25617:17394/1	60	-
chr12	50690857	50690858	A01177:95:HFCNFDSX5:4:1114:7048:7811/1	60	+
chr12	50694052	50694053	A01177:95:HFCNFDSX5:4:1165:13087:36871	60	+
chr12	50989292	50989293	A01177:95:HFCNFDSX5:4:1452:26594:24752/1	60	-
chr12	51124886	51124887	A01177:95:HFCNFDSX5:4:1157:9950:23703/1	60	-
chr12	51375549	51375550	A01177:95:HFCNFDSX5:4:2463:20347:1658/1	60	-
chr12	51708854	51708855	A01177:95:HFCNFDSX5:4:1206:16007:30342/1	60	-
chr12	51758652	51758653	A01177:95:HFCNFDSX5:4:2346:16613:2613	60	+
chr12	52596360	52596361	A01177:95:HFCNFDSX5:4:1123:18222:7654/1	60	-
chr12	52598580	52598581	A01177:95:HFCNFDSX5:4:1241:11767:10254/1	60	-
chr12	52604295	52604296	A01177:95:HFCNFDSX5:4:1109:11568:16485/1	60	+
chr12	52621807	52621808	A01177:95:HFCNFDSX5:4:1445:18123:9549/1	60	-
chr12	52622158	52622159	A01177:95:HFCNFDSX5:4:1121:4444:20087/1	60	+
chr12	52639142	52639143	A01177:95:HFCNFDSX5:4:1263:20708:31657	60	-
chr12	52639351	52639352	A01177:95:HFCNFDSX5:4:1268:28149:22435/1	60	-
chr12	52639520	52639521	A01177:95:HFCNFDSX5:4:2376:8856:26256	60	-
chr12	52656645	52656646	A01177:95:HFCNFDSX5:4:1145:25744:9659/1	60	-
chr12	53185495	53185496	A01177:95:HFCNFDSX5:4:1154:14443:32706/1	60	-
chr12	53390941	53390942	A01177:95:HFCNFDSX5:4:1233:5367:4053/1	60	+
chr12	53455642	53455643	A01177:95:HFCNFDSX5:4:2540:20247:22310	60	-
chr12	53521718	53521719	A01177:95:HFCNFDSX5:4:1349:15528:18897/1	60	+
chr12	53595186	53595187	A01177:95:HFCNFDSX5:4:1131:26395:4304/1	60	+
chr12	53601661	53601662	A01177:95:HFCNFDSX5:4:1116:23466:18646/1	60	+
chr12	53601930	53601931	A01177:95:HFCNFDSX5:4:1149:7943:36855/1	60	-
chr12	53602823	53602824	A01177:95:HFCNFDSX5:4:1323:2573:16470/1	60	+
chr12	53608967	53608968	A01177:95:HFCNFDSX5:4:1341:16450:19366/1	60	+
chr12	54240306	54240307	A01177:95:HFCNFDSX5:4:1110:20103:14669	60	-
chr12	54249526	54249527	A01177:95:HFCNFDSX5:4:1343:20338:28948/1	60	+
chr12	54249583	54249584	A01177:95:HFCNFDSX5:4:1112:25427:35039/1	60	-
chr12	54334204	54334205	A01177:95:HFCNFDSX5:4:1424:22562:34992/1	60	-
chr12	54339952	54339953	A01177:95:HFCNFDSX5:4:1151:3432:1485/1	60	+
chr12	54972722	54972723	A01177:95:HFCNFDSX5:4:1220:14389:22842/1	60	+
chr12	54981927	54981928	A01177:95:HFCNFDSX5:4:1225:29342:31360/1	60	-
chr12	55921068	55921069	A01177:95:HFCNFDSX5:4:1133:4833:34319/1	60	-
chr12	56144348	56144349	A01177:95:HFCNFDSX5:4:2128:21766:1767/1	60	+
chr12	56171128	56171129	A01177:95:HFCNFDSX5:4:1278:6072:28948/1	60	-
chr12	56186801	56186802	A01177:95:HFCNFDSX5:4:1164:7157:7028/1	60	-
chr12	56516434	56516435	A01177:95:HFCNFDSX5:4:2371:9815:28573	60	+
chr12	57055104	57055105	A01177:95:HFCNFDSX5:4:1322:23167:32972/1	60	-
chr12	57065194	57065195	A01177:95:HFCNFDSX5:4:1206:26539:11600/1	60	+
chr12	57410412	57410413	A01177:95:HFCNFDSX5:4:1103:20952:36151	60	-
chr12	57704842	57704843	A01177:95:HFCNFDSX5:4:1166:8169:30013/1	60	-
chr12	57800213	57800214	A01177:95:HFCNFDSX5:4:1163:23900:30921/1	60	+
chr12	59727106	59727107	A01177:95:HFCNFDSX5:4:1229:4282:27226/1	60	+
chr12	59932174	59932175	A01177:95:HFCNFDSX5:4:1239:24334:2394/1	60	+
chr12	61754772	61754773	A01177:95:HFCNFDSX5:4:1359:2564:36777/1	60	+
chr12	62328397	62328398	A01177:95:HFCNFDSX5:4:2315:1036:32377/1	60	+
chr12	62407587	62407588	A01177:95:HFCNFDSX5:4:1225:7699:32080/1	60	+
chr12	62561376	62561377	A01177:95:HFCNFDSX5:4:2471:11632:18317/1	60	-
chr12	62606234	62606235	A01177:95:HFCNFDSX5:4:1277:7979:33724/1	60	-
chr12	65239360	65239361	A01177:95:HFCNFDSX5:4:1109:32678:16783/1	60	+
chr12	67297493	67297494	A01177:95:HFCNFDSX5:4:1104:32226:28651/1	60	-
chr12	68724194	68724195	A01177:95:HFCNFDSX5:4:1149:29613:4053/1	60	+
chr12	69755812	69755813	A01177:95:HFCNFDSX5:4:2545:15700:29904	60	+
chr12	70255566	70255567	A01177:95:HFCNFDSX5:4:2231:19569:33066/1	60	-
chr12	70311997	70311998	A01177:95:HFCNFDSX5:4:1120:10357:1235/1	60	-
chr12	70317509	70317510	A01177:95:HFCNFDSX5:4:1249:2709:19210/1	60	-
chr12	70332127	70332128	A01177:95:HFCNFDSX5:4:1157:7030:7780/1	60	-
chr12	76378470	76378471	A01177:95:HFCNFDSX5:4:1202:12753:6167/1	60	+
chr12	76830227	76830228	A01177:95:HFCNFDSX5:4:1175:26350:32753/1	60	-
chr12	79796432	79796433	A01177:95:HFCNFDSX5:4:1103:13087:28573/1	60	+
chr12	83177088	83177089	A01177:95:HFCNFDSX5:4:1466:9146:1579	60	-
chr12	85757982	85757983	A01177:95:HFCNFDSX5:4:1412:7319:17989	60	-
chr12	86432530	86432531	A01177:95:HFCNFDSX5:4:1227:19497:10050/1	60	-
chr12	86895617	86895618	A01177:95:HFCNFDSX5:4:1450:27805:35023/1	60	+
chr12	88468228	88468229	A01177:95:HFCNFDSX5:4:2345:18222:29731/1	60	+
chr12	89313867	89313868	A01177:95:HFCNFDSX5:4:1146:32660:10582/1	60	+
chr12	89474633	89474634	A01177:95:HFCNFDSX5:4:1148:3305:29481	60	-
chr12	89572394	89572395	A01177:95:HFCNFDSX5:4:1215:31828:28714	60	+
chr12	89624689	89624690	A01177:95:HFCNFDSX5:4:1119:16360:17174/1	60	+
chr12	89925707	89925708	A01177:95:HFCNFDSX5:4:1549:29252:2769	60	-
chr12	91119727	91119728	A01177:95:HFCNFDSX5:4:1422:13883:6965/1	60	+
chr12	91224930	91224931	A01177:95:HFCNFDSX5:4:1513:26494:5196/1	60	-
chr12	92180836	92180837	A01177:95:HFCNFDSX5:4:2159:4860:26882/1	60	-
chr12	92460725	92460726	A01177:95:HFCNFDSX5:4:1248:25437:7435/1	60	-
chr12	94352028	94352029	A01177:95:HFCNFDSX5:4:1118:16396:11381/1	60	-
chr12	94405615	94405616	A01177:95:HFCNFDSX5:4:1140:12328:29387/1	60	+
chr12	94412559	94412560	A01177:95:HFCNFDSX5:4:1151:8712:16078/1	60	+
chr12	94514618	94514619	A01177:95:HFCNFDSX5:4:1116:29930:24925	60	+
chr12	95432916	95432917	A01177:95:HFCNFDSX5:4:2349:3577:34585/1	60	-
chr12	95494303	95494304	A01177:95:HFCNFDSX5:4:1310:22724:14262/1	60	-
chr12	95520667	95520668	A01177:95:HFCNFDSX5:4:1128:19596:6934	60	-
chr12	96952250	96952251	A01177:95:HFCNFDSX5:4:1424:10185:34945/1	60	+
chr12	98597736	98597737	A01177:95:HFCNFDSX5:4:1111:31340:5447/1	60	+
chr12	100103178	100103179	A01177:95:HFCNFDSX5:4:1171:3974:17112/1	60	-
chr12	102093140	102093141	A01177:95:HFCNFDSX5:4:1417:15546:16172/1	60	-
chr12	102129934	102129935	A01177:95:HFCNFDSX5:4:1565:22372:30655/1	60	-
chr12	103828006	103828007	A01177:95:HFCNFDSX5:4:1512:21956:22044/1	60	+
chr12	104512468	104512469	A01177:95:HFCNFDSX5:4:1177:11433:27743	60	+
chr12	105144387	105144388	A01177:95:HFCNFDSX5:4:1657:29044:24048	60	+
chr12	106971836	106971837	A01177:95:HFCNFDSX5:4:2538:4824:21026	60	-
chr12	108761690	108761691	A01177:95:HFCNFDSX5:4:2617:4399:19507	60	-
chr12	109614037	109614038	A01177:95:HFCNFDSX5:4:1303:18304:23390/1	60	-
chr12	110015510	110015511	A01177:95:HFCNFDSX5:4:1664:15808:11083/1	60	+
chr12	110017260	110017261	A01177:95:HFCNFDSX5:4:1417:18032:25582/1	60	-
chr12	110172193	110172194	A01177:95:HFCNFDSX5:4:2143:25635:26130	60	-
chr12	110204790	110204791	A01177:95:HFCNFDSX5:4:1123:28140:16344/1	60	+
chr12	110204791	110204792	A01177:95:HFCNFDSX5:4:1208:8440:29512	60	+
chr12	110205418	110205419	A01177:95:HFCNFDSX5:4:1308:5520:24361	60	-
chr12	110285831	110285832	A01177:95:HFCNFDSX5:4:2166:8630:7639/1	60	+
chr12	110312985	110312986	A01177:95:HFCNFDSX5:4:1557:3974:16391/1	60	+
chr12	110332241	110332242	A01177:95:HFCNFDSX5:4:2169:4716:20337	60	+
chr12	111510786	111510787	A01177:95:HFCNFDSX5:4:2260:19533:10050	60	+
chr12	111516672	111516673	A01177:95:HFCNFDSX5:4:1621:19506:2519	60	+
chr12	112055099	112055100	A01177:95:HFCNFDSX5:4:1161:11460:14700/1	60	+
chr12	112063720	112063721	A01177:95:HFCNFDSX5:4:1468:9878:37012/1	60	+
chr12	112074575	112074576	A01177:95:HFCNFDSX5:4:1148:28565:13792/1	60	+
chr12	112223256	112223257	A01177:95:HFCNFDSX5:4:1126:21142:21418/1	60	-
chr12	112240315	112240316	A01177:95:HFCNFDSX5:4:1160:9073:5337/1	60	-
chr12	112246919	112246920	A01177:95:HFCNFDSX5:4:1520:22182:5682/1	60	+
chr12	112275144	112275145	A01177:95:HFCNFDSX5:4:1406:21486:18411/1	60	-
chr12	112302817	112302818	A01177:95:HFCNFDSX5:4:1120:16568:12179/1	60	+
chr12	112303396	112303397	A01177:95:HFCNFDSX5:4:1249:1750:12132/1	60	+
chr12	112451255	112451256	A01177:95:HFCNFDSX5:4:1269:9543:31704/1	60	+
chr12	116007510	116007511	A01177:95:HFCNFDSX5:4:1226:19190:10582	60	-
chr12	116046306	116046307	A01177:95:HFCNFDSX5:4:1432:19488:32988	60	+
chr12	116194153	116194154	A01177:95:HFCNFDSX5:4:1336:19669:1078/1	60	-
chr12	116208214	116208215	A01177:95:HFCNFDSX5:4:1118:26205:5353/1	60	-
chr12	117015968	117015969	A01177:95:HFCNFDSX5:4:1131:11785:29982/1	60	-
chr12	118021568	118021569	A01177:95:HFCNFDSX5:4:1146:4978:13964/1	60	-
chr12	118189009	118189010	A01177:95:HFCNFDSX5:4:1111:28402:18959/1	60	+
chr12	118214405	118214406	A01177:95:HFCNFDSX5:4:1638:28565:10316	60	-
chr12	118228889	118228890	A01177:95:HFCNFDSX5:4:1139:21486:25457/1	60	+
chr12	118297716	118297717	A01177:95:HFCNFDSX5:4:1159:17481:9533/1	60	+
chr12	118307113	118307114	A01177:95:HFCNFDSX5:4:1320:6379:24940/1	60	-
chr12	118312809	118312810	A01177:95:HFCNFDSX5:4:1106:12219:9627/1	60	-
chr12	118344173	118344174	A01177:95:HFCNFDSX5:4:1344:2862:21543/1	60	-
chr12	119822952	119822953	A01177:95:HFCNFDSX5:4:1102:14217:6417/1	60	-
chr12	119854592	119854593	A01177:95:HFCNFDSX5:4:1320:31503:7983/1	60	-
chr12	119873067	119873068	A01177:95:HFCNFDSX5:4:1113:31087:9236/1	60	+
chr12	120166621	120166622	A01177:95:HFCNFDSX5:4:1126:28140:4695/1	60	+
chr12	120187472	120187473	A01177:95:HFCNFDSX5:4:2268:25690:29700/1	60	+
chr12	120187476	120187477	A01177:95:HFCNFDSX5:4:1175:20130:15154	60	+
chr12	120409123	120409124	A01177:95:HFCNFDSX5:4:1137:14597:1407	60	-
chr12	120538225	120538226	A01177:95:HFCNFDSX5:4:1507:22426:19006/1	60	-
chr12	120558110	120558111	A01177:95:HFCNFDSX5:4:1654:28076:29324/1	60	+
chr12	120566743	120566744	A01177:95:HFCNFDSX5:4:1442:12156:21167/1	60	+
chr12	120866915	120866916	A01177:95:HFCNFDSX5:4:1157:7139:14920/1	60	-
chr12	121345070	121345071	A01177:95:HFCNFDSX5:4:1552:27362:6981/1	60	+
chr12	121345289	121345290	A01177:95:HFCNFDSX5:4:1236:26250:10535/1	60	+
chr12	121359525	121359526	A01177:95:HFCNFDSX5:4:2165:3531:9831/1	60	-
chr12	121418570	121418571	A01177:95:HFCNFDSX5:4:1110:5294:35869/1	60	+
chr12	121424407	121424408	A01177:95:HFCNFDSX5:4:1450:30526:3505	60	-
chr12	121997317	121997318	A01177:95:HFCNFDSX5:4:2257:19325:14168	60	+
chr12	122008312	122008313	A01177:95:HFCNFDSX5:4:1477:4020:22263	60	+
chr12	122270494	122270495	A01177:95:HFCNFDSX5:4:1402:8883:4570	60	-
chr12	122300068	122300069	A01177:95:HFCNFDSX5:4:2160:13304:24189	60	+
chr12	122327711	122327712	A01177:95:HFCNFDSX5:4:2462:19316:31156	60	+
chr12	122336535	122336536	A01177:95:HFCNFDSX5:4:1324:24207:14356	60	-
chr12	122370385	122370386	A01177:95:HFCNFDSX5:4:1164:27064:14011	60	-
chr12	122418130	122418131	A01177:95:HFCNFDSX5:4:2346:22299:32878	60	+
chr12	122489148	122489149	A01177:95:HFCNFDSX5:4:1104:30201:21731/1	60	+
chr12	122503571	122503572	A01177:95:HFCNFDSX5:4:1140:6723:15671/1	60	+
chr12	122506922	122506923	A01177:95:HFCNFDSX5:4:1103:12183:26631/1	60	-
chr12	122508240	122508241	A01177:95:HFCNFDSX5:4:2203:16143:11600/1	60	-
chr12	122510455	122510456	A01177:95:HFCNFDSX5:4:2332:3387:9173	60	+
chr12	122514451	122514452	A01177:95:HFCNFDSX5:4:1103:29622:11584/1	60	+
chr12	122545754	122545755	A01177:95:HFCNFDSX5:4:1101:27453:13683/1	60	+
chr12	122561878	122561879	A01177:95:HFCNFDSX5:4:1412:20871:36104	60	-
chr12	122570281	122570282	A01177:95:HFCNFDSX5:4:1337:15745:25504/1	60	-
chr12	122588174	122588175	A01177:95:HFCNFDSX5:4:1410:25301:15562	60	-
chr12	122626451	122626452	A01177:95:HFCNFDSX5:4:1104:10122:11694/1	60	-
chr12	122803378	122803379	A01177:95:HFCNFDSX5:4:1228:22471:16861/1	60	+
chr12	123325533	123325534	A01177:95:HFCNFDSX5:4:1209:15049:11428/1	60	+
chr12	123590520	123590521	A01177:95:HFCNFDSX5:4:1212:25355:36824/1	60	+
chr12	123980355	123980356	A01177:95:HFCNFDSX5:4:1339:27841:20525/1	60	-
chr12	128817072	128817073	A01177:95:HFCNFDSX5:4:1302:4246:8406/1	60	+
chr12	129523965	129523966	A01177:95:HFCNFDSX5:4:2256:30237:4038/1	60	+
chr12	130624898	130624899	A01177:95:HFCNFDSX5:4:1221:12888:5462	60	+
chr12	131935534	131935535	A01177:95:HFCNFDSX5:4:1254:22950:11647/1	60	+
chr12	131964553	131964554	A01177:95:HFCNFDSX5:4:1144:16731:12900/1	60	+
chr12	131965473	131965474	A01177:95:HFCNFDSX5:4:1329:15637:32925	60	+
chr12	131977639	131977640	A01177:95:HFCNFDSX5:4:2308:15573:2190/1	60	-
chr12	132088981	132088982	A01177:95:HFCNFDSX5:4:1110:3459:15593/1	60	-
chr12	132647505	132647506	A01177:95:HFCNFDSX5:4:1102:9480:17785	60	+
chr12	132655484	132655485	A01177:95:HFCNFDSX5:4:1333:5448:36761/1	60	-
chr12	132656302	132656303	A01177:95:HFCNFDSX5:4:1424:5638:6872/1	60	+
chr12	132662435	132662436	A01177:95:HFCNFDSX5:4:1116:20446:3364/1	60	+
chr12	132749623	132749624	A01177:95:HFCNFDSX5:4:1146:12852:2988	60	-
chr12	132750314	132750315	A01177:95:HFCNFDSX5:4:1123:9724:34616	60	+
chr12	133160146	133160147	A01177:95:HFCNFDSX5:4:1621:20636:6324/1	60	+
chr13	19692321	19692322	A01177:95:HFCNFDSX5:4:1119:13006:9330/1	60	+
chr13	19767836	19767837	A01177:95:HFCNFDSX5:4:1143:15365:15327/1	60	-
chr13	19927244	19927245	A01177:95:HFCNFDSX5:4:1323:12915:27054/1	60	-
chr13	20013583	20013584	A01177:95:HFCNFDSX5:4:1602:25979:36401/1	60	+
chr13	20598535	20598536	A01177:95:HFCNFDSX5:4:1129:2302:13150/1	60	+
chr13	23827619	23827620	A01177:95:HFCNFDSX5:4:1138:21233:34507/1	60	-
chr13	24432647	24432648	A01177:95:HFCNFDSX5:4:1147:22860:23484/1	60	-
chr13	25375770	25375771	A01177:95:HFCNFDSX5:4:2429:8486:19852	60	+
chr13	27169410	27169411	A01177:95:HFCNFDSX5:4:1102:11134:21120/1	60	+
chr13	27603635	27603636	A01177:95:HFCNFDSX5:4:1408:26187:22294/1	60	-
chr13	27660691	27660692	A01177:95:HFCNFDSX5:4:1174:10845:28447/1	60	+
chr13	27660693	27660694	A01177:95:HFCNFDSX5:4:1338:26820:12962/1	60	+
chr13	28183312	28183313	A01177:95:HFCNFDSX5:4:1375:6903:26005/1	60	-
chr13	28678472	28678473	A01177:95:HFCNFDSX5:4:1254:20500:9189/1	60	-
chr13	29842373	29842374	A01177:95:HFCNFDSX5:4:2527:9579:4679/1	60	+
chr13	31354810	31354811	A01177:95:HFCNFDSX5:4:1213:12274:32111	60	+
chr13	32724580	32724581	A01177:95:HFCNFDSX5:4:1126:16767:20603/1	60	+
chr13	32777461	32777462	A01177:95:HFCNFDSX5:4:1176:26359:27790/1	60	+
chr13	33659449	33659450	A01177:95:HFCNFDSX5:4:2345:20754:33959	60	+
chr13	35360333	35360334	A01177:95:HFCNFDSX5:4:1112:1036:2816/1	60	+
chr13	35482103	35482104	A01177:95:HFCNFDSX5:4:1610:5394:12117/1	60	+
chr13	37024751	37024752	A01177:95:HFCNFDSX5:4:1178:22435:18114/1	60	+
chr13	41696840	41696841	A01177:95:HFCNFDSX5:4:1157:22498:29684/1	60	+
chr13	41729968	41729969	A01177:95:HFCNFDSX5:4:1409:16740:12821/1	60	-
chr13	41756084	41756085	A01177:95:HFCNFDSX5:4:1121:9905:13855/1	60	+
chr13	41893011	41893012	A01177:95:HFCNFDSX5:4:1129:10140:30013/1	60	+
chr13	43549616	43549617	A01177:95:HFCNFDSX5:4:1124:20952:15702	60	-
chr13	44568416	44568417	A01177:95:HFCNFDSX5:4:1273:7708:24862/1	60	-
chr13	44572043	44572044	A01177:95:HFCNFDSX5:4:1104:10565:36448/1	60	-
chr13	45018573	45018574	A01177:95:HFCNFDSX5:4:1168:2663:33661/1	60	-
chr13	45191340	45191341	A01177:95:HFCNFDSX5:4:1318:17824:15608/1	60	+
chr13	45525537	45525538	A01177:95:HFCNFDSX5:4:1110:12138:15123/1	60	+
chr13	46171963	46171964	A01177:95:HFCNFDSX5:4:1139:32334:17597	60	+
chr13	46682122	46682123	A01177:95:HFCNFDSX5:4:2236:21124:6198	60	-
chr13	46713387	46713388	A01177:95:HFCNFDSX5:4:1442:1488:17315/1	60	+
chr13	48435547	48435548	A01177:95:HFCNFDSX5:4:1208:21603:30044	60	-
chr13	49983360	49983361	A01177:95:HFCNFDSX5:4:1522:10999:27899	60	-
chr13	50063663	50063664	A01177:95:HFCNFDSX5:4:1315:26738:20118/1	60	-
chr13	50242874	50242875	A01177:95:HFCNFDSX5:4:2327:31421:21966/1	60	+
chr13	51388020	51388021	A01177:95:HFCNFDSX5:4:1111:17454:24831/1	60	+
chr13	51440836	51440837	A01177:95:HFCNFDSX5:4:1121:19117:29403/1	60	+
chr13	51615231	51615232	A01177:95:HFCNFDSX5:4:1163:22227:36824/1	60	+
chr13	52434739	52434740	A01177:95:HFCNFDSX5:4:1247:8232:6668/1	60	+
chr13	52438071	52438072	A01177:95:HFCNFDSX5:4:2271:20338:36495	60	-
chr13	59577225	59577226	A01177:95:HFCNFDSX5:4:1413:15908:25128/1	60	+
chr13	59637751	59637752	A01177:95:HFCNFDSX5:4:1226:20211:6245/1	60	-
chr13	59895050	59895051	A01177:95:HFCNFDSX5:4:1348:22670:6590/1	60	-
chr13	60133155	60133156	A01177:95:HFCNFDSX5:4:1461:27353:14137/1	60	+
chr13	60183417	60183418	A01177:95:HFCNFDSX5:4:1101:16224:5353/1	60	+
chr13	60472232	60472233	A01177:95:HFCNFDSX5:4:1108:21576:16877/1	60	-
chr13	60562068	60562069	A01177:95:HFCNFDSX5:4:1103:10972:27602	60	-
chr13	62322582	62322583	A01177:95:HFCNFDSX5:4:1319:7211:21433/1	60	+
chr13	62815867	62815868	A01177:95:HFCNFDSX5:4:1205:6479:23390/1	60	+
chr13	63358220	63358221	A01177:95:HFCNFDSX5:4:1114:11686:17754/1	60	+
chr13	63934562	63934563	A01177:95:HFCNFDSX5:4:1177:17707:5509/1	60	+
chr13	63934564	63934565	A01177:95:HFCNFDSX5:4:2258:3197:30295/1	60	+
chr13	64066864	64066865	A01177:95:HFCNFDSX5:4:1128:27832:10989/1	60	+
chr13	64388270	64388271	A01177:95:HFCNFDSX5:4:1126:8540:34569/1	60	+
chr13	64909106	64909107	A01177:95:HFCNFDSX5:4:1202:10339:21339/1	60	+
chr13	66458812	66458813	A01177:95:HFCNFDSX5:4:1520:24325:33536/1	60	-
chr13	67193495	67193496	A01177:95:HFCNFDSX5:4:1121:16495:34131/1	60	+
chr13	68768351	68768352	A01177:95:HFCNFDSX5:4:2549:20971:19210/1	60	+
chr13	71513571	71513572	A01177:95:HFCNFDSX5:4:1245:26765:20102/1	60	-
chr13	71661767	71661768	A01177:95:HFCNFDSX5:4:2273:25635:26068	60	-
chr13	71701428	71701429	A01177:95:HFCNFDSX5:4:1260:16875:16344	60	-
chr13	72755823	72755824	A01177:95:HFCNFDSX5:4:2437:19506:23093/1	60	-
chr13	75466263	75466264	A01177:95:HFCNFDSX5:4:1325:17906:24173	60	-
chr13	77119152	77119153	A01177:95:HFCNFDSX5:4:1141:5222:3176/1	60	-
chr13	77736719	77736720	A01177:95:HFCNFDSX5:4:1101:4119:32456/1	60	-
chr13	79344777	79344778	A01177:95:HFCNFDSX5:4:1133:9272:36119/1	60	-
chr13	79380802	79380803	A01177:95:HFCNFDSX5:4:1507:28176:33379	60	-
chr13	79386398	79386399	A01177:95:HFCNFDSX5:4:1241:25798:7435/1	60	-
chr13	79391319	79391320	A01177:95:HFCNFDSX5:4:1105:11369:21308/1	60	-
chr13	79504348	79504349	A01177:95:HFCNFDSX5:4:1309:9037:5588/1	60	+
chr13	79852348	79852349	A01177:95:HFCNFDSX5:4:1258:13801:27117	60	+
chr13	80319858	80319859	A01177:95:HFCNFDSX5:4:2236:29008:31563	60	+
chr13	81508036	81508037	A01177:95:HFCNFDSX5:4:1119:30924:1470/1	60	-
chr13	85476509	85476510	A01177:95:HFCNFDSX5:4:1114:7003:28150/1	60	+
chr13	85622880	85622881	A01177:95:HFCNFDSX5:4:1163:9073:6402/1	60	+
chr13	86038580	86038581	A01177:95:HFCNFDSX5:4:1118:5330:15295/1	60	-
chr13	86559230	86559231	A01177:95:HFCNFDSX5:4:1623:10167:20040/1	60	+
chr13	86574282	86574283	A01177:95:HFCNFDSX5:4:1450:23149:18380/1	60	+
chr13	86712337	86712338	A01177:95:HFCNFDSX5:4:1139:4209:29888/1	60	-
chr13	88939071	88939072	A01177:95:HFCNFDSX5:4:1538:12337:31125/1	60	+
chr13	92413743	92413744	A01177:95:HFCNFDSX5:4:1137:25464:1908/1	60	+
chr13	95178287	95178288	A01177:95:HFCNFDSX5:4:2450:26820:5259	60	-
chr13	95673746	95673747	A01177:95:HFCNFDSX5:4:1106:23891:17065/1	60	-
chr13	98173912	98173913	A01177:95:HFCNFDSX5:4:1122:25545:14418/1	60	-
chr13	98517480	98517481	A01177:95:HFCNFDSX5:4:2351:2862:25770/1	60	-
chr13	99232365	99232366	A01177:95:HFCNFDSX5:4:1557:28953:15499/1	60	-
chr13	100245720	100245721	A01177:95:HFCNFDSX5:4:1157:29984:29277/1	60	+
chr13	102651555	102651556	A01177:95:HFCNFDSX5:4:1158:19470:29731/1	60	+
chr13	103661729	103661730	A01177:95:HFCNFDSX5:4:2574:8440:20964/1	60	+
chr13	104738495	104738496	A01177:95:HFCNFDSX5:4:1432:25030:23453/1	60	-
chr13	104793826	104793827	A01177:95:HFCNFDSX5:4:1154:21847:31970/1	60	+
chr13	104946984	104946985	A01177:95:HFCNFDSX5:4:1138:13991:21026/1	60	-
chr13	110890392	110890393	A01177:95:HFCNFDSX5:4:2668:26286:29168	60	-
chr13	112106324	112106325	A01177:95:HFCNFDSX5:4:1109:24008:36495/1	60	-
chr13	114246383	114246384	A01177:95:HFCNFDSX5:4:1109:21793:30060/1	60	-
chr13	114254282	114254283	A01177:95:HFCNFDSX5:4:1347:26440:19132/1	60	+
chr13	114257341	114257342	A01177:95:HFCNFDSX5:4:1406:2871:27352/1	60	+
chr14	19934693	19934694	A01177:95:HFCNFDSX5:4:1315:24795:26929/1	60	+
chr14	19971413	19971414	A01177:95:HFCNFDSX5:4:1659:22724:2112/1	60	+
chr14	20396607	20396608	A01177:95:HFCNFDSX5:4:1528:31421:32017	60	-
chr14	21227865	21227866	A01177:95:HFCNFDSX5:4:1155:5358:7921/1	60	+
chr14	21242260	21242261	A01177:95:HFCNFDSX5:4:1109:7220:4476/1	60	+
chr14	21309933	21309934	A01177:95:HFCNFDSX5:4:2667:14064:7247/1	60	-
chr14	22126020	22126021	A01177:95:HFCNFDSX5:4:2409:28601:3803/1	60	+
chr14	22583271	22583272	A01177:95:HFCNFDSX5:4:1155:25120:24048/1	60	+
chr14	22770051	22770052	A01177:95:HFCNFDSX5:4:1324:16875:22106/1	60	+
chr14	23084372	23084373	A01177:95:HFCNFDSX5:4:1313:1009:2394/1	60	-
chr14	23087683	23087684	A01177:95:HFCNFDSX5:4:1175:13114:33473/1	60	+
chr14	24439914	24439915	A01177:95:HFCNFDSX5:4:1104:4246:34209/1	60	+
chr14	24571523	24571524	A01177:95:HFCNFDSX5:4:1111:18909:25128/1	60	+
chr14	25936914	25936915	A01177:95:HFCNFDSX5:4:1211:13087:4930/1	60	-
chr14	26581029	26581030	A01177:95:HFCNFDSX5:4:1166:8088:2002/1	60	+
chr14	26589729	26589730	A01177:95:HFCNFDSX5:4:1101:17128:28620/1	60	-
chr14	29169413	29169414	A01177:95:HFCNFDSX5:4:1259:31467:18850/1	60	-
chr14	32103684	32103685	A01177:95:HFCNFDSX5:4:1271:28447:33035	60	+
chr14	34610145	34610146	A01177:95:HFCNFDSX5:4:1178:18150:15327/1	60	-
chr14	35003126	35003127	A01177:95:HFCNFDSX5:4:1118:10068:17237/1	60	-
chr14	35162632	35162633	A01177:95:HFCNFDSX5:4:1274:7952:3270/1	60	-
chr14	35290704	35290705	A01177:95:HFCNFDSX5:4:1138:17318:29669/1	60	+
chr14	35631111	35631112	A01177:95:HFCNFDSX5:4:1136:15772:30123/1	60	-
chr14	35671863	35671864	A01177:95:HFCNFDSX5:4:1322:31485:9831	60	-
chr14	35692118	35692119	A01177:95:HFCNFDSX5:4:1522:32036:4742/1	60	+
chr14	35900387	35900388	A01177:95:HFCNFDSX5:4:1623:10239:7513/1	60	+
chr14	45102802	45102803	A01177:95:HFCNFDSX5:4:2436:28049:6073/1	60	+
chr14	45222432	45222433	A01177:95:HFCNFDSX5:4:1225:3161:3615/1	60	+
chr14	47339504	47339505	A01177:95:HFCNFDSX5:4:1243:29098:15875/1	60	+
chr14	47930290	47930291	A01177:95:HFCNFDSX5:4:1232:26793:27038/1	60	+
chr14	49778719	49778720	A01177:95:HFCNFDSX5:4:1331:10827:19742/1	60	-
chr14	50199790	50199791	A01177:95:HFCNFDSX5:4:2144:12689:27727/1	60	+
chr14	50288602	50288603	A01177:95:HFCNFDSX5:4:1672:22724:3145/1	60	+
chr14	50434129	50434130	A01177:95:HFCNFDSX5:4:1128:15230:10269/1	60	-
chr14	50828865	50828866	A01177:95:HFCNFDSX5:4:1149:8467:24424/1	60	+
chr14	52663966	52663967	A01177:95:HFCNFDSX5:4:2414:16477:1376	60	-
chr14	53103104	53103105	A01177:95:HFCNFDSX5:4:1106:23167:16063/1	60	-
chr14	55583371	55583372	A01177:95:HFCNFDSX5:4:1430:31222:33896	60	-
chr14	55608218	55608219	A01177:95:HFCNFDSX5:4:1134:14416:5259/1	60	-
chr14	56266561	56266562	A01177:95:HFCNFDSX5:4:1447:21802:5556	60	-
chr14	56623282	56623283	A01177:95:HFCNFDSX5:4:1124:21495:7498/1	60	-
chr14	58211461	58211462	A01177:95:HFCNFDSX5:4:1141:30327:15217/1	60	+
chr14	58340691	58340692	A01177:95:HFCNFDSX5:4:1511:19895:26021	60	+
chr14	60868442	60868443	A01177:95:HFCNFDSX5:4:1216:28745:27383/1	60	+
chr14	62564029	62564030	A01177:95:HFCNFDSX5:4:1110:5891:31078/1	60	+
chr14	63475943	63475944	A01177:95:HFCNFDSX5:4:1130:17508:31219/1	60	-
chr14	63651133	63651134	A01177:95:HFCNFDSX5:4:1252:21142:13275/1	60	-
chr14	64061643	64061644	A01177:95:HFCNFDSX5:4:1320:31078:30452/1	60	-
chr14	64087984	64087985	A01177:95:HFCNFDSX5:4:1526:31512:13135/1	60	-
chr14	65479380	65479381	A01177:95:HFCNFDSX5:4:1171:11668:7576/1	60	-
chr14	65547662	65547663	A01177:95:HFCNFDSX5:4:2426:15501:5384/1	60	+
chr14	65596477	65596478	A01177:95:HFCNFDSX5:4:1112:11966:9439/1	60	+
chr14	65611495	65611496	A01177:95:HFCNFDSX5:4:1159:4924:14685/1	60	-
chr14	65744761	65744762	A01177:95:HFCNFDSX5:4:1620:22580:15421/1	60	-
chr14	66648990	66648991	A01177:95:HFCNFDSX5:4:2163:28447:2190	60	-
chr14	66747575	66747576	A01177:95:HFCNFDSX5:4:1417:11198:19914/1	60	-
chr14	66747578	66747579	A01177:95:HFCNFDSX5:4:1110:5565:27070	60	-
chr14	66914871	66914872	A01177:95:HFCNFDSX5:4:1456:30608:31046/1	60	+
chr14	66980809	66980810	A01177:95:HFCNFDSX5:4:1111:14760:11835/1	60	+
chr14	66986961	66986962	A01177:95:HFCNFDSX5:4:1651:19886:6308/1	60	-
chr14	66991888	66991889	A01177:95:HFCNFDSX5:4:1456:32353:27179/1	60	+
chr14	66992270	66992271	A01177:95:HFCNFDSX5:4:1109:21667:13777/1	60	-
chr14	66997663	66997664	A01177:95:HFCNFDSX5:4:1543:3794:18615/1	60	+
chr14	67104868	67104869	A01177:95:HFCNFDSX5:4:1223:24053:29496/1	60	-
chr14	67127747	67127748	A01177:95:HFCNFDSX5:4:1461:3595:3082/1	60	-
chr14	67293555	67293556	A01177:95:HFCNFDSX5:4:1232:10140:8844/1	60	+
chr14	67363720	67363721	A01177:95:HFCNFDSX5:4:1140:7401:3035/1	60	+
chr14	67431152	67431153	A01177:95:HFCNFDSX5:4:2563:10619:35289/1	60	-
chr14	67887195	67887196	A01177:95:HFCNFDSX5:4:1118:7771:7059/1	60	-
chr14	68400965	68400966	A01177:95:HFCNFDSX5:4:2477:7102:1736	60	-
chr14	69017104	69017105	A01177:95:HFCNFDSX5:4:2343:12997:29230	60	+
chr14	69423695	69423696	A01177:95:HFCNFDSX5:4:1103:16721:30295	60	+
chr14	69427239	69427240	A01177:95:HFCNFDSX5:4:1356:16441:28995	60	+
chr14	70954476	70954477	A01177:95:HFCNFDSX5:4:1638:4399:18975/1	60	+
chr14	71011627	71011628	A01177:95:HFCNFDSX5:4:1337:2582:18803/1	60	+
chr14	71490752	71490753	A01177:95:HFCNFDSX5:4:1173:19840:24643/1	60	-
chr14	71545377	71545378	A01177:95:HFCNFDSX5:4:1114:7672:8829/1	60	-
chr14	71626794	71626795	A01177:95:HFCNFDSX5:4:1414:19687:27445	60	+
chr14	71718707	71718708	A01177:95:HFCNFDSX5:4:1355:4273:18443/1	60	+
chr14	73119423	73119424	A01177:95:HFCNFDSX5:4:1666:1072:19163/1	60	-
chr14	73321874	73321875	A01177:95:HFCNFDSX5:4:1409:13937:35430/1	60	+
chr14	73935199	73935200	A01177:95:HFCNFDSX5:4:1155:10917:31297/1	60	-
chr14	73961090	73961091	A01177:95:HFCNFDSX5:4:1130:23909:23015	60	-
chr14	74808954	74808955	A01177:95:HFCNFDSX5:4:1228:24017:36793/1	60	+
chr14	74823029	74823030	A01177:95:HFCNFDSX5:4:1103:6207:21731/1	60	-
chr14	75752682	75752683	A01177:95:HFCNFDSX5:4:1164:11559:30937	60	-
chr14	75788524	75788525	A01177:95:HFCNFDSX5:4:2144:4978:16877/1	60	+
chr14	75895896	75895897	A01177:95:HFCNFDSX5:4:2356:7093:32565/1	60	+
chr14	76189039	76189040	A01177:95:HFCNFDSX5:4:1241:5466:14747/1	60	-
chr14	77043544	77043545	A01177:95:HFCNFDSX5:4:1226:24867:12430/1	60	+
chr14	77363172	77363173	A01177:95:HFCNFDSX5:4:1249:29505:36432/1	60	+
chr14	77755536	77755537	A01177:95:HFCNFDSX5:4:1544:30047:35117	60	-
chr14	79056068	79056069	A01177:95:HFCNFDSX5:4:1112:18810:1783	60	+
chr14	80553905	80553906	A01177:95:HFCNFDSX5:4:1144:6433:33270	60	-
chr14	80568242	80568243	A01177:95:HFCNFDSX5:4:1339:18846:17409	60	+
chr14	80803941	80803942	A01177:95:HFCNFDSX5:4:1106:9317:24580/1	60	-
chr14	80833638	80833639	A01177:95:HFCNFDSX5:4:2360:8603:12007	60	-
chr14	80909785	80909786	A01177:95:HFCNFDSX5:4:1123:24966:10003/1	60	+
chr14	85649446	85649447	A01177:95:HFCNFDSX5:4:1146:25843:36479/1	60	+
chr14	86795288	86795289	A01177:95:HFCNFDSX5:4:1210:13928:13119/1	60	+
chr14	87871676	87871677	A01177:95:HFCNFDSX5:4:1130:12879:28933/1	60	-
chr14	87929870	87929871	A01177:95:HFCNFDSX5:4:1139:16396:23312/1	60	-
chr14	88567894	88567895	A01177:95:HFCNFDSX5:4:1152:7744:36511/1	60	+
chr14	89076124	89076125	A01177:95:HFCNFDSX5:4:1638:25093:7748/1	60	-
chr14	89354959	89354960	A01177:95:HFCNFDSX5:4:1249:30490:4852/1	60	-
chr14	90871924	90871925	A01177:95:HFCNFDSX5:4:1260:18403:21214/1	60	+
chr14	91197120	91197121	A01177:95:HFCNFDSX5:4:1128:15528:13103/1	60	+
chr14	91289367	91289368	A01177:95:HFCNFDSX5:4:1105:27290:14465	60	-
chr14	91475499	91475500	A01177:95:HFCNFDSX5:4:1310:11342:35133/1	60	+
chr14	91973687	91973688	A01177:95:HFCNFDSX5:4:1301:7148:29496/1	60	+
chr14	92022728	92022729	A01177:95:HFCNFDSX5:4:1135:10375:15233/1	60	-
chr14	92166888	92166889	A01177:95:HFCNFDSX5:4:1359:12111:11350/1	60	-
chr14	95132984	95132985	A01177:95:HFCNFDSX5:4:1155:29351:4633/1	60	+
chr14	96555922	96555923	A01177:95:HFCNFDSX5:4:2211:15257:15828/1	60	-
chr14	96833551	96833552	A01177:95:HFCNFDSX5:4:1423:4869:9298/1	60	-
chr14	96853122	96853123	A01177:95:HFCNFDSX5:4:1117:14452:23296/1	60	-
chr14	97735695	97735696	A01177:95:HFCNFDSX5:4:1120:2691:30201/1	60	-
chr14	97748029	97748030	A01177:95:HFCNFDSX5:4:1129:12292:10316/1	60	+
chr14	97880487	97880488	A01177:95:HFCNFDSX5:4:1201:27236:5854	60	-
chr14	97992802	97992803	A01177:95:HFCNFDSX5:4:1240:1271:26929/1	60	-
chr14	98047784	98047785	A01177:95:HFCNFDSX5:4:2162:17879:25160/1	60	+
chr14	98049278	98049279	A01177:95:HFCNFDSX5:4:1143:19506:30859/1	60	-
chr14	98050841	98050842	A01177:95:HFCNFDSX5:4:2263:14714:16047	60	-
chr14	98051890	98051891	A01177:95:HFCNFDSX5:4:1260:27841:22091/1	60	-
chr14	98119879	98119880	A01177:95:HFCNFDSX5:4:2444:6813:32456	60	-
chr14	98147785	98147786	A01177:95:HFCNFDSX5:4:1131:3920:7717/1	60	-
chr14	98356437	98356438	A01177:95:HFCNFDSX5:4:1409:25581:7185/1	60	-
chr14	98482960	98482961	A01177:95:HFCNFDSX5:4:1114:17761:30718/1	60	-
chr14	98483847	98483848	A01177:95:HFCNFDSX5:4:1204:19949:20917/1	60	+
chr14	98571052	98571053	A01177:95:HFCNFDSX5:4:1206:13241:22670/1	60	+
chr14	100027837	100027838	A01177:95:HFCNFDSX5:4:2420:18069:27774/1	60	-
chr14	100089924	100089925	A01177:95:HFCNFDSX5:4:2417:15167:19022/1	60	-
chr14	100271703	100271704	A01177:95:HFCNFDSX5:4:1307:7247:20964/1	60	-
chr14	101846964	101846965	A01177:95:HFCNFDSX5:4:2502:30662:33207	60	+
chr14	101979220	101979221	A01177:95:HFCNFDSX5:4:1372:21432:1658/1	60	+
chr14	102026449	102026450	A01177:95:HFCNFDSX5:4:1215:19786:23766/1	60	+
chr14	102146015	102146016	A01177:95:HFCNFDSX5:4:1604:12653:30545/1	60	+
chr14	102169961	102169962	A01177:95:HFCNFDSX5:4:1118:21269:28307/1	60	-
chr14	102527263	102527264	A01177:95:HFCNFDSX5:4:2427:24587:31735/1	60	+
chr14	102796785	102796786	A01177:95:HFCNFDSX5:4:1340:29948:34194	60	-
chr14	102837340	102837341	A01177:95:HFCNFDSX5:4:1132:16188:16188/1	60	+
chr14	103289495	103289496	A01177:95:HFCNFDSX5:4:1516:8567:1736/1	60	-
chr14	103396916	103396917	A01177:95:HFCNFDSX5:4:2178:15167:4147/1	60	+
chr14	103419060	103419061	A01177:95:HFCNFDSX5:4:2629:2058:2519	60	+
chr14	103441627	103441628	A01177:95:HFCNFDSX5:4:2240:23827:21308	60	-
chr14	103457459	103457460	A01177:95:HFCNFDSX5:4:1576:5240:12101	60	-
chr14	103464792	103464793	A01177:95:HFCNFDSX5:4:1421:10682:22999	60	-
chr14	103664187	103664188	A01177:95:HFCNFDSX5:4:1658:9037:35430/1	60	-
chr14	103752345	103752346	A01177:95:HFCNFDSX5:4:1657:9607:33411/1	60	+
chr14	103764855	103764856	A01177:95:HFCNFDSX5:4:1339:6334:32847	60	+
chr14	104764518	104764519	A01177:95:HFCNFDSX5:4:1138:10312:18349/1	60	-
chr14	105433229	105433230	A01177:95:HFCNFDSX5:4:1315:21450:35008/1	60	-
chr14	105996731	105996732	A01177:95:HFCNFDSX5:4:2147:19913:24173/1	60	-
chr14	106769544	106769545	A01177:95:HFCNFDSX5:4:2538:18087:29590/1	60	-
chr15	22825964	22825965	A01177:95:HFCNFDSX5:4:1330:4824:19304/1	60	+
chr15	22866285	22866286	A01177:95:HFCNFDSX5:4:1106:13503:23124/1	60	+
chr15	28237247	28237248	A01177:95:HFCNFDSX5:4:1466:23963:3537/1	60	-
chr15	35417687	35417688	A01177:95:HFCNFDSX5:4:2345:32090:33144/1	60	-
chr15	38464147	38464148	A01177:95:HFCNFDSX5:4:1256:29414:3364/1	60	+
chr15	40015531	40015532	A01177:95:HFCNFDSX5:4:1112:30951:28479/1	60	+
chr15	40611820	40611821	A01177:95:HFCNFDSX5:4:1132:19108:27978	60	+
chr15	40621282	40621283	A01177:95:HFCNFDSX5:4:1137:30816:14841/1	60	+
chr15	41100249	41100250	A01177:95:HFCNFDSX5:4:1614:10420:4163/1	60	+
chr15	41336053	41336054	A01177:95:HFCNFDSX5:4:1128:17842:13604/1	60	-
chr15	42445612	42445613	A01177:95:HFCNFDSX5:4:1101:28366:13448/1	60	+
chr15	42476176	42476177	A01177:95:HFCNFDSX5:4:1312:30029:3082	60	+
chr15	42796463	42796464	A01177:95:HFCNFDSX5:4:1225:21513:25661/1	60	+
chr15	42832190	42832191	A01177:95:HFCNFDSX5:4:1307:5801:26256/1	60	-
chr15	42965704	42965705	A01177:95:HFCNFDSX5:4:1110:24686:29183/1	60	+
chr15	43057933	43057934	A01177:95:HFCNFDSX5:4:2278:26386:32941	60	+
chr15	43354117	43354118	A01177:95:HFCNFDSX5:4:1204:18412:18630/1	60	+
chr15	43439775	43439776	A01177:95:HFCNFDSX5:4:1245:7383:2660/1	60	+
chr15	43837600	43837601	A01177:95:HFCNFDSX5:4:1208:19081:26459/1	60	-
chr15	44453259	44453260	A01177:95:HFCNFDSX5:4:1450:15356:4507/1	60	+
chr15	44617885	44617886	A01177:95:HFCNFDSX5:4:1663:17716:9846/1	60	-
chr15	44637955	44637956	A01177:95:HFCNFDSX5:4:1154:26567:11397	60	-
chr15	45030511	45030512	A01177:95:HFCNFDSX5:4:1201:32913:11804/1	60	-
chr15	46187553	46187554	A01177:95:HFCNFDSX5:4:1146:14335:12821/1	60	+
chr15	48754005	48754006	A01177:95:HFCNFDSX5:4:1212:10845:27445/1	60	-
chr15	49632700	49632701	A01177:95:HFCNFDSX5:4:1216:25093:28917/1	60	+
chr15	50445929	50445930	A01177:95:HFCNFDSX5:4:1227:5376:5134/1	60	-
chr15	50608734	50608735	A01177:95:HFCNFDSX5:4:1206:21368:28980/1	60	+
chr15	50626590	50626591	A01177:95:HFCNFDSX5:4:1257:14045:8938/1	60	-
chr15	50630875	50630876	A01177:95:HFCNFDSX5:4:1171:25075:26005/1	60	-
chr15	51564171	51564172	A01177:95:HFCNFDSX5:4:1137:16957:24345/1	60	+
chr15	52368647	52368648	A01177:95:HFCNFDSX5:4:2162:1732:36432/1	60	+
chr15	52402962	52402963	A01177:95:HFCNFDSX5:4:1314:32461:11365/1	60	+
chr15	56638478	56638479	A01177:95:HFCNFDSX5:4:1176:27968:26569/1	60	+
chr15	57263540	57263541	A01177:95:HFCNFDSX5:4:1143:19723:18677/1	60	+
chr15	57425567	57425568	A01177:95:HFCNFDSX5:4:1369:25283:10238/1	60	+
chr15	58415460	58415461	A01177:95:HFCNFDSX5:4:1152:24840:7404/1	60	-
chr15	58636936	58636937	A01177:95:HFCNFDSX5:4:1169:12011:2284/1	60	-
chr15	58743714	58743715	A01177:95:HFCNFDSX5:4:2662:28565:4429/1	60	-
chr15	59801532	59801533	A01177:95:HFCNFDSX5:4:1120:28673:11381/1	60	+
chr15	59856946	59856947	A01177:95:HFCNFDSX5:4:1134:18710:28447/1	60	+
chr15	60663294	60663295	A01177:95:HFCNFDSX5:4:2135:15447:32690	60	+
chr15	62026726	62026727	A01177:95:HFCNFDSX5:4:1139:6207:4946/1	60	+
chr15	62319311	62319312	A01177:95:HFCNFDSX5:4:2435:1371:5807	60	-
chr15	63267340	63267341	A01177:95:HFCNFDSX5:4:1111:28899:29496/1	60	+
chr15	63283762	63283763	A01177:95:HFCNFDSX5:4:1106:9525:8030	60	-
chr15	63724754	63724755	A01177:95:HFCNFDSX5:4:1272:23746:32064/1	60	-
chr15	64661714	64661715	A01177:95:HFCNFDSX5:4:1123:29080:18975/1	60	+
chr15	65160935	65160936	A01177:95:HFCNFDSX5:4:1603:25880:16752/1	60	-
chr15	66351462	66351463	A01177:95:HFCNFDSX5:4:1120:16622:10457/1	60	-
chr15	66890145	66890146	A01177:95:HFCNFDSX5:4:2405:2546:22467	60	-
chr15	68133533	68133534	A01177:95:HFCNFDSX5:4:1164:3278:12461/1	60	+
chr15	68153548	68153549	A01177:95:HFCNFDSX5:4:1317:25491:26757	60	+
chr15	68186686	68186687	A01177:95:HFCNFDSX5:4:1107:11623:3897/1	60	+
chr15	72020215	72020216	A01177:95:HFCNFDSX5:4:1167:31105:33066	60	-
chr15	73173890	73173891	A01177:95:HFCNFDSX5:4:2566:16839:24079	60	-
chr15	73193278	73193279	A01177:95:HFCNFDSX5:4:1423:16703:13041	60	-
chr15	73229497	73229498	A01177:95:HFCNFDSX5:4:1472:6985:9706/1	60	-
chr15	73469766	73469767	A01177:95:HFCNFDSX5:4:1174:26286:11099/1	60	+
chr15	74674999	74675000	A01177:95:HFCNFDSX5:4:1176:8703:7326/1	60	-
chr15	75492270	75492271	A01177:95:HFCNFDSX5:4:1122:10013:32330/1	60	-
chr15	75525598	75525599	A01177:95:HFCNFDSX5:4:1219:23005:18255/1	60	-
chr15	75868923	75868924	A01177:95:HFCNFDSX5:4:1102:32344:16423	60	-
chr15	75885465	75885466	A01177:95:HFCNFDSX5:4:1108:26142:22529/1	60	+
chr15	75921272	75921273	A01177:95:HFCNFDSX5:4:1522:11189:29606	60	-
chr15	76274323	76274324	A01177:95:HFCNFDSX5:4:1102:16477:31532	60	-
chr15	76640901	76640902	A01177:95:HFCNFDSX5:4:1404:1570:9878	60	+
chr15	76659673	76659674	A01177:95:HFCNFDSX5:4:1161:14805:28260/1	60	+
chr15	76772108	76772109	A01177:95:HFCNFDSX5:4:1111:27434:34788/1	60	+
chr15	77195234	77195235	A01177:95:HFCNFDSX5:4:1148:9100:17253	60	+
chr15	77346848	77346849	A01177:95:HFCNFDSX5:4:1673:31024:19742/1	60	-
chr15	77429149	77429150	A01177:95:HFCNFDSX5:4:2119:2953:3662/1	60	+
chr15	77480825	77480826	A01177:95:HFCNFDSX5:4:1108:18078:23625/1	60	+
chr15	78040219	78040220	A01177:95:HFCNFDSX5:4:1674:19370:26490/1	60	-
chr15	78163157	78163158	A01177:95:HFCNFDSX5:4:1243:25708:23249/1	60	+
chr15	80116980	80116981	A01177:95:HFCNFDSX5:4:1662:3974:9377/1	60	+
chr15	80118526	80118527	A01177:95:HFCNFDSX5:4:1206:3848:13636	60	-
chr15	83195403	83195404	A01177:95:HFCNFDSX5:4:1178:18701:29027	60	-
chr15	85002732	85002733	A01177:95:HFCNFDSX5:4:1103:29478:34319/1	60	-
chr15	89292250	89292251	A01177:95:HFCNFDSX5:4:1110:28546:29293	60	+
chr15	89300109	89300110	A01177:95:HFCNFDSX5:4:1118:27453:36135/1	60	+
chr15	89330578	89330579	A01177:95:HFCNFDSX5:4:2477:7057:10394	60	-
chr15	90269416	90269417	A01177:95:HFCNFDSX5:4:1111:7817:28119/1	60	-
chr15	90272565	90272566	A01177:95:HFCNFDSX5:4:2446:24216:3067/1	60	+
chr15	90754180	90754181	A01177:95:HFCNFDSX5:4:1624:21034:31751/1	60	-
chr15	91393637	91393638	A01177:95:HFCNFDSX5:4:1130:2338:12367	60	+
chr15	91475601	91475602	A01177:95:HFCNFDSX5:4:1341:27416:24455/1	60	+
chr15	91589359	91589360	A01177:95:HFCNFDSX5:4:1213:14886:34037/1	60	-
chr15	92908921	92908922	A01177:95:HFCNFDSX5:4:1225:3278:27837	60	-
chr15	98731302	98731303	A01177:95:HFCNFDSX5:4:1257:11939:35916/1	60	-
chr15	99591227	99591228	A01177:95:HFCNFDSX5:4:1134:2989:29246/1	60	-
chr15	99674107	99674108	A01177:95:HFCNFDSX5:4:1661:10800:21637/1	60	-
chr15	101682210	101682211	A01177:95:HFCNFDSX5:4:1149:27507:1564/1	60	+
chr16	45795	45796	A01177:95:HFCNFDSX5:4:1164:27127:9142/1	60	-
chr16	47704	47705	A01177:95:HFCNFDSX5:4:1636:1642:7999	60	-
chr16	201240	201241	A01177:95:HFCNFDSX5:4:1362:8440:6183	60	-
chr16	201746	201747	A01177:95:HFCNFDSX5:4:2336:15537:19539	60	-
chr16	206957	206958	A01177:95:HFCNFDSX5:4:2325:10357:8312	60	-
chr16	215234	215235	A01177:95:HFCNFDSX5:4:1111:15519:16438/1	60	-
chr16	217118	217119	A01177:95:HFCNFDSX5:4:1241:6867:6558/1	60	-
chr16	227499	227500	A01177:95:HFCNFDSX5:4:1162:7012:16673/1	60	+
chr16	257893	257894	A01177:95:HFCNFDSX5:4:1339:2401:22028/1	60	+
chr16	332734	332735	A01177:95:HFCNFDSX5:4:2416:28094:2049/1	60	+
chr16	339861	339862	A01177:95:HFCNFDSX5:4:1108:18611:32628/1	60	-
chr16	384435	384436	A01177:95:HFCNFDSX5:4:1123:8621:24345/1	60	-
chr16	532165	532166	A01177:95:HFCNFDSX5:4:1330:9543:26256/1	60	-
chr16	600640	600641	A01177:95:HFCNFDSX5:4:1113:3242:28682	60	+
chr16	650386	650387	A01177:95:HFCNFDSX5:4:2308:7826:21809	60	-
chr16	687164	687165	A01177:95:HFCNFDSX5:4:1255:8151:18490	60	-
chr16	737969	737970	A01177:95:HFCNFDSX5:4:1151:26802:24017/1	60	+
chr16	1602865	1602866	A01177:95:HFCNFDSX5:4:1102:4336:11882/1	60	-
chr16	1618565	1618566	A01177:95:HFCNFDSX5:4:1340:29378:25191	60	-
chr16	1619268	1619269	A01177:95:HFCNFDSX5:4:1149:1235:19507/1	60	-
chr16	1627000	1627001	A01177:95:HFCNFDSX5:4:1142:11722:2848/1	60	-
chr16	1645052	1645053	A01177:95:HFCNFDSX5:4:1141:4978:2597/1	60	+
chr16	1650454	1650455	A01177:95:HFCNFDSX5:4:1252:1994:8516/1	60	+
chr16	1686914	1686915	A01177:95:HFCNFDSX5:4:1155:9968:22232/1	60	+
chr16	1688844	1688845	A01177:95:HFCNFDSX5:4:1105:29215:6684/1	60	-
chr16	1689284	1689285	A01177:95:HFCNFDSX5:4:2231:31873:1517	60	+
chr16	1690414	1690415	A01177:95:HFCNFDSX5:4:1112:27534:15859/1	60	+
chr16	1690792	1690793	A01177:95:HFCNFDSX5:4:1151:1036:13589/1	60	-
chr16	1692660	1692661	A01177:95:HFCNFDSX5:4:1244:10972:32800/1	60	+
chr16	1697687	1697688	A01177:95:HFCNFDSX5:4:1126:25681:17942/1	60	+
chr16	1720959	1720960	A01177:95:HFCNFDSX5:4:1570:15284:3161	60	-
chr16	1807692	1807693	A01177:95:HFCNFDSX5:4:1118:16676:28620/1	60	-
chr16	1812526	1812527	A01177:95:HFCNFDSX5:4:1301:10104:15608	60	+
chr16	1813578	1813579	A01177:95:HFCNFDSX5:4:1110:6542:11475/1	60	-
chr16	2097580	2097581	A01177:95:HFCNFDSX5:4:1136:12590:24298	60	-
chr16	2112251	2112252	A01177:95:HFCNFDSX5:4:1265:23665:34240/1	60	-
chr16	2257424	2257425	A01177:95:HFCNFDSX5:4:1352:6940:24627	60	-
chr16	2258913	2258914	A01177:95:HFCNFDSX5:4:1114:20663:33019/1	60	-
chr16	2260177	2260178	A01177:95:HFCNFDSX5:4:2162:9742:16799/1	60	+
chr16	2261164	2261165	A01177:95:HFCNFDSX5:4:1312:5593:8516/1	60	+
chr16	2265003	2265004	A01177:95:HFCNFDSX5:4:1167:12762:30514	60	+
chr16	2443211	2443212	A01177:95:HFCNFDSX5:4:1122:25979:10504/1	60	+
chr16	2463695	2463696	A01177:95:HFCNFDSX5:4:1210:30020:5290/1	60	+
chr16	2480317	2480318	A01177:95:HFCNFDSX5:4:1341:21350:23594/1	60	+
chr16	2480336	2480337	A01177:95:HFCNFDSX5:4:1129:8214:30405/1	60	-
chr16	2502740	2502741	A01177:95:HFCNFDSX5:4:2136:22806:22827	60	+
chr16	2516828	2516829	A01177:95:HFCNFDSX5:4:1132:29225:6605/1	60	-
chr16	2587254	2587255	A01177:95:HFCNFDSX5:4:2140:8223:25974	60	+
chr16	2668332	2668333	A01177:95:HFCNFDSX5:4:1117:23204:22701	60	+
chr16	2760197	2760198	A01177:95:HFCNFDSX5:4:1109:9733:22326/1	60	+
chr16	2762612	2762613	A01177:95:HFCNFDSX5:4:2447:26386:35352	60	+
chr16	2891046	2891047	A01177:95:HFCNFDSX5:4:1163:2618:32362/1	60	-
chr16	2919671	2919672	A01177:95:HFCNFDSX5:4:2303:16721:7968/1	60	+
chr16	2941263	2941264	A01177:95:HFCNFDSX5:4:1115:30147:20854/1	60	+
chr16	3226850	3226851	A01177:95:HFCNFDSX5:4:1120:10954:16047/1	60	+
chr16	3229539	3229540	A01177:95:HFCNFDSX5:4:1177:20121:13667/1	60	-
chr16	3315411	3315412	A01177:95:HFCNFDSX5:4:1125:12011:32252/1	60	+
chr16	3396550	3396551	A01177:95:HFCNFDSX5:4:1264:13358:4961	60	+
chr16	3525518	3525519	A01177:95:HFCNFDSX5:4:1160:16062:24768/1	60	+
chr16	3568174	3568175	A01177:95:HFCNFDSX5:4:2431:17734:11882	60	-
chr16	3617087	3617088	A01177:95:HFCNFDSX5:4:1107:4273:20196/1	60	-
chr16	3628340	3628341	A01177:95:HFCNFDSX5:4:1158:14461:16078/1	60	+
chr16	3743126	3743127	A01177:95:HFCNFDSX5:4:2237:19090:4178	60	-
chr16	3751379	3751380	A01177:95:HFCNFDSX5:4:2639:7636:17409	60	-
chr16	3754635	3754636	A01177:95:HFCNFDSX5:4:1115:30228:26569/1	60	-
chr16	3757573	3757574	A01177:95:HFCNFDSX5:4:1110:2980:31986/1	60	+
chr16	3778049	3778050	A01177:95:HFCNFDSX5:4:1227:4191:31641/1	60	-
chr16	3829355	3829356	A01177:95:HFCNFDSX5:4:1268:4218:27242/1	60	+
chr16	3862488	3862489	A01177:95:HFCNFDSX5:4:2106:18439:32612/1	60	+
chr16	3975259	3975260	A01177:95:HFCNFDSX5:4:1554:17183:9674	60	-
chr16	4856521	4856522	A01177:95:HFCNFDSX5:4:1402:10339:29857/1	60	-
chr16	9119728	9119729	A01177:95:HFCNFDSX5:4:1237:24930:14575/1	60	-
chr16	10727277	10727278	A01177:95:HFCNFDSX5:4:2242:13810:33677	60	-
chr16	10753179	10753180	A01177:95:HFCNFDSX5:4:1102:15718:33035/1	60	-
chr16	11026526	11026527	A01177:95:HFCNFDSX5:4:1116:32136:18349/1	60	+
chr16	11730833	11730834	A01177:95:HFCNFDSX5:4:1102:14687:20008/1	60	+
chr16	11777501	11777502	A01177:95:HFCNFDSX5:4:1175:23891:16532	60	-
chr16	11863565	11863566	A01177:95:HFCNFDSX5:4:2317:27760:32503/1	60	-
chr16	11872962	11872963	A01177:95:HFCNFDSX5:4:1565:23999:29215	60	+
chr16	12718504	12718505	A01177:95:HFCNFDSX5:4:2238:4453:11804	60	+
chr16	12746658	12746659	A01177:95:HFCNFDSX5:4:1347:7093:17566/1	60	+
chr16	13924397	13924398	A01177:95:HFCNFDSX5:4:2115:32344:24220	60	+
chr16	14137659	14137660	A01177:95:HFCNFDSX5:4:2254:1362:12618/1	60	-
chr16	14183428	14183429	A01177:95:HFCNFDSX5:4:1102:10248:7498/1	60	+
chr16	14226474	14226475	A01177:95:HFCNFDSX5:4:1269:29089:18458/1	60	-
chr16	17032014	17032015	A01177:95:HFCNFDSX5:4:1139:2311:21214/1	60	-
chr16	17292304	17292305	A01177:95:HFCNFDSX5:4:1372:14199:1438	60	-
chr16	17317061	17317062	A01177:95:HFCNFDSX5:4:1225:10854:2942	60	-
chr16	17431975	17431976	A01177:95:HFCNFDSX5:4:2275:29062:32597/1	60	-
chr16	18335420	18335421	A01177:95:HFCNFDSX5:4:1665:18783:27477/1	60	+
chr16	18812942	18812943	A01177:95:HFCNFDSX5:4:1118:9489:24001/1	60	-
chr16	18818115	18818116	A01177:95:HFCNFDSX5:4:2369:17996:26991	60	+
chr16	18827984	18827985	A01177:95:HFCNFDSX5:4:1149:4878:13949	60	-
chr16	18828020	18828021	A01177:95:HFCNFDSX5:4:1434:3703:16705	60	+
chr16	18860833	18860834	A01177:95:HFCNFDSX5:4:1232:27588:16423/1	60	+
chr16	18869068	18869069	A01177:95:HFCNFDSX5:4:1446:25644:5415/1	60	+
chr16	18869181	18869182	A01177:95:HFCNFDSX5:4:1154:27010:35775/1	60	-
chr16	18871799	18871800	A01177:95:HFCNFDSX5:4:1105:10230:10755/1	60	+
chr16	18945773	18945774	A01177:95:HFCNFDSX5:4:1343:3794:28917/1	60	-
chr16	19536714	19536715	A01177:95:HFCNFDSX5:4:1129:5882:32597/1	60	-
chr16	21177994	21177995	A01177:95:HFCNFDSX5:4:1360:28546:26631/1	60	+
chr16	21306875	21306876	A01177:95:HFCNFDSX5:4:2257:30861:10316	60	+
chr16	21452032	21452033	A01177:95:HFCNFDSX5:4:2520:27136:10567/1	60	-
chr16	21457896	21457897	A01177:95:HFCNFDSX5:4:2552:12436:1360/1	60	-
chr16	21628130	21628131	A01177:95:HFCNFDSX5:4:1319:12400:12727	60	+
chr16	21896725	21896726	A01177:95:HFCNFDSX5:4:1144:24777:33724/1	60	-
chr16	21913062	21913063	A01177:95:HFCNFDSX5:4:1477:8458:27915/1	60	-
chr16	22026367	22026368	A01177:95:HFCNFDSX5:4:1120:27715:6558	60	-
chr16	22457662	22457663	A01177:95:HFCNFDSX5:4:1364:22354:4257/1	60	+
chr16	22466206	22466207	A01177:95:HFCNFDSX5:4:1563:5791:21042/1	60	+
chr16	22490316	22490317	A01177:95:HFCNFDSX5:4:1568:10682:31641/1	60	-
chr16	22689327	22689328	A01177:95:HFCNFDSX5:4:1147:18991:16250/1	60	+
chr16	23088791	23088792	A01177:95:HFCNFDSX5:4:1323:23529:20854/1	60	+
chr16	23872702	23872703	A01177:95:HFCNFDSX5:4:1556:6894:34162	60	-
chr16	23883783	23883784	A01177:95:HFCNFDSX5:4:1211:6027:30029/1	60	-
chr16	24083230	24083231	A01177:95:HFCNFDSX5:4:1111:16423:33630/1	60	-
chr16	24546109	24546110	A01177:95:HFCNFDSX5:4:1115:14877:35556/1	60	+
chr16	24546113	24546114	A01177:95:HFCNFDSX5:4:1451:8070:3537/1	60	-
chr16	24552763	24552764	A01177:95:HFCNFDSX5:4:1113:14380:2722	60	-
chr16	24553856	24553857	A01177:95:HFCNFDSX5:4:1450:31105:5196/1	60	+
chr16	24792475	24792476	A01177:95:HFCNFDSX5:4:1328:20618:15530/1	60	+
chr16	27263198	27263199	A01177:95:HFCNFDSX5:4:1113:11812:1626/1	60	-
chr16	27528438	27528439	A01177:95:HFCNFDSX5:4:1150:16875:7044/1	60	-
chr16	28158244	28158245	A01177:95:HFCNFDSX5:4:1125:5746:9220	60	-
chr16	28171526	28171527	A01177:95:HFCNFDSX5:4:1407:30355:11475/1	60	+
chr16	28199061	28199062	A01177:95:HFCNFDSX5:4:1401:19795:16548/1	60	+
chr16	28620180	28620181	A01177:95:HFCNFDSX5:4:1166:4146:9831/1	60	+
chr16	28826215	28826216	A01177:95:HFCNFDSX5:4:1102:19199:4053/1	60	+
chr16	28826405	28826406	A01177:95:HFCNFDSX5:4:1322:16306:29919/1	60	+
chr16	28829667	28829668	A01177:95:HFCNFDSX5:4:1403:22724:4961	60	+
chr16	28895727	28895728	A01177:95:HFCNFDSX5:4:1445:14479:23218	60	-
chr16	29012345	29012346	A01177:95:HFCNFDSX5:4:2163:4788:27602	60	+
chr16	29023134	29023135	A01177:95:HFCNFDSX5:4:1644:25798:34053	60	-
chr16	29442895	29442896	A01177:95:HFCNFDSX5:4:1268:30572:23907/1	60	+
chr16	29512627	29512628	A01177:95:HFCNFDSX5:4:2115:29008:12242/1	60	-
chr16	29538749	29538750	A01177:95:HFCNFDSX5:4:2230:15438:2769/1	60	+
chr16	29550911	29550912	A01177:95:HFCNFDSX5:4:1224:8901:4100/1	60	-
chr16	29555871	29555872	A01177:95:HFCNFDSX5:4:2106:15971:22983	60	+
chr16	29794387	29794388	A01177:95:HFCNFDSX5:4:1106:11388:3740/1	60	-
chr16	29800594	29800595	A01177:95:HFCNFDSX5:4:1543:16577:14544	60	-
chr16	29809012	29809013	A01177:95:HFCNFDSX5:4:1262:3332:29904	60	+
chr16	29843798	29843799	A01177:95:HFCNFDSX5:4:1314:29396:25160/1	60	+
chr16	29923175	29923176	A01177:95:HFCNFDSX5:4:1677:8495:18584/1	60	-
chr16	29969940	29969941	A01177:95:HFCNFDSX5:4:2372:13078:16344/1	60	-
chr16	30290593	30290594	A01177:95:HFCNFDSX5:4:2423:15429:16845/1	60	+
chr16	30293983	30293984	A01177:95:HFCNFDSX5:4:1212:27498:1642/1	60	+
chr16	30299907	30299908	A01177:95:HFCNFDSX5:4:1125:15682:15154/1	60	-
chr16	30309491	30309492	A01177:95:HFCNFDSX5:4:1228:26558:13698/1	60	+
chr16	30396297	30396298	A01177:95:HFCNFDSX5:4:1328:5837:33708/1	60	+
chr16	30515584	30515585	A01177:95:HFCNFDSX5:4:1135:18674:24377/1	60	-
chr16	30701030	30701031	A01177:95:HFCNFDSX5:4:1325:30273:16313/1	60	-
chr16	30717861	30717862	A01177:95:HFCNFDSX5:4:2138:14407:9345/1	60	+
chr16	31893029	31893030	A01177:95:HFCNFDSX5:4:1213:11966:24721/1	60	-
chr16	32382166	32382167	A01177:95:HFCNFDSX5:4:2672:12644:3818	60	-
chr16	47247754	47247755	A01177:95:HFCNFDSX5:4:1112:23158:6746/1	60	+
chr16	47516810	47516811	A01177:95:HFCNFDSX5:4:1425:1362:9236/1	60	+
chr16	47662158	47662159	A01177:95:HFCNFDSX5:4:1104:16269:21402/1	60	+
chr16	48273696	48273697	A01177:95:HFCNFDSX5:4:1121:20654:9643/1	60	-
chr16	48299558	48299559	A01177:95:HFCNFDSX5:4:1571:13539:22686	60	+
chr16	50077618	50077619	A01177:95:HFCNFDSX5:4:1133:20591:21245/1	60	+
chr16	50183245	50183246	A01177:95:HFCNFDSX5:4:1154:13431:36965/1	60	+
chr16	52933954	52933955	A01177:95:HFCNFDSX5:4:1335:2157:23703	60	-
chr16	53214931	53214932	A01177:95:HFCNFDSX5:4:1414:31069:15217/1	60	+
chr16	53214932	53214933	A01177:95:HFCNFDSX5:4:1255:5900:6010	60	+
chr16	53229305	53229306	A01177:95:HFCNFDSX5:4:1212:24532:16611/1	60	-
chr16	53681423	53681424	A01177:95:HFCNFDSX5:4:2467:32633:31360	60	-
chr16	53795766	53795767	A01177:95:HFCNFDSX5:4:1169:2781:28134/1	60	+
chr16	54448293	54448294	A01177:95:HFCNFDSX5:4:1111:4444:7874/1	60	-
chr16	57466980	57466981	A01177:95:HFCNFDSX5:4:1153:17852:2628/1	60	-
chr16	58181732	58181733	A01177:95:HFCNFDSX5:4:1115:14172:3458/1	60	+
chr16	58562295	58562296	A01177:95:HFCNFDSX5:4:1104:27498:33896/1	60	+
chr16	58595796	58595797	A01177:95:HFCNFDSX5:4:1129:1244:6903/1	60	+
chr16	58622713	58622714	A01177:95:HFCNFDSX5:4:1645:4896:31861	60	+
chr16	60170864	60170865	A01177:95:HFCNFDSX5:4:2333:3857:16063/1	60	-
chr16	66568533	66568534	A01177:95:HFCNFDSX5:4:1103:13241:6136/1	60	-
chr16	67031432	67031433	A01177:95:HFCNFDSX5:4:1113:6605:3724/1	60	+
chr16	67058607	67058608	A01177:95:HFCNFDSX5:4:1256:4770:25942	60	+
chr16	67065472	67065473	A01177:95:HFCNFDSX5:4:1316:30734:16736/1	60	+
chr16	67554542	67554543	A01177:95:HFCNFDSX5:4:1207:29658:2534/1	60	+
chr16	67582654	67582655	A01177:95:HFCNFDSX5:4:1374:11541:4194/1	60	+
chr16	67585259	67585260	A01177:95:HFCNFDSX5:4:1109:19488:12446/1	60	-
chr16	67586317	67586318	A01177:95:HFCNFDSX5:4:1501:30897:28886/1	60	-
chr16	67605806	67605807	A01177:95:HFCNFDSX5:4:2240:6207:6042	60	-
chr16	67638697	67638698	A01177:95:HFCNFDSX5:4:2426:18936:13338	60	-
chr16	68054361	68054362	A01177:95:HFCNFDSX5:4:1611:24596:32878/1	60	-
chr16	68058107	68058108	A01177:95:HFCNFDSX5:4:2276:18683:34475	60	+
chr16	68067952	68067953	A01177:95:HFCNFDSX5:4:1251:18683:27806	60	-
chr16	68141455	68141456	A01177:95:HFCNFDSX5:4:1472:10881:3552/1	60	-
chr16	68146203	68146204	A01177:95:HFCNFDSX5:4:1265:1877:27258/1	60	+
chr16	68151361	68151362	A01177:95:HFCNFDSX5:4:2250:9824:8797	60	+
chr16	68225948	68225949	A01177:95:HFCNFDSX5:4:1329:7943:32847/1	60	+
chr16	68848726	68848727	A01177:95:HFCNFDSX5:4:1166:26142:14105/1	60	+
chr16	68986681	68986682	A01177:95:HFCNFDSX5:4:2212:10936:36057/1	60	+
chr16	68997335	68997336	A01177:95:HFCNFDSX5:4:1537:5529:2769/1	60	-
chr16	69227728	69227729	A01177:95:HFCNFDSX5:4:1106:30680:35963/1	60	-
chr16	69569576	69569577	A01177:95:HFCNFDSX5:4:1119:18204:13135/1	60	-
chr16	69585836	69585837	A01177:95:HFCNFDSX5:4:1319:30291:17253/1	60	+
chr16	69650089	69650090	A01177:95:HFCNFDSX5:4:1555:25717:3850/1	60	+
chr16	70227789	70227790	A01177:95:HFCNFDSX5:4:1111:31268:9424/1	60	+
chr16	70246409	70246410	A01177:95:HFCNFDSX5:4:1127:21314:27289/1	60	+
chr16	70313899	70313900	A01177:95:HFCNFDSX5:4:1101:26187:5979/1	60	-
chr16	70638848	70638849	A01177:95:HFCNFDSX5:4:2234:6289:25661/1	60	-
chr16	71671732	71671733	A01177:95:HFCNFDSX5:4:2631:15212:9737/1	60	-
chr16	71742240	71742241	A01177:95:HFCNFDSX5:4:1127:11849:10989	60	-
chr16	71917517	71917518	A01177:95:HFCNFDSX5:4:2205:28302:16720/1	60	-
chr16	72493696	72493697	A01177:95:HFCNFDSX5:4:1105:6768:5509/1	60	+
chr16	73166918	73166919	A01177:95:HFCNFDSX5:4:1106:12192:19758/1	60	+
chr16	74525156	74525157	A01177:95:HFCNFDSX5:4:1643:1542:11397	60	-
chr16	75048047	75048048	A01177:95:HFCNFDSX5:4:2161:10194:15389/1	60	-
chr16	75607624	75607625	A01177:95:HFCNFDSX5:4:1106:12192:20823/1	60	+
chr16	77089669	77089670	A01177:95:HFCNFDSX5:4:1316:21187:32236	60	-
chr16	84730833	84730834	A01177:95:HFCNFDSX5:4:2174:25726:12132/1	60	-
chr16	85494858	85494859	A01177:95:HFCNFDSX5:4:1178:15203:23500/1	60	+
chr16	85563744	85563745	A01177:95:HFCNFDSX5:4:1124:31439:34585/1	60	-
chr16	85676661	85676662	A01177:95:HFCNFDSX5:4:1141:25717:23328/1	60	+
chr16	87720641	87720642	A01177:95:HFCNFDSX5:4:1220:29912:18192/1	60	+
chr16	87743940	87743941	A01177:95:HFCNFDSX5:4:1132:4842:21621/1	60	+
chr16	87747560	87747561	A01177:95:HFCNFDSX5:4:2218:6406:15687/1	60	-
chr16	87749101	87749102	A01177:95:HFCNFDSX5:4:1142:30047:19742/1	60	+
chr16	87750693	87750694	A01177:95:HFCNFDSX5:4:2251:21287:6605/1	60	+
chr16	88595673	88595674	A01177:95:HFCNFDSX5:4:2646:30011:4742/1	60	+
chr16	88602517	88602518	A01177:95:HFCNFDSX5:4:1144:12048:5635/1	60	+
chr16	88661203	88661204	A01177:95:HFCNFDSX5:4:2447:9751:29716/1	60	-
chr16	88782898	88782899	A01177:95:HFCNFDSX5:4:1120:30391:23719/1	60	+
chr16	88846696	88846697	A01177:95:HFCNFDSX5:4:1103:15167:17957/1	60	+
chr16	89107811	89107812	A01177:95:HFCNFDSX5:4:1149:21368:9283/1	60	+
chr16	89108326	89108327	A01177:95:HFCNFDSX5:4:2434:15908:14575	60	-
chr16	89110510	89110511	A01177:95:HFCNFDSX5:4:1263:20690:4006/1	60	-
chr16	89129229	89129230	A01177:95:HFCNFDSX5:4:1464:16776:22748/1	60	+
chr16	89227862	89227863	A01177:95:HFCNFDSX5:4:1133:28673:33677/1	60	+
chr16	89309786	89309787	A01177:95:HFCNFDSX5:4:1103:30237:24298/1	60	+
chr16	89355897	89355898	A01177:95:HFCNFDSX5:4:1603:26332:19257/1	60	-
chr16	89370758	89370759	A01177:95:HFCNFDSX5:4:2601:31213:12712	60	-
chr16	89390582	89390583	A01177:95:HFCNFDSX5:4:1178:10936:28009/1	60	+
chr16	89426956	89426957	A01177:95:HFCNFDSX5:4:1322:2211:36229/1	60	+
chr16	89484280	89484281	A01177:95:HFCNFDSX5:4:1103:15537:8422/1	60	+
chr16	89484786	89484787	A01177:95:HFCNFDSX5:4:1175:24822:16611	60	+
chr16	89522535	89522536	A01177:95:HFCNFDSX5:4:2142:30002:23578/1	60	-
chr16	89527162	89527163	A01177:95:HFCNFDSX5:4:1135:14488:14841/1	60	+
chr16	89534232	89534233	A01177:95:HFCNFDSX5:4:1176:23592:1297/1	60	-
chr16	89553229	89553230	A01177:95:HFCNFDSX5:4:1109:14796:32409/1	60	+
chr16	89593194	89593195	A01177:95:HFCNFDSX5:4:1130:24930:10942/1	60	-
chr16	89653898	89653899	A01177:95:HFCNFDSX5:4:1160:15745:21465/1	60	+
chr16	89688231	89688232	A01177:95:HFCNFDSX5:4:1245:14235:19601/1	60	-
chr16	89714437	89714438	A01177:95:HFCNFDSX5:4:2173:20925:18850	60	-
chr16	89714928	89714929	A01177:95:HFCNFDSX5:4:1432:31232:20322	60	-
chr16	89729889	89729890	A01177:95:HFCNFDSX5:4:1103:13512:6918/1	60	+
chr16	89753737	89753738	A01177:95:HFCNFDSX5:4:1240:29830:17425/1	60	-
chr16	89753739	89753740	A01177:95:HFCNFDSX5:4:1114:24071:23578/1	60	-
chr16	89755162	89755163	A01177:95:HFCNFDSX5:4:1105:27218:20228/1	60	-
chr16	89756632	89756633	A01177:95:HFCNFDSX5:4:1341:10411:31203/1	60	+
chr16	89787048	89787049	A01177:95:HFCNFDSX5:4:1208:12319:24455/1	60	+
chr16	89788035	89788036	A01177:95:HFCNFDSX5:4:1151:26729:1720/1	60	+
chr16	89793806	89793807	A01177:95:HFCNFDSX5:4:2275:30002:4351	60	+
chr16	89800150	89800151	A01177:95:HFCNFDSX5:4:1132:32199:2018	60	+
chr16	89800477	89800478	A01177:95:HFCNFDSX5:4:1113:15302:3944/1	60	-
chr16	89809758	89809759	A01177:95:HFCNFDSX5:4:1162:27362:30499	60	+
chr16	89811460	89811461	A01177:95:HFCNFDSX5:4:2159:3323:2080/1	60	+
chr16	89811945	89811946	A01177:95:HFCNFDSX5:4:1112:19262:29997/1	60	+
chr16	89812754	89812755	A01177:95:HFCNFDSX5:4:1102:22064:29309/1	60	-
chr17	529589	529590	A01177:95:HFCNFDSX5:4:1136:27968:36902/1	60	-
chr17	676097	676098	A01177:95:HFCNFDSX5:4:1573:32316:17973	60	-
chr17	705210	705211	A01177:95:HFCNFDSX5:4:1125:12463:22138/1	60	-
chr17	1797409	1797410	A01177:95:HFCNFDSX5:4:1339:10863:17331	60	-
chr17	1802267	1802268	A01177:95:HFCNFDSX5:4:1314:15962:20087/1	60	-
chr17	1810179	1810180	A01177:95:HFCNFDSX5:4:1225:19153:29089/1	60	-
chr17	1817016	1817017	A01177:95:HFCNFDSX5:4:1332:15637:20964/1	60	-
chr17	1821019	1821020	A01177:95:HFCNFDSX5:4:1135:22788:15812	60	-
chr17	1822704	1822705	A01177:95:HFCNFDSX5:4:1104:2392:18317/1	60	-
chr17	2115184	2115185	A01177:95:HFCNFDSX5:4:1135:7518:34053/1	60	-
chr17	2117797	2117798	A01177:95:HFCNFDSX5:4:1152:13169:11177/1	60	-
chr17	2126326	2126327	A01177:95:HFCNFDSX5:4:1147:30942:13620	60	-
chr17	2136587	2136588	A01177:95:HFCNFDSX5:4:1109:32244:27273/1	60	-
chr17	2158126	2158127	A01177:95:HFCNFDSX5:4:1118:15736:5729/1	60	+
chr17	2162173	2162174	A01177:95:HFCNFDSX5:4:1224:8847:9612/1	60	+
chr17	2170921	2170922	A01177:95:HFCNFDSX5:4:1116:13313:2503/1	60	-
chr17	2210588	2210589	A01177:95:HFCNFDSX5:4:1153:21178:22232/1	60	+
chr17	2220226	2220227	A01177:95:HFCNFDSX5:4:1158:31539:35697/1	60	-
chr17	2278554	2278555	A01177:95:HFCNFDSX5:4:1253:2718:12461/1	60	+
chr17	2293525	2293526	A01177:95:HFCNFDSX5:4:1171:28257:23719/1	60	+
chr17	2365128	2365129	A01177:95:HFCNFDSX5:4:2221:16179:18176/1	60	-
chr17	2484111	2484112	A01177:95:HFCNFDSX5:4:2372:9435:4554/1	60	+
chr17	2501659	2501660	A01177:95:HFCNFDSX5:4:1147:4218:6104/1	60	-
chr17	2509523	2509524	A01177:95:HFCNFDSX5:4:1148:28718:8829/1	60	+
chr17	2633394	2633395	A01177:95:HFCNFDSX5:4:2144:31530:4586	60	+
chr17	2641851	2641852	A01177:95:HFCNFDSX5:4:1131:16107:13698/1	60	+
chr17	2667076	2667077	A01177:95:HFCNFDSX5:4:1103:5575:34663/1	60	+
chr17	2677304	2677305	A01177:95:HFCNFDSX5:4:2340:28149:12821	60	-
chr17	2683134	2683135	A01177:95:HFCNFDSX5:4:1161:31539:20760/1	60	+
chr17	3715079	3715080	A01177:95:HFCNFDSX5:4:1113:23312:18067	60	-
chr17	3719596	3719597	A01177:95:HFCNFDSX5:4:1178:18168:11976/1	60	+
chr17	3818073	3818074	A01177:95:HFCNFDSX5:4:1159:14009:35305/1	60	+
chr17	3820236	3820237	A01177:95:HFCNFDSX5:4:1255:26232:11976/1	60	-
chr17	3821445	3821446	A01177:95:HFCNFDSX5:4:2468:11867:12054	60	+
chr17	3823781	3823782	A01177:95:HFCNFDSX5:4:1251:25129:27633/1	60	-
chr17	3829424	3829425	A01177:95:HFCNFDSX5:4:1459:10375:37027/1	60	-
chr17	3832271	3832272	A01177:95:HFCNFDSX5:4:1248:7536:11976/1	60	+
chr17	3957755	3957756	A01177:95:HFCNFDSX5:4:1121:28917:34976/1	60	+
chr17	4029017	4029018	A01177:95:HFCNFDSX5:4:1169:3685:11663	60	+
chr17	4042835	4042836	A01177:95:HFCNFDSX5:4:1105:9561:22028/1	60	+
chr17	4085602	4085603	A01177:95:HFCNFDSX5:4:2417:11903:15342	60	-
chr17	4106075	4106076	A01177:95:HFCNFDSX5:4:1126:28519:25864/1	60	+
chr17	4228123	4228124	A01177:95:HFCNFDSX5:4:1278:25256:28385/1	60	+
chr17	4228824	4228825	A01177:95:HFCNFDSX5:4:2668:4029:24032/1	60	+
chr17	4271858	4271859	A01177:95:HFCNFDSX5:4:1130:5330:36620/1	60	+
chr17	4271859	4271860	A01177:95:HFCNFDSX5:4:2513:22535:26835	60	+
chr17	4275215	4275216	A01177:95:HFCNFDSX5:4:1118:28375:21825/1	60	-
chr17	4283980	4283981	A01177:95:HFCNFDSX5:4:1123:1452:36699/1	60	-
chr17	4289968	4289969	A01177:95:HFCNFDSX5:4:1272:5141:6073/1	60	+
chr17	4291961	4291962	A01177:95:HFCNFDSX5:4:1216:7084:8970/1	60	-
chr17	4296759	4296760	A01177:95:HFCNFDSX5:4:1232:21178:5008	60	-
chr17	4319389	4319390	A01177:95:HFCNFDSX5:4:1305:30138:20807/1	60	-
chr17	4321021	4321022	A01177:95:HFCNFDSX5:4:1308:29234:10316/1	60	-
chr17	4453848	4453849	A01177:95:HFCNFDSX5:4:1111:4336:27978/1	60	+
chr17	4679873	4679874	A01177:95:HFCNFDSX5:4:1202:6108:23093/1	60	-
chr17	4695602	4695603	A01177:95:HFCNFDSX5:4:1307:24135:29575	60	-
chr17	4702062	4702063	A01177:95:HFCNFDSX5:4:1130:24668:27931/1	60	-
chr17	4863564	4863565	A01177:95:HFCNFDSX5:4:1129:11342:36542/1	60	+
chr17	5297878	5297879	A01177:95:HFCNFDSX5:4:1109:22064:6668/1	60	+
chr17	5307212	5307213	A01177:95:HFCNFDSX5:4:1120:18593:19946/1	60	+
chr17	5318433	5318434	A01177:95:HFCNFDSX5:4:2565:27579:19695/1	60	+
chr17	5318597	5318598	A01177:95:HFCNFDSX5:4:1160:9471:27539/1	60	-
chr17	5335963	5335964	A01177:95:HFCNFDSX5:4:1565:21169:34460	60	-
chr17	5346684	5346685	A01177:95:HFCNFDSX5:4:1208:16667:24032/1	60	-
chr17	5388662	5388663	A01177:95:HFCNFDSX5:4:1106:15727:15515/1	60	-
chr17	5405004	5405005	A01177:95:HFCNFDSX5:4:2244:10140:30076	60	-
chr17	5416244	5416245	A01177:95:HFCNFDSX5:4:1174:23475:20384	60	+
chr17	5490970	5490971	A01177:95:HFCNFDSX5:4:1407:13069:2957/1	60	+
chr17	6259858	6259859	A01177:95:HFCNFDSX5:4:2352:4110:11240/1	60	+
chr17	6597700	6597701	A01177:95:HFCNFDSX5:4:1516:9227:13244/1	60	+
chr17	6631883	6631884	A01177:95:HFCNFDSX5:4:1117:10827:26224/1	60	-
chr17	6635736	6635737	A01177:95:HFCNFDSX5:4:2158:19144:23657	60	+
chr17	7309715	7309716	A01177:95:HFCNFDSX5:4:1332:3061:24079	60	-
chr17	7310112	7310113	A01177:95:HFCNFDSX5:4:1113:31421:5306/1	60	+
chr17	7436796	7436797	A01177:95:HFCNFDSX5:4:2352:5457:36370	60	-
chr17	7504476	7504477	A01177:95:HFCNFDSX5:4:1112:3323:18928/1	60	+
chr17	7565657	7565658	A01177:95:HFCNFDSX5:4:1103:25898:12774/1	60	+
chr17	7576886	7576887	A01177:95:HFCNFDSX5:4:2354:17743:7576/1	60	-
chr17	7600077	7600078	A01177:95:HFCNFDSX5:4:1620:19407:6918/1	60	+
chr17	7604178	7604179	A01177:95:HFCNFDSX5:4:2325:8983:36839/1	60	-
chr17	7607793	7607794	A01177:95:HFCNFDSX5:4:1606:16071:31704	60	+
chr17	7611853	7611854	A01177:95:HFCNFDSX5:4:1130:9860:14152/1	60	+
chr17	7684605	7684606	A01177:95:HFCNFDSX5:4:1150:14091:31563/1	60	+
chr17	7874076	7874077	A01177:95:HFCNFDSX5:4:1124:10574:24345/1	60	+
chr17	7877090	7877091	A01177:95:HFCNFDSX5:4:1167:26992:4429/1	60	+
chr17	7877179	7877180	A01177:95:HFCNFDSX5:4:1104:4707:28620/1	60	+
chr17	7878585	7878586	A01177:95:HFCNFDSX5:4:2119:18701:5635/1	60	-
chr17	7879536	7879537	A01177:95:HFCNFDSX5:4:1160:5294:32894/1	60	+
chr17	7879587	7879588	A01177:95:HFCNFDSX5:4:1136:11297:9659/1	60	-
chr17	7881037	7881038	A01177:95:HFCNFDSX5:4:2478:6343:33552/1	60	-
chr17	7902241	7902242	A01177:95:HFCNFDSX5:4:2540:27299:26099	60	-
chr17	7940722	7940723	A01177:95:HFCNFDSX5:4:1262:11180:2065/1	60	-
chr17	7941137	7941138	A01177:95:HFCNFDSX5:4:1604:30454:22200/1	60	+
chr17	7941266	7941267	A01177:95:HFCNFDSX5:4:1134:23086:7435/1	60	-
chr17	7949861	7949862	A01177:95:HFCNFDSX5:4:1175:28085:22608/1	60	-
chr17	8082362	8082363	A01177:95:HFCNFDSX5:4:1148:17635:34350/1	60	-
chr17	8201806	8201807	A01177:95:HFCNFDSX5:4:1559:2410:16626/1	60	-
chr17	8242250	8242251	A01177:95:HFCNFDSX5:4:1357:5168:25222/1	60	-
chr17	8257373	8257374	A01177:95:HFCNFDSX5:4:1111:20518:24846/1	60	-
chr17	8259146	8259147	A01177:95:HFCNFDSX5:4:1175:31277:10128/1	60	+
chr17	8452714	8452715	A01177:95:HFCNFDSX5:4:1566:7500:7435	60	-
chr17	8519026	8519027	A01177:95:HFCNFDSX5:4:2307:27353:6527/1	60	-
chr17	8546344	8546345	A01177:95:HFCNFDSX5:4:2540:14597:35947/1	60	-
chr17	8577286	8577287	A01177:95:HFCNFDSX5:4:1222:2365:10629/1	60	+
chr17	8591804	8591805	A01177:95:HFCNFDSX5:4:1313:18358:26553/1	60	+
chr17	8607802	8607803	A01177:95:HFCNFDSX5:4:1220:11776:14497/1	60	+
chr17	8688875	8688876	A01177:95:HFCNFDSX5:4:1109:24469:21198/1	60	+
chr17	10108722	10108723	A01177:95:HFCNFDSX5:4:1236:25247:3912/1	60	-
chr17	14136617	14136618	A01177:95:HFCNFDSX5:4:1176:4625:15608/1	60	+
chr17	14528746	14528747	A01177:95:HFCNFDSX5:4:1120:9697:18818/1	60	+
chr17	14528747	14528748	A01177:95:HFCNFDSX5:4:1355:12120:23109	60	+
chr17	15671186	15671187	A01177:95:HFCNFDSX5:4:1153:19931:22388/1	60	-
chr17	16107934	16107935	A01177:95:HFCNFDSX5:4:1107:2826:33160/1	60	+
chr17	16120334	16120335	A01177:95:HFCNFDSX5:4:1157:6081:21793/1	60	+
chr17	16153251	16153252	A01177:95:HFCNFDSX5:4:1131:2428:2785/1	60	+
chr17	16178863	16178864	A01177:95:HFCNFDSX5:4:2125:7916:7654/1	60	-
chr17	16179495	16179496	A01177:95:HFCNFDSX5:4:1119:26603:24173/1	60	-
chr17	16180522	16180523	A01177:95:HFCNFDSX5:4:1128:25003:33489/1	60	-
chr17	16184153	16184154	A01177:95:HFCNFDSX5:4:1548:4345:12461	60	-
chr17	17245759	17245760	A01177:95:HFCNFDSX5:4:1123:20555:26694/1	60	-
chr17	17246757	17246758	A01177:95:HFCNFDSX5:4:1141:25201:29794/1	60	+
chr17	18055431	18055432	A01177:95:HFCNFDSX5:4:1155:2085:20290/1	60	-
chr17	18058867	18058868	A01177:95:HFCNFDSX5:4:1103:20012:33990/1	60	+
chr17	18066592	18066593	A01177:95:HFCNFDSX5:4:1459:24994:28119	60	-
chr17	18188650	18188651	A01177:95:HFCNFDSX5:4:2451:28393:21261	60	+
chr17	18307282	18307283	A01177:95:HFCNFDSX5:4:1275:13964:3724/1	60	-
chr17	18798549	18798550	A01177:95:HFCNFDSX5:4:1114:4481:8030/1	60	+
chr17	18908824	18908825	A01177:95:HFCNFDSX5:4:1203:3052:2738	60	+
chr17	19649967	19649968	A01177:95:HFCNFDSX5:4:2248:3929:18756/1	60	+
chr17	19952424	19952425	A01177:95:HFCNFDSX5:4:1174:15148:27978/1	60	-
chr17	27301143	27301144	A01177:95:HFCNFDSX5:4:1106:11279:4711/1	60	+
chr17	28038266	28038267	A01177:95:HFCNFDSX5:4:2361:29704:31798	60	+
chr17	28054866	28054867	A01177:95:HFCNFDSX5:4:1166:7283:19993/1	60	-
chr17	28131699	28131700	A01177:95:HFCNFDSX5:4:2331:17852:11209/1	60	+
chr17	28588334	28588335	A01177:95:HFCNFDSX5:4:2574:19560:24032	60	-
chr17	28796094	28796095	A01177:95:HFCNFDSX5:4:1220:5394:10269	60	-
chr17	28809333	28809334	A01177:95:HFCNFDSX5:4:1451:30825:9659/1	60	-
chr17	29263719	29263720	A01177:95:HFCNFDSX5:4:1162:20989:10128/1	60	-
chr17	29272375	29272376	A01177:95:HFCNFDSX5:4:1302:7835:6355/1	60	+
chr17	29469923	29469924	A01177:95:HFCNFDSX5:4:1162:16269:20275/1	60	+
chr17	29475613	29475614	A01177:95:HFCNFDSX5:4:1162:29604:17879/1	60	+
chr17	29478723	29478724	A01177:95:HFCNFDSX5:4:1178:30110:7388	60	-
chr17	29480336	29480337	A01177:95:HFCNFDSX5:4:1165:20889:37012/1	60	-
chr17	29483814	29483815	A01177:95:HFCNFDSX5:4:1104:11623:26882/1	60	-
chr17	29507778	29507779	A01177:95:HFCNFDSX5:4:1129:28049:29559/1	60	+
chr17	29546706	29546707	A01177:95:HFCNFDSX5:4:1119:13422:27962/1	60	-
chr17	29655291	29655292	A01177:95:HFCNFDSX5:4:2117:3179:23657/1	60	-
chr17	29676962	29676963	A01177:95:HFCNFDSX5:4:1610:29496:4100/1	60	-
chr17	29798046	29798047	A01177:95:HFCNFDSX5:4:1271:14615:3161/1	60	+
chr17	29809248	29809249	A01177:95:HFCNFDSX5:4:2477:13819:23234	60	+
chr17	29817014	29817015	A01177:95:HFCNFDSX5:4:1363:9507:17581	60	-
chr17	29836798	29836799	A01177:95:HFCNFDSX5:4:1171:16423:32127/1	60	+
chr17	29881022	29881023	A01177:95:HFCNFDSX5:4:1570:18005:28604/1	60	-
chr17	30176389	30176390	A01177:95:HFCNFDSX5:4:1170:18927:34272/1	60	-
chr17	30176391	30176392	A01177:95:HFCNFDSX5:4:1271:31232:16250	60	-
chr17	30425654	30425655	A01177:95:HFCNFDSX5:4:1502:6813:21151/1	60	-
chr17	30521377	30521378	A01177:95:HFCNFDSX5:4:2105:24994:3505	60	+
chr17	30607526	30607527	A01177:95:HFCNFDSX5:4:1241:22453:20462/1	60	+
chr17	30608981	30608982	A01177:95:HFCNFDSX5:4:1118:19018:1642/1	60	+
chr17	30608982	30608983	A01177:95:HFCNFDSX5:4:1674:1958:31281	60	+
chr17	30854863	30854864	A01177:95:HFCNFDSX5:4:1160:7627:15702/1	60	+
chr17	31211808	31211809	A01177:95:HFCNFDSX5:4:1104:19614:22968/1	60	-
chr17	31214311	31214312	A01177:95:HFCNFDSX5:4:1161:26874:22701/1	60	+
chr17	31223341	31223342	A01177:95:HFCNFDSX5:4:1124:32705:4648	60	+
chr17	31255593	31255594	A01177:95:HFCNFDSX5:4:1427:28736:13808/1	60	-
chr17	31330298	31330299	A01177:95:HFCNFDSX5:4:1110:9353:5916/1	60	-
chr17	31335574	31335575	A01177:95:HFCNFDSX5:4:1101:16929:25332/1	60	+
chr17	31954171	31954172	A01177:95:HFCNFDSX5:4:1119:19144:12508/1	60	+
chr17	31986975	31986976	A01177:95:HFCNFDSX5:4:2204:7048:15734/1	60	+
chr17	32207779	32207780	A01177:95:HFCNFDSX5:4:1316:24966:23657/1	60	+
chr17	32372875	32372876	A01177:95:HFCNFDSX5:4:1111:8919:26303/1	60	+
chr17	32373219	32373220	A01177:95:HFCNFDSX5:4:1678:6045:22075/1	60	+
chr17	32449696	32449697	A01177:95:HFCNFDSX5:4:1117:22770:25332/1	60	+
chr17	35223844	35223845	A01177:95:HFCNFDSX5:4:2105:20482:30201/1	60	-
chr17	35601865	35601866	A01177:95:HFCNFDSX5:4:1546:30327:9831/1	60	-
chr17	39299763	39299764	A01177:95:HFCNFDSX5:4:1106:28709:13917/1	60	-
chr17	39441759	39441760	A01177:95:HFCNFDSX5:4:1209:23601:32878/1	60	-
chr17	39465105	39465106	A01177:95:HFCNFDSX5:4:2526:1307:7075	60	+
chr17	39482352	39482353	A01177:95:HFCNFDSX5:4:2316:13946:22733/1	60	-
chr17	39490461	39490462	A01177:95:HFCNFDSX5:4:1103:32768:22921/1	60	+
chr17	39502807	39502808	A01177:95:HFCNFDSX5:4:1210:25762:23500/1	60	-
chr17	39513420	39513421	A01177:95:HFCNFDSX5:4:1103:19018:31046/1	60	-
chr17	40130035	40130036	A01177:95:HFCNFDSX5:4:2233:18801:33802/1	60	-
chr17	40135677	40135678	A01177:95:HFCNFDSX5:4:1204:16378:26224/1	60	+
chr17	40136199	40136200	A01177:95:HFCNFDSX5:4:1265:10429:3020/1	60	+
chr17	40143742	40143743	A01177:95:HFCNFDSX5:4:1129:14271:28056/1	60	-
chr17	40149773	40149774	A01177:95:HFCNFDSX5:4:2473:8341:9831/1	60	+
chr17	40213663	40213664	A01177:95:HFCNFDSX5:4:2645:6632:4836	60	-
chr17	40297638	40297639	A01177:95:HFCNFDSX5:4:1565:8748:16391	60	-
chr17	40398383	40398384	A01177:95:HFCNFDSX5:4:1145:21838:17394	60	-
chr17	40415547	40415548	A01177:95:HFCNFDSX5:4:1460:7365:35728/1	60	-
chr17	40632277	40632278	A01177:95:HFCNFDSX5:4:1138:28266:2691	60	-
chr17	40637924	40637925	A01177:95:HFCNFDSX5:4:1163:19434:33019/1	60	-
chr17	40640116	40640117	A01177:95:HFCNFDSX5:4:2206:6605:17942	60	+
chr17	41849534	41849535	A01177:95:HFCNFDSX5:4:1136:23963:10520/1	60	+
chr17	42125930	42125931	A01177:95:HFCNFDSX5:4:1127:21703:9737/1	60	+
chr17	42230540	42230541	A01177:95:HFCNFDSX5:4:1104:18222:23500/1	60	+
chr17	42250203	42250204	A01177:95:HFCNFDSX5:4:1167:12183:13291/1	60	+
chr17	42252804	42252805	A01177:95:HFCNFDSX5:4:1577:15962:18208/1	60	+
chr17	42252945	42252946	A01177:95:HFCNFDSX5:4:1135:26811:29387/1	60	+
chr17	42257708	42257709	A01177:95:HFCNFDSX5:4:1236:1018:15812/1	60	+
chr17	42262408	42262409	A01177:95:HFCNFDSX5:4:1129:19750:6198/1	60	-
chr17	42266868	42266869	A01177:95:HFCNFDSX5:4:1336:25572:25457/1	60	+
chr17	42269527	42269528	A01177:95:HFCNFDSX5:4:1167:10366:35603/1	60	-
chr17	42271013	42271014	A01177:95:HFCNFDSX5:4:1631:7509:23484/1	60	-
chr17	42329213	42329214	A01177:95:HFCNFDSX5:4:1265:28619:31109/1	60	+
chr17	42471828	42471829	A01177:95:HFCNFDSX5:4:2575:3522:26569	60	-
chr17	42474488	42474489	A01177:95:HFCNFDSX5:4:1153:31638:17425/1	60	+
chr17	42474903	42474904	A01177:95:HFCNFDSX5:4:1206:1542:35415/1	60	+
chr17	42491135	42491136	A01177:95:HFCNFDSX5:4:1202:14018:10645/1	60	+
chr17	42491670	42491671	A01177:95:HFCNFDSX5:4:1125:32560:30608/1	60	+
chr17	42492493	42492494	A01177:95:HFCNFDSX5:4:1140:22128:14043/1	60	+
chr17	42574236	42574237	A01177:95:HFCNFDSX5:4:1112:23954:9064	60	+
chr17	42604174	42604175	A01177:95:HFCNFDSX5:4:1161:14064:6840	60	+
chr17	42715677	42715678	A01177:95:HFCNFDSX5:4:1470:27444:6464/1	60	-
chr17	42721975	42721976	A01177:95:HFCNFDSX5:4:1221:18548:6715	60	+
chr17	42722020	42722021	A01177:95:HFCNFDSX5:4:2261:6822:20979	60	+
chr17	42836106	42836107	A01177:95:HFCNFDSX5:4:2355:1624:21371	60	+
[truncated: 2,714 more rows]
