# Supplementary material for: HIV-1 capsid stability enables inositol phosphate-independent infection of target cells and promotes integration into genes
Source: PLoS Pathog. 2023 Jun 2;19(6):e1011423. doi: 10.1371/journal.ppat.1011423 (PMC10266667; doi:10.1371/journal.ppat.1011423)
Supplement: S2 Data — (TAR.GZ) [file ppat.1011423.s013.tar.gz › CEM_WT_B/CA_T200I-Q219A/Unique_hg38_integration_sites/9035-GS-7.bed]

chr1	730226	730227	A01177:95:HFCNFDSX5:4:1151:19886:30765/1	60	+
chr1	773123	773124	A01177:95:HFCNFDSX5:4:1141:29107:13823/1	60	+
chr1	776363	776364	A01177:95:HFCNFDSX5:4:1422:13738:13730/1	60	+
chr1	784574	784575	A01177:95:HFCNFDSX5:4:1450:27859:5274/1	60	+
chr1	785069	785070	A01177:95:HFCNFDSX5:4:1121:1958:31563/1	60	-
chr1	796807	796808	A01177:95:HFCNFDSX5:4:1106:30789:13667/1	60	-
chr1	809532	809533	A01177:95:HFCNFDSX5:4:1142:13892:5854/1	60	+
chr1	811352	811353	A01177:95:HFCNFDSX5:4:1161:7563:24205/1	60	+
chr1	813577	813578	A01177:95:HFCNFDSX5:4:1131:24306:18568/1	60	+
chr1	844137	844138	A01177:95:HFCNFDSX5:4:1102:1732:22748/1	60	+
chr1	1229013	1229014	A01177:95:HFCNFDSX5:4:1138:7274:31031	60	-
chr1	1266545	1266546	A01177:95:HFCNFDSX5:4:1130:28881:12712/1	60	+
chr1	1317673	1317674	A01177:95:HFCNFDSX5:4:1165:8811:33630/1	60	+
chr1	1318073	1318074	A01177:95:HFCNFDSX5:4:1574:16966:7263/1	60	-
chr1	1338503	1338504	A01177:95:HFCNFDSX5:4:1161:1479:5055	60	+
chr1	1391528	1391529	A01177:95:HFCNFDSX5:4:1105:8811:30812/1	60	+
chr1	1395051	1395052	A01177:95:HFCNFDSX5:4:2272:27570:5744	60	+
chr1	1395217	1395218	A01177:95:HFCNFDSX5:4:2547:14308:2597	60	+
chr1	1395607	1395608	A01177:95:HFCNFDSX5:4:1531:7817:16689	60	+
chr1	1410325	1410326	A01177:95:HFCNFDSX5:4:1104:12337:36323/1	60	+
chr1	1570357	1570358	A01177:95:HFCNFDSX5:4:1106:29378:34021/1	60	-
chr1	1572325	1572326	A01177:95:HFCNFDSX5:4:2549:2374:20729	60	-
chr1	1643530	1643531	A01177:95:HFCNFDSX5:4:1126:12373:17065/1	60	+
chr1	1667703	1667704	A01177:95:HFCNFDSX5:4:1162:22779:27445	60	+
chr1	1668496	1668497	A01177:95:HFCNFDSX5:4:1652:32678:36573/1	60	+
chr1	1770451	1770452	A01177:95:HFCNFDSX5:4:1107:27344:14653/1	60	-
chr1	1801629	1801630	A01177:95:HFCNFDSX5:4:1410:11812:16595	60	-
chr1	1803562	1803563	A01177:95:HFCNFDSX5:4:1110:6262:8829/1	60	+
chr1	1823732	1823733	A01177:95:HFCNFDSX5:4:1106:23647:4241/1	60	+
chr1	1825243	1825244	A01177:95:HFCNFDSX5:4:1435:3622:27398/1	60	-
chr1	1831628	1831629	A01177:95:HFCNFDSX5:4:1128:29532:8609/1	60	+
chr1	1833804	1833805	A01177:95:HFCNFDSX5:4:1139:12472:7968/1	60	+
chr1	1880381	1880382	A01177:95:HFCNFDSX5:4:1145:30526:20666/1	60	-
chr1	1886145	1886146	A01177:95:HFCNFDSX5:4:2523:15935:33066	60	-
chr1	2393670	2393671	A01177:95:HFCNFDSX5:4:1139:29315:33066/1	60	+
chr1	2398284	2398285	A01177:95:HFCNFDSX5:4:1141:14290:18693	60	+
chr1	3833011	3833012	A01177:95:HFCNFDSX5:4:1431:29396:1799	60	+
chr1	3847714	3847715	A01177:95:HFCNFDSX5:4:1130:17273:32221/1	60	-
chr1	5963083	5963084	A01177:95:HFCNFDSX5:4:1442:5882:3004	60	+
chr1	6870688	6870689	A01177:95:HFCNFDSX5:4:1111:19000:29074/1	60	+
chr1	8510261	8510262	A01177:95:HFCNFDSX5:4:1221:29143:26224/1	60	+
chr1	9243444	9243445	A01177:95:HFCNFDSX5:4:1550:21757:2503	60	-
chr1	9804260	9804261	A01177:95:HFCNFDSX5:4:2550:15682:4445/1	60	-
chr1	10092905	10092906	A01177:95:HFCNFDSX5:4:1368:20853:2440/1	60	-
chr1	10128121	10128122	A01177:95:HFCNFDSX5:4:2269:25744:24095/1	60	+
chr1	10169986	10169987	A01177:95:HFCNFDSX5:4:2229:13774:23124/1	60	+
chr1	10261666	10261667	A01177:95:HFCNFDSX5:4:1154:25509:21590/1	60	+
chr1	10295738	10295739	A01177:95:HFCNFDSX5:4:1139:22978:32925/1	60	-
chr1	10520484	10520485	A01177:95:HFCNFDSX5:4:1128:21658:3615/1	60	-
chr1	10577950	10577951	A01177:95:HFCNFDSX5:4:1670:20781:11115	60	-
chr1	10607048	10607049	A01177:95:HFCNFDSX5:4:1676:12735:13088/1	60	+
chr1	10607752	10607753	A01177:95:HFCNFDSX5:4:2366:17372:29356	60	-
chr1	11015749	11015750	A01177:95:HFCNFDSX5:4:1259:28022:30796/1	60	-
chr1	11330056	11330057	A01177:95:HFCNFDSX5:4:2222:7600:11052/1	60	+
chr1	11633289	11633290	A01177:95:HFCNFDSX5:4:1212:1750:27070/1	60	-
chr1	11808489	11808490	A01177:95:HFCNFDSX5:4:1116:22372:19789	60	+
chr1	11830873	11830874	A01177:95:HFCNFDSX5:4:1104:24144:28651/1	60	-
chr1	12378723	12378724	A01177:95:HFCNFDSX5:4:1103:23538:5118/1	60	+
chr1	12468322	12468323	A01177:95:HFCNFDSX5:4:1233:23773:36996/1	60	+
chr1	12476346	12476347	A01177:95:HFCNFDSX5:4:1149:26820:18223/1	60	+
chr1	12534980	12534981	A01177:95:HFCNFDSX5:4:1103:16315:28808/1	60	+
chr1	13732334	13732335	A01177:95:HFCNFDSX5:4:1208:5348:16548/1	60	+
chr1	13773475	13773476	A01177:95:HFCNFDSX5:4:1668:10682:2331	60	-
chr1	14838702	14838703	A01177:95:HFCNFDSX5:4:2666:16134:36135/1	60	+
chr1	15648816	15648817	A01177:95:HFCNFDSX5:4:1450:29125:18396/1	60	-
chr1	15648838	15648839	A01177:95:HFCNFDSX5:4:1211:26006:29121	60	+
chr1	15648839	15648840	A01177:95:HFCNFDSX5:4:1167:28176:29340/1	60	+
chr1	15702604	15702605	A01177:95:HFCNFDSX5:4:1214:1434:19006/1	60	+
chr1	15785173	15785174	A01177:95:HFCNFDSX5:4:1210:4707:16438	60	-
chr1	15813837	15813838	A01177:95:HFCNFDSX5:4:1409:30427:21778	60	-
chr1	15852835	15852836	A01177:95:HFCNFDSX5:4:1130:3640:20165/1	60	-
chr1	16314281	16314282	A01177:95:HFCNFDSX5:4:1107:25102:25144/1	60	-
chr1	16468911	16468912	A01177:95:HFCNFDSX5:4:1139:4887:1689	60	-
chr1	16640905	16640906	A01177:95:HFCNFDSX5:4:1540:16975:8876	60	-
chr1	16930865	16930866	A01177:95:HFCNFDSX5:4:1149:3477:32784/1	60	+
chr1	17043479	17043480	A01177:95:HFCNFDSX5:4:1163:21585:7498/1	60	+
chr1	19132007	19132008	A01177:95:HFCNFDSX5:4:1110:18502:29716/1	60	+
chr1	19133129	19133130	A01177:95:HFCNFDSX5:4:1470:24713:17644/1	60	-
chr1	19133149	19133150	A01177:95:HFCNFDSX5:4:1214:26078:23234/1	60	-
chr1	19171047	19171048	A01177:95:HFCNFDSX5:4:1150:26594:34992/1	60	-
chr1	19173161	19173162	A01177:95:HFCNFDSX5:4:1537:25518:7983/1	60	+
chr1	19201459	19201460	A01177:95:HFCNFDSX5:4:1112:3911:20509/1	60	+
chr1	19426780	19426781	A01177:95:HFCNFDSX5:4:1120:20103:26287/1	60	+
chr1	19615724	19615725	A01177:95:HFCNFDSX5:4:2122:6497:11177	60	-
chr1	19835252	19835253	A01177:95:HFCNFDSX5:4:1553:24080:21057/1	60	-
chr1	20753856	20753857	A01177:95:HFCNFDSX5:4:2371:6063:36699	60	-
chr1	20814142	20814143	A01177:95:HFCNFDSX5:4:2542:14642:12696	60	-
chr1	20828435	20828436	A01177:95:HFCNFDSX5:4:2207:4029:1016	60	+
chr1	20976900	20976901	A01177:95:HFCNFDSX5:4:1322:30743:15499/1	60	-
chr1	21099751	21099752	A01177:95:HFCNFDSX5:4:1124:32190:27430/1	60	-
chr1	21101027	21101028	A01177:95:HFCNFDSX5:4:1313:24379:4100	60	-
chr1	21116365	21116366	A01177:95:HFCNFDSX5:4:1105:26359:14794/1	60	+
chr1	21130526	21130527	A01177:95:HFCNFDSX5:4:1102:5990:24142/1	60	+
chr1	21134950	21134951	A01177:95:HFCNFDSX5:4:1261:7039:28995/1	60	+
chr1	21164003	21164004	A01177:95:HFCNFDSX5:4:1106:27760:18975/1	60	-
chr1	21287380	21287381	A01177:95:HFCNFDSX5:4:1515:6949:9455	60	-
chr1	21456756	21456757	A01177:95:HFCNFDSX5:4:1433:1298:13698	60	-
chr1	21458495	21458496	A01177:95:HFCNFDSX5:4:1234:12183:27414/1	60	+
chr1	21462558	21462559	A01177:95:HFCNFDSX5:4:1306:30942:26522/1	60	-
chr1	21729389	21729390	A01177:95:HFCNFDSX5:4:2567:18909:32362	60	-
chr1	22084529	22084530	A01177:95:HFCNFDSX5:4:1106:2130:11381/1	60	+
chr1	23037945	23037946	A01177:95:HFCNFDSX5:4:1106:11876:30953/1	60	+
chr1	23047102	23047103	A01177:95:HFCNFDSX5:4:1454:32985:27461	60	-
chr1	23287651	23287652	A01177:95:HFCNFDSX5:4:1109:28583:25629/1	60	+
chr1	23308041	23308042	A01177:95:HFCNFDSX5:4:1227:21441:3677/1	60	-
chr1	23318546	23318547	A01177:95:HFCNFDSX5:4:1126:30544:30342	60	-
chr1	23524798	23524799	A01177:95:HFCNFDSX5:4:1203:4779:27712/1	60	+
chr1	23658613	23658614	A01177:95:HFCNFDSX5:4:2445:1922:8766/1	60	+
chr1	23976257	23976258	A01177:95:HFCNFDSX5:4:1133:30807:26569/1	60	+
chr1	24434852	24434853	A01177:95:HFCNFDSX5:4:1120:30951:35524/1	60	-
chr1	24648814	24648815	A01177:95:HFCNFDSX5:4:1104:24442:2863/1	60	-
chr1	24660139	24660140	A01177:95:HFCNFDSX5:4:1216:31638:10942/1	60	-
chr1	24666038	24666039	A01177:95:HFCNFDSX5:4:2215:24758:16407	60	-
chr1	25827176	25827177	A01177:95:HFCNFDSX5:4:1555:5737:15280	60	-
chr1	25886679	25886680	A01177:95:HFCNFDSX5:4:2222:1407:20462	60	-
chr1	25902738	25902739	A01177:95:HFCNFDSX5:4:1238:16351:27868	60	+
chr1	26240138	26240139	A01177:95:HFCNFDSX5:4:1151:17725:14591/1	60	+
chr1	26434014	26434015	A01177:95:HFCNFDSX5:4:1121:14751:35775	60	-
chr1	26443829	26443830	A01177:95:HFCNFDSX5:4:1371:16215:8437/1	60	-
chr1	26456362	26456363	A01177:95:HFCNFDSX5:4:1359:15013:12367	60	-
chr1	26714054	26714055	A01177:95:HFCNFDSX5:4:1109:2899:24799/1	60	+
chr1	26734027	26734028	A01177:95:HFCNFDSX5:4:2311:11831:29434/1	60	-
chr1	26764179	26764180	A01177:95:HFCNFDSX5:4:1142:11605:11036/1	60	+
chr1	26931326	26931327	A01177:95:HFCNFDSX5:4:1116:13666:22060/1	60	-
chr1	27451480	27451481	A01177:95:HFCNFDSX5:4:2619:7600:21762	60	+
chr1	27804191	27804192	A01177:95:HFCNFDSX5:4:1119:19768:21042/1	60	+
chr1	28047977	28047978	A01177:95:HFCNFDSX5:4:1115:24768:7717/1	60	+
chr1	28058891	28058892	A01177:95:HFCNFDSX5:4:1143:2709:14450/1	60	+
chr1	28198310	28198311	A01177:95:HFCNFDSX5:4:2231:28700:36605	60	+
chr1	28203821	28203822	A01177:95:HFCNFDSX5:4:1544:23014:28761/1	60	-
chr1	28209284	28209285	A01177:95:HFCNFDSX5:4:1157:3070:2581/1	60	+
chr1	28217567	28217568	A01177:95:HFCNFDSX5:4:1424:10366:30405/1	60	+
chr1	28276719	28276720	A01177:95:HFCNFDSX5:4:1672:13512:17816	60	-
chr1	28394001	28394002	A01177:95:HFCNFDSX5:4:1112:30355:11819/1	60	+
chr1	28425310	28425311	A01177:95:HFCNFDSX5:4:1157:23285:12727/1	60	+
chr1	28425835	28425836	A01177:95:HFCNFDSX5:4:1105:8169:8061	60	-
chr1	28498040	28498041	A01177:95:HFCNFDSX5:4:1114:29297:29716/1	60	+
chr1	28641253	28641254	A01177:95:HFCNFDSX5:4:1208:17128:25770	60	-
chr1	28641479	28641480	A01177:95:HFCNFDSX5:4:1528:7093:4476/1	60	-
chr1	28993046	28993047	A01177:95:HFCNFDSX5:4:1113:6135:8860/1	60	-
chr1	29063509	29063510	A01177:95:HFCNFDSX5:4:1118:29315:28588/1	60	+
chr1	30196550	30196551	A01177:95:HFCNFDSX5:4:2360:32750:3662/1	60	-
chr1	30945159	30945160	A01177:95:HFCNFDSX5:4:1228:19533:32503	60	-
chr1	30954145	30954146	A01177:95:HFCNFDSX5:4:1241:7012:26725	60	-
chr1	30963997	30963998	A01177:95:HFCNFDSX5:4:1154:23674:24236/1	60	-
chr1	31340411	31340412	A01177:95:HFCNFDSX5:4:2338:19949:16470	60	+
chr1	31485490	31485491	A01177:95:HFCNFDSX5:4:1125:11930:24471/1	60	+
chr1	31876151	31876152	A01177:95:HFCNFDSX5:4:1151:16034:14575/1	60	+
chr1	31926865	31926866	A01177:95:HFCNFDSX5:4:2168:18493:29888	60	+
chr1	31932278	31932279	A01177:95:HFCNFDSX5:4:1116:26892:26866/1	60	-
chr1	32121240	32121241	A01177:95:HFCNFDSX5:4:1173:16514:31187/1	60	+
chr1	32317695	32317696	A01177:95:HFCNFDSX5:4:2213:18005:35931	60	-
chr1	32404285	32404286	A01177:95:HFCNFDSX5:4:2264:16188:10300/1	60	-
chr1	32616123	32616124	A01177:95:HFCNFDSX5:4:2433:14100:27508/1	60	-
chr1	32835583	32835584	A01177:95:HFCNFDSX5:4:1157:9914:11616/1	60	-
chr1	35099960	35099961	A01177:95:HFCNFDSX5:4:1111:31503:12399/1	60	+
chr1	35185635	35185636	A01177:95:HFCNFDSX5:4:1103:14009:27038/1	60	+
chr1	35399711	35399712	A01177:95:HFCNFDSX5:4:2372:6777:15671/1	60	+
chr1	35460101	35460102	A01177:95:HFCNFDSX5:4:1107:10728:23328/1	60	-
chr1	35747546	35747547	A01177:95:HFCNFDSX5:4:1168:5710:4304	60	-
chr1	36256374	36256375	A01177:95:HFCNFDSX5:4:1341:11369:30608	60	+
chr1	36265840	36265841	A01177:95:HFCNFDSX5:4:1320:3748:35415	60	-
chr1	37797613	37797614	A01177:95:HFCNFDSX5:4:2458:23873:5353	60	+
chr1	37966391	37966392	A01177:95:HFCNFDSX5:4:1166:18168:6934/1	60	+
chr1	39002912	39002913	A01177:95:HFCNFDSX5:4:1164:14678:14387/1	60	+
chr1	39219533	39219534	A01177:95:HFCNFDSX5:4:2119:9652:29606/1	60	-
chr1	39221482	39221483	A01177:95:HFCNFDSX5:4:1120:10872:20415/1	60	+
chr1	39278561	39278562	A01177:95:HFCNFDSX5:4:1101:15817:12759/1	60	-
chr1	39314913	39314914	A01177:95:HFCNFDSX5:4:1213:16586:16689/1	60	-
chr1	39322723	39322724	A01177:95:HFCNFDSX5:4:1317:17671:20228	60	-
chr1	39807618	39807619	A01177:95:HFCNFDSX5:4:1101:7464:23469	60	+
chr1	39856040	39856041	A01177:95:HFCNFDSX5:4:1263:12057:10942/1	60	-
chr1	40211290	40211291	A01177:95:HFCNFDSX5:4:1107:29089:4335	60	-
chr1	40213121	40213122	A01177:95:HFCNFDSX5:4:1114:24704:33129/1	60	-
chr1	40266753	40266754	A01177:95:HFCNFDSX5:4:1104:32298:17284/1	60	-
chr1	40383039	40383040	A01177:95:HFCNFDSX5:4:2448:6017:34741	60	-
chr1	40697294	40697295	A01177:95:HFCNFDSX5:4:1312:25726:28447/1	60	+
chr1	40700263	40700264	A01177:95:HFCNFDSX5:4:1214:15962:30702/1	60	-
chr1	41012315	41012316	A01177:95:HFCNFDSX5:4:1243:3577:33896/1	60	+
chr1	41149336	41149337	A01177:95:HFCNFDSX5:4:1118:26585:5697/1	60	-
chr1	42273715	42273716	A01177:95:HFCNFDSX5:4:1356:5746:7654/1	60	+
chr1	42481498	42481499	A01177:95:HFCNFDSX5:4:2133:8712:31297	60	+
chr1	42684464	42684465	A01177:95:HFCNFDSX5:4:1248:28275:22091	60	-
chr1	42693136	42693137	A01177:95:HFCNFDSX5:4:1149:14687:11804/1	60	-
chr1	42701128	42701129	A01177:95:HFCNFDSX5:4:1122:11867:12085/1	60	-
chr1	42701354	42701355	A01177:95:HFCNFDSX5:4:1419:28854:5181	60	-
chr1	42810545	42810546	A01177:95:HFCNFDSX5:4:1104:12870:18302/1	60	-
chr1	43743133	43743134	A01177:95:HFCNFDSX5:4:2352:10438:2409	60	-
chr1	43749606	43749607	A01177:95:HFCNFDSX5:4:1405:1624:14387	60	+
chr1	43774046	43774047	A01177:95:HFCNFDSX5:4:2103:24894:32424	60	-
chr1	43887914	43887915	A01177:95:HFCNFDSX5:4:1122:32271:28635/1	60	+
chr1	44748688	44748689	A01177:95:HFCNFDSX5:4:2156:15248:33661/1	60	+
chr1	44768953	44768954	A01177:95:HFCNFDSX5:4:2333:18638:14418	60	-
chr1	44898468	44898469	A01177:95:HFCNFDSX5:4:1564:11785:4429/1	60	+
chr1	44901788	44901789	A01177:95:HFCNFDSX5:4:2414:14714:25254/1	60	-
chr1	44913984	44913985	A01177:95:HFCNFDSX5:4:1158:21305:2722/1	60	-
chr1	44921606	44921607	A01177:95:HFCNFDSX5:4:2356:25608:26772	60	-
chr1	44970062	44970063	A01177:95:HFCNFDSX5:4:1122:23158:22028/1	60	+
chr1	44976187	44976188	A01177:95:HFCNFDSX5:4:1611:27579:12242	60	-
chr1	44977717	44977718	A01177:95:HFCNFDSX5:4:1161:26521:21308/1	60	+
chr1	45366140	45366141	A01177:95:HFCNFDSX5:4:2205:19877:9173/1	60	+
chr1	45555376	45555377	A01177:95:HFCNFDSX5:4:1401:23059:34882/1	60	-
chr1	45580579	45580580	A01177:95:HFCNFDSX5:4:2569:4951:36151/1	60	-
chr1	45596311	45596312	A01177:95:HFCNFDSX5:4:1468:12201:10316/1	60	+
chr1	45615583	45615584	A01177:95:HFCNFDSX5:4:1118:19316:17096/1	60	-
chr1	45948740	45948741	A01177:95:HFCNFDSX5:4:1138:3387:22921/1	60	+
chr1	46059314	46059315	A01177:95:HFCNFDSX5:4:2211:23674:36354	60	-
chr1	46094211	46094212	A01177:95:HFCNFDSX5:4:1120:3730:20415/1	60	-
chr1	46102480	46102481	A01177:95:HFCNFDSX5:4:1111:20528:13244	60	-
chr1	46103042	46103043	A01177:95:HFCNFDSX5:4:1106:26946:28244/1	60	+
chr1	47372830	47372831	A01177:95:HFCNFDSX5:4:1112:20754:9064/1	60	+
chr1	47378388	47378389	A01177:95:HFCNFDSX5:4:1155:9706:9314/1	60	-
chr1	50854542	50854543	A01177:95:HFCNFDSX5:4:2214:4806:36965	60	-
chr1	51415933	51415934	A01177:95:HFCNFDSX5:4:2538:9986:4758	60	+
chr1	51431845	51431846	A01177:95:HFCNFDSX5:4:1102:15347:17738/1	60	-
chr1	51477040	51477041	A01177:95:HFCNFDSX5:4:1112:4924:4977/1	60	+
chr1	51481937	51481938	A01177:95:HFCNFDSX5:4:1578:9263:13777/1	60	-
chr1	51743057	51743058	A01177:95:HFCNFDSX5:4:1120:32533:18223/1	60	+
chr1	51816819	51816820	A01177:95:HFCNFDSX5:4:1103:27633:22608/1	60	+
chr1	51821022	51821023	A01177:95:HFCNFDSX5:4:1108:3640:16845/1	60	-
chr1	51829863	51829864	A01177:95:HFCNFDSX5:4:1478:32208:13244/1	60	+
chr1	51907811	51907812	A01177:95:HFCNFDSX5:4:1233:3323:35211	60	+
chr1	52246622	52246623	A01177:95:HFCNFDSX5:4:1272:26214:36370	60	+
chr1	52418267	52418268	A01177:95:HFCNFDSX5:4:1132:24985:32706/1	60	+
chr1	52449981	52449982	A01177:95:HFCNFDSX5:4:1209:16523:28573/1	60	+
chr1	52473419	52473420	A01177:95:HFCNFDSX5:4:1625:9164:23970/1	60	+
chr1	52521356	52521357	A01177:95:HFCNFDSX5:4:1145:7952:1642/1	60	+
chr1	52765088	52765089	A01177:95:HFCNFDSX5:4:1135:21070:25520/1	60	+
chr1	52789723	52789724	A01177:95:HFCNFDSX5:4:2559:5855:13072/1	60	+
chr1	52929853	52929854	A01177:95:HFCNFDSX5:4:1645:24008:11130	60	+
chr1	52961240	52961241	A01177:95:HFCNFDSX5:4:1518:30825:17644	60	-
chr1	53051785	53051786	A01177:95:HFCNFDSX5:4:2442:29324:27195	60	+
chr1	55187548	55187549	A01177:95:HFCNFDSX5:4:1335:31702:3599/1	60	+
chr1	57405505	57405506	A01177:95:HFCNFDSX5:4:1135:7166:14309/1	60	+
chr1	58908197	58908198	A01177:95:HFCNFDSX5:4:1647:1334:19460/1	60	+
chr1	61207366	61207367	A01177:95:HFCNFDSX5:4:1370:22860:1501/1	60	-
chr1	62198578	62198579	A01177:95:HFCNFDSX5:4:1323:21567:6965	60	-
chr1	62446196	62446197	A01177:95:HFCNFDSX5:4:1256:27606:33051/1	60	+
chr1	63408937	63408938	A01177:95:HFCNFDSX5:4:1576:19994:2143	60	-
chr1	63451655	63451656	A01177:95:HFCNFDSX5:4:1255:19777:2707/1	60	+
chr1	63455129	63455130	A01177:95:HFCNFDSX5:4:1411:2022:18521	60	+
chr1	66947801	66947802	A01177:95:HFCNFDSX5:4:1503:31539:8046	60	-
chr1	67523496	67523497	A01177:95:HFCNFDSX5:4:1528:9010:32597/1	60	-
chr1	70173168	70173169	A01177:95:HFCNFDSX5:4:1169:17454:26929/1	60	-
chr1	70181081	70181082	A01177:95:HFCNFDSX5:4:1153:6144:24283/1	60	+
chr1	70331976	70331977	A01177:95:HFCNFDSX5:4:1112:24505:27743/1	60	+
chr1	70432697	70432698	A01177:95:HFCNFDSX5:4:1324:29478:15060/1	60	+
chr1	71797345	71797346	A01177:95:HFCNFDSX5:4:1208:6795:31454/1	60	+
chr1	72196132	72196133	A01177:95:HFCNFDSX5:4:1124:15664:8015/1	60	+
chr1	72228249	72228250	A01177:95:HFCNFDSX5:4:2142:22625:16376	60	+
chr1	75802065	75802066	A01177:95:HFCNFDSX5:4:1252:14724:11647	60	-
chr1	75815610	75815611	A01177:95:HFCNFDSX5:4:1124:28890:26506	60	-
chr1	77594976	77594977	A01177:95:HFCNFDSX5:4:1449:9462:3223	60	-
chr1	78177937	78177938	A01177:95:HFCNFDSX5:4:1440:7636:35853/1	60	-
chr1	81780858	81780859	A01177:95:HFCNFDSX5:4:1233:31313:8970/1	60	-
chr1	84082290	84082291	A01177:95:HFCNFDSX5:4:1211:8043:36558/1	60	+
chr1	84173931	84173932	A01177:95:HFCNFDSX5:4:1165:18927:34804	60	+
chr1	84666073	84666074	A01177:95:HFCNFDSX5:4:2540:14850:33098	60	-
chr1	85161036	85161037	A01177:95:HFCNFDSX5:4:1261:27172:31485/1	60	-
chr1	86887253	86887254	A01177:95:HFCNFDSX5:4:1102:23863:32049/1	60	-
chr1	86900773	86900774	A01177:95:HFCNFDSX5:4:1376:17797:1658/1	60	+
chr1	87022399	87022400	A01177:95:HFCNFDSX5:4:1147:26051:15327/1	60	-
chr1	87053243	87053244	A01177:95:HFCNFDSX5:4:2339:19126:21809/1	60	+
chr1	87702365	87702366	A01177:95:HFCNFDSX5:4:2120:28465:21136/1	60	-
chr1	88800566	88800567	A01177:95:HFCNFDSX5:4:1109:9860:18067/1	60	-
chr1	89248175	89248176	A01177:95:HFCNFDSX5:4:1117:31720:2033/1	60	+
chr1	89255007	89255008	A01177:95:HFCNFDSX5:4:1111:21404:13448	60	+
chr1	89566973	89566974	A01177:95:HFCNFDSX5:4:1102:21875:7529/1	60	-
chr1	89578458	89578459	A01177:95:HFCNFDSX5:4:1615:19271:33771	60	+
chr1	89698020	89698021	A01177:95:HFCNFDSX5:4:1116:32145:31109/1	60	-
chr1	92638722	92638723	A01177:95:HFCNFDSX5:4:1135:4942:17691/1	60	+
chr1	92927494	92927495	A01177:95:HFCNFDSX5:4:1102:6777:2331	60	-
chr1	92934855	92934856	A01177:95:HFCNFDSX5:4:2642:28185:33082	60	-
chr1	93124188	93124189	A01177:95:HFCNFDSX5:4:1516:31168:20306/1	60	+
chr1	93182781	93182782	A01177:95:HFCNFDSX5:4:1234:5773:32064/1	60	+
chr1	93350544	93350545	A01177:95:HFCNFDSX5:4:1117:14606:6120/1	60	-
chr1	93351109	93351110	A01177:95:HFCNFDSX5:4:1120:31711:37027/1	60	-
chr1	93482084	93482085	A01177:95:HFCNFDSX5:4:1455:1913:3771/1	60	+
chr1	95008044	95008045	A01177:95:HFCNFDSX5:4:1128:8784:33833/1	60	-
chr1	96815104	96815105	A01177:95:HFCNFDSX5:4:2137:10086:3333	60	-
chr1	97612223	97612224	A01177:95:HFCNFDSX5:4:1106:13331:34538/1	60	-
chr1	97829501	97829502	A01177:95:HFCNFDSX5:4:1101:28339:8578/1	60	-
chr1	97832988	97832989	A01177:95:HFCNFDSX5:4:1320:8675:26506/1	60	-
chr1	97865935	97865936	A01177:95:HFCNFDSX5:4:1432:24596:34788/1	60	+
chr1	98029566	98029567	A01177:95:HFCNFDSX5:4:1138:32172:2284/1	60	+
chr1	98430422	98430423	A01177:95:HFCNFDSX5:4:1352:21766:12070	60	-
chr1	99875085	99875086	A01177:95:HFCNFDSX5:4:1103:24668:28933/1	60	-
chr1	99896193	99896194	A01177:95:HFCNFDSX5:4:1130:31575:22576	60	-
chr1	99990171	99990172	A01177:95:HFCNFDSX5:4:1221:8829:13432/1	60	+
chr1	100098651	100098652	A01177:95:HFCNFDSX5:4:1254:19244:29246	60	-
chr1	100962959	100962960	A01177:95:HFCNFDSX5:4:1104:6017:31704/1	60	+
chr1	100966738	100966739	A01177:95:HFCNFDSX5:4:1148:8422:36151/1	60	+
chr1	101076328	101076329	A01177:95:HFCNFDSX5:4:1151:8061:13385/1	60	-
chr1	102719798	102719799	A01177:95:HFCNFDSX5:4:1319:12744:20024/1	60	+
chr1	102963141	102963142	A01177:95:HFCNFDSX5:4:1140:13801:11146/1	60	+
chr1	106426085	106426086	A01177:95:HFCNFDSX5:4:1130:20518:6433/1	60	-
chr1	107672824	107672825	A01177:95:HFCNFDSX5:4:1203:25057:5776	60	-
chr1	107765878	107765879	A01177:95:HFCNFDSX5:4:1364:2284:4758	60	+
chr1	107808121	107808122	A01177:95:HFCNFDSX5:4:1111:1904:2065/1	60	+
chr1	107808228	107808229	A01177:95:HFCNFDSX5:4:1317:26250:1423/1	60	+
chr1	107809885	107809886	A01177:95:HFCNFDSX5:4:1116:29957:26663/1	60	+
chr1	107931601	107931602	A01177:95:HFCNFDSX5:4:1136:14760:24862/1	60	-
chr1	108892335	108892336	A01177:95:HFCNFDSX5:4:1110:14904:5854/1	60	+
chr1	108905185	108905186	A01177:95:HFCNFDSX5:4:1102:25156:26835/1	60	+
chr1	109105720	109105721	A01177:95:HFCNFDSX5:4:2533:24225:30577/1	60	-
chr1	109226530	109226531	A01177:95:HFCNFDSX5:4:2523:7365:20760	60	+
chr1	110004612	110004613	A01177:95:HFCNFDSX5:4:1435:11207:28886/1	60	-
chr1	110349164	110349165	A01177:95:HFCNFDSX5:4:2449:2356:6073/1	60	+
chr1	110958937	110958938	A01177:95:HFCNFDSX5:4:1137:17110:2127/1	60	-
chr1	111163406	111163407	A01177:95:HFCNFDSX5:4:1172:5683:11271/1	60	+
chr1	111206859	111206860	A01177:95:HFCNFDSX5:4:1315:8739:20290/1	60	-
chr1	111465378	111465379	A01177:95:HFCNFDSX5:4:2339:19334:3724	60	+
chr1	112413168	112413169	A01177:95:HFCNFDSX5:4:1135:2320:10238/1	60	-
chr1	112658164	112658165	A01177:95:HFCNFDSX5:4:1170:17418:3568	60	+
chr1	113041436	113041437	A01177:95:HFCNFDSX5:4:2362:1570:35211	60	+
chr1	113761442	113761443	A01177:95:HFCNFDSX5:4:1166:19768:34068/1	60	-
chr1	113942930	113942931	A01177:95:HFCNFDSX5:4:1117:29179:18145/1	60	+
chr1	113947276	113947277	A01177:95:HFCNFDSX5:4:1616:24080:3991/1	60	-
chr1	114396005	114396006	A01177:95:HFCNFDSX5:4:1133:21007:26694/1	60	+
chr1	114397014	114397015	A01177:95:HFCNFDSX5:4:1252:13358:22654/1	60	+
chr1	114399134	114399135	A01177:95:HFCNFDSX5:4:1317:9534:29121/1	60	+
chr1	114399997	114399998	A01177:95:HFCNFDSX5:4:1233:28899:27242	60	+
chr1	114772912	114772913	A01177:95:HFCNFDSX5:4:1113:14253:5822/1	60	-
chr1	114790096	114790097	A01177:95:HFCNFDSX5:4:2360:30056:5666	60	+
chr1	114988173	114988174	A01177:95:HFCNFDSX5:4:2358:14027:11068	60	+
chr1	115230981	115230982	A01177:95:HFCNFDSX5:4:1152:21414:20196	60	-
chr1	115948474	115948475	A01177:95:HFCNFDSX5:4:2427:14841:35117/1	60	-
chr1	117619609	117619610	A01177:95:HFCNFDSX5:4:1569:25735:29716	60	+
chr1	117627619	117627620	A01177:95:HFCNFDSX5:4:1626:27642:2957/1	60	+
chr1	117904214	117904215	A01177:95:HFCNFDSX5:4:1660:21007:18082/1	60	+
chr1	118454566	118454567	A01177:95:HFCNFDSX5:4:2120:27679:7560/1	60	-
chr1	119120567	119120568	A01177:95:HFCNFDSX5:4:1123:22887:21089/1	60	+
chr1	119963845	119963846	A01177:95:HFCNFDSX5:4:1106:3568:9392	60	-
chr1	120956834	120956835	A01177:95:HFCNFDSX5:4:1153:8567:9408/1	60	+
chr1	121770006	121770007	A01177:95:HFCNFDSX5:4:1246:21079:25504	60	-
chr1	143781880	143781881	A01177:95:HFCNFDSX5:4:1660:30110:25050/1	60	+
chr1	145788505	145788506	A01177:95:HFCNFDSX5:4:1644:3884:17581/1	60	-
chr1	146177749	146177750	A01177:95:HFCNFDSX5:4:1115:10248:10285/1	60	+
chr1	146540080	146540081	A01177:95:HFCNFDSX5:4:2359:18819:34804/1	60	-
chr1	147270665	147270666	A01177:95:HFCNFDSX5:4:1203:17897:17738/1	60	+
chr1	147610572	147610573	A01177:95:HFCNFDSX5:4:2360:15284:9455	60	-
chr1	149425412	149425413	A01177:95:HFCNFDSX5:4:1117:6225:14215/1	60	-
chr1	149617651	149617652	A01177:95:HFCNFDSX5:4:1606:27805:22060	60	+
chr1	149765928	149765929	A01177:95:HFCNFDSX5:4:2115:4625:29042	60	-
chr1	149976402	149976403	A01177:95:HFCNFDSX5:4:2449:2302:23077	60	-
chr1	150076451	150076452	A01177:95:HFCNFDSX5:4:1177:25482:34569/1	60	+
chr1	150084708	150084709	A01177:95:HFCNFDSX5:4:1233:18313:14857/1	60	-
chr1	150300168	150300169	A01177:95:HFCNFDSX5:4:1139:30083:16986/1	60	+
chr1	150420203	150420204	A01177:95:HFCNFDSX5:4:1132:13340:21277/1	60	+
chr1	150441294	150441295	A01177:95:HFCNFDSX5:4:1145:31982:35149/1	60	+
chr1	150686729	150686730	A01177:95:HFCNFDSX5:4:1158:27543:25300/1	60	-
chr1	150838722	150838723	A01177:95:HFCNFDSX5:4:1530:2528:13479	60	+
chr1	150952580	150952581	A01177:95:HFCNFDSX5:4:1101:9399:26663/1	60	-
chr1	150960827	150960828	A01177:95:HFCNFDSX5:4:1304:21974:20478	60	+
chr1	151247752	151247753	A01177:95:HFCNFDSX5:4:1430:20537:16360	60	+
chr1	151319754	151319755	A01177:95:HFCNFDSX5:4:1168:19325:20275/1	60	+
chr1	151322653	151322654	A01177:95:HFCNFDSX5:4:1111:8287:21731/1	60	-
chr1	151342393	151342394	A01177:95:HFCNFDSX5:4:1653:12952:29403/1	60	+
chr1	151432975	151432976	A01177:95:HFCNFDSX5:4:1315:15275:4116	60	-
chr1	151572191	151572192	A01177:95:HFCNFDSX5:4:1640:30798:29590	60	-
chr1	153638052	153638053	A01177:95:HFCNFDSX5:4:1524:25066:14215	60	-
chr1	153643525	153643526	A01177:95:HFCNFDSX5:4:1135:17978:34287	60	-
chr1	153865756	153865757	A01177:95:HFCNFDSX5:4:2375:32117:26271	60	-
chr1	153899214	153899215	A01177:95:HFCNFDSX5:4:1110:15230:11678/1	60	-
chr1	153905834	153905835	A01177:95:HFCNFDSX5:4:2401:27588:36276/1	60	-
chr1	153905949	153905950	A01177:95:HFCNFDSX5:4:1534:15944:33959/1	60	+
chr1	154168553	154168554	A01177:95:HFCNFDSX5:4:1116:22064:9236/1	60	+
chr1	154223561	154223562	A01177:95:HFCNFDSX5:4:1171:24325:16752	60	+
chr1	154242079	154242080	A01177:95:HFCNFDSX5:4:1105:31828:4570/1	60	-
chr1	154259333	154259334	A01177:95:HFCNFDSX5:4:1267:28094:24095/1	60	+
chr1	154978427	154978428	A01177:95:HFCNFDSX5:4:1129:26259:18537/1	60	+
chr1	154980125	154980126	A01177:95:HFCNFDSX5:4:1154:18475:20964/1	60	+
chr1	154984904	154984905	A01177:95:HFCNFDSX5:4:1142:32850:1329/1	60	+
chr1	155350290	155350291	A01177:95:HFCNFDSX5:4:2558:24089:22701	60	-
chr1	155373762	155373763	A01177:95:HFCNFDSX5:4:1122:22128:18709	60	-
chr1	155431185	155431186	A01177:95:HFCNFDSX5:4:1551:14091:34475	60	-
chr1	155455100	155455101	A01177:95:HFCNFDSX5:4:1227:9824:22451/1	60	-
chr1	155457006	155457007	A01177:95:HFCNFDSX5:4:1149:12328:6684/1	60	+
chr1	155533304	155533305	A01177:95:HFCNFDSX5:4:1139:24189:30608/1	60	+
chr1	155540318	155540319	A01177:95:HFCNFDSX5:4:1101:28583:20901/1	60	+
chr1	155612570	155612571	A01177:95:HFCNFDSX5:4:1108:22959:6433	60	+
chr1	155817442	155817443	A01177:95:HFCNFDSX5:4:1318:19822:11490/1	60	+
chr1	155822990	155822991	A01177:95:HFCNFDSX5:4:1112:2058:24064/1	60	-
chr1	155849672	155849673	A01177:95:HFCNFDSX5:4:1167:12011:10770/1	60	+
chr1	155897885	155897886	A01177:95:HFCNFDSX5:4:1107:27561:23923/1	60	+
chr1	155900655	155900656	A01177:95:HFCNFDSX5:4:1103:7690:11303/1	60	-
chr1	155928483	155928484	A01177:95:HFCNFDSX5:4:1165:24885:9612/1	60	+
chr1	155929040	155929041	A01177:95:HFCNFDSX5:4:1144:24849:13056/1	60	+
chr1	156034627	156034628	A01177:95:HFCNFDSX5:4:1107:3432:15264/1	60	-
chr1	156202752	156202753	A01177:95:HFCNFDSX5:4:1103:14045:19335/1	60	-
chr1	156261455	156261456	A01177:95:HFCNFDSX5:4:1104:5520:12587/1	60	+
chr1	156267013	156267014	A01177:95:HFCNFDSX5:4:1459:10013:21590/1	60	-
chr1	156267015	156267016	A01177:95:HFCNFDSX5:4:1137:12599:34397/1	60	-
chr1	156325255	156325256	A01177:95:HFCNFDSX5:4:1106:31096:21934/1	60	+
chr1	156785458	156785459	A01177:95:HFCNFDSX5:4:1169:15402:25473	60	-
chr1	156798590	156798591	A01177:95:HFCNFDSX5:4:1120:6090:25066/1	60	-
chr1	158389657	158389658	A01177:95:HFCNFDSX5:4:1530:32145:1892/1	60	-
chr1	158423267	158423268	A01177:95:HFCNFDSX5:4:2667:12635:31829/1	60	-
chr1	158556933	158556934	A01177:95:HFCNFDSX5:4:1107:26648:14732/1	60	+
chr1	160232117	160232118	A01177:95:HFCNFDSX5:4:2255:30255:4883/1	60	-
chr1	160232895	160232896	A01177:95:HFCNFDSX5:4:1102:11008:11318/1	60	+
chr1	160250034	160250035	A01177:95:HFCNFDSX5:4:1401:22399:36432	60	-
chr1	160471552	160471553	A01177:95:HFCNFDSX5:4:1101:1678:1955	60	+
chr1	160557859	160557860	A01177:95:HFCNFDSX5:4:1302:26567:10645/1	60	-
chr1	160570448	160570449	A01177:95:HFCNFDSX5:4:1146:31819:19805/1	60	-
chr1	160597082	160597083	A01177:95:HFCNFDSX5:4:1140:23366:21042/1	60	-
chr1	161427192	161427193	A01177:95:HFCNFDSX5:4:2450:29848:17863/1	60	+
chr1	161846849	161846850	A01177:95:HFCNFDSX5:4:1144:31521:23954/1	60	-
chr1	167239126	167239127	A01177:95:HFCNFDSX5:4:1111:32434:12226	60	-
chr1	167383630	167383631	A01177:95:HFCNFDSX5:4:1110:9236:24972/1	60	+
chr1	167388332	167388333	A01177:95:HFCNFDSX5:4:1176:5674:29637/1	60	-
chr1	167634529	167634530	A01177:95:HFCNFDSX5:4:1151:7075:15624/1	60	-
chr1	167927458	167927459	A01177:95:HFCNFDSX5:4:1602:21992:15875/1	60	-
chr1	167945676	167945677	A01177:95:HFCNFDSX5:4:1253:15374:27618	60	+
chr1	169709743	169709744	A01177:95:HFCNFDSX5:4:1118:17472:8641/1	60	+
chr1	171118106	171118107	A01177:95:HFCNFDSX5:4:1234:28230:35916/1	60	-
chr1	171573764	171573765	A01177:95:HFCNFDSX5:4:1346:1235:36511	60	+
chr1	171587539	171587540	A01177:95:HFCNFDSX5:4:1120:28293:32925/1	60	+
chr1	172162150	172162151	A01177:95:HFCNFDSX5:4:1329:22327:29230/1	60	+
chr1	172370569	172370570	A01177:95:HFCNFDSX5:4:1157:3351:33191/1	60	-
chr1	172556298	172556299	A01177:95:HFCNFDSX5:4:1168:12744:24189/1	60	-
chr1	173878910	173878911	A01177:95:HFCNFDSX5:4:1202:16993:26725	60	+
chr1	173952989	173952990	A01177:95:HFCNFDSX5:4:1439:13702:6558	60	-
chr1	174253368	174253369	A01177:95:HFCNFDSX5:4:1552:24243:9377/1	60	+
chr1	174366853	174366854	A01177:95:HFCNFDSX5:4:1114:6298:19852/1	60	+
chr1	174459492	174459493	A01177:95:HFCNFDSX5:4:1169:12264:23954/1	60	+
chr1	178492118	178492119	A01177:95:HFCNFDSX5:4:2474:17960:13526/1	60	+
chr1	178876681	178876682	A01177:95:HFCNFDSX5:4:1142:10945:30843/1	60	+
chr1	179031754	179031755	A01177:95:HFCNFDSX5:4:1116:11333:1235/1	60	-
chr1	179868826	179868827	A01177:95:HFCNFDSX5:4:1178:31042:9690/1	60	-
chr1	180084287	180084288	A01177:95:HFCNFDSX5:4:1152:21847:7075/1	60	+
chr1	180429562	180429563	A01177:95:HFCNFDSX5:4:1117:15582:15671/1	60	-
chr1	180856239	180856240	A01177:95:HFCNFDSX5:4:1127:28257:11913/1	60	+
chr1	182410132	182410133	A01177:95:HFCNFDSX5:4:1665:32036:3176	60	+
chr1	183501825	183501826	A01177:95:HFCNFDSX5:4:1121:12970:10895/1	60	-
chr1	183536129	183536130	A01177:95:HFCNFDSX5:4:1114:29713:33630/1	60	-
chr1	184509278	184509279	A01177:95:HFCNFDSX5:4:1158:8594:3004/1	60	-
chr1	184719589	184719590	A01177:95:HFCNFDSX5:4:1150:19045:1313/1	60	-
chr1	186368054	186368055	A01177:95:HFCNFDSX5:4:1163:18150:7153/1	60	-
chr1	187320544	187320545	A01177:95:HFCNFDSX5:4:1247:10954:11976	60	+
chr1	188194309	188194310	A01177:95:HFCNFDSX5:4:1540:18692:6652	60	+
chr1	189585386	189585387	A01177:95:HFCNFDSX5:4:2674:25735:8202	60	+
chr1	192082543	192082544	A01177:95:HFCNFDSX5:4:2421:31394:36918	60	-
chr1	192366319	192366320	A01177:95:HFCNFDSX5:4:1340:2763:12446/1	60	+
chr1	193041938	193041939	A01177:95:HFCNFDSX5:4:1110:20934:30452/1	60	-
chr1	193203197	193203198	A01177:95:HFCNFDSX5:4:1169:10601:33348/1	60	+
chr1	193203199	193203200	A01177:95:HFCNFDSX5:4:2430:26214:33082	60	+
chr1	194216002	194216003	A01177:95:HFCNFDSX5:4:1164:28375:24236	60	+
chr1	194341839	194341840	A01177:95:HFCNFDSX5:4:1177:22914:27774/1	60	+
chr1	194473078	194473079	A01177:95:HFCNFDSX5:4:1166:20582:33818/1	60	+
chr1	194747958	194747959	A01177:95:HFCNFDSX5:4:1207:26006:10207/1	60	-
chr1	195712647	195712648	A01177:95:HFCNFDSX5:4:1115:32669:35117/1	60	+
chr1	196024528	196024529	A01177:95:HFCNFDSX5:4:1171:15745:34835	60	+
chr1	196264211	196264212	A01177:95:HFCNFDSX5:4:1104:5005:8437/1	60	+
chr1	197225843	197225844	A01177:95:HFCNFDSX5:4:1108:32063:18255/1	60	-
chr1	197515890	197515891	A01177:95:HFCNFDSX5:4:1102:2853:22247/1	60	+
chr1	197544175	197544176	A01177:95:HFCNFDSX5:4:1458:27037:24048/1	60	+
chr1	198279749	198279750	A01177:95:HFCNFDSX5:4:1370:17490:13808	60	+
chr1	199047967	199047968	A01177:95:HFCNFDSX5:4:1415:7708:10394/1	60	-
chr1	199061443	199061444	A01177:95:HFCNFDSX5:4:1640:28266:25801/1	60	-
chr1	199073423	199073424	A01177:95:HFCNFDSX5:4:1121:2998:3145/1	60	+
chr1	199083275	199083276	A01177:95:HFCNFDSX5:4:1138:10691:7138/1	60	+
chr1	199427721	199427722	A01177:95:HFCNFDSX5:4:1167:8115:6183/1	60	-
chr1	201840581	201840582	A01177:95:HFCNFDSX5:4:1160:26937:35556/1	60	+
chr1	202473740	202473741	A01177:95:HFCNFDSX5:4:1404:7220:9518/1	60	-
chr1	202508265	202508266	A01177:95:HFCNFDSX5:4:1118:23457:7420/1	60	+
chr1	202533181	202533182	A01177:95:HFCNFDSX5:4:2559:25147:4366	60	-
chr1	202563746	202563747	A01177:95:HFCNFDSX5:4:1115:10050:6433/1	60	-
chr1	202901130	202901131	A01177:95:HFCNFDSX5:4:2149:11333:17268/1	60	-
chr1	203001838	203001839	A01177:95:HFCNFDSX5:4:1101:21621:30264/1	60	+
chr1	203836018	203836019	A01177:95:HFCNFDSX5:4:1173:11315:28354/1	60	-
chr1	204405757	204405758	A01177:95:HFCNFDSX5:4:1114:17698:22968/1	60	+
chr1	205100965	205100966	A01177:95:HFCNFDSX5:4:1140:1922:4820/1	60	+
chr1	205320480	205320481	A01177:95:HFCNFDSX5:4:2341:8504:24079	60	+
chr1	205619631	205619632	A01177:95:HFCNFDSX5:4:2349:28203:15796/1	60	+
chr1	206090930	206090931	A01177:95:HFCNFDSX5:4:1343:31991:28275	60	+
chr1	206186991	206186992	A01177:95:HFCNFDSX5:4:2430:20211:25848/1	60	+
chr1	206641869	206641870	A01177:95:HFCNFDSX5:4:1206:19985:36949/1	60	+
chr1	207331191	207331192	A01177:95:HFCNFDSX5:4:1113:23375:34867/1	60	-
chr1	208414885	208414886	A01177:95:HFCNFDSX5:4:1649:32217:32111/1	60	-
chr1	208885822	208885823	A01177:95:HFCNFDSX5:4:2315:17381:6136	60	+
chr1	211272300	211272301	A01177:95:HFCNFDSX5:4:1136:30228:25003/1	60	-
chr1	211306119	211306120	A01177:95:HFCNFDSX5:4:1344:19506:33552/1	60	-
chr1	211426945	211426946	A01177:95:HFCNFDSX5:4:1636:11785:33301/1	60	+
chr1	211574448	211574449	A01177:95:HFCNFDSX5:4:1142:14859:10598/1	60	-
chr1	212290947	212290948	A01177:95:HFCNFDSX5:4:1105:31195:20509/1	60	-
chr1	212293107	212293108	A01177:95:HFCNFDSX5:4:1201:19642:24862/1	60	-
chr1	212333400	212333401	A01177:95:HFCNFDSX5:4:1248:12048:33098/1	60	-
chr1	212355317	212355318	A01177:95:HFCNFDSX5:4:1257:25581:14231/1	60	-
chr1	214292167	214292168	A01177:95:HFCNFDSX5:4:1513:5828:16125	60	-
chr1	215560512	215560513	A01177:95:HFCNFDSX5:4:1327:14389:19867	60	+
chr1	215573793	215573794	A01177:95:HFCNFDSX5:4:1159:5556:25300/1	60	+
chr1	215578931	215578932	A01177:95:HFCNFDSX5:4:1166:18638:24345/1	60	-
chr1	216356279	216356280	A01177:95:HFCNFDSX5:4:1254:7021:36260	60	-
chr1	216669534	216669535	A01177:95:HFCNFDSX5:4:1105:15727:10974/1	60	+
chr1	216688753	216688754	A01177:95:HFCNFDSX5:4:1233:25789:26929/1	60	-
chr1	216715701	216715702	A01177:95:HFCNFDSX5:4:1211:28700:30718/1	60	+
chr1	216944659	216944660	A01177:95:HFCNFDSX5:4:1454:13160:31266/1	60	+
chr1	217288330	217288331	A01177:95:HFCNFDSX5:4:2123:6027:4883	60	+
chr1	217415568	217415569	A01177:95:HFCNFDSX5:4:1219:1931:1391/1	60	-
chr1	220113957	220113958	A01177:95:HFCNFDSX5:4:1306:32416:13917	60	+
chr1	220119290	220119291	A01177:95:HFCNFDSX5:4:1140:19009:24987/1	60	+
chr1	220232087	220232088	A01177:95:HFCNFDSX5:4:1132:3477:3317/1	60	-
chr1	221580176	221580177	A01177:95:HFCNFDSX5:4:1242:22435:11882/1	60	-
chr1	222689907	222689908	A01177:95:HFCNFDSX5:4:1458:26639:32346/1	60	+
chr1	222698016	222698017	A01177:95:HFCNFDSX5:4:2216:23674:34507	60	-
chr1	222932726	222932727	A01177:95:HFCNFDSX5:4:2234:18493:27320	60	-
chr1	223782160	223782161	A01177:95:HFCNFDSX5:4:1230:1913:23124/1	60	-
chr1	223797372	223797373	A01177:95:HFCNFDSX5:4:1139:17544:3724/1	60	-
chr1	224258775	224258776	A01177:95:HFCNFDSX5:4:2226:2781:25097	60	-
chr1	224283602	224283603	A01177:95:HFCNFDSX5:4:1110:4345:33004/1	60	+
chr1	224283603	224283604	A01177:95:HFCNFDSX5:4:1628:18322:30749	60	+
chr1	224428229	224428230	A01177:95:HFCNFDSX5:4:1333:17011:30201/1	60	+
chr1	224846946	224846947	A01177:95:HFCNFDSX5:4:1556:32045:2566/1	60	+
chr1	225564076	225564077	A01177:95:HFCNFDSX5:4:2638:30978:27023/1	60	+
chr1	226245046	226245047	A01177:95:HFCNFDSX5:4:1105:8142:1063/1	60	+
chr1	226275796	226275797	A01177:95:HFCNFDSX5:4:1517:2401:13636	60	-
chr1	226275949	226275950	A01177:95:HFCNFDSX5:4:1405:16288:7717	60	+
chr1	226285308	226285309	A01177:95:HFCNFDSX5:4:1546:6741:4993/1	60	-
chr1	226727953	226727954	A01177:95:HFCNFDSX5:4:1127:18340:16344/1	60	-
chr1	226731266	226731267	A01177:95:HFCNFDSX5:4:1614:20717:23813	60	-
chr1	226904661	226904662	A01177:95:HFCNFDSX5:4:1169:20826:16642/1	60	+
chr1	226913326	226913327	A01177:95:HFCNFDSX5:4:2527:4634:3944/1	60	+
chr1	228145146	228145147	A01177:95:HFCNFDSX5:4:2535:7979:32409	60	-
chr1	228169273	228169274	A01177:95:HFCNFDSX5:4:1141:23583:2440/1	60	+
chr1	228193135	228193136	A01177:95:HFCNFDSX5:4:1576:21820:36057/1	60	-
chr1	228193136	228193137	A01177:95:HFCNFDSX5:4:1143:29270:3176/1	60	-
chr1	228223671	228223672	A01177:95:HFCNFDSX5:4:1109:6650:16203/1	60	+
chr1	228229122	228229123	A01177:95:HFCNFDSX5:4:2659:17119:33176	60	-
chr1	228230552	228230553	A01177:95:HFCNFDSX5:4:1368:26277:10520/1	60	+
chr1	228235112	228235113	A01177:95:HFCNFDSX5:4:1114:10031:27289/1	60	+
chr1	228235943	228235944	A01177:95:HFCNFDSX5:4:1611:24523:18004/1	60	-
chr1	228243770	228243771	A01177:95:HFCNFDSX5:4:1107:1217:7827/1	60	-
chr1	228246470	228246471	A01177:95:HFCNFDSX5:4:2463:10321:7842	60	+
chr1	228254219	228254220	A01177:95:HFCNFDSX5:4:1220:19135:11616/1	60	-
chr1	228265165	228265166	A01177:95:HFCNFDSX5:4:1233:12301:34851/1	60	+
chr1	228325580	228325581	A01177:95:HFCNFDSX5:4:1112:4246:8844/1	60	-
chr1	228397206	228397207	A01177:95:HFCNFDSX5:4:1268:1660:18333	60	+
chr1	228496273	228496274	A01177:95:HFCNFDSX5:4:1111:7889:7263/1	60	-
chr1	229151513	229151514	A01177:95:HFCNFDSX5:4:1347:1316:20744	60	-
chr1	229287258	229287259	A01177:95:HFCNFDSX5:4:1124:24623:2206/1	60	+
chr1	229318923	229318924	A01177:95:HFCNFDSX5:4:1275:30752:8656/1	60	+
chr1	229375517	229375518	A01177:95:HFCNFDSX5:4:2432:27037:2754/1	60	-
chr1	229446267	229446268	A01177:95:HFCNFDSX5:4:1161:21260:23844	60	+
chr1	229470785	229470786	A01177:95:HFCNFDSX5:4:2650:26512:35540	60	-
chr1	229471801	229471802	A01177:95:HFCNFDSX5:4:2229:15230:5979	60	-
chr1	229477106	229477107	A01177:95:HFCNFDSX5:4:1101:3929:11021/1	60	-
chr1	229540932	229540933	A01177:95:HFCNFDSX5:4:1108:11586:13573/1	60	+
chr1	229545368	229545369	A01177:95:HFCNFDSX5:4:1468:12346:34929	60	+
chr1	229601378	229601379	A01177:95:HFCNFDSX5:4:1104:3821:16720/1	60	-
chr1	229610061	229610062	A01177:95:HFCNFDSX5:4:1147:14525:11459/1	60	-
chr1	229654429	229654430	A01177:95:HFCNFDSX5:4:1211:25654:12947/1	60	-
chr1	229657716	229657717	A01177:95:HFCNFDSX5:4:2205:3766:17879	60	-
chr1	230940230	230940231	A01177:95:HFCNFDSX5:4:1112:5168:33865/1	60	-
chr1	230952009	230952010	A01177:95:HFCNFDSX5:4:1439:15167:21433/1	60	+
chr1	231271721	231271722	A01177:95:HFCNFDSX5:4:2648:9173:32440	60	-
chr1	231271723	231271724	A01177:95:HFCNFDSX5:4:2329:7970:15828	60	-
chr1	231378856	231378857	A01177:95:HFCNFDSX5:4:1153:4860:34428/1	60	-
chr1	231418787	231418788	A01177:95:HFCNFDSX5:4:2260:21025:32393/1	60	-
chr1	231658457	231658458	A01177:95:HFCNFDSX5:4:1266:13024:27618/1	60	+
chr1	231660038	231660039	A01177:95:HFCNFDSX5:4:1112:27434:17754/1	60	+
chr1	231820953	231820954	A01177:95:HFCNFDSX5:4:1346:29107:5682/1	60	-
chr1	231940147	231940148	A01177:95:HFCNFDSX5:4:1117:26865:11130/1	60	-
chr1	233100614	233100615	A01177:95:HFCNFDSX5:4:1208:28483:16501/1	60	+
chr1	233143564	233143565	A01177:95:HFCNFDSX5:4:1102:30563:24173/1	60	+
chr1	235198132	235198133	A01177:95:HFCNFDSX5:4:1133:19018:11443/1	60	+
chr1	235219597	235219598	A01177:95:HFCNFDSX5:4:1133:8350:31610	60	-
chr1	235239177	235239178	A01177:95:HFCNFDSX5:4:2116:23267:3176/1	60	-
chr1	236508215	236508216	A01177:95:HFCNFDSX5:4:2575:17472:35884	60	+
chr1	236832544	236832545	A01177:95:HFCNFDSX5:4:2333:3766:17002/1	60	-
chr1	237584404	237584405	A01177:95:HFCNFDSX5:4:1148:28709:25880/1	60	+
chr1	239637015	239637016	A01177:95:HFCNFDSX5:4:1367:2022:29669/1	60	-
chr1	240631273	240631274	A01177:95:HFCNFDSX5:4:2339:23719:27571	60	-
chr1	240670102	240670103	A01177:95:HFCNFDSX5:4:1103:6162:13166/1	60	+
chr1	240817800	240817801	A01177:95:HFCNFDSX5:4:1450:20383:9580	60	+
chr1	241509942	241509943	A01177:95:HFCNFDSX5:4:1669:15998:22216/1	60	+
chr1	241595949	241595950	A01177:95:HFCNFDSX5:4:1239:20320:32236/1	60	+
chr1	244478183	244478184	A01177:95:HFCNFDSX5:4:1307:14724:2879/1	60	-
chr1	244842304	244842305	A01177:95:HFCNFDSX5:4:1107:26964:35415/1	60	-
chr1	244979972	244979973	A01177:95:HFCNFDSX5:4:1360:20202:11960	60	-
chr1	246373524	246373525	A01177:95:HFCNFDSX5:4:1111:4616:8735/1	60	+
chr1	246591353	246591354	A01177:95:HFCNFDSX5:4:1124:24713:11663/1	60	-
chr1	246736889	246736890	A01177:95:HFCNFDSX5:4:1170:22959:5368/1	60	-
chr1	246887758	246887759	A01177:95:HFCNFDSX5:4:1607:18231:14309/1	60	-
chr1	246891693	246891694	A01177:95:HFCNFDSX5:4:1105:4698:8249/1	60	+
chr1	246896375	246896376	A01177:95:HFCNFDSX5:4:1146:26612:4523/1	60	-
chr1	247326733	247326734	A01177:95:HFCNFDSX5:4:1165:24026:28573/1	60	-
chr1	248608122	248608123	A01177:95:HFCNFDSX5:4:1152:24623:11099/1	60	+
chr10	195230	195231	A01177:95:HFCNFDSX5:4:1110:20139:25473/1	60	-
chr10	214213	214214	A01177:95:HFCNFDSX5:4:1524:26937:26224/1	60	+
chr10	219768	219769	A01177:95:HFCNFDSX5:4:1129:24650:22044/1	60	+
chr10	222361	222362	A01177:95:HFCNFDSX5:4:1115:28809:35978/1	60	+
chr10	241592	241593	A01177:95:HFCNFDSX5:4:1242:28429:17065	60	-
chr10	925027	925028	A01177:95:HFCNFDSX5:4:1142:22770:34475/1	60	+
chr10	1078045	1078046	A01177:95:HFCNFDSX5:4:1154:7808:1204/1	60	-
chr10	6507710	6507711	A01177:95:HFCNFDSX5:4:2340:32398:13667	60	+
chr10	6972561	6972562	A01177:95:HFCNFDSX5:4:1166:16577:12633/1	60	-
chr10	7243195	7243196	A01177:95:HFCNFDSX5:4:2463:15085:7106	60	-
chr10	7375938	7375939	A01177:95:HFCNFDSX5:4:1217:16107:25880	60	-
chr10	7870231	7870232	A01177:95:HFCNFDSX5:4:1125:24876:17456/1	60	-
chr10	7992042	7992043	A01177:95:HFCNFDSX5:4:1149:1217:25457/1	60	-
chr10	7998833	7998834	A01177:95:HFCNFDSX5:4:1349:20491:20823/1	60	+
chr10	8631398	8631399	A01177:95:HFCNFDSX5:4:1163:7699:7968/1	60	-
chr10	8838953	8838954	A01177:95:HFCNFDSX5:4:2419:22996:5619/1	60	+
chr10	11035393	11035394	A01177:95:HFCNFDSX5:4:1101:27227:32111/1	60	+
chr10	11035395	11035396	A01177:95:HFCNFDSX5:4:2652:23366:9298/1	60	+
chr10	11174406	11174407	A01177:95:HFCNFDSX5:4:1118:10438:20290/1	60	+
chr10	11596670	11596671	A01177:95:HFCNFDSX5:4:1243:7292:23923/1	60	+
chr10	11890693	11890694	A01177:95:HFCNFDSX5:4:1463:16450:28072/1	60	+
chr10	11954587	11954588	A01177:95:HFCNFDSX5:4:2354:15284:17409/1	60	-
chr10	12251181	12251182	A01177:95:HFCNFDSX5:4:1360:20952:5963/1	60	-
chr10	13557710	13557711	A01177:95:HFCNFDSX5:4:1342:16703:5494/1	60	+
chr10	14594920	14594921	A01177:95:HFCNFDSX5:4:1108:3052:21402/1	60	+
chr10	14864397	14864398	A01177:95:HFCNFDSX5:4:1105:5141:12680/1	60	+
chr10	14902239	14902240	A01177:95:HFCNFDSX5:4:2602:11487:2221	60	-
chr10	16511103	16511104	A01177:95:HFCNFDSX5:4:1160:30400:18380/1	60	+
chr10	16818425	16818426	A01177:95:HFCNFDSX5:4:1246:12952:27868/1	60	+
chr10	17654234	17654235	A01177:95:HFCNFDSX5:4:1130:18756:32565/1	60	+
chr10	17692710	17692711	A01177:95:HFCNFDSX5:4:2336:17445:20118/1	60	+
chr10	21574224	21574225	A01177:95:HFCNFDSX5:4:1115:21522:14810/1	60	+
chr10	21662451	21662452	A01177:95:HFCNFDSX5:4:1119:23791:9815/1	60	+
chr10	24396173	24396174	A01177:95:HFCNFDSX5:4:2369:11017:21104	60	-
chr10	24609578	24609579	A01177:95:HFCNFDSX5:4:1112:6623:23077/1	60	+
chr10	24959115	24959116	A01177:95:HFCNFDSX5:4:1618:5312:7498	60	-
chr10	25132093	25132094	A01177:95:HFCNFDSX5:4:1555:25183:1235/1	60	-
chr10	26140464	26140465	A01177:95:HFCNFDSX5:4:1562:23204:27837/1	60	-
chr10	26748339	26748340	A01177:95:HFCNFDSX5:4:1153:17870:24925	60	+
chr10	26759955	26759956	A01177:95:HFCNFDSX5:4:1124:10764:14309/1	60	+
chr10	26761247	26761248	A01177:95:HFCNFDSX5:4:1332:1434:15812/1	60	+
chr10	26802356	26802357	A01177:95:HFCNFDSX5:4:2105:23836:4069	60	-
chr10	27033292	27033293	A01177:95:HFCNFDSX5:4:1103:11948:19210/1	60	+
chr10	27093369	27093370	A01177:95:HFCNFDSX5:4:1230:15483:30624/1	60	-
chr10	27527490	27527491	A01177:95:HFCNFDSX5:4:2151:24632:33411	60	-
chr10	27527492	27527493	A01177:95:HFCNFDSX5:4:1108:27715:26256/1	60	-
chr10	27536854	27536855	A01177:95:HFCNFDSX5:4:1149:27462:33113/1	60	+
chr10	28588773	28588774	A01177:95:HFCNFDSX5:4:1270:9109:35618/1	60	-
chr10	28962724	28962725	A01177:95:HFCNFDSX5:4:1118:17680:21465/1	60	-
chr10	29716656	29716657	A01177:95:HFCNFDSX5:4:1137:19904:17550/1	60	+
chr10	30336372	30336373	A01177:95:HFCNFDSX5:4:1119:17933:24659/1	60	+
chr10	30550861	30550862	A01177:95:HFCNFDSX5:4:1369:18114:8656/1	60	-
chr10	31500724	31500725	A01177:95:HFCNFDSX5:4:1148:29170:21355	60	+
chr10	31850474	31850475	A01177:95:HFCNFDSX5:4:1238:15998:13730/1	60	+
chr10	32287372	32287373	A01177:95:HFCNFDSX5:4:1103:13150:18568/1	60	-
chr10	32916587	32916588	A01177:95:HFCNFDSX5:4:1311:32886:3740/1	60	+
chr10	34346096	34346097	A01177:95:HFCNFDSX5:4:1103:23439:25645	60	-
chr10	35037803	35037804	A01177:95:HFCNFDSX5:4:1452:1588:18082/1	60	-
chr10	35325926	35325927	A01177:95:HFCNFDSX5:4:2421:28393:17315	60	+
chr10	35358749	35358750	A01177:95:HFCNFDSX5:4:1213:1027:31422/1	60	-
chr10	38401028	38401029	A01177:95:HFCNFDSX5:4:1204:13033:6746/1	60	+
chr10	42823656	42823657	A01177:95:HFCNFDSX5:4:1274:4246:1172/1	60	+
chr10	43402444	43402445	A01177:95:HFCNFDSX5:4:1255:5782:9314	60	-
chr10	49754609	49754610	A01177:95:HFCNFDSX5:4:1104:12319:11929	60	+
chr10	49995140	49995141	A01177:95:HFCNFDSX5:4:1120:10348:8202	60	-
chr10	50512189	50512190	A01177:95:HFCNFDSX5:4:1124:27398:34475/1	60	+
chr10	50526942	50526943	A01177:95:HFCNFDSX5:4:2504:7826:36777	60	+
chr10	56630364	56630365	A01177:95:HFCNFDSX5:4:2624:5981:3270/1	60	-
chr10	60776613	60776614	A01177:95:HFCNFDSX5:4:2105:3152:25269/1	60	-
chr10	60777421	60777422	A01177:95:HFCNFDSX5:4:1469:20546:35665/1	60	+
chr10	61682729	61682730	A01177:95:HFCNFDSX5:4:1120:7636:25927/1	60	-
chr10	63051952	63051953	A01177:95:HFCNFDSX5:4:1624:11731:23375/1	60	-
chr10	63416678	63416679	A01177:95:HFCNFDSX5:4:1117:2591:34287/1	60	+
chr10	63661941	63661942	A01177:95:HFCNFDSX5:4:1244:5602:19116	60	-
chr10	63940613	63940614	A01177:95:HFCNFDSX5:4:1122:3396:34898/1	60	+
chr10	68066453	68066454	A01177:95:HFCNFDSX5:4:1171:28058:13886/1	60	-
chr10	68334721	68334722	A01177:95:HFCNFDSX5:4:1148:7383:25770/1	60	-
chr10	68658923	68658924	A01177:95:HFCNFDSX5:4:1103:22119:27430/1	60	-
chr10	68883107	68883108	A01177:95:HFCNFDSX5:4:1252:11125:13182	60	-
chr10	68903083	68903084	A01177:95:HFCNFDSX5:4:1104:19795:5588/1	60	-
chr10	70150123	70150124	A01177:95:HFCNFDSX5:4:1416:17192:35806/1	60	+
chr10	70840031	70840032	A01177:95:HFCNFDSX5:4:1131:12897:18662/1	60	+
chr10	72156485	72156486	A01177:95:HFCNFDSX5:4:1117:1108:21731/1	60	-
chr10	72311799	72311800	A01177:95:HFCNFDSX5:4:1253:12472:19805	60	+
chr10	72409725	72409726	A01177:95:HFCNFDSX5:4:1420:25626:7764/1	60	-
chr10	72767566	72767567	A01177:95:HFCNFDSX5:4:1112:29044:23641/1	60	+
chr10	72815435	72815436	A01177:95:HFCNFDSX5:4:1126:4128:27023/1	60	-
chr10	72827165	72827166	A01177:95:HFCNFDSX5:4:1144:32913:20541/1	60	+
chr10	72882540	72882541	A01177:95:HFCNFDSX5:4:1101:31195:5916/1	60	+
chr10	73126854	73126855	A01177:95:HFCNFDSX5:4:1537:20952:13385/1	60	-
chr10	73379880	73379881	A01177:95:HFCNFDSX5:4:1106:16450:34334/1	60	+
chr10	73390269	73390270	A01177:95:HFCNFDSX5:4:1139:18123:13088/1	60	+
chr10	73398063	73398064	A01177:95:HFCNFDSX5:4:2369:32271:7874/1	60	+
chr10	73444731	73444732	A01177:95:HFCNFDSX5:4:1117:7563:35509/1	60	+
chr10	73453137	73453138	A01177:95:HFCNFDSX5:4:1120:29857:9392/1	60	-
chr10	73468427	73468428	A01177:95:HFCNFDSX5:4:1109:8006:11819/1	60	-
chr10	73758219	73758220	A01177:95:HFCNFDSX5:4:1167:30002:3724/1	60	+
chr10	73769548	73769549	A01177:95:HFCNFDSX5:4:1174:29297:22294	60	-
chr10	73781176	73781177	A01177:95:HFCNFDSX5:4:1622:2709:7153/1	60	+
chr10	73853754	73853755	A01177:95:HFCNFDSX5:4:1166:1696:6277/1	60	+
chr10	74224848	74224849	A01177:95:HFCNFDSX5:4:1101:25970:15154/1	60	+
chr10	74333206	74333207	A01177:95:HFCNFDSX5:4:1106:8115:20650/1	60	+
chr10	74398135	74398136	A01177:95:HFCNFDSX5:4:1142:24316:23500/1	60	-
chr10	74418186	74418187	A01177:95:HFCNFDSX5:4:1162:31747:19617/1	60	+
chr10	74960779	74960780	A01177:95:HFCNFDSX5:4:1102:32090:27821/1	60	+
chr10	77082242	77082243	A01177:95:HFCNFDSX5:4:1653:1904:12806	60	+
chr10	78633831	78633832	A01177:95:HFCNFDSX5:4:2371:24596:29027/1	60	+
chr10	79133583	79133584	A01177:95:HFCNFDSX5:4:1106:20292:3098/1	60	+
chr10	79808126	79808127	A01177:95:HFCNFDSX5:4:2663:20934:1110/1	60	-
chr10	87075385	87075386	A01177:95:HFCNFDSX5:4:2544:5068:35665/1	60	+
chr10	87536319	87536320	A01177:95:HFCNFDSX5:4:1204:31946:27195/1	60	+
chr10	87792098	87792099	A01177:95:HFCNFDSX5:4:1111:32199:11725/1	60	-
chr10	88141760	88141761	A01177:95:HFCNFDSX5:4:2612:32181:26788	60	-
chr10	88143638	88143639	A01177:95:HFCNFDSX5:4:1262:24153:35430/1	60	+
chr10	88328749	88328750	A01177:95:HFCNFDSX5:4:1105:5168:35524/1	60	+
chr10	88362785	88362786	A01177:95:HFCNFDSX5:4:1112:23032:34053/1	60	-
chr10	88368914	88368915	A01177:95:HFCNFDSX5:4:1163:18665:19758/1	60	-
chr10	88483860	88483861	A01177:95:HFCNFDSX5:4:1324:18195:4695/1	60	+
chr10	88907832	88907833	A01177:95:HFCNFDSX5:4:1316:17002:23390/1	60	+
chr10	88972072	88972073	A01177:95:HFCNFDSX5:4:2206:29225:11866/1	60	+
chr10	89712323	89712324	A01177:95:HFCNFDSX5:4:1674:3341:4272/1	60	-
chr10	92625230	92625231	A01177:95:HFCNFDSX5:4:1239:16459:16407/1	60	+
chr10	92850162	92850163	A01177:95:HFCNFDSX5:4:1157:25762:10661/1	60	-
chr10	93082275	93082276	A01177:95:HFCNFDSX5:4:1661:8024:13667/1	60	+
chr10	93381847	93381848	A01177:95:HFCNFDSX5:4:2275:4896:22811	60	+
chr10	93687987	93687988	A01177:95:HFCNFDSX5:4:1116:15727:34804/1	60	+
chr10	94348103	94348104	A01177:95:HFCNFDSX5:4:1504:16034:14293	60	-
chr10	94558043	94558044	A01177:95:HFCNFDSX5:4:1117:14398:4382/1	60	-
chr10	96103631	96103632	A01177:95:HFCNFDSX5:4:1108:10809:23531/1	60	+
chr10	96899909	96899910	A01177:95:HFCNFDSX5:4:1201:22562:3051/1	60	+
chr10	97160979	97160980	A01177:95:HFCNFDSX5:4:2161:15582:15546/1	60	+
chr10	97274129	97274130	A01177:95:HFCNFDSX5:4:1101:18304:30968/1	60	+
chr10	97451098	97451099	A01177:95:HFCNFDSX5:4:1322:8883:35196/1	60	+
chr10	97496394	97496395	A01177:95:HFCNFDSX5:4:1203:25726:5682/1	60	-
chr10	99669731	99669732	A01177:95:HFCNFDSX5:4:1328:24867:27743/1	60	-
chr10	99692890	99692891	A01177:95:HFCNFDSX5:4:1172:28438:33802/1	60	+
chr10	100206601	100206602	A01177:95:HFCNFDSX5:4:1137:15139:25582/1	60	-
chr10	100355613	100355614	A01177:95:HFCNFDSX5:4:1116:26033:36777	60	-
chr10	100667133	100667134	A01177:95:HFCNFDSX5:4:2168:13376:15233/1	60	-
chr10	101412898	101412899	A01177:95:HFCNFDSX5:4:1102:30318:35869/1	60	-
chr10	101437210	101437211	A01177:95:HFCNFDSX5:4:1237:20564:11021/1	60	-
chr10	101438055	101438056	A01177:95:HFCNFDSX5:4:1404:1877:19899	60	-
chr10	101661370	101661371	A01177:95:HFCNFDSX5:4:1427:27082:13448/1	60	-
chr10	101679755	101679756	A01177:95:HFCNFDSX5:4:1103:13892:26616/1	60	-
chr10	101808461	101808462	A01177:95:HFCNFDSX5:4:1305:6289:3959/1	60	+
chr10	101948372	101948373	A01177:95:HFCNFDSX5:4:1112:15157:8453/1	60	-
chr10	102048672	102048673	A01177:95:HFCNFDSX5:4:2368:31711:4460/1	60	+
chr10	102136927	102136928	A01177:95:HFCNFDSX5:4:1363:26404:28213/1	60	+
chr10	102137143	102137144	A01177:95:HFCNFDSX5:4:1127:1841:13698	60	-
chr10	102248715	102248716	A01177:95:HFCNFDSX5:4:1154:22842:19914/1	60	-
chr10	102249598	102249599	A01177:95:HFCNFDSX5:4:1148:29803:27962/1	60	-
chr10	102299436	102299437	A01177:95:HFCNFDSX5:4:1448:23845:24565	60	+
chr10	102475940	102475941	A01177:95:HFCNFDSX5:4:1113:13449:29481/1	60	+
chr10	102795427	102795428	A01177:95:HFCNFDSX5:4:1106:25925:6840/1	60	+
chr10	103109973	103109974	A01177:95:HFCNFDSX5:4:1440:16197:31923/1	60	-
chr10	103152138	103152139	A01177:95:HFCNFDSX5:4:2301:5005:17080	60	-
chr10	103162638	103162639	A01177:95:HFCNFDSX5:4:1152:19533:16814/1	60	+
chr10	103170908	103170909	A01177:95:HFCNFDSX5:4:1259:19642:6386/1	60	-
chr10	103998921	103998922	A01177:95:HFCNFDSX5:4:1144:11026:4304/1	60	+
chr10	103999571	103999572	A01177:95:HFCNFDSX5:4:2207:25247:2253/1	60	+
chr10	111005964	111005965	A01177:95:HFCNFDSX5:4:1107:21070:9267/1	60	-
chr10	112143214	112143215	A01177:95:HFCNFDSX5:4:2511:12961:32706/1	60	-
chr10	112884769	112884770	A01177:95:HFCNFDSX5:4:2478:14443:12821/1	60	-
chr10	113146960	113146961	A01177:95:HFCNFDSX5:4:1217:14488:4257/1	60	-
chr10	114968404	114968405	A01177:95:HFCNFDSX5:4:1113:30192:19930/1	60	-
chr10	117242455	117242456	A01177:95:HFCNFDSX5:4:1251:28013:23610	60	-
chr10	117364238	117364239	A01177:95:HFCNFDSX5:4:1405:32931:15687	60	-
chr10	118026132	118026133	A01177:95:HFCNFDSX5:4:1627:32000:1141	60	+
chr10	118708437	118708438	A01177:95:HFCNFDSX5:4:1204:23665:4304	60	-
chr10	119111421	119111422	A01177:95:HFCNFDSX5:4:1619:13476:24142/1	60	+
chr10	119582037	119582038	A01177:95:HFCNFDSX5:4:1128:20790:4805/1	60	-
chr10	121957373	121957374	A01177:95:HFCNFDSX5:4:1157:28528:2049/1	60	+
chr10	122107315	122107316	A01177:95:HFCNFDSX5:4:2265:13602:33191	60	-
chr10	122940170	122940171	A01177:95:HFCNFDSX5:4:1557:24062:20588/1	60	+
chr10	124756529	124756530	A01177:95:HFCNFDSX5:4:1136:25690:3239	60	-
chr10	124758095	124758096	A01177:95:HFCNFDSX5:4:2240:21974:1846/1	60	-
chr10	124819960	124819961	A01177:95:HFCNFDSX5:4:1156:27453:6511/1	60	+
chr10	129496900	129496901	A01177:95:HFCNFDSX5:4:1116:6542:31923/1	60	+
chr10	130156004	130156005	A01177:95:HFCNFDSX5:4:1241:31222:17738/1	60	+
chr10	131940001	131940002	A01177:95:HFCNFDSX5:4:1265:10375:11099/1	60	-
chr10	132326894	132326895	A01177:95:HFCNFDSX5:4:1129:26087:19335/1	60	+
chr10	133316673	133316674	A01177:95:HFCNFDSX5:4:2446:25021:28103	60	+
chr10	133410566	133410567	A01177:95:HFCNFDSX5:4:1339:9335:9893/1	60	+
chr10	133474998	133474999	A01177:95:HFCNFDSX5:4:2652:18493:12727	60	+
chr10	133490414	133490415	A01177:95:HFCNFDSX5:4:1132:4481:25285/1	60	+
chr11	247327	247328	A01177:95:HFCNFDSX5:4:1610:28528:28510	60	-
chr11	251183	251184	A01177:95:HFCNFDSX5:4:1106:10375:15953/1	60	+
chr11	317450	317451	A01177:95:HFCNFDSX5:4:1176:21043:34084/1	60	+
chr11	338851	338852	A01177:95:HFCNFDSX5:4:1316:4734:11256/1	60	+
chr11	340396	340397	A01177:95:HFCNFDSX5:4:1235:24478:19617/1	60	+
chr11	594015	594016	A01177:95:HFCNFDSX5:4:2259:6759:14231/1	60	+
chr11	757709	757710	A01177:95:HFCNFDSX5:4:1107:26585:31156/1	60	+
chr11	840423	840424	A01177:95:HFCNFDSX5:4:2542:29803:12962	60	-
chr11	1287427	1287428	A01177:95:HFCNFDSX5:4:2444:17698:19961	60	-
chr11	1287497	1287498	A01177:95:HFCNFDSX5:4:1421:4083:33771	60	-
chr11	1287651	1287652	A01177:95:HFCNFDSX5:4:1253:30391:34961	60	-
chr11	1796988	1796989	A01177:95:HFCNFDSX5:4:2160:22715:10175	60	-
chr11	2967517	2967518	A01177:95:HFCNFDSX5:4:1102:12554:17284/1	60	-
chr11	3369064	3369065	A01177:95:HFCNFDSX5:4:1212:3477:17315	60	-
chr11	3924477	3924478	A01177:95:HFCNFDSX5:4:1535:11451:12962	60	+
chr11	3930388	3930389	A01177:95:HFCNFDSX5:4:1246:5629:16689/1	60	+
chr11	3964179	3964180	A01177:95:HFCNFDSX5:4:2322:4164:26490	60	-
chr11	4128254	4128255	A01177:95:HFCNFDSX5:4:1604:26675:16845	60	+
chr11	4424102	4424103	A01177:95:HFCNFDSX5:4:1167:11948:26162/1	60	+
chr11	5623407	5623408	A01177:95:HFCNFDSX5:4:1378:20030:2425	60	+
chr11	8673010	8673011	A01177:95:HFCNFDSX5:4:1533:23475:11772/1	60	+
chr11	9403364	9403365	A01177:95:HFCNFDSX5:4:1123:11722:29590/1	60	+
chr11	9443021	9443022	A01177:95:HFCNFDSX5:4:1370:11143:25770/1	60	-
chr11	9500289	9500290	A01177:95:HFCNFDSX5:4:1161:15700:14121/1	60	-
chr11	10020006	10020007	A01177:95:HFCNFDSX5:4:1641:27272:2347/1	60	+
chr11	10052074	10052075	A01177:95:HFCNFDSX5:4:2440:20320:30765/1	60	+
chr11	10095597	10095598	A01177:95:HFCNFDSX5:4:1433:23502:33677	60	-
chr11	10124028	10124029	A01177:95:HFCNFDSX5:4:1214:17047:1611/1	60	+
chr11	10756122	10756123	A01177:95:HFCNFDSX5:4:1344:8784:1204/1	60	-
chr11	10804796	10804797	A01177:95:HFCNFDSX5:4:1136:23592:15421/1	60	+
chr11	11927014	11927015	A01177:95:HFCNFDSX5:4:1116:20039:12430/1	60	+
chr11	11940690	11940691	A01177:95:HFCNFDSX5:4:2474:16378:33176/1	60	+
chr11	12041008	12041009	A01177:95:HFCNFDSX5:4:1232:31412:21042	60	-
chr11	12166813	12166814	A01177:95:HFCNFDSX5:4:1108:22037:6308/1	60	+
chr11	13418454	13418455	A01177:95:HFCNFDSX5:4:2162:14778:35790	60	+
chr11	13429331	13429332	A01177:95:HFCNFDSX5:4:1446:5782:28291/1	60	-
chr11	13708579	13708580	A01177:95:HFCNFDSX5:4:1105:31204:29794/1	60	+
chr11	14706437	14706438	A01177:95:HFCNFDSX5:4:1523:17327:22545	60	-
chr11	14882639	14882640	A01177:95:HFCNFDSX5:4:2154:19804:22921	60	-
chr11	17147437	17147438	A01177:95:HFCNFDSX5:4:1451:21856:9846/1	60	-
chr11	17322145	17322146	A01177:95:HFCNFDSX5:4:1529:7753:22842	60	+
chr11	18333903	18333904	A01177:95:HFCNFDSX5:4:1118:27570:11945	60	-
chr11	18396487	18396488	A01177:95:HFCNFDSX5:4:1101:30987:32017/1	60	+
chr11	18571925	18571926	A01177:95:HFCNFDSX5:4:1131:9968:36980	60	-
chr11	19166082	19166083	A01177:95:HFCNFDSX5:4:1110:5294:4053/1	60	+
chr11	21847412	21847413	A01177:95:HFCNFDSX5:4:1170:21097:30264	60	+
chr11	22281208	22281209	A01177:95:HFCNFDSX5:4:1272:7392:14450/1	60	-
chr11	23286237	23286238	A01177:95:HFCNFDSX5:4:1430:15881:12461/1	60	+
chr11	23669932	23669933	A01177:95:HFCNFDSX5:4:1226:27534:6183/1	60	+
chr11	27338504	27338505	A01177:95:HFCNFDSX5:4:1265:6912:33943/1	60	+
chr11	27340002	27340003	A01177:95:HFCNFDSX5:4:1156:26874:23516/1	60	+
chr11	28120579	28120580	A01177:95:HFCNFDSX5:4:2237:19732:2284/1	60	+
chr11	31169173	31169174	A01177:95:HFCNFDSX5:4:1673:6515:29215	60	+
chr11	31657717	31657718	A01177:95:HFCNFDSX5:4:2152:20871:28526	60	+
chr11	33107468	33107469	A01177:95:HFCNFDSX5:4:2510:23068:29074/1	60	-
chr11	33339106	33339107	A01177:95:HFCNFDSX5:4:1350:4770:15452/1	60	-
chr11	33752697	33752698	A01177:95:HFCNFDSX5:4:1112:23176:28322/1	60	-
chr11	34029039	34029040	A01177:95:HFCNFDSX5:4:1563:9317:15374	60	-
chr11	34967144	34967145	A01177:95:HFCNFDSX5:4:1102:10429:15546/1	60	+
chr11	36487100	36487101	A01177:95:HFCNFDSX5:4:2155:22137:17722	60	+
chr11	36956092	36956093	A01177:95:HFCNFDSX5:4:1135:13322:1360/1	60	-
chr11	38544986	38544987	A01177:95:HFCNFDSX5:4:1105:28718:33191/1	60	+
chr11	39372956	39372957	A01177:95:HFCNFDSX5:4:1646:8992:11804/1	60	-
chr11	39471450	39471451	A01177:95:HFCNFDSX5:4:1544:24071:5353	60	+
chr11	43374378	43374379	A01177:95:HFCNFDSX5:4:2215:31421:18552	60	-
chr11	43756155	43756156	A01177:95:HFCNFDSX5:4:1221:15167:30921/1	60	+
chr11	46092941	46092942	A01177:95:HFCNFDSX5:4:1540:4589:7185	60	+
chr11	46109048	46109049	A01177:95:HFCNFDSX5:4:1240:3143:6872/1	60	-
chr11	46474527	46474528	A01177:95:HFCNFDSX5:4:1452:5231:7326	60	-
chr11	46576805	46576806	A01177:95:HFCNFDSX5:4:2350:24813:5729	60	-
chr11	46631148	46631149	A01177:95:HFCNFDSX5:4:1126:6922:31485/1	60	-
chr11	46766519	46766520	A01177:95:HFCNFDSX5:4:1101:3025:34444/1	60	-
chr11	46813018	46813019	A01177:95:HFCNFDSX5:4:2365:28971:19006	60	-
chr11	46974517	46974518	A01177:95:HFCNFDSX5:4:1106:18014:37012	60	-
chr11	47301942	47301943	A01177:95:HFCNFDSX5:4:1135:32090:24345	60	+
chr11	47302054	47302055	A01177:95:HFCNFDSX5:4:1469:23050:29042	60	+
chr11	47724368	47724369	A01177:95:HFCNFDSX5:4:1117:8929:27602/1	60	-
chr11	48080804	48080805	A01177:95:HFCNFDSX5:4:1261:31629:21261/1	60	+
chr11	49911230	49911231	A01177:95:HFCNFDSX5:4:1366:8513:26036/1	60	+
chr11	59652997	59652998	A01177:95:HFCNFDSX5:4:1130:12915:2347/1	60	-
chr11	59792139	59792140	A01177:95:HFCNFDSX5:4:2142:23674:11866/1	60	+
chr11	59815226	59815227	A01177:95:HFCNFDSX5:4:1226:31123:5948/1	60	+
chr11	59828574	59828575	A01177:95:HFCNFDSX5:4:1178:22119:30592/1	60	-
chr11	60893998	60893999	A01177:95:HFCNFDSX5:4:1113:6280:36980/1	60	-
chr11	60896390	60896391	A01177:95:HFCNFDSX5:4:2449:26069:21339	60	+
chr11	61277706	61277707	A01177:95:HFCNFDSX5:4:1157:30816:2378/1	60	+
chr11	61325020	61325021	A01177:95:HFCNFDSX5:4:1119:13991:31861/1	60	+
chr11	61832865	61832866	A01177:95:HFCNFDSX5:4:1125:5828:16939/1	60	-
chr11	62358268	62358269	A01177:95:HFCNFDSX5:4:1146:12662:5415/1	60	+
chr11	62566943	62566944	A01177:95:HFCNFDSX5:4:1375:15420:2675/1	60	-
chr11	62579811	62579812	A01177:95:HFCNFDSX5:4:1160:23158:32706/1	60	-
chr11	62583275	62583276	A01177:95:HFCNFDSX5:4:1127:4779:36260/1	60	+
chr11	62588148	62588149	A01177:95:HFCNFDSX5:4:2465:14850:16376	60	-
chr11	62616544	62616545	A01177:95:HFCNFDSX5:4:1537:28158:4100/1	60	-
chr11	62633451	62633452	A01177:95:HFCNFDSX5:4:1440:13991:33708	60	+
chr11	62641472	62641473	A01177:95:HFCNFDSX5:4:1101:9968:12305	60	+
chr11	62642631	62642632	A01177:95:HFCNFDSX5:4:1160:6415:33051/1	60	-
chr11	62719869	62719870	A01177:95:HFCNFDSX5:4:1475:6280:7075	60	+
chr11	62721009	62721010	A01177:95:HFCNFDSX5:4:1342:21070:18443/1	60	+
chr11	62726233	62726234	A01177:95:HFCNFDSX5:4:1562:32651:4147	60	-
chr11	62737364	62737365	A01177:95:HFCNFDSX5:4:2630:19967:26710/1	60	-
chr11	62738619	62738620	A01177:95:HFCNFDSX5:4:1134:1443:7310/1	60	-
chr11	62796420	62796421	A01177:95:HFCNFDSX5:4:1417:2220:3740/1	60	-
chr11	62817593	62817594	A01177:95:HFCNFDSX5:4:1101:20681:16016/1	60	+
chr11	62820881	62820882	A01177:95:HFCNFDSX5:4:1235:16288:34585/1	60	+
chr11	62822105	62822106	A01177:95:HFCNFDSX5:4:2147:31304:4319/1	60	+
chr11	62862103	62862104	A01177:95:HFCNFDSX5:4:1230:21974:10582	60	+
chr11	63534706	63534707	A01177:95:HFCNFDSX5:4:1357:10031:1078	60	-
chr11	63571025	63571026	A01177:95:HFCNFDSX5:4:1352:30798:4069/1	60	-
chr11	63630475	63630476	A01177:95:HFCNFDSX5:4:1145:19795:21026	60	-
chr11	63686933	63686934	A01177:95:HFCNFDSX5:4:1102:31033:28463/1	60	+
chr11	63695820	63695821	A01177:95:HFCNFDSX5:4:1414:3486:6089	60	-
chr11	63702755	63702756	A01177:95:HFCNFDSX5:4:1232:3134:23140	60	-
chr11	63704694	63704695	A01177:95:HFCNFDSX5:4:2473:19515:25394	60	-
chr11	63707985	63707986	A01177:95:HFCNFDSX5:4:1137:6750:27179	60	-
chr11	63711499	63711500	A01177:95:HFCNFDSX5:4:1106:14100:21715/1	60	+
chr11	63714470	63714471	A01177:95:HFCNFDSX5:4:1215:1913:35775/1	60	-
chr11	63722336	63722337	A01177:95:HFCNFDSX5:4:1304:14082:12352/1	60	+
chr11	63822851	63822852	A01177:95:HFCNFDSX5:4:1431:15637:2801/1	60	+
chr11	63859277	63859278	A01177:95:HFCNFDSX5:4:1103:10122:12038/1	60	+
chr11	63993083	63993084	A01177:95:HFCNFDSX5:4:2249:3739:15671	60	+
chr11	64197233	64197234	A01177:95:HFCNFDSX5:4:1553:2645:5916	60	+
chr11	64198205	64198206	A01177:95:HFCNFDSX5:4:1236:30906:3944/1	60	-
chr11	64201363	64201364	A01177:95:HFCNFDSX5:4:1109:1940:28557/1	60	-
chr11	64216034	64216035	A01177:95:HFCNFDSX5:4:1271:30337:1767	60	+
chr11	64216035	64216036	A01177:95:HFCNFDSX5:4:2405:1045:4085	60	+
chr11	64279742	64279743	A01177:95:HFCNFDSX5:4:1572:4399:28119/1	60	+
chr11	64320489	64320490	A01177:95:HFCNFDSX5:4:1674:32515:9518	60	+
chr11	64764407	64764408	A01177:95:HFCNFDSX5:4:2511:30201:35634	60	+
chr11	64769372	64769373	A01177:95:HFCNFDSX5:4:1129:22779:2769/1	60	+
chr11	64773189	64773190	A01177:95:HFCNFDSX5:4:1117:12093:2863/1	60	+
chr11	64773615	64773616	A01177:95:HFCNFDSX5:4:1111:32723:6402/1	60	-
chr11	64773714	64773715	A01177:95:HFCNFDSX5:4:2233:25690:36808/1	60	-
chr11	64774831	64774832	A01177:95:HFCNFDSX5:4:1134:29713:24643	60	-
chr11	64774859	64774860	A01177:95:HFCNFDSX5:4:1601:7645:24471/1	60	-
chr11	64775595	64775596	A01177:95:HFCNFDSX5:4:1559:6298:30154/1	60	+
chr11	64776621	64776622	A01177:95:HFCNFDSX5:4:1125:22670:29450/1	60	+
chr11	64866734	64866735	A01177:95:HFCNFDSX5:4:1435:30273:21605/1	60	-
chr11	65075142	65075143	A01177:95:HFCNFDSX5:4:2624:9498:9925	60	-
chr11	65104933	65104934	A01177:95:HFCNFDSX5:4:1232:15863:4476/1	60	-
chr11	65194290	65194291	A01177:95:HFCNFDSX5:4:1247:18855:21840	60	-
chr11	65196342	65196343	A01177:95:HFCNFDSX5:4:2654:4969:30733/1	60	+
chr11	65196923	65196924	A01177:95:HFCNFDSX5:4:2209:18412:11616/1	60	-
chr11	65200944	65200945	A01177:95:HFCNFDSX5:4:1633:4788:3959	60	-
chr11	65266802	65266803	A01177:95:HFCNFDSX5:4:1158:28149:9533	60	-
chr11	65276365	65276366	A01177:95:HFCNFDSX5:4:1234:28971:4758/1	60	+
chr11	65280163	65280164	A01177:95:HFCNFDSX5:4:1129:18665:34350/1	60	+
chr11	65426518	65426519	A01177:95:HFCNFDSX5:4:1112:28257:17707/1	60	+
chr11	65428917	65428918	A01177:95:HFCNFDSX5:4:1119:14380:26616	60	+
chr11	65431564	65431565	A01177:95:HFCNFDSX5:4:1158:3658:31125	60	-
chr11	65434744	65434745	A01177:95:HFCNFDSX5:4:1137:11939:9455	60	-
chr11	65437516	65437517	A01177:95:HFCNFDSX5:4:1130:5086:28275/1	60	-
chr11	65437846	65437847	A01177:95:HFCNFDSX5:4:1131:11433:20885/1	60	-
chr11	65502262	65502263	A01177:95:HFCNFDSX5:4:1165:26096:34413/1	60	+
chr11	65503748	65503749	A01177:95:HFCNFDSX5:4:1328:18982:16172	60	-
chr11	65533384	65533385	A01177:95:HFCNFDSX5:4:1164:9055:34397	60	+
chr11	65567319	65567320	A01177:95:HFCNFDSX5:4:1104:26323:30859/1	60	+
chr11	65567320	65567321	A01177:95:HFCNFDSX5:4:1543:14579:23641/1	60	+
chr11	65604420	65604421	A01177:95:HFCNFDSX5:4:1107:20491:34976	60	+
chr11	65604700	65604701	A01177:95:HFCNFDSX5:4:2658:32823:33912	60	+
chr11	65658686	65658687	A01177:95:HFCNFDSX5:4:2132:5457:33677	60	-
chr11	66000659	66000660	A01177:95:HFCNFDSX5:4:1365:15772:22357/1	60	+
chr11	66063207	66063208	A01177:95:HFCNFDSX5:4:1101:31015:21512/1	60	-
chr11	66063530	66063531	A01177:95:HFCNFDSX5:4:1262:23981:4069/1	60	-
chr11	66119685	66119686	A01177:95:HFCNFDSX5:4:1127:6677:19319/1	60	+
chr11	66139324	66139325	A01177:95:HFCNFDSX5:4:1120:7898:2143/1	60	+
chr11	66139421	66139422	A01177:95:HFCNFDSX5:4:2174:4996:36855/1	60	+
chr11	66145714	66145715	A01177:95:HFCNFDSX5:4:2241:30373:14951/1	60	-
chr11	66169517	66169518	A01177:95:HFCNFDSX5:4:1218:14452:32534	60	+
chr11	66176548	66176549	A01177:95:HFCNFDSX5:4:1104:32832:24909/1	60	+
chr11	66196204	66196205	A01177:95:HFCNFDSX5:4:1139:32723:4523	60	-
chr11	66228806	66228807	A01177:95:HFCNFDSX5:4:1103:27507:11898/1	60	+
chr11	66350378	66350379	A01177:95:HFCNFDSX5:4:2267:31575:17691	60	-
chr11	66354757	66354758	A01177:95:HFCNFDSX5:4:1115:19642:17190/1	60	+
chr11	66366028	66366029	A01177:95:HFCNFDSX5:4:1205:12246:18944/1	60	-
chr11	66379805	66379806	A01177:95:HFCNFDSX5:4:1403:4300:21433	60	-
chr11	66514842	66514843	A01177:95:HFCNFDSX5:4:2474:24361:35102/1	60	+
chr11	66601419	66601420	A01177:95:HFCNFDSX5:4:1120:15808:34131/1	60	+
chr11	66622146	66622147	A01177:95:HFCNFDSX5:4:1278:9299:26146/1	60	-
chr11	66630012	66630013	A01177:95:HFCNFDSX5:4:1128:32723:11913	60	+
chr11	66641839	66641840	A01177:95:HFCNFDSX5:4:1221:31322:27618/1	60	-
chr11	66642554	66642555	A01177:95:HFCNFDSX5:4:1130:24551:9784/1	60	+
chr11	66668440	66668441	A01177:95:HFCNFDSX5:4:1101:27986:23030/1	60	+
chr11	66671645	66671646	A01177:95:HFCNFDSX5:4:1541:3956:8531	60	-
chr11	66759784	66759785	A01177:95:HFCNFDSX5:4:1307:30951:10441/1	60	-
chr11	66765073	66765074	A01177:95:HFCNFDSX5:4:1105:12870:25160/1	60	+
chr11	66781876	66781877	A01177:95:HFCNFDSX5:4:1323:10348:1063/1	60	+
chr11	66786521	66786522	A01177:95:HFCNFDSX5:4:1155:17219:26115	60	-
chr11	66794310	66794311	A01177:95:HFCNFDSX5:4:1143:21341:6010	60	+
chr11	66804205	66804206	A01177:95:HFCNFDSX5:4:1123:31313:31422	60	+
chr11	66894779	66894780	A01177:95:HFCNFDSX5:4:1268:1958:21543/1	60	+
chr11	67154007	67154008	A01177:95:HFCNFDSX5:4:1447:3043:3568/1	60	+
chr11	67154031	67154032	A01177:95:HFCNFDSX5:4:1145:1371:35399/1	60	-
chr11	67159523	67159524	A01177:95:HFCNFDSX5:4:1120:24831:17973/1	60	-
chr11	67172735	67172736	A01177:95:HFCNFDSX5:4:1122:15320:23860/1	60	+
chr11	67175012	67175013	A01177:95:HFCNFDSX5:4:1106:21061:16517/1	60	+
chr11	67182158	67182159	A01177:95:HFCNFDSX5:4:2535:3061:32095	60	-
chr11	67191020	67191021	A01177:95:HFCNFDSX5:4:1171:2971:12023/1	60	-
chr11	67194257	67194258	A01177:95:HFCNFDSX5:4:1122:17445:18834	60	-
chr11	67205368	67205369	A01177:95:HFCNFDSX5:4:1346:20302:6464/1	60	-
chr11	67206257	67206258	A01177:95:HFCNFDSX5:4:1110:9019:12602/1	60	+
chr11	67206469	67206470	A01177:95:HFCNFDSX5:4:1103:25409:27242/1	60	-
chr11	67209871	67209872	A01177:95:HFCNFDSX5:4:2358:12102:1564/1	60	-
chr11	67212186	67212187	A01177:95:HFCNFDSX5:4:1264:21866:5040/1	60	-
chr11	67214396	67214397	A01177:95:HFCNFDSX5:4:1109:32723:29888/1	60	+
chr11	67215790	67215791	A01177:95:HFCNFDSX5:4:1455:12653:30514	60	+
chr11	67220715	67220716	A01177:95:HFCNFDSX5:4:1121:16197:17049/1	60	+
chr11	67229795	67229796	A01177:95:HFCNFDSX5:4:1525:16025:11553/1	60	-
chr11	67244379	67244380	A01177:95:HFCNFDSX5:4:1131:10990:2487/1	60	-
chr11	67248579	67248580	A01177:95:HFCNFDSX5:4:1102:14588:32957/1	60	+
chr11	67248580	67248581	A01177:95:HFCNFDSX5:4:1175:3414:27164/1	60	+
chr11	67248581	67248582	A01177:95:HFCNFDSX5:4:1363:25102:36949	60	+
chr11	67295458	67295459	A01177:95:HFCNFDSX5:4:2641:26793:31955	60	-
chr11	67296688	67296689	A01177:95:HFCNFDSX5:4:1532:19162:24158/1	60	+
chr11	67297100	67297101	A01177:95:HFCNFDSX5:4:1123:21133:1861/1	60	+
chr11	67429737	67429738	A01177:95:HFCNFDSX5:4:1122:10050:27539/1	60	+
chr11	67617231	67617232	A01177:95:HFCNFDSX5:4:1113:21712:15045	60	+
chr11	68063324	68063325	A01177:95:HFCNFDSX5:4:1235:14136:32800	60	-
chr11	68091563	68091564	A01177:95:HFCNFDSX5:4:1107:8603:25661/1	60	+
chr11	68092792	68092793	A01177:95:HFCNFDSX5:4:1102:30843:14888/1	60	-
chr11	68093186	68093187	A01177:95:HFCNFDSX5:4:1119:27661:2018/1	60	+
chr11	68094352	68094353	A01177:95:HFCNFDSX5:4:1173:4273:21637/1	60	+
chr11	68103481	68103482	A01177:95:HFCNFDSX5:4:2363:25943:32456	60	+
chr11	68105150	68105151	A01177:95:HFCNFDSX5:4:1111:29505:8531/1	60	-
chr11	68170257	68170258	A01177:95:HFCNFDSX5:4:1170:8458:25347/1	60	-
chr11	68170694	68170695	A01177:95:HFCNFDSX5:4:2151:6560:12352	60	-
chr11	68182190	68182191	A01177:95:HFCNFDSX5:4:2359:28257:15984	60	-
chr11	68485548	68485549	A01177:95:HFCNFDSX5:4:1658:22263:27586/1	60	-
chr11	68485549	68485550	A01177:95:HFCNFDSX5:4:1122:26323:13260/1	60	-
chr11	68526092	68526093	A01177:95:HFCNFDSX5:4:1109:10158:11694	60	+
chr11	68553675	68553676	A01177:95:HFCNFDSX5:4:1122:30987:32456/1	60	+
chr11	68582202	68582203	A01177:95:HFCNFDSX5:4:1137:12500:17597	60	+
chr11	68584808	68584809	A01177:95:HFCNFDSX5:4:1160:8124:10770/1	60	+
chr11	68804486	68804487	A01177:95:HFCNFDSX5:4:1141:16541:14982/1	60	-
chr11	69118073	69118074	A01177:95:HFCNFDSX5:4:2116:10700:6997/1	60	+
chr11	70325958	70325959	A01177:95:HFCNFDSX5:4:1108:8956:24017/1	60	+
chr11	72061432	72061433	A01177:95:HFCNFDSX5:4:2538:23782:30248/1	60	-
chr11	72064929	72064930	A01177:95:HFCNFDSX5:4:1102:30020:35352/1	60	+
chr11	72212104	72212105	A01177:95:HFCNFDSX5:4:1156:28284:12493	60	+
chr11	72399844	72399845	A01177:95:HFCNFDSX5:4:1103:2736:33567/1	60	+
chr11	72874076	72874077	A01177:95:HFCNFDSX5:4:1203:2058:23312/1	60	-
chr11	72885922	72885923	A01177:95:HFCNFDSX5:4:1245:8006:11475/1	60	-
chr11	72930130	72930131	A01177:95:HFCNFDSX5:4:2175:18394:17190/1	60	+
chr11	72941610	72941611	A01177:95:HFCNFDSX5:4:2556:20925:18912	60	-
chr11	72951091	72951092	A01177:95:HFCNFDSX5:4:1133:8377:20541/1	60	+
chr11	72980488	72980489	A01177:95:HFCNFDSX5:4:1118:6099:14685/1	60	-
chr11	73019965	73019966	A01177:95:HFCNFDSX5:4:1163:4047:32330/1	60	-
chr11	73047853	73047854	A01177:95:HFCNFDSX5:4:1152:20799:34632/1	60	+
chr11	73072125	73072126	A01177:95:HFCNFDSX5:4:2220:5837:19147/1	60	-
chr11	73076976	73076977	A01177:95:HFCNFDSX5:4:2225:27082:29512/1	60	+
chr11	73133452	73133453	A01177:95:HFCNFDSX5:4:1626:5312:15671/1	60	-
chr11	73478028	73478029	A01177:95:HFCNFDSX5:4:2223:17788:16642/1	60	+
chr11	73675142	73675143	A01177:95:HFCNFDSX5:4:1551:20428:17738	60	-
chr11	73701842	73701843	A01177:95:HFCNFDSX5:4:1130:23583:30718/1	60	-
chr11	73711120	73711121	A01177:95:HFCNFDSX5:4:1109:21386:19053/1	60	+
chr11	73713647	73713648	A01177:95:HFCNFDSX5:4:1143:27995:10551/1	60	+
chr11	73715798	73715799	A01177:95:HFCNFDSX5:4:1174:32099:3317	60	-
chr11	73727072	73727073	A01177:95:HFCNFDSX5:4:2547:22634:27289/1	60	-
chr11	73826002	73826003	A01177:95:HFCNFDSX5:4:1120:8657:36714/1	60	+
chr11	74121607	74121608	A01177:95:HFCNFDSX5:4:1164:24930:30733	60	-
chr11	74123438	74123439	A01177:95:HFCNFDSX5:4:1132:5819:2174/1	60	-
chr11	74161101	74161102	A01177:95:HFCNFDSX5:4:1536:7681:19053	60	-
chr11	74597500	74597501	A01177:95:HFCNFDSX5:4:2645:30906:10238	60	-
chr11	75928579	75928580	A01177:95:HFCNFDSX5:4:1148:8983:18239/1	60	-
chr11	75965966	75965967	A01177:95:HFCNFDSX5:4:1110:4490:11898/1	60	+
chr11	75994875	75994876	A01177:95:HFCNFDSX5:4:2618:6352:17221	60	-
chr11	76364223	76364224	A01177:95:HFCNFDSX5:4:1168:11442:19617/1	60	-
chr11	76517515	76517516	A01177:95:HFCNFDSX5:4:2656:32850:12696	60	-
chr11	76848321	76848322	A01177:95:HFCNFDSX5:4:2671:24921:27586/1	60	-
chr11	76952886	76952887	A01177:95:HFCNFDSX5:4:2423:11614:2347/1	60	+
chr11	77390746	77390747	A01177:95:HFCNFDSX5:4:1238:26964:15374	60	+
chr11	77663136	77663137	A01177:95:HFCNFDSX5:4:1128:10520:15170/1	60	+
chr11	77716649	77716650	A01177:95:HFCNFDSX5:4:1646:23999:24142/1	60	-
chr11	77742593	77742594	A01177:95:HFCNFDSX5:4:2241:12319:6292/1	60	-
chr11	77744552	77744553	A01177:95:HFCNFDSX5:4:2114:32190:2315	60	-
chr11	77787547	77787548	A01177:95:HFCNFDSX5:4:1314:29396:27101	60	-
chr11	77806647	77806648	A01177:95:HFCNFDSX5:4:1268:7600:25582/1	60	+
chr11	81238437	81238438	A01177:95:HFCNFDSX5:4:1261:15781:3396	60	-
chr11	83096639	83096640	A01177:95:HFCNFDSX5:4:1347:5484:29058/1	60	+
chr11	85215690	85215691	A01177:95:HFCNFDSX5:4:1206:16134:8140/1	60	+
chr11	86345031	86345032	A01177:95:HFCNFDSX5:4:1336:11496:22435/1	60	+
chr11	87044151	87044152	A01177:95:HFCNFDSX5:4:1147:5565:3677/1	60	-
chr11	87112991	87112992	A01177:95:HFCNFDSX5:4:2603:10059:25457	60	-
chr11	87130153	87130154	A01177:95:HFCNFDSX5:4:1561:27552:23938/1	60	-
chr11	87322633	87322634	A01177:95:HFCNFDSX5:4:1111:11812:31532/1	60	-
chr11	89861288	89861289	A01177:95:HFCNFDSX5:4:1308:12735:35603/1	60	+
chr11	90200349	90200350	A01177:95:HFCNFDSX5:4:2265:15664:25927	60	-
chr11	90439359	90439360	A01177:95:HFCNFDSX5:4:1526:3115:5916	60	-
chr11	90681324	90681325	A01177:95:HFCNFDSX5:4:1108:6361:32643/1	60	+
chr11	90700706	90700707	A01177:95:HFCNFDSX5:4:1202:8287:3724/1	60	+
chr11	90853098	90853099	A01177:95:HFCNFDSX5:4:2648:29559:19053	60	+
chr11	92782193	92782194	A01177:95:HFCNFDSX5:4:2328:20844:25254/1	60	-
chr11	95571531	95571532	A01177:95:HFCNFDSX5:4:1237:6036:36558/1	60	+
chr11	95847787	95847788	A01177:95:HFCNFDSX5:4:1474:8449:34945/1	60	-
chr11	96312213	96312214	A01177:95:HFCNFDSX5:4:2142:1081:16454	60	-
chr11	96373670	96373671	A01177:95:HFCNFDSX5:4:1103:6705:17675/1	60	+
chr11	97030311	97030312	A01177:95:HFCNFDSX5:4:2463:4354:19147/1	60	+
chr11	98123644	98123645	A01177:95:HFCNFDSX5:4:1168:2266:22451/1	60	+
chr11	98780011	98780012	A01177:95:HFCNFDSX5:4:1231:8015:9612/1	60	+
chr11	102417085	102417086	A01177:95:HFCNFDSX5:4:1149:22290:21809/1	60	-
chr11	103185163	103185164	A01177:95:HFCNFDSX5:4:2539:18692:11788/1	60	+
chr11	103328816	103328817	A01177:95:HFCNFDSX5:4:2108:24831:27054/1	60	-
chr11	105026779	105026780	A01177:95:HFCNFDSX5:4:1223:10981:22451/1	60	-
chr11	106016806	106016807	A01177:95:HFCNFDSX5:4:1120:24623:29794/1	60	-
chr11	107312268	107312269	A01177:95:HFCNFDSX5:4:2552:25554:29215	60	-
chr11	108244751	108244752	A01177:95:HFCNFDSX5:4:2210:23267:35587	60	-
chr11	108372714	108372715	A01177:95:HFCNFDSX5:4:1157:20157:19116/1	60	-
chr11	108811309	108811310	A01177:95:HFCNFDSX5:4:1132:7346:17691/1	60	-
chr11	108839588	108839589	A01177:95:HFCNFDSX5:4:1119:22715:32816/1	60	-
chr11	110074953	110074954	A01177:95:HFCNFDSX5:4:1266:20473:36010/1	60	-
chr11	110230303	110230304	A01177:95:HFCNFDSX5:4:1128:13268:3521	60	-
chr11	111649057	111649058	A01177:95:HFCNFDSX5:4:1145:15040:32299/1	60	+
chr11	113829875	113829876	A01177:95:HFCNFDSX5:4:1212:22779:12007/1	60	+
chr11	114445071	114445072	A01177:95:HFCNFDSX5:4:1130:23601:31594/1	60	-
chr11	115826641	115826642	A01177:95:HFCNFDSX5:4:1324:20066:27790/1	60	-
chr11	116763711	116763712	A01177:95:HFCNFDSX5:4:2341:24523:13213	60	+
chr11	116912490	116912491	A01177:95:HFCNFDSX5:4:1378:15989:12461/1	60	+
chr11	117002272	117002273	A01177:95:HFCNFDSX5:4:1110:6144:29011	60	+
chr11	117005446	117005447	A01177:95:HFCNFDSX5:4:2316:10782:7545	60	+
chr11	117046892	117046893	A01177:95:HFCNFDSX5:4:1110:26431:14011/1	60	+
chr11	117076682	117076683	A01177:95:HFCNFDSX5:4:1138:2600:1861/1	60	+
chr11	117153719	117153720	A01177:95:HFCNFDSX5:4:1105:17011:2550/1	60	+
chr11	117237282	117237283	A01177:95:HFCNFDSX5:4:1111:8196:21355/1	60	+
chr11	118308344	118308345	A01177:95:HFCNFDSX5:4:2610:21576:27398/1	60	+
chr11	118337091	118337092	A01177:95:HFCNFDSX5:4:1177:6822:20603/1	60	+
chr11	118367686	118367687	A01177:95:HFCNFDSX5:4:1109:31711:7905/1	60	+
chr11	118410657	118410658	A01177:95:HFCNFDSX5:4:1101:24279:18458/1	60	+
chr11	118411793	118411794	A01177:95:HFCNFDSX5:4:2452:3242:18286/1	60	+
chr11	118461210	118461211	A01177:95:HFCNFDSX5:4:1567:25093:35117/1	60	+
chr11	118785179	118785180	A01177:95:HFCNFDSX5:4:1104:2121:36166/1	60	-
chr11	119236357	119236358	A01177:95:HFCNFDSX5:4:1144:13566:24518/1	60	-
chr11	119247889	119247890	A01177:95:HFCNFDSX5:4:1148:22399:12132/1	60	-
chr11	119273163	119273164	A01177:95:HFCNFDSX5:4:2149:21540:6261	60	-
chr11	119302895	119302896	A01177:95:HFCNFDSX5:4:1132:27281:27320/1	60	-
chr11	119307262	119307263	A01177:95:HFCNFDSX5:4:2416:14172:14575	60	+
chr11	119337532	119337533	A01177:95:HFCNFDSX5:4:1148:25943:34397/1	60	+
chr11	124941382	124941383	A01177:95:HFCNFDSX5:4:1476:10330:34914	60	+
chr11	125004045	125004046	A01177:95:HFCNFDSX5:4:1341:23231:36902/1	60	-
chr11	128256686	128256687	A01177:95:HFCNFDSX5:4:2152:26241:9549	60	-
chr11	128327941	128327942	A01177:95:HFCNFDSX5:4:1114:12301:6981/1	60	+
chr11	128378024	128378025	A01177:95:HFCNFDSX5:4:1153:2284:6637/1	60	+
chr11	128412920	128412921	A01177:95:HFCNFDSX5:4:1210:21414:28933/1	60	+
chr11	128488012	128488013	A01177:95:HFCNFDSX5:4:1109:20555:36119/1	60	-
chr11	128830235	128830236	A01177:95:HFCNFDSX5:4:1315:26793:32737/1	60	-
chr11	129842982	129842983	A01177:95:HFCNFDSX5:4:1605:26323:17331	60	+
chr11	130236724	130236725	A01177:95:HFCNFDSX5:4:2342:17372:26005/1	60	+
chr11	130816955	130816956	A01177:95:HFCNFDSX5:4:1108:28709:9189/1	60	+
chr12	283825	283826	A01177:95:HFCNFDSX5:4:1256:11342:31250	60	-
chr12	310756	310757	A01177:95:HFCNFDSX5:4:1122:16459:12054/1	60	-
chr12	366073	366074	A01177:95:HFCNFDSX5:4:1120:2121:17221/1	60	-
chr12	384249	384250	A01177:95:HFCNFDSX5:4:1466:29333:26240	60	-
chr12	634955	634956	A01177:95:HFCNFDSX5:4:1117:22345:15796/1	60	-
chr12	667253	667254	A01177:95:HFCNFDSX5:4:1462:10854:30436	60	+
chr12	748975	748976	A01177:95:HFCNFDSX5:4:1110:26449:9502/1	60	+
chr12	760239	760240	A01177:95:HFCNFDSX5:4:1122:31186:2456/1	60	-
chr12	772791	772792	A01177:95:HFCNFDSX5:4:1572:30599:10833/1	60	-
chr12	780157	780158	A01177:95:HFCNFDSX5:4:1147:10936:22153/1	60	-
chr12	782272	782273	A01177:95:HFCNFDSX5:4:1105:21757:24017/1	60	-
chr12	806907	806908	A01177:95:HFCNFDSX5:4:1108:26982:27806	60	+
chr12	806908	806909	A01177:95:HFCNFDSX5:4:2239:26078:17221	60	+
chr12	821084	821085	A01177:95:HFCNFDSX5:4:2353:31051:18317	60	-
chr12	824188	824189	A01177:95:HFCNFDSX5:4:1257:21847:21198	60	+
chr12	824323	824324	A01177:95:HFCNFDSX5:4:1154:26720:34616/1	60	+
chr12	851303	851304	A01177:95:HFCNFDSX5:4:2254:30219:19820	60	-
chr12	873883	873884	A01177:95:HFCNFDSX5:4:2205:23484:19241/1	60	-
chr12	876579	876580	A01177:95:HFCNFDSX5:4:1518:6922:36683/1	60	+
chr12	923804	923805	A01177:95:HFCNFDSX5:4:1126:14642:15828	60	-
chr12	1003075	1003076	A01177:95:HFCNFDSX5:4:2563:3351:33191/1	60	-
chr12	1158349	1158350	A01177:95:HFCNFDSX5:4:1322:15763:10786/1	60	+
chr12	1232879	1232880	A01177:95:HFCNFDSX5:4:1139:13395:19617/1	60	-
chr12	1237700	1237701	A01177:95:HFCNFDSX5:4:1240:20139:10222	60	+
chr12	1400946	1400947	A01177:95:HFCNFDSX5:4:1658:23918:25128	60	+
chr12	1738139	1738140	A01177:95:HFCNFDSX5:4:1114:9173:29716/1	60	+
chr12	1973106	1973107	A01177:95:HFCNFDSX5:4:2554:16025:23860	60	-
chr12	3832107	3832108	A01177:95:HFCNFDSX5:4:1139:27968:7560/1	60	-
chr12	3845710	3845711	A01177:95:HFCNFDSX5:4:1164:29695:9799	60	+
chr12	4292767	4292768	A01177:95:HFCNFDSX5:4:1102:5213:29966/1	60	-
chr12	6046145	6046146	A01177:95:HFCNFDSX5:4:1107:1542:36636/1	60	+
chr12	6429654	6429655	A01177:95:HFCNFDSX5:4:1572:18774:19069/1	60	-
chr12	6499505	6499506	A01177:95:HFCNFDSX5:4:1674:1461:5682/1	60	+
chr12	6514719	6514720	A01177:95:HFCNFDSX5:4:1130:26865:21715/1	60	-
chr12	6565194	6565195	A01177:95:HFCNFDSX5:4:2171:4381:34131/1	60	-
chr12	6566095	6566096	A01177:95:HFCNFDSX5:4:1105:12192:19382/1	60	+
chr12	6584125	6584126	A01177:95:HFCNFDSX5:4:1113:21206:19304	60	-
chr12	6586898	6586899	A01177:95:HFCNFDSX5:4:2448:27579:2785	60	-
chr12	6675924	6675925	A01177:95:HFCNFDSX5:4:1246:25500:16658	60	-
chr12	6677284	6677285	A01177:95:HFCNFDSX5:4:1157:23457:10488/1	60	-
chr12	6681650	6681651	A01177:95:HFCNFDSX5:4:1132:5150:17644	60	+
chr12	6686347	6686348	A01177:95:HFCNFDSX5:4:1559:12029:20509/1	60	+
chr12	6687923	6687924	A01177:95:HFCNFDSX5:4:1344:8910:16986/1	60	+
chr12	6802636	6802637	A01177:95:HFCNFDSX5:4:1119:25491:23719/1	60	+
chr12	6804239	6804240	A01177:95:HFCNFDSX5:4:2432:19316:34914/1	60	+
chr12	6806256	6806257	A01177:95:HFCNFDSX5:4:1111:9082:3662	60	-
chr12	6857391	6857392	A01177:95:HFCNFDSX5:4:1417:8115:29512/1	60	+
chr12	6876067	6876068	A01177:95:HFCNFDSX5:4:1155:27932:2487/1	60	+
chr12	6930813	6930814	A01177:95:HFCNFDSX5:4:1233:4652:32346/1	60	-
chr12	6941258	6941259	A01177:95:HFCNFDSX5:4:1142:9851:24502	60	-
chr12	6957433	6957434	A01177:95:HFCNFDSX5:4:2335:2618:14857	60	+
chr12	6982735	6982736	A01177:95:HFCNFDSX5:4:2455:4399:32283/1	60	-
chr12	6982736	6982737	A01177:95:HFCNFDSX5:4:2141:30843:20964/1	60	-
chr12	7164146	7164147	A01177:95:HFCNFDSX5:4:1435:18204:26193	60	-
chr12	7193583	7193584	A01177:95:HFCNFDSX5:4:1139:21992:26115/1	60	-
chr12	7193953	7193954	A01177:95:HFCNFDSX5:4:1143:8278:18208/1	60	-
chr12	7203409	7203410	A01177:95:HFCNFDSX5:4:1115:24406:29637/1	60	+
chr12	7454347	7454348	A01177:95:HFCNFDSX5:4:2435:16188:14747	60	-
chr12	8089411	8089412	A01177:95:HFCNFDSX5:4:1157:6714:10645/1	60	-
chr12	8702150	8702151	A01177:95:HFCNFDSX5:4:1664:8404:19711	60	-
chr12	8716106	8716107	A01177:95:HFCNFDSX5:4:1208:26982:36980/1	60	+
chr12	8757963	8757964	A01177:95:HFCNFDSX5:4:1369:27055:11835/1	60	-
chr12	8757965	8757966	A01177:95:HFCNFDSX5:4:1362:1307:8923	60	-
chr12	8757966	8757967	A01177:95:HFCNFDSX5:4:1354:1380:24330/1	60	-
chr12	8777514	8777515	A01177:95:HFCNFDSX5:4:1636:16893:11209	60	-
chr12	8889015	8889016	A01177:95:HFCNFDSX5:4:2343:9236:8030	60	+
chr12	9757363	9757364	A01177:95:HFCNFDSX5:4:1107:13892:36448/1	60	+
chr12	9757365	9757366	A01177:95:HFCNFDSX5:4:2361:5059:30201/1	60	+
chr12	10446063	10446064	A01177:95:HFCNFDSX5:4:1210:21983:8469/1	60	+
chr12	11787086	11787087	A01177:95:HFCNFDSX5:4:2236:4372:21214/1	60	-
chr12	12066895	12066896	A01177:95:HFCNFDSX5:4:2428:12328:2550/1	60	+
chr12	12381771	12381772	A01177:95:HFCNFDSX5:4:1463:12355:28620/1	60	+
chr12	12780407	12780408	A01177:95:HFCNFDSX5:4:1417:32588:2910	60	+
chr12	14466162	14466163	A01177:95:HFCNFDSX5:4:1130:6262:35477/1	60	+
chr12	14929789	14929790	A01177:95:HFCNFDSX5:4:1234:19009:21919/1	60	-
chr12	14984119	14984120	A01177:95:HFCNFDSX5:4:2662:4300:3646/1	60	+
chr12	16640178	16640179	A01177:95:HFCNFDSX5:4:1648:20473:20729/1	60	+
chr12	19147009	19147010	A01177:95:HFCNFDSX5:4:2606:8332:32017/1	60	-
chr12	19152399	19152400	A01177:95:HFCNFDSX5:4:1143:24921:28025/1	60	+
chr12	19159400	19159401	A01177:95:HFCNFDSX5:4:1162:23728:13369/1	60	+
chr12	19257337	19257338	A01177:95:HFCNFDSX5:4:2532:9941:14638	60	-
chr12	21443776	21443777	A01177:95:HFCNFDSX5:4:1265:25717:17315/1	60	+
chr12	22434177	22434178	A01177:95:HFCNFDSX5:4:1356:14416:24486	60	-
chr12	22515646	22515647	A01177:95:HFCNFDSX5:4:1206:30716:22842/1	60	+
chr12	22526022	22526023	A01177:95:HFCNFDSX5:4:1240:2220:36746/1	60	-
chr12	22673161	22673162	A01177:95:HFCNFDSX5:4:1103:17002:14591/1	60	+
chr12	25102298	25102299	A01177:95:HFCNFDSX5:4:1613:27832:20603/1	60	+
chr12	25226480	25226481	A01177:95:HFCNFDSX5:4:1109:11008:8970/1	60	+
chr12	25243124	25243125	A01177:95:HFCNFDSX5:4:1149:20591:9126/1	60	+
chr12	26618501	26618502	A01177:95:HFCNFDSX5:4:1161:29505:31234/1	60	+
chr12	26764589	26764590	A01177:95:HFCNFDSX5:4:1118:17445:25974/1	60	-
chr12	26905417	26905418	A01177:95:HFCNFDSX5:4:1321:9118:5854	60	-
chr12	26922110	26922111	A01177:95:HFCNFDSX5:4:2135:13395:33614/1	60	-
chr12	26928157	26928158	A01177:95:HFCNFDSX5:4:1303:27525:9518/1	60	-
chr12	28261190	28261191	A01177:95:HFCNFDSX5:4:1354:11812:5071	60	-
chr12	28270306	28270307	A01177:95:HFCNFDSX5:4:1116:32289:10128/1	60	-
chr12	28294582	28294583	A01177:95:HFCNFDSX5:4:2346:2663:33880	60	+
chr12	28323497	28323498	A01177:95:HFCNFDSX5:4:1514:30852:26678	60	-
chr12	28401985	28401986	A01177:95:HFCNFDSX5:4:1151:12780:2707/1	60	+
chr12	28411284	28411285	A01177:95:HFCNFDSX5:4:1113:25617:30013/1	60	-
chr12	29390558	29390559	A01177:95:HFCNFDSX5:4:1420:5086:8766/1	60	-
chr12	30689701	30689702	A01177:95:HFCNFDSX5:4:1655:15275:25003	60	-
chr12	31492407	31492408	A01177:95:HFCNFDSX5:4:2168:19063:4006/1	60	+
chr12	31663246	31663247	A01177:95:HFCNFDSX5:4:1268:10574:17080	60	+
chr12	31690671	31690672	A01177:95:HFCNFDSX5:4:1125:14950:15013/1	60	+
chr12	31963613	31963614	A01177:95:HFCNFDSX5:4:1105:23204:33254/1	60	-
chr12	31992946	31992947	A01177:95:HFCNFDSX5:4:1105:20121:31078/1	60	+
chr12	32209056	32209057	A01177:95:HFCNFDSX5:4:2332:17210:35023/1	60	+
chr12	32301274	32301275	A01177:95:HFCNFDSX5:4:1129:13675:5228/1	60	+
chr12	33401658	33401659	A01177:95:HFCNFDSX5:4:1134:24822:4460/1	60	-
chr12	34148505	34148506	A01177:95:HFCNFDSX5:4:2269:26015:11350/1	60	+
chr12	37461007	37461008	A01177:95:HFCNFDSX5:4:1123:23095:29778	60	-
chr12	39921814	39921815	A01177:95:HFCNFDSX5:4:1151:4001:28557/1	60	-
chr12	39928079	39928080	A01177:95:HFCNFDSX5:4:1112:30382:19789/1	60	+
chr12	42323561	42323562	A01177:95:HFCNFDSX5:4:1125:7310:32784/1	60	-
chr12	42333453	42333454	A01177:95:HFCNFDSX5:4:1101:19208:5228/1	60	-
chr12	43804720	43804721	A01177:95:HFCNFDSX5:4:1135:29677:36511/1	60	+
chr12	44515701	44515702	A01177:95:HFCNFDSX5:4:1116:28718:30091/1	60	+
chr12	45272693	45272694	A01177:95:HFCNFDSX5:4:1155:3314:3724	60	+
chr12	45715255	45715256	A01177:95:HFCNFDSX5:4:1139:27127:2347/1	60	+
chr12	45723906	45723907	A01177:95:HFCNFDSX5:4:1540:4770:9471/1	60	-
chr12	45790979	45790980	A01177:95:HFCNFDSX5:4:2173:24424:20431/1	60	-
chr12	45792713	45792714	A01177:95:HFCNFDSX5:4:1172:29586:4382/1	60	-
chr12	45834944	45834945	A01177:95:HFCNFDSX5:4:1204:17870:18975/1	60	-
chr12	45859828	45859829	A01177:95:HFCNFDSX5:4:2574:30346:3035	60	-
chr12	45949552	45949553	A01177:95:HFCNFDSX5:4:1108:1163:25488/1	60	+
chr12	45984708	45984709	A01177:95:HFCNFDSX5:4:1138:30617:33661/1	60	-
chr12	46362020	46362021	A01177:95:HFCNFDSX5:4:1147:31801:19523/1	60	+
chr12	46468082	46468083	A01177:95:HFCNFDSX5:4:2233:11460:26788	60	-
chr12	47666725	47666726	A01177:95:HFCNFDSX5:4:1560:21169:22060/1	60	-
chr12	47670450	47670451	A01177:95:HFCNFDSX5:4:1115:30698:21559	60	+
chr12	47670456	47670457	A01177:95:HFCNFDSX5:4:1573:7048:20525/1	60	+
chr12	47695800	47695801	A01177:95:HFCNFDSX5:4:1369:28528:23657/1	60	+
chr12	47695832	47695833	A01177:95:HFCNFDSX5:4:1108:19117:4006/1	60	+
chr12	48042158	48042159	A01177:95:HFCNFDSX5:4:1146:25174:27242/1	60	+
chr12	48674030	48674031	A01177:95:HFCNFDSX5:4:2341:11089:25895	60	-
chr12	48696868	48696869	A01177:95:HFCNFDSX5:4:1223:25934:37012/1	60	+
chr12	48703354	48703355	A01177:95:HFCNFDSX5:4:1141:19714:13401	60	-
chr12	48708979	48708980	A01177:95:HFCNFDSX5:4:2338:21441:18396/1	60	-
chr12	48878057	48878058	A01177:95:HFCNFDSX5:4:2441:22598:29418/1	60	-
chr12	49010624	49010625	A01177:95:HFCNFDSX5:4:1130:32832:29105/1	60	+
chr12	49032578	49032579	A01177:95:HFCNFDSX5:4:1116:19090:18020	60	-
chr12	49034204	49034205	A01177:95:HFCNFDSX5:4:1308:27950:9283	60	-
chr12	49048658	49048659	A01177:95:HFCNFDSX5:4:1178:17653:33912	60	+
chr12	49134148	49134149	A01177:95:HFCNFDSX5:4:2565:20880:21997	60	-
chr12	49134149	49134150	A01177:95:HFCNFDSX5:4:1257:22905:32111	60	-
chr12	49139370	49139371	A01177:95:HFCNFDSX5:4:1622:18358:26866/1	60	+
chr12	49186595	49186596	A01177:95:HFCNFDSX5:4:2216:8006:12884/1	60	-
chr12	49407550	49407551	A01177:95:HFCNFDSX5:4:2156:12807:11929	60	-
chr12	49448401	49448402	A01177:95:HFCNFDSX5:4:1239:4264:27539/1	60	-
chr12	49478088	49478089	A01177:95:HFCNFDSX5:4:1235:16902:23970	60	-
chr12	49484296	49484297	A01177:95:HFCNFDSX5:4:1519:28140:34162	60	-
chr12	49493935	49493936	A01177:95:HFCNFDSX5:4:1128:19388:4163/1	60	+
chr12	49753070	49753071	A01177:95:HFCNFDSX5:4:1106:13313:12242/1	60	+
chr12	50007597	50007598	A01177:95:HFCNFDSX5:4:1139:30346:17534/1	60	+
chr12	50254020	50254021	A01177:95:HFCNFDSX5:4:1232:2284:21480/1	60	-
chr12	50271331	50271332	A01177:95:HFCNFDSX5:4:1151:14163:33880	60	+
chr12	50478470	50478471	A01177:95:HFCNFDSX5:4:1235:24758:36573/1	60	+
chr12	50675827	50675828	A01177:95:HFCNFDSX5:4:1207:15302:17440/1	60	-
chr12	50685890	50685891	A01177:95:HFCNFDSX5:4:2169:8278:11569/1	60	-
chr12	50967934	50967935	A01177:95:HFCNFDSX5:4:1529:20157:7216/1	60	-
chr12	51051379	51051380	A01177:95:HFCNFDSX5:4:2433:9317:34256/1	60	-
chr12	51101794	51101795	A01177:95:HFCNFDSX5:4:1344:15619:21903	60	-
chr12	51128563	51128564	A01177:95:HFCNFDSX5:4:1155:14859:14231/1	60	+
chr12	51136410	51136411	A01177:95:HFCNFDSX5:4:1504:10221:25269/1	60	+
chr12	51156899	51156900	A01177:95:HFCNFDSX5:4:1210:17861:19774/1	60	-
chr12	51412159	51412160	A01177:95:HFCNFDSX5:4:1161:23176:15828/1	60	-
chr12	51437954	51437955	A01177:95:HFCNFDSX5:4:1121:24370:22623/1	60	+
chr12	51486900	51486901	A01177:95:HFCNFDSX5:4:1106:1796:4820/1	60	+
chr12	51486901	51486902	A01177:95:HFCNFDSX5:4:1206:24731:18270	60	+
chr12	51595074	51595075	A01177:95:HFCNFDSX5:4:1133:9390:8829/1	60	-
chr12	51954815	51954816	A01177:95:HFCNFDSX5:4:1307:30129:1626/1	60	+
chr12	52555757	52555758	A01177:95:HFCNFDSX5:4:1352:8160:6793	60	-
chr12	52597643	52597644	A01177:95:HFCNFDSX5:4:1443:20735:36526	60	-
chr12	52622619	52622620	A01177:95:HFCNFDSX5:4:1104:10899:21840	60	-
chr12	52622815	52622816	A01177:95:HFCNFDSX5:4:1233:3287:5838/1	60	-
chr12	52630734	52630735	A01177:95:HFCNFDSX5:4:1110:5041:23437	60	-
chr12	52638356	52638357	A01177:95:HFCNFDSX5:4:1121:10954:35336/1	60	-
chr12	52639757	52639758	A01177:95:HFCNFDSX5:4:1222:30065:2174/1	60	+
chr12	52674363	52674364	A01177:95:HFCNFDSX5:4:2176:4580:34851/1	60	-
chr12	53018231	53018232	A01177:95:HFCNFDSX5:4:1109:23637:25426/1	60	+
chr12	53078394	53078395	A01177:95:HFCNFDSX5:4:2153:13042:34601/1	60	-
chr12	53163613	53163614	A01177:95:HFCNFDSX5:4:1124:6225:35853/1	60	+
chr12	53278295	53278296	A01177:95:HFCNFDSX5:4:2173:24758:23797	60	+
chr12	53400300	53400301	A01177:95:HFCNFDSX5:4:1101:15022:32268/1	60	-
chr12	53454238	53454239	A01177:95:HFCNFDSX5:4:1108:32298:28714/1	60	-
chr12	53459353	53459354	A01177:95:HFCNFDSX5:4:1110:8802:32111/1	60	+
chr12	53540716	53540717	A01177:95:HFCNFDSX5:4:1109:20989:33019/1	60	-
chr12	53576548	53576549	A01177:95:HFCNFDSX5:4:1114:21856:6370/1	60	+
chr12	54262422	54262423	A01177:95:HFCNFDSX5:4:1177:10655:2722/1	60	+
chr12	54262427	54262428	A01177:95:HFCNFDSX5:4:1138:16830:26850/1	60	+
chr12	54333336	54333337	A01177:95:HFCNFDSX5:4:1176:29152:35947	60	+
chr12	54449871	54449872	A01177:95:HFCNFDSX5:4:2429:15763:34053	60	-
chr12	54464071	54464072	A01177:95:HFCNFDSX5:4:1123:22453:29356	60	+
chr12	54946939	54946940	A01177:95:HFCNFDSX5:4:1301:16884:14544/1	60	-
chr12	55100113	55100114	A01177:95:HFCNFDSX5:4:2365:6470:2456/1	60	+
chr12	55801336	55801337	A01177:95:HFCNFDSX5:4:1118:5068:33818/1	60	+
chr12	56153649	56153650	A01177:95:HFCNFDSX5:4:1163:32190:30530	60	+
chr12	56175885	56175886	A01177:95:HFCNFDSX5:4:1106:29550:6104/1	60	-
chr12	56179027	56179028	A01177:95:HFCNFDSX5:4:2248:22435:5650	60	+
chr12	56184202	56184203	A01177:95:HFCNFDSX5:4:1563:27425:9283/1	60	-
chr12	56285636	56285637	A01177:95:HFCNFDSX5:4:1235:31801:14982/1	60	+
chr12	56436686	56436687	A01177:95:HFCNFDSX5:4:1256:28013:15029	60	-
chr12	56643517	56643518	A01177:95:HFCNFDSX5:4:1109:19135:28275/1	60	+
chr12	56674153	56674154	A01177:95:HFCNFDSX5:4:1111:17201:21324/1	60	-
chr12	57056709	57056710	A01177:95:HFCNFDSX5:4:1469:32307:7059	60	+
chr12	57064227	57064228	A01177:95:HFCNFDSX5:4:1146:12274:20337/1	60	+
chr12	57298088	57298089	A01177:95:HFCNFDSX5:4:1103:11641:4554	60	-
chr12	57342913	57342914	A01177:95:HFCNFDSX5:4:1132:9959:34084/1	60	-
chr12	57362707	57362708	A01177:95:HFCNFDSX5:4:1110:9715:23390/1	60	-
chr12	57399563	57399564	A01177:95:HFCNFDSX5:4:1503:8187:6402/1	60	-
chr12	57510206	57510207	A01177:95:HFCNFDSX5:4:1621:25563:7153	60	-
chr12	57703496	57703497	A01177:95:HFCNFDSX5:4:1475:6027:25113	60	-
chr12	58417250	58417251	A01177:95:HFCNFDSX5:4:2366:8341:6887/1	60	-
chr12	58732372	58732373	A01177:95:HFCNFDSX5:4:1268:28592:16063	60	-
chr12	60728897	60728898	A01177:95:HFCNFDSX5:4:1127:9796:9408/1	60	-
chr12	62314157	62314158	A01177:95:HFCNFDSX5:4:1132:7184:18223/1	60	-
chr12	62334508	62334509	A01177:95:HFCNFDSX5:4:1108:19009:25050/1	60	-
chr12	62352916	62352917	A01177:95:HFCNFDSX5:4:1104:11297:2331/1	60	+
chr12	62407948	62407949	A01177:95:HFCNFDSX5:4:1246:32859:32628/1	60	-
chr12	62494037	62494038	A01177:95:HFCNFDSX5:4:1204:10257:36573	60	+
chr12	62525768	62525769	A01177:95:HFCNFDSX5:4:1203:32127:19116/1	60	+
chr12	62651711	62651712	A01177:95:HFCNFDSX5:4:1109:29722:31172/1	60	+
chr12	62755265	62755266	A01177:95:HFCNFDSX5:4:1172:20464:21621	60	-
chr12	62850544	62850545	A01177:95:HFCNFDSX5:4:1169:22245:28902/1	60	-
chr12	62851289	62851290	A01177:95:HFCNFDSX5:4:1122:19976:15984/1	60	+
chr12	62988458	62988459	A01177:95:HFCNFDSX5:4:1204:17833:3630/1	60	-
chr12	63040911	63040912	A01177:95:HFCNFDSX5:4:1139:27136:10974/1	60	-
chr12	64429409	64429410	A01177:95:HFCNFDSX5:4:1219:20347:28902/1	60	-
chr12	65242303	65242304	A01177:95:HFCNFDSX5:4:1109:19976:24878/1	60	+
chr12	71655479	71655480	A01177:95:HFCNFDSX5:4:1122:21115:26725/1	60	+
chr12	72048976	72048977	A01177:95:HFCNFDSX5:4:2475:2338:20948	60	+
chr12	74489636	74489637	A01177:95:HFCNFDSX5:4:1140:28302:32753	60	+
chr12	74937672	74937673	A01177:95:HFCNFDSX5:4:1324:16486:7247	60	-
chr12	76428540	76428541	A01177:95:HFCNFDSX5:4:1115:17716:16329/1	60	+
chr12	76815815	76815816	A01177:95:HFCNFDSX5:4:1122:17309:10520	60	+
chr12	79671878	79671879	A01177:95:HFCNFDSX5:4:1438:29686:22467/1	60	+
chr12	82417389	82417390	A01177:95:HFCNFDSX5:4:1225:11867:36636/1	60	+
chr12	82428944	82428945	A01177:95:HFCNFDSX5:4:1138:32334:10457/1	60	-
chr12	82874006	82874007	A01177:95:HFCNFDSX5:4:1101:31439:13698/1	60	-
chr12	84464665	84464666	A01177:95:HFCNFDSX5:4:1666:5141:29183/1	60	-
chr12	85318973	85318974	A01177:95:HFCNFDSX5:4:2339:15248:7232	60	+
chr12	85583461	85583462	A01177:95:HFCNFDSX5:4:1359:1407:12915/1	60	+
chr12	88040418	88040419	A01177:95:HFCNFDSX5:4:1211:15799:33301/1	60	-
chr12	88130932	88130933	A01177:95:HFCNFDSX5:4:1263:18819:12446/1	60	-
chr12	89077503	89077504	A01177:95:HFCNFDSX5:4:1144:22272:21840/1	60	-
chr12	89299758	89299759	A01177:95:HFCNFDSX5:4:1167:3568:23296/1	60	-
chr12	89386269	89386270	A01177:95:HFCNFDSX5:4:1108:22869:26036/1	60	+
chr12	89593702	89593703	A01177:95:HFCNFDSX5:4:1439:16857:33974	60	-
chr12	89596397	89596398	A01177:95:HFCNFDSX5:4:1162:27389:20400/1	60	-
chr12	89601071	89601072	A01177:95:HFCNFDSX5:4:1103:26937:13322/1	60	+
chr12	89798611	89798612	A01177:95:HFCNFDSX5:4:1106:28637:29324/1	60	+
chr12	92347130	92347131	A01177:95:HFCNFDSX5:4:1121:16260:13150	60	+
chr12	93182165	93182166	A01177:95:HFCNFDSX5:4:2402:29062:36229/1	60	-
chr12	93667123	93667124	A01177:95:HFCNFDSX5:4:2261:7292:18756/1	60	-
chr12	95082519	95082520	A01177:95:HFCNFDSX5:4:1570:10899:29230/1	60	-
chr12	95220889	95220890	A01177:95:HFCNFDSX5:4:1376:30924:27148/1	60	+
chr12	96032108	96032109	A01177:95:HFCNFDSX5:4:1574:8522:31219/1	60	+
chr12	96300952	96300953	A01177:95:HFCNFDSX5:4:1105:7139:14826/1	60	-
chr12	96363489	96363490	A01177:95:HFCNFDSX5:4:1113:23303:19492/1	60	+
chr12	96363491	96363492	A01177:95:HFCNFDSX5:4:1311:3613:2018	60	+
chr12	96364553	96364554	A01177:95:HFCNFDSX5:4:1136:22851:30013/1	60	-
chr12	100262412	100262413	A01177:95:HFCNFDSX5:4:1225:22236:8218/1	60	+
chr12	102166877	102166878	A01177:95:HFCNFDSX5:4:1424:8440:23782	60	-
chr12	102725704	102725705	A01177:95:HFCNFDSX5:4:1164:19596:5306/1	60	+
chr12	104545111	104545112	A01177:95:HFCNFDSX5:4:1662:18493:6684/1	60	+
chr12	104866670	104866671	A01177:95:HFCNFDSX5:4:2463:30843:12696	60	-
chr12	105143328	105143329	A01177:95:HFCNFDSX5:4:1168:29161:23437	60	-
chr12	106790879	106790880	A01177:95:HFCNFDSX5:4:1111:5141:1846/1	60	+
chr12	106829167	106829168	A01177:95:HFCNFDSX5:4:1113:17571:21527/1	60	+
chr12	107362628	107362629	A01177:95:HFCNFDSX5:4:1218:20211:27508/1	60	-
chr12	109968204	109968205	A01177:95:HFCNFDSX5:4:1139:7482:30107	60	-
chr12	110497401	110497402	A01177:95:HFCNFDSX5:4:1564:7319:22686/1	60	-
chr12	110550325	110550326	A01177:95:HFCNFDSX5:4:1513:25156:30279	60	-
chr12	111965758	111965759	A01177:95:HFCNFDSX5:4:1152:15845:32878/1	60	-
chr12	112028184	112028185	A01177:95:HFCNFDSX5:4:2309:19388:32565/1	60	+
chr12	112099770	112099771	A01177:95:HFCNFDSX5:4:2267:19244:33661/1	60	-
chr12	112133002	112133003	A01177:95:HFCNFDSX5:4:1276:14208:13604	60	-
chr12	112308694	112308695	A01177:95:HFCNFDSX5:4:1140:24569:35837/1	60	+
chr12	112312906	112312907	A01177:95:HFCNFDSX5:4:1617:24171:35430/1	60	-
chr12	112319869	112319870	A01177:95:HFCNFDSX5:4:1108:19117:27586/1	60	+
chr12	112343282	112343283	A01177:95:HFCNFDSX5:4:1165:9227:14403/1	60	+
chr12	112498873	112498874	A01177:95:HFCNFDSX5:4:1170:27263:7686/1	60	+
chr12	112616596	112616597	A01177:95:HFCNFDSX5:4:1111:16315:15655/1	60	+
chr12	113312259	113312260	A01177:95:HFCNFDSX5:4:2351:14904:21104/1	60	-
chr12	116119012	116119013	A01177:95:HFCNFDSX5:4:1225:15799:37027/1	60	-
chr12	116201357	116201358	A01177:95:HFCNFDSX5:4:1135:1777:35102/1	60	+
chr12	116989584	116989585	A01177:95:HFCNFDSX5:4:1515:14036:20228	60	-
chr12	118191769	118191770	A01177:95:HFCNFDSX5:4:1103:15826:22106/1	60	+
chr12	118239166	118239167	A01177:95:HFCNFDSX5:4:1101:29559:4304/1	60	+
chr12	118313176	118313177	A01177:95:HFCNFDSX5:4:2641:13340:2143	60	-
chr12	118323375	118323376	A01177:95:HFCNFDSX5:4:1101:30680:15608/1	60	-
chr12	118342417	118342418	A01177:95:HFCNFDSX5:4:1308:25102:12430/1	60	+
chr12	119561658	119561659	A01177:95:HFCNFDSX5:4:2567:19171:4977/1	60	-
chr12	119779031	119779032	A01177:95:HFCNFDSX5:4:1567:14950:4523	60	-
chr12	119923188	119923189	A01177:95:HFCNFDSX5:4:1653:16975:34522	60	+
chr12	120040704	120040705	A01177:95:HFCNFDSX5:4:1110:30364:15749/1	60	+
chr12	120142117	120142118	A01177:95:HFCNFDSX5:4:1122:2248:32440/1	60	-
chr12	120559302	120559303	A01177:95:HFCNFDSX5:4:2119:31928:31172	60	+
chr12	120648715	120648716	A01177:95:HFCNFDSX5:4:2429:14588:28228/1	60	-
chr12	120744647	120744648	A01177:95:HFCNFDSX5:4:1218:6460:13808/1	60	+
chr12	120806098	120806099	A01177:95:HFCNFDSX5:4:2277:11677:15796/1	60	-
chr12	120810326	120810327	A01177:95:HFCNFDSX5:4:1469:4399:2503/1	60	+
chr12	120810851	120810852	A01177:95:HFCNFDSX5:4:1204:8522:32910/1	60	+
chr12	120837682	120837683	A01177:95:HFCNFDSX5:4:1140:15673:4116	60	+
chr12	120865838	120865839	A01177:95:HFCNFDSX5:4:1566:30129:13119/1	60	+
chr12	120878600	120878601	A01177:95:HFCNFDSX5:4:1173:2211:9204/1	60	-
chr12	121261470	121261471	A01177:95:HFCNFDSX5:4:1346:4209:36370	60	+
chr12	121480153	121480154	A01177:95:HFCNFDSX5:4:1103:12988:22764	60	+
chr12	121756432	121756433	A01177:95:HFCNFDSX5:4:1109:30834:6887/1	60	-
chr12	121816354	121816355	A01177:95:HFCNFDSX5:4:1229:21260:14481	60	-
chr12	121896661	121896662	A01177:95:HFCNFDSX5:4:1249:25346:9314	60	-
chr12	122280771	122280772	A01177:95:HFCNFDSX5:4:2471:24397:29309	60	-
chr12	122348524	122348525	A01177:95:HFCNFDSX5:4:1462:4670:16845/1	60	-
chr12	122476660	122476661	A01177:95:HFCNFDSX5:4:1323:23267:35837	60	-
chr12	122519838	122519839	A01177:95:HFCNFDSX5:4:1369:7012:32550	60	-
chr12	122544298	122544299	A01177:95:HFCNFDSX5:4:1165:22408:27837/1	60	+
chr12	122544302	122544303	A01177:95:HFCNFDSX5:4:1608:9480:18568/1	60	-
chr12	122545169	122545170	A01177:95:HFCNFDSX5:4:1274:30888:6918/1	60	+
chr12	122583619	122583620	A01177:95:HFCNFDSX5:4:2362:25952:17785/1	60	-
chr12	122602495	122602496	A01177:95:HFCNFDSX5:4:1101:1072:30749/1	60	+
chr12	122704404	122704405	A01177:95:HFCNFDSX5:4:1243:3242:36010/1	60	-
chr12	122774098	122774099	A01177:95:HFCNFDSX5:4:1110:27434:26804/1	60	-
chr12	123403047	123403048	A01177:95:HFCNFDSX5:4:1330:32353:8390/1	60	-
chr12	123655688	123655689	A01177:95:HFCNFDSX5:4:1616:27308:7451/1	60	+
chr12	123701090	123701091	A01177:95:HFCNFDSX5:4:1109:28113:13228/1	60	-
chr12	125210065	125210066	A01177:95:HFCNFDSX5:4:2610:26702:4366/1	60	+
chr12	129309331	129309332	A01177:95:HFCNFDSX5:4:1148:31729:32205/1	60	-
chr12	129477651	129477652	A01177:95:HFCNFDSX5:4:1137:16062:25927/1	60	-
chr12	129568416	129568417	A01177:95:HFCNFDSX5:4:1515:18819:8061/1	60	+
chr12	129794922	129794923	A01177:95:HFCNFDSX5:4:1112:28501:2159	60	-
chr12	131964651	131964652	A01177:95:HFCNFDSX5:4:1142:20546:25050	60	-
chr12	132002747	132002748	A01177:95:HFCNFDSX5:4:1150:24089:32628/1	60	-
chr12	132004531	132004532	A01177:95:HFCNFDSX5:4:1373:7392:20087/1	60	-
chr12	132091736	132091737	A01177:95:HFCNFDSX5:4:2113:3260:28369	60	+
chr12	132091823	132091824	A01177:95:HFCNFDSX5:4:1153:21640:23750/1	60	+
chr12	132092416	132092417	A01177:95:HFCNFDSX5:4:1364:23656:16125	60	-
chr12	132093207	132093208	A01177:95:HFCNFDSX5:4:1111:6234:30984/1	60	-
chr12	132096876	132096877	A01177:95:HFCNFDSX5:4:1437:6867:20055/1	60	-
chr12	132651958	132651959	A01177:95:HFCNFDSX5:4:1646:17327:35728	60	+
chr12	132654654	132654655	A01177:95:HFCNFDSX5:4:2144:32913:28244	60	-
chr12	132666297	132666298	A01177:95:HFCNFDSX5:4:1103:32235:36871	60	+
chr12	132700241	132700242	A01177:95:HFCNFDSX5:4:1104:19379:21402/1	60	+
chr12	132746674	132746675	A01177:95:HFCNFDSX5:4:1456:28348:32142	60	-
chr12	133044823	133044824	A01177:95:HFCNFDSX5:4:1121:8088:24173	60	-
chr12	133187221	133187222	A01177:95:HFCNFDSX5:4:1158:30246:27759/1	60	+
chr13	19713890	19713891	A01177:95:HFCNFDSX5:4:1127:22869:14137/1	60	+
chr13	19964788	19964789	A01177:95:HFCNFDSX5:4:1512:10285:32424/1	60	-
chr13	20009595	20009596	A01177:95:HFCNFDSX5:4:1318:12400:4899	60	-
chr13	20025437	20025438	A01177:95:HFCNFDSX5:4:2325:19651:24377	60	+
chr13	20031320	20031321	A01177:95:HFCNFDSX5:4:1225:32841:22294/1	60	-
chr13	20049917	20049918	A01177:95:HFCNFDSX5:4:1116:1181:15405/1	60	+
chr13	20814079	20814080	A01177:95:HFCNFDSX5:4:1108:11704:24361/1	60	+
chr13	20883929	20883930	A01177:95:HFCNFDSX5:4:1446:10999:1031	60	-
chr13	21285046	21285047	A01177:95:HFCNFDSX5:4:1176:21594:3255/1	60	-
chr13	21387040	21387041	A01177:95:HFCNFDSX5:4:1137:16215:8938	60	-
chr13	23011835	23011836	A01177:95:HFCNFDSX5:4:1227:6560:4679/1	60	-
chr13	24497774	24497775	A01177:95:HFCNFDSX5:4:1107:26657:11741/1	60	-
chr13	25332122	25332123	A01177:95:HFCNFDSX5:4:2420:15908:22279	60	-
chr13	25332123	25332124	A01177:95:HFCNFDSX5:4:1102:20085:35399	60	-
chr13	26338712	26338713	A01177:95:HFCNFDSX5:4:1255:14660:25034/1	60	-
chr13	26399104	26399105	A01177:95:HFCNFDSX5:4:2142:2627:1313/1	60	-
chr13	27585205	27585206	A01177:95:HFCNFDSX5:4:2519:29396:34835/1	60	-
chr13	27641929	27641930	A01177:95:HFCNFDSX5:4:1453:21332:13573	60	+
chr13	28011306	28011307	A01177:95:HFCNFDSX5:4:2540:2437:20400/1	60	-
chr13	28251859	28251860	A01177:95:HFCNFDSX5:4:1117:17246:32800/1	60	-
chr13	28279737	28279738	A01177:95:HFCNFDSX5:4:1109:28085:25989/1	60	+
chr13	28406351	28406352	A01177:95:HFCNFDSX5:4:1103:4833:30937/1	60	+
chr13	28466245	28466246	A01177:95:HFCNFDSX5:4:1156:23285:22373/1	60	-
chr13	29145500	29145501	A01177:95:HFCNFDSX5:4:2364:8558:2096/1	60	-
chr13	29813401	29813402	A01177:95:HFCNFDSX5:4:1108:24641:12383/1	60	+
chr13	29813402	29813403	A01177:95:HFCNFDSX5:4:2203:32479:32095	60	+
chr13	30276543	30276544	A01177:95:HFCNFDSX5:4:1349:31033:30812	60	-
chr13	30505269	30505270	A01177:95:HFCNFDSX5:4:2348:27751:19586	60	+
chr13	32377502	32377503	A01177:95:HFCNFDSX5:4:1347:4933:18646	60	-
chr13	33965522	33965523	A01177:95:HFCNFDSX5:4:1102:15356:28401/1	60	+
chr13	33965524	33965525	A01177:95:HFCNFDSX5:4:2150:22851:30608/1	60	+
chr13	35118002	35118003	A01177:95:HFCNFDSX5:4:1111:2736:24518/1	60	-
chr13	38071254	38071255	A01177:95:HFCNFDSX5:4:2143:6894:23578/1	60	-
chr13	38098260	38098261	A01177:95:HFCNFDSX5:4:1133:30888:12367/1	60	-
chr13	38358880	38358881	A01177:95:HFCNFDSX5:4:1101:17038:29277	60	-
chr13	40818541	40818542	A01177:95:HFCNFDSX5:4:1155:15076:18521	60	-
chr13	40967792	40967793	A01177:95:HFCNFDSX5:4:1101:30906:25927/1	60	+
chr13	41034822	41034823	A01177:95:HFCNFDSX5:4:1138:25916:26240/1	60	+
chr13	41354381	41354382	A01177:95:HFCNFDSX5:4:1111:32570:1595/1	60	-
chr13	41692650	41692651	A01177:95:HFCNFDSX5:4:1331:18945:1172	60	-
chr13	41784347	41784348	A01177:95:HFCNFDSX5:4:1112:21911:17237/1	60	+
chr13	41828094	41828095	A01177:95:HFCNFDSX5:4:1216:5801:6089	60	-
chr13	42175270	42175271	A01177:95:HFCNFDSX5:4:2519:7518:4805	60	+
chr13	42175426	42175427	A01177:95:HFCNFDSX5:4:1156:2781:2456/1	60	+
chr13	42221690	42221691	A01177:95:HFCNFDSX5:4:1373:2293:10723/1	60	-
chr13	42310015	42310016	A01177:95:HFCNFDSX5:4:1111:8612:5603/1	60	+
chr13	44108882	44108883	A01177:95:HFCNFDSX5:4:1138:1416:6480/1	60	-
chr13	44108883	44108884	A01177:95:HFCNFDSX5:4:1128:4797:24048/1	60	-
chr13	44967785	44967786	A01177:95:HFCNFDSX5:4:2325:17635:30843	60	-
chr13	45490344	45490345	A01177:95:HFCNFDSX5:4:1125:23204:17472	60	+
chr13	46004137	46004138	A01177:95:HFCNFDSX5:4:1450:23565:20196/1	60	-
chr13	46008289	46008290	A01177:95:HFCNFDSX5:4:1121:3748:24987/1	60	+
chr13	46144953	46144954	A01177:95:HFCNFDSX5:4:1125:4255:36229/1	60	-
chr13	46267973	46267974	A01177:95:HFCNFDSX5:4:2321:23936:25535/1	60	-
chr13	46791863	46791864	A01177:95:HFCNFDSX5:4:1366:15356:33223/1	60	+
chr13	46794967	46794968	A01177:95:HFCNFDSX5:4:1107:19316:4977/1	60	+
chr13	48436256	48436257	A01177:95:HFCNFDSX5:4:1246:18656:32017/1	60	+
chr13	49069207	49069208	A01177:95:HFCNFDSX5:4:2124:10131:22294	60	-
chr13	49406383	49406384	A01177:95:HFCNFDSX5:4:1407:17074:14184	60	+
chr13	49467077	49467078	A01177:95:HFCNFDSX5:4:1414:31105:3380	60	-
chr13	49683116	49683117	A01177:95:HFCNFDSX5:4:1529:22516:5635	60	-
chr13	49990318	49990319	A01177:95:HFCNFDSX5:4:1561:9272:25034/1	60	+
chr13	50072026	50072027	A01177:95:HFCNFDSX5:4:1120:18295:21590/1	60	-
chr13	50243640	50243641	A01177:95:HFCNFDSX5:4:1164:24008:23813/1	60	-
chr13	50735473	50735474	A01177:95:HFCNFDSX5:4:1114:13205:20979	60	+
chr13	51386793	51386794	A01177:95:HFCNFDSX5:4:1101:14290:13714/1	60	-
chr13	51421740	51421741	A01177:95:HFCNFDSX5:4:1110:7988:33332/1	60	+
chr13	51422025	51422026	A01177:95:HFCNFDSX5:4:1107:11614:27273/1	60	+
chr13	52639592	52639593	A01177:95:HFCNFDSX5:4:1101:19786:14559/1	60	+
chr13	63948708	63948709	A01177:95:HFCNFDSX5:4:1149:23321:28917/1	60	-
chr13	64232791	64232792	A01177:95:HFCNFDSX5:4:1150:1787:26694/1	60	-
chr13	64400308	64400309	A01177:95:HFCNFDSX5:4:1223:19217:24627/1	60	+
chr13	64431755	64431756	A01177:95:HFCNFDSX5:4:2170:1651:2534/1	60	+
chr13	66604623	66604624	A01177:95:HFCNFDSX5:4:1102:15429:17096/1	60	-
chr13	67028140	67028141	A01177:95:HFCNFDSX5:4:1438:17011:13072	60	-
chr13	67220536	67220537	A01177:95:HFCNFDSX5:4:1101:21522:1783/1	60	-
chr13	67353535	67353536	A01177:95:HFCNFDSX5:4:2166:31593:31970/1	60	-
chr13	67420459	67420460	A01177:95:HFCNFDSX5:4:1630:3848:22905/1	60	-
chr13	67477596	67477597	A01177:95:HFCNFDSX5:4:1476:1271:18067	60	-
chr13	67675275	67675276	A01177:95:HFCNFDSX5:4:1101:9824:13714/1	60	-
chr13	68572091	68572092	A01177:95:HFCNFDSX5:4:1108:11397:18724/1	60	+
chr13	68649072	68649073	A01177:95:HFCNFDSX5:4:1443:21459:2331/1	60	+
chr13	69309469	69309470	A01177:95:HFCNFDSX5:4:1128:18810:9048/1	60	+
chr13	69538664	69538665	A01177:95:HFCNFDSX5:4:1173:16721:1955/1	60	+
chr13	71138410	71138411	A01177:95:HFCNFDSX5:4:2650:27516:18490/1	60	-
chr13	72719980	72719981	A01177:95:HFCNFDSX5:4:1207:13241:31125/1	60	-
chr13	72777474	72777475	A01177:95:HFCNFDSX5:4:1270:5068:23672	60	-
chr13	72820420	72820421	A01177:95:HFCNFDSX5:4:1106:7102:33583/1	60	-
chr13	72906832	72906833	A01177:95:HFCNFDSX5:4:1141:10104:19867/1	60	-
chr13	73765434	73765435	A01177:95:HFCNFDSX5:4:1114:7120:18709/1	60	-
chr13	74030229	74030230	A01177:95:HFCNFDSX5:4:1323:12933:25833/1	60	-
chr13	74901840	74901841	A01177:95:HFCNFDSX5:4:1142:20726:29590/1	60	+
chr13	75528598	75528599	A01177:95:HFCNFDSX5:4:1237:24406:31172	60	-
chr13	75740937	75740938	A01177:95:HFCNFDSX5:4:2406:26549:5165/1	60	-
chr13	75783168	75783169	A01177:95:HFCNFDSX5:4:1221:9805:15687/1	60	-
chr13	76978664	76978665	A01177:95:HFCNFDSX5:4:2345:4408:9189	60	-
chr13	77102143	77102144	A01177:95:HFCNFDSX5:4:1112:10655:26303/1	60	-
chr13	77207945	77207946	A01177:95:HFCNFDSX5:4:1143:7428:33395/1	60	-
chr13	77955167	77955168	A01177:95:HFCNFDSX5:4:1243:21007:1548/1	60	+
chr13	78622367	78622368	A01177:95:HFCNFDSX5:4:1101:4896:9283/1	60	-
chr13	79363939	79363940	A01177:95:HFCNFDSX5:4:1158:6162:8531/1	60	-
chr13	79370462	79370463	A01177:95:HFCNFDSX5:4:1478:8142:30091	60	-
chr13	79527690	79527691	A01177:95:HFCNFDSX5:4:1135:24677:5462/1	60	+
chr13	80933872	80933873	A01177:95:HFCNFDSX5:4:2666:22625:36855	60	-
chr13	81333725	81333726	A01177:95:HFCNFDSX5:4:1102:29740:26631/1	60	+
chr13	83903116	83903117	A01177:95:HFCNFDSX5:4:2235:14326:1532/1	60	-
chr13	84765643	84765644	A01177:95:HFCNFDSX5:4:1139:22408:33411/1	60	-
chr13	85041515	85041516	A01177:95:HFCNFDSX5:4:2264:30779:12680	60	+
chr13	85370468	85370469	A01177:95:HFCNFDSX5:4:1302:11858:14137/1	60	+
chr13	85529330	85529331	A01177:95:HFCNFDSX5:4:1153:32786:10269	60	+
chr13	86094319	86094320	A01177:95:HFCNFDSX5:4:1101:13838:10488/1	60	+
chr13	86163853	86163854	A01177:95:HFCNFDSX5:4:1240:21377:29653/1	60	+
chr13	86317739	86317740	A01177:95:HFCNFDSX5:4:1612:9643:27649/1	60	+
chr13	86453708	86453709	A01177:95:HFCNFDSX5:4:1109:29225:1564/1	60	+
chr13	86677131	86677132	A01177:95:HFCNFDSX5:4:1133:19144:18145/1	60	+
chr13	86739233	86739234	A01177:95:HFCNFDSX5:4:1121:16776:1767/1	60	-
chr13	86770092	86770093	A01177:95:HFCNFDSX5:4:1206:3568:6793/1	60	+
chr13	86842444	86842445	A01177:95:HFCNFDSX5:4:1258:30463:15452/1	60	+
chr13	87224311	87224312	A01177:95:HFCNFDSX5:4:1118:4119:23500/1	60	+
chr13	87265251	87265252	A01177:95:HFCNFDSX5:4:1553:32705:3709/1	60	+
chr13	87307664	87307665	A01177:95:HFCNFDSX5:4:2441:4146:28714/1	60	-
chr13	87768686	87768687	A01177:95:HFCNFDSX5:4:1132:25238:34147/1	60	+
chr13	88861375	88861376	A01177:95:HFCNFDSX5:4:1101:16993:14575/1	60	+
chr13	91542341	91542342	A01177:95:HFCNFDSX5:4:1130:9326:18145/1	60	+
chr13	92401897	92401898	A01177:95:HFCNFDSX5:4:1137:23375:10504/1	60	+
chr13	95090950	95090951	A01177:95:HFCNFDSX5:4:2226:22426:11397	60	+
chr13	99332284	99332285	A01177:95:HFCNFDSX5:4:1311:18087:29371/1	60	+
chr13	99485744	99485745	A01177:95:HFCNFDSX5:4:1230:9941:30859	60	-
chr13	100527322	100527323	A01177:95:HFCNFDSX5:4:1109:8621:4147/1	60	-
chr13	103852161	103852162	A01177:95:HFCNFDSX5:4:1101:26702:5337/1	60	-
chr13	104812145	104812146	A01177:95:HFCNFDSX5:4:1173:27579:8954/1	60	+
chr13	104983679	104983680	A01177:95:HFCNFDSX5:4:2615:11686:7138/1	60	-
chr13	104983685	104983686	A01177:95:HFCNFDSX5:4:1119:5837:19993/1	60	-
chr13	105374593	105374594	A01177:95:HFCNFDSX5:4:1235:32416:34021/1	60	-
chr13	108229544	108229545	A01177:95:HFCNFDSX5:4:1330:26458:9674/1	60	-
chr13	108503505	108503506	A01177:95:HFCNFDSX5:4:1110:6958:33364/1	60	+
chr13	112549223	112549224	A01177:95:HFCNFDSX5:4:1231:22643:24737	60	-
chr13	113218559	113218560	A01177:95:HFCNFDSX5:4:1102:25319:29309/1	60	-
chr13	113992932	113992933	A01177:95:HFCNFDSX5:4:1146:4734:15515/1	60	-
chr13	114240791	114240792	A01177:95:HFCNFDSX5:4:1132:27769:31391/1	60	+
chr13	114259568	114259569	A01177:95:HFCNFDSX5:4:1349:29487:22842	60	-
chr14	20394104	20394105	A01177:95:HFCNFDSX5:4:1166:18783:8500	60	-
chr14	21191561	21191562	A01177:95:HFCNFDSX5:4:2670:25617:6903	60	-
chr14	21363283	21363284	A01177:95:HFCNFDSX5:4:1257:27606:32675/1	60	+
chr14	21443190	21443191	A01177:95:HFCNFDSX5:4:1612:12057:31015/1	60	+
chr14	21457560	21457561	A01177:95:HFCNFDSX5:4:1646:1958:16971/1	60	-
chr14	21479686	21479687	A01177:95:HFCNFDSX5:4:1345:4155:34773	60	-
chr14	22555505	22555506	A01177:95:HFCNFDSX5:4:1156:11469:31407	60	+
chr14	23013795	23013796	A01177:95:HFCNFDSX5:4:2150:25590:3380	60	-
chr14	23073997	23073998	A01177:95:HFCNFDSX5:4:1125:5864:30311	60	-
chr14	23075988	23075989	A01177:95:HFCNFDSX5:4:1429:1289:34037/1	60	-
chr14	23277073	23277074	A01177:95:HFCNFDSX5:4:1474:4363:24549	60	+
chr14	23617201	23617202	A01177:95:HFCNFDSX5:4:1658:30201:26396/1	60	-
chr14	23956252	23956253	A01177:95:HFCNFDSX5:4:1141:5412:2096	60	+
chr14	24108373	24108374	A01177:95:HFCNFDSX5:4:1132:15980:20337	60	+
chr14	24220105	24220106	A01177:95:HFCNFDSX5:4:1121:32877:29684/1	60	-
chr14	24225384	24225385	A01177:95:HFCNFDSX5:4:1166:4065:19899/1	60	-
chr14	26137761	26137762	A01177:95:HFCNFDSX5:4:1120:13783:22232/1	60	-
chr14	26584297	26584298	A01177:95:HFCNFDSX5:4:1237:20826:36307/1	60	-
chr14	28061807	28061808	A01177:95:HFCNFDSX5:4:1363:29243:36730/1	60	-
chr14	30565280	30565281	A01177:95:HFCNFDSX5:4:1121:17987:17675/1	60	-
chr14	30588654	30588655	A01177:95:HFCNFDSX5:4:1114:31638:18270/1	60	-
chr14	30639279	30639280	A01177:95:HFCNFDSX5:4:2562:19190:9142	60	-
chr14	30694263	30694264	A01177:95:HFCNFDSX5:4:1176:30608:16579/1	60	+
chr14	30706468	30706469	A01177:95:HFCNFDSX5:4:1239:21531:18740	60	-
chr14	30917927	30917928	A01177:95:HFCNFDSX5:4:1106:5864:2597/1	60	-
chr14	30919633	30919634	A01177:95:HFCNFDSX5:4:1119:11143:22388/1	60	-
chr14	30923425	30923426	A01177:95:HFCNFDSX5:4:1115:3477:20541/1	60	-
chr14	30951858	30951859	A01177:95:HFCNFDSX5:4:1271:27697:17707	60	-
chr14	31118464	31118465	A01177:95:HFCNFDSX5:4:1150:26549:18537/1	60	+
chr14	31195436	31195437	A01177:95:HFCNFDSX5:4:1625:24062:28072/1	60	+
chr14	33412860	33412861	A01177:95:HFCNFDSX5:4:1235:6614:25316	60	+
chr14	33898750	33898751	A01177:95:HFCNFDSX5:4:1175:11026:23907/1	60	+
chr14	34456480	34456481	A01177:95:HFCNFDSX5:4:1108:9905:29199	60	+
chr14	35179260	35179261	A01177:95:HFCNFDSX5:4:1126:31638:35086/1	60	+
chr14	35184726	35184727	A01177:95:HFCNFDSX5:4:1523:26196:9940/1	60	+
chr14	35565705	35565706	A01177:95:HFCNFDSX5:4:1578:18873:36182/1	60	+
chr14	35694919	35694920	A01177:95:HFCNFDSX5:4:1503:19126:26819	60	-
chr14	39321285	39321286	A01177:95:HFCNFDSX5:4:1114:11794:3380/1	60	+
chr14	44946961	44946962	A01177:95:HFCNFDSX5:4:1104:29053:5212/1	60	+
chr14	45000708	45000709	A01177:95:HFCNFDSX5:4:1367:11243:29450/1	60	-
chr14	48000998	48000999	A01177:95:HFCNFDSX5:4:1105:15230:35884/1	60	+
chr14	49374636	49374637	A01177:95:HFCNFDSX5:4:2570:1479:36151/1	60	-
chr14	49681192	49681193	A01177:95:HFCNFDSX5:4:1119:18331:30013/1	60	+
chr14	49759251	49759252	A01177:95:HFCNFDSX5:4:2348:14235:27461	60	+
chr14	49774756	49774757	A01177:95:HFCNFDSX5:4:1352:9959:19460/1	60	-
chr14	49835300	49835301	A01177:95:HFCNFDSX5:4:1105:10628:33458/1	60	-
chr14	50145218	50145219	A01177:95:HFCNFDSX5:4:2635:17192:11318	60	-
chr14	50203892	50203893	A01177:95:HFCNFDSX5:4:1116:14281:17143/1	60	+
chr14	50506567	50506568	A01177:95:HFCNFDSX5:4:1106:19515:22983/1	60	-
chr14	51019024	51019025	A01177:95:HFCNFDSX5:4:1102:5674:34084	60	-
chr14	51048876	51048877	A01177:95:HFCNFDSX5:4:1452:22073:23156/1	60	+
chr14	51083107	51083108	A01177:95:HFCNFDSX5:4:1158:27462:27915/1	60	-
chr14	52750139	52750140	A01177:95:HFCNFDSX5:4:2206:21947:32362/1	60	-
chr14	53057530	53057531	A01177:95:HFCNFDSX5:4:1110:7292:17065/1	60	+
chr14	53489934	53489935	A01177:95:HFCNFDSX5:4:1265:21775:17409	60	-
chr14	54988055	54988056	A01177:95:HFCNFDSX5:4:1211:28420:33082/1	60	+
chr14	55160273	55160274	A01177:95:HFCNFDSX5:4:1229:16342:15890/1	60	+
chr14	55238508	55238509	A01177:95:HFCNFDSX5:4:1243:31485:25895/1	60	-
chr14	55337370	55337371	A01177:95:HFCNFDSX5:4:1170:23936:4805/1	60	-
chr14	55371309	55371310	A01177:95:HFCNFDSX5:4:1102:6207:15937/1	60	-
chr14	55660327	55660328	A01177:95:HFCNFDSX5:4:2575:15031:12931	60	-
chr14	56182757	56182758	A01177:95:HFCNFDSX5:4:1139:27317:24752/1	60	+
chr14	56185030	56185031	A01177:95:HFCNFDSX5:4:1537:23827:12226	60	-
chr14	56286521	56286522	A01177:95:HFCNFDSX5:4:1107:4797:6355/1	60	+
chr14	57247526	57247527	A01177:95:HFCNFDSX5:4:2455:17589:5024	60	+
chr14	58330391	58330392	A01177:95:HFCNFDSX5:4:1339:31873:35399/1	60	-
chr14	59079601	59079602	A01177:95:HFCNFDSX5:4:1119:5683:30561	60	+
chr14	60435728	60435729	A01177:95:HFCNFDSX5:4:1627:14461:1924	60	+
chr14	60861714	60861715	A01177:95:HFCNFDSX5:4:1153:18340:2378/1	60	-
chr14	61051532	61051533	A01177:95:HFCNFDSX5:4:1154:25030:1344/1	60	+
chr14	61400822	61400823	A01177:95:HFCNFDSX5:4:1526:30725:16219/1	60	-
chr14	62586771	62586772	A01177:95:HFCNFDSX5:4:2560:24795:26177/1	60	+
chr14	64100829	64100830	A01177:95:HFCNFDSX5:4:1158:21350:31485/1	60	+
chr14	64227457	64227458	A01177:95:HFCNFDSX5:4:1129:4607:31548/1	60	-
chr14	64318351	64318352	A01177:95:HFCNFDSX5:4:1109:28556:27743	60	-
chr14	64472499	64472500	A01177:95:HFCNFDSX5:4:1201:28438:13009/1	60	+
chr14	64485098	64485099	A01177:95:HFCNFDSX5:4:1124:23041:34444	60	-
chr14	64524501	64524502	A01177:95:HFCNFDSX5:4:2128:20844:5212	60	-
chr14	64552278	64552279	A01177:95:HFCNFDSX5:4:2376:14877:33113/1	60	-
chr14	65236306	65236307	A01177:95:HFCNFDSX5:4:1236:10601:23860/1	60	-
chr14	65460126	65460127	A01177:95:HFCNFDSX5:4:1364:26386:20823/1	60	+
chr14	67310718	67310719	A01177:95:HFCNFDSX5:4:1154:6867:8281/1	60	+
chr14	67823575	67823576	A01177:95:HFCNFDSX5:4:1172:13738:20306/1	60	-
chr14	67883756	67883757	A01177:95:HFCNFDSX5:4:2135:12192:6605/1	60	+
chr14	67994410	67994411	A01177:95:HFCNFDSX5:4:1104:19298:5822/1	60	-
chr14	68012739	68012740	A01177:95:HFCNFDSX5:4:1114:3387:18944/1	60	+
chr14	68368437	68368438	A01177:95:HFCNFDSX5:4:1156:6650:2456/1	60	-
chr14	68479470	68479471	A01177:95:HFCNFDSX5:4:1106:22245:4695/1	60	+
chr14	69627973	69627974	A01177:95:HFCNFDSX5:4:1375:4074:20729/1	60	-
chr14	70914295	70914296	A01177:95:HFCNFDSX5:4:2245:11632:6010/1	60	+
chr14	70982484	70982485	A01177:95:HFCNFDSX5:4:1129:8260:29418/1	60	-
chr14	71043935	71043936	A01177:95:HFCNFDSX5:4:1132:22489:28823	60	+
chr14	71045597	71045598	A01177:95:HFCNFDSX5:4:1115:18367:2456	60	+
chr14	71430216	71430217	A01177:95:HFCNFDSX5:4:1308:25283:27712/1	60	+
chr14	71610679	71610680	A01177:95:HFCNFDSX5:4:2623:29152:29465/1	60	-
chr14	71663738	71663739	A01177:95:HFCNFDSX5:4:1119:18457:36652/1	60	-
chr14	71687744	71687745	A01177:95:HFCNFDSX5:4:1405:18602:10723/1	60	-
chr14	73064508	73064509	A01177:95:HFCNFDSX5:4:1141:18087:6793/1	60	+
chr14	73096305	73096306	A01177:95:HFCNFDSX5:4:1325:26738:7467/1	60	+
chr14	73102583	73102584	A01177:95:HFCNFDSX5:4:1230:17155:8970	60	-
chr14	73105366	73105367	A01177:95:HFCNFDSX5:4:1178:3911:6324/1	60	-
chr14	73412603	73412604	A01177:95:HFCNFDSX5:4:2177:30716:4272/1	60	-
chr14	74675698	74675699	A01177:95:HFCNFDSX5:4:1102:16342:11350/1	60	-
chr14	74806399	74806400	A01177:95:HFCNFDSX5:4:1301:23818:32565/1	60	-
chr14	74809906	74809907	A01177:95:HFCNFDSX5:4:1245:8603:10974/1	60	+
chr14	75017800	75017801	A01177:95:HFCNFDSX5:4:1104:6686:7654/1	60	-
chr14	75023615	75023616	A01177:95:HFCNFDSX5:4:1161:21242:28855/1	60	+
chr14	75086339	75086340	A01177:95:HFCNFDSX5:4:1146:11803:7968/1	60	+
chr14	75825874	75825875	A01177:95:HFCNFDSX5:4:1149:16423:16282/1	60	-
chr14	75932905	75932906	A01177:95:HFCNFDSX5:4:1676:26503:1673/1	60	-
chr14	77232406	77232407	A01177:95:HFCNFDSX5:4:1421:32145:3897/1	60	+
chr14	77562512	77562513	A01177:95:HFCNFDSX5:4:1141:30337:8249/1	60	+
chr14	77665177	77665178	A01177:95:HFCNFDSX5:4:2118:1551:11819	60	+
chr14	77952918	77952919	A01177:95:HFCNFDSX5:4:1447:18240:34710/1	60	-
chr14	79387951	79387952	A01177:95:HFCNFDSX5:4:1441:14380:28995	60	+
chr14	80527913	80527914	A01177:95:HFCNFDSX5:4:1235:14904:28056	60	-
chr14	80645424	80645425	A01177:95:HFCNFDSX5:4:1206:7003:33849/1	60	+
chr14	80676063	80676064	A01177:95:HFCNFDSX5:4:1554:4255:13651/1	60	+
chr14	80690801	80690802	A01177:95:HFCNFDSX5:4:1209:29035:14199/1	60	+
chr14	80869504	80869505	A01177:95:HFCNFDSX5:4:1140:15239:15452	60	-
chr14	80894179	80894180	A01177:95:HFCNFDSX5:4:1130:9552:15280/1	60	-
chr14	83739385	83739386	A01177:95:HFCNFDSX5:4:1101:12789:29215/1	60	+
chr14	85852936	85852937	A01177:95:HFCNFDSX5:4:1270:16966:4038	60	-
chr14	88444088	88444089	A01177:95:HFCNFDSX5:4:2246:12400:10504/1	60	-
chr14	88656488	88656489	A01177:95:HFCNFDSX5:4:2556:6614:30639	60	+
chr14	89350572	89350573	A01177:95:HFCNFDSX5:4:1137:8377:18004/1	60	-
chr14	89351854	89351855	A01177:95:HFCNFDSX5:4:1114:22399:24596/1	60	+
chr14	90868251	90868252	A01177:95:HFCNFDSX5:4:1101:22987:23797/1	60	+
chr14	90895462	90895463	A01177:95:HFCNFDSX5:4:1136:13702:2957/1	60	+
chr14	90934462	90934463	A01177:95:HFCNFDSX5:4:1374:31186:22122/1	60	+
chr14	91465188	91465189	A01177:95:HFCNFDSX5:4:1203:25762:31140/1	60	-
chr14	91484641	91484642	A01177:95:HFCNFDSX5:4:1210:10203:8296/1	60	-
chr14	91963454	91963455	A01177:95:HFCNFDSX5:4:1102:23339:21997/1	60	+
chr14	95151758	95151759	A01177:95:HFCNFDSX5:4:1562:12924:5212	60	+
chr14	96540516	96540517	A01177:95:HFCNFDSX5:4:1120:23845:11350/1	60	+
chr14	96541106	96541107	A01177:95:HFCNFDSX5:4:1224:20817:2127/1	60	-
chr14	96835721	96835722	A01177:95:HFCNFDSX5:4:1106:22408:21950	60	-
chr14	96844079	96844080	A01177:95:HFCNFDSX5:4:1134:27127:35477/1	60	+
chr14	98050140	98050141	A01177:95:HFCNFDSX5:4:1151:11406:33865/1	60	-
chr14	98050692	98050693	A01177:95:HFCNFDSX5:4:1211:24316:32675/1	60	+
chr14	98109284	98109285	A01177:95:HFCNFDSX5:4:1253:9218:25473/1	60	-
chr14	98153588	98153589	A01177:95:HFCNFDSX5:4:1672:5692:25848/1	60	-
chr14	98153970	98153971	A01177:95:HFCNFDSX5:4:1164:32768:24330/1	60	+
chr14	98182672	98182673	A01177:95:HFCNFDSX5:4:1148:8449:14747/1	60	+
chr14	98187539	98187540	A01177:95:HFCNFDSX5:4:1263:26214:21245/1	60	-
chr14	98228949	98228950	A01177:95:HFCNFDSX5:4:1103:13223:4726/1	60	+
chr14	98281023	98281024	A01177:95:HFCNFDSX5:4:1365:17363:1783	60	+
chr14	98432210	98432211	A01177:95:HFCNFDSX5:4:1102:23592:25285/1	60	+
chr14	98490626	98490627	A01177:95:HFCNFDSX5:4:2423:29414:22561	60	-
chr14	98512099	98512100	A01177:95:HFCNFDSX5:4:2470:13322:24408	60	-
chr14	98646853	98646854	A01177:95:HFCNFDSX5:4:1602:7030:30076/1	60	+
chr14	99301086	99301087	A01177:95:HFCNFDSX5:4:1261:2031:5791/1	60	+
chr14	100042343	100042344	A01177:95:HFCNFDSX5:4:1101:3974:14168/1	60	+
chr14	100042344	100042345	A01177:95:HFCNFDSX5:4:2205:29080:27555/1	60	+
chr14	100317953	100317954	A01177:95:HFCNFDSX5:4:2416:12445:4789/1	60	+
chr14	100356886	100356887	A01177:95:HFCNFDSX5:4:1110:3134:14528/1	60	-
chr14	101971499	101971500	A01177:95:HFCNFDSX5:4:1221:20175:13667	60	-
chr14	102165858	102165859	A01177:95:HFCNFDSX5:4:2442:15076:11537/1	60	-
chr14	102166184	102166185	A01177:95:HFCNFDSX5:4:1677:15998:31203	60	-
chr14	102315553	102315554	A01177:95:HFCNFDSX5:4:2471:25807:20415	60	-
chr14	102373493	102373494	A01177:95:HFCNFDSX5:4:1104:25843:26553	60	-
chr14	102382624	102382625	A01177:95:HFCNFDSX5:4:1167:28158:21355/1	60	-
chr14	102713821	102713822	A01177:95:HFCNFDSX5:4:1156:18041:34679/1	60	+
chr14	102862758	102862759	A01177:95:HFCNFDSX5:4:1345:2555:35916/1	60	+
chr14	103404008	103404009	A01177:95:HFCNFDSX5:4:1112:14742:31344/1	60	+
chr14	103449483	103449484	A01177:95:HFCNFDSX5:4:1324:32579:26757/1	60	+
chr14	103679695	103679696	A01177:95:HFCNFDSX5:4:1102:30255:32189/1	60	-
chr14	105226571	105226572	A01177:95:HFCNFDSX5:4:1110:14452:3098/1	60	+
chr14	105431995	105431996	A01177:95:HFCNFDSX5:4:1109:12617:2519/1	60	+
chr14	105435172	105435173	A01177:95:HFCNFDSX5:4:1138:14407:22122/1	60	+
chr14	106752487	106752488	A01177:95:HFCNFDSX5:4:1132:5195:8171/1	60	+
chr14	106769569	106769570	A01177:95:HFCNFDSX5:4:1243:21486:9925/1	60	-
chr15	22756417	22756418	A01177:95:HFCNFDSX5:4:1550:13675:11866/1	60	-
chr15	24766238	24766239	A01177:95:HFCNFDSX5:4:1342:11595:31814/1	60	-
chr15	34861884	34861885	A01177:95:HFCNFDSX5:4:1101:9082:16501/1	60	-
chr15	35114273	35114274	A01177:95:HFCNFDSX5:4:2264:5502:36292/1	60	+
chr15	35558519	35558520	A01177:95:HFCNFDSX5:4:1133:22715:36448/1	60	-
chr15	35817942	35817943	A01177:95:HFCNFDSX5:4:1664:4689:30655/1	60	-
chr15	36732685	36732686	A01177:95:HFCNFDSX5:4:1431:2257:13322/1	60	+
chr15	37089298	37089299	A01177:95:HFCNFDSX5:4:1124:23330:12931/1	60	+
chr15	37605176	37605177	A01177:95:HFCNFDSX5:4:1223:9570:27085/1	60	+
chr15	38480979	38480980	A01177:95:HFCNFDSX5:4:1132:19235:31579/1	60	-
chr15	39996430	39996431	A01177:95:HFCNFDSX5:4:2471:14633:18787	60	+
chr15	40003607	40003608	A01177:95:HFCNFDSX5:4:1148:14904:9862/1	60	+
chr15	40199950	40199951	A01177:95:HFCNFDSX5:4:1173:16495:23735/1	60	+
chr15	40802376	40802377	A01177:95:HFCNFDSX5:4:1124:11840:24064/1	60	+
chr15	41077940	41077941	A01177:95:HFCNFDSX5:4:2258:15736:9518	60	-
chr15	41257392	41257393	A01177:95:HFCNFDSX5:4:1104:8386:29136/1	60	-
chr15	41381064	41381065	A01177:95:HFCNFDSX5:4:2426:6433:31078	60	-
chr15	41439924	41439925	A01177:95:HFCNFDSX5:4:2259:5782:30890	60	-
chr15	41679607	41679608	A01177:95:HFCNFDSX5:4:1148:25491:14544/1	60	+
chr15	41706672	41706673	A01177:95:HFCNFDSX5:4:2211:9155:5196	60	+
chr15	41742479	41742480	A01177:95:HFCNFDSX5:4:1105:32154:17127	60	-
chr15	42261655	42261656	A01177:95:HFCNFDSX5:4:1442:18204:20118	60	-
chr15	42441834	42441835	A01177:95:HFCNFDSX5:4:1127:4815:28401/1	60	-
chr15	42649213	42649214	A01177:95:HFCNFDSX5:4:1205:23737:2174	60	+
chr15	42700267	42700268	A01177:95:HFCNFDSX5:4:1365:3522:34992/1	60	-
chr15	42797683	42797684	A01177:95:HFCNFDSX5:4:1116:25997:14262/1	60	+
chr15	42808107	42808108	A01177:95:HFCNFDSX5:4:1330:6849:32831/1	60	+
chr15	42808542	42808543	A01177:95:HFCNFDSX5:4:2343:22028:15468/1	60	+
chr15	42853143	42853144	A01177:95:HFCNFDSX5:4:1108:19009:29935	60	+
chr15	42989596	42989597	A01177:95:HFCNFDSX5:4:1112:2591:20666/1	60	+
chr15	43025040	43025041	A01177:95:HFCNFDSX5:4:1444:14940:22576/1	60	-
chr15	43025043	43025044	A01177:95:HFCNFDSX5:4:2411:15637:28917/1	60	-
chr15	43103649	43103650	A01177:95:HFCNFDSX5:4:1106:19497:35227/1	60	+
chr15	43466302	43466303	A01177:95:HFCNFDSX5:4:1124:13178:21715	60	+
chr15	43470681	43470682	A01177:95:HFCNFDSX5:4:1129:25003:31955/1	60	-
chr15	43498236	43498237	A01177:95:HFCNFDSX5:4:1124:28040:15765/1	60	+
chr15	43752360	43752361	A01177:95:HFCNFDSX5:4:1101:21386:18584/1	60	+
chr15	43822548	43822549	A01177:95:HFCNFDSX5:4:2334:25220:32142/1	60	+
chr15	45416743	45416744	A01177:95:HFCNFDSX5:4:1219:28863:4914/1	60	-
chr15	45417552	45417553	A01177:95:HFCNFDSX5:4:1111:3034:1986/1	60	+
chr15	45440845	45440846	A01177:95:HFCNFDSX5:4:1222:1850:22733/1	60	+
chr15	46126511	46126512	A01177:95:HFCNFDSX5:4:2117:3667:20901	60	-
chr15	48786741	48786742	A01177:95:HFCNFDSX5:4:1202:16993:14826/1	60	-
chr15	50582888	50582889	A01177:95:HFCNFDSX5:4:1222:22471:29606/1	60	-
chr15	50590298	50590299	A01177:95:HFCNFDSX5:4:1228:32868:30514/1	60	+
chr15	52855326	52855327	A01177:95:HFCNFDSX5:4:1147:31620:28040/1	60	+
chr15	54902772	54902773	A01177:95:HFCNFDSX5:4:1150:8901:28839	60	-
chr15	56178490	56178491	A01177:95:HFCNFDSX5:4:1127:12500:28463/1	60	+
chr15	57099640	57099641	A01177:95:HFCNFDSX5:4:1215:11984:1830/1	60	+
chr15	57230799	57230800	A01177:95:HFCNFDSX5:4:1118:32814:4429/1	60	+
chr15	58575637	58575638	A01177:95:HFCNFDSX5:4:1214:4291:11146/1	60	+
chr15	58683266	58683267	A01177:95:HFCNFDSX5:4:1107:26377:28040/1	60	+
chr15	58908902	58908903	A01177:95:HFCNFDSX5:4:1261:10086:28667/1	60	-
chr15	60445228	60445229	A01177:95:HFCNFDSX5:4:1119:14832:10958/1	60	+
chr15	61881483	61881484	A01177:95:HFCNFDSX5:4:1242:25247:23954/1	60	-
chr15	61958967	61958968	A01177:95:HFCNFDSX5:4:1540:32190:11647/1	60	-
chr15	62012265	62012266	A01177:95:HFCNFDSX5:4:1137:5918:23265	60	+
chr15	62321334	62321335	A01177:95:HFCNFDSX5:4:1572:20690:15342	60	-
chr15	63337636	63337637	A01177:95:HFCNFDSX5:4:1415:23014:13604/1	60	-
chr15	63514728	63514729	A01177:95:HFCNFDSX5:4:1317:1597:22670/1	60	-
chr15	63524277	63524278	A01177:95:HFCNFDSX5:4:1423:15745:19366	60	+
chr15	63695856	63695857	A01177:95:HFCNFDSX5:4:2230:21025:18928	60	+
chr15	63743817	63743818	A01177:95:HFCNFDSX5:4:1128:2383:22780/1	60	+
chr15	64322117	64322118	A01177:95:HFCNFDSX5:4:2207:3712:6605/1	60	-
chr15	64450787	64450788	A01177:95:HFCNFDSX5:4:1132:5077:14137/1	60	-
chr15	64505288	64505289	A01177:95:HFCNFDSX5:4:1541:13160:9502	60	-
chr15	66548033	66548034	A01177:95:HFCNFDSX5:4:1659:11342:29653/1	60	-
chr15	67054329	67054330	A01177:95:HFCNFDSX5:4:1154:19813:19429	60	+
chr15	67502438	67502439	A01177:95:HFCNFDSX5:4:1112:27534:32550/1	60	-
chr15	67629660	67629661	A01177:95:HFCNFDSX5:4:1665:10863:25347/1	60	+
chr15	68113254	68113255	A01177:95:HFCNFDSX5:4:1108:27688:25958/1	60	+
chr15	69208020	69208021	A01177:95:HFCNFDSX5:4:1114:32922:15076/1	60	-
chr15	70565905	70565906	A01177:95:HFCNFDSX5:4:2217:15980:20400	60	-
chr15	71825819	71825820	A01177:95:HFCNFDSX5:4:1105:3152:9267/1	60	-
chr15	72160575	72160576	A01177:95:HFCNFDSX5:4:1115:18078:2519/1	60	+
chr15	72541714	72541715	A01177:95:HFCNFDSX5:4:1139:28013:1658/1	60	-
chr15	72759868	72759869	A01177:95:HFCNFDSX5:4:1128:5104:22889/1	60	-
chr15	73619403	73619404	A01177:95:HFCNFDSX5:4:1102:8079:27508/1	60	+
chr15	75428443	75428444	A01177:95:HFCNFDSX5:4:1209:7988:26663/1	60	+
chr15	75429641	75429642	A01177:95:HFCNFDSX5:4:2123:21630:31594	60	+
chr15	75500162	75500163	A01177:95:HFCNFDSX5:4:2230:20103:3897	60	-
chr15	75518830	75518831	A01177:95:HFCNFDSX5:4:1558:24858:30358	60	-
chr15	75846777	75846778	A01177:95:HFCNFDSX5:4:1378:26612:11412	60	-
chr15	75860108	75860109	A01177:95:HFCNFDSX5:4:1208:9408:9925/1	60	+
chr15	75860109	75860110	A01177:95:HFCNFDSX5:4:2545:11532:34710	60	+
chr15	75869126	75869127	A01177:95:HFCNFDSX5:4:1127:13530:2033/1	60	+
chr15	75883994	75883995	A01177:95:HFCNFDSX5:4:1129:31150:28635	60	-
chr15	75887402	75887403	A01177:95:HFCNFDSX5:4:2363:25183:6872/1	60	-
chr15	75931186	75931187	A01177:95:HFCNFDSX5:4:1625:20735:19429	60	-
chr15	76844455	76844456	A01177:95:HFCNFDSX5:4:1301:14154:24220	60	-
chr15	76864349	76864350	A01177:95:HFCNFDSX5:4:1116:20708:32158/1	60	+
chr15	76871957	76871958	A01177:95:HFCNFDSX5:4:1262:28438:34835/1	60	-
chr15	77054223	77054224	A01177:95:HFCNFDSX5:4:1322:28935:8140/1	60	+
chr15	77078571	77078572	A01177:95:HFCNFDSX5:4:1368:2456:29168	60	+
chr15	79869028	79869029	A01177:95:HFCNFDSX5:4:1660:10926:17409	60	-
chr15	80069961	80069962	A01177:95:HFCNFDSX5:4:1119:14687:21324/1	60	+
chr15	82852693	82852694	A01177:95:HFCNFDSX5:4:2209:26621:30624/1	60	-
chr15	82852695	82852696	A01177:95:HFCNFDSX5:4:2426:29704:23156/1	60	-
chr15	82981120	82981121	A01177:95:HFCNFDSX5:4:1104:13440:17691/1	60	+
chr15	83204392	83204393	A01177:95:HFCNFDSX5:4:1101:19813:15608/1	60	+
chr15	86343702	86343703	A01177:95:HFCNFDSX5:4:2671:20654:26772	60	+
chr15	87857203	87857204	A01177:95:HFCNFDSX5:4:1612:4878:32894/1	60	-
chr15	89112199	89112200	A01177:95:HFCNFDSX5:4:1422:9950:3568/1	60	-
chr15	89251505	89251506	A01177:95:HFCNFDSX5:4:1163:11568:15107/1	60	-
chr15	89282277	89282278	A01177:95:HFCNFDSX5:4:2642:24026:27195	60	+
chr15	89611790	89611791	A01177:95:HFCNFDSX5:4:1240:10484:24032/1	60	-
chr15	90238059	90238060	A01177:95:HFCNFDSX5:4:1104:13196:32675/1	60	+
chr15	90238060	90238061	A01177:95:HFCNFDSX5:4:2171:17282:19742/1	60	+
chr15	90432558	90432559	A01177:95:HFCNFDSX5:4:1207:5267:1000	60	+
chr15	90440648	90440649	A01177:95:HFCNFDSX5:4:1317:13521:9471/1	60	+
chr15	90467739	90467740	A01177:95:HFCNFDSX5:4:1122:7591:29262/1	60	+
chr15	90546437	90546438	A01177:95:HFCNFDSX5:4:1113:31937:17534/1	60	-
chr15	90548206	90548207	A01177:95:HFCNFDSX5:4:1104:29432:36119/1	60	+
chr15	90560354	90560355	A01177:95:HFCNFDSX5:4:1105:3233:6026/1	60	+
chr15	90631411	90631412	A01177:95:HFCNFDSX5:4:1103:21160:32659	60	-
chr15	90719846	90719847	A01177:95:HFCNFDSX5:4:1103:26756:25911	60	-
chr15	90733198	90733199	A01177:95:HFCNFDSX5:4:1105:19533:24612/1	60	-
chr15	90754098	90754099	A01177:95:HFCNFDSX5:4:1122:14380:15468/1	60	-
chr15	90764967	90764968	A01177:95:HFCNFDSX5:4:1232:20148:11177/1	60	+
chr15	92734859	92734860	A01177:95:HFCNFDSX5:4:1665:27208:33959/1	60	+
chr15	94548126	94548127	A01177:95:HFCNFDSX5:4:2177:18936:24361	60	-
chr15	95906794	95906795	A01177:95:HFCNFDSX5:4:1101:1805:27132/1	60	+
chr15	95921403	95921404	A01177:95:HFCNFDSX5:4:1214:5846:24486	60	-
chr15	97434999	97435000	A01177:95:HFCNFDSX5:4:1110:6994:28009/1	60	-
chr16	42940	42941	A01177:95:HFCNFDSX5:4:1209:31096:31422/1	60	+
chr16	42941	42942	A01177:95:HFCNFDSX5:4:1503:9498:31344/1	60	+
chr16	42966	42967	A01177:95:HFCNFDSX5:4:1103:9923:19867/1	60	+
chr16	46198	46199	A01177:95:HFCNFDSX5:4:1113:18313:17456/1	60	-
chr16	126873	126874	A01177:95:HFCNFDSX5:4:1129:10800:15687/1	60	-
chr16	135717	135718	A01177:95:HFCNFDSX5:4:1168:18177:11334/1	60	+
chr16	194019	194020	A01177:95:HFCNFDSX5:4:1114:27805:19492/1	60	+
chr16	207666	207667	A01177:95:HFCNFDSX5:4:1105:30662:3364/1	60	+
chr16	211286	211287	A01177:95:HFCNFDSX5:4:1125:31557:29371/1	60	+
chr16	211288	211289	A01177:95:HFCNFDSX5:4:1266:28736:4507/1	60	+
chr16	213530	213531	A01177:95:HFCNFDSX5:4:1135:7744:28776/1	60	-
chr16	216756	216757	A01177:95:HFCNFDSX5:4:1132:24903:15311/1	60	+
chr16	217042	217043	A01177:95:HFCNFDSX5:4:1151:15302:9831/1	60	-
chr16	219078	219079	A01177:95:HFCNFDSX5:4:1277:27290:34444/1	60	-
chr16	220727	220728	A01177:95:HFCNFDSX5:4:1217:21829:9549/1	60	-
chr16	248458	248459	A01177:95:HFCNFDSX5:4:1232:22453:17362/1	60	-
chr16	305537	305538	A01177:95:HFCNFDSX5:4:1107:18710:27946/1	60	-
chr16	346093	346094	A01177:95:HFCNFDSX5:4:1112:31937:33411/1	60	+
chr16	350506	350507	A01177:95:HFCNFDSX5:4:1139:24415:7795/1	60	+
chr16	627774	627775	A01177:95:HFCNFDSX5:4:1171:31024:21840/1	60	+
chr16	645052	645053	A01177:95:HFCNFDSX5:4:1130:21911:9314	60	+
chr16	662850	662851	A01177:95:HFCNFDSX5:4:2113:15510:35211	60	+
chr16	664962	664963	A01177:95:HFCNFDSX5:4:1109:5122:21699/1	60	+
chr16	666577	666578	A01177:95:HFCNFDSX5:4:2317:16459:28588	60	+
chr16	725886	725887	A01177:95:HFCNFDSX5:4:1132:27751:36182	60	+
chr16	733150	733151	A01177:95:HFCNFDSX5:4:1308:6099:22388	60	+
chr16	736542	736543	A01177:95:HFCNFDSX5:4:1171:1723:32565	60	+
chr16	737438	737439	A01177:95:HFCNFDSX5:4:1473:27407:9345/1	60	-
chr16	954750	954751	A01177:95:HFCNFDSX5:4:1127:11415:28119/1	60	-
chr16	1213707	1213708	A01177:95:HFCNFDSX5:4:1118:11198:2159/1	60	+
chr16	1317168	1317169	A01177:95:HFCNFDSX5:4:2146:26404:30780/1	60	+
chr16	1417506	1417507	A01177:95:HFCNFDSX5:4:2529:13602:19852	60	-
chr16	1452987	1452988	A01177:95:HFCNFDSX5:4:1333:23529:4413/1	60	+
chr16	1504160	1504161	A01177:95:HFCNFDSX5:4:1114:23628:5744	60	+
chr16	1524828	1524829	A01177:95:HFCNFDSX5:4:1115:18855:20149/1	60	+
chr16	1524830	1524831	A01177:95:HFCNFDSX5:4:1475:21242:26099/1	60	+
chr16	1563662	1563663	A01177:95:HFCNFDSX5:4:1102:5168:33614/1	60	+
chr16	1597779	1597780	A01177:95:HFCNFDSX5:4:1147:6379:26162/1	60	-
chr16	1600847	1600848	A01177:95:HFCNFDSX5:4:1149:9887:18584/1	60	+
chr16	1651104	1651105	A01177:95:HFCNFDSX5:4:1126:29026:7044	60	-
chr16	1670704	1670705	A01177:95:HFCNFDSX5:4:1103:28465:26991/1	60	-
chr16	1683033	1683034	A01177:95:HFCNFDSX5:4:1472:26838:31814/1	60	+
chr16	1684555	1684556	A01177:95:HFCNFDSX5:4:1105:28899:20760/1	60	-
chr16	1688879	1688880	A01177:95:HFCNFDSX5:4:1102:13982:1188/1	60	-
chr16	1689133	1689134	A01177:95:HFCNFDSX5:4:1248:27968:12821	60	-
chr16	1690802	1690803	A01177:95:HFCNFDSX5:4:1111:25545:19492/1	60	-
chr16	1690958	1690959	A01177:95:HFCNFDSX5:4:2150:16884:34929/1	60	-
chr16	1691053	1691054	A01177:95:HFCNFDSX5:4:2608:23900:22905	60	-
chr16	1691328	1691329	A01177:95:HFCNFDSX5:4:1108:9842:31156/1	60	+
chr16	1694603	1694604	A01177:95:HFCNFDSX5:4:2209:6931:27242/1	60	-
chr16	1696577	1696578	A01177:95:HFCNFDSX5:4:1137:7211:1485/1	60	+
chr16	1697454	1697455	A01177:95:HFCNFDSX5:4:1312:21197:15374	60	+
chr16	1698535	1698536	A01177:95:HFCNFDSX5:4:1117:30264:26882/1	60	-
chr16	1700277	1700278	A01177:95:HFCNFDSX5:4:1167:27199:9392	60	-
chr16	1716121	1716122	A01177:95:HFCNFDSX5:4:2355:9173:16971	60	-
chr16	1719607	1719608	A01177:95:HFCNFDSX5:4:1172:26829:5776	60	+
chr16	1725767	1725768	A01177:95:HFCNFDSX5:4:1215:20057:24518/1	60	-
chr16	1754201	1754202	A01177:95:HFCNFDSX5:4:1307:6225:36730/1	60	-
chr16	1804775	1804776	A01177:95:HFCNFDSX5:4:1439:21576:3505/1	60	+
chr16	1807361	1807362	A01177:95:HFCNFDSX5:4:1248:30391:29982/1	60	+
chr16	1807444	1807445	A01177:95:HFCNFDSX5:4:1109:3595:24283/1	60	+
chr16	1986275	1986276	A01177:95:HFCNFDSX5:4:1650:20880:10410	60	-
chr16	2050591	2050592	A01177:95:HFCNFDSX5:4:1314:26494:11428	60	-
chr16	2067659	2067660	A01177:95:HFCNFDSX5:4:1133:21667:31125/1	60	-
chr16	2068705	2068706	A01177:95:HFCNFDSX5:4:2649:28863:1752	60	+
chr16	2068853	2068854	A01177:95:HFCNFDSX5:4:2617:26784:6198/1	60	+
chr16	2081154	2081155	A01177:95:HFCNFDSX5:4:1420:30770:12915/1	60	-
chr16	2081156	2081157	A01177:95:HFCNFDSX5:4:1346:23665:18333/1	60	-
chr16	2096451	2096452	A01177:95:HFCNFDSX5:4:1143:10077:24079/1	60	-
chr16	2207368	2207369	A01177:95:HFCNFDSX5:4:1437:11442:27070/1	60	+
chr16	2208492	2208493	A01177:95:HFCNFDSX5:4:1103:20925:27054	60	+
chr16	2208493	2208494	A01177:95:HFCNFDSX5:4:1603:14353:13573	60	+
chr16	2249269	2249270	A01177:95:HFCNFDSX5:4:1377:7021:29872/1	60	-
chr16	2258706	2258707	A01177:95:HFCNFDSX5:4:1508:14597:10927	60	+
chr16	2259685	2259686	A01177:95:HFCNFDSX5:4:2115:22652:25441/1	60	-
chr16	2259996	2259997	A01177:95:HFCNFDSX5:4:1171:20455:18223/1	60	+
chr16	2260461	2260462	A01177:95:HFCNFDSX5:4:1660:11559:36855/1	60	+
chr16	2260685	2260686	A01177:95:HFCNFDSX5:4:2155:8458:22654/1	60	+
chr16	2261554	2261555	A01177:95:HFCNFDSX5:4:1124:6216:34741/1	60	+
chr16	2262506	2262507	A01177:95:HFCNFDSX5:4:1420:25554:29340/1	60	-
chr16	2431835	2431836	A01177:95:HFCNFDSX5:4:1113:2347:2080/1	60	-
chr16	2436977	2436978	A01177:95:HFCNFDSX5:4:1102:24180:27993/1	60	-
chr16	2447417	2447418	A01177:95:HFCNFDSX5:4:1505:13367:1908/1	60	+
chr16	2588597	2588598	A01177:95:HFCNFDSX5:4:1369:14570:1705	60	+
chr16	2759816	2759817	A01177:95:HFCNFDSX5:4:1105:20030:32581/1	60	+
chr16	2760791	2760792	A01177:95:HFCNFDSX5:4:2135:9109:22748	60	+
chr16	3027394	3027395	A01177:95:HFCNFDSX5:4:1102:5828:24455	60	+
chr16	3061995	3061996	A01177:95:HFCNFDSX5:4:1102:26612:26412/1	60	+
chr16	3080834	3080835	A01177:95:HFCNFDSX5:4:2562:32714:6386	60	-
chr16	3083954	3083955	A01177:95:HFCNFDSX5:4:1107:3766:31845/1	60	-
chr16	3133211	3133212	A01177:95:HFCNFDSX5:4:1432:17915:25880/1	60	+
chr16	3136575	3136576	A01177:95:HFCNFDSX5:4:1167:30273:13056/1	60	+
chr16	3228021	3228022	A01177:95:HFCNFDSX5:4:1124:4842:26162	60	+
chr16	3230488	3230489	A01177:95:HFCNFDSX5:4:1143:32371:9674/1	60	-
chr16	3230547	3230548	A01177:95:HFCNFDSX5:4:2373:9218:36057	60	+
chr16	3288293	3288294	A01177:95:HFCNFDSX5:4:1123:17671:15843/1	60	+
chr16	3299541	3299542	A01177:95:HFCNFDSX5:4:1106:21640:34428/1	60	-
[truncated: 3,961 more rows]
