# Supplementary material for: HIV-1 capsid stability enables inositol phosphate-independent infection of target cells and promotes integration into genes
Source: PLoS Pathog. 2023 Jun 2;19(6):e1011423. doi: 10.1371/journal.ppat.1011423 (PMC10266667; doi:10.1371/journal.ppat.1011423)
Supplement: S2 Data — (TAR.GZ) [file ppat.1011423.s013.tar.gz › CEM_WT_B/CA_T200I-Q219A/Unique_hg38_integration_sites/9035-GS-8.bed]

chr1	734162	734163	A01177:95:HFCNFDSX5:4:1614:1886:34976/1	60	-
chr1	817103	817104	A01177:95:HFCNFDSX5:4:1105:7211:23062/1	60	+
chr1	818864	818865	A01177:95:HFCNFDSX5:4:1516:30355:19147	60	+
chr1	846894	846895	A01177:95:HFCNFDSX5:4:1149:23502:2832/1	60	+
chr1	849360	849361	A01177:95:HFCNFDSX5:4:1169:18548:34804	60	+
chr1	956539	956540	A01177:95:HFCNFDSX5:4:1154:27778:18662	60	+
chr1	1222456	1222457	A01177:95:HFCNFDSX5:4:1615:4698:23187/1	60	-
chr1	1266488	1266489	A01177:95:HFCNFDSX5:4:1219:1181:11115/1	60	-
chr1	1317888	1317889	A01177:95:HFCNFDSX5:4:1104:31593:1407/1	60	-
chr1	1320608	1320609	A01177:95:HFCNFDSX5:4:2108:16884:20400	60	+
chr1	1389552	1389553	A01177:95:HFCNFDSX5:4:1124:6072:9596	60	+
chr1	1392284	1392285	A01177:95:HFCNFDSX5:4:1610:13105:6277/1	60	+
chr1	1392510	1392511	A01177:95:HFCNFDSX5:4:1131:14434:18818/1	60	+
chr1	1392862	1392863	A01177:95:HFCNFDSX5:4:1101:13575:2394/1	60	+
chr1	1404595	1404596	A01177:95:HFCNFDSX5:4:1236:12029:36573/1	60	-
chr1	1569914	1569915	A01177:95:HFCNFDSX5:4:1106:12491:28667/1	60	-
chr1	1617079	1617080	A01177:95:HFCNFDSX5:4:1123:30165:14904/1	60	+
chr1	1652494	1652495	A01177:95:HFCNFDSX5:4:1166:28953:29778/1	60	+
chr1	1655747	1655748	A01177:95:HFCNFDSX5:4:1105:5945:34554/1	60	+
chr1	1689195	1689196	A01177:95:HFCNFDSX5:4:1518:26747:11710	60	+
chr1	1718919	1718920	A01177:95:HFCNFDSX5:4:1318:9733:26897	60	+
chr1	1742462	1742463	A01177:95:HFCNFDSX5:4:1109:6162:21778	60	+
chr1	1768950	1768951	A01177:95:HFCNFDSX5:4:1102:10013:1360/1	60	+
chr1	1768952	1768953	A01177:95:HFCNFDSX5:4:1340:10890:12900/1	60	+
chr1	1787003	1787004	A01177:95:HFCNFDSX5:4:1656:31448:21762	60	+
chr1	1792658	1792659	A01177:95:HFCNFDSX5:4:1220:22073:12258/1	60	-
chr1	1813148	1813149	A01177:95:HFCNFDSX5:4:1134:23213:21277/1	60	+
chr1	1821595	1821596	A01177:95:HFCNFDSX5:4:1254:3613:12696/1	60	-
chr1	1826036	1826037	A01177:95:HFCNFDSX5:4:1224:26350:4539/1	60	+
chr1	1826750	1826751	A01177:95:HFCNFDSX5:4:1671:17454:36949	60	-
chr1	1836031	1836032	A01177:95:HFCNFDSX5:4:1258:16595:23594/1	60	-
chr1	1854271	1854272	A01177:95:HFCNFDSX5:4:1458:31882:25050/1	60	-
chr1	1858581	1858582	A01177:95:HFCNFDSX5:4:1405:29288:15953	60	-
chr1	1862212	1862213	A01177:95:HFCNFDSX5:4:1134:5837:26600/1	60	+
chr1	1864474	1864475	A01177:95:HFCNFDSX5:4:1141:24740:18599	60	-
chr1	2995190	2995191	A01177:95:HFCNFDSX5:4:2343:3730:26240	60	-
chr1	6320374	6320375	A01177:95:HFCNFDSX5:4:2277:21866:12555	60	-
chr1	6391704	6391705	A01177:95:HFCNFDSX5:4:2115:4508:17660	60	-
chr1	7832816	7832817	A01177:95:HFCNFDSX5:4:1156:31286:35665/1	60	+
chr1	7836581	7836582	A01177:95:HFCNFDSX5:4:2161:9444:23610	60	-
chr1	8462055	8462056	A01177:95:HFCNFDSX5:4:1431:32859:28839	60	+
chr1	8492349	8492350	A01177:95:HFCNFDSX5:4:1116:18150:30827/1	60	+
chr1	8559825	8559826	A01177:95:HFCNFDSX5:4:1102:29315:28401/1	60	+
chr1	8559827	8559828	A01177:95:HFCNFDSX5:4:1357:22498:13307/1	60	+
chr1	8683258	8683259	A01177:95:HFCNFDSX5:4:1114:1054:10958/1	60	-
chr1	8710946	8710947	A01177:95:HFCNFDSX5:4:1241:3712:28432	60	-
chr1	8714132	8714133	A01177:95:HFCNFDSX5:4:1127:6253:33238/1	60	+
chr1	8748030	8748031	A01177:95:HFCNFDSX5:4:1240:9941:24314/1	60	+
chr1	8756040	8756041	A01177:95:HFCNFDSX5:4:1115:27127:34131/1	60	-
chr1	9546168	9546169	A01177:95:HFCNFDSX5:4:2612:27254:34632	60	-
chr1	9671779	9671780	A01177:95:HFCNFDSX5:4:1133:1362:30624/1	60	-
chr1	10078704	10078705	A01177:95:HFCNFDSX5:4:2270:26304:10755	60	-
chr1	10161959	10161960	A01177:95:HFCNFDSX5:4:1212:29604:35634/1	60	-
chr1	10270071	10270072	A01177:95:HFCNFDSX5:4:1132:21178:23328/1	60	+
chr1	10275232	10275233	A01177:95:HFCNFDSX5:4:1130:13792:5337	60	+
chr1	10291904	10291905	A01177:95:HFCNFDSX5:4:1270:27859:13416/1	60	+
chr1	10322736	10322737	A01177:95:HFCNFDSX5:4:1102:6198:2644/1	60	-
chr1	10342941	10342942	A01177:95:HFCNFDSX5:4:1105:24894:5337/1	60	-
chr1	11092074	11092075	A01177:95:HFCNFDSX5:4:1140:31439:27038/1	60	-
chr1	11136787	11136788	A01177:95:HFCNFDSX5:4:1213:19868:9471/1	60	-
chr1	11186666	11186667	A01177:95:HFCNFDSX5:4:1111:18023:34209	60	-
chr1	11210571	11210572	A01177:95:HFCNFDSX5:4:1129:18267:32346/1	60	-
chr1	11241139	11241140	A01177:95:HFCNFDSX5:4:1276:23484:7780	60	+
chr1	11815173	11815174	A01177:95:HFCNFDSX5:4:1352:21178:31876	60	+
chr1	12142063	12142064	A01177:95:HFCNFDSX5:4:1121:10122:32330/1	60	-
chr1	12142066	12142067	A01177:95:HFCNFDSX5:4:1209:26964:26929/1	60	-
chr1	12253671	12253672	A01177:95:HFCNFDSX5:4:1208:26919:18114/1	60	-
chr1	12278977	12278978	A01177:95:HFCNFDSX5:4:1120:7934:24502/1	60	+
chr1	12353050	12353051	A01177:95:HFCNFDSX5:4:1339:25753:8766	60	-
chr1	12381368	12381369	A01177:95:HFCNFDSX5:4:1113:7545:27398/1	60	-
chr1	12401492	12401493	A01177:95:HFCNFDSX5:4:1109:8648:3537/1	60	+
chr1	12440085	12440086	A01177:95:HFCNFDSX5:4:1166:6162:33113/1	60	-
chr1	12440086	12440087	A01177:95:HFCNFDSX5:4:1112:30834:13150/1	60	-
chr1	12459998	12459999	A01177:95:HFCNFDSX5:4:1306:29695:5259	60	-
chr1	12473350	12473351	A01177:95:HFCNFDSX5:4:1105:10917:10786	60	+
chr1	12488930	12488931	A01177:95:HFCNFDSX5:4:1113:4146:9956/1	60	-
chr1	12493004	12493005	A01177:95:HFCNFDSX5:4:1132:32307:8907/1	60	-
chr1	12648216	12648217	A01177:95:HFCNFDSX5:4:1217:27570:21183/1	60	+
chr1	13707783	13707784	A01177:95:HFCNFDSX5:4:1305:29622:17159/1	60	-
chr1	13724294	13724295	A01177:95:HFCNFDSX5:4:1123:5412:24486/1	60	-
chr1	13738275	13738276	A01177:95:HFCNFDSX5:4:1101:13503:28166/1	60	+
chr1	13822486	13822487	A01177:95:HFCNFDSX5:4:1251:23059:16376	60	+
chr1	15856343	15856344	A01177:95:HFCNFDSX5:4:1120:4698:15045	60	-
chr1	15873030	15873031	A01177:95:HFCNFDSX5:4:1124:29613:11976/1	60	+
chr1	15882693	15882694	A01177:95:HFCNFDSX5:4:1624:9182:35117	60	+
chr1	15908900	15908901	A01177:95:HFCNFDSX5:4:1225:31286:3850/1	60	-
chr1	15926728	15926729	A01177:95:HFCNFDSX5:4:2576:7283:30545	60	+
chr1	16267634	16267635	A01177:95:HFCNFDSX5:4:2231:5159:30248	60	-
chr1	16304320	16304321	A01177:95:HFCNFDSX5:4:1101:13349:29027/1	60	-
chr1	16325474	16325475	A01177:95:HFCNFDSX5:4:1276:12246:19038/1	60	-
chr1	16395463	16395464	A01177:95:HFCNFDSX5:4:1122:18530:18928	60	+
chr1	19135199	19135200	A01177:95:HFCNFDSX5:4:1169:15438:11318/1	60	-
chr1	19157339	19157340	A01177:95:HFCNFDSX5:4:1105:21576:4539/1	60	+
chr1	19417230	19417231	A01177:95:HFCNFDSX5:4:1130:5918:7388/1	60	+
chr1	20879737	20879738	A01177:95:HFCNFDSX5:4:1106:17942:20885/1	60	+
chr1	20924947	20924948	A01177:95:HFCNFDSX5:4:1104:15067:31501/1	60	+
chr1	20980349	20980350	A01177:95:HFCNFDSX5:4:1358:25012:22921	60	-
chr1	21010011	21010012	A01177:95:HFCNFDSX5:4:1563:25717:23390	60	+
chr1	21044606	21044607	A01177:95:HFCNFDSX5:4:1134:6813:36025/1	60	+
chr1	21067601	21067602	A01177:95:HFCNFDSX5:4:1131:11134:20901/1	60	+
chr1	21107002	21107003	A01177:95:HFCNFDSX5:4:1109:16568:9486/1	60	+
chr1	21122649	21122650	A01177:95:HFCNFDSX5:4:1277:29324:29481/1	60	+
chr1	21159350	21159351	A01177:95:HFCNFDSX5:4:1107:10592:4586/1	60	+
chr1	21709781	21709782	A01177:95:HFCNFDSX5:4:1109:24822:4867/1	60	+
chr1	21709785	21709786	A01177:95:HFCNFDSX5:4:1157:12491:16391	60	-
chr1	21730209	21730210	A01177:95:HFCNFDSX5:4:1364:16839:3223/1	60	+
chr1	22507004	22507005	A01177:95:HFCNFDSX5:4:1356:24080:8844/1	60	-
chr1	23052000	23052001	A01177:95:HFCNFDSX5:4:1216:11722:2065/1	60	-
chr1	23056696	23056697	A01177:95:HFCNFDSX5:4:1102:3821:2472/1	60	+
chr1	23103486	23103487	A01177:95:HFCNFDSX5:4:2173:14696:10974	60	-
chr1	23132087	23132088	A01177:95:HFCNFDSX5:4:2426:22797:17989	60	-
chr1	23284156	23284157	A01177:95:HFCNFDSX5:4:1117:26458:36260/1	60	-
chr1	23308363	23308364	A01177:95:HFCNFDSX5:4:1109:5701:7952/1	60	-
chr1	23316540	23316541	A01177:95:HFCNFDSX5:4:2110:2392:22138	60	-
chr1	23337916	23337917	A01177:95:HFCNFDSX5:4:1322:17888:31501/1	60	-
chr1	23404977	23404978	A01177:95:HFCNFDSX5:4:1258:26639:32189/1	60	-
chr1	23780685	23780686	A01177:95:HFCNFDSX5:4:1103:12364:19147	60	+
chr1	24505345	24505346	A01177:95:HFCNFDSX5:4:1111:7509:2033/1	60	+
chr1	24537875	24537876	A01177:95:HFCNFDSX5:4:1130:6849:5149/1	60	+
chr1	24650086	24650087	A01177:95:HFCNFDSX5:4:1229:11351:28948/1	60	-
chr1	24826703	24826704	A01177:95:HFCNFDSX5:4:1107:2320:25958	60	+
chr1	25352032	25352033	A01177:95:HFCNFDSX5:4:1114:21404:14450/1	60	-
chr1	25357883	25357884	A01177:95:HFCNFDSX5:4:2114:19000:27821	60	-
chr1	25437272	25437273	A01177:95:HFCNFDSX5:4:2425:18249:3349	60	-
chr1	25463954	25463955	A01177:95:HFCNFDSX5:4:1237:30201:24330	60	-
chr1	25465478	25465479	A01177:95:HFCNFDSX5:4:1107:4698:25160/1	60	+
chr1	25476373	25476374	A01177:95:HFCNFDSX5:4:1501:16432:25473/1	60	-
chr1	25483022	25483023	A01177:95:HFCNFDSX5:4:1263:10936:7059/1	60	-
chr1	25589083	25589084	A01177:95:HFCNFDSX5:4:1373:16062:20259/1	60	-
chr1	25901481	25901482	A01177:95:HFCNFDSX5:4:1143:19741:30264/1	60	+
chr1	26248054	26248055	A01177:95:HFCNFDSX5:4:1413:30147:5979	60	-
chr1	26567170	26567171	A01177:95:HFCNFDSX5:4:1449:2754:31970/1	60	-
chr1	26754161	26754162	A01177:95:HFCNFDSX5:4:1359:6162:20243	60	-
chr1	27487282	27487283	A01177:95:HFCNFDSX5:4:1437:16947:14622	60	+
chr1	27807687	27807688	A01177:95:HFCNFDSX5:4:1247:30219:8171	60	-
chr1	28056408	28056409	A01177:95:HFCNFDSX5:4:1105:22670:34397/1	60	-
chr1	28069599	28069600	A01177:95:HFCNFDSX5:4:1452:23963:32628/1	60	-
chr1	28221213	28221214	A01177:95:HFCNFDSX5:4:1205:14940:7482/1	60	-
chr1	28676095	28676096	A01177:95:HFCNFDSX5:4:1631:32488:7341	60	-
chr1	28951069	28951070	A01177:95:HFCNFDSX5:4:1147:21929:2581	60	+
chr1	28974667	28974668	A01177:95:HFCNFDSX5:4:1167:26332:25144/1	60	-
chr1	29008727	29008728	A01177:95:HFCNFDSX5:4:1223:14823:2143	60	-
chr1	29012842	29012843	A01177:95:HFCNFDSX5:4:1309:21323:23077	60	-
chr1	29065412	29065413	A01177:95:HFCNFDSX5:4:1566:16541:3020/1	60	+
chr1	29164359	29164360	A01177:95:HFCNFDSX5:4:1141:17255:11021/1	60	-
chr1	30971995	30971996	A01177:95:HFCNFDSX5:4:1107:6153:15593/1	60	-
chr1	31011732	31011733	A01177:95:HFCNFDSX5:4:1146:21875:32550/1	60	-
chr1	31028251	31028252	A01177:95:HFCNFDSX5:4:1112:15817:12884	60	+
chr1	31127813	31127814	A01177:95:HFCNFDSX5:4:1471:25093:25191/1	60	-
chr1	31315497	31315498	A01177:95:HFCNFDSX5:4:1120:7446:35274	60	-
chr1	31332740	31332741	A01177:95:HFCNFDSX5:4:1201:10511:27899/1	60	+
chr1	31826935	31826936	A01177:95:HFCNFDSX5:4:1115:4797:10238	60	-
chr1	31910472	31910473	A01177:95:HFCNFDSX5:4:1168:31738:3599/1	60	+
chr1	31913213	31913214	A01177:95:HFCNFDSX5:4:1114:30029:36746/1	60	-
chr1	31913596	31913597	A01177:95:HFCNFDSX5:4:1124:17300:20275/1	60	+
chr1	31914597	31914598	A01177:95:HFCNFDSX5:4:1454:15745:34867/1	60	+
chr1	31916518	31916519	A01177:95:HFCNFDSX5:4:1226:6488:22623/1	60	-
chr1	31926702	31926703	A01177:95:HFCNFDSX5:4:1369:14561:29121/1	60	+
chr1	32002566	32002567	A01177:95:HFCNFDSX5:4:1237:30355:12038/1	60	+
chr1	32020787	32020788	A01177:95:HFCNFDSX5:4:2264:4562:10958	60	-
chr1	32044395	32044396	A01177:95:HFCNFDSX5:4:1167:7175:36276/1	60	-
chr1	32128886	32128887	A01177:95:HFCNFDSX5:4:1134:6171:11052/1	60	+
chr1	32278429	32278430	A01177:95:HFCNFDSX5:4:1454:30734:13761	60	-
chr1	32300038	32300039	A01177:95:HFCNFDSX5:4:1231:31548:23312	60	-
chr1	32311669	32311670	A01177:95:HFCNFDSX5:4:1412:2275:36245	60	-
chr1	32325609	32325610	A01177:95:HFCNFDSX5:4:1307:4969:15327/1	60	+
chr1	32658180	32658181	A01177:95:HFCNFDSX5:4:1104:30092:18662/1	60	+
chr1	32730830	32730831	A01177:95:HFCNFDSX5:4:1137:6424:13275/1	60	-
chr1	32806914	32806915	A01177:95:HFCNFDSX5:4:1177:16098:5102/1	60	+
chr1	32833384	32833385	A01177:95:HFCNFDSX5:4:1140:32045:20697/1	60	+
chr1	32854979	32854980	A01177:95:HFCNFDSX5:4:1112:10185:12054/1	60	+
chr1	34998626	34998627	A01177:95:HFCNFDSX5:4:1110:30635:21010/1	60	-
chr1	35103127	35103128	A01177:95:HFCNFDSX5:4:1428:17345:33912/1	60	-
chr1	35320840	35320841	A01177:95:HFCNFDSX5:4:1449:7319:1517/1	60	-
chr1	35343056	35343057	A01177:95:HFCNFDSX5:4:1271:14226:12978/1	60	+
chr1	35367454	35367455	A01177:95:HFCNFDSX5:4:1411:9634:6778	60	+
chr1	35396191	35396192	A01177:95:HFCNFDSX5:4:1151:10538:17174	60	-
chr1	35396788	35396789	A01177:95:HFCNFDSX5:4:1321:3766:30530/1	60	+
chr1	35402159	35402160	A01177:95:HFCNFDSX5:4:1302:14118:3302/1	60	+
chr1	35404859	35404860	A01177:95:HFCNFDSX5:4:1138:8296:20995/1	60	+
chr1	35410277	35410278	A01177:95:HFCNFDSX5:4:1222:9652:1266/1	60	+
chr1	35429239	35429240	A01177:95:HFCNFDSX5:4:1246:21866:12806/1	60	-
chr1	35442327	35442328	A01177:95:HFCNFDSX5:4:2105:3694:4820	60	-
chr1	35512028	35512029	A01177:95:HFCNFDSX5:4:1128:4074:5415	60	+
chr1	35745381	35745382	A01177:95:HFCNFDSX5:4:1105:30246:19680/1	60	+
chr1	35759268	35759269	A01177:95:HFCNFDSX5:4:1242:6587:27837	60	+
chr1	35890916	35890917	A01177:95:HFCNFDSX5:4:1109:27498:36746/1	60	-
chr1	35936020	35936021	A01177:95:HFCNFDSX5:4:1139:28763:27352/1	60	-
chr1	35960474	35960475	A01177:95:HFCNFDSX5:4:1146:13042:13902/1	60	+
chr1	36390396	36390397	A01177:95:HFCNFDSX5:4:1113:1850:12493/1	60	-
chr1	37080297	37080298	A01177:95:HFCNFDSX5:4:1219:15194:19977	60	+
chr1	39198572	39198573	A01177:95:HFCNFDSX5:4:2242:4598:30812	60	+
chr1	39208588	39208589	A01177:95:HFCNFDSX5:4:1110:30237:6887/1	60	-
chr1	39226422	39226423	A01177:95:HFCNFDSX5:4:2420:17011:10034	60	-
chr1	39287768	39287769	A01177:95:HFCNFDSX5:4:1214:6244:27430/1	60	+
chr1	39298604	39298605	A01177:95:HFCNFDSX5:4:1605:12400:3396/1	60	-
chr1	39298870	39298871	A01177:95:HFCNFDSX5:4:2556:7166:25394	60	-
chr1	39318592	39318593	A01177:95:HFCNFDSX5:4:1133:20627:30044/1	60	-
chr1	39454086	39454087	A01177:95:HFCNFDSX5:4:1146:24071:23359	60	-
chr1	39537465	39537466	A01177:95:HFCNFDSX5:4:2529:27914:10723	60	-
chr1	40069911	40069912	A01177:95:HFCNFDSX5:4:1109:17047:19147/1	60	+
chr1	40069912	40069913	A01177:95:HFCNFDSX5:4:1505:11812:22764	60	+
chr1	40163034	40163035	A01177:95:HFCNFDSX5:4:1143:13657:17033/1	60	-
chr1	40396739	40396740	A01177:95:HFCNFDSX5:4:2409:24677:29230	60	-
chr1	40694272	40694273	A01177:95:HFCNFDSX5:4:1645:27480:30733	60	+
chr1	40732165	40732166	A01177:95:HFCNFDSX5:4:2657:2808:6198	60	+
chr1	41127003	41127004	A01177:95:HFCNFDSX5:4:1173:1759:24956/1	60	+
chr1	41146577	41146578	A01177:95:HFCNFDSX5:4:1167:21088:10332/1	60	+
chr1	41192611	41192612	A01177:95:HFCNFDSX5:4:1106:22200:28040	60	+
chr1	42769819	42769820	A01177:95:HFCNFDSX5:4:1112:19795:24189/1	60	+
chr1	42772959	42772960	A01177:95:HFCNFDSX5:4:1166:14733:25473/1	60	-
chr1	42812067	42812068	A01177:95:HFCNFDSX5:4:1109:20428:20525/1	60	+
chr1	43406542	43406543	A01177:95:HFCNFDSX5:4:2657:15564:29011	60	-
chr1	43617744	43617745	A01177:95:HFCNFDSX5:4:1450:15709:32142/1	60	+
chr1	43655918	43655919	A01177:95:HFCNFDSX5:4:1103:23836:32440/1	60	+
chr1	43659037	43659038	A01177:95:HFCNFDSX5:4:1139:7084:28948/1	60	-
chr1	43666228	43666229	A01177:95:HFCNFDSX5:4:1134:7003:8954/1	60	-
chr1	43675123	43675124	A01177:95:HFCNFDSX5:4:1124:16179:25473/1	60	+
chr1	43701816	43701817	A01177:95:HFCNFDSX5:4:1102:28221:24439/1	60	+
chr1	43749652	43749653	A01177:95:HFCNFDSX5:4:1269:30174:34961/1	60	-
chr1	43769285	43769286	A01177:95:HFCNFDSX5:4:1109:29758:34616/1	60	-
chr1	43776043	43776044	A01177:95:HFCNFDSX5:4:1118:2998:3928/1	60	+
chr1	43781006	43781007	A01177:95:HFCNFDSX5:4:1154:26793:14137/1	60	-
chr1	43846853	43846854	A01177:95:HFCNFDSX5:4:1263:31765:20744/1	60	+
chr1	43915682	43915683	A01177:95:HFCNFDSX5:4:1466:10719:18396	60	+
chr1	44340998	44340999	A01177:95:HFCNFDSX5:4:1115:31123:4507/1	60	-
chr1	44750833	44750834	A01177:95:HFCNFDSX5:4:1350:16260:36229/1	60	+
chr1	44755907	44755908	A01177:95:HFCNFDSX5:4:1102:25084:36354/1	60	+
chr1	44866506	44866507	A01177:95:HFCNFDSX5:4:1105:22119:3129	60	+
chr1	44938869	44938870	A01177:95:HFCNFDSX5:4:2124:14904:8609	60	-
chr1	44947190	44947191	A01177:95:HFCNFDSX5:4:1166:14796:34131	60	-
chr1	44964655	44964656	A01177:95:HFCNFDSX5:4:1239:11713:7592	60	+
chr1	45334683	45334684	A01177:95:HFCNFDSX5:4:1551:25409:34256	60	-
chr1	45452794	45452795	A01177:95:HFCNFDSX5:4:1144:13964:2127/1	60	-
chr1	45480912	45480913	A01177:95:HFCNFDSX5:4:1639:15022:17018	60	-
chr1	45641542	45641543	A01177:95:HFCNFDSX5:4:1175:30544:12493	60	+
chr1	45719675	45719676	A01177:95:HFCNFDSX5:4:1153:27814:31187	60	-
chr1	45742226	45742227	A01177:95:HFCNFDSX5:4:1203:13250:16955/1	60	+
chr1	46062128	46062129	A01177:95:HFCNFDSX5:4:1256:22905:20838/1	60	-
chr1	46120867	46120868	A01177:95:HFCNFDSX5:4:2546:7464:28792	60	-
chr1	46254788	46254789	A01177:95:HFCNFDSX5:4:2429:29658:29121	60	+
chr1	46332115	46332116	A01177:95:HFCNFDSX5:4:2210:15402:21089	60	+
chr1	48945157	48945158	A01177:95:HFCNFDSX5:4:2108:23565:25582	60	-
chr1	50579645	50579646	A01177:95:HFCNFDSX5:4:1150:6488:2988/1	60	-
chr1	51106798	51106799	A01177:95:HFCNFDSX5:4:2167:22073:23750	60	-
chr1	51467144	51467145	A01177:95:HFCNFDSX5:4:1135:25608:20603/1	60	-
chr1	51470193	51470194	A01177:95:HFCNFDSX5:4:1114:23258:25019/1	60	-
chr1	51503698	51503699	A01177:95:HFCNFDSX5:4:1103:31684:2472/1	60	+
chr1	51656241	51656242	A01177:95:HFCNFDSX5:4:1113:27887:17221	60	+
chr1	51810732	51810733	A01177:95:HFCNFDSX5:4:1501:13711:24455/1	60	+
chr1	52070435	52070436	A01177:95:HFCNFDSX5:4:1124:30481:20932/1	60	-
chr1	52235857	52235858	A01177:95:HFCNFDSX5:4:1121:29912:33912/1	60	-
chr1	52450085	52450086	A01177:95:HFCNFDSX5:4:1118:25418:34554/1	60	+
chr1	52485653	52485654	A01177:95:HFCNFDSX5:4:1121:23954:1423/1	60	-
chr1	52489356	52489357	A01177:95:HFCNFDSX5:4:2556:13141:6778	60	-
chr1	52507812	52507813	A01177:95:HFCNFDSX5:4:1349:14461:30671/1	60	-
chr1	52974036	52974037	A01177:95:HFCNFDSX5:4:1222:19171:2127/1	60	-
chr1	53025752	53025753	A01177:95:HFCNFDSX5:4:1162:31756:8453/1	60	-
chr1	53043418	53043419	A01177:95:HFCNFDSX5:4:2652:9263:9173	60	-
chr1	53335338	53335339	A01177:95:HFCNFDSX5:4:1148:18430:1720	60	-
chr1	53728587	53728588	A01177:95:HFCNFDSX5:4:1104:28031:12931/1	60	-
chr1	55163790	55163791	A01177:95:HFCNFDSX5:4:2463:27588:35806	60	-
chr1	57202989	57202990	A01177:95:HFCNFDSX5:4:1115:23086:1360/1	60	-
chr1	58544405	58544406	A01177:95:HFCNFDSX5:4:1115:20238:17503/1	60	+
chr1	59245342	59245343	A01177:95:HFCNFDSX5:4:1335:27724:16877/1	60	+
chr1	59344373	59344374	A01177:95:HFCNFDSX5:4:1115:3839:22044/1	60	-
chr1	59493146	59493147	A01177:95:HFCNFDSX5:4:1119:22535:17409	60	-
chr1	60202978	60202979	A01177:95:HFCNFDSX5:4:1474:26467:4366/1	60	+
chr1	62446381	62446382	A01177:95:HFCNFDSX5:4:1168:1922:3443/1	60	+
chr1	62504477	62504478	A01177:95:HFCNFDSX5:4:1115:25789:23015/1	60	-
chr1	62547916	62547917	A01177:95:HFCNFDSX5:4:1107:31693:29637/1	60	+
chr1	62835430	62835431	A01177:95:HFCNFDSX5:4:2544:22535:32659	60	-
chr1	62852468	62852469	A01177:95:HFCNFDSX5:4:1653:22896:18098	60	-
chr1	63253779	63253780	A01177:95:HFCNFDSX5:4:1324:14027:24502/1	60	-
chr1	63488908	63488909	A01177:95:HFCNFDSX5:4:1101:3595:3928/1	60	-
chr1	65250281	65250282	A01177:95:HFCNFDSX5:4:1372:24370:22216/1	60	+
chr1	65270363	65270364	A01177:95:HFCNFDSX5:4:1108:32172:28338/1	60	-
chr1	66852582	66852583	A01177:95:HFCNFDSX5:4:1177:9905:23093/1	60	+
chr1	66941331	66941332	A01177:95:HFCNFDSX5:4:1145:28528:2832/1	60	+
chr1	66983368	66983369	A01177:95:HFCNFDSX5:4:1145:3893:1501/1	60	+
chr1	66999507	66999508	A01177:95:HFCNFDSX5:4:1110:5520:33818/1	60	-
chr1	67247513	67247514	A01177:95:HFCNFDSX5:4:1626:16685:32863	60	-
chr1	67407864	67407865	A01177:95:HFCNFDSX5:4:1102:11704:8547/1	60	+
chr1	67979136	67979137	A01177:95:HFCNFDSX5:4:1109:8838:32518/1	60	-
chr1	68489635	68489636	A01177:95:HFCNFDSX5:4:1134:26078:8390/1	60	+
chr1	70283335	70283336	A01177:95:HFCNFDSX5:4:1112:29848:6652/1	60	+
chr1	70912563	70912564	A01177:95:HFCNFDSX5:4:1243:30400:36793/1	60	+
chr1	71652329	71652330	A01177:95:HFCNFDSX5:4:1110:17517:11381/1	60	-
chr1	72204032	72204033	A01177:95:HFCNFDSX5:4:2158:1561:27242	60	+
chr1	72670755	72670756	A01177:95:HFCNFDSX5:4:1103:22236:23688/1	60	-
chr1	72764488	72764489	A01177:95:HFCNFDSX5:4:1117:17644:2738/1	60	+
chr1	74245536	74245537	A01177:95:HFCNFDSX5:4:2656:23963:35759	60	+
chr1	75247193	75247194	A01177:95:HFCNFDSX5:4:1210:6912:8422/1	60	-
chr1	75371308	75371309	A01177:95:HFCNFDSX5:4:1133:5511:16203/1	60	+
chr1	75493240	75493241	A01177:95:HFCNFDSX5:4:1109:14895:14105/1	60	+
chr1	75578338	75578339	A01177:95:HFCNFDSX5:4:1110:21757:17848/1	60	+
chr1	75763422	75763423	A01177:95:HFCNFDSX5:4:1305:28113:10066/1	60	-
chr1	76714283	76714284	A01177:95:HFCNFDSX5:4:1431:1036:31657	60	+
chr1	77576351	77576352	A01177:95:HFCNFDSX5:4:1276:29297:7576/1	60	-
chr1	77735090	77735091	A01177:95:HFCNFDSX5:4:1277:26684:31140/1	60	-
chr1	78008665	78008666	A01177:95:HFCNFDSX5:4:1131:28266:26271/1	60	+
chr1	81507327	81507328	A01177:95:HFCNFDSX5:4:1552:8865:13651/1	60	-
chr1	81858884	81858885	A01177:95:HFCNFDSX5:4:1623:28845:31250/1	60	-
chr1	82576861	82576862	A01177:95:HFCNFDSX5:4:1165:31367:28447/1	60	-
chr1	84651770	84651771	A01177:95:HFCNFDSX5:4:1137:10764:2347/1	60	+
chr1	84763961	84763962	A01177:95:HFCNFDSX5:4:1105:3486:3364/1	60	-
chr1	85160343	85160344	A01177:95:HFCNFDSX5:4:1125:18349:1924/1	60	-
chr1	85180333	85180334	A01177:95:HFCNFDSX5:4:2563:19370:13088	60	+
chr1	86726690	86726691	A01177:95:HFCNFDSX5:4:1134:27407:31360/1	60	-
chr1	88785825	88785826	A01177:95:HFCNFDSX5:4:1315:25663:27148	60	-
chr1	89260845	89260846	A01177:95:HFCNFDSX5:4:1106:28881:6042/1	60	+
chr1	89721184	89721185	A01177:95:HFCNFDSX5:4:1607:16848:20870/1	60	+
chr1	89857784	89857785	A01177:95:HFCNFDSX5:4:1143:32226:22514/1	60	+
chr1	89967624	89967625	A01177:95:HFCNFDSX5:4:2318:7654:21543	60	+
chr1	90936520	90936521	A01177:95:HFCNFDSX5:4:1126:24297:4742/1	60	+
chr1	90976401	90976402	A01177:95:HFCNFDSX5:4:1108:20907:1908/1	60	-
chr1	91508675	91508676	A01177:95:HFCNFDSX5:4:1377:16631:28040/1	60	-
chr1	92289240	92289241	A01177:95:HFCNFDSX5:4:1222:5629:24079/1	60	-
chr1	92303237	92303238	A01177:95:HFCNFDSX5:4:1117:32054:29168/1	60	+
chr1	92325112	92325113	A01177:95:HFCNFDSX5:4:1338:9643:13244/1	60	-
chr1	92336630	92336631	A01177:95:HFCNFDSX5:4:1276:19144:24408/1	60	+
chr1	92516306	92516307	A01177:95:HFCNFDSX5:4:1101:4246:16235/1	60	-
chr1	92536875	92536876	A01177:95:HFCNFDSX5:4:1177:13874:19445/1	60	-
chr1	92539628	92539629	A01177:95:HFCNFDSX5:4:2544:26883:30264	60	+
chr1	92571328	92571329	A01177:95:HFCNFDSX5:4:1351:10646:6464	60	-
chr1	92760983	92760984	A01177:95:HFCNFDSX5:4:1248:1533:6057/1	60	-
chr1	92951891	92951892	A01177:95:HFCNFDSX5:4:1253:1353:7842/1	60	-
chr1	92962692	92962693	A01177:95:HFCNFDSX5:4:2618:7247:28729	60	-
chr1	93138659	93138660	A01177:95:HFCNFDSX5:4:2172:24614:28494	60	-
chr1	93158873	93158874	A01177:95:HFCNFDSX5:4:1129:8088:17879/1	60	+
chr1	93216711	93216712	A01177:95:HFCNFDSX5:4:1166:25789:31876/1	60	+
chr1	93255964	93255965	A01177:95:HFCNFDSX5:4:1157:24858:5306/1	60	+
chr1	93261315	93261316	A01177:95:HFCNFDSX5:4:1305:9679:19601/1	60	+
chr1	93363900	93363901	A01177:95:HFCNFDSX5:4:2558:32235:22999	60	+
chr1	94133236	94133237	A01177:95:HFCNFDSX5:4:1469:24686:24017/1	60	+
chr1	94492989	94492990	A01177:95:HFCNFDSX5:4:2143:11894:21778	60	+
chr1	94498037	94498038	A01177:95:HFCNFDSX5:4:1117:2663:27868	60	-
chr1	96023937	96023938	A01177:95:HFCNFDSX5:4:1276:9399:28228/1	60	-
chr1	96742445	96742446	A01177:95:HFCNFDSX5:4:1308:23294:14465/1	60	+
chr1	96778435	96778436	A01177:95:HFCNFDSX5:4:1149:15429:30185/1	60	-
chr1	97609527	97609528	A01177:95:HFCNFDSX5:4:1438:6126:28510	60	-
chr1	97664914	97664915	A01177:95:HFCNFDSX5:4:1338:2302:20165	60	+
chr1	97688315	97688316	A01177:95:HFCNFDSX5:4:1148:4915:14732/1	60	+
chr1	97784241	97784242	A01177:95:HFCNFDSX5:4:1135:12933:7451/1	60	+
chr1	97878889	97878890	A01177:95:HFCNFDSX5:4:1558:14814:12242/1	60	-
chr1	98257898	98257899	A01177:95:HFCNFDSX5:4:1129:9362:34053/1	60	+
chr1	98386369	98386370	A01177:95:HFCNFDSX5:4:1216:32651:2707	60	+
chr1	99910276	99910277	A01177:95:HFCNFDSX5:4:1352:13539:27571	60	-
chr1	100503438	100503439	A01177:95:HFCNFDSX5:4:1247:27407:18302/1	60	+
chr1	101770512	101770513	A01177:95:HFCNFDSX5:4:1102:15320:31031/1	60	-
chr1	103518530	103518531	A01177:95:HFCNFDSX5:4:1123:1850:7357/1	60	+
chr1	103536059	103536060	A01177:95:HFCNFDSX5:4:1278:3432:26757/1	60	+
chr1	107613886	107613887	A01177:95:HFCNFDSX5:4:1655:22824:36699	60	-
chr1	107636650	107636651	A01177:95:HFCNFDSX5:4:1210:6479:30968/1	60	+
chr1	107676286	107676287	A01177:95:HFCNFDSX5:4:1122:4137:22999/1	60	+
chr1	107681089	107681090	A01177:95:HFCNFDSX5:4:1173:25066:34162/1	60	-
chr1	107706026	107706027	A01177:95:HFCNFDSX5:4:1125:10926:28181/1	60	-
chr1	107764623	107764624	A01177:95:HFCNFDSX5:4:1112:23194:7999/1	60	+
chr1	107860334	107860335	A01177:95:HFCNFDSX5:4:1234:9706:30859/1	60	+
chr1	107886188	107886189	A01177:95:HFCNFDSX5:4:1640:25247:1313	60	-
chr1	108059380	108059381	A01177:95:HFCNFDSX5:4:1110:20961:2409/1	60	-
chr1	108073446	108073447	A01177:95:HFCNFDSX5:4:1275:21793:33599	60	+
chr1	108757948	108757949	A01177:95:HFCNFDSX5:4:1353:31232:18286/1	60	-
chr1	108775329	108775330	A01177:95:HFCNFDSX5:4:2573:6307:20870	60	-
chr1	108799326	108799327	A01177:95:HFCNFDSX5:4:1362:28935:32127	60	-
chr1	109646817	109646818	A01177:95:HFCNFDSX5:4:1344:25617:1579	60	+
chr1	109646818	109646819	A01177:95:HFCNFDSX5:4:1234:28872:8656	60	+
chr1	109756426	109756427	A01177:95:HFCNFDSX5:4:2358:13621:32346	60	+
chr1	110343270	110343271	A01177:95:HFCNFDSX5:4:1124:31349:20275/1	60	+
chr1	110349223	110349224	A01177:95:HFCNFDSX5:4:2132:10366:10833	60	-
chr1	111178532	111178533	A01177:95:HFCNFDSX5:4:1114:21404:24471/1	60	+
chr1	111237732	111237733	A01177:95:HFCNFDSX5:4:1117:25762:15389/1	60	-
chr1	113398093	113398094	A01177:95:HFCNFDSX5:4:1578:22209:19914/1	60	-
chr1	113847146	113847147	A01177:95:HFCNFDSX5:4:1113:31711:1736/1	60	+
chr1	114357629	114357630	A01177:95:HFCNFDSX5:4:2161:6741:1204	60	-
chr1	114360821	114360822	A01177:95:HFCNFDSX5:4:1275:24921:21418	60	+
chr1	114395809	114395810	A01177:95:HFCNFDSX5:4:1103:15121:19570/1	60	-
chr1	114407066	114407067	A01177:95:HFCNFDSX5:4:2272:12518:14622	60	-
chr1	114463479	114463480	A01177:95:HFCNFDSX5:4:1165:29315:29778/1	60	-
chr1	114464794	114464795	A01177:95:HFCNFDSX5:4:1118:16767:11772	60	-
chr1	114725539	114725540	A01177:95:HFCNFDSX5:4:1134:22950:33098/1	60	-
chr1	115152252	115152253	A01177:95:HFCNFDSX5:4:2418:14271:20885	60	-
chr1	116106677	116106678	A01177:95:HFCNFDSX5:4:1615:25617:20243/1	60	+
chr1	116394525	116394526	A01177:95:HFCNFDSX5:4:1133:18756:33974/1	60	+
chr1	117408006	117408007	A01177:95:HFCNFDSX5:4:1160:8187:22185/1	60	+
chr1	117493815	117493816	A01177:95:HFCNFDSX5:4:1202:20618:22795/1	60	+
chr1	117970470	117970471	A01177:95:HFCNFDSX5:4:2176:11216:33912	60	+
chr1	120932499	120932500	A01177:95:HFCNFDSX5:4:1153:17824:13197/1	60	+
chr1	121218618	121218619	A01177:95:HFCNFDSX5:4:2560:10230:35149	60	+
chr1	144933717	144933718	A01177:95:HFCNFDSX5:4:2424:3794:29575	60	-
chr1	145023868	145023869	A01177:95:HFCNFDSX5:4:1110:18114:21245/1	60	-
chr1	145908758	145908759	A01177:95:HFCNFDSX5:4:1468:14064:26068/1	60	+
chr1	147577131	147577132	A01177:95:HFCNFDSX5:4:1111:22327:24940/1	60	+
chr1	147687018	147687019	A01177:95:HFCNFDSX5:4:1131:29297:31532	60	-
chr1	149486813	149486814	A01177:95:HFCNFDSX5:4:2460:4246:28698	60	-
chr1	149576756	149576757	A01177:95:HFCNFDSX5:4:1261:32759:27132/1	60	+
chr1	149996399	149996400	A01177:95:HFCNFDSX5:4:1357:9706:9032	60	-
chr1	150073403	150073404	A01177:95:HFCNFDSX5:4:1103:23719:25661/1	60	-
chr1	150085270	150085271	A01177:95:HFCNFDSX5:4:1119:1660:4147/1	60	+
chr1	150085665	150085666	A01177:95:HFCNFDSX5:4:1268:31937:34287	60	-
chr1	150086550	150086551	A01177:95:HFCNFDSX5:4:1174:29414:9283/1	60	-
chr1	150093005	150093006	A01177:95:HFCNFDSX5:4:1164:5448:31939	60	-
chr1	150220242	150220243	A01177:95:HFCNFDSX5:4:1222:18421:6370/1	60	+
chr1	150432210	150432211	A01177:95:HFCNFDSX5:4:1156:15510:18114/1	60	+
chr1	150470943	150470944	A01177:95:HFCNFDSX5:4:1139:25726:7216	60	-
chr1	150571461	150571462	A01177:95:HFCNFDSX5:4:1177:26910:7138/1	60	-
chr1	150649707	150649708	A01177:95:HFCNFDSX5:4:1154:15628:35540/1	60	-
chr1	150694223	150694224	A01177:95:HFCNFDSX5:4:1346:13476:2002	60	+
chr1	150823879	150823880	A01177:95:HFCNFDSX5:4:1256:29830:19836/1	60	+
chr1	150955737	150955738	A01177:95:HFCNFDSX5:4:1210:21640:16830/1	60	-
chr1	151068601	151068602	A01177:95:HFCNFDSX5:4:2269:1380:21104	60	+
chr1	151377479	151377480	A01177:95:HFCNFDSX5:4:1219:30734:8218/1	60	+
chr1	151429927	151429928	A01177:95:HFCNFDSX5:4:1243:22598:8563/1	60	-
chr1	151430189	151430190	A01177:95:HFCNFDSX5:4:1151:19199:29324/1	60	+
chr1	151469260	151469261	A01177:95:HFCNFDSX5:4:1437:4517:31454/1	60	-
chr1	151577431	151577432	A01177:95:HFCNFDSX5:4:1511:14606:18709	60	-
chr1	151617796	151617797	A01177:95:HFCNFDSX5:4:1155:16821:11052/1	60	+
chr1	151664700	151664701	A01177:95:HFCNFDSX5:4:2313:28565:2801	60	+
chr1	152332097	152332098	A01177:95:HFCNFDSX5:4:1323:12870:2049/1	60	-
chr1	152991104	152991105	A01177:95:HFCNFDSX5:4:1419:16179:17832/1	60	-
chr1	153078876	153078877	A01177:95:HFCNFDSX5:4:1602:22987:9549	60	-
chr1	153641474	153641475	A01177:95:HFCNFDSX5:4:2339:14624:32831	60	-
chr1	153645949	153645950	A01177:95:HFCNFDSX5:4:2260:5801:16078	60	-
chr1	153663303	153663304	A01177:95:HFCNFDSX5:4:1128:29812:10880/1	60	-
chr1	153889827	153889828	A01177:95:HFCNFDSX5:4:1119:31087:31062/1	60	-
chr1	154274588	154274589	A01177:95:HFCNFDSX5:4:1278:21712:15045/1	60	+
chr1	155380300	155380301	A01177:95:HFCNFDSX5:4:1243:14299:5274/1	60	-
chr1	155380714	155380715	A01177:95:HFCNFDSX5:4:1363:1244:7936/1	60	-
chr1	155383161	155383162	A01177:95:HFCNFDSX5:4:1262:5674:10880/1	60	-
chr1	155383651	155383652	A01177:95:HFCNFDSX5:4:1131:31159:19570/1	60	-
chr1	155384127	155384128	A01177:95:HFCNFDSX5:4:1366:30183:25207/1	60	-
chr1	155406463	155406464	A01177:95:HFCNFDSX5:4:1148:23773:36714/1	60	+
chr1	155406465	155406466	A01177:95:HFCNFDSX5:4:2453:22480:21512	60	+
chr1	155503925	155503926	A01177:95:HFCNFDSX5:4:1107:18177:27179/1	60	+
chr1	155521529	155521530	A01177:95:HFCNFDSX5:4:1211:20817:11052/1	60	+
chr1	155534362	155534363	A01177:95:HFCNFDSX5:4:1120:6397:21621/1	60	-
chr1	155732157	155732158	A01177:95:HFCNFDSX5:4:2120:4209:22968	60	-
chr1	155732158	155732159	A01177:95:HFCNFDSX5:4:1106:1072:9486/1	60	-
chr1	155788435	155788436	A01177:95:HFCNFDSX5:4:1119:29170:32847/1	60	+
chr1	155821990	155821991	A01177:95:HFCNFDSX5:4:1208:9362:7560/1	60	+
chr1	155901921	155901922	A01177:95:HFCNFDSX5:4:1110:31123:32722/1	60	+
chr1	155919417	155919418	A01177:95:HFCNFDSX5:4:1110:18457:29512/1	60	+
chr1	155947561	155947562	A01177:95:HFCNFDSX5:4:1359:15040:31360	60	-
chr1	156012642	156012643	A01177:95:HFCNFDSX5:4:1129:29559:12038/1	60	-
chr1	156255201	156255202	A01177:95:HFCNFDSX5:4:1120:18123:36761/1	60	+
chr1	156289050	156289051	A01177:95:HFCNFDSX5:4:1115:4372:11256/1	60	+
chr1	156307232	156307233	A01177:95:HFCNFDSX5:4:1259:22661:25676	60	+
chr1	156333575	156333576	A01177:95:HFCNFDSX5:4:1306:4969:28040/1	60	-
chr1	156469085	156469086	A01177:95:HFCNFDSX5:4:1519:14669:21104	60	+
chr1	156517752	156517753	A01177:95:HFCNFDSX5:4:1109:30382:30718/1	60	+
chr1	156552165	156552166	A01177:95:HFCNFDSX5:4:1550:28393:34695/1	60	-
chr1	156566318	156566319	A01177:95:HFCNFDSX5:4:2629:1696:26569	60	-
chr1	157864141	157864142	A01177:95:HFCNFDSX5:4:1314:20347:23985	60	+
chr1	158265862	158265863	A01177:95:HFCNFDSX5:4:1613:21640:21559	60	+
chr1	158410134	158410135	A01177:95:HFCNFDSX5:4:1171:30734:6558/1	60	-
chr1	158411972	158411973	A01177:95:HFCNFDSX5:4:1120:29740:23844/1	60	+
chr1	159017749	159017750	A01177:95:HFCNFDSX5:4:1346:14262:3646/1	60	+
chr1	159223459	159223460	A01177:95:HFCNFDSX5:4:2177:1316:14763/1	60	-
chr1	160227731	160227732	A01177:95:HFCNFDSX5:4:1141:25274:15045/1	60	-
chr1	160561403	160561404	A01177:95:HFCNFDSX5:4:1109:10890:9048/1	60	+
chr1	160589777	160589778	A01177:95:HFCNFDSX5:4:1110:10963:2973/1	60	-
chr1	161127509	161127510	A01177:95:HFCNFDSX5:4:1132:30219:36354/1	60	-
chr1	161782158	161782159	A01177:95:HFCNFDSX5:4:1127:21730:31297/1	60	-
chr1	161825595	161825596	A01177:95:HFCNFDSX5:4:1539:27706:3975/1	60	-
chr1	161862099	161862100	A01177:95:HFCNFDSX5:4:1207:20464:20243/1	60	-
chr1	161880684	161880685	A01177:95:HFCNFDSX5:4:1112:19777:3490/1	60	+
chr1	161961710	161961711	A01177:95:HFCNFDSX5:4:1227:27272:36949	60	-
chr1	162656501	162656502	A01177:95:HFCNFDSX5:4:1121:22001:7686/1	60	+
chr1	162925445	162925446	A01177:95:HFCNFDSX5:4:1417:12373:11804	60	-
chr1	163927953	163927954	A01177:95:HFCNFDSX5:4:1114:26802:26303/1	60	+
chr1	166865157	166865158	A01177:95:HFCNFDSX5:4:1429:3568:2253/1	60	-
chr1	167097074	167097075	A01177:95:HFCNFDSX5:4:1229:4707:34131/1	60	+
chr1	167099584	167099585	A01177:95:HFCNFDSX5:4:1154:16387:4726/1	60	+
chr1	167250526	167250527	A01177:95:HFCNFDSX5:4:1121:5683:25081	60	+
chr1	167289924	167289925	A01177:95:HFCNFDSX5:4:1219:12138:11397/1	60	-
chr1	167967853	167967854	A01177:95:HFCNFDSX5:4:1157:23547:4225	60	-
chr1	167971126	167971127	A01177:95:HFCNFDSX5:4:1116:20229:7404/1	60	+
chr1	168032788	168032789	A01177:95:HFCNFDSX5:4:1104:22968:1125/1	60	+
chr1	169359043	169359044	A01177:95:HFCNFDSX5:4:1109:2139:9643/1	60	+
chr1	169739762	169739763	A01177:95:HFCNFDSX5:4:1252:18991:30906/1	60	+
chr1	169846257	169846258	A01177:95:HFCNFDSX5:4:1266:27760:2347/1	60	-
chr1	172152887	172152888	A01177:95:HFCNFDSX5:4:1144:9869:14982/1	60	-
chr1	172586173	172586174	A01177:95:HFCNFDSX5:4:1536:10908:24737/1	60	+
chr1	172674840	172674841	A01177:95:HFCNFDSX5:4:1102:26684:12477/1	60	-
chr1	173965716	173965717	A01177:95:HFCNFDSX5:4:1240:27724:8672/1	60	+
chr1	173995402	173995403	A01177:95:HFCNFDSX5:4:1230:13928:8609/1	60	-
chr1	174424639	174424640	A01177:95:HFCNFDSX5:4:1238:2564:32330/1	60	+
chr1	174703602	174703603	A01177:95:HFCNFDSX5:4:1117:19967:4100	60	-
chr1	176030632	176030633	A01177:95:HFCNFDSX5:4:2220:7699:13072	60	-
chr1	176036087	176036088	A01177:95:HFCNFDSX5:4:1244:4960:19006/1	60	+
chr1	176122525	176122526	A01177:95:HFCNFDSX5:4:1621:8793:15969/1	60	-
chr1	176176562	176176563	A01177:95:HFCNFDSX5:4:1106:3794:27884	60	+
chr1	177207381	177207382	A01177:95:HFCNFDSX5:4:1666:26350:31344	60	-
chr1	180008669	180008670	A01177:95:HFCNFDSX5:4:2161:31512:16172	60	-
chr1	180018111	180018112	A01177:95:HFCNFDSX5:4:2442:26304:23625	60	-
chr1	180042542	180042543	A01177:95:HFCNFDSX5:4:1116:21866:8453/1	60	-
chr1	180070043	180070044	A01177:95:HFCNFDSX5:4:1150:8522:23829/1	60	-
chr1	180435395	180435396	A01177:95:HFCNFDSX5:4:1119:4887:28087/1	60	-
chr1	180769151	180769152	A01177:95:HFCNFDSX5:4:1211:21621:7686/1	60	+
chr1	180804495	180804496	A01177:95:HFCNFDSX5:4:1154:7247:15233/1	60	-
chr1	182484413	182484414	A01177:95:HFCNFDSX5:4:2149:13530:19445	60	+
chr1	182877767	182877768	A01177:95:HFCNFDSX5:4:1105:31747:13103/1	60	+
chr1	183504843	183504844	A01177:95:HFCNFDSX5:4:1101:7030:29637/1	60	+
chr1	183529719	183529720	A01177:95:HFCNFDSX5:4:1109:22055:28948/1	60	-
chr1	184731110	184731111	A01177:95:HFCNFDSX5:4:1501:3911:23516/1	60	-
chr1	184813770	184813771	A01177:95:HFCNFDSX5:4:1525:28971:30937	60	-
chr1	185082777	185082778	A01177:95:HFCNFDSX5:4:1446:24804:35493/1	60	+
chr1	185240487	185240488	A01177:95:HFCNFDSX5:4:1435:28212:27398/1	60	+
chr1	185306892	185306893	A01177:95:HFCNFDSX5:4:2221:25762:1767	60	-
chr1	186309992	186309993	A01177:95:HFCNFDSX5:4:1164:32560:35117/1	60	-
chr1	186351648	186351649	A01177:95:HFCNFDSX5:4:2531:12653:22654	60	-
chr1	187195125	187195126	A01177:95:HFCNFDSX5:4:2360:9679:20948	60	-
chr1	189002395	189002396	A01177:95:HFCNFDSX5:4:1368:21929:29637/1	60	-
chr1	190876058	190876059	A01177:95:HFCNFDSX5:4:2354:29767:8108	60	+
chr1	191638409	191638410	A01177:95:HFCNFDSX5:4:1465:15754:1438/1	60	-
chr1	192189479	192189480	A01177:95:HFCNFDSX5:4:1469:30255:33098	60	-
chr1	192189481	192189482	A01177:95:HFCNFDSX5:4:1107:16785:27774/1	60	-
chr1	192262567	192262568	A01177:95:HFCNFDSX5:4:1151:17797:22013/1	60	+
chr1	193134327	193134328	A01177:95:HFCNFDSX5:4:1105:29432:31704/1	60	+
chr1	193158875	193158876	A01177:95:HFCNFDSX5:4:1146:10447:26819/1	60	-
chr1	193268135	193268136	A01177:95:HFCNFDSX5:4:1112:16342:16423/1	60	-
chr1	193414019	193414020	A01177:95:HFCNFDSX5:4:1542:10303:2957/1	60	+
chr1	193426639	193426640	A01177:95:HFCNFDSX5:4:2625:4209:26475	60	+
chr1	193469715	193469716	A01177:95:HFCNFDSX5:4:1102:1181:8108/1	60	+
chr1	194572175	194572176	A01177:95:HFCNFDSX5:4:1240:16857:17065/1	60	+
chr1	194884464	194884465	A01177:95:HFCNFDSX5:4:1107:7871:23077/1	60	-
chr1	196024377	196024378	A01177:95:HFCNFDSX5:4:1107:7401:18161/1	60	+
chr1	197097672	197097673	A01177:95:HFCNFDSX5:4:1177:27751:3396/1	60	-
chr1	197129112	197129113	A01177:95:HFCNFDSX5:4:1313:25654:24721/1	60	+
chr1	197541441	197541442	A01177:95:HFCNFDSX5:4:1112:10077:11960/1	60	+
chr1	197610885	197610886	A01177:95:HFCNFDSX5:4:1128:12518:5509/1	60	+
chr1	197613048	197613049	A01177:95:HFCNFDSX5:4:1352:5204:15139/1	60	-
chr1	197719907	197719908	A01177:95:HFCNFDSX5:4:2349:31711:35086	60	-
chr1	197756685	197756686	A01177:95:HFCNFDSX5:4:1306:7636:10708	60	-
chr1	197765959	197765960	A01177:95:HFCNFDSX5:4:1423:12662:12179/1	60	-
chr1	199111882	199111883	A01177:95:HFCNFDSX5:4:1205:15546:9220/1	60	+
chr1	199154838	199154839	A01177:95:HFCNFDSX5:4:2206:15600:23156	60	-
chr1	199432655	199432656	A01177:95:HFCNFDSX5:4:1345:31024:35650/1	60	+
chr1	201368509	201368510	A01177:95:HFCNFDSX5:4:2227:16333:24831	60	+
chr1	201752177	201752178	A01177:95:HFCNFDSX5:4:1119:15320:3912/1	60	+
chr1	202168397	202168398	A01177:95:HFCNFDSX5:4:1648:24234:21856	60	+
chr1	202331599	202331600	A01177:95:HFCNFDSX5:4:1108:26494:1219/1	60	+
chr1	202384587	202384588	A01177:95:HFCNFDSX5:4:1153:10881:8343/1	60	+
chr1	202434768	202434769	A01177:95:HFCNFDSX5:4:1256:6524:32205/1	60	-
chr1	202471030	202471031	A01177:95:HFCNFDSX5:4:1101:23194:8281/1	60	+
chr1	202478996	202478997	A01177:95:HFCNFDSX5:4:1147:8531:7216	60	-
chr1	202503129	202503130	A01177:95:HFCNFDSX5:4:2114:26603:18380	60	+
chr1	202530725	202530726	A01177:95:HFCNFDSX5:4:1101:9028:3255/1	60	+
chr1	202544646	202544647	A01177:95:HFCNFDSX5:4:2544:9570:2221	60	-
chr1	202558262	202558263	A01177:95:HFCNFDSX5:4:1101:26530:22263	60	+
chr1	202738951	202738952	A01177:95:HFCNFDSX5:4:1109:23936:21872/1	60	+
chr1	202756450	202756451	A01177:95:HFCNFDSX5:4:1106:28366:24502/1	60	+
chr1	202764287	202764288	A01177:95:HFCNFDSX5:4:1117:15338:14372/1	60	-
chr1	202898266	202898267	A01177:95:HFCNFDSX5:4:1475:4878:36182/1	60	-
chr1	203662609	203662610	A01177:95:HFCNFDSX5:4:1637:2139:28933	60	-
chr1	204028431	204028432	A01177:95:HFCNFDSX5:4:1120:18982:13228/1	60	+
chr1	204406872	204406873	A01177:95:HFCNFDSX5:4:1104:14751:29011/1	60	+
chr1	204487435	204487436	A01177:95:HFCNFDSX5:4:1502:3143:4554	60	-
chr1	204506757	204506758	A01177:95:HFCNFDSX5:4:2552:32235:30984/1	60	+
chr1	206087720	206087721	A01177:95:HFCNFDSX5:4:1427:16269:4022/1	60	-
chr1	211291513	211291514	A01177:95:HFCNFDSX5:4:1108:24849:4946/1	60	+
chr1	211779229	211779230	A01177:95:HFCNFDSX5:4:1105:5764:9408/1	60	+
chr1	211804546	211804547	A01177:95:HFCNFDSX5:4:1602:23809:28354/1	60	+
chr1	212013352	212013353	A01177:95:HFCNFDSX5:4:2525:13892:30624	60	-
chr1	212041428	212041429	A01177:95:HFCNFDSX5:4:1141:25807:13557/1	60	-
chr1	212081480	212081481	A01177:95:HFCNFDSX5:4:1361:30942:23766/1	60	-
chr1	212294025	212294026	A01177:95:HFCNFDSX5:4:1136:5918:11898/1	60	+
chr1	212751539	212751540	A01177:95:HFCNFDSX5:4:1122:30689:34788/1	60	-
chr1	212813600	212813601	A01177:95:HFCNFDSX5:4:2357:7310:19946	60	-
chr1	213266776	213266777	A01177:95:HFCNFDSX5:4:1634:15989:2597/1	60	-
chr1	216645799	216645800	A01177:95:HFCNFDSX5:4:1153:27543:36479/1	60	-
chr1	216645801	216645802	A01177:95:HFCNFDSX5:4:1240:16387:17159	60	-
chr1	218378294	218378295	A01177:95:HFCNFDSX5:4:1648:6858:7326	60	-
chr1	220058246	220058247	A01177:95:HFCNFDSX5:4:1114:28266:3380	60	+
chr1	220961200	220961201	A01177:95:HFCNFDSX5:4:1425:31665:29966/1	60	+
chr1	221727570	221727571	A01177:95:HFCNFDSX5:4:1630:20383:31563	60	+
chr1	221764416	221764417	A01177:95:HFCNFDSX5:4:2371:11731:12915	60	+
chr1	222685001	222685002	A01177:95:HFCNFDSX5:4:1163:23411:19836/1	60	-
chr1	222849121	222849122	A01177:95:HFCNFDSX5:4:1173:11062:10066/1	60	-
chr1	223825510	223825511	A01177:95:HFCNFDSX5:4:2570:5611:24361	60	-
chr1	224281535	224281536	A01177:95:HFCNFDSX5:4:2232:20654:21699	60	+
chr1	224385813	224385814	A01177:95:HFCNFDSX5:4:1248:9652:11537/1	60	+
chr1	224408326	224408327	A01177:95:HFCNFDSX5:4:1302:13521:36276/1	60	+
chr1	224424698	224424699	A01177:95:HFCNFDSX5:4:1653:11767:6339	60	+
chr1	224463948	224463949	A01177:95:HFCNFDSX5:4:1246:28565:27821/1	60	-
chr1	225647528	225647529	A01177:95:HFCNFDSX5:4:1164:23737:8187/1	60	-
chr1	226250976	226250977	A01177:95:HFCNFDSX5:4:1156:20057:16188/1	60	-
chr1	226260928	226260929	A01177:95:HFCNFDSX5:4:1201:30291:14215/1	60	+
chr1	226263389	226263390	A01177:95:HFCNFDSX5:4:1245:20057:23390	60	+
chr1	226668359	226668360	A01177:95:HFCNFDSX5:4:1173:12048:9862	60	-
chr1	226727338	226727339	A01177:95:HFCNFDSX5:4:1173:27199:22764/1	60	+
chr1	226728944	226728945	A01177:95:HFCNFDSX5:4:1112:1380:35196/1	60	+
chr1	227756126	227756127	A01177:95:HFCNFDSX5:4:2437:3568:19100	60	+
chr1	228087039	228087040	A01177:95:HFCNFDSX5:4:1138:20428:4366	60	-
chr1	228221874	228221875	A01177:95:HFCNFDSX5:4:1607:15040:18333/1	60	-
chr1	228228418	228228419	A01177:95:HFCNFDSX5:4:1249:17237:16470	60	-
chr1	228229927	228229928	A01177:95:HFCNFDSX5:4:1159:5837:9471/1	60	+
chr1	228230067	228230068	A01177:95:HFCNFDSX5:4:1109:8088:13777/1	60	-
chr1	228230298	228230299	A01177:95:HFCNFDSX5:4:1171:8061:9001/1	60	+
chr1	228234488	228234489	A01177:95:HFCNFDSX5:4:1107:19922:32643/1	60	+
chr1	228235363	228235364	A01177:95:HFCNFDSX5:4:1473:4490:20823/1	60	-
chr1	228252944	228252945	A01177:95:HFCNFDSX5:4:1168:11044:4116/1	60	+
chr1	228257874	228257875	A01177:95:HFCNFDSX5:4:1112:23330:21512/1	60	+
chr1	228261774	228261775	A01177:95:HFCNFDSX5:4:1119:20166:17472	60	-
chr1	228263955	228263956	A01177:95:HFCNFDSX5:4:1134:3450:34961/1	60	-
chr1	228265140	228265141	A01177:95:HFCNFDSX5:4:1231:14859:30577/1	60	+
chr1	228265501	228265502	A01177:95:HFCNFDSX5:4:1405:32099:25614/1	60	+
chr1	228270162	228270163	A01177:95:HFCNFDSX5:4:1103:18900:3756/1	60	+
chr1	228326851	228326852	A01177:95:HFCNFDSX5:4:1122:3468:23406	60	+
chr1	228327897	228327898	A01177:95:HFCNFDSX5:4:1138:3188:2315/1	60	+
chr1	228328771	228328772	A01177:95:HFCNFDSX5:4:1225:5701:31407/1	60	-
chr1	228330984	228330985	A01177:95:HFCNFDSX5:4:1222:29387:17033/1	60	+
chr1	228389996	228389997	A01177:95:HFCNFDSX5:4:1621:31711:3771	60	-
chr1	228420536	228420537	A01177:95:HFCNFDSX5:4:1106:19687:3051/1	60	-
chr1	228450023	228450024	A01177:95:HFCNFDSX5:4:2224:6714:28494	60	-
chr1	228490456	228490457	A01177:95:HFCNFDSX5:4:2362:15763:31610	60	-
chr1	228491775	228491776	A01177:95:HFCNFDSX5:4:1115:15040:8907/1	60	+
chr1	228497268	228497269	A01177:95:HFCNFDSX5:4:1411:19144:4272/1	60	+
chr1	228498543	228498544	A01177:95:HFCNFDSX5:4:1127:31051:10551/1	60	+
chr1	228650621	228650622	A01177:95:HFCNFDSX5:4:2244:30608:33019	60	-
chr1	228653685	228653686	A01177:95:HFCNFDSX5:4:1243:26368:2754/1	60	-
chr1	228701462	228701463	A01177:95:HFCNFDSX5:4:1130:12997:16955/1	60	-
chr1	229281328	229281329	A01177:95:HFCNFDSX5:4:2659:32154:26428	60	-
chr1	229303952	229303953	A01177:95:HFCNFDSX5:4:1132:24424:10066/1	60	+
chr1	229303954	229303955	A01177:95:HFCNFDSX5:4:1602:1579:11365/1	60	+
chr1	229308205	229308206	A01177:95:HFCNFDSX5:4:1154:7943:32972/1	60	-
chr1	229318964	229318965	A01177:95:HFCNFDSX5:4:1110:9570:19633/1	60	+
chr1	229458332	229458333	A01177:95:HFCNFDSX5:4:1233:32199:1517/1	60	-
chr1	229483725	229483726	A01177:95:HFCNFDSX5:4:1103:11433:28401/1	60	+
chr1	229496660	229496661	A01177:95:HFCNFDSX5:4:1106:30517:35681/1	60	+
chr1	229533854	229533855	A01177:95:HFCNFDSX5:4:1106:5882:12054/1	60	+
chr1	229536543	229536544	A01177:95:HFCNFDSX5:4:1437:31693:6277	60	-
chr1	229541901	229541902	A01177:95:HFCNFDSX5:4:2510:26729:29340	60	-
chr1	229548128	229548129	A01177:95:HFCNFDSX5:4:1104:3332:16971/1	60	+
chr1	229607413	229607414	A01177:95:HFCNFDSX5:4:2303:29107:7435	60	-
chr1	230226690	230226691	A01177:95:HFCNFDSX5:4:1112:14407:29888/1	60	+
chr1	230227632	230227633	A01177:95:HFCNFDSX5:4:1123:10908:19601/1	60	+
chr1	230665741	230665742	A01177:95:HFCNFDSX5:4:1108:22878:33724/1	60	+
chr1	230680713	230680714	A01177:95:HFCNFDSX5:4:1545:17083:7310	60	-
chr1	230688628	230688629	A01177:95:HFCNFDSX5:4:1111:9471:3082/1	60	+
chr1	231373423	231373424	A01177:95:HFCNFDSX5:4:1103:8097:21402/1	60	+
chr1	232474774	232474775	A01177:95:HFCNFDSX5:4:1176:25654:4993/1	60	+
chr1	232960838	232960839	A01177:95:HFCNFDSX5:4:1116:25111:22435/1	60	+
chr1	232963463	232963464	A01177:95:HFCNFDSX5:4:2272:21875:18396	60	-
chr1	233030157	233030158	A01177:95:HFCNFDSX5:4:1243:20247:6183/1	60	+
chr1	233059582	233059583	A01177:95:HFCNFDSX5:4:2233:24460:12884	60	+
chr1	233064527	233064528	A01177:95:HFCNFDSX5:4:1116:9787:6605/1	60	+
chr1	233165662	233165663	A01177:95:HFCNFDSX5:4:1125:22146:28166/1	60	+
chr1	235121186	235121187	A01177:95:HFCNFDSX5:4:1150:4598:25614/1	60	+
chr1	235224892	235224893	A01177:95:HFCNFDSX5:4:1166:26458:6605/1	60	+
chr1	235225996	235225997	A01177:95:HFCNFDSX5:4:1120:18304:20228/1	60	+
chr1	235269841	235269842	A01177:95:HFCNFDSX5:4:1122:16387:13369/1	60	-
chr1	235672549	235672550	A01177:95:HFCNFDSX5:4:1423:11921:25332/1	60	-
chr1	235814676	235814677	A01177:95:HFCNFDSX5:4:1143:23113:24424	60	+
chr1	236180937	236180938	A01177:95:HFCNFDSX5:4:1127:4444:9377/1	60	+
chr1	236526515	236526516	A01177:95:HFCNFDSX5:4:1359:20247:31955/1	60	+
chr1	236825561	236825562	A01177:95:HFCNFDSX5:4:1154:17246:21621/1	60	+
chr1	237532805	237532806	A01177:95:HFCNFDSX5:4:2378:19307:3208	60	-
chr1	239155438	239155439	A01177:95:HFCNFDSX5:4:1269:10908:18818/1	60	-
chr1	239751785	239751786	A01177:95:HFCNFDSX5:4:1330:27046:6621/1	60	-
chr1	240391613	240391614	A01177:95:HFCNFDSX5:4:1169:15917:10081/1	60	+
chr1	240585375	240585376	A01177:95:HFCNFDSX5:4:1150:29324:2581/1	60	+
chr1	241506190	241506191	A01177:95:HFCNFDSX5:4:1113:22625:2597/1	60	+
chr1	241510483	241510484	A01177:95:HFCNFDSX5:4:1134:15176:21136/1	60	-
chr1	242247146	242247147	A01177:95:HFCNFDSX5:4:1333:26585:24361	60	-
chr1	243897576	243897577	A01177:95:HFCNFDSX5:4:1157:32389:20322	60	-
chr1	244858543	244858544	A01177:95:HFCNFDSX5:4:1117:2139:16188/1	60	+
chr1	246303717	246303718	A01177:95:HFCNFDSX5:4:1146:11514:5901/1	60	+
chr1	246451540	246451541	A01177:95:HFCNFDSX5:4:1115:22227:21605	60	+
chr1	246623687	246623688	A01177:95:HFCNFDSX5:4:2371:11605:1235	60	-
chr1	247444092	247444093	A01177:95:HFCNFDSX5:4:1109:27462:25347	60	-
chr10	205346	205347	A01177:95:HFCNFDSX5:4:1136:17490:13745/1	60	-
chr10	1044767	1044768	A01177:95:HFCNFDSX5:4:1104:11234:24236/1	60	-
chr10	1069463	1069464	A01177:95:HFCNFDSX5:4:1119:25030:23265/1	60	+
chr10	2441625	2441626	A01177:95:HFCNFDSX5:4:1421:2428:3818/1	60	-
chr10	3155064	3155065	A01177:95:HFCNFDSX5:4:1159:29595:11600/1	60	-
chr10	5715485	5715486	A01177:95:HFCNFDSX5:4:1149:28772:36511/1	60	+
chr10	5795668	5795669	A01177:95:HFCNFDSX5:4:2266:22119:36761	60	+
chr10	5819423	5819424	A01177:95:HFCNFDSX5:4:1146:3712:25300/1	60	-
chr10	6250328	6250329	A01177:95:HFCNFDSX5:4:1325:9399:15013/1	60	-
chr10	6493547	6493548	A01177:95:HFCNFDSX5:4:1227:17472:24236/1	60	+
chr10	6511799	6511800	A01177:95:HFCNFDSX5:4:1103:17906:16971/1	60	+
chr10	6622472	6622473	A01177:95:HFCNFDSX5:4:1255:15338:4069/1	60	-
chr10	6887087	6887088	A01177:95:HFCNFDSX5:4:1107:12915:29622/1	60	+
chr10	7893185	7893186	A01177:95:HFCNFDSX5:4:1105:15908:6872/1	60	-
chr10	9676419	9676420	A01177:95:HFCNFDSX5:4:1564:26133:1532	60	-
chr10	11062095	11062096	A01177:95:HFCNFDSX5:4:1176:30454:1908/1	60	-
chr10	11188223	11188224	A01177:95:HFCNFDSX5:4:2246:29595:37027	60	-
chr10	11508925	11508926	A01177:95:HFCNFDSX5:4:1154:2202:27759/1	60	+
chr10	12387255	12387256	A01177:95:HFCNFDSX5:4:1113:4435:11271/1	60	-
chr10	13733654	13733655	A01177:95:HFCNFDSX5:4:2548:21477:34522	60	+
chr10	14376476	14376477	A01177:95:HFCNFDSX5:4:1278:17616:7326/1	60	-
chr10	15162751	15162752	A01177:95:HFCNFDSX5:4:2640:21432:12868	60	-
chr10	16000895	16000896	A01177:95:HFCNFDSX5:4:1447:9046:34162/1	60	-
chr10	16648550	16648551	A01177:95:HFCNFDSX5:4:1215:28221:7623/1	60	-
chr10	17068131	17068132	A01177:95:HFCNFDSX5:4:1149:31873:9439/1	60	-
chr10	17148505	17148506	A01177:95:HFCNFDSX5:4:1117:6723:29763	60	-
chr10	17153078	17153079	A01177:95:HFCNFDSX5:4:1143:11333:5368/1	60	-
chr10	17186841	17186842	A01177:95:HFCNFDSX5:4:1103:19614:14888/1	60	-
chr10	17725427	17725428	A01177:95:HFCNFDSX5:4:1458:4010:11506/1	60	+
chr10	21610020	21610021	A01177:95:HFCNFDSX5:4:1625:4001:23735	60	-
chr10	21673869	21673870	A01177:95:HFCNFDSX5:4:1101:17761:25708/1	60	+
chr10	21874430	21874431	A01177:95:HFCNFDSX5:4:1513:25699:13996	60	-
chr10	21937190	21937191	A01177:95:HFCNFDSX5:4:1652:11831:12493	60	-
chr10	24593480	24593481	A01177:95:HFCNFDSX5:4:1252:14696:33646/1	60	+
chr10	24703008	24703009	A01177:95:HFCNFDSX5:4:1153:3902:21402/1	60	-
chr10	25502987	25502988	A01177:95:HFCNFDSX5:4:1468:26250:7842/1	60	-
chr10	26682212	26682213	A01177:95:HFCNFDSX5:4:1233:30553:2769/1	60	+
chr10	26807021	26807022	A01177:95:HFCNFDSX5:4:1126:20283:33144/1	60	+
chr10	26816801	26816802	A01177:95:HFCNFDSX5:4:1104:19569:7639/1	60	-
chr10	27052328	27052329	A01177:95:HFCNFDSX5:4:1531:20311:32659	60	-
chr10	27126839	27126840	A01177:95:HFCNFDSX5:4:1177:26530:31814/1	60	+
chr10	27135658	27135659	A01177:95:HFCNFDSX5:4:1562:9227:18098/1	60	-
chr10	27156187	27156188	A01177:95:HFCNFDSX5:4:1225:20509:5071/1	60	+
chr10	27926029	27926030	A01177:95:HFCNFDSX5:4:1458:18819:22529/1	60	+
chr10	28472792	28472793	A01177:95:HFCNFDSX5:4:2368:8187:25254	60	+
chr10	28552808	28552809	A01177:95:HFCNFDSX5:4:1412:31656:3051	60	-
chr10	28569512	28569513	A01177:95:HFCNFDSX5:4:1344:10113:10300/1	60	-
chr10	28955625	28955626	A01177:95:HFCNFDSX5:4:2444:8124:28087	60	-
chr10	29023944	29023945	A01177:95:HFCNFDSX5:4:1109:1759:27712/1	60	-
chr10	31375445	31375446	A01177:95:HFCNFDSX5:4:1128:11894:8406/1	60	+
chr10	31387050	31387051	A01177:95:HFCNFDSX5:4:1101:1452:10144/1	60	+
chr10	31830546	31830547	A01177:95:HFCNFDSX5:4:1116:31593:28870/1	60	-
chr10	31889940	31889941	A01177:95:HFCNFDSX5:4:1172:20880:33990/1	60	-
chr10	32030919	32030920	A01177:95:HFCNFDSX5:4:1108:30337:3364/1	60	+
chr10	32030986	32030987	A01177:95:HFCNFDSX5:4:1118:17734:4742/1	60	-
chr10	32304577	32304578	A01177:95:HFCNFDSX5:4:1269:28103:35603/1	60	+
chr10	32473685	32473686	A01177:95:HFCNFDSX5:4:1622:8341:34632	60	-
chr10	32672935	32672936	A01177:95:HFCNFDSX5:4:1102:6225:28213	60	-
chr10	32933777	32933778	A01177:95:HFCNFDSX5:4:1101:25952:10394/1	60	+
chr10	33131963	33131964	A01177:95:HFCNFDSX5:4:1552:7527:10895	60	-
chr10	34666377	34666378	A01177:95:HFCNFDSX5:4:1103:2691:2675/1	60	+
chr10	34761285	34761286	A01177:95:HFCNFDSX5:4:1124:11351:15515/1	60	-
chr10	35062795	35062796	A01177:95:HFCNFDSX5:4:2566:13910:32628	60	+
chr10	35845655	35845656	A01177:95:HFCNFDSX5:4:1546:10529:15655/1	60	+
chr10	38020549	38020550	A01177:95:HFCNFDSX5:4:1106:4137:11475/1	60	+
chr10	38025082	38025083	A01177:95:HFCNFDSX5:4:1657:12698:18850	60	+
chr10	42543331	42543332	A01177:95:HFCNFDSX5:4:1421:20871:10207/1	60	+
chr10	45626132	45626133	A01177:95:HFCNFDSX5:4:2573:32416:16360	60	-
chr10	45630306	45630307	A01177:95:HFCNFDSX5:4:2104:18159:21167	60	+
chr10	45636371	45636372	A01177:95:HFCNFDSX5:4:1101:14868:36824/1	60	+
chr10	45917251	45917252	A01177:95:HFCNFDSX5:4:1124:29722:33708/1	60	-
chr10	49318627	49318628	A01177:95:HFCNFDSX5:4:1449:24921:22169	60	-
chr10	50351159	50351160	A01177:95:HFCNFDSX5:4:1454:29053:2769/1	60	+
chr10	50454088	50454089	A01177:95:HFCNFDSX5:4:2536:25427:31908	60	+
chr10	55953997	55953998	A01177:95:HFCNFDSX5:4:1604:15881:23015/1	60	-
chr10	57667593	57667594	A01177:95:HFCNFDSX5:4:1339:23466:9721/1	60	+
chr10	58215148	58215149	A01177:95:HFCNFDSX5:4:1252:4625:4773/1	60	+
chr10	59788001	59788002	A01177:95:HFCNFDSX5:4:1106:13376:26819/1	60	-
chr10	60785267	60785268	A01177:95:HFCNFDSX5:4:1547:28664:36417	60	-
chr10	61317130	61317131	A01177:95:HFCNFDSX5:4:1448:16116:33004/1	60	-
chr10	61317382	61317383	A01177:95:HFCNFDSX5:4:1104:23321:36213/1	60	+
chr10	61430567	61430568	A01177:95:HFCNFDSX5:4:1157:31756:20478/1	60	-
chr10	61698128	61698129	A01177:95:HFCNFDSX5:4:2639:16333:32972	60	-
chr10	61755205	61755206	A01177:95:HFCNFDSX5:4:1106:15284:16125/1	60	+
chr10	61755207	61755208	A01177:95:HFCNFDSX5:4:2107:22788:36855	60	+
chr10	61821997	61821998	A01177:95:HFCNFDSX5:4:1106:3866:24408/1	60	+
chr10	61969874	61969875	A01177:95:HFCNFDSX5:4:1122:30563:15562/1	60	+
chr10	62179427	62179428	A01177:95:HFCNFDSX5:4:2301:2446:25895	60	+
chr10	62195231	62195232	A01177:95:HFCNFDSX5:4:1128:20699:2080/1	60	+
chr10	63228432	63228433	A01177:95:HFCNFDSX5:4:1316:29577:8093/1	60	+
chr10	63238105	63238106	A01177:95:HFCNFDSX5:4:1267:13819:12305	60	-
chr10	63414335	63414336	A01177:95:HFCNFDSX5:4:1109:5312:5149/1	60	+
chr10	63435965	63435966	A01177:95:HFCNFDSX5:4:1126:28556:30843	60	+
chr10	63478303	63478304	A01177:95:HFCNFDSX5:4:1128:20790:30733/1	60	-
chr10	68784953	68784954	A01177:95:HFCNFDSX5:4:1113:12581:12320	60	+
chr10	69189637	69189638	A01177:95:HFCNFDSX5:4:2345:5412:3255	60	+
chr10	70372644	70372645	A01177:95:HFCNFDSX5:4:1276:22263:16188	60	-
chr10	71929832	71929833	A01177:95:HFCNFDSX5:4:2428:22182:9439	60	-
chr10	72103118	72103119	A01177:95:HFCNFDSX5:4:1239:25409:30467/1	60	-
chr10	72133756	72133757	A01177:95:HFCNFDSX5:4:1125:17635:2221	60	+
chr10	72168928	72168929	A01177:95:HFCNFDSX5:4:1115:3568:16125/1	60	+
chr10	72185750	72185751	A01177:95:HFCNFDSX5:4:1147:24569:33113/1	60	+
chr10	72228175	72228176	A01177:95:HFCNFDSX5:4:1122:17725:12023/1	60	-
chr10	72510252	72510253	A01177:95:HFCNFDSX5:4:1143:6343:27790	60	-
chr10	72537780	72537781	A01177:95:HFCNFDSX5:4:1508:17119:11224/1	60	-
chr10	72550642	72550643	A01177:95:HFCNFDSX5:4:1115:3495:36542/1	60	-
chr10	72612777	72612778	A01177:95:HFCNFDSX5:4:1343:28293:24032	60	+
chr10	72652600	72652601	A01177:95:HFCNFDSX5:4:2218:18385:1172	60	-
chr10	72817902	72817903	A01177:95:HFCNFDSX5:4:1129:1877:11913/1	60	+
chr10	72840477	72840478	A01177:95:HFCNFDSX5:4:1155:24099:30608/1	60	-
chr10	73035975	73035976	A01177:95:HFCNFDSX5:4:1143:11785:17895/1	60	+
chr10	73043677	73043678	A01177:95:HFCNFDSX5:4:2138:17788:2237	60	-
chr10	73568754	73568755	A01177:95:HFCNFDSX5:4:1109:17571:10848/1	60	-
chr10	73767212	73767213	A01177:95:HFCNFDSX5:4:1155:28122:15280/1	60	+
chr10	74279938	74279939	A01177:95:HFCNFDSX5:4:1169:12735:21104/1	60	-
chr10	74295257	74295258	A01177:95:HFCNFDSX5:4:2519:25003:18270	60	-
chr10	74382763	74382764	A01177:95:HFCNFDSX5:4:1121:4001:18630/1	60	-
chr10	74436766	74436767	A01177:95:HFCNFDSX5:4:1141:10393:27633/1	60	-
chr10	74518944	74518945	A01177:95:HFCNFDSX5:4:1317:15022:3646	60	-
chr10	75176575	75176576	A01177:95:HFCNFDSX5:4:1328:13286:18302/1	60	-
chr10	77193037	77193038	A01177:95:HFCNFDSX5:4:2155:2428:16470	60	+
chr10	77616665	77616666	A01177:95:HFCNFDSX5:4:2441:11243:23563	60	+
chr10	79799545	79799546	A01177:95:HFCNFDSX5:4:1120:5927:10410/1	60	-
chr10	84357414	84357415	A01177:95:HFCNFDSX5:4:2612:29767:2691	60	-
chr10	84869957	84869958	A01177:95:HFCNFDSX5:4:1466:24035:8390/1	60	+
chr10	85029844	85029845	A01177:95:HFCNFDSX5:4:1111:9236:12978/1	60	+
chr10	85029846	85029847	A01177:95:HFCNFDSX5:4:1108:12825:29528/1	60	+
chr10	86447669	86447670	A01177:95:HFCNFDSX5:4:2212:14796:26710	60	-
chr10	86754857	86754858	A01177:95:HFCNFDSX5:4:2610:6280:32315	60	-
chr10	87442675	87442676	A01177:95:HFCNFDSX5:4:1234:31412:11428/1	60	+
chr10	87787674	87787675	A01177:95:HFCNFDSX5:4:1164:14353:35336/1	60	+
chr10	87953614	87953615	A01177:95:HFCNFDSX5:4:1617:2564:14763/1	60	+
chr10	88183221	88183222	A01177:95:HFCNFDSX5:4:1108:12744:26944/1	60	+
chr10	88296240	88296241	A01177:95:HFCNFDSX5:4:1138:20184:4351/1	60	-
chr10	88328104	88328105	A01177:95:HFCNFDSX5:4:2144:21694:17801	60	+
chr10	88335114	88335115	A01177:95:HFCNFDSX5:4:1324:26051:25598/1	60	+
chr10	88335115	88335116	A01177:95:HFCNFDSX5:4:2363:3694:16564	60	+
chr10	88367441	88367442	A01177:95:HFCNFDSX5:4:1113:14823:16110	60	-
chr10	88382013	88382014	A01177:95:HFCNFDSX5:4:2223:13729:25520	60	+
chr10	89752052	89752053	A01177:95:HFCNFDSX5:4:1105:5719:5415/1	60	+
chr10	91279343	91279344	A01177:95:HFCNFDSX5:4:1104:5882:4539/1	60	+
chr10	91862444	91862445	A01177:95:HFCNFDSX5:4:1302:28962:29324	60	-
chr10	91944802	91944803	A01177:95:HFCNFDSX5:4:1112:20853:35759/1	60	+
chr10	92004414	92004415	A01177:95:HFCNFDSX5:4:1605:29496:15593/1	60	+
chr10	92006391	92006392	A01177:95:HFCNFDSX5:4:1128:25979:6245/1	60	+
chr10	92832196	92832197	A01177:95:HFCNFDSX5:4:1431:24089:20885/1	60	+
chr10	92897421	92897422	A01177:95:HFCNFDSX5:4:1108:23158:19586/1	60	-
chr10	92907319	92907320	A01177:95:HFCNFDSX5:4:2105:28004:23156	60	-
chr10	92949043	92949044	A01177:95:HFCNFDSX5:4:1108:17409:27759/1	60	-
chr10	93670173	93670174	A01177:95:HFCNFDSX5:4:2141:6451:30827	60	-
chr10	94349003	94349004	A01177:95:HFCNFDSX5:4:1112:18059:3991/1	60	+
chr10	95669409	95669410	A01177:95:HFCNFDSX5:4:2376:15447:26866	60	-
chr10	96103906	96103907	A01177:95:HFCNFDSX5:4:1419:5791:26459/1	60	-
chr10	96529376	96529377	A01177:95:HFCNFDSX5:4:1171:14488:31438/1	60	+
chr10	96580897	96580898	A01177:95:HFCNFDSX5:4:1362:22978:23688/1	60	-
chr10	96956281	96956282	A01177:95:HFCNFDSX5:4:1110:26096:21167/1	60	-
chr10	96957945	96957946	A01177:95:HFCNFDSX5:4:1402:24442:35086/1	60	+
chr10	97740357	97740358	A01177:95:HFCNFDSX5:4:1101:28311:32612/1	60	-
chr10	98171526	98171527	A01177:95:HFCNFDSX5:4:1118:25247:36573/1	60	-
chr10	98199114	98199115	A01177:95:HFCNFDSX5:4:1139:20076:31187/1	60	+
chr10	98201543	98201544	A01177:95:HFCNFDSX5:4:1521:8269:26459/1	60	-
chr10	98237486	98237487	A01177:95:HFCNFDSX5:4:1105:30409:36276/1	60	+
chr10	98480275	98480276	A01177:95:HFCNFDSX5:4:2361:19072:4460	60	+
chr10	99417135	99417136	A01177:95:HFCNFDSX5:4:1647:8006:22780	60	+
chr10	100189676	100189677	A01177:95:HFCNFDSX5:4:1105:5132:29293	60	+
chr10	100554611	100554612	A01177:95:HFCNFDSX5:4:1103:7925:34757/1	60	+
chr10	100900640	100900641	A01177:95:HFCNFDSX5:4:2328:8712:13228	60	+
chr10	100918432	100918433	A01177:95:HFCNFDSX5:4:1114:10890:20008/1	60	+
chr10	100934239	100934240	A01177:95:HFCNFDSX5:4:1203:18656:4460/1	60	+
chr10	100938008	100938009	A01177:95:HFCNFDSX5:4:1103:30960:5885/1	60	+
chr10	100992965	100992966	A01177:95:HFCNFDSX5:4:1151:22896:31814	60	-
chr10	101435517	101435518	A01177:95:HFCNFDSX5:4:1146:31494:26256/1	60	+
chr10	101463137	101463138	A01177:95:HFCNFDSX5:4:1167:29884:36370	60	+
chr10	101468883	101468884	A01177:95:HFCNFDSX5:4:1371:26937:29293/1	60	-
chr10	101863066	101863067	A01177:95:HFCNFDSX5:4:1121:18340:21198/1	60	-
chr10	101914747	101914748	A01177:95:HFCNFDSX5:4:2376:23845:25974	60	-
chr10	101938329	101938330	A01177:95:HFCNFDSX5:4:1360:21350:3677	60	+
chr10	101957055	101957056	A01177:95:HFCNFDSX5:4:1101:31638:10755/1	60	+
chr10	101976774	101976775	A01177:95:HFCNFDSX5:4:1355:7780:32659	60	-
chr10	101989198	101989199	A01177:95:HFCNFDSX5:4:1107:23005:17159/1	60	-
chr10	102259172	102259173	A01177:95:HFCNFDSX5:4:1202:2428:33379/1	60	+
chr10	102262532	102262533	A01177:95:HFCNFDSX5:4:1169:24135:5744/1	60	-
chr10	102374655	102374656	A01177:95:HFCNFDSX5:4:1112:16071:34961/1	60	+
chr10	102747484	102747485	A01177:95:HFCNFDSX5:4:2520:9742:30264	60	-
chr10	102754380	102754381	A01177:95:HFCNFDSX5:4:1114:27588:22247/1	60	-
chr10	103100099	103100100	A01177:95:HFCNFDSX5:4:1320:1976:30436	60	-
chr10	103144609	103144610	A01177:95:HFCNFDSX5:4:1117:29134:7012/1	60	+
chr10	103184087	103184088	A01177:95:HFCNFDSX5:4:2622:19235:14356	60	+
chr10	103385660	103385661	A01177:95:HFCNFDSX5:4:1131:25129:20181	60	+
chr10	103972505	103972506	A01177:95:HFCNFDSX5:4:1570:12979:16454	60	-
chr10	103991645	103991646	A01177:95:HFCNFDSX5:4:1543:3884:29074/1	60	+
chr10	104020843	104020844	A01177:95:HFCNFDSX5:4:2655:11749:33332	60	-
chr10	105508129	105508130	A01177:95:HFCNFDSX5:4:1149:11776:17284	60	+
chr10	110034945	110034946	A01177:95:HFCNFDSX5:4:1102:20790:8093/1	60	+
chr10	110252234	110252235	A01177:95:HFCNFDSX5:4:1240:26304:29982/1	60	+
chr10	110868168	110868169	A01177:95:HFCNFDSX5:4:1153:20500:19867/1	60	-
chr10	112530188	112530189	A01177:95:HFCNFDSX5:4:1168:14362:33724	60	-
chr10	112586851	112586852	A01177:95:HFCNFDSX5:4:1225:7627:2988/1	60	-
chr10	112688146	112688147	A01177:95:HFCNFDSX5:4:1403:25762:29324/1	60	-
chr10	114144626	114144627	A01177:95:HFCNFDSX5:4:1236:10610:31955/1	60	+
chr10	114703259	114703260	A01177:95:HFCNFDSX5:4:1167:5132:34397/1	60	+
chr10	115617723	115617724	A01177:95:HFCNFDSX5:4:2549:12771:6292	60	+
chr10	116969267	116969268	A01177:95:HFCNFDSX5:4:1343:26693:30749/1	60	+
chr10	117416750	117416751	A01177:95:HFCNFDSX5:4:2334:16107:16235	60	-
chr10	118700914	118700915	A01177:95:HFCNFDSX5:4:1462:31177:4069/1	60	-
chr10	119049799	119049800	A01177:95:HFCNFDSX5:4:2370:5547:10629	60	+
chr10	119062436	119062437	A01177:95:HFCNFDSX5:4:1320:17490:14841	60	-
chr10	119570764	119570765	A01177:95:HFCNFDSX5:4:1161:14940:27430/1	60	-
chr10	119575707	119575708	A01177:95:HFCNFDSX5:4:1372:2320:4445/1	60	-
chr10	119580658	119580659	A01177:95:HFCNFDSX5:4:1110:23032:20337/1	60	-
chr10	119735653	119735654	A01177:95:HFCNFDSX5:4:2305:11659:33833	60	-
chr10	119916119	119916120	A01177:95:HFCNFDSX5:4:1113:20582:28526/1	60	-
chr10	120352063	120352064	A01177:95:HFCNFDSX5:4:1437:29044:8860	60	+
chr10	120884977	120884978	A01177:95:HFCNFDSX5:4:1113:22634:7748/1	60	+
chr10	121841096	121841097	A01177:95:HFCNFDSX5:4:1137:6840:6386/1	60	+
chr10	122932307	122932308	A01177:95:HFCNFDSX5:4:1107:10556:21089/1	60	-
chr10	123005510	123005511	A01177:95:HFCNFDSX5:4:1126:12861:24737	60	+
chr10	123046015	123046016	A01177:95:HFCNFDSX5:4:1331:23402:5071/1	60	+
chr10	123164482	123164483	A01177:95:HFCNFDSX5:4:1312:29261:6136	60	-
chr10	124763264	124763265	A01177:95:HFCNFDSX5:4:1113:26910:16501/1	60	-
chr10	124784981	124784982	A01177:95:HFCNFDSX5:4:1152:10140:10316	60	+
chr10	125743851	125743852	A01177:95:HFCNFDSX5:4:2163:4481:36338	60	-
chr10	128119928	128119929	A01177:95:HFCNFDSX5:4:1426:28113:33677	60	-
chr10	131923990	131923991	A01177:95:HFCNFDSX5:4:1227:16975:17895/1	60	+
chr10	131934321	131934322	A01177:95:HFCNFDSX5:4:1411:4381:24392/1	60	+
chr10	132635284	132635285	A01177:95:HFCNFDSX5:4:1147:29658:3035/1	60	+
chr10	133408888	133408889	A01177:95:HFCNFDSX5:4:1253:32145:1767/1	60	+
chr10	133460394	133460395	A01177:95:HFCNFDSX5:4:1140:5177:6480	60	-
chr10	133507801	133507802	A01177:95:HFCNFDSX5:4:1102:28872:34491/1	60	+
chr11	211152	211153	A01177:95:HFCNFDSX5:4:1160:13602:11459/1	60	+
chr11	229232	229233	A01177:95:HFCNFDSX5:4:2326:18231:36354	60	-
chr11	239273	239274	A01177:95:HFCNFDSX5:4:1121:11234:16626	60	+
chr11	240658	240659	A01177:95:HFCNFDSX5:4:1114:3586:6104/1	60	-
chr11	243473	243474	A01177:95:HFCNFDSX5:4:1116:32154:26616/1	60	-
chr11	244217	244218	A01177:95:HFCNFDSX5:4:1103:12075:10254/1	60	+
chr11	244452	244453	A01177:95:HFCNFDSX5:4:2661:13856:30248	60	+
chr11	328495	328496	A01177:95:HFCNFDSX5:4:1237:18918:13777/1	60	-
chr11	334753	334754	A01177:95:HFCNFDSX5:4:1148:9787:2159/1	60	+
chr11	338945	338946	A01177:95:HFCNFDSX5:4:1143:11794:4633/1	60	+
chr11	339177	339178	A01177:95:HFCNFDSX5:4:1322:9896:1532	60	-
chr11	339694	339695	A01177:95:HFCNFDSX5:4:1413:32334:25801	60	-
chr11	341883	341884	A01177:95:HFCNFDSX5:4:1105:25346:33238/1	60	+
chr11	428426	428427	A01177:95:HFCNFDSX5:4:1134:31204:28604/1	60	-
chr11	683739	683740	A01177:95:HFCNFDSX5:4:1107:30553:24784/1	60	-
chr11	700810	700811	A01177:95:HFCNFDSX5:4:1105:26196:15170/1	60	-
chr11	750601	750602	A01177:95:HFCNFDSX5:4:2666:1371:34616	60	+
chr11	759877	759878	A01177:95:HFCNFDSX5:4:1215:2618:22467/1	60	-
chr11	764783	764784	A01177:95:HFCNFDSX5:4:1305:25816:8625/1	60	-
chr11	781490	781491	A01177:95:HFCNFDSX5:4:1102:23339:30796/1	60	+
chr11	905595	905596	A01177:95:HFCNFDSX5:4:1359:4770:29262	60	-
chr11	2961910	2961911	A01177:95:HFCNFDSX5:4:2260:29713:36260	60	-
chr11	3745662	3745663	A01177:95:HFCNFDSX5:4:1335:12183:6809/1	60	+
chr11	3745790	3745791	A01177:95:HFCNFDSX5:4:1116:20446:20181/1	60	-
chr11	3752819	3752820	A01177:95:HFCNFDSX5:4:1316:26341:5494	60	-
chr11	3879368	3879369	A01177:95:HFCNFDSX5:4:1333:15573:15937/1	60	+
chr11	3964158	3964159	A01177:95:HFCNFDSX5:4:1329:19804:19758/1	60	+
chr11	3971252	3971253	A01177:95:HFCNFDSX5:4:1603:31901:10708/1	60	+
chr11	3988310	3988311	A01177:95:HFCNFDSX5:4:1143:14036:33536/1	60	+
chr11	4034488	4034489	A01177:95:HFCNFDSX5:4:1259:14733:13291/1	60	+
chr11	4037047	4037048	A01177:95:HFCNFDSX5:4:1130:32226:11397/1	60	-
chr11	4102963	4102964	A01177:95:HFCNFDSX5:4:1132:15393:21449/1	60	-
chr11	4139332	4139333	A01177:95:HFCNFDSX5:4:1462:28989:15499	60	+
chr11	6066222	6066223	A01177:95:HFCNFDSX5:4:1411:19587:4445/1	60	-
chr11	6542654	6542655	A01177:95:HFCNFDSX5:4:1233:8648:12305/1	60	+
chr11	9458786	9458787	A01177:95:HFCNFDSX5:4:1115:6569:23296/1	60	-
chr11	9991478	9991479	A01177:95:HFCNFDSX5:4:2228:13042:28808	60	+
chr11	10091796	10091797	A01177:95:HFCNFDSX5:4:1646:25907:5525	60	-
chr11	10120952	10120953	A01177:95:HFCNFDSX5:4:2169:20247:7404	60	+
chr11	10534419	10534420	A01177:95:HFCNFDSX5:4:1459:15356:18067	60	+
chr11	11878633	11878634	A01177:95:HFCNFDSX5:4:1346:15673:4899/1	60	-
chr11	11939326	11939327	A01177:95:HFCNFDSX5:4:1101:28962:35399/1	60	+
chr11	11940862	11940863	A01177:95:HFCNFDSX5:4:1462:24297:24032/1	60	-
chr11	12157954	12157955	A01177:95:HFCNFDSX5:4:1254:18593:17848/1	60	-
chr11	12204445	12204446	A01177:95:HFCNFDSX5:4:1116:25789:25676/1	60	+
chr11	12690074	12690075	A01177:95:HFCNFDSX5:4:1243:29179:29637/1	60	-
chr11	13443858	13443859	A01177:95:HFCNFDSX5:4:1208:8341:27774/1	60	+
chr11	13711064	13711065	A01177:95:HFCNFDSX5:4:1523:27145:23140	60	+
chr11	14639719	14639720	A01177:95:HFCNFDSX5:4:1201:14344:29872/1	60	+
chr11	16354002	16354003	A01177:95:HFCNFDSX5:4:1143:10438:28244	60	+
chr11	17085401	17085402	A01177:95:HFCNFDSX5:4:1152:4499:21715/1	60	+
chr11	18102735	18102736	A01177:95:HFCNFDSX5:4:1159:20057:1251/1	60	-
chr11	19151449	19151450	A01177:95:HFCNFDSX5:4:2341:25699:24831	60	-
chr11	19331634	19331635	A01177:95:HFCNFDSX5:4:1517:19542:36245/1	60	+
chr11	20425822	20425823	A01177:95:HFCNFDSX5:4:1110:17815:35916/1	60	+
chr11	20458550	20458551	A01177:95:HFCNFDSX5:4:2236:15076:28698	60	-
chr11	20458552	20458553	A01177:95:HFCNFDSX5:4:2303:12102:1407	60	-
chr11	20481962	20481963	A01177:95:HFCNFDSX5:4:2131:26711:20196	60	+
chr11	22630584	22630585	A01177:95:HFCNFDSX5:4:1371:8341:11898	60	-
chr11	26998591	26998592	A01177:95:HFCNFDSX5:4:1104:16712:5134/1	60	-
chr11	28058229	28058230	A01177:95:HFCNFDSX5:4:1108:1615:17065/1	60	-
chr11	30102574	30102575	A01177:95:HFCNFDSX5:4:2226:21902:10363	60	+
chr11	31633185	31633186	A01177:95:HFCNFDSX5:4:1116:6162:23500/1	60	+
chr11	32598972	32598973	A01177:95:HFCNFDSX5:4:1105:21233:32690/1	60	-
chr11	32926590	32926591	A01177:95:HFCNFDSX5:4:1350:28827:15499/1	60	-
chr11	33129732	33129733	A01177:95:HFCNFDSX5:4:2176:13955:28291	60	-
chr11	33138633	33138634	A01177:95:HFCNFDSX5:4:1101:31593:28588/1	60	+
chr11	33143810	33143811	A01177:95:HFCNFDSX5:4:1347:2383:29418/1	60	+
chr11	34059414	34059415	A01177:95:HFCNFDSX5:4:1478:2645:1971	60	-
chr11	34079365	34079366	A01177:95:HFCNFDSX5:4:1102:29225:16908/1	60	+
chr11	34947849	34947850	A01177:95:HFCNFDSX5:4:1114:30382:17848	60	+
chr11	34961712	34961713	A01177:95:HFCNFDSX5:4:1115:28510:27445/1	60	-
chr11	34971768	34971769	A01177:95:HFCNFDSX5:4:1227:12048:34757/1	60	-
chr11	36661104	36661105	A01177:95:HFCNFDSX5:4:1134:9670:31454/1	60	-
chr11	38572512	38572513	A01177:95:HFCNFDSX5:4:1147:23863:1986/1	60	+
chr11	39267743	39267744	A01177:95:HFCNFDSX5:4:2345:21432:32659	60	-
chr11	40012692	40012693	A01177:95:HFCNFDSX5:4:1574:11424:17550/1	60	+
chr11	43381516	43381517	A01177:95:HFCNFDSX5:4:1106:17689:34381/1	60	-
chr11	43809701	43809702	A01177:95:HFCNFDSX5:4:1567:28619:19116	60	-
chr11	46110507	46110508	A01177:95:HFCNFDSX5:4:1351:13512:15499/1	60	+
chr11	46115589	46115590	A01177:95:HFCNFDSX5:4:1116:11125:30217/1	60	+
chr11	46115590	46115591	A01177:95:HFCNFDSX5:4:2541:11568:10755	60	+
chr11	46207893	46207894	A01177:95:HFCNFDSX5:4:2533:21712:10817	60	+
chr11	46358706	46358707	A01177:95:HFCNFDSX5:4:1265:1814:2691/1	60	-
chr11	46479840	46479841	A01177:95:HFCNFDSX5:4:1169:15411:24330	60	-
chr11	46587356	46587357	A01177:95:HFCNFDSX5:4:1135:10149:24893/1	60	+
chr11	46799091	46799092	A01177:95:HFCNFDSX5:4:1120:20735:29888/1	60	-
chr11	46956554	46956555	A01177:95:HFCNFDSX5:4:1324:13431:18020/1	60	+
chr11	46981290	46981291	A01177:95:HFCNFDSX5:4:2264:12120:12085	60	-
chr11	47060624	47060625	A01177:95:HFCNFDSX5:4:1160:30942:4883/1	60	+
chr11	47291370	47291371	A01177:95:HFCNFDSX5:4:1208:4200:28776/1	60	-
chr11	47502904	47502905	A01177:95:HFCNFDSX5:4:1118:13169:20760/1	60	+
chr11	47515315	47515316	A01177:95:HFCNFDSX5:4:1127:27236:36260	60	-
chr11	47530756	47530757	A01177:95:HFCNFDSX5:4:1513:30807:33520/1	60	-
chr11	47545236	47545237	A01177:95:HFCNFDSX5:4:1337:9634:7748/1	60	+
chr11	47645714	47645715	A01177:95:HFCNFDSX5:4:2172:21838:20713	60	-
chr11	47764076	47764077	A01177:95:HFCNFDSX5:4:2667:16758:16892	60	-
chr11	47796606	47796607	A01177:95:HFCNFDSX5:4:1106:5773:27993/1	60	+
chr11	49194326	49194327	A01177:95:HFCNFDSX5:4:1332:31250:27962/1	60	+
chr11	54792193	54792194	A01177:95:HFCNFDSX5:4:1205:10438:21919/1	60	+
chr11	55685993	55685994	A01177:95:HFCNFDSX5:4:2631:1759:5228	60	-
chr11	58498989	58498990	A01177:95:HFCNFDSX5:4:1113:16432:13823/1	60	-
chr11	58585731	58585732	A01177:95:HFCNFDSX5:4:1110:20546:12587/1	60	+
chr11	58590723	58590724	A01177:95:HFCNFDSX5:4:1117:16767:24298/1	60	+
chr11	59918128	59918129	A01177:95:HFCNFDSX5:4:1107:27651:33348/1	60	+
chr11	61284029	61284030	A01177:95:HFCNFDSX5:4:1319:14624:36839/1	60	-
chr11	61284039	61284040	A01177:95:HFCNFDSX5:4:1160:25093:36307	60	-
chr11	61841166	61841167	A01177:95:HFCNFDSX5:4:1106:3323:26537/1	60	+
chr11	61843148	61843149	A01177:95:HFCNFDSX5:4:1152:26666:9408/1	60	+
chr11	62357921	62357922	A01177:95:HFCNFDSX5:4:1112:30418:36824/1	60	-
chr11	62361183	62361184	A01177:95:HFCNFDSX5:4:1164:8766:14826/1	60	+
chr11	62399028	62399029	A01177:95:HFCNFDSX5:4:1102:6569:11616/1	60	+
chr11	62564595	62564596	A01177:95:HFCNFDSX5:4:1304:3323:29857/1	60	-
chr11	62640754	62640755	A01177:95:HFCNFDSX5:4:1151:5511:6840/1	60	+
chr11	62669377	62669378	A01177:95:HFCNFDSX5:4:1128:9905:33896/1	60	-
chr11	62669674	62669675	A01177:95:HFCNFDSX5:4:1109:4209:21496/1	60	-
chr11	62709095	62709096	A01177:95:HFCNFDSX5:4:1575:5113:22936	60	+
chr11	62710644	62710645	A01177:95:HFCNFDSX5:4:1223:13376:5494	60	+
chr11	62712341	62712342	A01177:95:HFCNFDSX5:4:1116:23231:4398/1	60	-
chr11	62722355	62722356	A01177:95:HFCNFDSX5:4:1313:29984:14904/1	60	-
chr11	62723068	62723069	A01177:95:HFCNFDSX5:4:1501:31241:20713/1	60	+
chr11	62723506	62723507	A01177:95:HFCNFDSX5:4:1550:14760:24799	60	-
chr11	62738241	62738242	A01177:95:HFCNFDSX5:4:1126:16161:5212/1	60	-
chr11	62750708	62750709	A01177:95:HFCNFDSX5:4:1240:10203:7889/1	60	-
chr11	62790029	62790030	A01177:95:HFCNFDSX5:4:1217:24343:33567/1	60	-
chr11	62801601	62801602	A01177:95:HFCNFDSX5:4:1139:30038:2284/1	60	+
chr11	62801602	62801603	A01177:95:HFCNFDSX5:4:1133:14516:14920/1	60	+
chr11	62870145	62870146	A01177:95:HFCNFDSX5:4:2120:22363:33332	60	-
chr11	62873862	62873863	A01177:95:HFCNFDSX5:4:1155:20175:17080/1	60	-
chr11	62882083	62882084	A01177:95:HFCNFDSX5:4:1120:6750:7294	60	-
chr11	63584803	63584804	A01177:95:HFCNFDSX5:4:1432:12057:7842/1	60	+
chr11	63643942	63643943	A01177:95:HFCNFDSX5:4:1462:18783:1047/1	60	-
chr11	63651826	63651827	A01177:95:HFCNFDSX5:4:1142:14109:35008/1	60	+
chr11	63687805	63687806	A01177:95:HFCNFDSX5:4:1170:23357:17394	60	-
chr11	63689242	63689243	A01177:95:HFCNFDSX5:4:1175:22932:1939/1	60	+
chr11	63699990	63699991	A01177:95:HFCNFDSX5:4:1144:5502:9549/1	60	+
chr11	63700717	63700718	A01177:95:HFCNFDSX5:4:1222:3025:12774/1	60	-
chr11	63704701	63704702	A01177:95:HFCNFDSX5:4:1558:22092:6715	60	-
chr11	63711138	63711139	A01177:95:HFCNFDSX5:4:1433:19235:10379/1	60	+
chr11	63714517	63714518	A01177:95:HFCNFDSX5:4:1554:21956:29904/1	60	-
chr11	63722489	63722490	A01177:95:HFCNFDSX5:4:1225:28058:34021/1	60	-
chr11	63844604	63844605	A01177:95:HFCNFDSX5:4:1120:17101:12665/1	60	-
chr11	63854358	63854359	A01177:95:HFCNFDSX5:4:2274:9652:25191	60	+
chr11	63854788	63854789	A01177:95:HFCNFDSX5:4:2149:3477:3975	60	-
chr11	63859172	63859173	A01177:95:HFCNFDSX5:4:1160:18285:11177	60	+
chr11	63861012	63861013	A01177:95:HFCNFDSX5:4:1306:29686:7999	60	-
chr11	63867066	63867067	A01177:95:HFCNFDSX5:4:1437:30409:3897/1	60	-
chr11	63876965	63876966	A01177:95:HFCNFDSX5:4:2221:17155:35587	60	-
chr11	63993459	63993460	A01177:95:HFCNFDSX5:4:1156:16233:25598	60	-
chr11	64197539	64197540	A01177:95:HFCNFDSX5:4:1103:9733:1595/1	60	+
chr11	64197541	64197542	A01177:95:HFCNFDSX5:4:2230:17689:30718	60	+
chr11	64199615	64199616	A01177:95:HFCNFDSX5:4:2306:10493:17284	60	-
chr11	64214289	64214290	A01177:95:HFCNFDSX5:4:2134:15736:29716	60	-
chr11	64217474	64217475	A01177:95:HFCNFDSX5:4:1167:24704:9956	60	-
chr11	64277420	64277421	A01177:95:HFCNFDSX5:4:1120:2962:20682/1	60	+
chr11	64739171	64739172	A01177:95:HFCNFDSX5:4:1267:18638:27602/1	60	-
chr11	64770829	64770830	A01177:95:HFCNFDSX5:4:1668:1054:32816	60	+
chr11	64771300	64771301	A01177:95:HFCNFDSX5:4:2278:15049:33223	60	-
chr11	64772712	64772713	A01177:95:HFCNFDSX5:4:1110:29857:9142	60	+
chr11	64772714	64772715	A01177:95:HFCNFDSX5:4:1236:2067:4664	60	+
chr11	64773088	64773089	A01177:95:HFCNFDSX5:4:1110:23628:21245/1	60	-
chr11	64774230	64774231	A01177:95:HFCNFDSX5:4:2239:14950:5212	60	+
chr11	64774386	64774387	A01177:95:HFCNFDSX5:4:1169:20708:21574/1	60	-
chr11	64780862	64780863	A01177:95:HFCNFDSX5:4:1505:8377:31093	60	-
chr11	64866585	64866586	A01177:95:HFCNFDSX5:4:2547:22978:18615	60	-
chr11	64884354	64884355	A01177:95:HFCNFDSX5:4:1544:8079:12477/1	60	-
chr11	65104540	65104541	A01177:95:HFCNFDSX5:4:2450:3694:26334	60	-
chr11	65192408	65192409	A01177:95:HFCNFDSX5:4:1111:30599:29183/1	60	-
chr11	65194745	65194746	A01177:95:HFCNFDSX5:4:1128:13295:8359/1	60	-
chr11	65195549	65195550	A01177:95:HFCNFDSX5:4:2220:20428:28886	60	-
chr11	65195627	65195628	A01177:95:HFCNFDSX5:4:2147:22507:2300	60	-
chr11	65197158	65197159	A01177:95:HFCNFDSX5:4:1172:10673:17221/1	60	+
chr11	65199198	65199199	A01177:95:HFCNFDSX5:4:1218:17336:22748/1	60	+
chr11	65273083	65273084	A01177:95:HFCNFDSX5:4:1405:31277:1955	60	+
chr11	65278308	65278309	A01177:95:HFCNFDSX5:4:1155:21350:13792/1	60	-
chr11	65278841	65278842	A01177:95:HFCNFDSX5:4:2361:20808:17394	60	+
chr11	65280345	65280346	A01177:95:HFCNFDSX5:4:1115:17662:10160/1	60	-
chr11	65283360	65283361	A01177:95:HFCNFDSX5:4:1112:7048:36558/1	60	-
chr11	65283996	65283997	A01177:95:HFCNFDSX5:4:1308:32533:36417/1	60	-
chr11	65288362	65288363	A01177:95:HFCNFDSX5:4:1115:2899:9518/1	60	+
chr11	65342884	65342885	A01177:95:HFCNFDSX5:4:2129:31530:10911	60	+
chr11	65424673	65424674	A01177:95:HFCNFDSX5:4:1120:6262:34882/1	60	+
chr11	65428861	65428862	A01177:95:HFCNFDSX5:4:1669:1163:26177	60	-
chr11	65429785	65429786	A01177:95:HFCNFDSX5:4:1654:32624:3067	60	-
chr11	65432443	65432444	A01177:95:HFCNFDSX5:4:1259:27010:5963/1	60	-
chr11	65434147	65434148	A01177:95:HFCNFDSX5:4:2648:7256:27524	60	-
chr11	65434796	65434797	A01177:95:HFCNFDSX5:4:1127:12798:19805/1	60	+
chr11	65435446	65435447	A01177:95:HFCNFDSX5:4:1204:26738:25191/1	60	+
chr11	65437074	65437075	A01177:95:HFCNFDSX5:4:1309:11577:25238/1	60	-
chr11	65437411	65437412	A01177:95:HFCNFDSX5:4:1155:18421:30827/1	60	+
chr11	65438968	65438969	A01177:95:HFCNFDSX5:4:1141:3405:34538/1	60	+
chr11	65502383	65502384	A01177:95:HFCNFDSX5:4:1163:22055:19179/1	60	+
chr11	65505176	65505177	A01177:95:HFCNFDSX5:4:1310:5683:1313	60	+
chr11	65579101	65579102	A01177:95:HFCNFDSX5:4:1574:6207:21668	60	+
chr11	65622516	65622517	A01177:95:HFCNFDSX5:4:1145:25744:21214/1	60	+
chr11	65626786	65626787	A01177:95:HFCNFDSX5:4:1660:24135:2112	60	-
chr11	65648758	65648759	A01177:95:HFCNFDSX5:4:1123:29478:18474	60	-
chr11	65655472	65655473	A01177:95:HFCNFDSX5:4:1534:21504:13056/1	60	+
chr11	65655637	65655638	A01177:95:HFCNFDSX5:4:1134:15076:21872	60	-
chr11	65656862	65656863	A01177:95:HFCNFDSX5:4:1614:12816:29230/1	60	+
chr11	65997025	65997026	A01177:95:HFCNFDSX5:4:1345:3351:37012	60	-
chr11	66059066	66059067	A01177:95:HFCNFDSX5:4:2237:11894:6026	60	+
chr11	66062905	66062906	A01177:95:HFCNFDSX5:4:1115:3794:2675/1	60	-
chr11	66067592	66067593	A01177:95:HFCNFDSX5:4:1603:21133:31735	60	-
chr11	66068551	66068552	A01177:95:HFCNFDSX5:4:1101:7988:26068	60	+
chr11	66112531	66112532	A01177:95:HFCNFDSX5:4:1145:28438:6120/1	60	-
chr11	66124477	66124478	A01177:95:HFCNFDSX5:4:1546:19678:15687	60	-
chr11	66128516	66128517	A01177:95:HFCNFDSX5:4:1173:2844:23077/1	60	-
chr11	66153303	66153304	A01177:95:HFCNFDSX5:4:1313:18177:33630/1	60	-
chr11	66172882	66172883	A01177:95:HFCNFDSX5:4:1107:15420:11663	60	+
chr11	66186579	66186580	A01177:95:HFCNFDSX5:4:1452:19840:29434/1	60	-
chr11	66358854	66358855	A01177:95:HFCNFDSX5:4:1339:25473:29637/1	60	+
chr11	66505583	66505584	A01177:95:HFCNFDSX5:4:1111:3251:35149	60	+
chr11	66622141	66622142	A01177:95:HFCNFDSX5:4:1177:4625:29199	60	+
chr11	66622263	66622264	A01177:95:HFCNFDSX5:4:1201:12400:36714	60	+
chr11	66642347	66642348	A01177:95:HFCNFDSX5:4:1101:19352:32753	60	-
chr11	66645689	66645690	A01177:95:HFCNFDSX5:4:1123:26693:30624/1	60	+
chr11	66777749	66777750	A01177:95:HFCNFDSX5:4:1116:31006:35712/1	60	+
chr11	66794363	66794364	A01177:95:HFCNFDSX5:4:1130:32669:22060/1	60	-
chr11	66804976	66804977	A01177:95:HFCNFDSX5:4:1254:6515:13589	60	-
chr11	66810025	66810026	A01177:95:HFCNFDSX5:4:1112:19732:35509/1	60	+
chr11	66823553	66823554	A01177:95:HFCNFDSX5:4:2530:11541:18599	60	+
chr11	67123541	67123542	A01177:95:HFCNFDSX5:4:1144:19397:17644	60	+
chr11	67137472	67137473	A01177:95:HFCNFDSX5:4:1104:11722:6699/1	60	-
chr11	67145541	67145542	A01177:95:HFCNFDSX5:4:1135:6714:15342/1	60	-
chr11	67150324	67150325	A01177:95:HFCNFDSX5:4:1111:22164:11036/1	60	-
chr11	67150390	67150391	A01177:95:HFCNFDSX5:4:1118:25355:20823/1	60	+
chr11	67157744	67157745	A01177:95:HFCNFDSX5:4:1334:10303:5337/1	60	-
chr11	67158974	67158975	A01177:95:HFCNFDSX5:4:1559:12500:6825/1	60	+
chr11	67160640	67160641	A01177:95:HFCNFDSX5:4:1147:19985:29371/1	60	+
chr11	67172941	67172942	A01177:95:HFCNFDSX5:4:2535:29423:15311	60	-
chr11	67173913	67173914	A01177:95:HFCNFDSX5:4:2352:9769:37012	60	-
chr11	67176705	67176706	A01177:95:HFCNFDSX5:4:1333:1660:21214/1	60	-
chr11	67184490	67184491	A01177:95:HFCNFDSX5:4:1109:32705:18427/1	60	-
chr11	67185615	67185616	A01177:95:HFCNFDSX5:4:2111:17833:18129	60	+
chr11	67192139	67192140	A01177:95:HFCNFDSX5:4:1351:13783:20697/1	60	-
chr11	67198376	67198377	A01177:95:HFCNFDSX5:4:1107:26051:34460/1	60	+
chr11	67202059	67202060	A01177:95:HFCNFDSX5:4:1248:31919:14340/1	60	+
chr11	67202189	67202190	A01177:95:HFCNFDSX5:4:1127:3513:2253/1	60	+
chr11	67229488	67229489	A01177:95:HFCNFDSX5:4:1429:27109:29121	60	-
chr11	67244907	67244908	A01177:95:HFCNFDSX5:4:1112:17101:30577	60	+
chr11	67293275	67293276	A01177:95:HFCNFDSX5:4:1250:13602:19476/1	60	+
chr11	67293788	67293789	A01177:95:HFCNFDSX5:4:1363:9019:4210/1	60	+
chr11	67403379	67403380	A01177:95:HFCNFDSX5:4:1126:24822:3521/1	60	-
chr11	67431065	67431066	A01177:95:HFCNFDSX5:4:1447:13051:27414	60	+
chr11	67588791	67588792	A01177:95:HFCNFDSX5:4:1271:14968:29042/1	60	+
chr11	68071432	68071433	A01177:95:HFCNFDSX5:4:1110:31566:28510/1	60	+
chr11	68071957	68071958	A01177:95:HFCNFDSX5:4:1112:16541:15327/1	60	+
chr11	68089924	68089925	A01177:95:HFCNFDSX5:4:1645:27778:1846	60	-
chr11	68093902	68093903	A01177:95:HFCNFDSX5:4:1673:3812:27101/1	60	+
chr11	68094243	68094244	A01177:95:HFCNFDSX5:4:1101:5990:6198/1	60	+
chr11	68180206	68180207	A01177:95:HFCNFDSX5:4:1450:30228:4147	60	-
chr11	68180207	68180208	A01177:95:HFCNFDSX5:4:2125:31602:10598	60	-
chr11	68481762	68481763	A01177:95:HFCNFDSX5:4:1252:21124:5290/1	60	-
chr11	68499409	68499410	A01177:95:HFCNFDSX5:4:1270:27932:2143/1	60	-
chr11	68530916	68530917	A01177:95:HFCNFDSX5:4:1631:11288:32941	60	-
chr11	68566453	68566454	A01177:95:HFCNFDSX5:4:1103:19162:27164	60	+
chr11	68570103	68570104	A01177:95:HFCNFDSX5:4:1104:27516:27821/1	60	+
chr11	68740197	68740198	A01177:95:HFCNFDSX5:4:1104:12310:21057/1	60	+
chr11	68951446	68951447	A01177:95:HFCNFDSX5:4:2216:25156:14873	60	+
chr11	70284826	70284827	A01177:95:HFCNFDSX5:4:1107:27398:26616/1	60	+
chr11	70301247	70301248	A01177:95:HFCNFDSX5:4:1359:21676:2769/1	60	-
chr11	70302280	70302281	A01177:95:HFCNFDSX5:4:2151:8585:26005	60	-
chr11	70350472	70350473	A01177:95:HFCNFDSX5:4:1109:4372:11788/1	60	+
chr11	72345271	72345272	A01177:95:HFCNFDSX5:4:1104:5095:19429/1	60	+
chr11	72350923	72350924	A01177:95:HFCNFDSX5:4:1120:19678:17002/1	60	-
chr11	72721330	72721331	A01177:95:HFCNFDSX5:4:1455:24297:16892	60	-
chr11	72838290	72838291	A01177:95:HFCNFDSX5:4:1106:31259:30138/1	60	+
chr11	72875736	72875737	A01177:95:HFCNFDSX5:4:1128:22941:4523/1	60	+
chr11	72879484	72879485	A01177:95:HFCNFDSX5:4:1107:27218:4288/1	60	-
chr11	72884062	72884063	A01177:95:HFCNFDSX5:4:1103:10104:16110	60	-
chr11	72998626	72998627	A01177:95:HFCNFDSX5:4:1308:10375:34178/1	60	+
chr11	73043175	73043176	A01177:95:HFCNFDSX5:4:2139:27163:7263	60	+
chr11	73050192	73050193	A01177:95:HFCNFDSX5:4:1164:19840:28369/1	60	+
chr11	73060208	73060209	A01177:95:HFCNFDSX5:4:1110:9733:6386/1	60	+
chr11	73106831	73106832	A01177:95:HFCNFDSX5:4:1244:17598:33191/1	60	+
chr11	73459792	73459793	A01177:95:HFCNFDSX5:4:1432:18150:26318/1	60	-
chr11	73466848	73466849	A01177:95:HFCNFDSX5:4:2629:32660:5885	60	+
chr11	73568496	73568497	A01177:95:HFCNFDSX5:4:1112:11442:24377/1	60	-
chr11	73725110	73725111	A01177:95:HFCNFDSX5:4:1342:15700:14559/1	60	+
chr11	73743974	73743975	A01177:95:HFCNFDSX5:4:2555:20980:9017	60	-
chr11	73858899	73858900	A01177:95:HFCNFDSX5:4:1603:3161:33301	60	-
chr11	74343569	74343570	A01177:95:HFCNFDSX5:4:1242:21974:30592/1	60	-
chr11	75407396	75407397	A01177:95:HFCNFDSX5:4:2643:26304:31234	60	-
chr11	75882501	75882502	A01177:95:HFCNFDSX5:4:2240:28971:30123	60	-
chr11	76513331	76513332	A01177:95:HFCNFDSX5:4:1305:18376:10144	60	-
chr11	76891131	76891132	A01177:95:HFCNFDSX5:4:1242:6940:4492/1	60	+
chr11	77738191	77738192	A01177:95:HFCNFDSX5:4:1122:24994:32816/1	60	-
chr11	77764518	77764519	A01177:95:HFCNFDSX5:4:2573:14669:6793	60	+
chr11	77786014	77786015	A01177:95:HFCNFDSX5:4:1150:6271:29825/1	60	+
chr11	78017641	78017642	A01177:95:HFCNFDSX5:4:1464:22932:23015/1	60	+
chr11	78436456	78436457	A01177:95:HFCNFDSX5:4:1466:21838:34084	60	-
chr11	83797799	83797800	A01177:95:HFCNFDSX5:4:1327:11722:22263	60	+
chr11	85449904	85449905	A01177:95:HFCNFDSX5:4:1655:25961:1141	60	+
chr11	85658637	85658638	A01177:95:HFCNFDSX5:4:1101:1904:15311/1	60	-
chr11	87877165	87877166	A01177:95:HFCNFDSX5:4:1153:29315:12493/1	60	+
chr11	88314367	88314368	A01177:95:HFCNFDSX5:4:1124:4246:3396/1	60	-
chr11	88404534	88404535	A01177:95:HFCNFDSX5:4:1112:25952:2440/1	60	-
chr11	90207085	90207086	A01177:95:HFCNFDSX5:4:1371:18765:30138	60	+
chr11	90254250	90254251	A01177:95:HFCNFDSX5:4:1609:3938:4210/1	60	-
chr11	90399151	90399152	A01177:95:HFCNFDSX5:4:1270:14913:11694/1	60	-
chr11	90748030	90748031	A01177:95:HFCNFDSX5:4:1204:31792:16626/1	60	-
chr11	90855022	90855023	A01177:95:HFCNFDSX5:4:1231:28348:25410/1	60	+
chr11	90999439	90999440	A01177:95:HFCNFDSX5:4:1107:28131:22060/1	60	+
chr11	93700735	93700736	A01177:95:HFCNFDSX5:4:1112:4969:4460/1	60	+
chr11	94166383	94166384	A01177:95:HFCNFDSX5:4:1245:23348:21449	60	-
chr11	95827094	95827095	A01177:95:HFCNFDSX5:4:1142:28113:22905/1	60	+
chr11	97393288	97393289	A01177:95:HFCNFDSX5:4:1431:23194:24721	60	+
chr11	98188636	98188637	A01177:95:HFCNFDSX5:4:2677:5285:12493	60	+
chr11	101977669	101977670	A01177:95:HFCNFDSX5:4:1102:24867:18850/1	60	+
chr11	103088233	103088234	A01177:95:HFCNFDSX5:4:1109:6714:25363/1	60	+
chr11	103170306	103170307	A01177:95:HFCNFDSX5:4:1110:7943:34976/1	60	-
chr11	103172914	103172915	A01177:95:HFCNFDSX5:4:1260:21341:5165/1	60	+
chr11	103218127	103218128	A01177:95:HFCNFDSX5:4:1112:32687:13917/1	60	+
chr11	103257507	103257508	A01177:95:HFCNFDSX5:4:1135:20166:4382/1	60	+
chr11	104706604	104706605	A01177:95:HFCNFDSX5:4:1440:19633:35243/1	60	-
chr11	105014577	105014578	A01177:95:HFCNFDSX5:4:1262:25780:21402/1	60	-
chr11	106593820	106593821	A01177:95:HFCNFDSX5:4:1615:26024:19476/1	60	-
chr11	107323201	107323202	A01177:95:HFCNFDSX5:4:1104:5394:30467/1	60	-
chr11	108192947	108192948	A01177:95:HFCNFDSX5:4:1159:18041:36276/1	60	-
chr11	108235842	108235843	A01177:95:HFCNFDSX5:4:1274:11677:23844	60	-
chr11	108238402	108238403	A01177:95:HFCNFDSX5:4:1328:18701:14935	60	-
chr11	108251928	108251929	A01177:95:HFCNFDSX5:4:1172:3766:2033/1	60	-
chr11	108292579	108292580	A01177:95:HFCNFDSX5:4:1155:18548:25974/1	60	-
chr11	108309170	108309171	A01177:95:HFCNFDSX5:4:2651:4444:23657	60	-
chr11	108312557	108312558	A01177:95:HFCNFDSX5:4:1129:10474:11647/1	60	+
chr11	108319500	108319501	A01177:95:HFCNFDSX5:4:1129:16468:12101/1	60	+
chr11	108724087	108724088	A01177:95:HFCNFDSX5:4:1111:8015:23202/1	60	+
chr11	108837107	108837108	A01177:95:HFCNFDSX5:4:1217:5728:19680/1	60	+
chr11	111622437	111622438	A01177:95:HFCNFDSX5:4:2566:23999:21449	60	+
chr11	111628246	111628247	A01177:95:HFCNFDSX5:4:1129:13865:24345/1	60	-
chr11	111804595	111804596	A01177:95:HFCNFDSX5:4:1103:32434:33051/1	60	+
chr11	114166588	114166589	A01177:95:HFCNFDSX5:4:2107:10737:13510	60	-
chr11	114174449	114174450	A01177:95:HFCNFDSX5:4:1102:23475:16282/1	60	-
chr11	114174453	114174454	A01177:95:HFCNFDSX5:4:1238:18069:19539	60	-
chr11	116324313	116324314	A01177:95:HFCNFDSX5:4:1224:14353:7091/1	60	+
chr11	116753127	116753128	A01177:95:HFCNFDSX5:4:1506:23059:23703/1	60	+
chr11	117031237	117031238	A01177:95:HFCNFDSX5:4:1154:29044:15154/1	60	-
chr11	117058321	117058322	A01177:95:HFCNFDSX5:4:1122:3513:15342/1	60	-
chr11	118310268	118310269	A01177:95:HFCNFDSX5:4:1341:19687:17769	60	-
chr11	118449953	118449954	A01177:95:HFCNFDSX5:4:1106:13169:3724/1	60	-
chr11	118458419	118458420	A01177:95:HFCNFDSX5:4:1108:30237:9799/1	60	+
chr11	119244125	119244126	A01177:95:HFCNFDSX5:4:1122:11677:20181/1	60	+
chr11	122130219	122130220	A01177:95:HFCNFDSX5:4:2646:8142:1438	60	+
chr11	124985890	124985891	A01177:95:HFCNFDSX5:4:1446:6831:2801/1	60	+
chr11	125309646	125309647	A01177:95:HFCNFDSX5:4:1167:27579:7451/1	60	-
chr11	125442844	125442845	A01177:95:HFCNFDSX5:4:2274:17201:1939	60	+
chr11	125640085	125640086	A01177:95:HFCNFDSX5:4:1144:25880:21480/1	60	+
chr11	125666567	125666568	A01177:95:HFCNFDSX5:4:1608:10203:36072	60	-
chr11	125872591	125872592	A01177:95:HFCNFDSX5:4:1222:18421:35994	60	-
chr11	125890783	125890784	A01177:95:HFCNFDSX5:4:1128:25048:12806/1	60	+
chr11	127517982	127517983	A01177:95:HFCNFDSX5:4:1318:21640:21308	60	-
chr11	128307302	128307303	A01177:95:HFCNFDSX5:4:1253:2347:33677	60	-
chr11	128331204	128331205	A01177:95:HFCNFDSX5:4:1108:3179:28823/1	60	-
chr11	128351562	128351563	A01177:95:HFCNFDSX5:4:1242:20564:3098	60	-
chr11	128402809	128402810	A01177:95:HFCNFDSX5:4:1672:11514:33301	60	-
chr11	128457364	128457365	A01177:95:HFCNFDSX5:4:1126:5873:7247/1	60	-
chr11	128463812	128463813	A01177:95:HFCNFDSX5:4:1116:27579:19664/1	60	+
chr11	128493430	128493431	A01177:95:HFCNFDSX5:4:2141:26087:2519	60	-
chr11	128512731	128512732	A01177:95:HFCNFDSX5:4:2476:8205:21089	60	+
chr11	130238252	130238253	A01177:95:HFCNFDSX5:4:1140:19849:25441/1	60	+
chr12	793084	793085	A01177:95:HFCNFDSX5:4:1151:19723:11537/1	60	-
chr12	805818	805819	A01177:95:HFCNFDSX5:4:1172:11677:19648/1	60	-
chr12	805820	805821	A01177:95:HFCNFDSX5:4:2331:5249:23109	60	-
chr12	874062	874063	A01177:95:HFCNFDSX5:4:1138:2401:10723/1	60	+
chr12	897860	897861	A01177:95:HFCNFDSX5:4:1149:2691:3114/1	60	+
chr12	942055	942056	A01177:95:HFCNFDSX5:4:1324:26720:22686/1	60	-
chr12	1239451	1239452	A01177:95:HFCNFDSX5:4:1130:17146:29246/1	60	+
chr12	1239452	1239453	A01177:95:HFCNFDSX5:4:1674:11243:2957	60	+
chr12	1259504	1259505	A01177:95:HFCNFDSX5:4:1111:25328:36652/1	60	-
chr12	1702165	1702166	A01177:95:HFCNFDSX5:4:2323:30861:19179	60	-
chr12	1717523	1717524	A01177:95:HFCNFDSX5:4:1135:5249:8202/1	60	-
chr12	1740646	1740647	A01177:95:HFCNFDSX5:4:1141:7102:28322/1	60	+
chr12	1755872	1755873	A01177:95:HFCNFDSX5:4:1454:22055:16391	60	-
chr12	1767814	1767815	A01177:95:HFCNFDSX5:4:1132:13042:2942/1	60	+
chr12	1771546	1771547	A01177:95:HFCNFDSX5:4:1532:9372:14873	60	+
chr12	1771849	1771850	A01177:95:HFCNFDSX5:4:1201:18249:35916/1	60	-
chr12	1964224	1964225	A01177:95:HFCNFDSX5:4:1409:31873:29951	60	-
chr12	1991886	1991887	A01177:95:HFCNFDSX5:4:1639:9842:34381	60	-
chr12	2016620	2016621	A01177:95:HFCNFDSX5:4:1604:22471:7560/1	60	-
chr12	3828161	3828162	A01177:95:HFCNFDSX5:4:1112:30978:13870/1	60	+
chr12	4006000	4006001	A01177:95:HFCNFDSX5:4:1672:24523:30655	60	+
chr12	4503020	4503021	A01177:95:HFCNFDSX5:4:1605:4001:32377/1	60	-
chr12	6052794	6052795	A01177:95:HFCNFDSX5:4:1162:8006:15483/1	60	+
chr12	6446341	6446342	A01177:95:HFCNFDSX5:4:1114:9878:19163	60	-
chr12	6508978	6508979	A01177:95:HFCNFDSX5:4:1321:23366:6386/1	60	+
chr12	6513355	6513356	A01177:95:HFCNFDSX5:4:1515:27832:31626/1	60	+
chr12	6519048	6519049	A01177:95:HFCNFDSX5:4:1267:12626:31939/1	60	-
chr12	6544450	6544451	A01177:95:HFCNFDSX5:4:1469:31720:31093	60	+
chr12	6562509	6562510	A01177:95:HFCNFDSX5:4:1273:7663:3114/1	60	+
chr12	6678894	6678895	A01177:95:HFCNFDSX5:4:1145:26431:31422/1	60	-
chr12	6683814	6683815	A01177:95:HFCNFDSX5:4:1215:11496:1611/1	60	+
chr12	6799078	6799079	A01177:95:HFCNFDSX5:4:1604:18385:8907	60	+
chr12	6799630	6799631	A01177:95:HFCNFDSX5:4:1161:17372:2926/1	60	-
chr12	6802917	6802918	A01177:95:HFCNFDSX5:4:1313:12970:11710	60	+
chr12	6803321	6803322	A01177:95:HFCNFDSX5:4:2359:28320:27586/1	60	+
chr12	6810424	6810425	A01177:95:HFCNFDSX5:4:1612:24261:3051/1	60	-
chr12	6958959	6958960	A01177:95:HFCNFDSX5:4:1250:26530:29559	60	-
chr12	6988809	6988810	A01177:95:HFCNFDSX5:4:2334:31259:23531	60	+
chr12	6991666	6991667	A01177:95:HFCNFDSX5:4:1233:25608:15060/1	60	+
chr12	6998780	6998781	A01177:95:HFCNFDSX5:4:1126:11930:21277/1	60	+
chr12	7011250	7011251	A01177:95:HFCNFDSX5:4:1138:30183:26866	60	+
chr12	7011309	7011310	A01177:95:HFCNFDSX5:4:1126:23773:13260/1	60	-
chr12	7193691	7193692	A01177:95:HFCNFDSX5:4:1364:4119:18333	60	+
chr12	7203997	7203998	A01177:95:HFCNFDSX5:4:1171:22833:18302/1	60	+
chr12	8875264	8875265	A01177:95:HFCNFDSX5:4:2578:16884:7185	60	-
chr12	9395611	9395612	A01177:95:HFCNFDSX5:4:1136:4607:17801/1	60	+
chr12	9769782	9769783	A01177:95:HFCNFDSX5:4:1165:21594:1532/1	60	+
chr12	9785442	9785443	A01177:95:HFCNFDSX5:4:1134:24876:3771/1	60	+
chr12	9841771	9841772	A01177:95:HFCNFDSX5:4:1208:13991:23531/1	60	-
chr12	9866512	9866513	A01177:95:HFCNFDSX5:4:1106:16043:21324/1	60	-
chr12	10380248	10380249	A01177:95:HFCNFDSX5:4:1431:13702:5149/1	60	-
chr12	10612207	10612208	A01177:95:HFCNFDSX5:4:1106:16324:16391	60	+
chr12	10612212	10612213	A01177:95:HFCNFDSX5:4:2331:5954:7983	60	+
chr12	10693552	10693553	A01177:95:HFCNFDSX5:4:1256:18358:25269/1	60	+
chr12	11780555	11780556	A01177:95:HFCNFDSX5:4:1101:22128:23938	60	-
chr12	12365602	12365603	A01177:95:HFCNFDSX5:4:1425:14552:1078	60	-
chr12	12365603	12365604	A01177:95:HFCNFDSX5:4:1466:18069:15655	60	-
chr12	12369423	12369424	A01177:95:HFCNFDSX5:4:1276:31096:5556/1	60	+
chr12	13202835	13202836	A01177:95:HFCNFDSX5:4:1277:8693:11600	60	-
chr12	13706521	13706522	A01177:95:HFCNFDSX5:4:1105:30138:26694/1	60	+
chr12	14677981	14677982	A01177:95:HFCNFDSX5:4:1132:6515:24079/1	60	+
chr12	14800738	14800739	A01177:95:HFCNFDSX5:4:1114:18710:8469/1	60	-
chr12	14933590	14933591	A01177:95:HFCNFDSX5:4:1516:5520:12774	60	-
chr12	14935192	14935193	A01177:95:HFCNFDSX5:4:1114:18023:30264/1	60	+
chr12	15867595	15867596	A01177:95:HFCNFDSX5:4:1176:14235:5384/1	60	+
chr12	16463276	16463277	A01177:95:HFCNFDSX5:4:1142:31430:27555/1	60	+
chr12	17900641	17900642	A01177:95:HFCNFDSX5:4:2276:16721:17456	60	+
chr12	19195776	19195777	A01177:95:HFCNFDSX5:4:1160:7328:33223/1	60	-
chr12	19500513	19500514	A01177:95:HFCNFDSX5:4:1133:6397:21433/1	60	+
chr12	21484073	21484074	A01177:95:HFCNFDSX5:4:1163:27823:26631/1	60	-
chr12	21487276	21487277	A01177:95:HFCNFDSX5:4:1173:2266:28056/1	60	-
chr12	22472444	22472445	A01177:95:HFCNFDSX5:4:1103:19605:25645/1	60	+
chr12	22663880	22663881	A01177:95:HFCNFDSX5:4:1104:8883:18505/1	60	+
chr12	22664279	22664280	A01177:95:HFCNFDSX5:4:2310:31177:28087	60	-
chr12	22664491	22664492	A01177:95:HFCNFDSX5:4:1473:31222:30170	60	+
chr12	22667245	22667246	A01177:95:HFCNFDSX5:4:1117:1985:5525/1	60	+
chr12	26432363	26432364	A01177:95:HFCNFDSX5:4:2234:13467:21245	60	-
chr12	26818004	26818005	A01177:95:HFCNFDSX5:4:1230:20274:35289/1	60	+
chr12	26907154	26907155	A01177:95:HFCNFDSX5:4:1102:30056:1344/1	60	-
chr12	26912094	26912095	A01177:95:HFCNFDSX5:4:1445:26350:19852/1	60	-
chr12	26918891	26918892	A01177:95:HFCNFDSX5:4:1117:9815:23156/1	60	-
chr12	26959833	26959834	A01177:95:HFCNFDSX5:4:1147:19054:15796/1	60	+
chr12	27716734	27716735	A01177:95:HFCNFDSX5:4:1155:31476:2018/1	60	-
chr12	28266084	28266085	A01177:95:HFCNFDSX5:4:2436:26648:29857	60	+
chr12	28295098	28295099	A01177:95:HFCNFDSX5:4:1141:15835:27164	60	+
chr12	28312217	28312218	A01177:95:HFCNFDSX5:4:1152:25012:24862/1	60	-
chr12	28357848	28357849	A01177:95:HFCNFDSX5:4:1105:11930:18270/1	60	-
chr12	28366053	28366054	A01177:95:HFCNFDSX5:4:1258:32371:36605/1	60	+
chr12	29132937	29132938	A01177:95:HFCNFDSX5:4:1642:23185:26459	60	+
chr12	29178166	29178167	A01177:95:HFCNFDSX5:4:1374:26684:16705/1	60	+
chr12	29188827	29188828	A01177:95:HFCNFDSX5:4:1141:11605:14418/1	60	-
chr12	29192817	29192818	A01177:95:HFCNFDSX5:4:1437:32940:31234/1	60	+
chr12	29193886	29193887	A01177:95:HFCNFDSX5:4:1140:10737:19272/1	60	-
chr12	29346729	29346730	A01177:95:HFCNFDSX5:4:1214:32262:4319/1	60	-
chr12	30649304	30649305	A01177:95:HFCNFDSX5:4:1116:12970:14184/1	60	+
chr12	30683711	30683712	A01177:95:HFCNFDSX5:4:1357:21495:22936/1	60	+
chr12	30725065	30725066	A01177:95:HFCNFDSX5:4:1116:5014:17472/1	60	+
chr12	31017991	31017992	A01177:95:HFCNFDSX5:4:1166:17996:23234	60	-
chr12	31976607	31976608	A01177:95:HFCNFDSX5:4:2141:22996:25097	60	-
chr12	32161948	32161949	A01177:95:HFCNFDSX5:4:1212:13756:24032/1	60	+
chr12	32175543	32175544	A01177:95:HFCNFDSX5:4:2468:20781:28714	60	+
chr12	32340835	32340836	A01177:95:HFCNFDSX5:4:1106:15944:28792/1	60	+
chr12	38323300	38323301	A01177:95:HFCNFDSX5:4:1668:7310:3317	60	+
chr12	39438437	39438438	A01177:95:HFCNFDSX5:4:1104:28610:34726/1	60	-
chr12	39757401	39757402	A01177:95:HFCNFDSX5:4:2107:5023:23375	60	-
chr12	40234526	40234527	A01177:95:HFCNFDSX5:4:2345:20907:4758	60	+
chr12	40728632	40728633	A01177:95:HFCNFDSX5:4:1108:11008:7654/1	60	-
chr12	40881995	40881996	A01177:95:HFCNFDSX5:4:1219:4453:29810/1	60	-
chr12	41268680	41268681	A01177:95:HFCNFDSX5:4:1118:20989:21872/1	60	+
chr12	41411438	41411439	A01177:95:HFCNFDSX5:4:1255:15121:21668/1	60	+
chr12	42095925	42095926	A01177:95:HFCNFDSX5:4:1362:8847:21574/1	60	+
chr12	42104423	42104424	A01177:95:HFCNFDSX5:4:1208:31647:1251/1	60	+
chr12	42140853	42140854	A01177:95:HFCNFDSX5:4:1221:25373:27712/1	60	+
chr12	42393319	42393320	A01177:95:HFCNFDSX5:4:1108:6451:20682/1	60	-
chr12	42796951	42796952	A01177:95:HFCNFDSX5:4:2529:8947:30702	60	+
chr12	43720911	43720912	A01177:95:HFCNFDSX5:4:1568:26720:25316/1	60	+
chr12	43739523	43739524	A01177:95:HFCNFDSX5:4:2228:8169:27383	60	+
chr12	43790129	43790130	A01177:95:HFCNFDSX5:4:1424:29857:20979	60	-
chr12	43790130	43790131	A01177:95:HFCNFDSX5:4:2174:26232:27790	60	-
chr12	44281490	44281491	A01177:95:HFCNFDSX5:4:1157:20835:14591/1	60	+
chr12	44337485	44337486	A01177:95:HFCNFDSX5:4:1433:15157:34319	60	-
chr12	44568405	44568406	A01177:95:HFCNFDSX5:4:1151:4707:27555/1	60	+
chr12	45188801	45188802	A01177:95:HFCNFDSX5:4:1253:32235:11193	60	-
chr12	45779564	45779565	A01177:95:HFCNFDSX5:4:2672:18204:11005	60	-
chr12	45789438	45789439	A01177:95:HFCNFDSX5:4:1110:6198:2237/1	60	+
chr12	45909260	45909261	A01177:95:HFCNFDSX5:4:1120:16405:20854/1	60	-
chr12	45979399	45979400	A01177:95:HFCNFDSX5:4:1109:10276:17096/1	60	+
chr12	46209700	46209701	A01177:95:HFCNFDSX5:4:1167:6696:6731/1	60	-
chr12	46853596	46853597	A01177:95:HFCNFDSX5:4:2240:15989:12994	60	+
chr12	48130083	48130084	A01177:95:HFCNFDSX5:4:1140:5132:8437/1	60	-
chr12	48137042	48137043	A01177:95:HFCNFDSX5:4:1446:16667:13730/1	60	+
chr12	48662302	48662303	A01177:95:HFCNFDSX5:4:1454:4942:18349/1	60	+
chr12	48668393	48668394	A01177:95:HFCNFDSX5:4:1202:30020:15186/1	60	-
chr12	48668394	48668395	A01177:95:HFCNFDSX5:4:2148:10493:35133	60	-
chr12	48744276	48744277	A01177:95:HFCNFDSX5:4:2126:27742:31344	60	-
chr12	48917865	48917866	A01177:95:HFCNFDSX5:4:1155:5936:14152/1	60	+
chr12	49006490	49006491	A01177:95:HFCNFDSX5:4:1125:27281:15170	60	+
chr12	49007750	49007751	A01177:95:HFCNFDSX5:4:1126:29432:29356	60	+
chr12	49009751	49009752	A01177:95:HFCNFDSX5:4:1142:27091:16939/1	60	-
chr12	49037104	49037105	A01177:95:HFCNFDSX5:4:1264:24469:22326/1	60	-
chr12	49037105	49037106	A01177:95:HFCNFDSX5:4:1424:30761:1626	60	-
chr12	49046324	49046325	A01177:95:HFCNFDSX5:4:1104:10113:36072/1	60	+
chr12	49061971	49061972	A01177:95:HFCNFDSX5:4:1154:4182:7263	60	-
chr12	49156678	49156679	A01177:95:HFCNFDSX5:4:1665:13838:24142	60	+
chr12	49171490	49171491	A01177:95:HFCNFDSX5:4:1553:27019:3067/1	60	+
chr12	49430385	49430386	A01177:95:HFCNFDSX5:4:1477:8929:25316/1	60	+
chr12	49471823	49471824	A01177:95:HFCNFDSX5:4:1253:25048:15718/1	60	-
chr12	49501828	49501829	A01177:95:HFCNFDSX5:4:2253:28800:15640	60	-
chr12	49574573	49574574	A01177:95:HFCNFDSX5:4:1429:25780:4429/1	60	+
chr12	49593054	49593055	A01177:95:HFCNFDSX5:4:1102:6614:9533/1	60	+
chr12	49748610	49748611	A01177:95:HFCNFDSX5:4:1154:25816:30295/1	60	+
chr12	49840302	49840303	A01177:95:HFCNFDSX5:4:2317:2609:9580	60	+
chr12	50183646	50183647	A01177:95:HFCNFDSX5:4:1505:13566:29403/1	60	-
chr12	50196388	50196389	A01177:95:HFCNFDSX5:4:1109:28393:4852/1	60	-
chr12	50441698	50441699	A01177:95:HFCNFDSX5:4:2561:29008:1188	60	-
chr12	50444314	50444315	A01177:95:HFCNFDSX5:4:1273:2944:14325	60	-
chr12	50520187	50520188	A01177:95:HFCNFDSX5:4:1272:17644:5650	60	-
chr12	50537726	50537727	A01177:95:HFCNFDSX5:4:1201:15953:15280	60	-
chr12	50546379	50546380	A01177:95:HFCNFDSX5:4:1607:4246:27289/1	60	+
chr12	50581702	50581703	A01177:95:HFCNFDSX5:4:1572:28935:3067	60	-
chr12	50607363	50607364	A01177:95:HFCNFDSX5:4:1153:23439:5134/1	60	+
chr12	50682414	50682415	A01177:95:HFCNFDSX5:4:1137:5575:18818/1	60	-
chr12	50703968	50703969	A01177:95:HFCNFDSX5:4:1548:6406:18850/1	60	+
chr12	51212239	51212240	A01177:95:HFCNFDSX5:4:1362:5276:20400/1	60	-
chr12	51384991	51384992	A01177:95:HFCNFDSX5:4:1106:12093:27915/1	60	+
chr12	51453716	51453717	A01177:95:HFCNFDSX5:4:1422:21558:14184/1	60	+
chr12	51642152	51642153	A01177:95:HFCNFDSX5:4:1256:20862:3677	60	-
chr12	51763557	51763558	A01177:95:HFCNFDSX5:4:2449:19922:13009	60	-
chr12	52625709	52625710	A01177:95:HFCNFDSX5:4:1231:25889:4022/1	60	-
chr12	52641170	52641171	A01177:95:HFCNFDSX5:4:1133:21423:5274/1	60	-
chr12	52652878	52652879	A01177:95:HFCNFDSX5:4:1168:31901:12399/1	60	-
chr12	52653872	52653873	A01177:95:HFCNFDSX5:4:1108:27498:2550/1	60	+
chr12	52653873	52653874	A01177:95:HFCNFDSX5:4:1202:6171:16063/1	60	+
chr12	53026432	53026433	A01177:95:HFCNFDSX5:4:1623:21043:29262/1	60	-
chr12	53289778	53289779	A01177:95:HFCNFDSX5:4:1167:7690:4539/1	60	+
chr12	53387301	53387302	A01177:95:HFCNFDSX5:4:1111:21856:34648/1	60	+
chr12	53454056	53454057	A01177:95:HFCNFDSX5:4:1442:9616:16799/1	60	-
chr12	53535112	53535113	A01177:95:HFCNFDSX5:4:1639:27272:28839	60	-
chr12	53587110	53587111	A01177:95:HFCNFDSX5:4:1102:11080:25880	60	+
chr12	53592694	53592695	A01177:95:HFCNFDSX5:4:1112:5104:12680/1	60	+
chr12	53609153	53609154	A01177:95:HFCNFDSX5:4:2354:4336:9001/1	60	+
chr12	54267251	54267252	A01177:95:HFCNFDSX5:4:1130:8287:19132/1	60	-
chr12	54284436	54284437	A01177:95:HFCNFDSX5:4:1132:5864:10050/1	60	-
chr12	54465752	54465753	A01177:95:HFCNFDSX5:4:1126:17879:2018/1	60	+
chr12	54465918	54465919	A01177:95:HFCNFDSX5:4:1265:27028:23657/1	60	+
chr12	54471223	54471224	A01177:95:HFCNFDSX5:4:1164:6614:11350	60	+
chr12	54518224	54518225	A01177:95:HFCNFDSX5:4:2317:3595:11945	60	-
chr12	54533997	54533998	A01177:95:HFCNFDSX5:4:1142:5773:3568/1	60	+
chr12	55794064	55794065	A01177:95:HFCNFDSX5:4:1270:22119:8422/1	60	+
chr12	55798637	55798638	A01177:95:HFCNFDSX5:4:2346:10167:27054	60	+
chr12	55802599	55802600	A01177:95:HFCNFDSX5:4:1511:21350:2926/1	60	-
chr12	55919483	55919484	A01177:95:HFCNFDSX5:4:1322:18828:27962/1	60	-
chr12	55943259	55943260	A01177:95:HFCNFDSX5:4:1250:28076:5869/1	60	-
chr12	55948628	55948629	A01177:95:HFCNFDSX5:4:1224:25283:35102/1	60	-
chr12	55968175	55968176	A01177:95:HFCNFDSX5:4:1145:8929:4930/1	60	+
chr12	56076234	56076235	A01177:95:HFCNFDSX5:4:1102:13259:36855	60	-
chr12	56145479	56145480	A01177:95:HFCNFDSX5:4:2139:14073:26052	60	-
chr12	56182783	56182784	A01177:95:HFCNFDSX5:4:1542:2528:22279/1	60	-
chr12	56205416	56205417	A01177:95:HFCNFDSX5:4:1102:7111:22169/1	60	-
chr12	56273062	56273063	A01177:95:HFCNFDSX5:4:1245:18349:33739/1	60	+
chr12	56417686	56417687	A01177:95:HFCNFDSX5:4:2441:20491:32471	60	+
chr12	56610653	56610654	A01177:95:HFCNFDSX5:4:1659:10963:29277	60	-
chr12	56624484	56624485	A01177:95:HFCNFDSX5:4:1473:2636:20024/1	60	+
chr12	56739526	56739527	A01177:95:HFCNFDSX5:4:1106:11966:33270/1	60	+
chr12	56742605	56742606	A01177:95:HFCNFDSX5:4:1134:11867:34381/1	60	+
chr12	57004614	57004615	A01177:95:HFCNFDSX5:4:1170:14127:10895/1	60	+
chr12	57068320	57068321	A01177:95:HFCNFDSX5:4:1365:21142:6010/1	60	+
chr12	57232537	57232538	A01177:95:HFCNFDSX5:4:1120:23249:31234/1	60	+
chr12	57290414	57290415	A01177:95:HFCNFDSX5:4:1109:31729:14231/1	60	+
chr12	57347051	57347052	A01177:95:HFCNFDSX5:4:1118:30020:7795/1	60	+
chr12	57425391	57425392	A01177:95:HFCNFDSX5:4:1108:5674:22028/1	60	+
chr12	57501228	57501229	A01177:95:HFCNFDSX5:4:1660:3197:12884	60	-
chr12	57501230	57501231	A01177:95:HFCNFDSX5:4:1438:2745:3928	60	-
chr12	57508256	57508257	A01177:95:HFCNFDSX5:4:1145:13205:32158	60	+
chr12	57513930	57513931	A01177:95:HFCNFDSX5:4:1141:23086:14606/1	60	-
chr12	57537546	57537547	A01177:95:HFCNFDSX5:4:1103:1570:20462/1	60	+
chr12	57714100	57714101	A01177:95:HFCNFDSX5:4:2243:4372:36057	60	-
chr12	59654662	59654663	A01177:95:HFCNFDSX5:4:1320:9182:11256	60	+
chr12	62351004	62351005	A01177:95:HFCNFDSX5:4:1135:12237:2801/1	60	-
chr12	62545035	62545036	A01177:95:HFCNFDSX5:4:2421:7346:23422	60	+
chr12	62549067	62549068	A01177:95:HFCNFDSX5:4:1153:21829:27899/1	60	-
chr12	62906378	62906379	A01177:95:HFCNFDSX5:4:1128:27932:18396/1	60	-
chr12	63793276	63793277	A01177:95:HFCNFDSX5:4:1111:1344:34882/1	60	+
chr12	64369349	64369350	A01177:95:HFCNFDSX5:4:2561:2871:17613	60	+
chr12	64420038	64420039	A01177:95:HFCNFDSX5:4:1109:28293:14231/1	60	-
chr12	66034862	66034863	A01177:95:HFCNFDSX5:4:2577:15528:7999	60	+
chr12	66112867	66112868	A01177:95:HFCNFDSX5:4:2458:6524:36151	60	+
chr12	67276434	67276435	A01177:95:HFCNFDSX5:4:1233:23231:5149	60	-
chr12	67292616	67292617	A01177:95:HFCNFDSX5:4:1101:27308:20228	60	+
chr12	68600416	68600417	A01177:95:HFCNFDSX5:4:1258:27272:11710/1	60	-
chr12	68712662	68712663	A01177:95:HFCNFDSX5:4:1264:7654:30405/1	60	+
chr12	68822363	68822364	A01177:95:HFCNFDSX5:4:2154:22290:20964	60	+
chr12	68860920	68860921	A01177:95:HFCNFDSX5:4:1336:25238:12790	60	-
chr12	69266615	69266616	A01177:95:HFCNFDSX5:4:1345:5683:18818/1	60	+
chr12	69369014	69369015	A01177:95:HFCNFDSX5:4:1156:5819:15608/1	60	+
chr12	71633146	71633147	A01177:95:HFCNFDSX5:4:1144:29252:23312	60	+
chr12	71641661	71641662	A01177:95:HFCNFDSX5:4:1328:27651:18787/1	60	-
chr12	71770539	71770540	A01177:95:HFCNFDSX5:4:1147:6768:13683/1	60	-
chr12	72123220	72123221	A01177:95:HFCNFDSX5:4:1275:16866:11130	60	-
chr12	74338664	74338665	A01177:95:HFCNFDSX5:4:2505:29125:9533	60	+
chr12	76378805	76378806	A01177:95:HFCNFDSX5:4:1120:6912:4476/1	60	-
chr12	78878165	78878166	A01177:95:HFCNFDSX5:4:1645:19569:1438	60	+
chr12	79049666	79049667	A01177:95:HFCNFDSX5:4:1611:8368:24565/1	60	+
chr12	79135846	79135847	A01177:95:HFCNFDSX5:4:1107:32615:34334	60	+
chr12	79317085	79317086	A01177:95:HFCNFDSX5:4:1139:12418:32330/1	60	-
chr12	79635036	79635037	A01177:95:HFCNFDSX5:4:1153:21251:35759/1	60	+
chr12	79671415	79671416	A01177:95:HFCNFDSX5:4:1150:3007:10864/1	60	-
chr12	79704588	79704589	A01177:95:HFCNFDSX5:4:2619:1958:23829	60	-
chr12	79880260	79880261	A01177:95:HFCNFDSX5:4:1214:14669:3537	60	+
chr12	80272509	80272510	A01177:95:HFCNFDSX5:4:1101:24994:21386/1	60	+
chr12	82464164	82464165	A01177:95:HFCNFDSX5:4:1112:17861:24001/1	60	+
chr12	89302546	89302547	A01177:95:HFCNFDSX5:4:1359:24912:9909/1	60	+
chr12	89522599	89522600	A01177:95:HFCNFDSX5:4:1613:26241:29089	60	-
chr12	89782761	89782762	A01177:95:HFCNFDSX5:4:1177:13132:19194/1	60	+
chr12	92812084	92812085	A01177:95:HFCNFDSX5:4:1454:29704:25003/1	60	+
chr12	93182729	93182730	A01177:95:HFCNFDSX5:4:1101:15239:7529/1	60	+
chr12	93434540	93434541	A01177:95:HFCNFDSX5:4:1549:21594:25113/1	60	+
chr12	94437947	94437948	A01177:95:HFCNFDSX5:4:2153:30445:23030	60	+
chr12	95178170	95178171	A01177:95:HFCNFDSX5:4:1134:32479:25833/1	60	-
chr12	95298403	95298404	A01177:95:HFCNFDSX5:4:1140:3748:3881	60	-
chr12	95493488	95493489	A01177:95:HFCNFDSX5:4:1420:2293:20024	60	+
chr12	96288480	96288481	A01177:95:HFCNFDSX5:4:1123:21522:29152/1	60	+
chr12	96935699	96935700	A01177:95:HFCNFDSX5:4:1215:19054:8249/1	60	-
chr12	97604276	97604277	A01177:95:HFCNFDSX5:4:1202:11424:2581/1	60	-
chr12	97862409	97862410	A01177:95:HFCNFDSX5:4:1151:3586:10614	60	+
chr12	98564327	98564328	A01177:95:HFCNFDSX5:4:1221:19497:34444/1	60	-
chr12	98685549	98685550	A01177:95:HFCNFDSX5:4:2350:32904:25942	60	+
chr12	99177281	99177282	A01177:95:HFCNFDSX5:4:1123:10538:36182/1	60	+
chr12	100277834	100277835	A01177:95:HFCNFDSX5:4:1137:3396:28479/1	60	-
chr12	101351600	101351601	A01177:95:HFCNFDSX5:4:1140:32425:17472	60	-
chr12	101728954	101728955	A01177:95:HFCNFDSX5:4:1116:26368:9142/1	60	-
chr12	102033481	102033482	A01177:95:HFCNFDSX5:4:1135:10917:20087/1	60	+
chr12	102152968	102152969	A01177:95:HFCNFDSX5:4:1132:10917:20369/1	60	+
chr12	102197193	102197194	A01177:95:HFCNFDSX5:4:1174:13340:26193/1	60	+
chr12	103261961	103261962	A01177:95:HFCNFDSX5:4:1110:30734:26318/1	60	-
chr12	104100490	104100491	A01177:95:HFCNFDSX5:4:2657:9335:14591	60	-
chr12	104512318	104512319	A01177:95:HFCNFDSX5:4:1122:13702:12414/1	60	-
chr12	105145530	105145531	A01177:95:HFCNFDSX5:4:1446:19687:3615/1	60	-
chr12	105156103	105156104	A01177:95:HFCNFDSX5:4:2462:6045:27367	60	-
chr12	105214111	105214112	A01177:95:HFCNFDSX5:4:2105:8404:1204	60	-
chr12	107019079	107019080	A01177:95:HFCNFDSX5:4:1123:28782:13604/1	60	-
chr12	107754876	107754877	A01177:95:HFCNFDSX5:4:1111:12961:24878/1	60	+
chr12	108667067	108667068	A01177:95:HFCNFDSX5:4:1117:24424:5055/1	60	-
chr12	109494703	109494704	A01177:95:HFCNFDSX5:4:1318:12834:22185/1	60	+
chr12	109571222	109571223	A01177:95:HFCNFDSX5:4:2162:25057:3928	60	-
chr12	109959481	109959482	A01177:95:HFCNFDSX5:4:1133:5177:25175/1	60	+
chr12	110009509	110009510	A01177:95:HFCNFDSX5:4:1102:18846:9862/1	60	-
chr12	110146830	110146831	A01177:95:HFCNFDSX5:4:1242:21350:8249/1	60	-
chr12	110155531	110155532	A01177:95:HFCNFDSX5:4:1349:27679:3176/1	60	+
chr12	110164169	110164170	A01177:95:HFCNFDSX5:4:1106:21802:13009/1	60	-
chr12	110179004	110179005	A01177:95:HFCNFDSX5:4:1136:23990:15515/1	60	-
chr12	110205639	110205640	A01177:95:HFCNFDSX5:4:1143:27805:28635/1	60	+
chr12	110302189	110302190	A01177:95:HFCNFDSX5:4:1107:13874:30937/1	60	+
chr12	110310331	110310332	A01177:95:HFCNFDSX5:4:1265:5710:36401/1	60	+
chr12	110315270	110315271	A01177:95:HFCNFDSX5:4:1128:30789:16141/1	60	-
chr12	110319366	110319367	A01177:95:HFCNFDSX5:4:1129:25437:10222/1	60	+
chr12	110555501	110555502	A01177:95:HFCNFDSX5:4:1153:22435:35086/1	60	+
chr12	110734914	110734915	A01177:95:HFCNFDSX5:4:1356:15890:8625	60	-
chr12	111801534	111801535	A01177:95:HFCNFDSX5:4:2225:15537:33066	60	-
chr12	112027017	112027018	A01177:95:HFCNFDSX5:4:2441:27932:33238	60	-
chr12	112054333	112054334	A01177:95:HFCNFDSX5:4:1174:23330:9893	60	+
chr12	112236092	112236093	A01177:95:HFCNFDSX5:4:1145:6470:7185/1	60	+
chr12	112271948	112271949	A01177:95:HFCNFDSX5:4:1478:29848:25128/1	60	+
chr12	112274665	112274666	A01177:95:HFCNFDSX5:4:1453:13340:33833/1	60	-
chr12	112275655	112275656	A01177:95:HFCNFDSX5:4:2378:10393:5650	60	+
chr12	113366040	113366041	A01177:95:HFCNFDSX5:4:1136:3396:16955/1	60	+
chr12	116231700	116231701	A01177:95:HFCNFDSX5:4:1107:21486:17628/1	60	+
chr12	117785285	117785286	A01177:95:HFCNFDSX5:4:1237:29957:34741	60	-
chr12	118049860	118049861	A01177:95:HFCNFDSX5:4:1672:19497:29653	60	-
chr12	118327066	118327067	A01177:95:HFCNFDSX5:4:1213:20302:22905/1	60	-
chr12	118329804	118329805	A01177:95:HFCNFDSX5:4:1136:31891:26631/1	60	-
chr12	118604425	118604426	A01177:95:HFCNFDSX5:4:2350:17228:5181	60	-
chr12	119311499	119311500	A01177:95:HFCNFDSX5:4:2449:1407:29794	60	+
chr12	119414288	119414289	A01177:95:HFCNFDSX5:4:2158:13141:10661	60	+
chr12	119718979	119718980	A01177:95:HFCNFDSX5:4:1110:18593:26647/1	60	+
chr12	119789230	119789231	A01177:95:HFCNFDSX5:4:1132:14705:35008/1	60	+
chr12	120005927	120005928	A01177:95:HFCNFDSX5:4:1261:27968:20462/1	60	-
chr12	120035436	120035437	A01177:95:HFCNFDSX5:4:1103:16071:22435/1	60	+
chr12	120048490	120048491	A01177:95:HFCNFDSX5:4:1555:2871:12289	60	-
chr12	120052505	120052506	A01177:95:HFCNFDSX5:4:1315:1199:34194/1	60	-
chr12	120518966	120518967	A01177:95:HFCNFDSX5:4:1167:12228:22639/1	60	-
chr12	120847654	120847655	A01177:95:HFCNFDSX5:4:1106:12563:29982/1	60	-
chr12	121168859	121168860	A01177:95:HFCNFDSX5:4:1338:1588:18208/1	60	+
chr12	121326688	121326689	A01177:95:HFCNFDSX5:4:1304:8576:17785/1	60	-
chr12	121331947	121331948	A01177:95:HFCNFDSX5:4:1140:15031:28244/1	60	+
chr12	121472043	121472044	A01177:95:HFCNFDSX5:4:1528:23258:2816	60	+
chr12	121526528	121526529	A01177:95:HFCNFDSX5:4:1103:32090:14356/1	60	-
chr12	121647537	121647538	A01177:95:HFCNFDSX5:4:1127:1145:7200/1	60	-
chr12	121783028	121783029	A01177:95:HFCNFDSX5:4:1125:2076:33708/1	60	-
chr12	121789670	121789671	A01177:95:HFCNFDSX5:4:1329:25102:15937	60	-
chr12	121913820	121913821	A01177:95:HFCNFDSX5:4:2326:11216:25332	60	+
chr12	122051947	122051948	A01177:95:HFCNFDSX5:4:2246:3956:18333	60	+
chr12	122102104	122102105	A01177:95:HFCNFDSX5:4:1149:22697:6010/1	60	-
chr12	122158296	122158297	A01177:95:HFCNFDSX5:4:2210:28230:12712	60	-
chr12	122221014	122221015	A01177:95:HFCNFDSX5:4:1121:1533:15139/1	60	+
chr12	122237328	122237329	A01177:95:HFCNFDSX5:4:1117:3712:36542/1	60	-
chr12	122346463	122346464	A01177:95:HFCNFDSX5:4:1444:10646:33802/1	60	-
chr12	122469531	122469532	A01177:95:HFCNFDSX5:4:2374:19280:36292	60	+
chr12	122482805	122482806	A01177:95:HFCNFDSX5:4:1109:23439:1658/1	60	+
chr12	122490100	122490101	A01177:95:HFCNFDSX5:4:1144:15456:13103/1	60	-
chr12	122546284	122546285	A01177:95:HFCNFDSX5:4:1119:22923:21997/1	60	+
chr12	122558682	122558683	A01177:95:HFCNFDSX5:4:1578:10031:4116/1	60	+
chr12	122560950	122560951	A01177:95:HFCNFDSX5:4:1114:7708:20228/1	60	+
chr12	122615296	122615297	A01177:95:HFCNFDSX5:4:1118:10276:31093/1	60	+
chr12	123052179	123052180	A01177:95:HFCNFDSX5:4:2214:14127:1658	60	+
chr12	123124334	123124335	A01177:95:HFCNFDSX5:4:1429:3332:9455	60	-
chr12	123185225	123185226	A01177:95:HFCNFDSX5:4:1154:6171:26271/1	60	+
chr12	123195228	123195229	A01177:95:HFCNFDSX5:4:2104:14714:11819	60	+
chr12	123226346	123226347	A01177:95:HFCNFDSX5:4:2375:6063:8296	60	-
chr12	123227433	123227434	A01177:95:HFCNFDSX5:4:1151:21802:15734/1	60	+
chr12	123321053	123321054	A01177:95:HFCNFDSX5:4:1621:12183:2237/1	60	+
chr12	123329421	123329422	A01177:95:HFCNFDSX5:4:1110:24641:21120/1	60	+
chr12	123402087	123402088	A01177:95:HFCNFDSX5:4:1104:32407:13182/1	60	+
chr12	123596496	123596497	A01177:95:HFCNFDSX5:4:1111:19054:3897/1	60	+
chr12	123660521	123660522	A01177:95:HFCNFDSX5:4:1112:12689:9878/1	60	+
chr12	124996158	124996159	A01177:95:HFCNFDSX5:4:2378:17535:7842	60	+
chr12	125000151	125000152	A01177:95:HFCNFDSX5:4:2163:17183:19883	60	-
chr12	125006558	125006559	A01177:95:HFCNFDSX5:4:1219:11532:32205/1	60	-
chr12	125024503	125024504	A01177:95:HFCNFDSX5:4:1159:17074:4946	60	+
chr12	125046388	125046389	A01177:95:HFCNFDSX5:4:2339:17770:26256	60	-
chr12	129352257	129352258	A01177:95:HFCNFDSX5:4:1373:17255:4006/1	60	+
chr12	129377047	129377048	A01177:95:HFCNFDSX5:4:1305:25672:15796/1	60	+
chr12	129507910	129507911	A01177:95:HFCNFDSX5:4:1405:32895:2033/1	60	+
chr12	129667538	129667539	A01177:95:HFCNFDSX5:4:1114:17002:10300/1	60	-
chr12	131718691	131718692	A01177:95:HFCNFDSX5:4:2250:17454:18443	60	-
chr12	131719114	131719115	A01177:95:HFCNFDSX5:4:1142:27480:26224/1	60	-
chr12	131942589	131942590	A01177:95:HFCNFDSX5:4:1540:16098:36636/1	60	+
chr12	131968857	131968858	A01177:95:HFCNFDSX5:4:1108:19162:21183/1	60	-
chr12	131971107	131971108	A01177:95:HFCNFDSX5:4:2261:11017:33223	60	+
chr12	131971108	131971109	A01177:95:HFCNFDSX5:4:2334:32199:3458	60	+
chr12	131972919	131972920	A01177:95:HFCNFDSX5:4:1239:18087:23046/1	60	+
chr12	131974329	131974330	A01177:95:HFCNFDSX5:4:1106:2076:16830/1	60	-
chr12	131979899	131979900	A01177:95:HFCNFDSX5:4:2378:31494:22748	60	-
chr12	132046901	132046902	A01177:95:HFCNFDSX5:4:1240:19036:29543/1	60	-
chr12	132085902	132085903	A01177:95:HFCNFDSX5:4:1348:13033:8563/1	60	-
chr12	132093101	132093102	A01177:95:HFCNFDSX5:4:1306:11496:10316/1	60	+
chr12	132094013	132094014	A01177:95:HFCNFDSX5:4:1439:24578:37043	60	+
chr12	132097477	132097478	A01177:95:HFCNFDSX5:4:1109:28574:35603/1	60	-
chr12	132646357	132646358	A01177:95:HFCNFDSX5:4:1637:2609:16783	60	-
chr12	132754023	132754024	A01177:95:HFCNFDSX5:4:2570:3595:33301	60	-
chr12	133134580	133134581	A01177:95:HFCNFDSX5:4:1114:16495:21793/1	60	-
chr13	19681085	19681086	A01177:95:HFCNFDSX5:4:1149:13684:13354/1	60	-
chr13	19681086	19681087	A01177:95:HFCNFDSX5:4:1107:3423:12806/1	60	-
chr13	19711158	19711159	A01177:95:HFCNFDSX5:4:1145:24189:9784/1	60	+
chr13	20767631	20767632	A01177:95:HFCNFDSX5:4:1105:12445:19319/1	60	+
chr13	22043704	22043705	A01177:95:HFCNFDSX5:4:1474:24234:9236/1	60	-
chr13	23596372	23596373	A01177:95:HFCNFDSX5:4:1206:27407:14857/1	60	-
chr13	23840558	23840559	A01177:95:HFCNFDSX5:4:1533:4625:23907/1	60	-
chr13	23867035	23867036	A01177:95:HFCNFDSX5:4:1101:16541:4053/1	60	+
chr13	24250580	24250581	A01177:95:HFCNFDSX5:4:1139:2320:4507/1	60	+
chr13	25854522	25854523	A01177:95:HFCNFDSX5:4:1401:27308:32628/1	60	+
chr13	26018043	26018044	A01177:95:HFCNFDSX5:4:1113:1895:30232/1	60	+
chr13	27605192	27605193	A01177:95:HFCNFDSX5:4:1106:18358:34131/1	60	-
chr13	28882056	28882057	A01177:95:HFCNFDSX5:4:1275:18069:16313	60	+
chr13	28888540	28888541	A01177:95:HFCNFDSX5:4:1130:5385:34616	60	+
chr13	30366195	30366196	A01177:95:HFCNFDSX5:4:1407:6641:25238	60	-
chr13	30633007	30633008	A01177:95:HFCNFDSX5:4:2316:17635:35227	60	-
chr13	30637105	30637106	A01177:95:HFCNFDSX5:4:2541:29342:15515	60	-
chr13	30637106	30637107	A01177:95:HFCNFDSX5:4:1303:10004:28588/1	60	-
chr13	30637193	30637194	A01177:95:HFCNFDSX5:4:2114:6433:30201	60	-
chr13	32424909	32424910	A01177:95:HFCNFDSX5:4:1120:32127:3552/1	60	-
chr13	32759494	32759495	A01177:95:HFCNFDSX5:4:1121:24478:17895/1	60	+
chr13	32759637	32759638	A01177:95:HFCNFDSX5:4:1148:7600:5165/1	60	-
chr13	32759669	32759670	A01177:95:HFCNFDSX5:4:1418:16007:27962/1	60	-
chr13	35106956	35106957	A01177:95:HFCNFDSX5:4:1152:14714:2801/1	60	+
chr13	35486561	35486562	A01177:95:HFCNFDSX5:4:1546:27751:26130	60	-
chr13	35591624	35591625	A01177:95:HFCNFDSX5:4:1112:11885:28150/1	60	+
chr13	37042945	37042946	A01177:95:HFCNFDSX5:4:1123:16043:18756/1	60	+
chr13	39243588	39243589	A01177:95:HFCNFDSX5:4:1531:22354:34413/1	60	+
chr13	40851125	40851126	A01177:95:HFCNFDSX5:4:1106:18204:2988/1	60	-
chr13	41233161	41233162	A01177:95:HFCNFDSX5:4:1163:19425:19852/1	60	+
chr13	41594683	41594684	A01177:95:HFCNFDSX5:4:1210:16658:33849/1	60	+
chr13	41604066	41604067	A01177:95:HFCNFDSX5:4:2170:29152:34413	60	-
chr13	41692954	41692955	A01177:95:HFCNFDSX5:4:1144:13494:25551/1	60	-
chr13	41768056	41768057	A01177:95:HFCNFDSX5:4:1420:3016:29230/1	60	+
chr13	41795487	41795488	A01177:95:HFCNFDSX5:4:1248:28574:12994	60	-
chr13	42056682	42056683	A01177:95:HFCNFDSX5:4:1111:3215:15890/1	60	+
chr13	45028496	45028497	A01177:95:HFCNFDSX5:4:1273:23194:29136/1	60	-
chr13	45162930	45162931	A01177:95:HFCNFDSX5:4:1121:23023:24236	60	-
chr13	45265121	45265122	A01177:95:HFCNFDSX5:4:1310:18005:16485	60	+
chr13	45401315	45401316	A01177:95:HFCNFDSX5:4:1153:29875:12399/1	60	-
chr13	45961860	45961861	A01177:95:HFCNFDSX5:4:1110:30047:35681/1	60	+
chr13	46303374	46303375	A01177:95:HFCNFDSX5:4:2217:24713:36746	60	+
chr13	48329061	48329062	A01177:95:HFCNFDSX5:4:1161:25735:1658	60	-
chr13	48406694	48406695	A01177:95:HFCNFDSX5:4:1144:9489:8343/1	60	-
chr13	48407309	48407310	A01177:95:HFCNFDSX5:4:1104:9796:13260/1	60	-
chr13	48482719	48482720	A01177:95:HFCNFDSX5:4:1161:28809:26960/1	60	+
chr13	48485197	48485198	A01177:95:HFCNFDSX5:4:2454:15139:14747	60	+
chr13	48528527	48528528	A01177:95:HFCNFDSX5:4:1110:13774:18396/1	60	-
chr13	48556571	48556572	A01177:95:HFCNFDSX5:4:1378:19868:34867	60	+
chr13	49170784	49170785	A01177:95:HFCNFDSX5:4:1108:15230:21887/1	60	+
chr13	49909339	49909340	A01177:95:HFCNFDSX5:4:1149:22625:3537/1	60	+
chr13	50493135	50493136	A01177:95:HFCNFDSX5:4:1359:8838:16892/1	60	-
chr13	50920138	50920139	A01177:95:HFCNFDSX5:4:1105:6958:28447/1	60	-
chr13	51586800	51586801	A01177:95:HFCNFDSX5:4:1237:7826:27821	60	-
chr13	51953891	51953892	A01177:95:HFCNFDSX5:4:1503:27371:7498	60	-
chr13	52451075	52451076	A01177:95:HFCNFDSX5:4:1451:32768:22952/1	60	+
chr13	52633685	52633686	A01177:95:HFCNFDSX5:4:1122:2871:10786/1	60	+
chr13	52657849	52657850	A01177:95:HFCNFDSX5:4:1177:21630:7670/1	60	+
chr13	59768209	59768210	A01177:95:HFCNFDSX5:4:1525:22444:1720	60	-
chr13	59801646	59801647	A01177:95:HFCNFDSX5:4:1177:19886:2581/1	60	-
chr13	59983805	59983806	A01177:95:HFCNFDSX5:4:1109:1325:14967/1	60	+
chr13	60839232	60839233	A01177:95:HFCNFDSX5:4:2274:31241:12540	60	+
chr13	62572092	62572093	A01177:95:HFCNFDSX5:4:1266:15899:29058/1	60	+
chr13	64013143	64013144	A01177:95:HFCNFDSX5:4:1112:23574:3458/1	60	+
chr13	64073004	64073005	A01177:95:HFCNFDSX5:4:1124:4797:26741/1	60	+
chr13	64128098	64128099	A01177:95:HFCNFDSX5:4:2306:19795:20870	60	+
chr13	65168495	65168496	A01177:95:HFCNFDSX5:4:1160:25834:31046/1	60	+
chr13	66831015	66831016	A01177:95:HFCNFDSX5:4:1138:31855:7936/1	60	-
chr13	67323063	67323064	A01177:95:HFCNFDSX5:4:1446:10276:26240/1	60	+
chr13	67352167	67352168	A01177:95:HFCNFDSX5:4:1159:27688:35728/1	60	-
chr13	67420052	67420053	A01177:95:HFCNFDSX5:4:1145:17535:21621	60	-
chr13	67430077	67430078	A01177:95:HFCNFDSX5:4:1332:5719:1532	60	-
chr13	67784432	67784433	A01177:95:HFCNFDSX5:4:1359:23583:29340/1	60	-
chr13	68402987	68402988	A01177:95:HFCNFDSX5:4:1121:29116:23578/1	60	+
chr13	69165527	69165528	A01177:95:HFCNFDSX5:4:1353:20021:28870/1	60	+
chr13	69302771	69302772	A01177:95:HFCNFDSX5:4:1104:6659:13182/1	60	+
chr13	71575878	71575879	A01177:95:HFCNFDSX5:4:1622:7572:36370/1	60	+
chr13	71602699	71602700	A01177:95:HFCNFDSX5:4:2630:12961:14857	60	-
chr13	71821329	71821330	A01177:95:HFCNFDSX5:4:1232:25997:34021	60	-
chr13	71858179	71858180	A01177:95:HFCNFDSX5:4:1115:13187:9706/1	60	+
chr13	73811176	73811177	A01177:95:HFCNFDSX5:4:1665:24641:16235	60	-
chr13	73881202	73881203	A01177:95:HFCNFDSX5:4:1127:3405:30561/1	60	+
chr13	74096951	74096952	A01177:95:HFCNFDSX5:4:1142:31973:12587/1	60	+
chr13	74111503	74111504	A01177:95:HFCNFDSX5:4:1350:12563:1705/1	60	+
chr13	75198290	75198291	A01177:95:HFCNFDSX5:4:2610:13322:29293	60	-
chr13	75295127	75295128	A01177:95:HFCNFDSX5:4:1209:13060:19539/1	60	-
chr13	75357178	75357179	A01177:95:HFCNFDSX5:4:2238:1235:28902	60	+
chr13	75834061	75834062	A01177:95:HFCNFDSX5:4:1131:4689:16626/1	60	+
chr13	77117208	77117209	A01177:95:HFCNFDSX5:4:1556:27181:32847/1	60	-
chr13	78578013	78578014	A01177:95:HFCNFDSX5:4:1147:24795:24737/1	60	-
chr13	79327405	79327406	A01177:95:HFCNFDSX5:4:2166:17309:30467	60	+
chr13	79328319	79328320	A01177:95:HFCNFDSX5:4:1145:13069:10723/1	60	+
chr13	79534885	79534886	A01177:95:HFCNFDSX5:4:1103:28203:7968/1	60	+
chr13	79702357	79702358	A01177:95:HFCNFDSX5:4:1167:23393:29951/1	60	+
chr13	85010089	85010090	A01177:95:HFCNFDSX5:4:2519:28537:5040	60	-
chr13	85013942	85013943	A01177:95:HFCNFDSX5:4:1149:1217:8328/1	60	+
chr13	85533044	85533045	A01177:95:HFCNFDSX5:4:2414:26386:9643	60	+
chr13	86687816	86687817	A01177:95:HFCNFDSX5:4:1112:24505:2096/1	60	+
chr13	87555266	87555267	A01177:95:HFCNFDSX5:4:1541:9109:36025/1	60	-
chr13	87555269	87555270	A01177:95:HFCNFDSX5:4:1130:27407:36965/1	60	-
chr13	87996358	87996359	A01177:95:HFCNFDSX5:4:1148:1045:13573/1	60	+
chr13	88277306	88277307	A01177:95:HFCNFDSX5:4:1174:32497:31782/1	60	+
chr13	88961932	88961933	A01177:95:HFCNFDSX5:4:1317:11089:32628/1	60	-
chr13	88967387	88967388	A01177:95:HFCNFDSX5:4:1237:17056:10833/1	60	+
chr13	88987049	88987050	A01177:95:HFCNFDSX5:4:1121:8250:15843/1	60	-
chr13	91355781	91355782	A01177:95:HFCNFDSX5:4:1123:15917:2065/1	60	-
chr13	95452373	95452374	A01177:95:HFCNFDSX5:4:1135:26476:20447/1	60	+
chr13	96676502	96676503	A01177:95:HFCNFDSX5:4:1130:27245:1078/1	60	+
chr13	98016805	98016806	A01177:95:HFCNFDSX5:4:2472:28980:30389	60	+
chr13	99618554	99618555	A01177:95:HFCNFDSX5:4:2338:14326:9142	60	-
chr13	101147103	101147104	A01177:95:HFCNFDSX5:4:1156:1913:7153/1	60	+
chr13	102385391	102385392	A01177:95:HFCNFDSX5:4:1127:8856:14199/1	60	+
chr13	103858623	103858624	A01177:95:HFCNFDSX5:4:1473:28601:24471/1	60	+
chr13	104802701	104802702	A01177:95:HFCNFDSX5:4:1103:8269:12179/1	60	+
chr13	105011332	105011333	A01177:95:HFCNFDSX5:4:1239:11722:34820	60	+
chr13	105098645	105098646	A01177:95:HFCNFDSX5:4:1233:29631:12696	60	+
chr13	105333203	105333204	A01177:95:HFCNFDSX5:4:1217:28872:6621/1	60	-
chr13	105592110	105592111	A01177:95:HFCNFDSX5:4:1142:5602:4805	60	+
chr13	108824042	108824043	A01177:95:HFCNFDSX5:4:1136:13503:24565/1	60	+
chr13	111158016	111158017	A01177:95:HFCNFDSX5:4:1210:2492:10191	60	-
chr13	111214568	111214569	A01177:95:HFCNFDSX5:4:1118:18557:32095/1	60	+
chr13	112543952	112543953	A01177:95:HFCNFDSX5:4:1515:12364:7560	60	+
chr13	112993871	112993872	A01177:95:HFCNFDSX5:4:2448:25952:31438	60	+
chr13	113071344	113071345	A01177:95:HFCNFDSX5:4:1127:4336:34491/1	60	+
chr13	113476685	113476686	A01177:95:HFCNFDSX5:4:1112:22055:2300/1	60	+
chr13	113478709	113478710	A01177:95:HFCNFDSX5:4:1214:30590:6965/1	60	+
chr13	113496449	113496450	A01177:95:HFCNFDSX5:4:1526:6623:3881	60	-
chr14	20846190	20846191	A01177:95:HFCNFDSX5:4:1560:24424:6277/1	60	-
chr14	21233392	21233393	A01177:95:HFCNFDSX5:4:1105:6054:4210/1	60	-
chr14	21238176	21238177	A01177:95:HFCNFDSX5:4:1152:3558:30389/1	60	+
chr14	21360542	21360543	A01177:95:HFCNFDSX5:4:1574:22788:25645	60	-
chr14	21411259	21411260	A01177:95:HFCNFDSX5:4:1162:11731:36119	60	+
chr14	21414838	21414839	A01177:95:HFCNFDSX5:4:2249:11731:8187	60	+
chr14	21743187	21743188	A01177:95:HFCNFDSX5:4:1262:18448:2347/1	60	-
chr14	22578207	22578208	A01177:95:HFCNFDSX5:4:1413:3106:34272/1	60	+
chr14	23086015	23086016	A01177:95:HFCNFDSX5:4:1117:19180:29606/1	60	+
chr14	23241868	23241869	A01177:95:HFCNFDSX5:4:1352:29604:15655/1	60	-
chr14	23319692	23319693	A01177:95:HFCNFDSX5:4:1206:24713:9878/1	60	+
chr14	23474390	23474391	A01177:95:HFCNFDSX5:4:1114:13313:8891/1	60	+
chr14	23474773	23474774	A01177:95:HFCNFDSX5:4:1334:15356:6918	60	+
chr14	23612076	23612077	A01177:95:HFCNFDSX5:4:1409:31919:28087	60	-
chr14	23984342	23984343	A01177:95:HFCNFDSX5:4:1104:24831:15655/1	60	-
chr14	23993125	23993126	A01177:95:HFCNFDSX5:4:1106:13901:31516/1	60	+
chr14	24221269	24221270	A01177:95:HFCNFDSX5:4:1253:20528:26146	60	-
chr14	24224679	24224680	A01177:95:HFCNFDSX5:4:1222:32217:29450/1	60	-
chr14	24229620	24229621	A01177:95:HFCNFDSX5:4:1223:11252:25144/1	60	+
chr14	24940796	24940797	A01177:95:HFCNFDSX5:4:1340:27326:36511/1	60	-
chr14	24970949	24970950	A01177:95:HFCNFDSX5:4:1568:27769:33489/1	60	+
chr14	25903409	25903410	A01177:95:HFCNFDSX5:4:1310:22878:16877/1	60	-
chr14	26519863	26519864	A01177:95:HFCNFDSX5:4:2209:7410:27195	60	+
chr14	28340088	28340089	A01177:95:HFCNFDSX5:4:1244:24930:29418/1	60	+
chr14	30425958	30425959	A01177:95:HFCNFDSX5:4:1107:30210:18082/1	60	+
chr14	30702020	30702021	A01177:95:HFCNFDSX5:4:1162:3224:33191/1	60	-
chr14	30714476	30714477	A01177:95:HFCNFDSX5:4:2173:26720:25473	60	-
chr14	30898554	30898555	A01177:95:HFCNFDSX5:4:1119:7274:28995/1	60	+
chr14	30925949	30925950	A01177:95:HFCNFDSX5:4:1162:29008:31250/1	60	+
chr14	31105551	31105552	A01177:95:HFCNFDSX5:4:1211:22987:1344/1	60	+
chr14	31145758	31145759	A01177:95:HFCNFDSX5:4:1267:28899:36636/1	60	-
chr14	31169534	31169535	A01177:95:HFCNFDSX5:4:1466:30789:34209/1	60	-
chr14	31322288	31322289	A01177:95:HFCNFDSX5:4:1103:6189:11428/1	60	+
chr14	34455047	34455048	A01177:95:HFCNFDSX5:4:1276:17535:23469	60	-
chr14	34578656	34578657	A01177:95:HFCNFDSX5:4:1619:18240:20369	60	+
chr14	34758895	34758896	A01177:95:HFCNFDSX5:4:1145:13819:23453/1	60	+
chr14	34758896	34758897	A01177:95:HFCNFDSX5:4:2443:29243:20259	60	+
chr14	35080327	35080328	A01177:95:HFCNFDSX5:4:1126:18620:34397/1	60	-
chr14	35401921	35401922	A01177:95:HFCNFDSX5:4:1278:24659:13980/1	60	-
chr14	35655627	35655628	A01177:95:HFCNFDSX5:4:1117:28917:8829/1	60	+
chr14	35664835	35664836	A01177:95:HFCNFDSX5:4:1110:28610:19132/1	60	+
chr14	35694513	35694514	A01177:95:HFCNFDSX5:4:1112:11704:7670/1	60	-
chr14	35698684	35698685	A01177:95:HFCNFDSX5:4:1105:2944:26631/1	60	-
chr14	35708266	35708267	A01177:95:HFCNFDSX5:4:1174:4571:34272/1	60	+
chr14	35803877	35803878	A01177:95:HFCNFDSX5:4:1149:1271:8829/1	60	+
chr14	36670763	36670764	A01177:95:HFCNFDSX5:4:1108:27624:10692/1	60	-
chr14	36739120	36739121	A01177:95:HFCNFDSX5:4:1320:24849:35039/1	60	-
chr14	37091320	37091321	A01177:95:HFCNFDSX5:4:1337:7898:33019/1	60	+
chr14	37236118	37236119	A01177:95:HFCNFDSX5:4:1201:21016:24267	60	-
chr14	39081303	39081304	A01177:95:HFCNFDSX5:4:1115:30707:28776/1	60	+
chr14	39082666	39082667	A01177:95:HFCNFDSX5:4:1116:4336:5525/1	60	-
chr14	39165247	39165248	A01177:95:HFCNFDSX5:4:2271:23231:15702	60	-
chr14	39397494	39397495	A01177:95:HFCNFDSX5:4:1154:9064:24486/1	60	+
chr14	45109975	45109976	A01177:95:HFCNFDSX5:4:1102:15383:13667/1	60	+
chr14	46480553	46480554	A01177:95:HFCNFDSX5:4:1157:10248:19930/1	60	-
chr14	49590905	49590906	A01177:95:HFCNFDSX5:4:1369:4761:5071/1	60	-
chr14	49611076	49611077	A01177:95:HFCNFDSX5:4:1243:2808:7357	60	-
chr14	49813420	49813421	A01177:95:HFCNFDSX5:4:1157:23258:37043/1	60	+
chr14	49969834	49969835	A01177:95:HFCNFDSX5:4:2121:10673:33536	60	+
chr14	50476039	50476040	A01177:95:HFCNFDSX5:4:1123:28212:9236/1	60	-
chr14	50622024	50622025	A01177:95:HFCNFDSX5:4:1109:22146:22842/1	60	-
chr14	51922715	51922716	A01177:95:HFCNFDSX5:4:1526:14642:19617/1	60	+
chr14	52467225	52467226	A01177:95:HFCNFDSX5:4:1157:30761:17503/1	60	+
chr14	52542060	52542061	A01177:95:HFCNFDSX5:4:1404:9842:9612/1	60	+
chr14	52787593	52787594	A01177:95:HFCNFDSX5:4:1107:1506:20917/1	60	+
chr14	52897286	52897287	A01177:95:HFCNFDSX5:4:1136:19596:11600/1	60	+
chr14	53112242	53112243	A01177:95:HFCNFDSX5:4:1517:19651:19116/1	60	-
chr14	53148960	53148961	A01177:95:HFCNFDSX5:4:1126:19940:34710/1	60	+
chr14	54935402	54935403	A01177:95:HFCNFDSX5:4:1106:22092:5932/1	60	+
chr14	54993078	54993079	A01177:95:HFCNFDSX5:4:1262:12644:24173/1	60	+
chr14	55008439	55008440	A01177:95:HFCNFDSX5:4:1477:10312:5697/1	60	+
chr14	55605518	55605519	A01177:95:HFCNFDSX5:4:2123:4345:33191	60	-
chr14	55671661	55671662	A01177:95:HFCNFDSX5:4:2156:9209:13401	60	-
chr14	56260078	56260079	A01177:95:HFCNFDSX5:4:1654:8006:29543	60	-
chr14	56309864	56309865	A01177:95:HFCNFDSX5:4:1163:6705:21872	60	-
chr14	56591844	56591845	A01177:95:HFCNFDSX5:4:1151:8684:15248/1	60	+
chr14	56592869	56592870	A01177:95:HFCNFDSX5:4:1258:1561:15436/1	60	+
chr14	57248474	57248475	A01177:95:HFCNFDSX5:4:1120:24822:20901/1	60	-
chr14	57594386	57594387	A01177:95:HFCNFDSX5:4:2356:18430:34601	60	-
chr14	58447845	58447846	A01177:95:HFCNFDSX5:4:1142:4589:36370/1	60	-
chr14	58491666	58491667	A01177:95:HFCNFDSX5:4:1401:17806:16235/1	60	-
chr14	58622122	58622123	A01177:95:HFCNFDSX5:4:1222:5150:12477	60	+
chr14	59500245	59500246	A01177:95:HFCNFDSX5:4:1241:13232:35149/1	60	-
chr14	60086869	60086870	A01177:95:HFCNFDSX5:4:1124:14525:9987	60	-
chr14	60285606	60285607	A01177:95:HFCNFDSX5:4:2155:29821:36886	60	+
chr14	61745100	61745101	A01177:95:HFCNFDSX5:4:1223:31177:34413/1	60	-
chr14	62150478	62150479	A01177:95:HFCNFDSX5:4:1357:25771:29215/1	60	-
chr14	63690859	63690860	A01177:95:HFCNFDSX5:4:1109:9543:6339/1	60	+
chr14	63977794	63977795	A01177:95:HFCNFDSX5:4:1257:8178:10269/1	60	+
chr14	64264533	64264534	A01177:95:HFCNFDSX5:4:2412:23818:13056	60	-
chr14	65612069	65612070	A01177:95:HFCNFDSX5:4:1120:16269:22435/1	60	-
chr14	65643309	65643310	A01177:95:HFCNFDSX5:4:1163:9010:14685/1	60	-
chr14	65650522	65650523	A01177:95:HFCNFDSX5:4:1112:7988:29857/1	60	+
chr14	66824926	66824927	A01177:95:HFCNFDSX5:4:1621:12961:28322/1	60	+
chr14	66925793	66925794	A01177:95:HFCNFDSX5:4:1117:26350:10050/1	60	+
chr14	68256819	68256820	A01177:95:HFCNFDSX5:4:1459:11234:5885	60	-
chr14	69310368	69310369	A01177:95:HFCNFDSX5:4:2251:29686:2926	60	+
chr14	71021950	71021951	A01177:95:HFCNFDSX5:4:1227:8748:28479/1	60	+
chr14	71534599	71534600	A01177:95:HFCNFDSX5:4:1114:25039:17738/1	60	-
chr14	71547429	71547430	A01177:95:HFCNFDSX5:4:1557:3504:9690/1	60	+
chr14	71626405	71626406	A01177:95:HFCNFDSX5:4:1341:18674:8500/1	60	-
chr14	72189239	72189240	A01177:95:HFCNFDSX5:4:1128:12264:11397	60	+
chr14	72919578	72919579	A01177:95:HFCNFDSX5:4:1578:15528:33927	60	+
chr14	72980264	72980265	A01177:95:HFCNFDSX5:4:1404:10131:16814/1	60	-
chr14	73079646	73079647	A01177:95:HFCNFDSX5:4:1156:25500:5916/1	60	+
chr14	73311460	73311461	A01177:95:HFCNFDSX5:4:1471:29731:36511/1	60	+
chr14	73321625	73321626	A01177:95:HFCNFDSX5:4:1107:29206:18192/1	60	+
chr14	74188652	74188653	A01177:95:HFCNFDSX5:4:1135:17490:13275/1	60	+
chr14	74794020	74794021	A01177:95:HFCNFDSX5:4:1101:29360:22216/1	60	-
chr14	74819310	74819311	A01177:95:HFCNFDSX5:4:1315:22507:26600/1	60	+
chr14	74822589	74822590	A01177:95:HFCNFDSX5:4:1115:7780:3192/1	60	+
chr14	75042570	75042571	A01177:95:HFCNFDSX5:4:1138:28131:29543/1	60	+
chr14	75759906	75759907	A01177:95:HFCNFDSX5:4:1355:28854:26162/1	60	-
chr14	75788697	75788698	A01177:95:HFCNFDSX5:4:1424:31177:33943/1	60	-
chr14	75846281	75846282	A01177:95:HFCNFDSX5:4:1214:21260:14763/1	60	-
chr14	78839779	78839780	A01177:95:HFCNFDSX5:4:1224:20745:7952/1	60	-
chr14	79208974	79208975	A01177:95:HFCNFDSX5:4:1209:23873:11146	60	+
chr14	80710325	80710326	A01177:95:HFCNFDSX5:4:1112:20446:3709/1	60	+
chr14	81189771	81189772	A01177:95:HFCNFDSX5:4:1170:27679:7404/1	60	+
chr14	81280223	81280224	A01177:95:HFCNFDSX5:4:1208:4562:10488/1	60	+
chr14	81490390	81490391	A01177:95:HFCNFDSX5:4:1336:11451:23829	60	-
chr14	82289408	82289409	A01177:95:HFCNFDSX5:4:1341:22525:25254	60	-
chr14	85882795	85882796	A01177:95:HFCNFDSX5:4:1143:9778:35336/1	60	-
chr14	86638845	86638846	A01177:95:HFCNFDSX5:4:1429:20175:31015/1	60	+
chr14	87761671	87761672	A01177:95:HFCNFDSX5:4:1245:26657:33129/1	60	+
chr14	87985264	87985265	A01177:95:HFCNFDSX5:4:1203:5439:24189/1	60	+
chr14	91028148	91028149	A01177:95:HFCNFDSX5:4:1105:14696:22623/1	60	+
chr14	91489204	91489205	A01177:95:HFCNFDSX5:4:1240:15194:31313/1	60	+
chr14	91992655	91992656	A01177:95:HFCNFDSX5:4:1133:30418:18286/1	60	-
chr14	92445703	92445704	A01177:95:HFCNFDSX5:4:1458:25455:30921/1	60	+
chr14	92831247	92831248	A01177:95:HFCNFDSX5:4:1133:10791:8281/1	60	+
chr14	95115144	95115145	A01177:95:HFCNFDSX5:4:1138:19587:7482/1	60	-
chr14	95957505	95957506	A01177:95:HFCNFDSX5:4:1602:30454:25864/1	60	-
chr14	96319810	96319811	A01177:95:HFCNFDSX5:4:1334:13919:10629/1	60	+
chr14	96325549	96325550	A01177:95:HFCNFDSX5:4:1121:24017:8046/1	60	+
chr14	96539931	96539932	A01177:95:HFCNFDSX5:4:1115:29197:24596/1	60	-
chr14	96558953	96558954	A01177:95:HFCNFDSX5:4:2422:17571:23750	60	-
chr14	96558954	96558955	A01177:95:HFCNFDSX5:4:1142:2419:2895/1	60	-
chr14	96861190	96861191	A01177:95:HFCNFDSX5:4:1130:27995:13620/1	60	+
chr14	97078584	97078585	A01177:95:HFCNFDSX5:4:1102:27579:16783/1	60	-
chr14	97715447	97715448	A01177:95:HFCNFDSX5:4:1204:15646:6417/1	60	+
chr14	97742946	97742947	A01177:95:HFCNFDSX5:4:1250:32181:18834	60	-
chr14	98052871	98052872	A01177:95:HFCNFDSX5:4:1112:15510:9752/1	60	+
chr14	98087656	98087657	A01177:95:HFCNFDSX5:4:1125:15826:7326	60	-
chr14	98110475	98110476	A01177:95:HFCNFDSX5:4:1108:7292:32440/1	60	-
chr14	98114188	98114189	A01177:95:HFCNFDSX5:4:1422:19976:20838/1	60	-
chr14	98120373	98120374	A01177:95:HFCNFDSX5:4:1609:18873:31923/1	60	-
chr14	98146278	98146279	A01177:95:HFCNFDSX5:4:1119:18584:2300	60	+
chr14	98148578	98148579	A01177:95:HFCNFDSX5:4:1240:23285:28917/1	60	-
chr14	98148582	98148583	A01177:95:HFCNFDSX5:4:1102:19452:23249/1	60	-
chr14	98176139	98176140	A01177:95:HFCNFDSX5:4:1540:24921:8985/1	60	+
chr14	98212104	98212105	A01177:95:HFCNFDSX5:4:1139:9236:31735/1	60	-
chr14	98292575	98292576	A01177:95:HFCNFDSX5:4:1121:16152:32189/1	60	-
chr14	98317047	98317048	A01177:95:HFCNFDSX5:4:1102:31078:21934/1	60	+
chr14	98373927	98373928	A01177:95:HFCNFDSX5:4:1624:20826:23187	60	-
chr14	98401465	98401466	A01177:95:HFCNFDSX5:4:1103:1244:36965/1	60	+
chr14	98483157	98483158	A01177:95:HFCNFDSX5:4:1228:26115:3662/1	60	+
chr14	98484169	98484170	A01177:95:HFCNFDSX5:4:1359:4670:6480/1	60	+
chr14	98485885	98485886	A01177:95:HFCNFDSX5:4:1111:25446:31031/1	60	+
chr14	98487913	98487914	A01177:95:HFCNFDSX5:4:1451:19009:29215/1	60	+
chr14	98674306	98674307	A01177:95:HFCNFDSX5:4:1118:27245:23844/1	60	+
chr14	98767637	98767638	A01177:95:HFCNFDSX5:4:1107:16839:9987/1	60	+
chr14	99122202	99122203	A01177:95:HFCNFDSX5:4:1657:10728:1094	60	+
chr14	99587965	99587966	A01177:95:HFCNFDSX5:4:1139:2501:25394	60	+
chr14	99595879	99595880	A01177:95:HFCNFDSX5:4:1129:25337:30467	60	-
chr14	100027128	100027129	A01177:95:HFCNFDSX5:4:2156:10357:28228	60	-
chr14	100043928	100043929	A01177:95:HFCNFDSX5:4:1365:16929:16689/1	60	-
chr14	100170503	100170504	A01177:95:HFCNFDSX5:4:2448:24017:8296	60	+
chr14	101209060	101209061	A01177:95:HFCNFDSX5:4:1360:16306:18020	60	+
chr14	101819655	101819656	A01177:95:HFCNFDSX5:4:1344:19054:18552	60	-
chr14	101827787	101827788	A01177:95:HFCNFDSX5:4:1106:7780:36573/1	60	+
chr14	101937241	101937242	A01177:95:HFCNFDSX5:4:2325:10050:3020	60	-
chr14	101973715	101973716	A01177:95:HFCNFDSX5:4:1263:18249:13620	60	+
chr14	101975866	101975867	A01177:95:HFCNFDSX5:4:1109:23827:23594/1	60	+
chr14	102150873	102150874	A01177:95:HFCNFDSX5:4:1455:6560:26537/1	60	+
chr14	102462114	102462115	A01177:95:HFCNFDSX5:4:1127:10022:32847/1	60	+
chr14	102462116	102462117	A01177:95:HFCNFDSX5:4:2231:32913:12211	60	+
chr14	102603001	102603002	A01177:95:HFCNFDSX5:4:2536:5303:12618	60	-
chr14	102664573	102664574	A01177:95:HFCNFDSX5:4:1560:27001:16626	60	-
chr14	102664574	102664575	A01177:95:HFCNFDSX5:4:2328:25663:29904	60	-
chr14	102668005	102668006	A01177:95:HFCNFDSX5:4:1370:23321:5368/1	60	-
chr14	102674606	102674607	A01177:95:HFCNFDSX5:4:1113:9109:25003	60	-
chr14	102704311	102704312	A01177:95:HFCNFDSX5:4:1123:1434:11898/1	60	+
chr14	102706970	102706971	A01177:95:HFCNFDSX5:4:1104:12337:21981/1	60	-
chr14	102713294	102713295	A01177:95:HFCNFDSX5:4:1263:18168:18051/1	60	+
chr14	102844332	102844333	A01177:95:HFCNFDSX5:4:2352:19343:31641	60	-
chr14	103398221	103398222	A01177:95:HFCNFDSX5:4:1449:25961:1673	60	-
chr14	103398590	103398591	A01177:95:HFCNFDSX5:4:1333:9977:26944/1	60	-
chr14	103426533	103426534	A01177:95:HFCNFDSX5:4:1121:28772:32878/1	60	+
chr14	103448342	103448343	A01177:95:HFCNFDSX5:4:2228:4679:19116	60	-
chr14	103450252	103450253	A01177:95:HFCNFDSX5:4:1552:6316:33599/1	60	-
chr14	103498542	103498543	A01177:95:HFCNFDSX5:4:2309:6271:31892	60	-
chr14	103635714	103635715	A01177:95:HFCNFDSX5:4:1137:31955:30436/1	60	+
chr14	103641177	103641178	A01177:95:HFCNFDSX5:4:1661:17065:22623	60	+
chr14	103659017	103659018	A01177:95:HFCNFDSX5:4:1107:3314:35070/1	60	-
chr14	103672382	103672383	A01177:95:HFCNFDSX5:4:1307:16893:24893/1	60	-
chr14	103756878	103756879	A01177:95:HFCNFDSX5:4:1113:6352:19038/1	60	-
chr14	104765482	104765483	A01177:95:HFCNFDSX5:4:2172:9507:25441	60	-
chr14	104765879	104765880	A01177:95:HFCNFDSX5:4:1161:30400:19539/1	60	+
chr14	104766323	104766324	A01177:95:HFCNFDSX5:4:1154:21558:30154/1	60	+
chr14	105061945	105061946	A01177:95:HFCNFDSX5:4:1140:10728:31250/1	60	+
chr14	105245813	105245814	A01177:95:HFCNFDSX5:4:1404:14995:18004/1	60	+
chr14	105265686	105265687	A01177:95:HFCNFDSX5:4:2658:22815:20149	60	-
chr14	105430226	105430227	A01177:95:HFCNFDSX5:4:1124:24849:7388/1	60	-
chr14	105430754	105430755	A01177:95:HFCNFDSX5:4:1230:14416:8015/1	60	+
chr14	105431831	105431832	A01177:95:HFCNFDSX5:4:1115:16821:27993/1	60	+
chr14	105431833	105431834	A01177:95:HFCNFDSX5:4:1546:18439:1204/1	60	+
chr14	106065450	106065451	A01177:95:HFCNFDSX5:4:1343:31150:12947/1	60	+
chr15	25381858	25381859	A01177:95:HFCNFDSX5:4:1502:8901:3944/1	60	-
chr15	33299185	33299186	A01177:95:HFCNFDSX5:4:1546:25979:36526/1	60	-
chr15	34864907	34864908	A01177:95:HFCNFDSX5:4:1102:2483:15029/1	60	-
chr15	34881172	34881173	A01177:95:HFCNFDSX5:4:1112:30572:2707/1	60	-
chr15	35820039	35820040	A01177:95:HFCNFDSX5:4:1524:7238:10989	60	-
chr15	36704802	36704803	A01177:95:HFCNFDSX5:4:1376:32651:24784	60	+
chr15	38488668	38488669	A01177:95:HFCNFDSX5:4:1123:20708:30436/1	60	+
chr15	38616657	38616658	A01177:95:HFCNFDSX5:4:2113:13856:19257	60	+
chr15	40300437	40300438	A01177:95:HFCNFDSX5:4:1128:7057:9831/1	60	-
chr15	40420518	40420519	A01177:95:HFCNFDSX5:4:1123:6849:19836	60	+
chr15	40697676	40697677	A01177:95:HFCNFDSX5:4:2477:16441:3255	60	-
chr15	41003974	41003975	A01177:95:HFCNFDSX5:4:1125:29640:23234/1	60	-
chr15	41067453	41067454	A01177:95:HFCNFDSX5:4:1132:5385:2456/1	60	+
chr15	41362684	41362685	A01177:95:HFCNFDSX5:4:1462:4354:27445/1	60	+
chr15	41679933	41679934	A01177:95:HFCNFDSX5:4:1260:7374:30389/1	60	+
chr15	41680127	41680128	A01177:95:HFCNFDSX5:4:1226:28230:23923/1	60	+
chr15	41715933	41715934	A01177:95:HFCNFDSX5:4:1105:5186:5963/1	60	+
chr15	41727489	41727490	A01177:95:HFCNFDSX5:4:1159:23628:14732/1	60	+
chr15	41781984	41781985	A01177:95:HFCNFDSX5:4:1308:29035:26850	60	-
chr15	42293268	42293269	A01177:95:HFCNFDSX5:4:1151:15429:35196/1	60	-
chr15	42415565	42415566	A01177:95:HFCNFDSX5:4:1104:6768:12399	60	+
chr15	42561467	42561468	A01177:95:HFCNFDSX5:4:1217:15935:8766/1	60	-
chr15	42616327	42616328	A01177:95:HFCNFDSX5:4:1155:21477:1736	60	+
[truncated: 4,712 more rows]
