# Supplementary material for: HIV-1 capsid stability enables inositol phosphate-independent infection of target cells and promotes integration into genes
Source: PLoS Pathog. 2023 Jun 2;19(6):e1011423. doi: 10.1371/journal.ppat.1011423 (PMC10266667; doi:10.1371/journal.ppat.1011423)
Supplement: S2 Data — (TAR.GZ) [file ppat.1011423.s013.tar.gz › CEM_WT_B/CA_T200I-Q219A/Unique_hg38_integration_sites/9035-GS-9.bed]

chr1	734236	734237	A01177:95:HFCNFDSX5:4:1136:13413:21746	60	-
chr1	783301	783302	A01177:95:HFCNFDSX5:4:1303:19750:2409/1	60	+
chr1	803178	803179	A01177:95:HFCNFDSX5:4:1115:5159:24706/1	60	-
chr1	812624	812625	A01177:95:HFCNFDSX5:4:2324:12644:24831/1	60	-
chr1	829576	829577	A01177:95:HFCNFDSX5:4:1469:8024:35430/1	60	-
chr1	831069	831070	A01177:95:HFCNFDSX5:4:1136:3830:4398/1	60	-
chr1	833231	833232	A01177:95:HFCNFDSX5:4:1105:6723:14074/1	60	+
chr1	944173	944174	A01177:95:HFCNFDSX5:4:1360:21395:7044	60	-
chr1	1106157	1106158	A01177:95:HFCNFDSX5:4:1167:10212:26569/1	60	+
chr1	1263803	1263804	A01177:95:HFCNFDSX5:4:1212:27010:12164/1	60	+
chr1	1264059	1264060	A01177:95:HFCNFDSX5:4:1235:6307:19586/1	60	-
chr1	1266140	1266141	A01177:95:HFCNFDSX5:4:1151:16495:28338/1	60	+
chr1	1310220	1310221	A01177:95:HFCNFDSX5:4:1202:16450:9001/1	60	-
chr1	1318739	1318740	A01177:95:HFCNFDSX5:4:1672:25211:24142/1	60	+
chr1	1320406	1320407	A01177:95:HFCNFDSX5:4:2171:29161:36683	60	-
chr1	1320509	1320510	A01177:95:HFCNFDSX5:4:2175:12382:7059/1	60	-
chr1	1378093	1378094	A01177:95:HFCNFDSX5:4:1105:10529:35728/1	60	+
chr1	1392594	1392595	A01177:95:HFCNFDSX5:4:1204:6180:14888/1	60	-
chr1	1392674	1392675	A01177:95:HFCNFDSX5:4:1172:21612:4131/1	60	+
chr1	1393204	1393205	A01177:95:HFCNFDSX5:4:1216:20781:30624/1	60	-
chr1	1395578	1395579	A01177:95:HFCNFDSX5:4:1126:16514:8829	60	-
chr1	1403430	1403431	A01177:95:HFCNFDSX5:4:1126:23538:6433/1	60	+
chr1	1476603	1476604	A01177:95:HFCNFDSX5:4:2630:30951:2362/1	60	-
chr1	1565757	1565758	A01177:95:HFCNFDSX5:4:1157:27887:15248/1	60	-
chr1	1569230	1569231	A01177:95:HFCNFDSX5:4:1145:19813:8688/1	60	+
chr1	1613263	1613264	A01177:95:HFCNFDSX5:4:2426:4038:29966	60	+
chr1	1656467	1656468	A01177:95:HFCNFDSX5:4:1210:27462:34710	60	+
chr1	1684722	1684723	A01177:95:HFCNFDSX5:4:1226:23005:5196/1	60	-
chr1	1801839	1801840	A01177:95:HFCNFDSX5:4:2450:17815:30843/1	60	-
chr1	1802322	1802323	A01177:95:HFCNFDSX5:4:1145:13277:30029/1	60	-
chr1	1806966	1806967	A01177:95:HFCNFDSX5:4:1216:18041:27289/1	60	-
chr1	1810584	1810585	A01177:95:HFCNFDSX5:4:1333:29487:31391/1	60	+
chr1	1811714	1811715	A01177:95:HFCNFDSX5:4:1142:6415:3897/1	60	+
chr1	1823702	1823703	A01177:95:HFCNFDSX5:4:1402:8341:21386/1	60	-
chr1	1825303	1825304	A01177:95:HFCNFDSX5:4:1155:32280:5447/1	60	+
chr1	1826709	1826710	A01177:95:HFCNFDSX5:4:1448:8178:29496/1	60	-
chr1	1830584	1830585	A01177:95:HFCNFDSX5:4:1102:12364:20995/1	60	+
chr1	1832475	1832476	A01177:95:HFCNFDSX5:4:1275:18466:36918/1	60	+
chr1	1833916	1833917	A01177:95:HFCNFDSX5:4:1122:29107:22811/1	60	-
chr1	1844565	1844566	A01177:95:HFCNFDSX5:4:1104:2636:18834/1	60	-
chr1	1863571	1863572	A01177:95:HFCNFDSX5:4:1460:20012:7936	60	-
chr1	1886912	1886913	A01177:95:HFCNFDSX5:4:1103:16758:36370/1	60	+
chr1	1887347	1887348	A01177:95:HFCNFDSX5:4:1116:31991:31344/1	60	-
chr1	1992024	1992025	A01177:95:HFCNFDSX5:4:2234:10863:21809	60	-
chr1	2395299	2395300	A01177:95:HFCNFDSX5:4:1159:25292:31485/1	60	-
chr1	6190465	6190466	A01177:95:HFCNFDSX5:4:1567:21404:27414/1	60	-
chr1	6826148	6826149	A01177:95:HFCNFDSX5:4:1104:3812:6464/1	60	-
chr1	8506265	8506266	A01177:95:HFCNFDSX5:4:1201:17662:11381/1	60	+
chr1	8573945	8573946	A01177:95:HFCNFDSX5:4:1135:26277:35759/1	60	+
chr1	8581489	8581490	A01177:95:HFCNFDSX5:4:1136:2745:24502/1	60	-
chr1	8753711	8753712	A01177:95:HFCNFDSX5:4:1220:32325:36526/1	60	-
chr1	8754944	8754945	A01177:95:HFCNFDSX5:4:2131:18457:27383/1	60	-
chr1	8770282	8770283	A01177:95:HFCNFDSX5:4:1155:7093:17253/1	60	+
chr1	8849937	8849938	A01177:95:HFCNFDSX5:4:1274:17110:35509/1	60	+
chr1	8874503	8874504	A01177:95:HFCNFDSX5:4:1166:9995:8469/1	60	-
chr1	8881829	8881830	A01177:95:HFCNFDSX5:4:1630:1642:22874/1	60	+
chr1	9102130	9102131	A01177:95:HFCNFDSX5:4:2360:25771:15060/1	60	-
chr1	9550712	9550713	A01177:95:HFCNFDSX5:4:1128:12644:14215/1	60	-
chr1	9569225	9569226	A01177:95:HFCNFDSX5:4:1604:26087:29606/1	60	+
chr1	9771828	9771829	A01177:95:HFCNFDSX5:4:1142:25310:32487/1	60	-
chr1	9780722	9780723	A01177:95:HFCNFDSX5:4:1540:4634:17127/1	60	-
chr1	9789495	9789496	A01177:95:HFCNFDSX5:4:1132:1136:11099	60	-
chr1	10017779	10017780	A01177:95:HFCNFDSX5:4:1633:18629:13119	60	-
chr1	10166594	10166595	A01177:95:HFCNFDSX5:4:1640:4345:8891	60	+
chr1	10172376	10172377	A01177:95:HFCNFDSX5:4:1177:10583:30436/1	60	+
chr1	10222594	10222595	A01177:95:HFCNFDSX5:4:1136:17770:30326/1	60	+
chr1	10285131	10285132	A01177:95:HFCNFDSX5:4:1561:32678:34162/1	60	-
chr1	10307756	10307757	A01177:95:HFCNFDSX5:4:1159:5828:31594/1	60	+
chr1	10348483	10348484	A01177:95:HFCNFDSX5:4:1178:13901:16454/1	60	-
chr1	10434524	10434525	A01177:95:HFCNFDSX5:4:1136:26096:35759/1	60	-
chr1	10567102	10567103	A01177:95:HFCNFDSX5:4:1515:32588:9298	60	+
chr1	10951201	10951202	A01177:95:HFCNFDSX5:4:1306:4743:20697	60	-
chr1	11020479	11020480	A01177:95:HFCNFDSX5:4:1520:27724:12806/1	60	-
chr1	11027578	11027579	A01177:95:HFCNFDSX5:4:1227:30110:24142/1	60	+
chr1	11091653	11091654	A01177:95:HFCNFDSX5:4:1161:30888:19601/1	60	+
chr1	11138204	11138205	A01177:95:HFCNFDSX5:4:1520:13838:13777/1	60	-
chr1	11219904	11219905	A01177:95:HFCNFDSX5:4:1257:3296:3787/1	60	-
chr1	11291116	11291117	A01177:95:HFCNFDSX5:4:1103:32217:23876/1	60	+
chr1	11811105	11811106	A01177:95:HFCNFDSX5:4:2265:14615:16094	60	+
chr1	11863279	11863280	A01177:95:HFCNFDSX5:4:1127:26955:31735/1	60	-
chr1	12296858	12296859	A01177:95:HFCNFDSX5:4:1177:5403:3176/1	60	+
chr1	12316777	12316778	A01177:95:HFCNFDSX5:4:1508:25608:9486/1	60	-
chr1	12363007	12363008	A01177:95:HFCNFDSX5:4:1144:13946:15562	60	-
chr1	12371902	12371903	A01177:95:HFCNFDSX5:4:1163:5421:17268/1	60	+
chr1	12372307	12372308	A01177:95:HFCNFDSX5:4:1165:25446:30812/1	60	+
chr1	12379647	12379648	A01177:95:HFCNFDSX5:4:2165:21730:6621/1	60	+
chr1	12404147	12404148	A01177:95:HFCNFDSX5:4:1116:21368:19648/1	60	+
chr1	13732886	13732887	A01177:95:HFCNFDSX5:4:1156:29478:12054/1	60	-
chr1	13741793	13741794	A01177:95:HFCNFDSX5:4:2326:20952:24815	60	-
chr1	14692382	14692383	A01177:95:HFCNFDSX5:4:1378:3929:6386	60	+
chr1	14781778	14781779	A01177:95:HFCNFDSX5:4:1463:17427:7842	60	-
chr1	15620079	15620080	A01177:95:HFCNFDSX5:4:1218:20473:7012/1	60	+
chr1	15637941	15637942	A01177:95:HFCNFDSX5:4:1146:6804:21731/1	60	+
chr1	15779105	15779106	A01177:95:HFCNFDSX5:4:1235:18557:5353/1	60	+
chr1	15873399	15873400	A01177:95:HFCNFDSX5:4:2365:31928:21559/1	60	-
chr1	15874199	15874200	A01177:95:HFCNFDSX5:4:2665:9010:4507/1	60	+
chr1	15890123	15890124	A01177:95:HFCNFDSX5:4:1155:3043:26396/1	60	-
chr1	15928731	15928732	A01177:95:HFCNFDSX5:4:2626:30915:4742	60	-
chr1	16311988	16311989	A01177:95:HFCNFDSX5:4:1134:16532:34381/1	60	-
chr1	16453622	16453623	A01177:95:HFCNFDSX5:4:2424:22281:9424/1	60	-
chr1	16603053	16603054	A01177:95:HFCNFDSX5:4:1611:2636:14262/1	60	+
chr1	17365789	17365790	A01177:95:HFCNFDSX5:4:2165:3115:31156	60	-
chr1	17480812	17480813	A01177:95:HFCNFDSX5:4:2208:23728:11835	60	-
chr1	19112406	19112407	A01177:95:HFCNFDSX5:4:1451:7979:29872/1	60	-
chr1	19130281	19130282	A01177:95:HFCNFDSX5:4:1206:28727:32142/1	60	+
chr1	19130342	19130343	A01177:95:HFCNFDSX5:4:2216:17255:33505/1	60	+
chr1	19197139	19197140	A01177:95:HFCNFDSX5:4:1634:19750:29277/1	60	+
chr1	19474963	19474964	A01177:95:HFCNFDSX5:4:1104:32551:17848/1	60	+
chr1	20770390	20770391	A01177:95:HFCNFDSX5:4:1240:32054:21872/1	60	-
chr1	20878919	20878920	A01177:95:HFCNFDSX5:4:1218:4689:4413	60	-
chr1	20879871	20879872	A01177:95:HFCNFDSX5:4:1476:14977:10958/1	60	-
chr1	20895721	20895722	A01177:95:HFCNFDSX5:4:1104:27923:11115/1	60	+
chr1	20917798	20917799	A01177:95:HFCNFDSX5:4:2667:14570:12195/1	60	+
chr1	20946711	20946712	A01177:95:HFCNFDSX5:4:1319:25681:16282/1	60	-
chr1	20975177	20975178	A01177:95:HFCNFDSX5:4:1136:21377:4225/1	60	+
chr1	21044572	21044573	A01177:95:HFCNFDSX5:4:1201:20925:29872/1	60	-
chr1	21049634	21049635	A01177:95:HFCNFDSX5:4:1160:4824:9596/1	60	-
chr1	21072759	21072760	A01177:95:HFCNFDSX5:4:1311:20193:10692/1	60	-
chr1	21078961	21078962	A01177:95:HFCNFDSX5:4:1370:30942:16845/1	60	+
chr1	21628841	21628842	A01177:95:HFCNFDSX5:4:1672:6569:16658/1	60	-
chr1	22084691	22084692	A01177:95:HFCNFDSX5:4:1201:19741:31297/1	60	+
chr1	22507274	22507275	A01177:95:HFCNFDSX5:4:2224:3604:23422	60	-
chr1	23065082	23065083	A01177:95:HFCNFDSX5:4:1172:20491:29747/1	60	+
chr1	23289170	23289171	A01177:95:HFCNFDSX5:4:1177:3079:24486/1	60	+
chr1	23306469	23306470	A01177:95:HFCNFDSX5:4:1116:7039:6887/1	60	+
chr1	23306518	23306519	A01177:95:HFCNFDSX5:4:1674:13485:26475/1	60	-
chr1	23306952	23306953	A01177:95:HFCNFDSX5:4:1158:12436:9533/1	60	+
chr1	23336846	23336847	A01177:95:HFCNFDSX5:4:2348:2573:6699	60	-
chr1	23385439	23385440	A01177:95:HFCNFDSX5:4:1125:2211:35884/1	60	-
chr1	23556268	23556269	A01177:95:HFCNFDSX5:4:1171:11559:19914/1	60	-
chr1	23969112	23969113	A01177:95:HFCNFDSX5:4:1243:14217:3223/1	60	-
chr1	24653181	24653182	A01177:95:HFCNFDSX5:4:1132:29749:28808/1	60	-
chr1	24658995	24658996	A01177:95:HFCNFDSX5:4:1634:25952:36667	60	-
chr1	24663064	24663065	A01177:95:HFCNFDSX5:4:1144:31376:13996/1	60	+
chr1	24665911	24665912	A01177:95:HFCNFDSX5:4:1133:24514:3552/1	60	+
chr1	24777890	24777891	A01177:95:HFCNFDSX5:4:1114:5358:1094/1	60	-
chr1	25347102	25347103	A01177:95:HFCNFDSX5:4:1130:5358:7169/1	60	+
chr1	25447319	25447320	A01177:95:HFCNFDSX5:4:1122:14091:14622	60	-
chr1	25456842	25456843	A01177:95:HFCNFDSX5:4:1101:24306:6856/1	60	-
chr1	25466259	25466260	A01177:95:HFCNFDSX5:4:2661:5801:15984/1	60	-
chr1	25473571	25473572	A01177:95:HFCNFDSX5:4:1108:4942:6104/1	60	+
chr1	25481394	25481395	A01177:95:HFCNFDSX5:4:1678:27019:9956	60	-
chr1	25903109	25903110	A01177:95:HFCNFDSX5:4:1147:22092:11068/1	60	+
chr1	26242674	26242675	A01177:95:HFCNFDSX5:4:1305:8748:19867	60	-
chr1	26389315	26389316	A01177:95:HFCNFDSX5:4:1136:18765:33270/1	60	+
chr1	26443095	26443096	A01177:95:HFCNFDSX5:4:1101:8232:26396/1	60	-
chr1	26451399	26451400	A01177:95:HFCNFDSX5:4:1318:3125:28729/1	60	-
chr1	26704028	26704029	A01177:95:HFCNFDSX5:4:1152:23303:36683/1	60	-
chr1	26704288	26704289	A01177:95:HFCNFDSX5:4:1128:20066:35650	60	+
chr1	26706831	26706832	A01177:95:HFCNFDSX5:4:1217:32334:8265/1	60	+
chr1	26717474	26717475	A01177:95:HFCNFDSX5:4:1143:15718:24643/1	60	+
chr1	26718962	26718963	A01177:95:HFCNFDSX5:4:1102:12491:24064/1	60	+
chr1	26727416	26727417	A01177:95:HFCNFDSX5:4:1574:31439:7811/1	60	+
chr1	26759501	26759502	A01177:95:HFCNFDSX5:4:1140:11062:6558/1	60	+
chr1	26779655	26779656	A01177:95:HFCNFDSX5:4:1127:17906:7921/1	60	+
chr1	27798332	27798333	A01177:95:HFCNFDSX5:4:1114:8449:10958/1	60	-
chr1	28014246	28014247	A01177:95:HFCNFDSX5:4:1167:30626:30201/1	60	-
chr1	28034328	28034329	A01177:95:HFCNFDSX5:4:1157:11306:15812/1	60	-
chr1	28045502	28045503	A01177:95:HFCNFDSX5:4:1272:10646:7654/1	60	+
chr1	28071035	28071036	A01177:95:HFCNFDSX5:4:1104:6234:26944/1	60	-
chr1	28405956	28405957	A01177:95:HFCNFDSX5:4:1537:26042:8891/1	60	-
chr1	28440653	28440654	A01177:95:HFCNFDSX5:4:1471:4390:8907/1	60	+
chr1	28457937	28457938	A01177:95:HFCNFDSX5:4:1453:27344:7952	60	-
chr1	28467440	28467441	A01177:95:HFCNFDSX5:4:2230:26521:1767	60	-
chr1	28943107	28943108	A01177:95:HFCNFDSX5:4:1215:23095:4539/1	60	+
chr1	28978263	28978264	A01177:95:HFCNFDSX5:4:1141:8124:11960	60	-
chr1	28979310	28979311	A01177:95:HFCNFDSX5:4:2503:24713:15107	60	+
chr1	29029617	29029618	A01177:95:HFCNFDSX5:4:1345:24569:16329/1	60	-
chr1	29099132	29099133	A01177:95:HFCNFDSX5:4:2610:24234:26334/1	60	+
chr1	30256625	30256626	A01177:95:HFCNFDSX5:4:2106:8395:31532	60	+
chr1	31015175	31015176	A01177:95:HFCNFDSX5:4:1174:15808:35446/1	60	-
chr1	31321051	31321052	A01177:95:HFCNFDSX5:4:1127:16342:36808/1	60	-
chr1	31920430	31920431	A01177:95:HFCNFDSX5:4:1229:14742:13964/1	60	+
chr1	31921214	31921215	A01177:95:HFCNFDSX5:4:1316:23285:33144/1	60	-
chr1	31962798	31962799	A01177:95:HFCNFDSX5:4:1216:23936:10473/1	60	+
chr1	32183777	32183778	A01177:95:HFCNFDSX5:4:1335:17616:11647/1	60	+
chr1	32296414	32296415	A01177:95:HFCNFDSX5:4:1244:28275:27915/1	60	-
chr1	32298554	32298555	A01177:95:HFCNFDSX5:4:1121:15935:10520/1	60	+
chr1	32318683	32318684	A01177:95:HFCNFDSX5:4:1551:6433:34835/1	60	-
chr1	32325215	32325216	A01177:95:HFCNFDSX5:4:1130:11858:6339/1	60	+
chr1	32656869	32656870	A01177:95:HFCNFDSX5:4:1105:29243:18787/1	60	+
chr1	32670667	32670668	A01177:95:HFCNFDSX5:4:1145:13847:6370/1	60	-
chr1	32790674	32790675	A01177:95:HFCNFDSX5:4:1115:20518:24220/1	60	+
chr1	34997655	34997656	A01177:95:HFCNFDSX5:4:1262:32325:35117/1	60	+
chr1	35013162	35013163	A01177:95:HFCNFDSX5:4:1277:1687:27461/1	60	+
chr1	35019871	35019872	A01177:95:HFCNFDSX5:4:1336:13476:9142/1	60	+
chr1	35101057	35101058	A01177:95:HFCNFDSX5:4:2213:11939:35884	60	+
chr1	35329187	35329188	A01177:95:HFCNFDSX5:4:1128:18656:16611/1	60	-
chr1	35329259	35329260	A01177:95:HFCNFDSX5:4:1103:31349:5400/1	60	-
chr1	35375481	35375482	A01177:95:HFCNFDSX5:4:1165:7898:4961/1	60	-
chr1	35393485	35393486	A01177:95:HFCNFDSX5:4:2407:22390:6104/1	60	-
chr1	35400666	35400667	A01177:95:HFCNFDSX5:4:1150:15537:7451	60	-
chr1	35400667	35400668	A01177:95:HFCNFDSX5:4:1125:9399:35994/1	60	-
chr1	35408038	35408039	A01177:95:HFCNFDSX5:4:1114:1551:21778/1	60	+
chr1	35989855	35989856	A01177:95:HFCNFDSX5:4:2105:16667:34272/1	60	+
chr1	36004061	36004062	A01177:95:HFCNFDSX5:4:1303:10981:5948/1	60	-
chr1	36009114	36009115	A01177:95:HFCNFDSX5:4:1561:17969:12101/1	60	+
chr1	36059381	36059382	A01177:95:HFCNFDSX5:4:1126:30490:12649/1	60	-
chr1	36165999	36166000	A01177:95:HFCNFDSX5:4:1109:29414:3928/1	60	+
chr1	36235131	36235132	A01177:95:HFCNFDSX5:4:1251:9254:24377/1	60	+
chr1	36254121	36254122	A01177:95:HFCNFDSX5:4:1246:32081:31125/1	60	-
chr1	36283293	36283294	A01177:95:HFCNFDSX5:4:1126:11659:15201/1	60	+
chr1	37329453	37329454	A01177:95:HFCNFDSX5:4:1302:30499:8844/1	60	-
chr1	37492796	37492797	A01177:95:HFCNFDSX5:4:1305:6063:8672/1	60	+
chr1	37914591	37914592	A01177:95:HFCNFDSX5:4:1109:2446:21762/1	60	+
chr1	39224018	39224019	A01177:95:HFCNFDSX5:4:1112:26747:17816/1	60	-
chr1	39239262	39239263	A01177:95:HFCNFDSX5:4:1359:26178:19085/1	60	+
chr1	39330793	39330794	A01177:95:HFCNFDSX5:4:1264:32732:1752/1	60	-
chr1	39364164	39364165	A01177:95:HFCNFDSX5:4:1161:9372:18004/1	60	-
chr1	39851043	39851044	A01177:95:HFCNFDSX5:4:1141:27914:4773	60	+
chr1	40178726	40178727	A01177:95:HFCNFDSX5:4:2625:2031:15342/1	60	+
chr1	40195230	40195231	A01177:95:HFCNFDSX5:4:2121:31033:28432/1	60	-
chr1	40204468	40204469	A01177:95:HFCNFDSX5:4:1220:11044:30921/1	60	-
chr1	40228716	40228717	A01177:95:HFCNFDSX5:4:1142:30544:14904	60	-
chr1	40303489	40303490	A01177:95:HFCNFDSX5:4:1206:15700:3161/1	60	-
chr1	40396869	40396870	A01177:95:HFCNFDSX5:4:1106:20853:13369/1	60	+
chr1	40717360	40717361	A01177:95:HFCNFDSX5:4:1365:29577:29042/1	60	+
chr1	40719946	40719947	A01177:95:HFCNFDSX5:4:1134:18385:19272/1	60	-
chr1	40745540	40745541	A01177:95:HFCNFDSX5:4:1154:1841:26193	60	-
chr1	42262459	42262460	A01177:95:HFCNFDSX5:4:1345:9778:36151	60	-
chr1	42266340	42266341	A01177:95:HFCNFDSX5:4:1119:2926:8876/1	60	+
chr1	42288722	42288723	A01177:95:HFCNFDSX5:4:1240:30608:18239/1	60	+
chr1	42695565	42695566	A01177:95:HFCNFDSX5:4:1560:1045:6277	60	+
chr1	43372016	43372017	A01177:95:HFCNFDSX5:4:1125:15320:6073	60	+
chr1	43372017	43372018	A01177:95:HFCNFDSX5:4:2212:11948:8312	60	+
chr1	43412958	43412959	A01177:95:HFCNFDSX5:4:2267:11451:9173	60	-
chr1	43660955	43660956	A01177:95:HFCNFDSX5:4:1159:16721:5212/1	60	-
chr1	43870899	43870900	A01177:95:HFCNFDSX5:4:1153:32660:22733	60	+
chr1	43874510	43874511	A01177:95:HFCNFDSX5:4:2128:10357:21339/1	60	-
chr1	43945568	43945569	A01177:95:HFCNFDSX5:4:2466:29188:11490	60	-
chr1	43946181	43946182	A01177:95:HFCNFDSX5:4:1220:23005:16908/1	60	-
chr1	44337038	44337039	A01177:95:HFCNFDSX5:4:1170:12029:5572/1	60	-
chr1	44636377	44636378	A01177:95:HFCNFDSX5:4:1160:30752:35368/1	60	+
chr1	44896076	44896077	A01177:95:HFCNFDSX5:4:1125:13494:24455/1	60	-
chr1	44908623	44908624	A01177:95:HFCNFDSX5:4:1216:23764:6198/1	60	-
chr1	45591626	45591627	A01177:95:HFCNFDSX5:4:1108:1127:33473/1	60	-
chr1	45653297	45653298	A01177:95:HFCNFDSX5:4:1111:28745:22310/1	60	-
chr1	45661387	45661388	A01177:95:HFCNFDSX5:4:1152:12870:2863/1	60	-
chr1	45676829	45676830	A01177:95:HFCNFDSX5:4:1108:27380:10833	60	+
chr1	45729906	45729907	A01177:95:HFCNFDSX5:4:1112:13747:14246/1	60	+
chr1	45869037	45869038	A01177:95:HFCNFDSX5:4:1223:24731:13698/1	60	+
chr1	46123870	46123871	A01177:95:HFCNFDSX5:4:1435:30237:20572/1	60	-
chr1	46128722	46128723	A01177:95:HFCNFDSX5:4:1149:23520:11788/1	60	-
chr1	46192957	46192958	A01177:95:HFCNFDSX5:4:1146:4951:16078	60	-
chr1	46256936	46256937	A01177:95:HFCNFDSX5:4:2335:28203:13197	60	+
chr1	46294544	46294545	A01177:95:HFCNFDSX5:4:2659:27823:23594/1	60	-
chr1	46695267	46695268	A01177:95:HFCNFDSX5:4:1129:2356:3850/1	60	-
chr1	49462792	49462793	A01177:95:HFCNFDSX5:4:2526:1515:28385/1	60	+
chr1	50503382	50503383	A01177:95:HFCNFDSX5:4:1349:16197:25097/1	60	-
chr1	51418996	51418997	A01177:95:HFCNFDSX5:4:1478:16107:8218/1	60	+
chr1	51448121	51448122	A01177:95:HFCNFDSX5:4:1152:8874:21308/1	60	-
chr1	51460502	51460503	A01177:95:HFCNFDSX5:4:1175:24930:18082/1	60	+
chr1	51775228	51775229	A01177:95:HFCNFDSX5:4:1144:18756:26365/1	60	-
chr1	52250169	52250170	A01177:95:HFCNFDSX5:4:1156:25798:26036/1	60	-
chr1	52250427	52250428	A01177:95:HFCNFDSX5:4:1205:24713:29575	60	+
chr1	52473294	52473295	A01177:95:HFCNFDSX5:4:1551:3088:14669	60	-
chr1	52486145	52486146	A01177:95:HFCNFDSX5:4:1154:3839:31657/1	60	-
chr1	52486583	52486584	A01177:95:HFCNFDSX5:4:1546:15799:36558/1	60	+
chr1	52496288	52496289	A01177:95:HFCNFDSX5:4:2414:2609:1877/1	60	-
chr1	52497024	52497025	A01177:95:HFCNFDSX5:4:1106:26440:18035/1	60	+
chr1	52497723	52497724	A01177:95:HFCNFDSX5:4:1158:20925:10019/1	60	+
chr1	52513792	52513793	A01177:95:HFCNFDSX5:4:1108:31964:27007/1	60	+
chr1	52647077	52647078	A01177:95:HFCNFDSX5:4:2126:26096:29622/1	60	+
chr1	54350924	54350925	A01177:95:HFCNFDSX5:4:1164:1072:12743	60	+
chr1	55149534	55149535	A01177:95:HFCNFDSX5:4:1127:7952:2581/1	60	-
chr1	56070868	56070869	A01177:95:HFCNFDSX5:4:2401:30300:15170	60	-
chr1	56988302	56988303	A01177:95:HFCNFDSX5:4:1123:16938:2080/1	60	+
chr1	58667381	58667382	A01177:95:HFCNFDSX5:4:1115:27380:24111/1	60	+
chr1	58685729	58685730	A01177:95:HFCNFDSX5:4:2570:21432:15875	60	-
chr1	59300385	59300386	A01177:95:HFCNFDSX5:4:1374:24316:20212/1	60	+
chr1	59355386	59355387	A01177:95:HFCNFDSX5:4:1259:22354:29465/1	60	-
chr1	59599257	59599258	A01177:95:HFCNFDSX5:4:1446:21549:21277/1	60	+
chr1	62085025	62085026	A01177:95:HFCNFDSX5:4:2339:23520:2957/1	60	-
chr1	62400273	62400274	A01177:95:HFCNFDSX5:4:1414:16658:1689/1	60	+
chr1	62597682	62597683	A01177:95:HFCNFDSX5:4:1230:12183:5807	60	-
chr1	62848260	62848261	A01177:95:HFCNFDSX5:4:1106:20772:8155/1	60	-
chr1	64177185	64177186	A01177:95:HFCNFDSX5:4:1115:2745:3082/1	60	-
chr1	66975107	66975108	A01177:95:HFCNFDSX5:4:1253:30816:33066/1	60	+
chr1	67385419	67385420	A01177:95:HFCNFDSX5:4:2170:16360:25222	60	-
chr1	70175110	70175111	A01177:95:HFCNFDSX5:4:2135:25997:35462	60	+
chr1	70176150	70176151	A01177:95:HFCNFDSX5:4:1469:2853:26224/1	60	-
chr1	71415495	71415496	A01177:95:HFCNFDSX5:4:1201:28908:3176/1	60	-
chr1	71425260	71425261	A01177:95:HFCNFDSX5:4:1101:10321:25160/1	60	-
chr1	72098199	72098200	A01177:95:HFCNFDSX5:4:1224:14561:33160/1	60	+
chr1	72098553	72098554	A01177:95:HFCNFDSX5:4:1330:5999:3646/1	60	-
chr1	72225989	72225990	A01177:95:HFCNFDSX5:4:1407:14579:36104/1	60	+
chr1	72464873	72464874	A01177:95:HFCNFDSX5:4:1237:24478:28604/1	60	-
chr1	72724000	72724001	A01177:95:HFCNFDSX5:4:1125:12165:19648/1	60	+
chr1	73780579	73780580	A01177:95:HFCNFDSX5:4:1155:7030:36526/1	60	-
chr1	75456659	75456660	A01177:95:HFCNFDSX5:4:1339:31656:8563/1	60	-
chr1	75733628	75733629	A01177:95:HFCNFDSX5:4:1126:32886:16454/1	60	+
chr1	75810586	75810587	A01177:95:HFCNFDSX5:4:1160:6813:10473/1	60	-
chr1	77587462	77587463	A01177:95:HFCNFDSX5:4:1119:19289:25285/1	60	+
chr1	77594745	77594746	A01177:95:HFCNFDSX5:4:1454:1994:31782/1	60	-
chr1	80480074	80480075	A01177:95:HFCNFDSX5:4:1232:10312:7701/1	60	+
chr1	81610366	81610367	A01177:95:HFCNFDSX5:4:1161:11948:17331/1	60	+
chr1	83976728	83976729	A01177:95:HFCNFDSX5:4:1108:21875:35994/1	60	+
chr1	84178182	84178183	A01177:95:HFCNFDSX5:4:1106:18430:15217/1	60	+
chr1	84211397	84211398	A01177:95:HFCNFDSX5:4:1375:12020:10003/1	60	-
chr1	85184460	85184461	A01177:95:HFCNFDSX5:4:1138:16062:15029/1	60	-
chr1	85677774	85677775	A01177:95:HFCNFDSX5:4:1152:24496:32080/1	60	-
chr1	86363875	86363876	A01177:95:HFCNFDSX5:4:1104:1787:9690/1	60	+
chr1	88772172	88772173	A01177:95:HFCNFDSX5:4:1105:11424:26757/1	60	-
chr1	88835374	88835375	A01177:95:HFCNFDSX5:4:1177:24532:5619/1	60	+
chr1	89255776	89255777	A01177:95:HFCNFDSX5:4:2410:13141:28103	60	-
chr1	89440836	89440837	A01177:95:HFCNFDSX5:4:1115:5990:1094/1	60	+
chr1	89442103	89442104	A01177:95:HFCNFDSX5:4:2616:28510:9095/1	60	-
chr1	89853708	89853709	A01177:95:HFCNFDSX5:4:1111:19479:1063/1	60	+
chr1	89860576	89860577	A01177:95:HFCNFDSX5:4:1660:4110:35258/1	60	-
chr1	90029101	90029102	A01177:95:HFCNFDSX5:4:1242:3631:8907/1	60	+
chr1	90319177	90319178	A01177:95:HFCNFDSX5:4:1367:2383:2049/1	60	-
chr1	90945598	90945599	A01177:95:HFCNFDSX5:4:2661:4716:15859	60	-
chr1	90968324	90968325	A01177:95:HFCNFDSX5:4:1207:26530:36229/1	60	+
chr1	92286117	92286118	A01177:95:HFCNFDSX5:4:1312:19289:11694/1	60	+
chr1	92560941	92560942	A01177:95:HFCNFDSX5:4:1124:17607:8469/1	60	+
chr1	92580277	92580278	A01177:95:HFCNFDSX5:4:1254:4517:8249/1	60	+
chr1	93124337	93124338	A01177:95:HFCNFDSX5:4:1274:31141:31626	60	-
chr1	93312493	93312494	A01177:95:HFCNFDSX5:4:2518:21486:20415	60	+
chr1	94108104	94108105	A01177:95:HFCNFDSX5:4:1177:27552:24565/1	60	+
chr1	96537624	96537625	A01177:95:HFCNFDSX5:4:1477:23818:5697/1	60	+
chr1	97675502	97675503	A01177:95:HFCNFDSX5:4:1218:10031:5650/1	60	+
chr1	97758747	97758748	A01177:95:HFCNFDSX5:4:1128:3070:17143	60	-
chr1	97794527	97794528	A01177:95:HFCNFDSX5:4:1104:7961:11678/1	60	+
chr1	97868523	97868524	A01177:95:HFCNFDSX5:4:1259:15519:26428/1	60	-
chr1	97991103	97991104	A01177:95:HFCNFDSX5:4:1451:14913:9471	60	-
chr1	98238022	98238023	A01177:95:HFCNFDSX5:4:2664:21766:5776	60	-
chr1	98320869	98320870	A01177:95:HFCNFDSX5:4:1152:8404:23844/1	60	-
chr1	99881301	99881302	A01177:95:HFCNFDSX5:4:1122:20600:1407/1	60	+
chr1	100044420	100044421	A01177:95:HFCNFDSX5:4:1341:24415:14278/1	60	-
chr1	100056362	100056363	A01177:95:HFCNFDSX5:4:2504:26982:12211/1	60	+
chr1	100070572	100070573	A01177:95:HFCNFDSX5:4:1142:25057:19460/1	60	+
chr1	100095320	100095321	A01177:95:HFCNFDSX5:4:1325:11379:4914	60	-
chr1	100968930	100968931	A01177:95:HFCNFDSX5:4:1115:21215:21104/1	60	-
chr1	101051830	101051831	A01177:95:HFCNFDSX5:4:1517:16034:36996/1	60	-
chr1	101056007	101056008	A01177:95:HFCNFDSX5:4:1107:20238:7827/1	60	+
chr1	101060328	101060329	A01177:95:HFCNFDSX5:4:1244:6488:3897/1	60	+
chr1	101150811	101150812	A01177:95:HFCNFDSX5:4:1159:7301:4930/1	60	+
chr1	103813155	103813156	A01177:95:HFCNFDSX5:4:2130:30608:10911/1	60	-
chr1	105833588	105833589	A01177:95:HFCNFDSX5:4:1155:15167:36119	60	-
chr1	105843849	105843850	A01177:95:HFCNFDSX5:4:2370:11026:11913/1	60	+
chr1	107613896	107613897	A01177:95:HFCNFDSX5:4:1532:12418:7874/1	60	-
chr1	107683957	107683958	A01177:95:HFCNFDSX5:4:1417:6352:34976	60	-
chr1	107798003	107798004	A01177:95:HFCNFDSX5:4:1147:28366:13792	60	+
chr1	107911441	107911442	A01177:95:HFCNFDSX5:4:1101:28727:11945/1	60	+
chr1	108758454	108758455	A01177:95:HFCNFDSX5:4:1127:14742:20353/1	60	-
chr1	108792960	108792961	A01177:95:HFCNFDSX5:4:1232:15483:7889/1	60	-
chr1	109013440	109013441	A01177:95:HFCNFDSX5:4:1120:2790:33379/1	60	-
chr1	109551377	109551378	A01177:95:HFCNFDSX5:4:1118:13033:10629/1	60	+
chr1	109590615	109590616	A01177:95:HFCNFDSX5:4:2464:17797:21981/1	60	+
chr1	109805139	109805140	A01177:95:HFCNFDSX5:4:2314:14624:17080	60	+
chr1	109809738	109809739	A01177:95:HFCNFDSX5:4:1116:11957:26365/1	60	-
chr1	109876562	109876563	A01177:95:HFCNFDSX5:4:1175:4020:8829/1	60	+
chr1	110008864	110008865	A01177:95:HFCNFDSX5:4:1351:29812:36370	60	-
chr1	110950265	110950266	A01177:95:HFCNFDSX5:4:1366:12572:5854/1	60	-
chr1	111160256	111160257	A01177:95:HFCNFDSX5:4:2230:17616:14434	60	-
chr1	111160726	111160727	A01177:95:HFCNFDSX5:4:1264:8260:15608/1	60	-
chr1	111184761	111184762	A01177:95:HFCNFDSX5:4:1102:15157:2002/1	60	-
chr1	112558409	112558410	A01177:95:HFCNFDSX5:4:1243:26910:3818	60	-
chr1	112591586	112591587	A01177:95:HFCNFDSX5:4:1168:7627:34491/1	60	-
chr1	112653994	112653995	A01177:95:HFCNFDSX5:4:1324:2600:36495	60	+
chr1	112951093	112951094	A01177:95:HFCNFDSX5:4:2317:30499:2456	60	-
chr1	113547409	113547410	A01177:95:HFCNFDSX5:4:1241:7708:20290/1	60	+
chr1	113771945	113771946	A01177:95:HFCNFDSX5:4:1132:5511:5650/1	60	+
chr1	113777782	113777783	A01177:95:HFCNFDSX5:4:1463:9146:34710/1	60	-
chr1	113802200	113802201	A01177:95:HFCNFDSX5:4:2314:21414:14403/1	60	+
chr1	114029409	114029410	A01177:95:HFCNFDSX5:4:2353:8757:11522/1	60	-
chr1	114318271	114318272	A01177:95:HFCNFDSX5:4:1141:23601:21699/1	60	-
chr1	114394390	114394391	A01177:95:HFCNFDSX5:4:1315:30337:14168/1	60	+
chr1	114406502	114406503	A01177:95:HFCNFDSX5:4:1133:28257:27508/1	60	+
chr1	114430940	114430941	A01177:95:HFCNFDSX5:4:1272:5421:16579/1	60	-
chr1	114432446	114432447	A01177:95:HFCNFDSX5:4:1208:15863:9079/1	60	-
chr1	114440818	114440819	A01177:95:HFCNFDSX5:4:2617:23511:34162	60	-
chr1	114477204	114477205	A01177:95:HFCNFDSX5:4:1539:2609:11240/1	60	-
chr1	114491354	114491355	A01177:95:HFCNFDSX5:4:2175:31412:34945/1	60	+
chr1	114502747	114502748	A01177:95:HFCNFDSX5:4:1102:20220:27367/1	60	+
chr1	114706502	114706503	A01177:95:HFCNFDSX5:4:1122:29604:15781/1	60	-
chr1	114742828	114742829	A01177:95:HFCNFDSX5:4:1243:26313:11804/1	60	-
chr1	114751723	114751724	A01177:95:HFCNFDSX5:4:1101:18638:21559/1	60	+
chr1	114993632	114993633	A01177:95:HFCNFDSX5:4:1320:1018:18004/1	60	+
chr1	115520416	115520417	A01177:95:HFCNFDSX5:4:1448:21061:6214/1	60	-
chr1	117071272	117071273	A01177:95:HFCNFDSX5:4:1658:17526:27680/1	60	-
chr1	117884344	117884345	A01177:95:HFCNFDSX5:4:1143:18964:15734/1	60	+
chr1	120434539	120434540	A01177:95:HFCNFDSX5:4:1121:24216:29371/1	60	+
chr1	121503542	121503543	A01177:95:HFCNFDSX5:4:1120:19994:2456/1	60	-
chr1	145772448	145772449	A01177:95:HFCNFDSX5:4:1332:31241:7279/1	60	+
chr1	145776936	145776937	A01177:95:HFCNFDSX5:4:1107:19108:9972/1	60	-
chr1	145785681	145785682	A01177:95:HFCNFDSX5:4:1535:8151:8312/1	60	+
chr1	147266484	147266485	A01177:95:HFCNFDSX5:4:1111:20826:9251/1	60	-
chr1	149098503	149098504	A01177:95:HFCNFDSX5:4:1106:21233:5666/1	60	+
chr1	149468814	149468815	A01177:95:HFCNFDSX5:4:1412:2537:2816/1	60	-
chr1	149692862	149692863	A01177:95:HFCNFDSX5:4:1123:14678:31046/1	60	-
chr1	149755706	149755707	A01177:95:HFCNFDSX5:4:1177:1787:18082/1	60	-
chr1	150077377	150077378	A01177:95:HFCNFDSX5:4:1162:2582:5337/1	60	+
chr1	150099089	150099090	A01177:95:HFCNFDSX5:4:1227:1353:5932/1	60	+
chr1	150119189	150119190	A01177:95:HFCNFDSX5:4:1474:16550:36292/1	60	+
chr1	150326860	150326861	A01177:95:HFCNFDSX5:4:2531:3857:27430	60	-
chr1	150444131	150444132	A01177:95:HFCNFDSX5:4:1628:12744:29857/1	60	-
chr1	150659834	150659835	A01177:95:HFCNFDSX5:4:1270:23240:3161/1	60	-
chr1	150666908	150666909	A01177:95:HFCNFDSX5:4:1215:4426:29293/1	60	+
chr1	150827657	150827658	A01177:95:HFCNFDSX5:4:1450:29342:11036/1	60	-
chr1	150831417	150831418	A01177:95:HFCNFDSX5:4:1113:4363:27430/1	60	-
chr1	150832512	150832513	A01177:95:HFCNFDSX5:4:1237:5077:6370/1	60	-
chr1	150842042	150842043	A01177:95:HFCNFDSX5:4:2556:6343:11256/1	60	+
chr1	150951890	150951891	A01177:95:HFCNFDSX5:4:1331:27615:33411/1	60	+
chr1	150954543	150954544	A01177:95:HFCNFDSX5:4:1536:4562:34788/1	60	-
chr1	151063078	151063079	A01177:95:HFCNFDSX5:4:1471:4616:26052	60	-
chr1	151065458	151065459	A01177:95:HFCNFDSX5:4:1140:26431:19774/1	60	+
chr1	151161710	151161711	A01177:95:HFCNFDSX5:4:1602:7518:2174/1	60	-
chr1	151616339	151616340	A01177:95:HFCNFDSX5:4:1158:10022:31219/1	60	-
chr1	151654691	151654692	A01177:95:HFCNFDSX5:4:1274:2944:4398	60	-
chr1	151666309	151666310	A01177:95:HFCNFDSX5:4:1304:31882:32878/1	60	+
chr1	151686568	151686569	A01177:95:HFCNFDSX5:4:2169:29441:13463/1	60	+
chr1	152570165	152570166	A01177:95:HFCNFDSX5:4:1424:5186:20494/1	60	+
chr1	153642103	153642104	A01177:95:HFCNFDSX5:4:2364:11261:13510/1	60	-
chr1	153663191	153663192	A01177:95:HFCNFDSX5:4:1144:29134:9612/1	60	-
chr1	153824131	153824132	A01177:95:HFCNFDSX5:4:1127:3396:4304/1	60	+
chr1	153877372	153877373	A01177:95:HFCNFDSX5:4:1108:3323:36307/1	60	+
chr1	153900799	153900800	A01177:95:HFCNFDSX5:4:1102:24071:6762/1	60	-
chr1	153911606	153911607	A01177:95:HFCNFDSX5:4:1132:8666:23359/1	60	-
chr1	154171371	154171372	A01177:95:HFCNFDSX5:4:1154:22309:10347/1	60	-
chr1	154223680	154223681	A01177:95:HFCNFDSX5:4:2204:4707:34851	60	-
chr1	154226941	154226942	A01177:95:HFCNFDSX5:4:1127:10827:34898/1	60	+
chr1	154237206	154237207	A01177:95:HFCNFDSX5:4:1557:4842:25003/1	60	-
chr1	154241313	154241314	A01177:95:HFCNFDSX5:4:1147:28926:27445/1	60	+
chr1	154247888	154247889	A01177:95:HFCNFDSX5:4:2614:23330:21919/1	60	+
chr1	154254907	154254908	A01177:95:HFCNFDSX5:4:1213:13178:9126/1	60	+
chr1	154288376	154288377	A01177:95:HFCNFDSX5:4:1662:19361:22717/1	60	-
chr1	154990699	154990700	A01177:95:HFCNFDSX5:4:1127:26865:25034/1	60	+
chr1	155133842	155133843	A01177:95:HFCNFDSX5:4:1141:23692:20196/1	60	+
chr1	155368070	155368071	A01177:95:HFCNFDSX5:4:2677:12255:21621	60	-
chr1	155380585	155380586	A01177:95:HFCNFDSX5:4:1353:20121:29105/1	60	-
chr1	155454597	155454598	A01177:95:HFCNFDSX5:4:1447:22959:7404	60	-
chr1	155464726	155464727	A01177:95:HFCNFDSX5:4:1109:19750:8202/1	60	-
chr1	155465782	155465783	A01177:95:HFCNFDSX5:4:1135:11867:12493/1	60	-
chr1	155466474	155466475	A01177:95:HFCNFDSX5:4:1111:27091:29559/1	60	+
chr1	155472371	155472372	A01177:95:HFCNFDSX5:4:1108:17237:17973/1	60	-
chr1	155520931	155520932	A01177:95:HFCNFDSX5:4:1127:31964:4617/1	60	+
chr1	155522442	155522443	A01177:95:HFCNFDSX5:4:1377:1669:35947/1	60	-
chr1	155529977	155529978	A01177:95:HFCNFDSX5:4:2619:22263:8735/1	60	-
chr1	155534527	155534528	A01177:95:HFCNFDSX5:4:2149:13340:36871/1	60	-
chr1	155715571	155715572	A01177:95:HFCNFDSX5:4:1378:16785:25801	60	-
chr1	155794861	155794862	A01177:95:HFCNFDSX5:4:1236:10773:3270/1	60	+
chr1	155795175	155795176	A01177:95:HFCNFDSX5:4:1339:32027:15781	60	-
chr1	155805329	155805330	A01177:95:HFCNFDSX5:4:1651:3441:9111/1	60	-
chr1	155896689	155896690	A01177:95:HFCNFDSX5:4:1570:21233:7733/1	60	-
chr1	155917793	155917794	A01177:95:HFCNFDSX5:4:1218:32280:1626/1	60	-
chr1	155917797	155917798	A01177:95:HFCNFDSX5:4:1148:2374:36166	60	+
chr1	156046037	156046038	A01177:95:HFCNFDSX5:4:2456:6732:29465	60	+
chr1	156167183	156167184	A01177:95:HFCNFDSX5:4:1144:20898:36965/1	60	-
chr1	156217756	156217757	A01177:95:HFCNFDSX5:4:1160:25427:21073/1	60	-
chr1	156334014	156334015	A01177:95:HFCNFDSX5:4:1138:7120:25598/1	60	-
chr1	156506311	156506312	A01177:95:HFCNFDSX5:4:1148:30092:15405/1	60	-
chr1	156521931	156521932	A01177:95:HFCNFDSX5:4:1254:12572:27837/1	60	+
chr1	157687305	157687306	A01177:95:HFCNFDSX5:4:2141:25880:5478	60	-
chr1	159022901	159022902	A01177:95:HFCNFDSX5:4:1140:15664:5854/1	60	-
chr1	160046493	160046494	A01177:95:HFCNFDSX5:4:1167:14317:33552/1	60	+
chr1	160076155	160076156	A01177:95:HFCNFDSX5:4:2569:2284:10019/1	60	+
chr1	160242434	160242435	A01177:95:HFCNFDSX5:4:1163:26946:28620/1	60	+
chr1	160314331	160314332	A01177:95:HFCNFDSX5:4:2571:18014:18192	60	+
chr1	160440132	160440133	A01177:95:HFCNFDSX5:4:1142:21920:3192/1	60	-
chr1	160500407	160500408	A01177:95:HFCNFDSX5:4:1417:32199:28823	60	+
chr1	160516621	160516622	A01177:95:HFCNFDSX5:4:1647:20799:23234/1	60	-
chr1	160978641	160978642	A01177:95:HFCNFDSX5:4:1261:2275:25848/1	60	-
chr1	161038075	161038076	A01177:95:HFCNFDSX5:4:2219:6876:33160	60	-
chr1	161151159	161151160	A01177:95:HFCNFDSX5:4:1427:10276:21950/1	60	-
chr1	161806211	161806212	A01177:95:HFCNFDSX5:4:1434:6967:26741/1	60	-
chr1	161851671	161851672	A01177:95:HFCNFDSX5:4:1124:13386:34194/1	60	-
chr1	161865899	161865900	A01177:95:HFCNFDSX5:4:1124:29288:12571/1	60	-
chr1	161908262	161908263	A01177:95:HFCNFDSX5:4:1213:21061:34679/1	60	-
chr1	161910532	161910533	A01177:95:HFCNFDSX5:4:1152:4544:12148/1	60	+
chr1	162513820	162513821	A01177:95:HFCNFDSX5:4:2249:28935:23015/1	60	+
chr1	163840675	163840676	A01177:95:HFCNFDSX5:4:1248:9381:31548/1	60	-
chr1	165674458	165674459	A01177:95:HFCNFDSX5:4:1127:2211:34162/1	60	-
chr1	165695740	165695741	A01177:95:HFCNFDSX5:4:2470:32380:32080/1	60	+
chr1	167097791	167097792	A01177:95:HFCNFDSX5:4:1450:23411:28447/1	60	-
chr1	167259388	167259389	A01177:95:HFCNFDSX5:4:1441:14678:31735/1	60	-
chr1	167331840	167331841	A01177:95:HFCNFDSX5:4:1120:29369:31720/1	60	+
chr1	167387958	167387959	A01177:95:HFCNFDSX5:4:1139:17255:12743/1	60	+
chr1	167389195	167389196	A01177:95:HFCNFDSX5:4:1356:6180:23437/1	60	-
chr1	167391179	167391180	A01177:95:HFCNFDSX5:4:2364:13060:25238/1	60	-
chr1	168003339	168003340	A01177:95:HFCNFDSX5:4:1130:8368:26349/1	60	+
chr1	168018505	168018506	A01177:95:HFCNFDSX5:4:1135:22941:29982/1	60	+
chr1	169481597	169481598	A01177:95:HFCNFDSX5:4:1469:22634:34773/1	60	-
chr1	169722988	169722989	A01177:95:HFCNFDSX5:4:1141:15121:11992/1	60	+
chr1	169773946	169773947	A01177:95:HFCNFDSX5:4:1338:10059:20415/1	60	-
chr1	169974866	169974867	A01177:95:HFCNFDSX5:4:1111:9977:14857/1	60	-
chr1	169985094	169985095	A01177:95:HFCNFDSX5:4:1116:32832:20650/1	60	-
chr1	169987672	169987673	A01177:95:HFCNFDSX5:4:1116:12002:5181/1	60	+
chr1	169991663	169991664	A01177:95:HFCNFDSX5:4:1208:20826:32894/1	60	-
chr1	172537375	172537376	A01177:95:HFCNFDSX5:4:1225:20591:10974/1	60	+
chr1	172548333	172548334	A01177:95:HFCNFDSX5:4:1315:5737:9674/1	60	+
chr1	172587853	172587854	A01177:95:HFCNFDSX5:4:1165:11831:5447/1	60	+
chr1	172701376	172701377	A01177:95:HFCNFDSX5:4:1171:15266:23202/1	60	+
chr1	173722412	173722413	A01177:95:HFCNFDSX5:4:1155:31530:15170	60	-
chr1	174088094	174088095	A01177:95:HFCNFDSX5:4:2667:30544:28870/1	60	+
chr1	174166894	174166895	A01177:95:HFCNFDSX5:4:1152:26539:18552/1	60	-
chr1	174302370	174302371	A01177:95:HFCNFDSX5:4:1654:25934:13651/1	60	+
chr1	174335305	174335306	A01177:95:HFCNFDSX5:4:1564:14127:25488	60	-
chr1	174446196	174446197	A01177:95:HFCNFDSX5:4:1215:27326:30029/1	60	+
chr1	174532457	174532458	A01177:95:HFCNFDSX5:4:1561:14055:32471/1	60	+
chr1	175007494	175007495	A01177:95:HFCNFDSX5:4:1135:11659:14606	60	-
chr1	176793865	176793866	A01177:95:HFCNFDSX5:4:1462:16369:34976/1	60	+
chr1	178822718	178822719	A01177:95:HFCNFDSX5:4:1104:12924:23563/1	60	+
chr1	178859681	178859682	A01177:95:HFCNFDSX5:4:1150:6949:33098/1	60	-
chr1	178873460	178873461	A01177:95:HFCNFDSX5:4:1177:14055:25833	60	+
chr1	178887711	178887712	A01177:95:HFCNFDSX5:4:2127:5683:6417	60	+
chr1	179096468	179096469	A01177:95:HFCNFDSX5:4:1106:23113:14340/1	60	-
chr1	179156961	179156962	A01177:95:HFCNFDSX5:4:1149:26250:33520	60	+
chr1	179349113	179349114	A01177:95:HFCNFDSX5:4:1127:7808:2300/1	60	-
chr1	179991754	179991755	A01177:95:HFCNFDSX5:4:1129:15031:6668/1	60	+
chr1	180031007	180031008	A01177:95:HFCNFDSX5:4:1114:11641:25410/1	60	+
chr1	180033288	180033289	A01177:95:HFCNFDSX5:4:1151:27037:31156/1	60	+
chr1	180087410	180087411	A01177:95:HFCNFDSX5:4:1113:9941:12821/1	60	+
chr1	180104277	180104278	A01177:95:HFCNFDSX5:4:1125:22996:15013/1	60	+
chr1	180406496	180406497	A01177:95:HFCNFDSX5:4:1138:4128:9674/1	60	+
chr1	180448951	180448952	A01177:95:HFCNFDSX5:4:1128:14895:31735/1	60	+
chr1	180469999	180470000	A01177:95:HFCNFDSX5:4:2466:18918:7858/1	60	-
chr1	181726629	181726630	A01177:95:HFCNFDSX5:4:1624:22037:14982	60	+
chr1	182934418	182934419	A01177:95:HFCNFDSX5:4:1122:30201:16908/1	60	-
chr1	183521233	183521234	A01177:95:HFCNFDSX5:4:1120:20455:15468/1	60	+
chr1	183538259	183538260	A01177:95:HFCNFDSX5:4:1259:15185:35650/1	60	+
chr1	184319562	184319563	A01177:95:HFCNFDSX5:4:1147:5981:34992	60	-
chr1	184714975	184714976	A01177:95:HFCNFDSX5:4:1122:29279:22639/1	60	-
chr1	185026535	185026536	A01177:95:HFCNFDSX5:4:1248:1642:21183	60	-
chr1	185123964	185123965	A01177:95:HFCNFDSX5:4:1277:22824:5760/1	60	-
chr1	186326370	186326371	A01177:95:HFCNFDSX5:4:2111:21414:5916	60	+
chr1	186329262	186329263	A01177:95:HFCNFDSX5:4:2424:28836:25848	60	-
chr1	186329263	186329264	A01177:95:HFCNFDSX5:4:1126:29848:7404/1	60	-
chr1	186386914	186386915	A01177:95:HFCNFDSX5:4:1168:15329:22310/1	60	+
chr1	187362103	187362104	A01177:95:HFCNFDSX5:4:1156:17996:6574/1	60	-
chr1	187362104	187362105	A01177:95:HFCNFDSX5:4:1101:3766:22921/1	60	-
chr1	187656575	187656576	A01177:95:HFCNFDSX5:4:1528:26069:28635/1	60	+
chr1	190395567	190395568	A01177:95:HFCNFDSX5:4:1520:27706:8954	60	+
chr1	190831261	190831262	A01177:95:HFCNFDSX5:4:1438:11433:11772/1	60	-
chr1	191318798	191318799	A01177:95:HFCNFDSX5:4:1117:14018:24580/1	60	+
chr1	192068486	192068487	A01177:95:HFCNFDSX5:4:1321:31069:31626/1	60	+
chr1	192134641	192134642	A01177:95:HFCNFDSX5:4:1249:27434:20823	60	+
chr1	192729779	192729780	A01177:95:HFCNFDSX5:4:1457:30183:1939/1	60	-
chr1	193029043	193029044	A01177:95:HFCNFDSX5:4:1139:14922:4977/1	60	-
chr1	194611636	194611637	A01177:95:HFCNFDSX5:4:1319:27281:19366/1	60	-
chr1	195236836	195236837	A01177:95:HFCNFDSX5:4:2469:24044:18615/1	60	+
chr1	195258102	195258103	A01177:95:HFCNFDSX5:4:1150:21748:28479/1	60	-
chr1	195371015	195371016	A01177:95:HFCNFDSX5:4:1652:21386:6684	60	-
chr1	195555792	195555793	A01177:95:HFCNFDSX5:4:1109:2826:19382/1	60	+
chr1	198173471	198173472	A01177:95:HFCNFDSX5:4:1242:21251:5290/1	60	+
chr1	198865260	198865261	A01177:95:HFCNFDSX5:4:1154:29206:16407/1	60	-
chr1	198882239	198882240	A01177:95:HFCNFDSX5:4:1101:6786:21355/1	60	+
chr1	199226123	199226124	A01177:95:HFCNFDSX5:4:1142:24234:9017	60	+
chr1	201847737	201847738	A01177:95:HFCNFDSX5:4:1402:10465:21590/1	60	-
chr1	202477227	202477228	A01177:95:HFCNFDSX5:4:1358:16125:34460/1	60	-
chr1	202706986	202706987	A01177:95:HFCNFDSX5:4:1114:32678:19789/1	60	-
chr1	202745949	202745950	A01177:95:HFCNFDSX5:4:1360:6831:9314	60	+
chr1	202747564	202747565	A01177:95:HFCNFDSX5:4:1106:22164:15859	60	-
chr1	203658998	203658999	A01177:95:HFCNFDSX5:4:1208:13838:35133/1	60	+
chr1	203659245	203659246	A01177:95:HFCNFDSX5:4:1102:14769:4867/1	60	-
chr1	203691980	203691981	A01177:95:HFCNFDSX5:4:1148:10673:32910/1	60	-
chr1	204403916	204403917	A01177:95:HFCNFDSX5:4:1124:21450:22200/1	60	+
chr1	204441846	204441847	A01177:95:HFCNFDSX5:4:1170:25798:4773	60	+
chr1	204526487	204526488	A01177:95:HFCNFDSX5:4:2121:24777:36699/1	60	+
chr1	204541537	204541538	A01177:95:HFCNFDSX5:4:1133:10845:24659/1	60	-
chr1	204544183	204544184	A01177:95:HFCNFDSX5:4:1445:23059:11616/1	60	+
chr1	205110950	205110951	A01177:95:HFCNFDSX5:4:1128:25437:24377/1	60	+
chr1	205729109	205729110	A01177:95:HFCNFDSX5:4:1223:18918:36166/1	60	+
chr1	206045777	206045778	A01177:95:HFCNFDSX5:4:1313:14814:26772/1	60	-
chr1	206298425	206298426	A01177:95:HFCNFDSX5:4:1117:30346:12367/1	60	-
chr1	206412293	206412294	A01177:95:HFCNFDSX5:4:1230:6307:21652/1	60	-
chr1	207361921	207361922	A01177:95:HFCNFDSX5:4:1103:18123:11146/1	60	+
chr1	207857782	207857783	A01177:95:HFCNFDSX5:4:1578:32768:7764	60	+
chr1	209691870	209691871	A01177:95:HFCNFDSX5:4:2514:15040:28166/1	60	+
chr1	210510184	210510185	A01177:95:HFCNFDSX5:4:1143:6894:15280/1	60	+
chr1	212017738	212017739	A01177:95:HFCNFDSX5:4:1219:26973:18897	60	+
chr1	212266267	212266268	A01177:95:HFCNFDSX5:4:1337:12500:3693/1	60	+
chr1	212336771	212336772	A01177:95:HFCNFDSX5:4:1142:7735:29042/1	60	+
chr1	212744576	212744577	A01177:95:HFCNFDSX5:4:1136:20862:1360/1	60	-
chr1	212754296	212754297	A01177:95:HFCNFDSX5:4:1343:15709:6245/1	60	-
chr1	212785845	212785846	A01177:95:HFCNFDSX5:4:1101:16278:18067/1	60	-
chr1	212873725	212873726	A01177:95:HFCNFDSX5:4:1608:19027:21292/1	60	+
chr1	214667021	214667022	A01177:95:HFCNFDSX5:4:2420:14244:18114/1	60	-
chr1	216401573	216401574	A01177:95:HFCNFDSX5:4:1101:12048:27273/1	60	+
chr1	216557768	216557769	A01177:95:HFCNFDSX5:4:1126:28185:14231/1	60	+
chr1	216557769	216557770	A01177:95:HFCNFDSX5:4:2431:19280:6918/1	60	+
chr1	216738000	216738001	A01177:95:HFCNFDSX5:4:1275:8630:22858/1	60	+
chr1	216738001	216738002	A01177:95:HFCNFDSX5:4:1630:12762:27038	60	+
chr1	216738002	216738003	A01177:95:HFCNFDSX5:4:2375:8504:8046	60	+
chr1	217511548	217511549	A01177:95:HFCNFDSX5:4:2347:22987:14873/1	60	-
chr1	217606717	217606718	A01177:95:HFCNFDSX5:4:1208:11568:5337/1	60	+
chr1	219199399	219199400	A01177:95:HFCNFDSX5:4:1109:11785:4335/1	60	+
chr1	219988842	219988843	A01177:95:HFCNFDSX5:4:1252:10294:35540/1	60	+
chr1	220171851	220171852	A01177:95:HFCNFDSX5:4:1549:8187:11851/1	60	+
chr1	220267282	220267283	A01177:95:HFCNFDSX5:4:1654:6994:15828/1	60	-
chr1	221435029	221435030	A01177:95:HFCNFDSX5:4:1501:14733:35587	60	-
chr1	221730121	221730122	A01177:95:HFCNFDSX5:4:1130:30644:3521	60	+
chr1	221731738	221731739	A01177:95:HFCNFDSX5:4:1447:11577:33536/1	60	+
chr1	222930056	222930057	A01177:95:HFCNFDSX5:4:1315:9688:36933/1	60	+
chr1	223805014	223805015	A01177:95:HFCNFDSX5:4:1134:29586:9956/1	60	-
chr1	224399429	224399430	A01177:95:HFCNFDSX5:4:1145:27760:15186/1	60	+
chr1	224400864	224400865	A01177:95:HFCNFDSX5:4:1118:2826:4977/1	60	+
chr1	224403427	224403428	A01177:95:HFCNFDSX5:4:1124:14805:9878/1	60	-
chr1	224409484	224409485	A01177:95:HFCNFDSX5:4:1111:31204:4617	60	+
chr1	224416052	224416053	A01177:95:HFCNFDSX5:4:2276:29595:24001/1	60	-
chr1	225523751	225523752	A01177:95:HFCNFDSX5:4:1308:8260:1454/1	60	+
chr1	225545111	225545112	A01177:95:HFCNFDSX5:4:1143:15908:18865	60	-
chr1	225632456	225632457	A01177:95:HFCNFDSX5:4:1249:18810:8578/1	60	-
chr1	225644826	225644827	A01177:95:HFCNFDSX5:4:1102:11333:4523/1	60	+
chr1	226149776	226149777	A01177:95:HFCNFDSX5:4:1118:13521:24408/1	60	+
chr1	226163453	226163454	A01177:95:HFCNFDSX5:4:1359:26241:36010/1	60	+
chr1	226238322	226238323	A01177:95:HFCNFDSX5:4:1107:30228:10473/1	60	+
chr1	226284964	226284965	A01177:95:HFCNFDSX5:4:1609:7039:24987	60	+
chr1	226292690	226292691	A01177:95:HFCNFDSX5:4:1162:11225:21151/1	60	-
chr1	226678928	226678929	A01177:95:HFCNFDSX5:4:1213:5963:21214/1	60	+
chr1	226727849	226727850	A01177:95:HFCNFDSX5:4:1152:30535:22028/1	60	+
chr1	227781890	227781891	A01177:95:HFCNFDSX5:4:1177:14687:33755	60	+
chr1	228089374	228089375	A01177:95:HFCNFDSX5:4:1113:6949:28682/1	60	+
chr1	228117686	228117687	A01177:95:HFCNFDSX5:4:2604:25988:8703	60	-
chr1	228226864	228226865	A01177:95:HFCNFDSX5:4:1259:6569:12399/1	60	+
chr1	228230244	228230245	A01177:95:HFCNFDSX5:4:1178:24216:17910/1	60	-
chr1	228231307	228231308	A01177:95:HFCNFDSX5:4:1119:7798:32252/1	60	-
chr1	228231651	228231652	A01177:95:HFCNFDSX5:4:1320:11668:17566/1	60	-
chr1	228256268	228256269	A01177:95:HFCNFDSX5:4:1103:31006:22060	60	+
chr1	228265860	228265861	A01177:95:HFCNFDSX5:4:1110:29441:29215/1	60	+
chr1	228324580	228324581	A01177:95:HFCNFDSX5:4:1109:22679:11678/1	60	+
chr1	228328385	228328386	A01177:95:HFCNFDSX5:4:1219:3947:23453/1	60	+
chr1	228385913	228385914	A01177:95:HFCNFDSX5:4:1278:24786:7560/1	60	+
chr1	228405264	228405265	A01177:95:HFCNFDSX5:4:1141:9308:6590/1	60	+
chr1	228492461	228492462	A01177:95:HFCNFDSX5:4:1101:28113:9220/1	60	+
chr1	228496776	228496777	A01177:95:HFCNFDSX5:4:1468:5222:22435/1	60	-
chr1	228496882	228496883	A01177:95:HFCNFDSX5:4:1527:25527:24878/1	60	+
chr1	228497796	228497797	A01177:95:HFCNFDSX5:4:1110:17237:5791/1	60	+
chr1	228702937	228702938	A01177:95:HFCNFDSX5:4:1608:14290:27712/1	60	-
chr1	229277171	229277172	A01177:95:HFCNFDSX5:4:1108:18692:1579/1	60	+
chr1	229287705	229287706	A01177:95:HFCNFDSX5:4:2174:30969:13542/1	60	+
chr1	229301476	229301477	A01177:95:HFCNFDSX5:4:1229:21522:8484/1	60	+
chr1	229451529	229451530	A01177:95:HFCNFDSX5:4:1402:22770:32534/1	60	+
chr1	229457570	229457571	A01177:95:HFCNFDSX5:4:1158:16233:9940/1	60	-
chr1	229466807	229466808	A01177:95:HFCNFDSX5:4:1245:20247:24283/1	60	+
chr1	229485870	229485871	A01177:95:HFCNFDSX5:4:1272:2483:20384/1	60	-
chr1	229546651	229546652	A01177:95:HFCNFDSX5:4:2211:8486:16031/1	60	-
chr1	229549670	229549671	A01177:95:HFCNFDSX5:4:1358:17490:24361/1	60	+
chr1	229601427	229601428	A01177:95:HFCNFDSX5:4:1114:2112:8656/1	60	-
chr1	230133175	230133176	A01177:95:HFCNFDSX5:4:2331:25699:17660/1	60	+
chr1	230222387	230222388	A01177:95:HFCNFDSX5:4:1139:18502:19539/1	60	-
chr1	230225351	230225352	A01177:95:HFCNFDSX5:4:1635:8043:16861	60	+
chr1	230227304	230227305	A01177:95:HFCNFDSX5:4:1130:21531:25661/1	60	+
chr1	230228027	230228028	A01177:95:HFCNFDSX5:4:1108:2320:5979/1	60	-
chr1	230346765	230346766	A01177:95:HFCNFDSX5:4:1104:28067:6261/1	60	+
chr1	230931894	230931895	A01177:95:HFCNFDSX5:4:1316:23339:4085/1	60	+
chr1	231246992	231246993	A01177:95:HFCNFDSX5:4:1406:3893:10050/1	60	-
chr1	231424468	231424469	A01177:95:HFCNFDSX5:4:1560:2817:14920/1	60	+
chr1	231535256	231535257	A01177:95:HFCNFDSX5:4:1120:30933:34929/1	60	+
chr1	231555923	231555924	A01177:95:HFCNFDSX5:4:1119:15465:2347/1	60	-
chr1	231558462	231558463	A01177:95:HFCNFDSX5:4:1130:15293:31579/1	60	+
chr1	231670014	231670015	A01177:95:HFCNFDSX5:4:1563:31891:13009/1	60	+
chr1	232454079	232454080	A01177:95:HFCNFDSX5:4:1206:1787:29042/1	60	+
chr1	232682822	232682823	A01177:95:HFCNFDSX5:4:2104:12147:28322	60	-
chr1	232936968	232936969	A01177:95:HFCNFDSX5:4:1106:10963:12649/1	60	+
chr1	233269384	233269385	A01177:95:HFCNFDSX5:4:1172:25617:16767	60	-
chr1	234408585	234408586	A01177:95:HFCNFDSX5:4:2372:1380:20134/1	60	+
chr1	234417709	234417710	A01177:95:HFCNFDSX5:4:1317:18575:13213/1	60	+
chr1	234460251	234460252	A01177:95:HFCNFDSX5:4:1314:4128:22795/1	60	+
chr1	234461525	234461526	A01177:95:HFCNFDSX5:4:2366:12653:19867/1	60	-
chr1	235224779	235224780	A01177:95:HFCNFDSX5:4:2546:13024:32722	60	-
chr1	235421562	235421563	A01177:95:HFCNFDSX5:4:2276:28492:3396/1	60	-
chr1	235465651	235465652	A01177:95:HFCNFDSX5:4:1303:7157:13855/1	60	+
chr1	235473445	235473446	A01177:95:HFCNFDSX5:4:1634:5032:29590	60	-
chr1	235497687	235497688	A01177:95:HFCNFDSX5:4:1101:7581:33160/1	60	+
chr1	236552139	236552140	A01177:95:HFCNFDSX5:4:1266:12500:32409/1	60	+
chr1	236820184	236820185	A01177:95:HFCNFDSX5:4:1322:16269:33489/1	60	+
chr1	237445224	237445225	A01177:95:HFCNFDSX5:4:1219:13033:4805/1	60	-
chr1	237546656	237546657	A01177:95:HFCNFDSX5:4:1473:27742:2347	60	+
chr1	237708018	237708019	A01177:95:HFCNFDSX5:4:2340:1226:5556/1	60	+
chr1	237776990	237776991	A01177:95:HFCNFDSX5:4:1275:16821:4539/1	60	-
chr1	238455152	238455153	A01177:95:HFCNFDSX5:4:2151:25581:8656/1	60	+
chr1	242254576	242254577	A01177:95:HFCNFDSX5:4:2556:5954:33066/1	60	-
chr1	244429472	244429473	A01177:95:HFCNFDSX5:4:1434:13729:26929/1	60	+
chr1	247516472	247516473	A01177:95:HFCNFDSX5:4:1343:15411:28745/1	60	-
chr10	1042512	1042513	A01177:95:HFCNFDSX5:4:2356:21992:21104/1	60	-
chr10	1077091	1077092	A01177:95:HFCNFDSX5:4:1228:6388:11584/1	60	+
chr10	1078915	1078916	A01177:95:HFCNFDSX5:4:2109:17164:33692/1	60	-
chr10	6596978	6596979	A01177:95:HFCNFDSX5:4:1328:17436:34601/1	60	+
chr10	8344131	8344132	A01177:95:HFCNFDSX5:4:1171:7681:8500/1	60	-
chr10	8775727	8775728	A01177:95:HFCNFDSX5:4:1103:22553:34037/1	60	+
chr10	12135669	12135670	A01177:95:HFCNFDSX5:4:1107:22173:8234/1	60	+
chr10	12607886	12607887	A01177:95:HFCNFDSX5:4:2211:25247:29089	60	-
chr10	14865542	14865543	A01177:95:HFCNFDSX5:4:1114:20193:25066/1	60	+
chr10	14869940	14869941	A01177:95:HFCNFDSX5:4:1540:6723:18991/1	60	+
chr10	15837472	15837473	A01177:95:HFCNFDSX5:4:2667:16414:21308/1	60	-
chr10	17002991	17002992	A01177:95:HFCNFDSX5:4:1138:23140:16235/1	60	+
chr10	17667651	17667652	A01177:95:HFCNFDSX5:4:1243:14335:28291	60	+
chr10	17680976	17680977	A01177:95:HFCNFDSX5:4:1263:16857:5008/1	60	+
chr10	18357483	18357484	A01177:95:HFCNFDSX5:4:1155:26277:16376	60	-
chr10	18671381	18671382	A01177:95:HFCNFDSX5:4:2276:30364:30311	60	+
chr10	21590216	21590217	A01177:95:HFCNFDSX5:4:1209:17987:18208/1	60	-
chr10	21618565	21618566	A01177:95:HFCNFDSX5:4:2231:16206:16595/1	60	-
chr10	21919030	21919031	A01177:95:HFCNFDSX5:4:2519:18521:14841	60	+
chr10	21921228	21921229	A01177:95:HFCNFDSX5:4:1151:2437:26882	60	+
chr10	22662988	22662989	A01177:95:HFCNFDSX5:4:1141:18285:11021/1	60	-
chr10	24610661	24610662	A01177:95:HFCNFDSX5:4:1112:11451:8108/1	60	+
chr10	24702424	24702425	A01177:95:HFCNFDSX5:4:1119:23972:1423/1	60	+
chr10	24704313	24704314	A01177:95:HFCNFDSX5:4:2356:30770:19179/1	60	+
chr10	24901401	24901402	A01177:95:HFCNFDSX5:4:2350:29306:4022	60	+
chr10	26792460	26792461	A01177:95:HFCNFDSX5:4:1557:5520:17534/1	60	+
chr10	26802038	26802039	A01177:95:HFCNFDSX5:4:2128:17210:4304	60	-
chr10	27016945	27016946	A01177:95:HFCNFDSX5:4:1435:10872:14027/1	60	+
chr10	27040094	27040095	A01177:95:HFCNFDSX5:4:1356:24632:2503/1	60	+
chr10	27043075	27043076	A01177:95:HFCNFDSX5:4:1211:8232:23296/1	60	-
chr10	27182598	27182599	A01177:95:HFCNFDSX5:4:1128:12527:7560/1	60	-
chr10	27233365	27233366	A01177:95:HFCNFDSX5:4:1451:28754:28588	60	+
chr10	27519359	27519360	A01177:95:HFCNFDSX5:4:1276:12264:23641/1	60	-
chr10	27541020	27541021	A01177:95:HFCNFDSX5:4:2427:11180:31125/1	60	-
chr10	27909296	27909297	A01177:95:HFCNFDSX5:4:1110:20464:33270/1	60	+
chr10	28536713	28536714	A01177:95:HFCNFDSX5:4:1204:29848:13135/1	60	+
chr10	28540108	28540109	A01177:95:HFCNFDSX5:4:2649:24496:17738	60	-
chr10	28596686	28596687	A01177:95:HFCNFDSX5:4:2263:9625:8140	60	-
chr10	28770801	28770802	A01177:95:HFCNFDSX5:4:1247:2636:26788/1	60	+
chr10	28921942	28921943	A01177:95:HFCNFDSX5:4:2565:19334:17096/1	60	+
chr10	28944554	28944555	A01177:95:HFCNFDSX5:4:1469:28483:6918/1	60	+
chr10	28955709	28955710	A01177:95:HFCNFDSX5:4:1112:27525:9862/1	60	+
chr10	31493847	31493848	A01177:95:HFCNFDSX5:4:1104:31204:12696/1	60	+
chr10	31517408	31517409	A01177:95:HFCNFDSX5:4:1208:21884:18192/1	60	+
chr10	31839798	31839799	A01177:95:HFCNFDSX5:4:1275:17427:20964/1	60	+
chr10	32015346	32015347	A01177:95:HFCNFDSX5:4:1373:30300:33019/1	60	-
chr10	32274365	32274366	A01177:95:HFCNFDSX5:4:1224:28203:25316/1	60	-
chr10	32327609	32327610	A01177:95:HFCNFDSX5:4:1143:3495:30154/1	60	-
chr10	32370056	32370057	A01177:95:HFCNFDSX5:4:1149:20401:13839/1	60	-
chr10	32903479	32903480	A01177:95:HFCNFDSX5:4:2635:23077:18255	60	-
chr10	32907483	32907484	A01177:95:HFCNFDSX5:4:1339:23746:2409/1	60	+
chr10	34730488	34730489	A01177:95:HFCNFDSX5:4:1125:4173:14512/1	60	-
chr10	35060470	35060471	A01177:95:HFCNFDSX5:4:1621:24894:2613/1	60	+
chr10	35525566	35525567	A01177:95:HFCNFDSX5:4:1103:26684:35462/1	60	+
chr10	38022769	38022770	A01177:95:HFCNFDSX5:4:1261:5990:15593/1	60	+
chr10	38115253	38115254	A01177:95:HFCNFDSX5:4:1118:2220:26631/1	60	+
chr10	38712098	38712099	A01177:95:HFCNFDSX5:4:1174:22905:11130	60	+
chr10	44183378	44183379	A01177:95:HFCNFDSX5:4:1131:21902:32002/1	60	+
chr10	45472387	45472388	A01177:95:HFCNFDSX5:4:1106:27190:3114/1	60	-
chr10	45659130	45659131	A01177:95:HFCNFDSX5:4:1365:10773:23124/1	60	+
chr10	45807675	45807676	A01177:95:HFCNFDSX5:4:2171:9742:9846	60	-
chr10	45944957	45944958	A01177:95:HFCNFDSX5:4:1105:18484:17660/1	60	+
chr10	46007192	46007193	A01177:95:HFCNFDSX5:4:1101:25437:26162/1	60	+
chr10	49474152	49474153	A01177:95:HFCNFDSX5:4:1134:10113:2440/1	60	+
chr10	50357015	50357016	A01177:95:HFCNFDSX5:4:1118:27163:14184/1	60	+
chr10	53075036	53075037	A01177:95:HFCNFDSX5:4:1220:11514:34835/1	60	-
chr10	54895328	54895329	A01177:95:HFCNFDSX5:4:1272:19262:24612/1	60	+
chr10	56504930	56504931	A01177:95:HFCNFDSX5:4:2213:11785:36746/1	60	+
chr10	58371357	58371358	A01177:95:HFCNFDSX5:4:1246:14642:10191/1	60	-
chr10	58373546	58373547	A01177:95:HFCNFDSX5:4:1242:1506:14685/1	60	+
chr10	59935160	59935161	A01177:95:HFCNFDSX5:4:1172:26431:35681/1	60	-
chr10	60784265	60784266	A01177:95:HFCNFDSX5:4:2351:10936:10817	60	-
chr10	61433691	61433692	A01177:95:HFCNFDSX5:4:1178:2446:24017/1	60	+
chr10	61577817	61577818	A01177:95:HFCNFDSX5:4:2202:30689:2002/1	60	-
chr10	61640967	61640968	A01177:95:HFCNFDSX5:4:1125:27823:36182/1	60	+
chr10	62051293	62051294	A01177:95:HFCNFDSX5:4:1237:27389:32017/1	60	+
chr10	62051294	62051295	A01177:95:HFCNFDSX5:4:1532:22905:1830/1	60	+
chr10	63592489	63592490	A01177:95:HFCNFDSX5:4:1273:4264:32017/1	60	-
chr10	63787286	63787287	A01177:95:HFCNFDSX5:4:2473:4381:14184/1	60	+
chr10	66025014	66025015	A01177:95:HFCNFDSX5:4:2466:14389:10379/1	60	+
chr10	67992115	67992116	A01177:95:HFCNFDSX5:4:2640:6831:3771/1	60	-
chr10	67992292	67992293	A01177:95:HFCNFDSX5:4:2257:6596:25942/1	60	+
chr10	68343221	68343222	A01177:95:HFCNFDSX5:4:1123:9724:14105/1	60	+
chr10	68914605	68914606	A01177:95:HFCNFDSX5:4:1305:8666:14528/1	60	+
chr10	68940670	68940671	A01177:95:HFCNFDSX5:4:1115:13449:35775/1	60	+
chr10	69155513	69155514	A01177:95:HFCNFDSX5:4:1107:22706:15515/1	60	+
chr10	69812016	69812017	A01177:95:HFCNFDSX5:4:1259:13485:13980/1	60	-
chr10	72093523	72093524	A01177:95:HFCNFDSX5:4:2336:19831:29356/1	60	+
chr10	72099640	72099641	A01177:95:HFCNFDSX5:4:1513:20455:18693/1	60	+
chr10	72114087	72114088	A01177:95:HFCNFDSX5:4:1230:25174:2002/1	60	-
chr10	72147104	72147105	A01177:95:HFCNFDSX5:4:1170:16315:27117/1	60	-
chr10	72148835	72148836	A01177:95:HFCNFDSX5:4:1477:19497:5635	60	-
chr10	72165767	72165768	A01177:95:HFCNFDSX5:4:1305:6940:28197/1	60	+
chr10	72177844	72177845	A01177:95:HFCNFDSX5:4:1111:28013:27743/1	60	+
chr10	72183838	72183839	A01177:95:HFCNFDSX5:4:1111:19235:17926/1	60	-
chr10	72184552	72184553	A01177:95:HFCNFDSX5:4:1101:31756:31438/1	60	-
chr10	72293665	72293666	A01177:95:HFCNFDSX5:4:1111:24460:23970	60	-
chr10	72306696	72306697	A01177:95:HFCNFDSX5:4:1139:5448:9549/1	60	-
chr10	72484270	72484271	A01177:95:HFCNFDSX5:4:1534:20690:21637/1	60	+
chr10	72611402	72611403	A01177:95:HFCNFDSX5:4:1149:24813:13275/1	60	-
chr10	72824577	72824578	A01177:95:HFCNFDSX5:4:1169:4273:24956	60	-
chr10	72898208	72898209	A01177:95:HFCNFDSX5:4:1117:2148:27571/1	60	+
chr10	73016791	73016792	A01177:95:HFCNFDSX5:4:2575:10167:36479/1	60	-
chr10	73135268	73135269	A01177:95:HFCNFDSX5:4:1130:13250:9220/1	60	-
chr10	73185978	73185979	A01177:95:HFCNFDSX5:4:2445:8495:17268	60	+
chr10	73388715	73388716	A01177:95:HFCNFDSX5:4:1336:16387:17159/1	60	-
chr10	73452525	73452526	A01177:95:HFCNFDSX5:4:2122:17137:1799	60	-
chr10	73493742	73493743	A01177:95:HFCNFDSX5:4:1411:10945:27806	60	-
chr10	73695531	73695532	A01177:95:HFCNFDSX5:4:1159:29170:25927/1	60	+
chr10	73706778	73706779	A01177:95:HFCNFDSX5:4:1237:11514:11381	60	+
chr10	74040400	74040401	A01177:95:HFCNFDSX5:4:2675:26675:10770/1	60	-
chr10	74116789	74116790	A01177:95:HFCNFDSX5:4:1234:28366:6746/1	60	+
chr10	74312513	74312514	A01177:95:HFCNFDSX5:4:1355:17472:15749/1	60	-
chr10	74313737	74313738	A01177:95:HFCNFDSX5:4:2567:18521:37043/1	60	-
chr10	74323051	74323052	A01177:95:HFCNFDSX5:4:2436:26133:21574	60	-
chr10	74355539	74355540	A01177:95:HFCNFDSX5:4:1334:2202:25316/1	60	+
chr10	74480484	74480485	A01177:95:HFCNFDSX5:4:2516:8386:36151	60	+
chr10	74481616	74481617	A01177:95:HFCNFDSX5:4:1150:19669:36276/1	60	+
chr10	74840192	74840193	A01177:95:HFCNFDSX5:4:2255:24659:15859	60	-
chr10	75143262	75143263	A01177:95:HFCNFDSX5:4:2309:1606:5932/1	60	+
chr10	77203843	77203844	A01177:95:HFCNFDSX5:4:1432:1181:29559/1	60	-
chr10	77646182	77646183	A01177:95:HFCNFDSX5:4:1169:26747:16501/1	60	-
chr10	79661825	79661826	A01177:95:HFCNFDSX5:4:1221:11831:20854/1	60	-
chr10	79794010	79794011	A01177:95:HFCNFDSX5:4:1128:14823:20149/1	60	+
chr10	81440000	81440001	A01177:95:HFCNFDSX5:4:1363:7202:27211/1	60	-
chr10	86472238	86472239	A01177:95:HFCNFDSX5:4:2624:32199:36495	60	-
chr10	86481916	86481917	A01177:95:HFCNFDSX5:4:1123:11677:22498/1	60	-
chr10	86795959	86795960	A01177:95:HFCNFDSX5:4:1315:4589:13479/1	60	-
chr10	87177786	87177787	A01177:95:HFCNFDSX5:4:1571:19180:4429/1	60	-
chr10	87956768	87956769	A01177:95:HFCNFDSX5:4:1120:16622:2942/1	60	-
chr10	88825421	88825422	A01177:95:HFCNFDSX5:4:1424:16378:12602/1	60	+
chr10	90942914	90942915	A01177:95:HFCNFDSX5:4:1155:8540:36886	60	+
chr10	91835572	91835573	A01177:95:HFCNFDSX5:4:2625:5050:3599/1	60	+
chr10	91987946	91987947	A01177:95:HFCNFDSX5:4:1312:15383:33896	60	-
chr10	91994124	91994125	A01177:95:HFCNFDSX5:4:2539:8558:31156	60	-
chr10	92023026	92023027	A01177:95:HFCNFDSX5:4:1104:5846:27398	60	-
chr10	92126074	92126075	A01177:95:HFCNFDSX5:4:1132:27281:8563/1	60	+
chr10	92430577	92430578	A01177:95:HFCNFDSX5:4:2439:18005:3270/1	60	+
chr10	92481893	92481894	A01177:95:HFCNFDSX5:4:1102:6985:25488/1	60	+
chr10	92526228	92526229	A01177:95:HFCNFDSX5:4:1150:16432:20995/1	60	+
chr10	92606668	92606669	A01177:95:HFCNFDSX5:4:1271:28628:27962/1	60	-
chr10	92855119	92855120	A01177:95:HFCNFDSX5:4:1373:22553:22795	60	+
chr10	92926558	92926559	A01177:95:HFCNFDSX5:4:1136:28772:14121	60	+
chr10	93684875	93684876	A01177:95:HFCNFDSX5:4:1107:26793:7435/1	60	+
chr10	94348523	94348524	A01177:95:HFCNFDSX5:4:1610:1805:24126/1	60	+
chr10	94354830	94354831	A01177:95:HFCNFDSX5:4:1128:17183:31438/1	60	+
chr10	95684600	95684601	A01177:95:HFCNFDSX5:4:1101:18611:12806/1	60	+
chr10	96850955	96850956	A01177:95:HFCNFDSX5:4:1572:31358:22451/1	60	-
chr10	96897133	96897134	A01177:95:HFCNFDSX5:4:1163:20175:21465/1	60	+
chr10	96909104	96909105	A01177:95:HFCNFDSX5:4:1147:32895:7827/1	60	+
chr10	96922310	96922311	A01177:95:HFCNFDSX5:4:1171:17589:4116/1	60	+
chr10	96950686	96950687	A01177:95:HFCNFDSX5:4:1138:16324:20149/1	60	-
chr10	97213163	97213164	A01177:95:HFCNFDSX5:4:1175:8278:2425/1	60	+
chr10	97245446	97245447	A01177:95:HFCNFDSX5:4:1163:3450:14888/1	60	-
chr10	98176121	98176122	A01177:95:HFCNFDSX5:4:1138:11451:2159/1	60	+
chr10	98215600	98215601	A01177:95:HFCNFDSX5:4:1165:19714:22576/1	60	+
chr10	99369476	99369477	A01177:95:HFCNFDSX5:4:1165:9471:2988/1	60	+
chr10	100171092	100171093	A01177:95:HFCNFDSX5:4:1651:11442:28823/1	60	+
chr10	101399981	101399982	A01177:95:HFCNFDSX5:4:1178:3115:31187/1	60	-
chr10	101402273	101402274	A01177:95:HFCNFDSX5:4:2659:30382:13777	60	-
chr10	101437895	101437896	A01177:95:HFCNFDSX5:4:1107:27163:6136/1	60	+
chr10	101533251	101533252	A01177:95:HFCNFDSX5:4:1226:24297:4554/1	60	+
chr10	102258975	102258976	A01177:95:HFCNFDSX5:4:1436:26205:34726	60	-
chr10	102288592	102288593	A01177:95:HFCNFDSX5:4:1477:18349:34021/1	60	-
chr10	102497639	102497640	A01177:95:HFCNFDSX5:4:1414:21875:14011/1	60	+
chr10	102605194	102605195	A01177:95:HFCNFDSX5:4:1461:31656:19523/1	60	-
chr10	102628845	102628846	A01177:95:HFCNFDSX5:4:1411:16098:31313	60	+
chr10	102723633	102723634	A01177:95:HFCNFDSX5:4:1633:32814:4022/1	60	+
chr10	103117461	103117462	A01177:95:HFCNFDSX5:4:1469:25780:1673	60	-
chr10	103154731	103154732	A01177:95:HFCNFDSX5:4:1117:9118:2440/1	60	+
chr10	103278826	103278827	A01177:95:HFCNFDSX5:4:1229:26594:22435/1	60	+
chr10	103992307	103992308	A01177:95:HFCNFDSX5:4:1120:24677:26569/1	60	+
chr10	104020773	104020774	A01177:95:HFCNFDSX5:4:1130:26024:8735/1	60	+
chr10	109292207	109292208	A01177:95:HFCNFDSX5:4:1261:25744:27915/1	60	+
chr10	110261993	110261994	A01177:95:HFCNFDSX5:4:1146:28944:11350/1	60	+
chr10	110572096	110572097	A01177:95:HFCNFDSX5:4:1110:6298:1658/1	60	+
chr10	110884483	110884484	A01177:95:HFCNFDSX5:4:1461:32009:32690/1	60	-
chr10	110930058	110930059	A01177:95:HFCNFDSX5:4:1216:3685:12226/1	60	-
chr10	110996938	110996939	A01177:95:HFCNFDSX5:4:1110:18819:25128/1	60	+
chr10	111007657	111007658	A01177:95:HFCNFDSX5:4:2508:23719:16391/1	60	-
chr10	116979698	116979699	A01177:95:HFCNFDSX5:4:2411:5846:4570	60	-
chr10	117279381	117279382	A01177:95:HFCNFDSX5:4:1140:23231:2331/1	60	+
chr10	119071120	119071121	A01177:95:HFCNFDSX5:4:1105:10746:31563/1	60	-
chr10	119073287	119073288	A01177:95:HFCNFDSX5:4:1150:3685:26725/1	60	-
chr10	119583097	119583098	A01177:95:HFCNFDSX5:4:1158:15790:23954/1	60	+
chr10	119765266	119765267	A01177:95:HFCNFDSX5:4:1155:30038:18537/1	60	+
chr10	119917927	119917928	A01177:95:HFCNFDSX5:4:1169:21224:6684/1	60	-
chr10	120860780	120860781	A01177:95:HFCNFDSX5:4:1305:10104:9126/1	60	+
chr10	123162414	123162415	A01177:95:HFCNFDSX5:4:1106:1389:20619/1	60	+
chr10	124355928	124355929	A01177:95:HFCNFDSX5:4:1320:12798:7028/1	60	+
chr10	124788472	124788473	A01177:95:HFCNFDSX5:4:1122:13729:28244/1	60	+
chr10	125413524	125413525	A01177:95:HFCNFDSX5:4:1678:15700:19225/1	60	-
chr10	125836239	125836240	A01177:95:HFCNFDSX5:4:1131:7645:28917/1	60	-
chr10	129570890	129570891	A01177:95:HFCNFDSX5:4:1118:30454:15436	60	-
chr10	129964539	129964540	A01177:95:HFCNFDSX5:4:1169:21070:19789/1	60	+
chr10	130156986	130156987	A01177:95:HFCNFDSX5:4:1203:31665:20885/1	60	-
chr10	132264800	132264801	A01177:95:HFCNFDSX5:4:1124:11225:10817/1	60	+
chr10	132540868	132540869	A01177:95:HFCNFDSX5:4:1105:4924:33786	60	+
chr10	132540869	132540870	A01177:95:HFCNFDSX5:4:1442:27588:17895	60	+
chr10	133408787	133408788	A01177:95:HFCNFDSX5:4:1131:1805:36620/1	60	-
chr10	133470375	133470376	A01177:95:HFCNFDSX5:4:1226:15474:23030/1	60	+
chr10	133487341	133487342	A01177:95:HFCNFDSX5:4:1531:29731:10864/1	60	-
chr10	133492835	133492836	A01177:95:HFCNFDSX5:4:1156:8739:10175/1	60	+
chr11	207056	207057	A01177:95:HFCNFDSX5:4:1423:30309:10989/1	60	-
chr11	239444	239445	A01177:95:HFCNFDSX5:4:1113:26485:5400/1	60	+
chr11	242512	242513	A01177:95:HFCNFDSX5:4:1606:31304:31000	60	+
chr11	244752	244753	A01177:95:HFCNFDSX5:4:1231:2871:8375/1	60	+
chr11	246941	246942	A01177:95:HFCNFDSX5:4:1226:13801:15405/1	60	+
chr11	246973	246974	A01177:95:HFCNFDSX5:4:1170:3007:3443/1	60	+
chr11	249712	249713	A01177:95:HFCNFDSX5:4:1167:14082:34835	60	+
chr11	270059	270060	A01177:95:HFCNFDSX5:4:1248:14633:33348	60	-
chr11	316513	316514	A01177:95:HFCNFDSX5:4:1143:30834:15749	60	+
chr11	325089	325090	A01177:95:HFCNFDSX5:4:1418:8712:5212/1	60	+
chr11	334236	334237	A01177:95:HFCNFDSX5:4:1150:26106:19648/1	60	+
chr11	334731	334732	A01177:95:HFCNFDSX5:4:1373:17924:10708/1	60	+
chr11	339213	339214	A01177:95:HFCNFDSX5:4:1524:10836:3850	60	-
chr11	340120	340121	A01177:95:HFCNFDSX5:4:1366:6081:6386/1	60	-
chr11	342277	342278	A01177:95:HFCNFDSX5:4:1259:27353:4993	60	+
chr11	759693	759694	A01177:95:HFCNFDSX5:4:1422:30852:2660/1	60	+
chr11	813167	813168	A01177:95:HFCNFDSX5:4:2514:16785:9330	60	+
chr11	932043	932044	A01177:95:HFCNFDSX5:4:1347:28899:13275	60	+
chr11	1305690	1305691	A01177:95:HFCNFDSX5:4:1120:3450:35086	60	-
chr11	2978310	2978311	A01177:95:HFCNFDSX5:4:1338:27028:4961/1	60	-
chr11	3738481	3738482	A01177:95:HFCNFDSX5:4:1224:17219:33880/1	60	-
chr11	3759182	3759183	A01177:95:HFCNFDSX5:4:1277:30852:4319	60	-
chr11	3876503	3876504	A01177:95:HFCNFDSX5:4:1668:5755:33348/1	60	-
chr11	3910243	3910244	A01177:95:HFCNFDSX5:4:2670:30879:26537/1	60	+
chr11	3925443	3925444	A01177:95:HFCNFDSX5:4:1113:20537:35055	60	-
chr11	3954116	3954117	A01177:95:HFCNFDSX5:4:1438:26820:21167	60	+
chr11	3977041	3977042	A01177:95:HFCNFDSX5:4:1122:2926:15953/1	60	+
chr11	3977043	3977044	A01177:95:HFCNFDSX5:4:1313:1750:14920	60	+
chr11	4037056	4037057	A01177:95:HFCNFDSX5:4:2640:2410:28401	60	-
chr11	4068694	4068695	A01177:95:HFCNFDSX5:4:1207:14940:18223/1	60	-
chr11	5534920	5534921	A01177:95:HFCNFDSX5:4:1118:9543:5149/1	60	-
chr11	6033708	6033709	A01177:95:HFCNFDSX5:4:1267:4345:12524/1	60	+
chr11	6522466	6522467	A01177:95:HFCNFDSX5:4:1101:21486:8954	60	+
chr11	8496724	8496725	A01177:95:HFCNFDSX5:4:2449:18159:12305	60	-
chr11	9295295	9295296	A01177:95:HFCNFDSX5:4:2649:18918:20917	60	-
chr11	9577915	9577916	A01177:95:HFCNFDSX5:4:1246:27453:8547/1	60	-
chr11	9890786	9890787	A01177:95:HFCNFDSX5:4:1128:32090:29418	60	+
chr11	10277258	10277259	A01177:95:HFCNFDSX5:4:2316:15429:26960	60	-
chr11	10764708	10764709	A01177:95:HFCNFDSX5:4:1113:10004:31375/1	60	+
chr11	10767121	10767122	A01177:95:HFCNFDSX5:4:1153:4689:11647/1	60	+
chr11	10977723	10977724	A01177:95:HFCNFDSX5:4:1113:29342:10911/1	60	+
chr11	11159131	11159132	A01177:95:HFCNFDSX5:4:1458:14452:7482/1	60	+
chr11	11871236	11871237	A01177:95:HFCNFDSX5:4:1116:7826:18208/1	60	-
chr11	11923905	11923906	A01177:95:HFCNFDSX5:4:1102:25310:1736/1	60	-
chr11	11925483	11925484	A01177:95:HFCNFDSX5:4:1141:19045:17691/1	60	+
chr11	11930470	11930471	A01177:95:HFCNFDSX5:4:1308:3396:20525/1	60	+
chr11	13048284	13048285	A01177:95:HFCNFDSX5:4:1363:27914:8750	60	+
chr11	13074829	13074830	A01177:95:HFCNFDSX5:4:1104:4734:31610	60	-
chr11	13416004	13416005	A01177:95:HFCNFDSX5:4:2111:29324:17362	60	-
chr11	13710971	13710972	A01177:95:HFCNFDSX5:4:1104:18014:3129/1	60	-
chr11	13728329	13728330	A01177:95:HFCNFDSX5:4:2458:29939:6590	60	+
chr11	14728304	14728305	A01177:95:HFCNFDSX5:4:1137:29830:8061/1	60	-
chr11	14866091	14866092	A01177:95:HFCNFDSX5:4:1638:14190:34522	60	-
chr11	14885045	14885046	A01177:95:HFCNFDSX5:4:1110:22372:15530/1	60	+
chr11	17134952	17134953	A01177:95:HFCNFDSX5:4:1614:19976:4523/1	60	-
chr11	17318493	17318494	A01177:95:HFCNFDSX5:4:2515:32154:19695/1	60	+
chr11	17327858	17327859	A01177:95:HFCNFDSX5:4:1113:11098:20181/1	60	-
chr11	18305986	18305987	A01177:95:HFCNFDSX5:4:1334:13105:6997/1	60	+
chr11	18341990	18341991	A01177:95:HFCNFDSX5:4:1528:25771:5071/1	60	-
chr11	18364866	18364867	A01177:95:HFCNFDSX5:4:1112:12789:7451/1	60	+
chr11	18652779	18652780	A01177:95:HFCNFDSX5:4:2132:4562:14653	60	+
chr11	19118221	19118222	A01177:95:HFCNFDSX5:4:1650:22507:12007/1	60	+
chr11	19151694	19151695	A01177:95:HFCNFDSX5:4:1171:17580:17315/1	60	+
chr11	20991397	20991398	A01177:95:HFCNFDSX5:4:2323:9109:1830	60	-
chr11	22642381	22642382	A01177:95:HFCNFDSX5:4:1333:21911:31735	60	-
chr11	22922254	22922255	A01177:95:HFCNFDSX5:4:1129:12463:26960/1	60	-
chr11	23520559	23520560	A01177:95:HFCNFDSX5:4:1127:16134:2566/1	60	+
chr11	23563640	23563641	A01177:95:HFCNFDSX5:4:1116:29252:35336/1	60	+
chr11	24601575	24601576	A01177:95:HFCNFDSX5:4:1232:19795:36119/1	60	+
chr11	26232649	26232650	A01177:95:HFCNFDSX5:4:2356:2257:29637/1	60	+
chr11	26303098	26303099	A01177:95:HFCNFDSX5:4:1655:2654:6840	60	+
chr11	27129420	27129421	A01177:95:HFCNFDSX5:4:1375:2672:32737/1	60	+
chr11	27494517	27494518	A01177:95:HFCNFDSX5:4:1546:12111:33896/1	60	+
chr11	28072686	28072687	A01177:95:HFCNFDSX5:4:1418:12997:26569/1	60	-
chr11	28092548	28092549	A01177:95:HFCNFDSX5:4:1403:13205:22482/1	60	+
chr11	28162560	28162561	A01177:95:HFCNFDSX5:4:1134:21513:8343	60	+
chr11	28273817	28273818	A01177:95:HFCNFDSX5:4:1139:14624:8813/1	60	+
chr11	30344069	30344070	A01177:95:HFCNFDSX5:4:1321:3477:27962/1	60	-
chr11	30649636	30649637	A01177:95:HFCNFDSX5:4:2133:28682:29872/1	60	+
chr11	31484980	31484981	A01177:95:HFCNFDSX5:4:1329:16396:22936/1	60	+
chr11	31513705	31513706	A01177:95:HFCNFDSX5:4:2344:5086:36135	60	-
chr11	32306917	32306918	A01177:95:HFCNFDSX5:4:1608:1488:31438	60	-
chr11	32601295	32601296	A01177:95:HFCNFDSX5:4:1441:32579:6809/1	60	-
chr11	32967951	32967952	A01177:95:HFCNFDSX5:4:1104:32036:10410/1	60	-
chr11	32971500	32971501	A01177:95:HFCNFDSX5:4:1108:29487:17613/1	60	+
chr11	33030165	33030166	A01177:95:HFCNFDSX5:4:2548:10818:5635/1	60	-
chr11	33116347	33116348	A01177:95:HFCNFDSX5:4:1167:29333:2754/1	60	-
chr11	33118848	33118849	A01177:95:HFCNFDSX5:4:1619:25861:10708/1	60	-
chr11	34060281	34060282	A01177:95:HFCNFDSX5:4:2329:3784:11177/1	60	+
chr11	34062638	34062639	A01177:95:HFCNFDSX5:4:1344:29686:3396/1	60	+
chr11	34066125	34066126	A01177:95:HFCNFDSX5:4:2236:11225:1924	60	-
chr11	34972325	34972326	A01177:95:HFCNFDSX5:4:1110:7997:25457/1	60	-
chr11	34995696	34995697	A01177:95:HFCNFDSX5:4:1463:15591:29403/1	60	-
chr11	36603624	36603625	A01177:95:HFCNFDSX5:4:1101:1985:6402/1	60	-
chr11	36639320	36639321	A01177:95:HFCNFDSX5:4:1119:16975:8656/1	60	-
chr11	37869130	37869131	A01177:95:HFCNFDSX5:4:1213:23565:6731/1	60	+
chr11	39718765	39718766	A01177:95:HFCNFDSX5:4:1119:28122:9612/1	60	+
chr11	44165114	44165115	A01177:95:HFCNFDSX5:4:2337:14109:18004/1	60	+
chr11	44244696	44244697	A01177:95:HFCNFDSX5:4:1101:15501:4695	60	-
chr11	45145619	45145620	A01177:95:HFCNFDSX5:4:1235:26558:31422	60	-
chr11	45866164	45866165	A01177:95:HFCNFDSX5:4:1272:16640:27242	60	-
chr11	46072969	46072970	A01177:95:HFCNFDSX5:4:1216:1009:2268/1	60	+
chr11	46083178	46083179	A01177:95:HFCNFDSX5:4:1101:9534:15687/1	60	+
chr11	46505642	46505643	A01177:95:HFCNFDSX5:4:1333:29179:26381/1	60	-
chr11	46522171	46522172	A01177:95:HFCNFDSX5:4:1235:17454:10332/1	60	-
chr11	46560791	46560792	A01177:95:HFCNFDSX5:4:1108:31675:34397/1	60	-
chr11	46777215	46777216	A01177:95:HFCNFDSX5:4:1175:5981:28917/1	60	-
chr11	46814765	46814766	A01177:95:HFCNFDSX5:4:1141:9173:26897/1	60	+
chr11	46822806	46822807	A01177:95:HFCNFDSX5:4:1353:29333:6950/1	60	+
chr11	47010643	47010644	A01177:95:HFCNFDSX5:4:1427:25536:21512/1	60	+
chr11	47026921	47026922	A01177:95:HFCNFDSX5:4:1168:12834:23281/1	60	+
chr11	47053890	47053891	A01177:95:HFCNFDSX5:4:1110:7862:28510/1	60	+
chr11	47062094	47062095	A01177:95:HFCNFDSX5:4:1107:3088:31892/1	60	-
chr11	47089044	47089045	A01177:95:HFCNFDSX5:4:1140:9959:31454/1	60	+
chr11	47281087	47281088	A01177:95:HFCNFDSX5:4:1448:15257:21371/1	60	+
chr11	47324003	47324004	A01177:95:HFCNFDSX5:4:1119:11930:14450/1	60	+
chr11	47489927	47489928	A01177:95:HFCNFDSX5:4:1249:3414:21339/1	60	-
chr11	47630383	47630384	A01177:95:HFCNFDSX5:4:1164:27579:32283/1	60	+
chr11	47737783	47737784	A01177:95:HFCNFDSX5:4:1133:14371:21089/1	60	+
chr11	47752008	47752009	A01177:95:HFCNFDSX5:4:1168:32362:2550/1	60	+
chr11	47778396	47778397	A01177:95:HFCNFDSX5:4:1103:28076:20118/1	60	+
chr11	47783517	47783518	A01177:95:HFCNFDSX5:4:1165:10022:30248/1	60	-
chr11	47885227	47885228	A01177:95:HFCNFDSX5:4:1522:25834:18677/1	60	-
chr11	49535370	49535371	A01177:95:HFCNFDSX5:4:1228:13259:27774	60	+
chr11	56559441	56559442	A01177:95:HFCNFDSX5:4:2639:17255:26052	60	+
chr11	57416679	57416680	A01177:95:HFCNFDSX5:4:1117:12382:11443/1	60	-
chr11	58589812	58589813	A01177:95:HFCNFDSX5:4:1113:17698:2832/1	60	-
chr11	58605300	58605301	A01177:95:HFCNFDSX5:4:1337:30843:15671/1	60	-
chr11	59648557	59648558	A01177:95:HFCNFDSX5:4:1148:22372:6104/1	60	-
chr11	59814966	59814967	A01177:95:HFCNFDSX5:4:1116:12228:34601/1	60	+
chr11	59829466	59829467	A01177:95:HFCNFDSX5:4:1204:1461:18333/1	60	-
chr11	61315531	61315532	A01177:95:HFCNFDSX5:4:1167:18575:35790/1	60	+
chr11	61402985	61402986	A01177:95:HFCNFDSX5:4:1210:23321:5776/1	60	-
chr11	61413306	61413307	A01177:95:HFCNFDSX5:4:1363:4942:32534/1	60	-
chr11	61421985	61421986	A01177:95:HFCNFDSX5:4:1243:4526:9612/1	60	+
chr11	61842882	61842883	A01177:95:HFCNFDSX5:4:1103:7898:22435/1	60	+
chr11	62350270	62350271	A01177:95:HFCNFDSX5:4:1162:3640:10238/1	60	-
chr11	62359889	62359890	A01177:95:HFCNFDSX5:4:1365:15619:33051/1	60	-
chr11	62361572	62361573	A01177:95:HFCNFDSX5:4:1443:12536:17848/1	60	+
chr11	62559928	62559929	A01177:95:HFCNFDSX5:4:2242:29423:1063	60	-
chr11	62565675	62565676	A01177:95:HFCNFDSX5:4:1122:5972:33411/1	60	-
chr11	62566009	62566010	A01177:95:HFCNFDSX5:4:1674:6063:16313	60	-
chr11	62578988	62578989	A01177:95:HFCNFDSX5:4:2163:27362:24267	60	+
chr11	62585411	62585412	A01177:95:HFCNFDSX5:4:1172:6714:20290/1	60	+
chr11	62617962	62617963	A01177:95:HFCNFDSX5:4:1114:6045:20948/1	60	+
chr11	62618486	62618487	A01177:95:HFCNFDSX5:4:1124:4381:12806/1	60	-
chr11	62635969	62635970	A01177:95:HFCNFDSX5:4:1114:15176:11021/1	60	+
chr11	62713569	62713570	A01177:95:HFCNFDSX5:4:1203:23936:19961/1	60	-
chr11	62718732	62718733	A01177:95:HFCNFDSX5:4:2230:9028:6762/1	60	-
chr11	62738589	62738590	A01177:95:HFCNFDSX5:4:1115:21549:29606/1	60	+
chr11	62821277	62821278	A01177:95:HFCNFDSX5:4:1317:25771:22764/1	60	+
chr11	62866802	62866803	A01177:95:HFCNFDSX5:4:1678:23357:25441/1	60	-
chr11	62874681	62874682	A01177:95:HFCNFDSX5:4:1157:13593:3490/1	60	+
chr11	63496199	63496200	A01177:95:HFCNFDSX5:4:1343:7057:9518	60	+
chr11	63501462	63501463	A01177:95:HFCNFDSX5:4:1278:20121:34491	60	-
chr11	63527751	63527752	A01177:95:HFCNFDSX5:4:1113:31069:16376/1	60	-
chr11	63569806	63569807	A01177:95:HFCNFDSX5:4:1236:22064:28995/1	60	-
chr11	63590886	63590887	A01177:95:HFCNFDSX5:4:2151:7943:11898/1	60	-
chr11	63636738	63636739	A01177:95:HFCNFDSX5:4:1443:16749:35571/1	60	-
chr11	63637706	63637707	A01177:95:HFCNFDSX5:4:1242:32687:26475/1	60	+
chr11	63652851	63652852	A01177:95:HFCNFDSX5:4:1171:16514:15123/1	60	-
chr11	63685924	63685925	A01177:95:HFCNFDSX5:4:1576:4227:30076/1	60	+
chr11	63688091	63688092	A01177:95:HFCNFDSX5:4:1106:1533:34898/1	60	-
chr11	63689217	63689218	A01177:95:HFCNFDSX5:4:1144:6795:3270/1	60	-
chr11	63709672	63709673	A01177:95:HFCNFDSX5:4:1611:6750:3693	60	-
chr11	63710947	63710948	A01177:95:HFCNFDSX5:4:1261:3929:23484/1	60	-
chr11	63711998	63711999	A01177:95:HFCNFDSX5:4:2538:30156:19398/1	60	+
chr11	63712200	63712201	A01177:95:HFCNFDSX5:4:1122:14570:36933/1	60	-
chr11	63748147	63748148	A01177:95:HFCNFDSX5:4:1113:9851:7247/1	60	+
chr11	63849724	63849725	A01177:95:HFCNFDSX5:4:1334:7717:28228	60	+
chr11	63855410	63855411	A01177:95:HFCNFDSX5:4:1158:3803:18443/1	60	-
chr11	63855740	63855741	A01177:95:HFCNFDSX5:4:1110:18249:34663/1	60	+
chr11	64181187	64181188	A01177:95:HFCNFDSX5:4:1136:1859:9846/1	60	+
chr11	64194334	64194335	A01177:95:HFCNFDSX5:4:1308:29866:20901/1	60	+
chr11	64197728	64197729	A01177:95:HFCNFDSX5:4:1141:3351:15969/1	60	-
chr11	64201288	64201289	A01177:95:HFCNFDSX5:4:1153:24939:13056/1	60	-
chr11	64215235	64215236	A01177:95:HFCNFDSX5:4:1214:22173:20979	60	-
chr11	64770167	64770168	A01177:95:HFCNFDSX5:4:1130:13114:14027/1	60	+
chr11	64771553	64771554	A01177:95:HFCNFDSX5:4:1111:6949:23109/1	60	+
chr11	64884844	64884845	A01177:95:HFCNFDSX5:4:2525:3748:25582	60	-
chr11	65098627	65098628	A01177:95:HFCNFDSX5:4:2131:27651:12242/1	60	+
chr11	65125628	65125629	A01177:95:HFCNFDSX5:4:1325:18439:24095	60	-
chr11	65192225	65192226	A01177:95:HFCNFDSX5:4:2170:28049:18818/1	60	-
chr11	65194526	65194527	A01177:95:HFCNFDSX5:4:1120:16839:26804	60	-
chr11	65197202	65197203	A01177:95:HFCNFDSX5:4:1163:28962:22247/1	60	-
chr11	65200168	65200169	A01177:95:HFCNFDSX5:4:1366:18376:9987/1	60	+
chr11	65265149	65265150	A01177:95:HFCNFDSX5:4:1148:11342:12618/1	60	+
chr11	65267750	65267751	A01177:95:HFCNFDSX5:4:1142:23285:8437	60	-
chr11	65278216	65278217	A01177:95:HFCNFDSX5:4:1447:14045:32518/1	60	+
chr11	65278275	65278276	A01177:95:HFCNFDSX5:4:2354:23692:1783/1	60	+
chr11	65279900	65279901	A01177:95:HFCNFDSX5:4:2116:20320:9627/1	60	-
chr11	65339828	65339829	A01177:95:HFCNFDSX5:4:1107:25337:15875	60	+
chr11	65341603	65341604	A01177:95:HFCNFDSX5:4:1126:25536:24737	60	-
chr11	65408201	65408202	A01177:95:HFCNFDSX5:4:1377:21594:19914/1	60	+
chr11	65431960	65431961	A01177:95:HFCNFDSX5:4:1142:3540:12633/1	60	+
chr11	65432439	65432440	A01177:95:HFCNFDSX5:4:1124:13621:1689	60	+
chr11	65433116	65433117	A01177:95:HFCNFDSX5:4:1313:12509:31015/1	60	+
chr11	65433891	65433892	A01177:95:HFCNFDSX5:4:1343:2718:34914/1	60	-
chr11	65436616	65436617	A01177:95:HFCNFDSX5:4:2617:17517:4930/1	60	-
chr11	65437418	65437419	A01177:95:HFCNFDSX5:4:1165:7753:36370/1	60	-
chr11	65503410	65503411	A01177:95:HFCNFDSX5:4:1361:17535:14011/1	60	-
chr11	65503412	65503413	A01177:95:HFCNFDSX5:4:1114:2799:12414/1	60	-
chr11	65569104	65569105	A01177:95:HFCNFDSX5:4:1266:17454:34695/1	60	-
chr11	65715203	65715204	A01177:95:HFCNFDSX5:4:1136:27453:7326/1	60	+
chr11	65864435	65864436	A01177:95:HFCNFDSX5:4:1229:12029:18912/1	60	+
chr11	65865787	65865788	A01177:95:HFCNFDSX5:4:2155:7437:16595	60	+
chr11	65885799	65885800	A01177:95:HFCNFDSX5:4:2247:20419:22232/1	60	+
chr11	65922610	65922611	A01177:95:HFCNFDSX5:4:1141:18457:10817/1	60	+
chr11	65922926	65922927	A01177:95:HFCNFDSX5:4:1144:28456:15702/1	60	-
chr11	66063174	66063175	A01177:95:HFCNFDSX5:4:1154:19614:10097/1	60	+
chr11	66063175	66063176	A01177:95:HFCNFDSX5:4:2339:1551:34366/1	60	+
chr11	66064732	66064733	A01177:95:HFCNFDSX5:4:1121:28628:12868/1	60	+
chr11	66064849	66064850	A01177:95:HFCNFDSX5:4:1115:20564:13275/1	60	+
chr11	66065289	66065290	A01177:95:HFCNFDSX5:4:1152:23014:33552/1	60	+
chr11	66066017	66066018	A01177:95:HFCNFDSX5:4:1244:12825:12555/1	60	+
chr11	66074013	66074014	A01177:95:HFCNFDSX5:4:1105:5529:7529/1	60	+
chr11	66084907	66084908	A01177:95:HFCNFDSX5:4:1335:7925:27524/1	60	-
chr11	66134735	66134736	A01177:95:HFCNFDSX5:4:1223:30472:23296/1	60	-
chr11	66138435	66138436	A01177:95:HFCNFDSX5:4:1103:7093:14090/1	60	-
chr11	66139129	66139130	A01177:95:HFCNFDSX5:4:1149:5077:17926/1	60	+
chr11	66150123	66150124	A01177:95:HFCNFDSX5:4:1576:15492:31610/1	60	+
chr11	66153646	66153647	A01177:95:HFCNFDSX5:4:1124:24424:11412/1	60	+
chr11	66164340	66164341	A01177:95:HFCNFDSX5:4:1116:22978:19116/1	60	-
chr11	66271591	66271592	A01177:95:HFCNFDSX5:4:2574:26702:17550/1	60	+
chr11	66350790	66350791	A01177:95:HFCNFDSX5:4:2125:12970:34507/1	60	-
chr11	66351509	66351510	A01177:95:HFCNFDSX5:4:2324:24505:20948/1	60	+
chr11	66354711	66354712	A01177:95:HFCNFDSX5:4:1275:16911:6386	60	-
chr11	66434863	66434864	A01177:95:HFCNFDSX5:4:2171:15953:22482/1	60	+
chr11	66520651	66520652	A01177:95:HFCNFDSX5:4:1106:6153:3035/1	60	-
chr11	66618548	66618549	A01177:95:HFCNFDSX5:4:1118:2302:21699/1	60	+
chr11	66628836	66628837	A01177:95:HFCNFDSX5:4:1134:32226:19257/1	60	-
chr11	66631250	66631251	A01177:95:HFCNFDSX5:4:1120:22254:3208/1	60	-
chr11	66633240	66633241	A01177:95:HFCNFDSX5:4:1146:5710:9659/1	60	+
chr11	66634403	66634404	A01177:95:HFCNFDSX5:4:1127:6506:18615/1	60	+
chr11	66748937	66748938	A01177:95:HFCNFDSX5:4:1578:20347:3787	60	-
chr11	66753906	66753907	A01177:95:HFCNFDSX5:4:1110:27624:7185	60	+
chr11	66766957	66766958	A01177:95:HFCNFDSX5:4:1145:23258:3349/1	60	+
chr11	66773934	66773935	A01177:95:HFCNFDSX5:4:2219:11116:4335/1	60	+
chr11	66788005	66788006	A01177:95:HFCNFDSX5:4:1458:9679:3505	60	-
chr11	66801812	66801813	A01177:95:HFCNFDSX5:4:2629:32606:22983/1	60	-
chr11	66801814	66801815	A01177:95:HFCNFDSX5:4:1178:2835:37027/1	60	-
chr11	66805934	66805935	A01177:95:HFCNFDSX5:4:1640:32515:19852/1	60	+
chr11	66806953	66806954	A01177:95:HFCNFDSX5:4:1262:30445:29356/1	60	+
chr11	67121915	67121916	A01177:95:HFCNFDSX5:4:2125:6506:27978	60	-
chr11	67141922	67141923	A01177:95:HFCNFDSX5:4:1250:31910:15984/1	60	-
chr11	67149842	67149843	A01177:95:HFCNFDSX5:4:1611:12454:31829/1	60	-
chr11	67150201	67150202	A01177:95:HFCNFDSX5:4:1353:19316:31751/1	60	+
chr11	67151020	67151021	A01177:95:HFCNFDSX5:4:1505:18620:33865/1	60	-
chr11	67151946	67151947	A01177:95:HFCNFDSX5:4:1172:6216:23844/1	60	-
chr11	67153694	67153695	A01177:95:HFCNFDSX5:4:1269:32841:31970/1	60	-
chr11	67165103	67165104	A01177:95:HFCNFDSX5:4:1102:17734:8938/1	60	-
chr11	67167877	67167878	A01177:95:HFCNFDSX5:4:1509:9579:35744/1	60	-
chr11	67178642	67178643	A01177:95:HFCNFDSX5:4:1222:17110:13244/1	60	+
chr11	67178720	67178721	A01177:95:HFCNFDSX5:4:1157:6912:12399	60	-
chr11	67187927	67187928	A01177:95:HFCNFDSX5:4:2331:32452:24878	60	-
chr11	67194365	67194366	A01177:95:HFCNFDSX5:4:1214:17418:27054/1	60	+
chr11	67197656	67197657	A01177:95:HFCNFDSX5:4:1460:24451:16595	60	+
chr11	67206352	67206353	A01177:95:HFCNFDSX5:4:1126:29387:24486/1	60	+
chr11	67206393	67206394	A01177:95:HFCNFDSX5:4:1205:26576:5744/1	60	+
chr11	67208959	67208960	A01177:95:HFCNFDSX5:4:1138:10257:33880/1	60	+
chr11	67210311	67210312	A01177:95:HFCNFDSX5:4:1104:1145:1908	60	-
chr11	67211136	67211137	A01177:95:HFCNFDSX5:4:2158:26756:23970/1	60	+
chr11	67212698	67212699	A01177:95:HFCNFDSX5:4:1122:18403:16861/1	60	+
chr11	67220759	67220760	A01177:95:HFCNFDSX5:4:1117:24523:9142/1	60	+
chr11	67221240	67221241	A01177:95:HFCNFDSX5:4:1131:28637:12226/1	60	+
chr11	67232091	67232092	A01177:95:HFCNFDSX5:4:2642:11098:31955	60	+
chr11	67243250	67243251	A01177:95:HFCNFDSX5:4:1133:24008:32581/1	60	-
chr11	67245238	67245239	A01177:95:HFCNFDSX5:4:1135:25663:31814/1	60	+
chr11	67293066	67293067	A01177:95:HFCNFDSX5:4:1349:5086:35665	60	-
chr11	67293810	67293811	A01177:95:HFCNFDSX5:4:1276:17716:18270	60	-
chr11	67426326	67426327	A01177:95:HFCNFDSX5:4:1164:2871:33113/1	60	-
chr11	67429992	67429993	A01177:95:HFCNFDSX5:4:1266:8540:29810/1	60	-
chr11	67442145	67442146	A01177:95:HFCNFDSX5:4:1110:19126:1423	60	-
chr11	67487604	67487605	A01177:95:HFCNFDSX5:4:1216:2853:33771	60	-
chr11	67500878	67500879	A01177:95:HFCNFDSX5:4:1308:9878:19977/1	60	+
chr11	67610005	67610006	A01177:95:HFCNFDSX5:4:1514:20537:15170/1	60	+
chr11	68056449	68056450	A01177:95:HFCNFDSX5:4:2468:11966:33395	60	-
chr11	68065436	68065437	A01177:95:HFCNFDSX5:4:1101:1660:1485	60	-
chr11	68083056	68083057	A01177:95:HFCNFDSX5:4:1157:22507:13197/1	60	+
chr11	68093336	68093337	A01177:95:HFCNFDSX5:4:1135:19623:20509/1	60	+
chr11	68113379	68113380	A01177:95:HFCNFDSX5:4:1250:28664:34820/1	60	-
chr11	68172529	68172530	A01177:95:HFCNFDSX5:4:1661:6867:29199	60	-
chr11	68481729	68481730	A01177:95:HFCNFDSX5:4:2633:32515:10457	60	+
chr11	68487720	68487721	A01177:95:HFCNFDSX5:4:1210:19009:19789/1	60	-
chr11	68518600	68518601	A01177:95:HFCNFDSX5:4:2624:27606:7404/1	60	+
chr11	68559967	68559968	A01177:95:HFCNFDSX5:4:1137:24460:35900/1	60	+
chr11	68560116	68560117	A01177:95:HFCNFDSX5:4:1434:10936:30138/1	60	-
chr11	70307059	70307060	A01177:95:HFCNFDSX5:4:1254:25437:7373/1	60	+
chr11	70357681	70357682	A01177:95:HFCNFDSX5:4:2674:10303:32017	60	-
chr11	71884223	71884224	A01177:95:HFCNFDSX5:4:1256:23999:13745	60	+
chr11	71952001	71952002	A01177:95:HFCNFDSX5:4:1119:29080:25300/1	60	-
chr11	71960387	71960388	A01177:95:HFCNFDSX5:4:1113:25283:13275/1	60	-
chr11	71961556	71961557	A01177:95:HFCNFDSX5:4:1270:7554:9377/1	60	-
chr11	72027399	72027400	A01177:95:HFCNFDSX5:4:2117:24605:22153	60	-
chr11	72033282	72033283	A01177:95:HFCNFDSX5:4:2125:27480:19867/1	60	-
chr11	72050447	72050448	A01177:95:HFCNFDSX5:4:1507:20971:16548/1	60	-
chr11	72055465	72055466	A01177:95:HFCNFDSX5:4:1106:29279:19006/1	60	+
chr11	72055664	72055665	A01177:95:HFCNFDSX5:4:1434:7591:6370/1	60	+
chr11	72086830	72086831	A01177:95:HFCNFDSX5:4:2421:24451:9612/1	60	+
chr11	72096663	72096664	A01177:95:HFCNFDSX5:4:1119:11487:36730/1	60	+
chr11	72228497	72228498	A01177:95:HFCNFDSX5:4:1112:30409:18521/1	60	+
chr11	72351685	72351686	A01177:95:HFCNFDSX5:4:1426:16468:4492	60	+
chr11	72863784	72863785	A01177:95:HFCNFDSX5:4:1205:31620:31454/1	60	+
chr11	72919356	72919357	A01177:95:HFCNFDSX5:4:1213:3875:14403/1	60	-
chr11	72942648	72942649	A01177:95:HFCNFDSX5:4:1623:3097:21104/1	60	-
chr11	72997167	72997168	A01177:95:HFCNFDSX5:4:1533:10746:29872	60	-
chr11	73042698	73042699	A01177:95:HFCNFDSX5:4:1146:4137:30545/1	60	-
chr11	73047421	73047422	A01177:95:HFCNFDSX5:4:1243:22625:17910/1	60	+
chr11	73073499	73073500	A01177:95:HFCNFDSX5:4:1235:12599:8970/1	60	+
chr11	73487553	73487554	A01177:95:HFCNFDSX5:4:1319:17499:16329/1	60	+
chr11	73533095	73533096	A01177:95:HFCNFDSX5:4:2219:25635:2174	60	-
chr11	73587281	73587282	A01177:95:HFCNFDSX5:4:1447:18285:4382/1	60	-
chr11	73723564	73723565	A01177:95:HFCNFDSX5:4:2454:7265:23563	60	+
chr11	73725434	73725435	A01177:95:HFCNFDSX5:4:1246:27561:33849/1	60	-
chr11	73729532	73729533	A01177:95:HFCNFDSX5:4:1175:12653:2738	60	+
chr11	73735119	73735120	A01177:95:HFCNFDSX5:4:1244:23222:13025/1	60	-
chr11	73743334	73743335	A01177:95:HFCNFDSX5:4:1110:7021:19946/1	60	+
chr11	73743408	73743409	A01177:95:HFCNFDSX5:4:1102:10339:13197/1	60	+
chr11	73799930	73799931	A01177:95:HFCNFDSX5:4:1301:15555:5791	60	-
chr11	74083043	74083044	A01177:95:HFCNFDSX5:4:2437:7120:15170	60	+
chr11	74089061	74089062	A01177:95:HFCNFDSX5:4:1432:15537:35978/1	60	-
chr11	74095998	74095999	A01177:95:HFCNFDSX5:4:1137:4336:9752/1	60	-
chr11	74604120	74604121	A01177:95:HFCNFDSX5:4:1233:28890:17863/1	60	-
chr11	74935185	74935186	A01177:95:HFCNFDSX5:4:1321:30255:35446/1	60	-
chr11	74942247	74942248	A01177:95:HFCNFDSX5:4:1102:2926:30859/1	60	+
chr11	74957491	74957492	A01177:95:HFCNFDSX5:4:1161:22390:12273/1	60	-
chr11	75838289	75838290	A01177:95:HFCNFDSX5:4:1319:27959:16344/1	60	+
chr11	75883878	75883879	A01177:95:HFCNFDSX5:4:1238:27715:16297/1	60	+
chr11	76004977	76004978	A01177:95:HFCNFDSX5:4:1177:2266:5196/1	60	-
chr11	76100633	76100634	A01177:95:HFCNFDSX5:4:2517:28953:34663/1	60	+
chr11	76362072	76362073	A01177:95:HFCNFDSX5:4:1106:20672:32095/1	60	-
chr11	76474670	76474671	A01177:95:HFCNFDSX5:4:1101:2211:11115/1	60	-
chr11	76516478	76516479	A01177:95:HFCNFDSX5:4:1128:14977:32189/1	60	+
chr11	76528108	76528109	A01177:95:HFCNFDSX5:4:2558:10529:33004/1	60	+
chr11	77686789	77686790	A01177:95:HFCNFDSX5:4:1325:29197:28166/1	60	+
chr11	77737258	77737259	A01177:95:HFCNFDSX5:4:1103:24180:7106	60	+
chr11	77887224	77887225	A01177:95:HFCNFDSX5:4:1136:20464:12915/1	60	-
chr11	81258066	81258067	A01177:95:HFCNFDSX5:4:1214:19642:30029/1	60	-
chr11	83080895	83080896	A01177:95:HFCNFDSX5:4:1121:12192:16188/1	60	-
chr11	83164312	83164313	A01177:95:HFCNFDSX5:4:1164:28212:1376/1	60	+
chr11	85706982	85706983	A01177:95:HFCNFDSX5:4:2126:29324:25692/1	60	+
chr11	85993465	85993466	A01177:95:HFCNFDSX5:4:2649:23185:22420	60	+
chr11	87115757	87115758	A01177:95:HFCNFDSX5:4:1105:13322:23281/1	60	-
chr11	87238138	87238139	A01177:95:HFCNFDSX5:4:1207:21974:35571/1	60	-
chr11	88327635	88327636	A01177:95:HFCNFDSX5:4:1139:17725:12931/1	60	-
chr11	90336895	90336896	A01177:95:HFCNFDSX5:4:2446:3875:16752/1	60	-
chr11	93669461	93669462	A01177:95:HFCNFDSX5:4:1270:22932:4131/1	60	+
chr11	93682543	93682544	A01177:95:HFCNFDSX5:4:1111:23421:3443/1	60	+
chr11	93805059	93805060	A01177:95:HFCNFDSX5:4:1135:32072:17832/1	60	-
chr11	95268233	95268234	A01177:95:HFCNFDSX5:4:1278:9073:5838/1	60	-
chr11	95840403	95840404	A01177:95:HFCNFDSX5:4:1536:26494:36980/1	60	+
chr11	96419745	96419746	A01177:95:HFCNFDSX5:4:1225:32832:21684/1	60	+
chr11	97142605	97142606	A01177:95:HFCNFDSX5:4:1124:20817:15906/1	60	+
chr11	98074729	98074730	A01177:95:HFCNFDSX5:4:1105:11279:29794/1	60	-
chr11	102400496	102400497	A01177:95:HFCNFDSX5:4:1321:15067:14372/1	60	-
chr11	102421877	102421878	A01177:95:HFCNFDSX5:4:1111:3414:19085/1	60	+
chr11	102427061	102427062	A01177:95:HFCNFDSX5:4:1146:25635:2863/1	60	-
chr11	103188537	103188538	A01177:95:HFCNFDSX5:4:2348:20112:27680/1	60	-
chr11	105297809	105297810	A01177:95:HFCNFDSX5:4:1630:10393:13416/1	60	-
chr11	108301720	108301721	A01177:95:HFCNFDSX5:4:1342:6686:29387/1	60	+
chr11	108709422	108709423	A01177:95:HFCNFDSX5:4:1101:23647:20087/1	60	-
chr11	108863831	108863832	A01177:95:HFCNFDSX5:4:1151:24505:3129/1	60	-
chr11	111616943	111616944	A01177:95:HFCNFDSX5:4:1413:4607:14168/1	60	+
chr11	111621233	111621234	A01177:95:HFCNFDSX5:4:1571:19877:26772	60	-
chr11	111811823	111811824	A01177:95:HFCNFDSX5:4:1450:12066:28369	60	+
chr11	114408328	114408329	A01177:95:HFCNFDSX5:4:1650:32181:10567/1	60	+
chr11	115035629	115035630	A01177:95:HFCNFDSX5:4:1266:22815:10473/1	60	+
chr11	115200488	115200489	A01177:95:HFCNFDSX5:4:1552:5484:33223	60	+
chr11	117168597	117168598	A01177:95:HFCNFDSX5:4:1119:14398:27899	60	-
chr11	118369694	118369695	A01177:95:HFCNFDSX5:4:2245:25527:30796	60	+
chr11	118405999	118406000	A01177:95:HFCNFDSX5:4:1433:32931:20854/1	60	+
chr11	118454118	118454119	A01177:95:HFCNFDSX5:4:1253:30951:2707/1	60	+
chr11	118456412	118456413	A01177:95:HFCNFDSX5:4:1426:6090:11788/1	60	-
chr11	118622097	118622098	A01177:95:HFCNFDSX5:4:1307:15519:8703/1	60	-
chr11	118771411	118771412	A01177:95:HFCNFDSX5:4:1114:12997:9690/1	60	+
chr11	118778483	118778484	A01177:95:HFCNFDSX5:4:1222:26847:1391/1	60	+
chr11	119009790	119009791	A01177:95:HFCNFDSX5:4:1165:32940:14544/1	60	-
chr11	119128507	119128508	A01177:95:HFCNFDSX5:4:1146:9308:26099/1	60	+
chr11	119232787	119232788	A01177:95:HFCNFDSX5:4:1112:2582:36338/1	60	+
chr11	119236413	119236414	A01177:95:HFCNFDSX5:4:2310:10529:33974	60	-
chr11	119274024	119274025	A01177:95:HFCNFDSX5:4:1307:14100:11162/1	60	+
chr11	122242544	122242545	A01177:95:HFCNFDSX5:4:1264:4833:31594/1	60	-
chr11	122734602	122734603	A01177:95:HFCNFDSX5:4:1217:12970:36980/1	60	+
chr11	123812291	123812292	A01177:95:HFCNFDSX5:4:2105:26503:5055/1	60	+
chr11	124998250	124998251	A01177:95:HFCNFDSX5:4:1210:12400:5995/1	60	+
chr11	126006526	126006527	A01177:95:HFCNFDSX5:4:1252:25934:17409/1	60	+
chr11	127312057	127312058	A01177:95:HFCNFDSX5:4:1119:22742:20556/1	60	+
chr11	128278939	128278940	A01177:95:HFCNFDSX5:4:1652:3025:16250	60	-
chr11	128388076	128388077	A01177:95:HFCNFDSX5:4:1112:11424:22467/1	60	-
chr11	128491346	128491347	A01177:95:HFCNFDSX5:4:2140:26675:22952	60	-
chr11	128496045	128496046	A01177:95:HFCNFDSX5:4:1227:13539:32456/1	60	+
chr11	128567825	128567826	A01177:95:HFCNFDSX5:4:1101:15374:31845/1	60	+
chr11	128705044	128705045	A01177:95:HFCNFDSX5:4:1540:12048:15029	60	-
chr11	129069565	129069566	A01177:95:HFCNFDSX5:4:1348:7328:6825/1	60	-
chr11	134174981	134174982	A01177:95:HFCNFDSX5:4:1140:17662:15515/1	60	+
chr11	134204743	134204744	A01177:95:HFCNFDSX5:4:1404:25048:5196/1	60	-
chr11	134213877	134213878	A01177:95:HFCNFDSX5:4:1615:5421:3991/1	60	-
chr12	291007	291008	A01177:95:HFCNFDSX5:4:1344:1081:4116	60	-
chr12	305520	305521	A01177:95:HFCNFDSX5:4:1114:26332:15060	60	-
chr12	306912	306913	A01177:95:HFCNFDSX5:4:1150:7997:29778/1	60	+
chr12	328749	328750	A01177:95:HFCNFDSX5:4:1406:26621:14058/1	60	+
chr12	338304	338305	A01177:95:HFCNFDSX5:4:1110:27805:5963/1	60	+
chr12	342451	342452	A01177:95:HFCNFDSX5:4:1277:4444:31986	60	-
chr12	579002	579003	A01177:95:HFCNFDSX5:4:1435:5746:17049/1	60	+
chr12	773515	773516	A01177:95:HFCNFDSX5:4:1406:26106:31986/1	60	-
chr12	773568	773569	A01177:95:HFCNFDSX5:4:2507:8052:28776	60	-
chr12	787091	787092	A01177:95:HFCNFDSX5:4:1161:15727:22592/1	60	+
chr12	788340	788341	A01177:95:HFCNFDSX5:4:2146:26295:3129	60	-
chr12	820608	820609	A01177:95:HFCNFDSX5:4:1167:9878:27555/1	60	+
chr12	821176	821177	A01177:95:HFCNFDSX5:4:1260:2365:10567	60	+
chr12	824917	824918	A01177:95:HFCNFDSX5:4:1203:21414:4069/1	60	-
chr12	830424	830425	A01177:95:HFCNFDSX5:4:2448:30707:21292	60	-
chr12	869326	869327	A01177:95:HFCNFDSX5:4:1646:7193:35744/1	60	-
chr12	873239	873240	A01177:95:HFCNFDSX5:4:2449:3215:24189/1	60	+
chr12	877887	877888	A01177:95:HFCNFDSX5:4:1130:16242:4601/1	60	+
chr12	878473	878474	A01177:95:HFCNFDSX5:4:2631:28257:11475/1	60	-
chr12	1143825	1143826	A01177:95:HFCNFDSX5:4:2449:1461:9878/1	60	+
chr12	1186865	1186866	A01177:95:HFCNFDSX5:4:1672:29984:23547/1	60	-
chr12	1189009	1189010	A01177:95:HFCNFDSX5:4:1105:17282:36965/1	60	-
chr12	1702419	1702420	A01177:95:HFCNFDSX5:4:1174:7654:6042/1	60	+
chr12	1717422	1717423	A01177:95:HFCNFDSX5:4:1150:6768:29841/1	60	+
chr12	1758245	1758246	A01177:95:HFCNFDSX5:4:1373:25925:6997/1	60	-
chr12	1764863	1764864	A01177:95:HFCNFDSX5:4:1143:25816:14888/1	60	-
chr12	1789169	1789170	A01177:95:HFCNFDSX5:4:1122:22679:11553/1	60	-
chr12	3729697	3729698	A01177:95:HFCNFDSX5:4:1649:26313:9204/1	60	-
chr12	4333084	4333085	A01177:95:HFCNFDSX5:4:1246:1570:16078/1	60	+
chr12	4517489	4517490	A01177:95:HFCNFDSX5:4:1152:29315:29121/1	60	-
chr12	6283577	6283578	A01177:95:HFCNFDSX5:4:1226:20392:3427	60	+
chr12	6512465	6512466	A01177:95:HFCNFDSX5:4:1106:13621:29997/1	60	+
chr12	6513559	6513560	A01177:95:HFCNFDSX5:4:1144:6596:23938/1	60	+
chr12	6521317	6521318	A01177:95:HFCNFDSX5:4:1135:23131:28870/1	60	-
chr12	6625283	6625284	A01177:95:HFCNFDSX5:4:1231:25012:12712	60	+
chr12	6668826	6668827	A01177:95:HFCNFDSX5:4:1134:8594:28651/1	60	+
chr12	6676417	6676418	A01177:95:HFCNFDSX5:4:1160:15573:21104/1	60	+
chr12	6677136	6677137	A01177:95:HFCNFDSX5:4:1136:4679:31015	60	-
chr12	6680706	6680707	A01177:95:HFCNFDSX5:4:2516:19407:13683/1	60	-
chr12	6681459	6681460	A01177:95:HFCNFDSX5:4:1117:21305:29183/1	60	-
chr12	6729928	6729929	A01177:95:HFCNFDSX5:4:1249:8739:8046/1	60	-
chr12	6750308	6750309	A01177:95:HFCNFDSX5:4:1129:24695:34929/1	60	+
chr12	6805954	6805955	A01177:95:HFCNFDSX5:4:1370:16062:15906/1	60	+
chr12	6808740	6808741	A01177:95:HFCNFDSX5:4:1138:1714:7435/1	60	-
chr12	6810246	6810247	A01177:95:HFCNFDSX5:4:1371:30138:24314/1	60	+
chr12	6877835	6877836	A01177:95:HFCNFDSX5:4:1573:18873:7529/1	60	-
chr12	6882478	6882479	A01177:95:HFCNFDSX5:4:2312:11586:5807/1	60	+
chr12	6883623	6883624	A01177:95:HFCNFDSX5:4:1120:2266:6292/1	60	-
chr12	6895934	6895935	A01177:95:HFCNFDSX5:4:1121:24532:25316/1	60	-
chr12	6918608	6918609	A01177:95:HFCNFDSX5:4:1414:23204:8390	60	+
chr12	6940681	6940682	A01177:95:HFCNFDSX5:4:2151:6207:2722	60	+
chr12	6985730	6985731	A01177:95:HFCNFDSX5:4:1108:22589:20102	60	+
chr12	7001919	7001920	A01177:95:HFCNFDSX5:4:1213:27896:28855	60	-
chr12	7005984	7005985	A01177:95:HFCNFDSX5:4:1319:5439:33833/1	60	-
chr12	7193378	7193379	A01177:95:HFCNFDSX5:4:1201:15989:19006	60	-
chr12	8734891	8734892	A01177:95:HFCNFDSX5:4:1264:30843:37027/1	60	-
chr12	8782365	8782366	A01177:95:HFCNFDSX5:4:1556:32244:24236/1	60	+
chr12	8862208	8862209	A01177:95:HFCNFDSX5:4:1550:24578:31438	60	+
chr12	8942502	8942503	A01177:95:HFCNFDSX5:4:1337:20220:12806/1	60	+
chr12	8959412	8959413	A01177:95:HFCNFDSX5:4:1140:11659:35681/1	60	+
chr12	9339469	9339470	A01177:95:HFCNFDSX5:4:1542:10484:14262/1	60	-
chr12	9588502	9588503	A01177:95:HFCNFDSX5:4:1629:6334:28307/1	60	-
chr12	9653808	9653809	A01177:95:HFCNFDSX5:4:1417:16957:27445/1	60	+
chr12	9698202	9698203	A01177:95:HFCNFDSX5:4:1213:7337:9283/1	60	-
chr12	9700938	9700939	A01177:95:HFCNFDSX5:4:1414:16062:20478/1	60	-
chr12	9770627	9770628	A01177:95:HFCNFDSX5:4:1206:2121:16470	60	-
chr12	9867373	9867374	A01177:95:HFCNFDSX5:4:1151:15808:15154/1	60	-
chr12	10382439	10382440	A01177:95:HFCNFDSX5:4:2271:30807:18897/1	60	-
chr12	10607600	10607601	A01177:95:HFCNFDSX5:4:1146:7473:6856/1	60	+
chr12	11627839	11627840	A01177:95:HFCNFDSX5:4:1206:8919:19977/1	60	+
chr12	11837449	11837450	A01177:95:HFCNFDSX5:4:1201:20726:19288/1	60	+
chr12	11840356	11840357	A01177:95:HFCNFDSX5:4:1131:14895:25379/1	60	+
chr12	11859177	11859178	A01177:95:HFCNFDSX5:4:2259:27335:22936/1	60	+
chr12	11865469	11865470	A01177:95:HFCNFDSX5:4:1343:11143:29872/1	60	+
chr12	12445605	12445606	A01177:95:HFCNFDSX5:4:1164:10610:8469/1	60	+
chr12	12639506	12639507	A01177:95:HFCNFDSX5:4:1218:3685:15765/1	60	+
chr12	12639671	12639672	A01177:95:HFCNFDSX5:4:1419:27661:23343/1	60	+
chr12	12727399	12727400	A01177:95:HFCNFDSX5:4:1254:14208:22122/1	60	-
chr12	12941102	12941103	A01177:95:HFCNFDSX5:4:1402:25943:33614	60	+
chr12	14442761	14442762	A01177:95:HFCNFDSX5:4:1131:24243:24126/1	60	+
chr12	19338806	19338807	A01177:95:HFCNFDSX5:4:2558:19660:6073	60	+
chr12	19497227	19497228	A01177:95:HFCNFDSX5:4:1128:4969:19617/1	60	-
chr12	20461418	20461419	A01177:95:HFCNFDSX5:4:2540:27444:34021/1	60	-
chr12	22535179	22535180	A01177:95:HFCNFDSX5:4:1253:30038:28964/1	60	+
chr12	25093859	25093860	A01177:95:HFCNFDSX5:4:1164:16486:8124/1	60	+
chr12	25129950	25129951	A01177:95:HFCNFDSX5:4:1278:20374:35681/1	60	+
chr12	25224137	25224138	A01177:95:HFCNFDSX5:4:1115:6253:36933/1	60	-
chr12	26589631	26589632	A01177:95:HFCNFDSX5:4:1168:20844:22060	60	-
chr12	26803586	26803587	A01177:95:HFCNFDSX5:4:1136:12228:21386/1	60	-
chr12	28223617	28223618	A01177:95:HFCNFDSX5:4:1645:26449:27633	60	+
chr12	28277596	28277597	A01177:95:HFCNFDSX5:4:1552:15609:4601/1	60	+
chr12	28302630	28302631	A01177:95:HFCNFDSX5:4:1128:18231:9455/1	60	+
chr12	28398677	28398678	A01177:95:HFCNFDSX5:4:1157:5927:33896	60	-
chr12	28556682	28556683	A01177:95:HFCNFDSX5:4:1109:13847:17581/1	60	+
chr12	29187228	29187229	A01177:95:HFCNFDSX5:4:1102:13792:15796/1	60	+
chr12	29210312	29210313	A01177:95:HFCNFDSX5:4:1111:10610:27602	60	+
chr12	29215215	29215216	A01177:95:HFCNFDSX5:4:1202:6470:8750/1	60	+
chr12	29364880	29364881	A01177:95:HFCNFDSX5:4:1131:2121:24111	60	-
chr12	32337355	32337356	A01177:95:HFCNFDSX5:4:1147:3974:14137	60	+
chr12	34028217	34028218	A01177:95:HFCNFDSX5:4:1145:31937:23923/1	60	+
chr12	37235326	37235327	A01177:95:HFCNFDSX5:4:2270:5213:33755	60	+
chr12	39213716	39213717	A01177:95:HFCNFDSX5:4:1626:22318:1125/1	60	+
chr12	39213717	39213718	A01177:95:HFCNFDSX5:4:1102:32651:17613/1	60	+
chr12	39320138	39320139	A01177:95:HFCNFDSX5:4:1141:12048:18474/1	60	-
chr12	39352036	39352037	A01177:95:HFCNFDSX5:4:1104:21224:11631/1	60	+
chr12	41647698	41647699	A01177:95:HFCNFDSX5:4:2569:10203:21010/1	60	-
chr12	41791764	41791765	A01177:95:HFCNFDSX5:4:1230:7202:31782/1	60	-
chr12	43786305	43786306	A01177:95:HFCNFDSX5:4:1241:32768:6104/1	60	-
chr12	43800790	43800791	A01177:95:HFCNFDSX5:4:1324:2148:31328/1	60	-
chr12	43804625	43804626	A01177:95:HFCNFDSX5:4:1316:16170:16313/1	60	+
chr12	45779560	45779561	A01177:95:HFCNFDSX5:4:1374:29749:23703/1	60	+
chr12	45797488	45797489	A01177:95:HFCNFDSX5:4:2240:14977:16783	60	+
chr12	45810207	45810208	A01177:95:HFCNFDSX5:4:1106:27923:31657/1	60	+
chr12	45813730	45813731	A01177:95:HFCNFDSX5:4:1112:4806:5744/1	60	+
chr12	45814761	45814762	A01177:95:HFCNFDSX5:4:1457:29921:3709/1	60	+
chr12	45820724	45820725	A01177:95:HFCNFDSX5:4:1403:2980:16016/1	60	-
chr12	45821125	45821126	A01177:95:HFCNFDSX5:4:1114:6271:15734/1	60	-
chr12	45862235	45862236	A01177:95:HFCNFDSX5:4:1160:26793:14512/1	60	-
chr12	47273384	47273385	A01177:95:HFCNFDSX5:4:1412:19108:10535	60	-
chr12	47686329	47686330	A01177:95:HFCNFDSX5:4:2307:13214:32487/1	60	+
chr12	47687704	47687705	A01177:95:HFCNFDSX5:4:1253:15049:2096/1	60	-
chr12	47694837	47694838	A01177:95:HFCNFDSX5:4:1620:13277:15687/1	60	-
chr12	48104362	48104363	A01177:95:HFCNFDSX5:4:1103:17806:30201	60	-
chr12	48121901	48121902	A01177:95:HFCNFDSX5:4:1619:6216:21840/1	60	+
chr12	48657060	48657061	A01177:95:HFCNFDSX5:4:2423:25681:22326/1	60	-
chr12	48732904	48732905	A01177:95:HFCNFDSX5:4:2604:27778:14058/1	60	-
chr12	48935994	48935995	A01177:95:HFCNFDSX5:4:1466:6623:3537/1	60	-
chr12	48935996	48935997	A01177:95:HFCNFDSX5:4:1106:16197:8312/1	60	-
chr12	48944903	48944904	A01177:95:HFCNFDSX5:4:1104:1145:19413/1	60	+
chr12	48948732	48948733	A01177:95:HFCNFDSX5:4:2453:19859:29872	60	+
chr12	49133687	49133688	A01177:95:HFCNFDSX5:4:2625:2112:3991	60	-
chr12	49148248	49148249	A01177:95:HFCNFDSX5:4:1359:4435:3944/1	60	-
chr12	49150304	49150305	A01177:95:HFCNFDSX5:4:1173:3712:14152/1	60	-
chr12	49423130	49423131	A01177:95:HFCNFDSX5:4:2360:26485:11882	60	+
chr12	49427556	49427557	A01177:95:HFCNFDSX5:4:1231:8522:23578/1	60	+
chr12	49427883	49427884	A01177:95:HFCNFDSX5:4:1143:27868:7012/1	60	+
chr12	49448100	49448101	A01177:95:HFCNFDSX5:4:1143:14733:16485/1	60	-
chr12	49463218	49463219	A01177:95:HFCNFDSX5:4:1127:27362:2879/1	60	-
chr12	49472548	49472549	A01177:95:HFCNFDSX5:4:1245:11379:34788/1	60	-
chr12	49565261	49565262	A01177:95:HFCNFDSX5:4:1154:13422:34788/1	60	+
chr12	50021773	50021774	A01177:95:HFCNFDSX5:4:1244:21938:24799/1	60	+
chr12	50021962	50021963	A01177:95:HFCNFDSX5:4:1158:31602:13135	60	-
chr12	50162268	50162269	A01177:95:HFCNFDSX5:4:1402:31006:4398/1	60	-
chr12	50234489	50234490	A01177:95:HFCNFDSX5:4:1462:9353:7357/1	60	+
chr12	50614147	50614148	A01177:95:HFCNFDSX5:4:1219:23014:22060/1	60	-
chr12	50675723	50675724	A01177:95:HFCNFDSX5:4:1111:18331:12446/1	60	-
chr12	50683310	50683311	A01177:95:HFCNFDSX5:4:1173:8024:14920/1	60	+
chr12	50685595	50685596	A01177:95:HFCNFDSX5:4:1121:10474:7482/1	60	+
chr12	50791319	50791320	A01177:95:HFCNFDSX5:4:1109:24912:16110	60	-
chr12	50807222	50807223	A01177:95:HFCNFDSX5:4:1109:4435:4664	60	-
chr12	50812316	50812317	A01177:95:HFCNFDSX5:4:2448:27181:10269	60	-
chr12	51015875	51015876	A01177:95:HFCNFDSX5:4:2529:30987:34679/1	60	+
chr12	51019361	51019362	A01177:95:HFCNFDSX5:4:1314:6126:3114/1	60	+
chr12	51124145	51124146	A01177:95:HFCNFDSX5:4:1232:2148:29481/1	60	-
chr12	51372040	51372041	A01177:95:HFCNFDSX5:4:1120:8088:31594/1	60	+
chr12	51626485	51626486	A01177:95:HFCNFDSX5:4:1166:5059:32424/1	60	-
chr12	51693048	51693049	A01177:95:HFCNFDSX5:4:1118:21477:24439/1	60	+
chr12	51711167	51711168	A01177:95:HFCNFDSX5:4:2125:27850:12994	60	-
chr12	52616102	52616103	A01177:95:HFCNFDSX5:4:1353:6903:9752/1	60	+
chr12	52638598	52638599	A01177:95:HFCNFDSX5:4:1114:10954:6370/1	60	+
chr12	52638600	52638601	A01177:95:HFCNFDSX5:4:2378:31747:34460	60	+
chr12	52639712	52639713	A01177:95:HFCNFDSX5:4:1164:30978:17002	60	-
chr12	52640699	52640700	A01177:95:HFCNFDSX5:4:2220:7238:27931/1	60	-
chr12	52660468	52660469	A01177:95:HFCNFDSX5:4:1165:29044:29434/1	60	+
chr12	52665290	52665291	A01177:95:HFCNFDSX5:4:1149:30355:11224/1	60	-
chr12	52677314	52677315	A01177:95:HFCNFDSX5:4:1456:29975:2174	60	-
chr12	52678919	52678920	A01177:95:HFCNFDSX5:4:1141:19253:3458/1	60	-
chr12	53390160	53390161	A01177:95:HFCNFDSX5:4:1455:14778:21699	60	-
chr12	53390699	53390700	A01177:95:HFCNFDSX5:4:1575:13729:27336	60	+
chr12	53394140	53394141	A01177:95:HFCNFDSX5:4:1447:24478:23406/1	60	-
chr12	53397969	53397970	A01177:95:HFCNFDSX5:4:1160:6379:7341/1	60	+
chr12	53445377	53445378	A01177:95:HFCNFDSX5:4:2256:7952:12289	60	-
chr12	53461255	53461256	A01177:95:HFCNFDSX5:4:1264:17273:17597/1	60	+
chr12	53462231	53462232	A01177:95:HFCNFDSX5:4:1107:14886:32158/1	60	+
chr12	53463591	53463592	A01177:95:HFCNFDSX5:4:1146:16423:9392/1	60	-
chr12	53464028	53464029	A01177:95:HFCNFDSX5:4:2207:15438:23813/1	60	+
chr12	53536713	53536714	A01177:95:HFCNFDSX5:4:1141:6867:1517/1	60	-
chr12	53572623	53572624	A01177:95:HFCNFDSX5:4:1144:26115:15280/1	60	+
chr12	53613916	53613917	A01177:95:HFCNFDSX5:4:1141:22092:31485/1	60	-
chr12	54240131	54240132	A01177:95:HFCNFDSX5:4:1101:5348:19617/1	60	+
chr12	54240639	54240640	A01177:95:HFCNFDSX5:4:1117:21721:17816/1	60	+
chr12	54252187	54252188	A01177:95:HFCNFDSX5:4:1109:22209:22326/1	60	+
chr12	54258976	54258977	A01177:95:HFCNFDSX5:4:1469:8865:20979/1	60	+
chr12	54333530	54333531	A01177:95:HFCNFDSX5:4:1159:21856:8813/1	60	+
chr12	54341532	54341533	A01177:95:HFCNFDSX5:4:1101:14281:17143	60	-
chr12	54454470	54454471	A01177:95:HFCNFDSX5:4:1105:20076:25238/1	60	-
chr12	54462257	54462258	A01177:95:HFCNFDSX5:4:1123:24062:18270/1	60	-
chr12	54530326	54530327	A01177:95:HFCNFDSX5:4:1320:4499:30420/1	60	-
chr12	54530327	54530328	A01177:95:HFCNFDSX5:4:1245:1615:35603/1	60	-
chr12	54980986	54980987	A01177:95:HFCNFDSX5:4:2250:1714:24784/1	60	+
chr12	55778226	55778227	A01177:95:HFCNFDSX5:4:2444:29170:1251/1	60	+
chr12	55920313	55920314	A01177:95:HFCNFDSX5:4:1117:20943:19382/1	60	+
chr12	55972389	55972390	A01177:95:HFCNFDSX5:4:1518:20600:25144/1	60	+
chr12	55977715	55977716	A01177:95:HFCNFDSX5:4:1227:27841:25535/1	60	+
chr12	56272642	56272643	A01177:95:HFCNFDSX5:4:1202:16740:24189/1	60	-
chr12	56439710	56439711	A01177:95:HFCNFDSX5:4:1661:25283:31720	60	-
chr12	56588131	56588132	A01177:95:HFCNFDSX5:4:1454:13268:20400/1	60	-
chr12	56624964	56624965	A01177:95:HFCNFDSX5:4:1228:31412:36135/1	60	+
chr12	56665481	56665482	A01177:95:HFCNFDSX5:4:1159:23628:30076/1	60	+
chr12	56667362	56667363	A01177:95:HFCNFDSX5:4:1244:18041:32424/1	60	-
chr12	56668545	56668546	A01177:95:HFCNFDSX5:4:1114:18765:27195/1	60	+
chr12	56745931	56745932	A01177:95:HFCNFDSX5:4:1621:6171:2190	60	-
chr12	57058998	57058999	A01177:95:HFCNFDSX5:4:1166:21974:4413/1	60	+
chr12	57072882	57072883	A01177:95:HFCNFDSX5:4:1131:22643:6981/1	60	+
chr12	57097461	57097462	A01177:95:HFCNFDSX5:4:1104:12075:6214/1	60	+
chr12	57302937	57302938	A01177:95:HFCNFDSX5:4:1607:17146:11459	60	-
chr12	57307931	57307932	A01177:95:HFCNFDSX5:4:1562:18873:1329	60	-
chr12	57415026	57415027	A01177:95:HFCNFDSX5:4:1115:29912:11710/1	60	+
chr12	57500145	57500146	A01177:95:HFCNFDSX5:4:1661:13196:18082/1	60	+
chr12	57531358	57531359	A01177:95:HFCNFDSX5:4:2411:28745:30326/1	60	+
chr12	57531361	57531362	A01177:95:HFCNFDSX5:4:1105:4182:24862/1	60	+
chr12	57531362	57531363	A01177:95:HFCNFDSX5:4:1147:20066:10817/1	60	+
chr12	57545926	57545927	A01177:95:HFCNFDSX5:4:2632:14199:2848	60	-
chr12	57795885	57795886	A01177:95:HFCNFDSX5:4:1157:14000:20854/1	60	+
chr12	62315253	62315254	A01177:95:HFCNFDSX5:4:2402:11017:31970	60	+
chr12	62352421	62352422	A01177:95:HFCNFDSX5:4:1569:30237:21136/1	60	+
chr12	62377091	62377092	A01177:95:HFCNFDSX5:4:1161:14850:8578/1	60	+
chr12	63795734	63795735	A01177:95:HFCNFDSX5:4:1127:30707:18975/1	60	+
chr12	64464721	64464722	A01177:95:HFCNFDSX5:4:1302:1841:13135/1	60	-
chr12	64490843	64490844	A01177:95:HFCNFDSX5:4:1355:19054:8625/1	60	+
chr12	64644861	64644862	A01177:95:HFCNFDSX5:4:1164:24153:17832/1	60	-
chr12	64679052	64679053	A01177:95:HFCNFDSX5:4:2558:12219:20682/1	60	+
chr12	66073140	66073141	A01177:95:HFCNFDSX5:4:2363:24162:3286	60	-
chr12	66150892	66150893	A01177:95:HFCNFDSX5:4:1228:2808:3411/1	60	+
chr12	67247366	67247367	A01177:95:HFCNFDSX5:4:2222:23755:12696/1	60	+
chr12	67298548	67298549	A01177:95:HFCNFDSX5:4:1472:17942:20384/1	60	-
chr12	67300288	67300289	A01177:95:HFCNFDSX5:4:1107:7491:2910/1	60	+
chr12	68349891	68349892	A01177:95:HFCNFDSX5:4:1117:7627:28385/1	60	+
chr12	68368699	68368700	A01177:95:HFCNFDSX5:4:1459:20428:9157/1	60	-
chr12	69037136	69037137	A01177:95:HFCNFDSX5:4:1603:3269:10254/1	60	-
chr12	69575784	69575785	A01177:95:HFCNFDSX5:4:1170:8133:2613/1	60	+
chr12	70273925	70273926	A01177:95:HFCNFDSX5:4:1105:20085:8124/1	60	+
chr12	70279460	70279461	A01177:95:HFCNFDSX5:4:1108:21025:30765/1	60	-
chr12	71802339	71802340	A01177:95:HFCNFDSX5:4:1536:31421:36245	60	+
chr12	74498324	74498325	A01177:95:HFCNFDSX5:4:1553:32624:31344/1	60	+
chr12	74543055	74543056	A01177:95:HFCNFDSX5:4:1123:28447:26365/1	60	+
chr12	76379833	76379834	A01177:95:HFCNFDSX5:4:1267:22417:1110/1	60	+
chr12	76485096	76485097	A01177:95:HFCNFDSX5:4:1273:11207:20181/1	60	+
chr12	76591849	76591850	A01177:95:HFCNFDSX5:4:1116:23547:22670/1	60	-
chr12	76808182	76808183	A01177:95:HFCNFDSX5:4:1130:17427:23093/1	60	+
chr12	76815928	76815929	A01177:95:HFCNFDSX5:4:1103:4074:24518/1	60	-
chr12	76822794	76822795	A01177:95:HFCNFDSX5:4:1134:26549:31093	60	-
chr12	79029464	79029465	A01177:95:HFCNFDSX5:4:1228:10203:22420/1	60	-
chr12	79094812	79094813	A01177:95:HFCNFDSX5:4:2514:23050:19774/1	60	-
chr12	79633428	79633429	A01177:95:HFCNFDSX5:4:1542:4056:33098/1	60	+
chr12	79825416	79825417	A01177:95:HFCNFDSX5:4:1230:17716:29481/1	60	+
chr12	80779604	80779605	A01177:95:HFCNFDSX5:4:1230:12355:19820/1	60	+
chr12	82421114	82421115	A01177:95:HFCNFDSX5:4:2453:19090:8469/1	60	+
chr12	83941228	83941229	A01177:95:HFCNFDSX5:4:1502:29062:4038	60	+
chr12	85386098	85386099	A01177:95:HFCNFDSX5:4:1174:24921:9486/1	60	+
chr12	86415187	86415188	A01177:95:HFCNFDSX5:4:1414:23240:28745/1	60	-
chr12	87662472	87662473	A01177:95:HFCNFDSX5:4:1421:7898:28322	60	+
chr12	88080573	88080574	A01177:95:HFCNFDSX5:4:2476:15808:24486	60	-
chr12	88104370	88104371	A01177:95:HFCNFDSX5:4:1556:25654:29543/1	60	-
chr12	88769899	88769900	A01177:95:HFCNFDSX5:4:1162:15447:31344/1	60	-
chr12	89166230	89166231	A01177:95:HFCNFDSX5:4:1642:28393:8140/1	60	+
chr12	89230527	89230528	A01177:95:HFCNFDSX5:4:1417:10113:25081	60	-
chr12	94101559	94101560	A01177:95:HFCNFDSX5:4:2433:6497:14027/1	60	+
chr12	94136095	94136096	A01177:95:HFCNFDSX5:4:1455:8034:30624/1	60	+
chr12	94372300	94372301	A01177:95:HFCNFDSX5:4:2624:11686:12273/1	60	+
chr12	95230882	95230883	A01177:95:HFCNFDSX5:4:1239:20383:8829/1	60	-
chr12	96278378	96278379	A01177:95:HFCNFDSX5:4:2432:25400:31516/1	60	-
chr12	96734800	96734801	A01177:95:HFCNFDSX5:4:1408:16034:3771/1	60	-
chr12	96909452	96909453	A01177:95:HFCNFDSX5:4:1115:5520:25457	60	-
chr12	96938376	96938377	A01177:95:HFCNFDSX5:4:1104:24903:31970/1	60	+
chr12	98672542	98672543	A01177:95:HFCNFDSX5:4:1105:32931:18881/1	60	+
chr12	98968662	98968663	A01177:95:HFCNFDSX5:4:1102:13819:30185/1	60	+
chr12	100780750	100780751	A01177:95:HFCNFDSX5:4:1619:17580:21073	60	+
chr12	101354885	101354886	A01177:95:HFCNFDSX5:4:2321:27353:36965/1	60	+
chr12	101702852	101702853	A01177:95:HFCNFDSX5:4:1135:25391:10864/1	60	+
chr12	104126523	104126524	A01177:95:HFCNFDSX5:4:1239:31331:28354/1	60	-
chr12	104533742	104533743	A01177:95:HFCNFDSX5:4:1102:13349:34037	60	+
chr12	104590680	104590681	A01177:95:HFCNFDSX5:4:2572:2148:10003	60	-
chr12	105136705	105136706	A01177:95:HFCNFDSX5:4:1102:4869:27430/1	60	-
chr12	105143880	105143881	A01177:95:HFCNFDSX5:4:1104:9652:30890/1	60	+
chr12	105169001	105169002	A01177:95:HFCNFDSX5:4:1124:25934:27023/1	60	-
chr12	105692767	105692768	A01177:95:HFCNFDSX5:4:1136:4562:5259/1	60	-
chr12	106367863	106367864	A01177:95:HFCNFDSX5:4:1329:9191:16188/1	60	-
chr12	106827828	106827829	A01177:95:HFCNFDSX5:4:2256:18403:23218/1	60	-
chr12	106890449	106890450	A01177:95:HFCNFDSX5:4:1139:11948:36025/1	60	+
chr12	106997922	106997923	A01177:95:HFCNFDSX5:4:1155:11406:17644/1	60	+
chr12	106997927	106997928	A01177:95:HFCNFDSX5:4:2259:9670:13322/1	60	+
chr12	107021545	107021546	A01177:95:HFCNFDSX5:4:1412:8657:28823/1	60	-
chr12	107054528	107054529	A01177:95:HFCNFDSX5:4:1232:14696:3051/1	60	+
chr12	107055443	107055444	A01177:95:HFCNFDSX5:4:1140:25355:17378/1	60	+
chr12	107695314	107695315	A01177:95:HFCNFDSX5:4:1141:7916:3396/1	60	-
chr12	108686549	108686550	A01177:95:HFCNFDSX5:4:1120:12445:27336/1	60	-
chr12	109981793	109981794	A01177:95:HFCNFDSX5:4:1106:25518:33692/1	60	+
chr12	109990391	109990392	A01177:95:HFCNFDSX5:4:1140:12997:1110/1	60	-
chr12	110011663	110011664	A01177:95:HFCNFDSX5:4:1105:6578:23782/1	60	+
chr12	110027112	110027113	A01177:95:HFCNFDSX5:4:1278:14109:34820/1	60	+
chr12	110088705	110088706	A01177:95:HFCNFDSX5:4:2112:20338:34147/1	60	+
chr12	110216424	110216425	A01177:95:HFCNFDSX5:4:1674:16767:24580/1	60	-
chr12	110557707	110557708	A01177:95:HFCNFDSX5:4:1201:5520:27712/1	60	+
chr12	110558305	110558306	A01177:95:HFCNFDSX5:4:1122:19018:9189/1	60	+
chr12	111519902	111519903	A01177:95:HFCNFDSX5:4:1122:30897:11412/1	60	-
chr12	111802753	111802754	A01177:95:HFCNFDSX5:4:1534:23701:10723	60	+
chr12	111978931	111978932	A01177:95:HFCNFDSX5:4:1454:15646:16845/1	60	+
chr12	112030448	112030449	A01177:95:HFCNFDSX5:4:1234:17662:5149/1	60	-
chr12	112050672	112050673	A01177:95:HFCNFDSX5:4:1216:25554:6010/1	60	+
chr12	112098537	112098538	A01177:95:HFCNFDSX5:4:2522:12988:15248	60	-
chr12	112100194	112100195	A01177:95:HFCNFDSX5:4:2128:26395:30577	60	+
chr12	112165509	112165510	A01177:95:HFCNFDSX5:4:2605:3522:16517/1	60	-
chr12	112203912	112203913	A01177:95:HFCNFDSX5:4:1665:29487:8876/1	60	+
chr12	112205032	112205033	A01177:95:HFCNFDSX5:4:1161:28763:1861	60	+
chr12	112307827	112307828	A01177:95:HFCNFDSX5:4:1104:8178:32283	60	+
chr12	112341607	112341608	A01177:95:HFCNFDSX5:4:1506:22833:28322/1	60	+
chr12	112353199	112353200	A01177:95:HFCNFDSX5:4:1109:26178:36307/1	60	+
chr12	112406101	112406102	A01177:95:HFCNFDSX5:4:1127:19623:36417/1	60	-
chr12	112456528	112456529	A01177:95:HFCNFDSX5:4:1147:3179:26475/1	60	+
chr12	112983316	112983317	A01177:95:HFCNFDSX5:4:1529:21079:33270	60	+
chr12	116051673	116051674	A01177:95:HFCNFDSX5:4:2401:6379:21089/1	60	+
chr12	116053182	116053183	A01177:95:HFCNFDSX5:4:1106:12816:15546/1	60	+
chr12	116125427	116125428	A01177:95:HFCNFDSX5:4:1462:4074:24987/1	60	-
chr12	116139399	116139400	A01177:95:HFCNFDSX5:4:1262:12617:30232	60	+
chr12	116190466	116190467	A01177:95:HFCNFDSX5:4:1151:11270:34350/1	60	+
chr12	116195206	116195207	A01177:95:HFCNFDSX5:4:1116:26214:15922/1	60	+
chr12	116195207	116195208	A01177:95:HFCNFDSX5:4:1436:30960:8578	60	+
chr12	116223827	116223828	A01177:95:HFCNFDSX5:4:2566:12337:8891/1	60	-
chr12	116231750	116231751	A01177:95:HFCNFDSX5:4:1436:5565:7373/1	60	+
chr12	116239075	116239076	A01177:95:HFCNFDSX5:4:1169:23647:20776/1	60	-
chr12	116593113	116593114	A01177:95:HFCNFDSX5:4:1545:9679:7733/1	60	-
chr12	117932286	117932287	A01177:95:HFCNFDSX5:4:2667:19262:18787/1	60	-
chr12	118253328	118253329	A01177:95:HFCNFDSX5:4:1172:12472:9533/1	60	-
chr12	119487489	119487490	A01177:95:HFCNFDSX5:4:1157:12174:9925/1	60	+
chr12	119770362	119770363	A01177:95:HFCNFDSX5:4:1178:17363:35477/1	60	+
chr12	119876063	119876064	A01177:95:HFCNFDSX5:4:1255:1479:2988/1	60	+
chr12	120145432	120145433	A01177:95:HFCNFDSX5:4:1474:24234:4069/1	60	+
chr12	120513678	120513679	A01177:95:HFCNFDSX5:4:1330:19515:18850	60	+
chr12	120564404	120564405	A01177:95:HFCNFDSX5:4:1401:15338:28776/1	60	-
chr12	120800714	120800715	A01177:95:HFCNFDSX5:4:1113:29026:2785	60	+
chr12	120800715	120800716	A01177:95:HFCNFDSX5:4:1224:26802:9643	60	+
chr12	120803769	120803770	A01177:95:HFCNFDSX5:4:1112:19822:23202/1	60	+
chr12	120810380	120810381	A01177:95:HFCNFDSX5:4:2212:21811:34851	60	+
chr12	120817279	120817280	A01177:95:HFCNFDSX5:4:1151:19958:19116/1	60	-
chr12	120820883	120820884	A01177:95:HFCNFDSX5:4:2610:6171:6856/1	60	-
chr12	120865758	120865759	A01177:95:HFCNFDSX5:4:1143:13810:28103/1	60	+
chr12	120871085	120871086	A01177:95:HFCNFDSX5:4:1120:22453:21872/1	60	-
chr12	120884182	120884183	A01177:95:HFCNFDSX5:4:1146:23348:17942/1	60	+
chr12	121320337	121320338	A01177:95:HFCNFDSX5:4:1117:1687:18098/1	60	+
chr12	121334350	121334351	A01177:95:HFCNFDSX5:4:1148:30770:2174/1	60	-
chr12	121409436	121409437	A01177:95:HFCNFDSX5:4:1138:4155:1078/1	60	-
chr12	121411368	121411369	A01177:95:HFCNFDSX5:4:1363:1289:23046	60	-
chr12	121461190	121461191	A01177:95:HFCNFDSX5:4:1228:22788:8453	60	-
chr12	121464682	121464683	A01177:95:HFCNFDSX5:4:1141:24894:12352	60	-
chr12	121656883	121656884	A01177:95:HFCNFDSX5:4:1116:5801:10222/1	60	+
chr12	121657412	121657413	A01177:95:HFCNFDSX5:4:1111:2682:12430/1	60	+
chr12	121688836	121688837	A01177:95:HFCNFDSX5:4:1116:30526:34319/1	60	+
chr12	122083195	122083196	A01177:95:HFCNFDSX5:4:1206:7374:14732/1	60	-
chr12	122112271	122112272	A01177:95:HFCNFDSX5:4:1117:31656:10191/1	60	+
chr12	122221233	122221234	A01177:95:HFCNFDSX5:4:1103:23556:11976/1	60	+
chr12	122236441	122236442	A01177:95:HFCNFDSX5:4:1318:30572:21308	60	-
chr12	122312107	122312108	A01177:95:HFCNFDSX5:4:1113:18457:11256/1	60	-
chr12	122365400	122365401	A01177:95:HFCNFDSX5:4:1133:12789:10394/1	60	+
chr12	122478113	122478114	A01177:95:HFCNFDSX5:4:1111:19479:19288/1	60	-
chr12	122481691	122481692	A01177:95:HFCNFDSX5:4:1125:21468:18787/1	60	+
chr12	122482310	122482311	A01177:95:HFCNFDSX5:4:1139:3152:2221/1	60	-
chr12	122490595	122490596	A01177:95:HFCNFDSX5:4:1367:20636:22075/1	60	-
chr12	122522885	122522886	A01177:95:HFCNFDSX5:4:1106:18059:9220/1	60	+
chr12	122543296	122543297	A01177:95:HFCNFDSX5:4:1445:32009:6825/1	60	-
chr12	122557561	122557562	A01177:95:HFCNFDSX5:4:1437:19018:16266	60	-
chr12	122574613	122574614	A01177:95:HFCNFDSX5:4:2521:23755:25285/1	60	+
chr12	122578447	122578448	A01177:95:HFCNFDSX5:4:1431:8269:36041/1	60	-
chr12	122584990	122584991	A01177:95:HFCNFDSX5:4:1142:27507:27492/1	60	+
chr12	122588426	122588427	A01177:95:HFCNFDSX5:4:1256:25400:8970/1	60	+
chr12	122595453	122595454	A01177:95:HFCNFDSX5:4:1221:20645:30232/1	60	+
chr12	122599829	122599830	A01177:95:HFCNFDSX5:4:1229:28619:12258/1	60	-
chr12	122611348	122611349	A01177:95:HFCNFDSX5:4:1218:19723:13197/1	60	+
chr12	122882552	122882553	A01177:95:HFCNFDSX5:4:1252:23637:31908/1	60	-
chr12	122893241	122893242	A01177:95:HFCNFDSX5:4:1118:6587:19570/1	60	+
chr12	123005925	123005926	A01177:95:HFCNFDSX5:4:1563:9082:8829/1	60	+
chr12	123202472	123202473	A01177:95:HFCNFDSX5:4:1163:29604:8860/1	60	+
chr12	123294343	123294344	A01177:95:HFCNFDSX5:4:1261:13584:10457/1	60	+
chr12	123392309	123392310	A01177:95:HFCNFDSX5:4:2672:12138:31438	60	+
chr12	123405669	123405670	A01177:95:HFCNFDSX5:4:2406:10013:11193	60	-
chr12	123658037	123658038	A01177:95:HFCNFDSX5:4:1229:11234:25864	60	-
chr12	123718754	123718755	A01177:95:HFCNFDSX5:4:1352:22878:7576/1	60	-
chr12	124358428	124358429	A01177:95:HFCNFDSX5:4:1212:26666:12226/1	60	+
chr12	124782760	124782761	A01177:95:HFCNFDSX5:4:2606:19253:35117	60	+
chr12	124860069	124860070	A01177:95:HFCNFDSX5:4:1152:13684:27915/1	60	+
chr12	125030389	125030390	A01177:95:HFCNFDSX5:4:1314:24677:32518/1	60	+
chr12	128802054	128802055	A01177:95:HFCNFDSX5:4:2120:27227:15859/1	60	-
chr12	129324808	129324809	A01177:95:HFCNFDSX5:4:1167:19560:33677/1	60	+
chr12	129379737	129379738	A01177:95:HFCNFDSX5:4:1130:5394:28964	60	-
chr12	129544310	129544311	A01177:95:HFCNFDSX5:4:1464:31159:32127/1	60	+
chr12	129567642	129567643	A01177:95:HFCNFDSX5:4:1108:2031:26303/1	60	-
chr12	129606739	129606740	A01177:95:HFCNFDSX5:4:1132:6343:32988/1	60	+
chr12	129657487	129657488	A01177:95:HFCNFDSX5:4:1155:20618:24518/1	60	-
chr12	129692148	129692149	A01177:95:HFCNFDSX5:4:1455:32181:28479/1	60	+
chr12	130801786	130801787	A01177:95:HFCNFDSX5:4:1561:30083:32017	60	-
chr12	131721264	131721265	A01177:95:HFCNFDSX5:4:1407:1154:32456/1	60	+
chr12	131938757	131938758	A01177:95:HFCNFDSX5:4:1164:1407:32017	60	+
chr12	131991020	131991021	A01177:95:HFCNFDSX5:4:1123:3215:3928/1	60	-
chr12	132034342	132034343	A01177:95:HFCNFDSX5:4:1328:13693:5040/1	60	+
chr12	132069200	132069201	A01177:95:HFCNFDSX5:4:1105:18430:25332	60	+
chr12	132091765	132091766	A01177:95:HFCNFDSX5:4:1124:30129:5572	60	+
chr12	132100768	132100769	A01177:95:HFCNFDSX5:4:1163:1208:23938	60	+
chr12	132106594	132106595	A01177:95:HFCNFDSX5:4:1127:32570:18630/1	60	-
chr12	132126193	132126194	A01177:95:HFCNFDSX5:4:1217:10827:2300/1	60	-
chr12	132492872	132492873	A01177:95:HFCNFDSX5:4:1142:32353:18223/1	60	-
chr12	132647856	132647857	A01177:95:HFCNFDSX5:4:1144:28881:17221/1	60	+
chr12	132654082	132654083	A01177:95:HFCNFDSX5:4:1660:14886:28745	60	+
chr12	132654623	132654624	A01177:95:HFCNFDSX5:4:1233:27190:20901/1	60	-
chr12	132655937	132655938	A01177:95:HFCNFDSX5:4:1518:16351:19132/1	60	-
chr12	132655987	132655988	A01177:95:HFCNFDSX5:4:1136:4408:9533/1	60	-
chr12	132741574	132741575	A01177:95:HFCNFDSX5:4:1140:23068:2613/1	60	+
chr12	132749378	132749379	A01177:95:HFCNFDSX5:4:1307:25346:34115/1	60	-
chr12	133123071	133123072	A01177:95:HFCNFDSX5:4:1132:12138:35164/1	60	-
chr12	133189599	133189600	A01177:95:HFCNFDSX5:4:1116:14127:28275/1	60	-
chr12	133192718	133192719	A01177:95:HFCNFDSX5:4:2465:14109:16407/1	60	-
chr13	19615596	19615597	A01177:95:HFCNFDSX5:4:1401:22345:25911/1	60	+
chr13	20028125	20028126	A01177:95:HFCNFDSX5:4:1133:17146:11584/1	60	+
chr13	20643988	20643989	A01177:95:HFCNFDSX5:4:2312:21414:7858/1	60	+
chr13	20795501	20795502	A01177:95:HFCNFDSX5:4:1413:31295:28948/1	60	-
chr13	21415743	21415744	A01177:95:HFCNFDSX5:4:1307:23999:1658/1	60	-
chr13	23823307	23823308	A01177:95:HFCNFDSX5:4:1159:27868:15280/1	60	+
chr13	24910122	24910123	A01177:95:HFCNFDSX5:4:1118:9372:32628/1	60	-
chr13	25107023	25107024	A01177:95:HFCNFDSX5:4:2123:16839:16438/1	60	-
chr13	26333257	26333258	A01177:95:HFCNFDSX5:4:2318:28772:8140/1	60	+
chr13	26372412	26372413	A01177:95:HFCNFDSX5:4:2232:12283:21919/1	60	-
chr13	27110668	27110669	A01177:95:HFCNFDSX5:4:1164:31394:28338/1	60	+
chr13	27175687	27175688	A01177:95:HFCNFDSX5:4:2146:31801:1297	60	-
chr13	27243668	27243669	A01177:95:HFCNFDSX5:4:1422:11668:10394/1	60	+
chr13	27446950	27446951	A01177:95:HFCNFDSX5:4:2333:32606:27117/1	60	+
chr13	27568064	27568065	A01177:95:HFCNFDSX5:4:1144:11957:31751/1	60	+
chr13	27602768	27602769	A01177:95:HFCNFDSX5:4:1210:12346:19617/1	60	+
chr13	27644247	27644248	A01177:95:HFCNFDSX5:4:1167:14534:16078	60	-
chr13	27993430	27993431	A01177:95:HFCNFDSX5:4:1221:29984:5478/1	60	+
chr13	28269406	28269407	A01177:95:HFCNFDSX5:4:1363:6090:18427/1	60	-
chr13	28376074	28376075	A01177:95:HFCNFDSX5:4:1127:7672:15593/1	60	-
chr13	28386942	28386943	A01177:95:HFCNFDSX5:4:1115:13530:1157/1	60	-
chr13	28387235	28387236	A01177:95:HFCNFDSX5:4:1141:1479:24659/1	60	-
chr13	28667286	28667287	A01177:95:HFCNFDSX5:4:1472:6352:22733/1	60	+
chr13	29772764	29772765	A01177:95:HFCNFDSX5:4:1104:9661:19789	60	-
chr13	29804694	29804695	A01177:95:HFCNFDSX5:4:1117:15365:23093/1	60	-
chr13	30209321	30209322	A01177:95:HFCNFDSX5:4:1136:30807:19867/1	60	-
chr13	30224445	30224446	A01177:95:HFCNFDSX5:4:2558:23222:3067/1	60	-
chr13	30229128	30229129	A01177:95:HFCNFDSX5:4:1463:1506:23484	60	+
chr13	30230290	30230291	A01177:95:HFCNFDSX5:4:1103:10493:23234/1	60	+
chr13	30243264	30243265	A01177:95:HFCNFDSX5:4:1103:16062:1125/1	60	+
chr13	30630580	30630581	A01177:95:HFCNFDSX5:4:1130:29243:36573/1	60	-
chr13	32371794	32371795	A01177:95:HFCNFDSX5:4:1357:8585:8155/1	60	-
chr13	32398615	32398616	A01177:95:HFCNFDSX5:4:1177:32723:9377	60	-
chr13	32611470	32611471	A01177:95:HFCNFDSX5:4:1247:24252:22514/1	60	+
chr13	32663629	32663630	A01177:95:HFCNFDSX5:4:2131:10619:33379	60	-
chr13	32692580	32692581	A01177:95:HFCNFDSX5:4:1160:26838:3035/1	60	+
chr13	32754108	32754109	A01177:95:HFCNFDSX5:4:1275:13801:34162/1	60	-
chr13	33196809	33196810	A01177:95:HFCNFDSX5:4:2203:21902:32816/1	60	-
chr13	36064471	36064472	A01177:95:HFCNFDSX5:4:1158:15854:15483/1	60	-
chr13	36064473	36064474	A01177:95:HFCNFDSX5:4:1307:6316:5384/1	60	-
chr13	41205515	41205516	A01177:95:HFCNFDSX5:4:1427:17400:26710	60	-
chr13	41231481	41231482	A01177:95:HFCNFDSX5:4:2423:28158:3662	60	+
chr13	41496105	41496106	A01177:95:HFCNFDSX5:4:2525:22281:18693/1	60	+
chr13	41790887	41790888	A01177:95:HFCNFDSX5:4:1165:14525:23547	60	-
chr13	41799737	41799738	A01177:95:HFCNFDSX5:4:1120:10357:25848/1	60	-
chr13	42104314	42104315	A01177:95:HFCNFDSX5:4:2228:20726:21449/1	60	-
chr13	42902986	42902987	A01177:95:HFCNFDSX5:4:1372:9751:15718/1	60	+
chr13	44450288	44450289	A01177:95:HFCNFDSX5:4:2436:9706:15389/1	60	+
chr13	44528322	44528323	A01177:95:HFCNFDSX5:4:1141:20446:34366/1	60	+
chr13	45156317	45156318	A01177:95:HFCNFDSX5:4:2451:20302:6997	60	-
chr13	45492842	45492843	A01177:95:HFCNFDSX5:4:1218:17445:15828/1	60	-
chr13	46017217	46017218	A01177:95:HFCNFDSX5:4:1504:9200:28980/1	60	+
chr13	46710574	46710575	A01177:95:HFCNFDSX5:4:1242:24225:17957	60	-
chr13	48079023	48079024	A01177:95:HFCNFDSX5:4:2243:25870:16110	60	-
chr13	48516180	48516181	A01177:95:HFCNFDSX5:4:1120:6397:35493/1	60	-
chr13	48526006	48526007	A01177:95:HFCNFDSX5:4:2113:15085:10520/1	60	-
chr13	48574746	48574747	A01177:95:HFCNFDSX5:4:2306:32072:33708/1	60	+
chr13	49008421	49008422	A01177:95:HFCNFDSX5:4:1217:23665:26976	60	-
chr13	49711880	49711881	A01177:95:HFCNFDSX5:4:1475:2564:17206/1	60	+
chr13	50063389	50063390	A01177:95:HFCNFDSX5:4:1102:27227:20149/1	60	+
chr13	50070258	50070259	A01177:95:HFCNFDSX5:4:1306:12617:10128/1	60	+
chr13	50099209	50099210	A01177:95:HFCNFDSX5:4:1121:29152:30467/1	60	+
chr13	50216107	50216108	A01177:95:HFCNFDSX5:4:2373:18864:5697/1	60	-
chr13	50655909	50655910	A01177:95:HFCNFDSX5:4:1131:29460:25520/1	60	-
chr13	50815757	50815758	A01177:95:HFCNFDSX5:4:1102:7157:4272/1	60	-
chr13	51378266	51378267	A01177:95:HFCNFDSX5:4:1135:4499:24815	60	-
chr13	51578425	51578426	A01177:95:HFCNFDSX5:4:1341:18466:15248/1	60	+
chr13	52121753	52121754	A01177:95:HFCNFDSX5:4:2275:17924:25207/1	60	-
chr13	52670329	52670330	A01177:95:HFCNFDSX5:4:2357:28556:2440/1	60	-
chr13	55278778	55278779	A01177:95:HFCNFDSX5:4:1647:6054:20682/1	60	+
chr13	56062411	56062412	A01177:95:HFCNFDSX5:4:2270:31268:28025	60	+
chr13	56551352	56551353	A01177:95:HFCNFDSX5:4:1634:31403:13886/1	60	+
chr13	59990187	59990188	A01177:95:HFCNFDSX5:4:1122:10926:35697/1	60	+
chr13	63170574	63170575	A01177:95:HFCNFDSX5:4:1153:23339:31454/1	60	+
chr13	63317794	63317795	A01177:95:HFCNFDSX5:4:1217:6949:21198/1	60	+
chr13	64009737	64009738	A01177:95:HFCNFDSX5:4:1438:31177:2660/1	60	-
chr13	64071032	64071033	A01177:95:HFCNFDSX5:4:1257:3748:27993/1	60	-
chr13	64544918	64544919	A01177:95:HFCNFDSX5:4:1110:32714:9079	60	+
chr13	64991587	64991588	A01177:95:HFCNFDSX5:4:1147:11360:33661/1	60	+
chr13	65074779	65074780	A01177:95:HFCNFDSX5:4:2168:15447:17534/1	60	-
chr13	66352162	66352163	A01177:95:HFCNFDSX5:4:1143:26512:13964	60	-
chr13	66394186	66394187	A01177:95:HFCNFDSX5:4:1548:2763:18646/1	60	+
chr13	66448984	66448985	A01177:95:HFCNFDSX5:4:1167:4508:10739/1	60	+
chr13	66916899	66916900	A01177:95:HFCNFDSX5:4:1115:30544:22545/1	60	+
chr13	67056201	67056202	A01177:95:HFCNFDSX5:4:1523:30915:20087/1	60	-
chr13	67183896	67183897	A01177:95:HFCNFDSX5:4:1111:17870:30655/1	60	+
chr13	67266217	67266218	A01177:95:HFCNFDSX5:4:1365:9127:30608/1	60	-
chr13	67352123	67352124	A01177:95:HFCNFDSX5:4:1452:7925:33442/1	60	+
chr13	67364861	67364862	A01177:95:HFCNFDSX5:4:1464:10836:21230	60	-
chr13	67373834	67373835	A01177:95:HFCNFDSX5:4:1163:3938:14763/1	60	+
chr13	67381616	67381617	A01177:95:HFCNFDSX5:4:1236:9751:34757/1	60	+
chr13	67485740	67485741	A01177:95:HFCNFDSX5:4:1123:6858:18787/1	60	+
chr13	67488232	67488233	A01177:95:HFCNFDSX5:4:1155:22860:16250/1	60	-
chr13	67811131	67811132	A01177:95:HFCNFDSX5:4:1108:9968:28964/1	60	-
chr13	68627059	68627060	A01177:95:HFCNFDSX5:4:1157:16595:22060/1	60	+
chr13	68671243	68671244	A01177:95:HFCNFDSX5:4:2138:30445:16736	60	-
chr13	69320487	69320488	A01177:95:HFCNFDSX5:4:1141:20392:22373/1	60	+
chr13	71446707	71446708	A01177:95:HFCNFDSX5:4:1533:17381:16720/1	60	-
chr13	71795565	71795566	A01177:95:HFCNFDSX5:4:1370:23547:17503	60	+
chr13	72710061	72710062	A01177:95:HFCNFDSX5:4:1102:3079:2253/1	60	-
chr13	73930747	73930748	A01177:95:HFCNFDSX5:4:1122:10700:9095/1	60	+
chr13	73972883	73972884	A01177:95:HFCNFDSX5:4:2221:12057:21559/1	60	-
chr13	75317167	75317168	A01177:95:HFCNFDSX5:4:1276:5303:30342/1	60	+
chr13	75573259	75573260	A01177:95:HFCNFDSX5:4:1219:30056:30780	60	-
chr13	76293213	76293214	A01177:95:HFCNFDSX5:4:1128:18828:15593	60	-
chr13	77138637	77138638	A01177:95:HFCNFDSX5:4:1128:12707:22341/1	60	+
chr13	77348388	77348389	A01177:95:HFCNFDSX5:4:1616:15591:10833	60	+
chr13	78257032	78257033	A01177:95:HFCNFDSX5:4:1527:9968:34882/1	60	+
chr13	78303605	78303606	A01177:95:HFCNFDSX5:4:1221:25391:9173/1	60	-
chr13	78588173	78588174	A01177:95:HFCNFDSX5:4:1327:3622:5760/1	60	-
chr13	79341600	79341601	A01177:95:HFCNFDSX5:4:1324:20862:16548/1	60	-
chr13	79357303	79357304	A01177:95:HFCNFDSX5:4:1507:7545:19664/1	60	+
chr13	80338314	80338315	A01177:95:HFCNFDSX5:4:1175:28519:13870	60	-
chr13	85428933	85428934	A01177:95:HFCNFDSX5:4:1145:16586:3192/1	60	+
chr13	85518040	85518041	A01177:95:HFCNFDSX5:4:2511:8847:12211/1	60	-
chr13	85544305	85544306	A01177:95:HFCNFDSX5:4:1130:22987:6104/1	60	-
chr13	86001651	86001652	A01177:95:HFCNFDSX5:4:1134:23050:2863/1	60	-
chr13	86286169	86286170	A01177:95:HFCNFDSX5:4:2216:24578:28119/1	60	-
chr13	86479447	86479448	A01177:95:HFCNFDSX5:4:1212:6036:7842/1	60	+
chr13	86749210	86749211	A01177:95:HFCNFDSX5:4:1156:21721:29716/1	60	+
chr13	87059922	87059923	A01177:95:HFCNFDSX5:4:2239:20021:2190	60	-
chr13	87110677	87110678	A01177:95:HFCNFDSX5:4:1121:9317:19601/1	60	-
chr13	87579169	87579170	A01177:95:HFCNFDSX5:4:1367:8657:14951/1	60	-
chr13	87820536	87820537	A01177:95:HFCNFDSX5:4:1521:3649:35305/1	60	+
chr13	88143300	88143301	A01177:95:HFCNFDSX5:4:1143:14018:26490/1	60	-
chr13	88801407	88801408	A01177:95:HFCNFDSX5:4:1271:18466:18975	60	-
chr13	88913516	88913517	A01177:95:HFCNFDSX5:4:1313:3604:24267/1	60	+
chr13	92608442	92608443	A01177:95:HFCNFDSX5:4:1101:26350:2785/1	60	+
chr13	93230911	93230912	A01177:95:HFCNFDSX5:4:1339:8024:7717	60	-
chr13	94304796	94304797	A01177:95:HFCNFDSX5:4:1609:23637:27367	60	+
chr13	94600458	94600459	A01177:95:HFCNFDSX5:4:1236:9977:24502/1	60	-
chr13	95320277	95320278	A01177:95:HFCNFDSX5:4:1132:30716:20431/1	60	+
chr13	97990368	97990369	A01177:95:HFCNFDSX5:4:1316:21215:8797/1	60	-
chr13	99521030	99521031	A01177:95:HFCNFDSX5:4:1126:20971:9001/1	60	+
chr13	100460851	100460852	A01177:95:HFCNFDSX5:4:1277:3495:5040/1	60	+
chr13	102641447	102641448	A01177:95:HFCNFDSX5:4:2132:14389:32643/1	60	-
chr13	102662767	102662768	A01177:95:HFCNFDSX5:4:1129:22101:10582/1	60	+
chr13	102861493	102861494	A01177:95:HFCNFDSX5:4:1164:5620:24533/1	60	+
chr13	103287223	103287224	A01177:95:HFCNFDSX5:4:1674:31855:15295	60	+
chr13	105741445	105741446	A01177:95:HFCNFDSX5:4:1332:4020:25019/1	60	-
chr13	108232016	108232017	A01177:95:HFCNFDSX5:4:1136:3414:15389	60	-
chr13	110655162	110655163	A01177:95:HFCNFDSX5:4:1118:21233:6230/1	60	-
chr13	111158219	111158220	A01177:95:HFCNFDSX5:4:1541:22679:1783/1	60	-
chr13	112631429	112631430	A01177:95:HFCNFDSX5:4:1143:19587:19288	60	+
chr13	113195314	113195315	A01177:95:HFCNFDSX5:4:2107:29496:34475/1	60	+
chr13	113245188	113245189	A01177:95:HFCNFDSX5:4:1102:16803:26303	60	-
chr13	113255366	113255367	A01177:95:HFCNFDSX5:4:1304:22580:36495/1	60	+
chr13	113335014	113335015	A01177:95:HFCNFDSX5:4:1623:24469:31438/1	60	-
chr13	114247658	114247659	A01177:95:HFCNFDSX5:4:1114:21278:2519/1	60	-
chr13	114257312	114257313	A01177:95:HFCNFDSX5:4:1275:9344:10911/1	60	+
chr13	114257662	114257663	A01177:95:HFCNFDSX5:4:1127:15185:1454/1	60	-
chr14	20795546	20795547	A01177:95:HFCNFDSX5:4:2246:5918:30624/1	60	-
chr14	21223655	21223656	A01177:95:HFCNFDSX5:4:2416:5023:14700/1	60	-
chr14	21241242	21241243	A01177:95:HFCNFDSX5:4:1232:14733:14168/1	60	-
chr14	21263648	21263649	A01177:95:HFCNFDSX5:4:1101:10474:29340/1	60	-
chr14	21264322	21264323	A01177:95:HFCNFDSX5:4:1133:11487:30592/1	60	+
chr14	21396907	21396908	A01177:95:HFCNFDSX5:4:1145:16378:27445/1	60	-
chr14	21504399	21504400	A01177:95:HFCNFDSX5:4:1129:18014:15468/1	60	-
chr14	22939679	22939680	A01177:95:HFCNFDSX5:4:1324:1036:13150/1	60	-
chr14	23027727	23027728	A01177:95:HFCNFDSX5:4:1121:24994:35665/1	60	-
chr14	23064446	23064447	A01177:95:HFCNFDSX5:4:1102:18593:32471/1	60	-
chr14	23075985	23075986	A01177:95:HFCNFDSX5:4:2246:2853:23062/1	60	+
chr14	23087347	23087348	A01177:95:HFCNFDSX5:4:2213:23393:3270	60	-
chr14	23591218	23591219	A01177:95:HFCNFDSX5:4:1264:6867:34992/1	60	+
chr14	23602476	23602477	A01177:95:HFCNFDSX5:4:1131:19108:17895/1	60	-
chr14	24139495	24139496	A01177:95:HFCNFDSX5:4:1117:28528:12727	60	-
chr14	24968853	24968854	A01177:95:HFCNFDSX5:4:1153:27805:26318/1	60	+
chr14	28155909	28155910	A01177:95:HFCNFDSX5:4:2436:24686:16939/1	60	-
chr14	30570478	30570479	A01177:95:HFCNFDSX5:4:1671:20618:5541/1	60	+
chr14	30589895	30589896	A01177:95:HFCNFDSX5:4:1623:29441:15969/1	60	+
chr14	30613893	30613894	A01177:95:HFCNFDSX5:4:1170:21016:1501/1	60	-
chr14	30925932	30925933	A01177:95:HFCNFDSX5:4:1106:16568:33692	60	-
chr14	31135528	31135529	A01177:95:HFCNFDSX5:4:1317:19940:7654/1	60	+
chr14	32118326	32118327	A01177:95:HFCNFDSX5:4:1348:20157:23187/1	60	-
chr14	32482443	32482444	A01177:95:HFCNFDSX5:4:1109:15863:6073/1	60	-
chr14	33012839	33012840	A01177:95:HFCNFDSX5:4:1547:22263:14935/1	60	+
chr14	34626070	34626071	A01177:95:HFCNFDSX5:4:2143:13042:28338/1	60	-
chr14	34848445	34848446	A01177:95:HFCNFDSX5:4:1172:30427:16861/1	60	-
chr14	34866904	34866905	A01177:95:HFCNFDSX5:4:1104:10908:30843/1	60	+
chr14	35014247	35014248	A01177:95:HFCNFDSX5:4:1111:8467:14184/1	60	+
chr14	35242230	35242231	A01177:95:HFCNFDSX5:4:1475:27444:21559/1	60	+
chr14	35572155	35572156	A01177:95:HFCNFDSX5:4:1123:30599:7012/1	60	+
chr14	35657344	35657345	A01177:95:HFCNFDSX5:4:1515:16297:26271	60	-
chr14	35658800	35658801	A01177:95:HFCNFDSX5:4:1113:13141:27132/1	60	-
chr14	35721530	35721531	A01177:95:HFCNFDSX5:4:1120:7907:32878/1	60	-
chr14	39041897	39041898	A01177:95:HFCNFDSX5:4:1177:24731:26506/1	60	-
chr14	40494689	40494690	A01177:95:HFCNFDSX5:4:1118:10682:26819	60	+
chr14	44517867	44517868	A01177:95:HFCNFDSX5:4:2117:30987:21089	60	+
chr14	47331141	47331142	A01177:95:HFCNFDSX5:4:1222:13810:15045/1	60	-
chr14	47954495	47954496	A01177:95:HFCNFDSX5:4:1120:3730:5635/1	60	-
chr14	48236172	48236173	A01177:95:HFCNFDSX5:4:1458:8169:23531/1	60	+
chr14	50438800	50438801	A01177:95:HFCNFDSX5:4:1101:19976:15452/1	60	-
chr14	50450172	50450173	A01177:95:HFCNFDSX5:4:2651:4083:14700	60	+
chr14	50479355	50479356	A01177:95:HFCNFDSX5:4:1169:7943:17221/1	60	+
chr14	50645079	50645080	A01177:95:HFCNFDSX5:4:1102:6072:13385/1	60	+
chr14	50760032	50760033	A01177:95:HFCNFDSX5:4:2217:19407:4413/1	60	-
chr14	51078563	51078564	A01177:95:HFCNFDSX5:4:1244:9308:36996	60	-
chr14	51998066	51998067	A01177:95:HFCNFDSX5:4:1119:16260:11835/1	60	-
chr14	52540276	52540277	A01177:95:HFCNFDSX5:4:1174:2682:32910/1	60	-
chr14	52642300	52642301	A01177:95:HFCNFDSX5:4:1642:22372:6762/1	60	+
chr14	52865635	52865636	A01177:95:HFCNFDSX5:4:1614:21721:11271	60	-
chr14	53069177	53069178	A01177:95:HFCNFDSX5:4:1239:11912:10535	60	-
chr14	53089397	53089398	A01177:95:HFCNFDSX5:4:1651:11858:29324/1	60	+
chr14	54645811	54645812	A01177:95:HFCNFDSX5:4:1103:30770:32988/1	60	-
chr14	55155487	55155488	A01177:95:HFCNFDSX5:4:1509:11243:6308/1	60	+
chr14	55582810	55582811	A01177:95:HFCNFDSX5:4:2456:4010:8656	60	-
chr14	55588619	55588620	A01177:95:HFCNFDSX5:4:1165:12301:36761/1	60	+
chr14	55623293	55623294	A01177:95:HFCNFDSX5:4:1106:16848:5274/1	60	+
chr14	55624228	55624229	A01177:95:HFCNFDSX5:4:2646:21477:26850/1	60	-
chr14	56268553	56268554	A01177:95:HFCNFDSX5:4:1255:17553:9846/1	60	-
chr14	56313828	56313829	A01177:95:HFCNFDSX5:4:1140:32570:23641	60	+
chr14	56354992	56354993	A01177:95:HFCNFDSX5:4:1363:2772:4852	60	-
chr14	56616777	56616778	A01177:95:HFCNFDSX5:4:1139:9227:1470/1	60	-
chr14	57223699	57223700	A01177:95:HFCNFDSX5:4:2312:27697:9314/1	60	+
chr14	57648956	57648957	A01177:95:HFCNFDSX5:4:1103:16324:3082	60	+
chr14	58213303	58213304	A01177:95:HFCNFDSX5:4:1153:14769:31454/1	60	+
chr14	58353488	58353489	A01177:95:HFCNFDSX5:4:1117:17815:29528/1	60	+
chr14	58366812	58366813	A01177:95:HFCNFDSX5:4:1164:12129:34585/1	60	-
chr14	58495951	58495952	A01177:95:HFCNFDSX5:4:1205:24795:26115/1	60	-
chr14	60105227	60105228	A01177:95:HFCNFDSX5:4:1674:29695:32158/1	60	-
chr14	60951444	60951445	A01177:95:HFCNFDSX5:4:1135:14208:17174/1	60	-
chr14	63470507	63470508	A01177:95:HFCNFDSX5:4:1156:31150:32831/1	60	+
chr14	63495612	63495613	A01177:95:HFCNFDSX5:4:1137:29722:29199/1	60	-
chr14	63812159	63812160	A01177:95:HFCNFDSX5:4:1136:3613:7905/1	60	-
chr14	65267846	65267847	A01177:95:HFCNFDSX5:4:1561:1081:24533/1	60	-
chr14	65583764	65583765	A01177:95:HFCNFDSX5:4:1119:4616:18004/1	60	-
chr14	65591326	65591327	A01177:95:HFCNFDSX5:4:1148:11939:13714/1	60	-
chr14	66668916	66668917	A01177:95:HFCNFDSX5:4:1114:19045:33692/1	60	+
chr14	66985394	66985395	A01177:95:HFCNFDSX5:4:1213:9281:2816/1	60	+
chr14	66986650	66986651	A01177:95:HFCNFDSX5:4:1117:9372:8484/1	60	+
chr14	67005526	67005527	A01177:95:HFCNFDSX5:4:1133:27859:26287/1	60	+
chr14	67292488	67292489	A01177:95:HFCNFDSX5:4:1432:14244:20619/1	60	+
chr14	67302717	67302718	A01177:95:HFCNFDSX5:4:1541:15311:26631	60	+
chr14	67590536	67590537	A01177:95:HFCNFDSX5:4:1121:26594:1736/1	60	+
chr14	67811346	67811347	A01177:95:HFCNFDSX5:4:1436:12057:3458/1	60	-
chr14	67992045	67992046	A01177:95:HFCNFDSX5:4:1261:12635:35462/1	60	-
chr14	68744622	68744623	A01177:95:HFCNFDSX5:4:1118:27561:27868/1	60	+
chr14	69383279	69383280	A01177:95:HFCNFDSX5:4:1239:16550:13902/1	60	-
chr14	69423369	69423370	A01177:95:HFCNFDSX5:4:1343:30047:27101	60	+
chr14	69992819	69992820	A01177:95:HFCNFDSX5:4:1351:27534:1329/1	60	-
chr14	70925717	70925718	A01177:95:HFCNFDSX5:4:1375:8513:31673/1	60	-
chr14	70949922	70949923	A01177:95:HFCNFDSX5:4:1302:9905:14512/1	60	+
chr14	71021908	71021909	A01177:95:HFCNFDSX5:4:1473:15926:33896/1	60	-
chr14	71054958	71054959	A01177:95:HFCNFDSX5:4:1510:22851:11569/1	60	+
chr14	71410543	71410544	A01177:95:HFCNFDSX5:4:1151:5972:33004/1	60	-
chr14	71494054	71494055	A01177:95:HFCNFDSX5:4:1406:22571:14622	60	-
chr14	72666827	72666828	A01177:95:HFCNFDSX5:4:1172:8449:7952/1	60	+
chr14	72787488	72787489	A01177:95:HFCNFDSX5:4:2331:8214:5572	60	+
chr14	73071016	73071017	A01177:95:HFCNFDSX5:4:1669:22200:20275	60	+
chr14	73077154	73077155	A01177:95:HFCNFDSX5:4:1241:7111:2534/1	60	+
chr14	73664314	73664315	A01177:95:HFCNFDSX5:4:2322:32036:24095/1	60	-
chr14	73664316	73664317	A01177:95:HFCNFDSX5:4:1419:23728:11866	60	-
chr14	74009235	74009236	A01177:95:HFCNFDSX5:4:1528:31982:27915	60	-
chr14	74114449	74114450	A01177:95:HFCNFDSX5:4:1245:9634:10191	60	-
chr14	74827153	74827154	A01177:95:HFCNFDSX5:4:1136:22607:24361/1	60	+
chr14	75094365	75094366	A01177:95:HFCNFDSX5:4:1252:11912:16924/1	60	-
chr14	75775316	75775317	A01177:95:HFCNFDSX5:4:2265:28655:10285	60	+
chr14	76801172	76801173	A01177:95:HFCNFDSX5:4:1318:28122:20165/1	60	-
chr14	77353355	77353356	A01177:95:HFCNFDSX5:4:1512:8413:19758/1	60	-
chr14	78982083	78982084	A01177:95:HFCNFDSX5:4:1638:25427:6355/1	60	-
chr14	83230499	83230500	A01177:95:HFCNFDSX5:4:1308:30318:34303/1	60	-
chr14	83253916	83253917	A01177:95:HFCNFDSX5:4:1141:31593:21637/1	60	-
chr14	83750659	83750660	A01177:95:HFCNFDSX5:4:2278:7139:35869	60	+
chr14	88754511	88754512	A01177:95:HFCNFDSX5:4:1613:31430:9204/1	60	-
chr14	90029751	90029752	A01177:95:HFCNFDSX5:4:1175:24713:6903	60	+
chr14	90868129	90868130	A01177:95:HFCNFDSX5:4:1308:26738:20494/1	60	-
chr14	90924344	90924345	A01177:95:HFCNFDSX5:4:1207:4878:5901/1	60	+
chr14	90928392	90928393	A01177:95:HFCNFDSX5:4:1170:26313:17816/1	60	-
chr14	91029400	91029401	A01177:95:HFCNFDSX5:4:1208:5294:33552/1	60	+
chr14	91209798	91209799	A01177:95:HFCNFDSX5:4:1130:18502:10833/1	60	+
chr14	91267314	91267315	A01177:95:HFCNFDSX5:4:1366:4652:7388	60	-
chr14	91974359	91974360	A01177:95:HFCNFDSX5:4:1108:16188:5165/1	60	+
chr14	91976697	91976698	A01177:95:HFCNFDSX5:4:1665:23330:7545/1	60	-
chr14	91990004	91990005	A01177:95:HFCNFDSX5:4:1126:8034:6073/1	60	-
chr14	92022810	92022811	A01177:95:HFCNFDSX5:4:1108:2483:12774/1	60	-
chr14	92803528	92803529	A01177:95:HFCNFDSX5:4:1232:11514:20744/1	60	+
chr14	95114704	95114705	A01177:95:HFCNFDSX5:4:2256:20437:28432/1	60	+
chr14	95533106	95533107	A01177:95:HFCNFDSX5:4:2540:13205:14653/1	60	-
chr14	96284654	96284655	A01177:95:HFCNFDSX5:4:1134:4824:30577/1	60	-
chr14	96328365	96328366	A01177:95:HFCNFDSX5:4:2571:4128:23797/1	60	-
chr14	96333848	96333849	A01177:95:HFCNFDSX5:4:1137:18159:23578/1	60	-
chr14	96353205	96353206	A01177:95:HFCNFDSX5:4:1142:7247:34835/1	60	+
chr14	96412785	96412786	A01177:95:HFCNFDSX5:4:1636:15302:24987	60	-
chr14	96549517	96549518	A01177:95:HFCNFDSX5:4:1106:25147:15828/1	60	+
chr14	96551691	96551692	A01177:95:HFCNFDSX5:4:1141:6985:17879/1	60	+
chr14	96826308	96826309	A01177:95:HFCNFDSX5:4:1126:29857:15248/1	60	+
chr14	96846944	96846945	A01177:95:HFCNFDSX5:4:1124:1470:27806/1	60	+
chr14	97718469	97718470	A01177:95:HFCNFDSX5:4:1378:21133:13855/1	60	-
chr14	97991533	97991534	A01177:95:HFCNFDSX5:4:2553:6334:14403/1	60	-
chr14	98013312	98013313	A01177:95:HFCNFDSX5:4:1142:22363:2581/1	60	+
chr14	98052470	98052471	A01177:95:HFCNFDSX5:4:1443:23556:4147/1	60	+
chr14	98122042	98122043	A01177:95:HFCNFDSX5:4:1317:12463:24518/1	60	-
chr14	98147877	98147878	A01177:95:HFCNFDSX5:4:2163:23936:35117/1	60	-
chr14	98151670	98151671	A01177:95:HFCNFDSX5:4:1402:20925:3286/1	60	+
chr14	98159737	98159738	A01177:95:HFCNFDSX5:4:1101:8802:3521/1	60	+
chr14	98185641	98185642	A01177:95:HFCNFDSX5:4:1153:5376:25614/1	60	-
chr14	98205473	98205474	A01177:95:HFCNFDSX5:4:1161:32868:33113	60	-
chr14	98327946	98327947	A01177:95:HFCNFDSX5:4:1132:6008:34162/1	60	+
chr14	98431435	98431436	A01177:95:HFCNFDSX5:4:1326:4842:35587/1	60	+
chr14	98484412	98484413	A01177:95:HFCNFDSX5:4:1301:4164:9111/1	60	-
chr14	98487171	98487172	A01177:95:HFCNFDSX5:4:1478:17734:36307/1	60	+
chr14	99222213	99222214	A01177:95:HFCNFDSX5:4:2443:20546:7232/1	60	-
chr14	99401427	99401428	A01177:95:HFCNFDSX5:4:1157:1479:8249/1	60	-
chr14	99443481	99443482	A01177:95:HFCNFDSX5:4:1132:21197:12806/1	60	-
chr14	99981091	99981092	A01177:95:HFCNFDSX5:4:1102:18674:26506/1	60	+
chr14	100002910	100002911	A01177:95:HFCNFDSX5:4:2540:27010:30013/1	60	+
chr14	100090013	100090014	A01177:95:HFCNFDSX5:4:2242:13024:18349/1	60	-
chr14	100100953	100100954	A01177:95:HFCNFDSX5:4:1147:21432:7670/1	60	-
chr14	100250729	100250730	A01177:95:HFCNFDSX5:4:1137:10583:35258/1	60	+
chr14	100268573	100268574	A01177:95:HFCNFDSX5:4:1105:3540:14951/1	60	-
chr14	100350531	100350532	A01177:95:HFCNFDSX5:4:1113:21838:10723/1	60	+
chr14	101904129	101904130	A01177:95:HFCNFDSX5:4:1226:14452:14246/1	60	-
chr14	101979538	101979539	A01177:95:HFCNFDSX5:4:1201:15230:7075/1	60	+
chr14	102153190	102153191	A01177:95:HFCNFDSX5:4:1357:13349:32252/1	60	-
chr14	102652717	102652718	A01177:95:HFCNFDSX5:4:1157:20907:17534/1	60	+
[truncated: 4,568 more rows]
