# Supplementary material for: HIV-1 capsid stability enables inositol phosphate-independent infection of target cells and promotes integration into genes
Source: PLoS Pathog. 2023 Jun 2;19(6):e1011423. doi: 10.1371/journal.ppat.1011423 (PMC10266667; doi:10.1371/journal.ppat.1011423)
Supplement: S2 Data — (TAR.GZ) [file ppat.1011423.s013.tar.gz › CEM_WT_B/CA_T200I/Unique_hg38_integration_sites/8806-GS-7.bed]

chr1	782172	782173	A00252:294:H3YWTDSX5:4:1217:1976:11115/1	60	-
chr1	798119	798120	A00252:294:H3YWTDSX5:4:1562:12563:7717/1	60	-
chr1	809202	809203	A00252:294:H3YWTDSX5:4:1101:11695:5368/1	60	+
chr1	809411	809412	A00252:294:H3YWTDSX5:4:1116:4110:21605/1	60	-
chr1	1106141	1106142	A00252:294:H3YWTDSX5:4:2525:18792:21324	60	-
chr1	1271501	1271502	A00252:294:H3YWTDSX5:4:2645:9417:33959	60	+
chr1	1310790	1310791	A00252:294:H3YWTDSX5:4:1358:4933:11913/1	60	-
chr1	1316145	1316146	A00252:294:H3YWTDSX5:4:1105:26567:34037/1	60	+
chr1	1316203	1316204	A00252:294:H3YWTDSX5:4:1114:30490:5008/1	60	+
chr1	1316310	1316311	A00252:294:H3YWTDSX5:4:2252:32289:14293	60	-
chr1	1316312	1316313	A00252:294:H3YWTDSX5:4:1110:27651:25144/1	60	-
chr1	1317215	1317216	A00252:294:H3YWTDSX5:4:1152:30427:36338/1	60	-
chr1	1373693	1373694	A00252:294:H3YWTDSX5:4:1118:20365:5259	60	+
chr1	1392865	1392866	A00252:294:H3YWTDSX5:4:1122:18267:20290/1	60	+
chr1	1393436	1393437	A00252:294:H3YWTDSX5:4:1120:9616:5337/1	60	+
chr1	1394236	1394237	A00252:294:H3YWTDSX5:4:2261:18349:5306	60	+
chr1	1395418	1395419	A00252:294:H3YWTDSX5:4:1204:2202:28573/1	60	-
chr1	1395817	1395818	A00252:294:H3YWTDSX5:4:2534:5258:17237	60	+
chr1	1397357	1397358	A00252:294:H3YWTDSX5:4:1101:21097:13354/1	60	-
chr1	1404392	1404393	A00252:294:H3YWTDSX5:4:1114:17978:31939	60	+
chr1	1492915	1492916	A00252:294:H3YWTDSX5:4:2573:23213:16767	60	+
chr1	1524999	1525000	A00252:294:H3YWTDSX5:4:1660:6397:27508	60	+
chr1	1654213	1654214	A00252:294:H3YWTDSX5:4:1106:24822:34209/1	60	-
chr1	1671684	1671685	A00252:294:H3YWTDSX5:4:1320:23104:35524	60	-
chr1	1687905	1687906	A00252:294:H3YWTDSX5:4:1112:14714:1548/1	60	-
chr1	1713530	1713531	A00252:294:H3YWTDSX5:4:1338:7717:19398/1	60	-
chr1	1802119	1802120	A00252:294:H3YWTDSX5:4:2651:10746:4163	60	-
chr1	1802345	1802346	A00252:294:H3YWTDSX5:4:2665:5231:1251	60	+
chr1	1839637	1839638	A00252:294:H3YWTDSX5:4:1120:9417:7560/1	60	-
chr1	1846996	1846997	A00252:294:H3YWTDSX5:4:1101:15501:6856/1	60	+
chr1	1846997	1846998	A00252:294:H3YWTDSX5:4:2216:26051:30232	60	+
chr1	1876738	1876739	A00252:294:H3YWTDSX5:4:2266:14281:7623	60	-
chr1	1888255	1888256	A00252:294:H3YWTDSX5:4:1118:6117:12962/1	60	+
chr1	1888256	1888257	A00252:294:H3YWTDSX5:4:2530:17897:33395	60	+
chr1	1888257	1888258	A00252:294:H3YWTDSX5:4:2246:28664:36448	60	+
chr1	2217457	2217458	A00252:294:H3YWTDSX5:4:2668:6515:31688	60	-
chr1	3845318	3845319	A00252:294:H3YWTDSX5:4:1102:25382:15170/1	60	+
chr1	6805263	6805264	A00252:294:H3YWTDSX5:4:2137:7681:4679	60	-
chr1	6852485	6852486	A00252:294:H3YWTDSX5:4:1107:5864:17973/1	60	-
chr1	6869427	6869428	A00252:294:H3YWTDSX5:4:1205:19352:14873/1	60	+
chr1	6874223	6874224	A00252:294:H3YWTDSX5:4:1134:2401:36683/1	60	-
chr1	7826768	7826769	A00252:294:H3YWTDSX5:4:1301:27697:17049/1	60	-
chr1	8368524	8368525	A00252:294:H3YWTDSX5:4:2151:26811:9940	60	+
chr1	8408283	8408284	A00252:294:H3YWTDSX5:4:1267:6885:1266	60	-
chr1	8508905	8508906	A00252:294:H3YWTDSX5:4:1501:12066:35916	60	-
chr1	8508906	8508907	A00252:294:H3YWTDSX5:4:1232:15239:2769/1	60	-
chr1	8523976	8523977	A00252:294:H3YWTDSX5:4:1123:28610:8891	60	+
chr1	8582235	8582236	A00252:294:H3YWTDSX5:4:1139:30626:35086/1	60	-
chr1	8636217	8636218	A00252:294:H3YWTDSX5:4:1169:26377:31046/1	60	-
chr1	8640829	8640830	A00252:294:H3YWTDSX5:4:1175:8314:15577	60	-
chr1	8679104	8679105	A00252:294:H3YWTDSX5:4:1133:18340:29904/1	60	-
chr1	8684760	8684761	A00252:294:H3YWTDSX5:4:2647:24189:10410	60	-
chr1	8684761	8684762	A00252:294:H3YWTDSX5:4:1603:27968:7529	60	-
chr1	8803924	8803925	A00252:294:H3YWTDSX5:4:1151:12762:5243/1	60	-
chr1	9422245	9422246	A00252:294:H3YWTDSX5:4:1110:18023:26537/1	60	-
chr1	9547279	9547280	A00252:294:H3YWTDSX5:4:1369:14552:10535/1	60	-
chr1	9559858	9559859	A00252:294:H3YWTDSX5:4:1530:26467:16203	60	-
chr1	9584151	9584152	A00252:294:H3YWTDSX5:4:1465:24867:11397/1	60	-
chr1	9637852	9637853	A00252:294:H3YWTDSX5:4:1416:1316:6684	60	-
chr1	9770589	9770590	A00252:294:H3YWTDSX5:4:1104:15600:36839/1	60	+
chr1	10098462	10098463	A00252:294:H3YWTDSX5:4:1108:2591:31532/1	60	+
chr1	10107340	10107341	A00252:294:H3YWTDSX5:4:1152:12472:4147/1	60	-
chr1	10300424	10300425	A00252:294:H3YWTDSX5:4:1135:26341:6965/1	60	-
chr1	10460012	10460013	A00252:294:H3YWTDSX5:4:1120:19036:8656/1	60	-
chr1	11192627	11192628	A00252:294:H3YWTDSX5:4:1649:32172:31031	60	-
chr1	11209028	11209029	A00252:294:H3YWTDSX5:4:1251:27950:6590	60	-
chr1	11223840	11223841	A00252:294:H3YWTDSX5:4:1271:5565:23281/1	60	+
chr1	11816246	11816247	A00252:294:H3YWTDSX5:4:1366:16414:36683	60	+
chr1	11984386	11984387	A00252:294:H3YWTDSX5:4:1264:30879:25410/1	60	+
chr1	12234923	12234924	A00252:294:H3YWTDSX5:4:1123:30237:11240/1	60	-
chr1	12293445	12293446	A00252:294:H3YWTDSX5:4:2643:12364:6872	60	-
chr1	12300158	12300159	A00252:294:H3YWTDSX5:4:1125:8766:35305/1	60	+
chr1	12378385	12378386	A00252:294:H3YWTDSX5:4:2151:19271:17362	60	-
chr1	12424903	12424904	A00252:294:H3YWTDSX5:4:1602:2112:23218/1	60	+
chr1	12784883	12784884	A00252:294:H3YWTDSX5:4:2107:15727:11193	60	-
chr1	13706418	13706419	A00252:294:H3YWTDSX5:4:1443:27208:13823/1	60	+
chr1	13774228	13774229	A00252:294:H3YWTDSX5:4:1242:31376:16407	60	-
chr1	14520513	14520514	A00252:294:H3YWTDSX5:4:1147:27398:10520/1	60	+
chr1	14781243	14781244	A00252:294:H3YWTDSX5:4:1525:23511:29935	60	-
chr1	15375640	15375641	A00252:294:H3YWTDSX5:4:1173:15835:17581/1	60	-
chr1	15573369	15573370	A00252:294:H3YWTDSX5:4:1405:18511:3051	60	+
chr1	15575697	15575698	A00252:294:H3YWTDSX5:4:2310:26765:1313	60	-
chr1	15903510	15903511	A00252:294:H3YWTDSX5:4:1342:11523:25551	60	-
chr1	15908246	15908247	A00252:294:H3YWTDSX5:4:1130:23276:18286/1	60	+
chr1	15922179	15922180	A00252:294:H3YWTDSX5:4:1117:14778:11960/1	60	+
chr1	15922447	15922448	A00252:294:H3YWTDSX5:4:1326:8901:16595/1	60	-
chr1	16280374	16280375	A00252:294:H3YWTDSX5:4:1133:26169:17221/1	60	+
chr1	16307896	16307897	A00252:294:H3YWTDSX5:4:1243:18376:16063/1	60	+
chr1	16480046	16480047	A00252:294:H3YWTDSX5:4:1105:9498:22576/1	60	+
chr1	17038982	17038983	A00252:294:H3YWTDSX5:4:1473:17978:19946	60	-
chr1	17418702	17418703	A00252:294:H3YWTDSX5:4:2207:8278:21151	60	-
chr1	18619215	18619216	A00252:294:H3YWTDSX5:4:2642:13322:8876	60	-
chr1	19108313	19108314	A00252:294:H3YWTDSX5:4:1321:7618:16564/1	60	+
chr1	19135178	19135179	A00252:294:H3YWTDSX5:4:1111:11487:35102/1	60	+
chr1	19179500	19179501	A00252:294:H3YWTDSX5:4:1326:29966:10582	60	-
chr1	19187195	19187196	A00252:294:H3YWTDSX5:4:1115:9570:23797/1	60	+
chr1	19411970	19411971	A00252:294:H3YWTDSX5:4:1506:15655:25629	60	-
chr1	19411971	19411972	A00252:294:H3YWTDSX5:4:1208:1461:1391	60	-
chr1	19872748	19872749	A00252:294:H3YWTDSX5:4:1364:6958:31735/1	60	+
chr1	19989967	19989968	A00252:294:H3YWTDSX5:4:1112:24858:17644/1	60	+
chr1	20545576	20545577	A00252:294:H3YWTDSX5:4:1578:5448:3349/1	60	-
chr1	20861523	20861524	A00252:294:H3YWTDSX5:4:1106:20745:1031/1	60	+
chr1	20924500	20924501	A00252:294:H3YWTDSX5:4:2371:27751:14512	60	-
chr1	20954645	20954646	A00252:294:H3YWTDSX5:4:1142:14742:3912	60	-
chr1	21006069	21006070	A00252:294:H3YWTDSX5:4:1576:19678:17472	60	-
chr1	21050836	21050837	A00252:294:H3YWTDSX5:4:1377:32090:18928/1	60	-
chr1	21065866	21065867	A00252:294:H3YWTDSX5:4:1140:15564:23437/1	60	-
chr1	21071448	21071449	A00252:294:H3YWTDSX5:4:1117:11975:36010	60	-
chr1	21698218	21698219	A00252:294:H3YWTDSX5:4:1163:23032:19492/1	60	-
chr1	21753374	21753375	A00252:294:H3YWTDSX5:4:1140:27055:31344/1	60	-
chr1	23037852	23037853	A00252:294:H3YWTDSX5:4:2114:6768:4413	60	-
chr1	23043691	23043692	A00252:294:H3YWTDSX5:4:1156:19985:18756/1	60	-
chr1	23077278	23077279	A00252:294:H3YWTDSX5:4:1107:30445:7717/1	60	-
chr1	23307902	23307903	A00252:294:H3YWTDSX5:4:2508:22878:16845	60	-
chr1	23312120	23312121	A00252:294:H3YWTDSX5:4:1144:17770:20087/1	60	+
chr1	23312121	23312122	A00252:294:H3YWTDSX5:4:2344:16911:19914	60	+
chr1	23320819	23320820	A00252:294:H3YWTDSX5:4:1167:25057:4836/1	60	+
chr1	23330902	23330903	A00252:294:H3YWTDSX5:4:1106:29432:19492/1	60	+
chr1	23330904	23330905	A00252:294:H3YWTDSX5:4:2151:24614:5165	60	+
chr1	23414181	23414182	A00252:294:H3YWTDSX5:4:1608:25672:34773/1	60	+
chr1	23975523	23975524	A00252:294:H3YWTDSX5:4:1110:12264:26083/1	60	+
chr1	24658280	24658281	A00252:294:H3YWTDSX5:4:1177:26847:34209/1	60	+
chr1	25228929	25228930	A00252:294:H3YWTDSX5:4:2637:8766:19680	60	+
chr1	25449087	25449088	A00252:294:H3YWTDSX5:4:1118:29975:13448/1	60	+
chr1	25480596	25480597	A00252:294:H3YWTDSX5:4:2463:16523:26850	60	-
chr1	25489601	25489602	A00252:294:H3YWTDSX5:4:1331:18801:1297/1	60	+
chr1	25837803	25837804	A00252:294:H3YWTDSX5:4:1115:5195:26710/1	60	+
chr1	25853858	25853859	A00252:294:H3YWTDSX5:4:2168:6723:6308	60	-
chr1	26493479	26493480	A00252:294:H3YWTDSX5:4:1172:23475:31062/1	60	+
chr1	26751176	26751177	A00252:294:H3YWTDSX5:4:1169:1533:8750/1	60	+
chr1	26751625	26751626	A00252:294:H3YWTDSX5:4:1255:26576:19586/1	60	+
chr1	26767757	26767758	A00252:294:H3YWTDSX5:4:2371:17842:7717	60	-
chr1	26767758	26767759	A00252:294:H3YWTDSX5:4:2645:15076:33708	60	-
chr1	27414904	27414905	A00252:294:H3YWTDSX5:4:1206:8567:33144/1	60	-
chr1	27424133	27424134	A00252:294:H3YWTDSX5:4:1642:23610:6402/1	60	-
chr1	27447496	27447497	A00252:294:H3YWTDSX5:4:1131:10520:14418/1	60	+
chr1	27466892	27466893	A00252:294:H3YWTDSX5:4:1208:7554:5619/1	60	-
chr1	27720939	27720940	A00252:294:H3YWTDSX5:4:2637:28971:34287	60	+
chr1	27803009	27803010	A00252:294:H3YWTDSX5:4:1104:11939:16908/1	60	+
chr1	27803011	27803012	A00252:294:H3YWTDSX5:4:1207:27471:32816	60	+
chr1	27877579	27877580	A00252:294:H3YWTDSX5:4:1445:32579:27539/1	60	+
chr1	27900838	27900839	A00252:294:H3YWTDSX5:4:1321:27326:9925/1	60	+
chr1	28032579	28032580	A00252:294:H3YWTDSX5:4:1108:27841:17143	60	-
chr1	28049373	28049374	A00252:294:H3YWTDSX5:4:1109:1732:19711/1	60	+
chr1	28058072	28058073	A00252:294:H3YWTDSX5:4:1226:6967:35102/1	60	-
chr1	28066331	28066332	A00252:294:H3YWTDSX5:4:1106:28149:22216/1	60	-
chr1	28221264	28221265	A00252:294:H3YWTDSX5:4:2153:19099:5196	60	-
chr1	28374165	28374166	A00252:294:H3YWTDSX5:4:1175:13205:28588/1	60	-
chr1	28428735	28428736	A00252:294:H3YWTDSX5:4:1139:29857:4257/1	60	+
chr1	28488085	28488086	A00252:294:H3YWTDSX5:4:1111:8531:26349/1	60	+
chr1	28488086	28488087	A00252:294:H3YWTDSX5:4:1439:1994:24330	60	+
chr1	28940859	28940860	A00252:294:H3YWTDSX5:4:1266:20971:18396/1	60	+
chr1	29031917	29031918	A00252:294:H3YWTDSX5:4:1102:14913:3803/1	60	+
chr1	29048875	29048876	A00252:294:H3YWTDSX5:4:1143:11894:36401/1	60	+
chr1	29084628	29084629	A00252:294:H3YWTDSX5:4:1124:14172:10379/1	60	+
chr1	29104928	29104929	A00252:294:H3YWTDSX5:4:1106:28556:17284/1	60	-
chr1	30039345	30039346	A00252:294:H3YWTDSX5:4:2337:21558:24925	60	+
chr1	30998004	30998005	A00252:294:H3YWTDSX5:4:1101:30246:36933/1	60	-
chr1	31026713	31026714	A00252:294:H3YWTDSX5:4:1153:7455:30968/1	60	+
chr1	31318652	31318653	A00252:294:H3YWTDSX5:4:1124:19144:35556/1	60	+
chr1	31326962	31326963	A00252:294:H3YWTDSX5:4:1102:31855:25880/1	60	-
chr1	31873291	31873292	A00252:294:H3YWTDSX5:4:1112:16342:6684/1	60	-
chr1	31881909	31881910	A00252:294:H3YWTDSX5:4:1110:27127:8766/1	60	+
chr1	31925005	31925006	A00252:294:H3YWTDSX5:4:1370:7157:26788/1	60	-
chr1	32045593	32045594	A00252:294:H3YWTDSX5:4:1116:7265:4116/1	60	+
chr1	32057942	32057943	A00252:294:H3YWTDSX5:4:1604:5466:3067	60	-
chr1	32122136	32122137	A00252:294:H3YWTDSX5:4:1143:11089:23829/1	60	-
chr1	32279455	32279456	A00252:294:H3YWTDSX5:4:1211:27190:4836	60	-
chr1	32282786	32282787	A00252:294:H3YWTDSX5:4:1377:15013:35102/1	60	-
chr1	32835628	32835629	A00252:294:H3YWTDSX5:4:1108:13621:5071/1	60	-
chr1	33345749	33345750	A00252:294:H3YWTDSX5:4:1166:6316:2315/1	60	+
chr1	33572114	33572115	A00252:294:H3YWTDSX5:4:1223:29324:33113/1	60	-
chr1	35000650	35000651	A00252:294:H3YWTDSX5:4:1364:31891:19366/1	60	+
chr1	35314975	35314976	A00252:294:H3YWTDSX5:4:1306:5963:36432	60	-
chr1	35327710	35327711	A00252:294:H3YWTDSX5:4:2609:20030:27289	60	+
chr1	35365227	35365228	A00252:294:H3YWTDSX5:4:1308:4246:3521	60	+
chr1	35372627	35372628	A00252:294:H3YWTDSX5:4:1325:16550:16063/1	60	-
chr1	35401694	35401695	A00252:294:H3YWTDSX5:4:1314:23421:27524/1	60	+
chr1	35763446	35763447	A00252:294:H3YWTDSX5:4:2561:12481:1877	60	-
chr1	35827423	35827424	A00252:294:H3YWTDSX5:4:1259:8341:10081	60	-
chr1	35888333	35888334	A00252:294:H3YWTDSX5:4:1163:23140:1517/1	60	-
chr1	35930279	35930280	A00252:294:H3YWTDSX5:4:1134:27832:10895/1	60	-
chr1	35978446	35978447	A00252:294:H3YWTDSX5:4:1346:31665:10802/1	60	+
chr1	36000210	36000211	A00252:294:H3YWTDSX5:4:1370:20482:16297/1	60	-
chr1	36005310	36005311	A00252:294:H3YWTDSX5:4:1303:3414:34867	60	-
chr1	36495792	36495793	A00252:294:H3YWTDSX5:4:1334:10194:20619/1	60	+
chr1	36617816	36617817	A00252:294:H3YWTDSX5:4:1133:14995:8797/1	60	+
chr1	36730480	36730481	A00252:294:H3YWTDSX5:4:1222:26829:13949	60	-
chr1	37976946	37976947	A00252:294:H3YWTDSX5:4:1116:5258:11976/1	60	+
chr1	39131580	39131581	A00252:294:H3YWTDSX5:4:2304:27028:25911	60	-
chr1	39219269	39219270	A00252:294:H3YWTDSX5:4:1138:31159:16470/1	60	-
chr1	39249586	39249587	A00252:294:H3YWTDSX5:4:1263:6198:28510/1	60	+
chr1	39276031	39276032	A00252:294:H3YWTDSX5:4:1112:8223:17049/1	60	+
chr1	39324212	39324213	A00252:294:H3YWTDSX5:4:1155:1027:25942/1	60	-
chr1	39328589	39328590	A00252:294:H3YWTDSX5:4:1177:14859:33113/1	60	+
chr1	39347803	39347804	A00252:294:H3YWTDSX5:4:1378:19913:10802	60	+
chr1	39424676	39424677	A00252:294:H3YWTDSX5:4:1142:18050:3255	60	+
chr1	39426087	39426088	A00252:294:H3YWTDSX5:4:2314:26648:20619	60	-
chr1	39567225	39567226	A00252:294:H3YWTDSX5:4:1657:4309:30686	60	+
chr1	39861737	39861738	A00252:294:H3YWTDSX5:4:1207:9733:11616/1	60	-
chr1	39861738	39861739	A00252:294:H3YWTDSX5:4:1125:8838:34334/1	60	-
chr1	40049305	40049306	A00252:294:H3YWTDSX5:4:1172:31575:3255	60	-
chr1	40169776	40169777	A00252:294:H3YWTDSX5:4:1353:32262:25708	60	+
chr1	40190932	40190933	A00252:294:H3YWTDSX5:4:1102:24686:10895/1	60	-
chr1	40224547	40224548	A00252:294:H3YWTDSX5:4:2464:11577:36417	60	-
chr1	40398424	40398425	A00252:294:H3YWTDSX5:4:1103:23927:36229/1	60	+
chr1	40553708	40553709	A00252:294:H3YWTDSX5:4:1116:4616:15530/1	60	-
chr1	40603310	40603311	A00252:294:H3YWTDSX5:4:2314:18439:14231	60	-
chr1	40698143	40698144	A00252:294:H3YWTDSX5:4:1410:19587:9925	60	-
chr1	40701092	40701093	A00252:294:H3YWTDSX5:4:1144:13187:20447	60	-
chr1	41125782	41125783	A00252:294:H3YWTDSX5:4:1128:15130:13636/1	60	-
chr1	41212935	41212936	A00252:294:H3YWTDSX5:4:1129:26413:16110/1	60	-
chr1	41227339	41227340	A00252:294:H3YWTDSX5:4:1106:5303:11240/1	60	+
chr1	41231478	41231479	A00252:294:H3YWTDSX5:4:1242:19217:9408/1	60	-
chr1	41232651	41232652	A00252:294:H3YWTDSX5:4:1365:15655:31955/1	60	+
chr1	42194773	42194774	A00252:294:H3YWTDSX5:4:1161:12228:8328/1	60	-
chr1	42262659	42262660	A00252:294:H3YWTDSX5:4:1113:12545:28322/1	60	+
chr1	42810284	42810285	A00252:294:H3YWTDSX5:4:1364:32678:9768/1	60	-
chr1	43361041	43361042	A00252:294:H3YWTDSX5:4:1602:21404:10441	60	-
chr1	43414739	43414740	A00252:294:H3YWTDSX5:4:1101:16152:36511/1	60	+
chr1	43438125	43438126	A00252:294:H3YWTDSX5:4:1131:1669:30405	60	-
chr1	43438126	43438127	A00252:294:H3YWTDSX5:4:1208:28890:9940	60	-
chr1	43681445	43681446	A00252:294:H3YWTDSX5:4:1361:20066:4210	60	+
chr1	43754051	43754052	A00252:294:H3YWTDSX5:4:1139:23176:11788/1	60	+
chr1	43779947	43779948	A00252:294:H3YWTDSX5:4:1148:29188:9862/1	60	+
chr1	43781685	43781686	A00252:294:H3YWTDSX5:4:1321:4725:10113/1	60	+
chr1	43845392	43845393	A00252:294:H3YWTDSX5:4:2560:6135:9017	60	+
chr1	43845440	43845441	A00252:294:H3YWTDSX5:4:1357:10538:16266/1	60	-
chr1	43861838	43861839	A00252:294:H3YWTDSX5:4:1541:7202:3850	60	-
chr1	44343299	44343300	A00252:294:H3YWTDSX5:4:1104:21088:16877/1	60	-
chr1	44746398	44746399	A00252:294:H3YWTDSX5:4:2175:7880:9439	60	+
chr1	44746656	44746657	A00252:294:H3YWTDSX5:4:1115:12382:27665/1	60	+
chr1	44746657	44746658	A00252:294:H3YWTDSX5:4:2146:21233:29340	60	+
chr1	44949875	44949876	A00252:294:H3YWTDSX5:4:1141:6949:31281/1	60	+
chr1	44980108	44980109	A00252:294:H3YWTDSX5:4:1203:10384:32095/1	60	+
chr1	45016755	45016756	A00252:294:H3YWTDSX5:4:1465:24496:18270/1	60	-
chr1	45553804	45553805	A00252:294:H3YWTDSX5:4:1176:31575:6699	60	+
chr1	45653116	45653117	A00252:294:H3YWTDSX5:4:1101:15817:36182/1	60	+
chr1	45653118	45653119	A00252:294:H3YWTDSX5:4:1303:20645:35837	60	+
chr1	45653188	45653189	A00252:294:H3YWTDSX5:4:1110:20708:19758/1	60	+
chr1	45653189	45653190	A00252:294:H3YWTDSX5:4:1666:6379:32518	60	+
chr1	45831258	45831259	A00252:294:H3YWTDSX5:4:1375:24379:10927/1	60	+
chr1	45846000	45846001	A00252:294:H3YWTDSX5:4:1255:12843:5509/1	60	+
chr1	45847551	45847552	A00252:294:H3YWTDSX5:4:1269:21875:35837/1	60	+
chr1	46093500	46093501	A00252:294:H3YWTDSX5:4:1201:23402:12618/1	60	-
chr1	46122547	46122548	A00252:294:H3YWTDSX5:4:1105:4010:22529	60	+
chr1	46122548	46122549	A00252:294:H3YWTDSX5:4:1562:22770:10081	60	+
chr1	46233824	46233825	A00252:294:H3YWTDSX5:4:2109:31232:21167	60	+
chr1	46291225	46291226	A00252:294:H3YWTDSX5:4:1145:14642:33395/1	60	-
chr1	46357169	46357170	A00252:294:H3YWTDSX5:4:1241:7166:37043/1	60	+
chr1	46677405	46677406	A00252:294:H3YWTDSX5:4:1171:21115:36057/1	60	+
chr1	47354071	47354072	A00252:294:H3YWTDSX5:4:1106:14127:23923/1	60	-
chr1	48482540	48482541	A00252:294:H3YWTDSX5:4:1107:7473:24643/1	60	-
chr1	48547866	48547867	A00252:294:H3YWTDSX5:4:1115:13593:36276/1	60	+
chr1	48547867	48547868	A00252:294:H3YWTDSX5:4:2474:2700:31501	60	+
chr1	48684857	48684858	A00252:294:H3YWTDSX5:4:2276:26919:15076	60	-
chr1	50449530	50449531	A00252:294:H3YWTDSX5:4:1413:25843:25645/1	60	+
chr1	51454826	51454827	A00252:294:H3YWTDSX5:4:1242:27208:37027/1	60	+
chr1	51587345	51587346	A00252:294:H3YWTDSX5:4:1657:22064:7670	60	-
chr1	52238856	52238857	A00252:294:H3YWTDSX5:4:1111:1145:35697/1	60	+
chr1	52446555	52446556	A00252:294:H3YWTDSX5:4:1127:1398:5040/1	60	+
chr1	52446556	52446557	A00252:294:H3YWTDSX5:4:2128:26612:16016	60	+
chr1	52496749	52496750	A00252:294:H3YWTDSX5:4:1107:30382:18255/1	60	+
chr1	52504583	52504584	A00252:294:H3YWTDSX5:4:1121:7102:17550/1	60	+
chr1	52535636	52535637	A00252:294:H3YWTDSX5:4:1308:25093:16861/1	60	+
chr1	52708772	52708773	A00252:294:H3YWTDSX5:4:1614:26223:7545/1	60	+
chr1	53819279	53819280	A00252:294:H3YWTDSX5:4:1110:11586:13166/1	60	+
chr1	53968958	53968959	A00252:294:H3YWTDSX5:4:2158:6063:19946	60	-
chr1	55110727	55110728	A00252:294:H3YWTDSX5:4:1165:31015:4664/1	60	+
chr1	55117413	55117414	A00252:294:H3YWTDSX5:4:2644:19605:19225	60	-
chr1	56384482	56384483	A00252:294:H3YWTDSX5:4:1222:23863:25911/1	60	-
chr1	57351328	57351329	A00252:294:H3YWTDSX5:4:1515:20518:31109	60	-
chr1	58531053	58531054	A00252:294:H3YWTDSX5:4:2344:4056:16438	60	-
chr1	59395310	59395311	A00252:294:H3YWTDSX5:4:1360:25934:15092/1	60	+
chr1	60417839	60417840	A00252:294:H3YWTDSX5:4:1614:7898:34240	60	-
chr1	62364171	62364172	A00252:294:H3YWTDSX5:4:1237:6090:35744/1	60	-
chr1	62551919	62551920	A00252:294:H3YWTDSX5:4:1267:5475:16892/1	60	+
chr1	63632776	63632777	A00252:294:H3YWTDSX5:4:2510:27579:5321	60	-
chr1	66341799	66341800	A00252:294:H3YWTDSX5:4:2642:23457:20541	60	-
chr1	66984739	66984740	A00252:294:H3YWTDSX5:4:1408:4716:32831/1	60	+
chr1	67156296	67156297	A00252:294:H3YWTDSX5:4:1109:13684:1141/1	60	+
chr1	70176924	70176925	A00252:294:H3YWTDSX5:4:1137:11198:9893/1	60	+
chr1	71581847	71581848	A00252:294:H3YWTDSX5:4:1102:31693:21089/1	60	+
chr1	74274888	74274889	A00252:294:H3YWTDSX5:4:1543:3965:2597	60	-
chr1	75511419	75511420	A00252:294:H3YWTDSX5:4:1204:2537:13275/1	60	-
chr1	75728145	75728146	A00252:294:H3YWTDSX5:4:1220:7365:26897/1	60	+
chr1	77634928	77634929	A00252:294:H3YWTDSX5:4:2423:9082:6230	60	-
chr1	77661084	77661085	A00252:294:H3YWTDSX5:4:1448:17237:2472	60	-
chr1	80205429	80205430	A00252:294:H3YWTDSX5:4:1537:32895:17691/1	60	+
chr1	80911525	80911526	A00252:294:H3YWTDSX5:4:1211:23854:11083	60	-
chr1	82100875	82100876	A00252:294:H3YWTDSX5:4:1553:24234:34757/1	60	+
chr1	82941382	82941383	A00252:294:H3YWTDSX5:4:1107:11939:24518	60	-
chr1	83448594	83448595	A00252:294:H3YWTDSX5:4:1254:27877:22811/1	60	+
chr1	83782535	83782536	A00252:294:H3YWTDSX5:4:1145:32271:27132/1	60	-
chr1	83936270	83936271	A00252:294:H3YWTDSX5:4:1546:18322:26678/1	60	+
chr1	84092900	84092901	A00252:294:H3YWTDSX5:4:2132:21658:25661	60	+
chr1	84109744	84109745	A00252:294:H3YWTDSX5:4:2633:17164:7827	60	+
chr1	84161012	84161013	A00252:294:H3YWTDSX5:4:1414:13657:29246/1	60	+
chr1	84173660	84173661	A00252:294:H3YWTDSX5:4:1313:27236:27899/1	60	+
chr1	84562221	84562222	A00252:294:H3YWTDSX5:4:1103:12048:7169/1	60	+
chr1	84564504	84564505	A00252:294:H3YWTDSX5:4:1128:24921:23140/1	60	-
chr1	85176607	85176608	A00252:294:H3YWTDSX5:4:1101:21468:1438/1	60	-
chr1	86573791	86573792	A00252:294:H3YWTDSX5:4:1235:19922:35963/1	60	-
chr1	86868529	86868530	A00252:294:H3YWTDSX5:4:1142:9950:3223	60	+
chr1	86878367	86878368	A00252:294:H3YWTDSX5:4:1122:27914:23500/1	60	-
chr1	88696631	88696632	A00252:294:H3YWTDSX5:4:1178:6958:24690/1	60	+
chr1	88740012	88740013	A00252:294:H3YWTDSX5:4:1335:11514:30170/1	60	-
chr1	88771276	88771277	A00252:294:H3YWTDSX5:4:2476:4625:7529	60	-
chr1	88786588	88786589	A00252:294:H3YWTDSX5:4:1241:31819:36370/1	60	+
chr1	89560811	89560812	A00252:294:H3YWTDSX5:4:1252:27263:35775	60	+
chr1	89893234	89893235	A00252:294:H3YWTDSX5:4:1135:1877:16047/1	60	+
chr1	90009939	90009940	A00252:294:H3YWTDSX5:4:1115:29975:30796/1	60	+
chr1	90010522	90010523	A00252:294:H3YWTDSX5:4:1139:21712:14575/1	60	-
chr1	90022649	90022650	A00252:294:H3YWTDSX5:4:1142:20139:17394/1	60	-
chr1	90793111	90793112	A00252:294:H3YWTDSX5:4:1121:15917:8547/1	60	-
chr1	92249114	92249115	A00252:294:H3YWTDSX5:4:1121:26847:13291/1	60	+
chr1	92524741	92524742	A00252:294:H3YWTDSX5:4:1110:16125:12383/1	60	+
chr1	92573280	92573281	A00252:294:H3YWTDSX5:4:1121:13657:12774/1	60	-
chr1	93122152	93122153	A00252:294:H3YWTDSX5:4:1245:27037:6887	60	-
chr1	93124865	93124866	A00252:294:H3YWTDSX5:4:1359:25807:4100/1	60	-
chr1	93131964	93131965	A00252:294:H3YWTDSX5:4:1113:13024:36448/1	60	+
chr1	93182918	93182919	A00252:294:H3YWTDSX5:4:1229:25174:15342/1	60	-
chr1	93186145	93186146	A00252:294:H3YWTDSX5:4:1365:15058:6903/1	60	+
chr1	94205367	94205368	A00252:294:H3YWTDSX5:4:1117:19226:4445/1	60	+
chr1	95112578	95112579	A00252:294:H3YWTDSX5:4:1563:12454:24502	60	-
chr1	95148029	95148030	A00252:294:H3YWTDSX5:4:1324:25545:37027/1	60	-
chr1	96785338	96785339	A00252:294:H3YWTDSX5:4:1106:32181:16266/1	60	+
chr1	97135631	97135632	A00252:294:H3YWTDSX5:4:2277:10104:23156	60	-
chr1	97344455	97344456	A00252:294:H3YWTDSX5:4:2511:14886:2065	60	-
chr1	97345536	97345537	A00252:294:H3YWTDSX5:4:1109:14516:8719/1	60	+
chr1	97474264	97474265	A00252:294:H3YWTDSX5:4:2321:27968:23782	60	+
chr1	97573985	97573986	A00252:294:H3YWTDSX5:4:1134:12029:11647/1	60	-
chr1	97728066	97728067	A00252:294:H3YWTDSX5:4:1612:7355:22404/1	60	+
chr1	97752055	97752056	A00252:294:H3YWTDSX5:4:1155:1787:7842/1	60	+
chr1	97803535	97803536	A00252:294:H3YWTDSX5:4:1335:27082:20525/1	60	-
chr1	98025302	98025303	A00252:294:H3YWTDSX5:4:1151:26106:4053/1	60	+
chr1	98026371	98026372	A00252:294:H3YWTDSX5:4:1111:20509:33317/1	60	-
chr1	98040518	98040519	A00252:294:H3YWTDSX5:4:1103:14660:20369/1	60	+
chr1	98245315	98245316	A00252:294:H3YWTDSX5:4:1116:25455:29763/1	60	+
chr1	98302769	98302770	A00252:294:H3YWTDSX5:4:2614:28067:7482	60	-
chr1	98465154	98465155	A00252:294:H3YWTDSX5:4:1357:31530:26694	60	-
chr1	98570235	98570236	A00252:294:H3YWTDSX5:4:1550:23475:9111/1	60	-
chr1	99362778	99362779	A00252:294:H3YWTDSX5:4:2235:8657:6308	60	-
chr1	100196284	100196285	A00252:294:H3YWTDSX5:4:1102:15962:9878/1	60	+
chr1	100974047	100974048	A00252:294:H3YWTDSX5:4:2659:15555:14309	60	+
chr1	101033066	101033067	A00252:294:H3YWTDSX5:4:1232:15691:35837/1	60	+
chr1	101379953	101379954	A00252:294:H3YWTDSX5:4:1565:5014:18693/1	60	-
chr1	101866693	101866694	A00252:294:H3YWTDSX5:4:1151:8992:33035/1	60	-
chr1	103535485	103535486	A00252:294:H3YWTDSX5:4:1101:18511:1955/1	60	-
chr1	105566320	105566321	A00252:294:H3YWTDSX5:4:1164:25807:34569/1	60	+
chr1	105742424	105742425	A00252:294:H3YWTDSX5:4:1142:9769:29183/1	60	+
chr1	106215723	106215724	A00252:294:H3YWTDSX5:4:2344:7961:36605	60	-
chr1	107740997	107740998	A00252:294:H3YWTDSX5:4:1160:19352:23703/1	60	+
chr1	107747585	107747586	A00252:294:H3YWTDSX5:4:1375:21468:7012/1	60	+
chr1	107811281	107811282	A00252:294:H3YWTDSX5:4:1106:6307:24846/1	60	-
chr1	107998902	107998903	A00252:294:H3YWTDSX5:4:1111:25816:24533/1	60	+
chr1	108040807	108040808	A00252:294:H3YWTDSX5:4:1561:26775:4085/1	60	+
chr1	108225214	108225215	A00252:294:H3YWTDSX5:4:1330:1063:21120/1	60	+
chr1	108700163	108700164	A00252:294:H3YWTDSX5:4:2631:28646:14873	60	-
chr1	108700164	108700165	A00252:294:H3YWTDSX5:4:1108:7762:9298	60	-
chr1	108774261	108774262	A00252:294:H3YWTDSX5:4:1105:2130:32643	60	-
chr1	109653216	109653217	A00252:294:H3YWTDSX5:4:1113:18828:29340/1	60	-
chr1	110424550	110424551	A00252:294:H3YWTDSX5:4:1166:26386:21449	60	+
chr1	110982998	110982999	A00252:294:H3YWTDSX5:4:1542:10050:29543/1	60	-
chr1	111156532	111156533	A00252:294:H3YWTDSX5:4:1120:15320:31532/1	60	+
chr1	111165989	111165990	A00252:294:H3YWTDSX5:4:1143:25174:22326	60	-
chr1	111176718	111176719	A00252:294:H3YWTDSX5:4:1328:9896:35070/1	60	-
chr1	111335775	111335776	A00252:294:H3YWTDSX5:4:1224:16975:34804/1	60	-
chr1	112044956	112044957	A00252:294:H3YWTDSX5:4:1133:21658:9314/1	60	-
chr1	112442844	112442845	A00252:294:H3YWTDSX5:4:2526:12183:11068	60	+
chr1	112544355	112544356	A00252:294:H3YWTDSX5:4:1445:14488:7983	60	+
chr1	112601093	112601094	A00252:294:H3YWTDSX5:4:1162:20464:22905/1	60	-
chr1	113639859	113639860	A00252:294:H3YWTDSX5:4:1102:12382:18709/1	60	+
chr1	113639860	113639861	A00252:294:H3YWTDSX5:4:2565:21341:10958	60	+
chr1	113698804	113698805	A00252:294:H3YWTDSX5:4:1158:28989:19038/1	60	+
chr1	113819219	113819220	A00252:294:H3YWTDSX5:4:1335:8974:1470/1	60	+
chr1	113827914	113827915	A00252:294:H3YWTDSX5:4:1144:19397:22060/1	60	-
chr1	114259281	114259282	A00252:294:H3YWTDSX5:4:1109:15022:13291/1	60	+
chr1	114259282	114259283	A00252:294:H3YWTDSX5:4:2647:14705:2002	60	+
chr1	114383716	114383717	A00252:294:H3YWTDSX5:4:1269:4634:28714/1	60	+
chr1	114439286	114439287	A00252:294:H3YWTDSX5:4:2163:20112:5071	60	-
chr1	114463970	114463971	A00252:294:H3YWTDSX5:4:1105:31512:26882	60	+
chr1	114566913	114566914	A00252:294:H3YWTDSX5:4:1241:28827:31156	60	+
chr1	115028779	115028780	A00252:294:H3YWTDSX5:4:1177:6144:26788	60	-
chr1	116709520	116709521	A00252:294:H3YWTDSX5:4:1120:17915:35806	60	-
chr1	117374955	117374956	A00252:294:H3YWTDSX5:4:1124:19045:26929/1	60	+
chr1	117459753	117459754	A00252:294:H3YWTDSX5:4:1104:7111:27931/1	60	+
chr1	117523311	117523312	A00252:294:H3YWTDSX5:4:1237:16658:3693	60	+
chr1	117618609	117618610	A00252:294:H3YWTDSX5:4:2544:30219:2127	60	-
chr1	118676650	118676651	A00252:294:H3YWTDSX5:4:2656:29767:6198	60	+
chr1	119501544	119501545	A00252:294:H3YWTDSX5:4:1467:21197:24079/1	60	-
chr1	119917190	119917191	A00252:294:H3YWTDSX5:4:1168:28438:15358	60	+
chr1	119972107	119972108	A00252:294:H3YWTDSX5:4:1328:3803:29496/1	60	-
chr1	124945447	124945448	A00252:294:H3YWTDSX5:4:2145:16025:29904	60	-
chr1	145776933	145776934	A00252:294:H3YWTDSX5:4:1136:32931:4883/1	60	+
chr1	145777463	145777464	A00252:294:H3YWTDSX5:4:1214:13937:35931/1	60	-
chr1	146039398	146039399	A00252:294:H3YWTDSX5:4:1101:28501:13307/1	60	+
chr1	146575970	146575971	A00252:294:H3YWTDSX5:4:1128:29903:8312/1	60	-
chr1	146982822	146982823	A00252:294:H3YWTDSX5:4:1658:11659:14606	60	-
chr1	149435502	149435503	A00252:294:H3YWTDSX5:4:1146:21395:30279	60	-
chr1	149847368	149847369	A00252:294:H3YWTDSX5:4:1137:22164:9377/1	60	+
chr1	149876879	149876880	A00252:294:H3YWTDSX5:4:1140:16947:28338	60	+
chr1	150085008	150085009	A00252:294:H3YWTDSX5:4:1111:30156:25567/1	60	+
chr1	150088332	150088333	A00252:294:H3YWTDSX5:4:1107:9751:16564/1	60	-
chr1	150129767	150129768	A00252:294:H3YWTDSX5:4:1113:8440:5181/1	60	+
chr1	150135013	150135014	A00252:294:H3YWTDSX5:4:1368:29631:27007	60	+
chr1	150183570	150183571	A00252:294:H3YWTDSX5:4:1128:24930:17143	60	+
chr1	150220466	150220467	A00252:294:H3YWTDSX5:4:1363:26431:18803/1	60	+
chr1	150296828	150296829	A00252:294:H3YWTDSX5:4:1260:11044:27195/1	60	-
chr1	150441309	150441310	A00252:294:H3YWTDSX5:4:1210:6732:15092	60	-
chr1	150442468	150442469	A00252:294:H3YWTDSX5:4:1202:25608:34068/1	60	-
chr1	150656771	150656772	A00252:294:H3YWTDSX5:4:2309:13241:24893	60	+
chr1	150707319	150707320	A00252:294:H3YWTDSX5:4:1268:20030:34898/1	60	+
chr1	150827874	150827875	A00252:294:H3YWTDSX5:4:1272:10574:2895/1	60	-
chr1	150831334	150831335	A00252:294:H3YWTDSX5:4:1101:6569:22608/1	60	+
chr1	150831625	150831626	A00252:294:H3YWTDSX5:4:2102:31774:12305	60	+
chr1	150833231	150833232	A00252:294:H3YWTDSX5:4:1504:28302:9799	60	-
chr1	150835547	150835548	A00252:294:H3YWTDSX5:4:1133:7771:36620	60	-
chr1	150837936	150837937	A00252:294:H3YWTDSX5:4:2615:1777:9486	60	-
chr1	150867809	150867810	A00252:294:H3YWTDSX5:4:1105:11315:33113/1	60	+
chr1	151025582	151025583	A00252:294:H3YWTDSX5:4:1128:19705:27132/1	60	-
chr1	151087540	151087541	A00252:294:H3YWTDSX5:4:1105:23366:14121/1	60	-
chr1	151107832	151107833	A00252:294:H3YWTDSX5:4:1524:13557:16235/1	60	-
chr1	151207287	151207288	A00252:294:H3YWTDSX5:4:1134:7383:27712/1	60	+
chr1	151240585	151240586	A00252:294:H3YWTDSX5:4:2158:29378:2268	60	-
chr1	151300532	151300533	A00252:294:H3YWTDSX5:4:1228:17879:29637	60	-
chr1	151631341	151631342	A00252:294:H3YWTDSX5:4:1115:20338:4085/1	60	+
chr1	151643468	151643469	A00252:294:H3YWTDSX5:4:1240:18331:29669/1	60	+
chr1	153642478	153642479	A00252:294:H3YWTDSX5:4:1112:16387:36010/1	60	-
chr1	153662183	153662184	A00252:294:H3YWTDSX5:4:1561:8359:3129/1	60	-
chr1	153901770	153901771	A00252:294:H3YWTDSX5:4:1152:29469:15358/1	60	-
chr1	153912409	153912410	A00252:294:H3YWTDSX5:4:1304:31539:29559/1	60	+
chr1	153913350	153913351	A00252:294:H3YWTDSX5:4:1109:17047:9502/1	60	+
chr1	154226968	154226969	A00252:294:H3YWTDSX5:4:1337:20238:11741/1	60	+
chr1	154247888	154247889	A00252:294:H3YWTDSX5:4:1120:6596:28385/1	60	+
chr1	154621286	154621287	A00252:294:H3YWTDSX5:4:1162:29125:3709/1	60	-
chr1	154976660	154976661	A00252:294:H3YWTDSX5:4:1638:15347:22028	60	+
chr1	154980569	154980570	A00252:294:H3YWTDSX5:4:1229:20175:35650/1	60	-
chr1	155377306	155377307	A00252:294:H3YWTDSX5:4:1126:8938:11772/1	60	+
chr1	155387848	155387849	A00252:294:H3YWTDSX5:4:1146:11116:15295/1	60	+
chr1	155392185	155392186	A00252:294:H3YWTDSX5:4:2459:28935:9236	60	+
chr1	155406291	155406292	A00252:294:H3YWTDSX5:4:1265:7717:5713/1	60	+
chr1	155406292	155406293	A00252:294:H3YWTDSX5:4:2430:20139:19680	60	+
chr1	155411845	155411846	A00252:294:H3YWTDSX5:4:1223:1443:3208/1	60	-
chr1	155411846	155411847	A00252:294:H3YWTDSX5:4:1409:9200:17675/1	60	-
chr1	155411847	155411848	A00252:294:H3YWTDSX5:4:1119:29993:35744/1	60	-
chr1	155431880	155431881	A00252:294:H3YWTDSX5:4:1206:28465:14528/1	60	+
chr1	155437301	155437302	A00252:294:H3YWTDSX5:4:1641:8703:26929/1	60	-
chr1	155489351	155489352	A00252:294:H3YWTDSX5:4:2148:32497:28025	60	-
chr1	155491494	155491495	A00252:294:H3YWTDSX5:4:1651:27407:5807	60	-
chr1	155511363	155511364	A00252:294:H3YWTDSX5:4:1202:3775:25692	60	-
chr1	155513682	155513683	A00252:294:H3YWTDSX5:4:1101:19750:32189/1	60	+
chr1	155543935	155543936	A00252:294:H3YWTDSX5:4:1103:8883:25238/1	60	-
chr1	155672404	155672405	A00252:294:H3YWTDSX5:4:1238:12536:9424/1	60	+
chr1	155679699	155679700	A00252:294:H3YWTDSX5:4:1117:13322:34898/1	60	-
chr1	155722207	155722208	A00252:294:H3YWTDSX5:4:1109:24496:13573	60	-
chr1	155800275	155800276	A00252:294:H3YWTDSX5:4:2101:3757:29951	60	+
chr1	155867586	155867587	A00252:294:H3YWTDSX5:4:1213:12915:36605	60	+
chr1	155940726	155940727	A00252:294:H3YWTDSX5:4:1112:9869:29230/1	60	+
chr1	155955077	155955078	A00252:294:H3YWTDSX5:4:1110:21414:11397/1	60	+
chr1	156012520	156012521	A00252:294:H3YWTDSX5:4:1118:19524:19241/1	60	+
chr1	156016910	156016911	A00252:294:H3YWTDSX5:4:1112:7627:25097/1	60	-
chr1	156157656	156157657	A00252:294:H3YWTDSX5:4:1109:26386:27680/1	60	+
chr1	156221765	156221766	A00252:294:H3YWTDSX5:4:1121:6813:13980/1	60	+
chr1	156273201	156273202	A00252:294:H3YWTDSX5:4:1473:19180:25786/1	60	+
chr1	156316672	156316673	A00252:294:H3YWTDSX5:4:1117:17110:36605/1	60	-
chr1	156332590	156332591	A00252:294:H3YWTDSX5:4:1278:17173:15922/1	60	-
chr1	156555422	156555423	A00252:294:H3YWTDSX5:4:1674:5348:20337	60	+
chr1	156556796	156556797	A00252:294:H3YWTDSX5:4:1117:1154:13166/1	60	+
chr1	156631177	156631178	A00252:294:H3YWTDSX5:4:2251:24388:9752	60	-
chr1	156791117	156791118	A00252:294:H3YWTDSX5:4:1119:32271:17707/1	60	-
chr1	157385979	157385980	A00252:294:H3YWTDSX5:4:1610:29297:15186/1	60	-
chr1	158169151	158169152	A00252:294:H3YWTDSX5:4:1151:9805:16376	60	-
chr1	158315443	158315444	A00252:294:H3YWTDSX5:4:2347:17237:18349	60	-
chr1	158527316	158527317	A00252:294:H3YWTDSX5:4:1118:26205:2127/1	60	-
chr1	159050553	159050554	A00252:294:H3YWTDSX5:4:1103:16712:29058/1	60	-
chr1	160308363	160308364	A00252:294:H3YWTDSX5:4:1171:16875:31720/1	60	+
chr1	160440305	160440306	A00252:294:H3YWTDSX5:4:1108:3043:15937/1	60	-
chr1	160471915	160471916	A00252:294:H3YWTDSX5:4:1106:2718:24111/1	60	+
chr1	160471916	160471917	A00252:294:H3YWTDSX5:4:2147:28212:3098	60	+
chr1	160471917	160471918	A00252:294:H3YWTDSX5:4:2175:11559:33974	60	+
chr1	160506514	160506515	A00252:294:H3YWTDSX5:4:1322:5086:33442	60	+
chr1	160548370	160548371	A00252:294:H3YWTDSX5:4:1140:18801:11412/1	60	+
chr1	160573714	160573715	A00252:294:H3YWTDSX5:4:1144:12445:20228/1	60	-
chr1	160583966	160583967	A00252:294:H3YWTDSX5:4:2657:29993:2049	60	+
chr1	161084965	161084966	A00252:294:H3YWTDSX5:4:1153:30870:31626/1	60	+
chr1	161084970	161084971	A00252:294:H3YWTDSX5:4:2142:3143:29606	60	+
chr1	161115495	161115496	A00252:294:H3YWTDSX5:4:1650:12192:13463	60	-
chr1	161523919	161523920	A00252:294:H3YWTDSX5:4:2460:7157:25692	60	-
chr1	161865410	161865411	A00252:294:H3YWTDSX5:4:2601:13883:27101	60	+
chr1	162585611	162585612	A00252:294:H3YWTDSX5:4:1145:20356:11569	60	+
chr1	163347311	163347312	A00252:294:H3YWTDSX5:4:1254:8024:2300/1	60	+
chr1	163907157	163907158	A00252:294:H3YWTDSX5:4:1460:27814:20791/1	60	+
chr1	165146313	165146314	A00252:294:H3YWTDSX5:4:2324:29396:10598	60	-
chr1	165862412	165862413	A00252:294:H3YWTDSX5:4:1414:15935:15405	60	+
chr1	166997361	166997362	A00252:294:H3YWTDSX5:4:1171:15854:14794/1	60	+
chr1	166997362	166997363	A00252:294:H3YWTDSX5:4:2464:16414:17519	60	+
chr1	167247703	167247704	A00252:294:H3YWTDSX5:4:1438:24370:8218/1	60	+
chr1	167279899	167279900	A00252:294:H3YWTDSX5:4:1112:1154:24314/1	60	-
chr1	167408352	167408353	A00252:294:H3YWTDSX5:4:1112:26675:14152/1	60	-
chr1	167467868	167467869	A00252:294:H3YWTDSX5:4:1668:18665:26083	60	+
chr1	167725874	167725875	A00252:294:H3YWTDSX5:4:1116:3965:3474	60	-
chr1	167957183	167957184	A00252:294:H3YWTDSX5:4:2255:25898:5635	60	-
chr1	168021612	168021613	A00252:294:H3YWTDSX5:4:1177:32316:19664	60	+
chr1	168039351	168039352	A00252:294:H3YWTDSX5:4:1101:17888:5541/1	60	+
chr1	168039352	168039353	A00252:294:H3YWTDSX5:4:2670:20961:29653	60	+
chr1	168046217	168046218	A00252:294:H3YWTDSX5:4:1320:25889:31422/1	60	-
chr1	169478345	169478346	A00252:294:H3YWTDSX5:4:1159:6786:3411/1	60	-
chr1	169478346	169478347	A00252:294:H3YWTDSX5:4:1171:4869:24455/1	60	-
chr1	170406236	170406237	A00252:294:H3YWTDSX5:4:1136:29288:5869/1	60	+
chr1	171490579	171490580	A00252:294:H3YWTDSX5:4:1133:17255:13275/1	60	+
chr1	172230275	172230276	A00252:294:H3YWTDSX5:4:1111:13774:15358/1	60	+
chr1	172649380	172649381	A00252:294:H3YWTDSX5:4:1354:2302:8390	60	+
chr1	172651886	172651887	A00252:294:H3YWTDSX5:4:1126:25247:6104/1	60	-
chr1	173241211	173241212	A00252:294:H3YWTDSX5:4:1113:10267:26694/1	60	+
chr1	173829795	173829796	A00252:294:H3YWTDSX5:4:1163:9860:27962	60	-
chr1	174257255	174257256	A00252:294:H3YWTDSX5:4:1135:9579:33865/1	60	-
chr1	175955548	175955549	A00252:294:H3YWTDSX5:4:1218:29622:34601/1	60	+
chr1	177514605	177514606	A00252:294:H3YWTDSX5:4:1113:25545:11694/1	60	+
chr1	177514606	177514607	A00252:294:H3YWTDSX5:4:2132:6885:15421	60	+
chr1	178635773	178635774	A00252:294:H3YWTDSX5:4:2448:10637:9392	60	+
chr1	178865223	178865224	A00252:294:H3YWTDSX5:4:1216:25165:9126/1	60	-
chr1	178885596	178885597	A00252:294:H3YWTDSX5:4:1103:28546:36307/1	60	+
chr1	179066480	179066481	A00252:294:H3YWTDSX5:4:1118:27841:1611/1	60	+
chr1	179313081	179313082	A00252:294:H3YWTDSX5:4:2451:19868:8813	60	-
chr1	179914236	179914237	A00252:294:H3YWTDSX5:4:1108:28772:6793/1	60	+
chr1	180312238	180312239	A00252:294:H3YWTDSX5:4:1114:12843:19633/1	60	-
chr1	180360304	180360305	A00252:294:H3YWTDSX5:4:2254:6280:24862	60	-
chr1	180810227	180810228	A00252:294:H3YWTDSX5:4:1103:14172:22341/1	60	+
chr1	180810228	180810229	A00252:294:H3YWTDSX5:4:1632:22218:17237	60	+
chr1	181992171	181992172	A00252:294:H3YWTDSX5:4:2645:15076:33583	60	-
chr1	181992172	181992173	A00252:294:H3YWTDSX5:4:2402:31069:24956	60	-
chr1	183058988	183058989	A00252:294:H3YWTDSX5:4:1101:11605:36276/1	60	-
chr1	184402222	184402223	A00252:294:H3YWTDSX5:4:2158:30499:19617	60	+
chr1	184550091	184550092	A00252:294:H3YWTDSX5:4:1118:13078:14215/1	60	+
chr1	184570138	184570139	A00252:294:H3YWTDSX5:4:1236:32714:6324/1	60	+
chr1	184720178	184720179	A00252:294:H3YWTDSX5:4:1668:8883:25113	60	+
chr1	186402832	186402833	A00252:294:H3YWTDSX5:4:2119:2935:13213	60	-
chr1	187114417	187114418	A00252:294:H3YWTDSX5:4:1417:23086:3803/1	60	+
chr1	190233283	190233284	A00252:294:H3YWTDSX5:4:1167:11957:17409/1	60	-
chr1	191033502	191033503	A00252:294:H3YWTDSX5:4:2463:17598:1595	60	-
chr1	191402130	191402131	A00252:294:H3YWTDSX5:4:1277:9914:32910	60	+
chr1	192172219	192172220	A00252:294:H3YWTDSX5:4:1151:23457:22388/1	60	-
chr1	192233674	192233675	A00252:294:H3YWTDSX5:4:1261:4734:15953/1	60	+
chr1	192492789	192492790	A00252:294:H3YWTDSX5:4:1269:27498:13886/1	60	-
chr1	192539332	192539333	A00252:294:H3YWTDSX5:4:2215:28022:26256	60	+
chr1	193033646	193033647	A00252:294:H3YWTDSX5:4:1156:32099:33692/1	60	-
chr1	193085062	193085063	A00252:294:H3YWTDSX5:4:1115:26187:22639/1	60	+
chr1	193254182	193254183	A00252:294:H3YWTDSX5:4:1104:13602:15311/1	60	-
chr1	193453459	193453460	A00252:294:H3YWTDSX5:4:2304:30490:25739	60	-
chr1	194847320	194847321	A00252:294:H3YWTDSX5:4:1122:7048:32706	60	+
chr1	195253664	195253665	A00252:294:H3YWTDSX5:4:2320:15582:34679	60	-
chr1	195456060	195456061	A00252:294:H3YWTDSX5:4:1137:23809:27946/1	60	-
chr1	195528921	195528922	A00252:294:H3YWTDSX5:4:2214:1271:9799	60	-
chr1	196076066	196076067	A00252:294:H3YWTDSX5:4:1104:29414:31579/1	60	+
chr1	196673517	196673518	A00252:294:H3YWTDSX5:4:1625:16929:30279/1	60	+
chr1	196705688	196705689	A00252:294:H3YWTDSX5:4:1101:5801:19899/1	60	+
chr1	196916230	196916231	A00252:294:H3YWTDSX5:4:1667:28176:5791	60	-
chr1	197054428	197054429	A00252:294:H3YWTDSX5:4:2226:32208:8328	60	-
chr1	197133451	197133452	A00252:294:H3YWTDSX5:4:1103:6885:14544/1	60	-
chr1	197653279	197653280	A00252:294:H3YWTDSX5:4:1126:14335:9533/1	60	-
chr1	197677672	197677673	A00252:294:H3YWTDSX5:4:1308:23104:19272/1	60	-
chr1	197696526	197696527	A00252:294:H3YWTDSX5:4:1160:1199:3662/1	60	-
chr1	198190938	198190939	A00252:294:H3YWTDSX5:4:1101:28140:23547/1	60	+
chr1	198299601	198299602	A00252:294:H3YWTDSX5:4:1459:21350:14231/1	60	+
chr1	198993569	198993570	A00252:294:H3YWTDSX5:4:1238:26350:14904/1	60	+
chr1	199072488	199072489	A00252:294:H3YWTDSX5:4:1122:19208:11459/1	60	+
chr1	199593121	199593122	A00252:294:H3YWTDSX5:4:1575:17626:12195/1	60	+
chr1	200153344	200153345	A00252:294:H3YWTDSX5:4:2612:4381:19727	60	-
chr1	200578242	200578243	A00252:294:H3YWTDSX5:4:2206:31367:15233	60	+
chr1	200604986	200604987	A00252:294:H3YWTDSX5:4:1128:7853:19069/1	60	+
chr1	200842386	200842387	A00252:294:H3YWTDSX5:4:1134:23014:34303/1	60	+
chr1	202509491	202509492	A00252:294:H3YWTDSX5:4:1578:19922:9940/1	60	-
chr1	202522591	202522592	A00252:294:H3YWTDSX5:4:1109:8440:19022/1	60	-
chr1	202540921	202540922	A00252:294:H3YWTDSX5:4:1536:24135:3490	60	-
chr1	203704660	203704661	A00252:294:H3YWTDSX5:4:2367:2230:31908	60	+
chr1	203801967	203801968	A00252:294:H3YWTDSX5:4:1109:10628:6370/1	60	+
chr1	203839843	203839844	A00252:294:H3YWTDSX5:4:1342:20763:30937/1	60	-
chr1	204405929	204405930	A00252:294:H3YWTDSX5:4:1127:32054:9627/1	60	+
chr1	204408324	204408325	A00252:294:H3YWTDSX5:4:1563:12879:16752/1	60	-
chr1	204507029	204507030	A00252:294:H3YWTDSX5:4:2134:5104:18474/1	60	+
chr1	204549683	204549684	A00252:294:H3YWTDSX5:4:1134:10429:14293/1	60	+
chr1	205722774	205722775	A00252:294:H3YWTDSX5:4:1409:21115:35430/1	60	+
chr1	205767806	205767807	A00252:294:H3YWTDSX5:4:1173:17852:15530/1	60	-
chr1	206043782	206043783	A00252:294:H3YWTDSX5:4:1104:15709:33364/1	60	+
chr1	206644221	206644222	A00252:294:H3YWTDSX5:4:1111:14543:6104/1	60	+
chr1	206648929	206648930	A00252:294:H3YWTDSX5:4:2540:10511:18599	60	-
chr1	206760672	206760673	A00252:294:H3YWTDSX5:4:1508:18041:12540/1	60	+
chr1	207836034	207836035	A00252:294:H3YWTDSX5:4:1576:19144:28354/1	60	+
chr1	208833919	208833920	A00252:294:H3YWTDSX5:4:1547:5294:24533	60	-
chr1	209660733	209660734	A00252:294:H3YWTDSX5:4:2575:29613:23124	60	-
chr1	212025457	212025458	A00252:294:H3YWTDSX5:4:1303:10004:6292/1	60	+
chr1	212090293	212090294	A00252:294:H3YWTDSX5:4:1113:31222:21433/1	60	-
chr1	212462687	212462688	A00252:294:H3YWTDSX5:4:1159:30481:23093	60	-
chr1	213174013	213174014	A00252:294:H3YWTDSX5:4:1268:16297:15060/1	60	-
chr1	214936193	214936194	A00252:294:H3YWTDSX5:4:1573:25789:29183/1	60	-
chr1	215087359	215087360	A00252:294:H3YWTDSX5:4:1172:21187:32049/1	60	-
chr1	215934184	215934185	A00252:294:H3YWTDSX5:4:1249:29604:22827	60	+
chr1	216610006	216610007	A00252:294:H3YWTDSX5:4:1131:17074:13589	60	+
chr1	217057711	217057712	A00252:294:H3YWTDSX5:4:2402:11912:27226	60	+
chr1	217218955	217218956	A00252:294:H3YWTDSX5:4:1138:4200:17628/1	60	-
chr1	217453596	217453597	A00252:294:H3YWTDSX5:4:1150:29351:35352/1	60	-
chr1	217602170	217602171	A00252:294:H3YWTDSX5:4:1525:12409:22294/1	60	+
chr1	217729654	217729655	A00252:294:H3YWTDSX5:4:1228:7401:24737/1	60	+
chr1	218232647	218232648	A00252:294:H3YWTDSX5:4:1209:4707:8516	60	-
chr1	218280901	218280902	A00252:294:H3YWTDSX5:4:1135:13892:11115/1	60	-
chr1	220264692	220264693	A00252:294:H3YWTDSX5:4:1104:17092:2096/1	60	+
chr1	220287617	220287618	A00252:294:H3YWTDSX5:4:1227:3341:16485	60	-
chr1	222574028	222574029	A00252:294:H3YWTDSX5:4:1260:28953:16282/1	60	+
chr1	222582013	222582014	A00252:294:H3YWTDSX5:4:2625:6759:11788	60	-
chr1	222817371	222817372	A00252:294:H3YWTDSX5:4:1363:19072:28103	60	-
chr1	223800843	223800844	A00252:294:H3YWTDSX5:4:1178:25084:12148/1	60	+
chr1	223828255	223828256	A00252:294:H3YWTDSX5:4:1101:30219:34225/1	60	+
chr1	223842803	223842804	A00252:294:H3YWTDSX5:4:1449:23502:9909/1	60	-
chr1	223952956	223952957	A00252:294:H3YWTDSX5:4:2143:27028:5337	60	-
chr1	224148619	224148620	A00252:294:H3YWTDSX5:4:1578:24587:20964	60	-
chr1	224285395	224285396	A00252:294:H3YWTDSX5:4:1423:30074:11929	60	-
chr1	224312072	224312073	A00252:294:H3YWTDSX5:4:1129:8160:6762/1	60	+
chr1	224362972	224362973	A00252:294:H3YWTDSX5:4:1333:14714:13322/1	60	-
chr1	224416723	224416724	A00252:294:H3YWTDSX5:4:2125:24469:6731	60	-
chr1	225530140	225530141	A00252:294:H3YWTDSX5:4:1129:20961:19977/1	60	+
chr1	225534181	225534182	A00252:294:H3YWTDSX5:4:1403:12319:26021/1	60	+
chr1	225650510	225650511	A00252:294:H3YWTDSX5:4:1124:11116:13354/1	60	+
chr1	225735042	225735043	A00252:294:H3YWTDSX5:4:1642:1479:20431	60	+
chr1	225735308	225735309	A00252:294:H3YWTDSX5:4:2511:28890:36714	60	-
chr1	225785838	225785839	A00252:294:H3YWTDSX5:4:1221:15591:14121/1	60	-
chr1	225785840	225785841	A00252:294:H3YWTDSX5:4:1240:25934:3881/1	60	-
chr1	226144781	226144782	A00252:294:H3YWTDSX5:4:1335:16938:18521	60	+
chr1	226231781	226231782	A00252:294:H3YWTDSX5:4:1218:20311:33442/1	60	-
chr1	226280853	226280854	A00252:294:H3YWTDSX5:4:1575:7392:2237	60	-
chr1	226392930	226392931	A00252:294:H3YWTDSX5:4:1138:26277:31532/1	60	+
chr1	226731456	226731457	A00252:294:H3YWTDSX5:4:1342:4951:27007/1	60	-
chr1	226733875	226733876	A00252:294:H3YWTDSX5:4:1108:4580:28526/1	60	+
chr1	226733877	226733878	A00252:294:H3YWTDSX5:4:1212:27742:17409	60	+
chr1	227564806	227564807	A00252:294:H3YWTDSX5:4:2620:28908:10285	60	-
chr1	227771672	227771673	A00252:294:H3YWTDSX5:4:1476:2157:5541	60	-
chr1	227772957	227772958	A00252:294:H3YWTDSX5:4:2148:31819:30452	60	-
chr1	228086931	228086932	A00252:294:H3YWTDSX5:4:1126:31322:2973	60	+
chr1	228119650	228119651	A00252:294:H3YWTDSX5:4:1336:21947:4679	60	-
chr1	228119652	228119653	A00252:294:H3YWTDSX5:4:1141:7464:6089/1	60	-
chr1	228199333	228199334	A00252:294:H3YWTDSX5:4:2319:28980:28479	60	-
chr1	228221096	228221097	A00252:294:H3YWTDSX5:4:1102:26856:35822/1	60	+
chr1	228228250	228228251	A00252:294:H3YWTDSX5:4:2264:2510:11162	60	-
chr1	228229943	228229944	A00252:294:H3YWTDSX5:4:1629:13684:5306	60	-
chr1	228231560	228231561	A00252:294:H3YWTDSX5:4:1329:25961:1454/1	60	+
chr1	228234652	228234653	A00252:294:H3YWTDSX5:4:1148:8115:21089/1	60	+
chr1	228241991	228241992	A00252:294:H3YWTDSX5:4:1112:31186:28416/1	60	+
chr1	228254533	228254534	A00252:294:H3YWTDSX5:4:1120:12698:24706/1	60	+
chr1	228260708	228260709	A00252:294:H3YWTDSX5:4:1166:13114:20071/1	60	+
chr1	228262885	228262886	A00252:294:H3YWTDSX5:4:1113:2691:7748/1	60	+
chr1	228327270	228327271	A00252:294:H3YWTDSX5:4:1239:18186:34491	60	+
chr1	228327303	228327304	A00252:294:H3YWTDSX5:4:1576:4978:12117	60	-
chr1	228404641	228404642	A00252:294:H3YWTDSX5:4:2156:24017:33849	60	+
chr1	228489540	228489541	A00252:294:H3YWTDSX5:4:2110:11397:35884	60	+
chr1	228492106	228492107	A00252:294:H3YWTDSX5:4:1140:14769:9408	60	+
chr1	228497692	228497693	A00252:294:H3YWTDSX5:4:1207:27317:2644	60	-
chr1	228555298	228555299	A00252:294:H3YWTDSX5:4:2329:25807:6010	60	+
chr1	228649660	228649661	A00252:294:H3YWTDSX5:4:1115:12879:10551/1	60	+
chr1	228652778	228652779	A00252:294:H3YWTDSX5:4:1148:6207:13589/1	60	-
chr1	228652888	228652889	A00252:294:H3YWTDSX5:4:1235:6370:20353/1	60	-
chr1	228687109	228687110	A00252:294:H3YWTDSX5:4:1563:8477:29324/1	60	-
chr1	228759583	228759584	A00252:294:H3YWTDSX5:4:1640:12825:30906/1	60	+
chr1	228955480	228955481	A00252:294:H3YWTDSX5:4:1511:13250:18302/1	60	+
chr1	229140109	229140110	A00252:294:H3YWTDSX5:4:1319:1768:31829/1	60	-
chr1	229282651	229282652	A00252:294:H3YWTDSX5:4:1160:28519:32158/1	60	+
chr1	229285064	229285065	A00252:294:H3YWTDSX5:4:1414:5701:31782	60	-
chr1	229285696	229285697	A00252:294:H3YWTDSX5:4:1160:16098:18975/1	60	+
chr1	229286162	229286163	A00252:294:H3YWTDSX5:4:2663:27272:1752	60	-
chr1	229286210	229286211	A00252:294:H3YWTDSX5:4:1432:27055:25989/1	60	+
chr1	229286942	229286943	A00252:294:H3YWTDSX5:4:2551:24632:2159	60	-
chr1	229304875	229304876	A00252:294:H3YWTDSX5:4:1144:16143:22811/1	60	+
chr1	229306330	229306331	A00252:294:H3YWTDSX5:4:1152:5999:21496/1	60	+
chr1	229321190	229321191	A00252:294:H3YWTDSX5:4:1202:12183:24220	60	-
chr1	229322603	229322604	A00252:294:H3YWTDSX5:4:1148:17345:24142/1	60	+
chr1	229407672	229407673	A00252:294:H3YWTDSX5:4:1102:11162:28369/1	60	+
chr1	229407674	229407675	A00252:294:H3YWTDSX5:4:1243:6849:27101/1	60	+
chr1	229439000	229439001	A00252:294:H3YWTDSX5:4:1157:8892:8531	60	+
chr1	229450288	229450289	A00252:294:H3YWTDSX5:4:1137:9444:11898/1	60	+
chr1	229450289	229450290	A00252:294:H3YWTDSX5:4:2647:8938:2096	60	+
chr1	229458624	229458625	A00252:294:H3YWTDSX5:4:1212:25807:11271/1	60	-
chr1	229464070	229464071	A00252:294:H3YWTDSX5:4:1133:29695:35790/1	60	-
chr1	229465505	229465506	A00252:294:H3YWTDSX5:4:1149:16685:16736/1	60	+
chr1	229484131	229484132	A00252:294:H3YWTDSX5:4:1454:10158:23594	60	-
chr1	229495981	229495982	A00252:294:H3YWTDSX5:4:1114:20772:36902	60	+
chr1	229532478	229532479	A00252:294:H3YWTDSX5:4:1103:3007:33098/1	60	-
chr1	229546466	229546467	A00252:294:H3YWTDSX5:4:1431:16821:18599/1	60	-
chr1	229554431	229554432	A00252:294:H3YWTDSX5:4:1125:4128:14873/1	60	+
chr1	229631736	229631737	A00252:294:H3YWTDSX5:4:1109:15474:18333/1	60	+
chr1	230228840	230228841	A00252:294:H3YWTDSX5:4:1115:29252:31986/1	60	-
chr1	230951534	230951535	A00252:294:H3YWTDSX5:4:1233:11225:15421/1	60	-
chr1	231236813	231236814	A00252:294:H3YWTDSX5:4:1110:9489:25880	60	-
chr1	231372835	231372836	A00252:294:H3YWTDSX5:4:1330:18855:22842/1	60	+
chr1	231373061	231373062	A00252:294:H3YWTDSX5:4:1134:22914:12367/1	60	-
chr1	231541310	231541311	A00252:294:H3YWTDSX5:4:1109:1732:12070/1	60	+
chr1	231541422	231541423	A00252:294:H3YWTDSX5:4:1108:13241:29496/1	60	-
chr1	231544975	231544976	A00252:294:H3YWTDSX5:4:2408:32325:30953	60	+
chr1	231554983	231554984	A00252:294:H3YWTDSX5:4:1615:23656:5979	60	-
chr1	231627492	231627493	A00252:294:H3YWTDSX5:4:1103:2998:31735/1	60	+
chr1	231627494	231627495	A00252:294:H3YWTDSX5:4:2151:28628:9142	60	+
chr1	231661350	231661351	A00252:294:H3YWTDSX5:4:1334:20980:10708/1	60	+
chr1	231744988	231744989	A00252:294:H3YWTDSX5:4:1148:11026:26036	60	+
chr1	231781409	231781410	A00252:294:H3YWTDSX5:4:1223:10239:28087/1	60	+
chr1	231833914	231833915	A00252:294:H3YWTDSX5:4:1335:15293:6089/1	60	+
chr1	231983977	231983978	A00252:294:H3YWTDSX5:4:2119:5846:29340	60	+
chr1	232449574	232449575	A00252:294:H3YWTDSX5:4:2178:11288:5071	60	+
chr1	232459054	232459055	A00252:294:H3YWTDSX5:4:1222:13593:14105	60	-
chr1	232474294	232474295	A00252:294:H3YWTDSX5:4:1340:6397:30295/1	60	-
chr1	232499936	232499937	A00252:294:H3YWTDSX5:4:1117:7274:35540/1	60	+
chr1	232587486	232587487	A00252:294:H3YWTDSX5:4:1105:9055:36714/1	60	+
chr1	232962402	232962403	A00252:294:H3YWTDSX5:4:1162:20745:28181/1	60	+
chr1	233048452	233048453	A00252:294:H3YWTDSX5:4:1115:25066:6230/1	60	+
chr1	233062742	233062743	A00252:294:H3YWTDSX5:4:1416:31521:32095	60	-
chr1	233103321	233103322	A00252:294:H3YWTDSX5:4:2548:28031:16313	60	-
chr1	233151053	233151054	A00252:294:H3YWTDSX5:4:1101:1045:4930/1	60	+
chr1	233354642	233354643	A00252:294:H3YWTDSX5:4:1103:28962:16078/1	60	+
chr1	233436547	233436548	A00252:294:H3YWTDSX5:4:1524:18728:10911/1	60	+
chr1	233895138	233895139	A00252:294:H3YWTDSX5:4:1126:10538:19711/1	60	+
chr1	234420071	234420072	A00252:294:H3YWTDSX5:4:1107:31403:20055/1	60	-
chr1	234497422	234497423	A00252:294:H3YWTDSX5:4:1305:3812:13166	60	-
chr1	234558250	234558251	A00252:294:H3YWTDSX5:4:1103:11379:27712/1	60	+
chr1	234558254	234558255	A00252:294:H3YWTDSX5:4:1554:32398:23688/1	60	+
chr1	234588211	234588212	A00252:294:H3YWTDSX5:4:1435:22327:18834/1	60	+
chr1	235196400	235196401	A00252:294:H3YWTDSX5:4:2113:31331:7811	60	-
chr1	235202698	235202699	A00252:294:H3YWTDSX5:4:2645:32660:3693	60	-
chr1	235259031	235259032	A00252:294:H3YWTDSX5:4:2632:19569:24768	60	-
chr1	235262555	235262556	A00252:294:H3YWTDSX5:4:1604:30563:32722	60	-
chr1	235624521	235624522	A00252:294:H3YWTDSX5:4:2436:31711:1235	60	+
chr1	236583249	236583250	A00252:294:H3YWTDSX5:4:1161:10619:11960/1	60	+
chr1	237355318	237355319	A00252:294:H3YWTDSX5:4:1214:23592:16705/1	60	+
chr1	237498267	237498268	A00252:294:H3YWTDSX5:4:1106:17951:18208/1	60	+
chr1	237633560	237633561	A00252:294:H3YWTDSX5:4:1208:5891:31986/1	60	+
chr1	237752642	237752643	A00252:294:H3YWTDSX5:4:1121:26449:9909/1	60	+
chr1	239081736	239081737	A00252:294:H3YWTDSX5:4:1249:26530:32941	60	+
chr1	239728383	239728384	A00252:294:H3YWTDSX5:4:1211:27534:4805/1	60	-
chr1	239844754	239844755	A00252:294:H3YWTDSX5:4:1105:4969:20619/1	60	-
chr1	241217589	241217590	A00252:294:H3YWTDSX5:4:2658:2320:37043	60	-
chr1	241511636	241511637	A00252:294:H3YWTDSX5:4:1169:7075:3129/1	60	-
chr1	241708427	241708428	A00252:294:H3YWTDSX5:4:2342:32316:11835	60	+
chr1	241721075	241721076	A00252:294:H3YWTDSX5:4:1321:10845:9408	60	+
chr1	241876241	241876242	A00252:294:H3YWTDSX5:4:2129:7934:17362	60	-
chr1	242208611	242208612	A00252:294:H3YWTDSX5:4:1211:3450:13698/1	60	+
chr1	244443397	244443398	A00252:294:H3YWTDSX5:4:1221:12879:27148/1	60	-
chr1	246328017	246328018	A00252:294:H3YWTDSX5:4:1173:11288:12148/1	60	-
chr1	246570504	246570505	A00252:294:H3YWTDSX5:4:1109:7437:20854/1	60	-
chr1	246889115	246889116	A00252:294:H3YWTDSX5:4:1170:17951:32017/1	60	+
chr1	246896216	246896217	A00252:294:H3YWTDSX5:4:1120:20112:37012/1	60	+
chr1	246910379	246910380	A00252:294:H3YWTDSX5:4:2227:2745:28040	60	-
chr1	248794053	248794054	A00252:294:H3YWTDSX5:4:1460:25970:21574/1	60	-
chr10	209433	209434	A00252:294:H3YWTDSX5:4:1119:27932:7153/1	60	-
chr10	215901	215902	A00252:294:H3YWTDSX5:4:2564:10529:16689	60	-
chr10	226959	226960	A00252:294:H3YWTDSX5:4:1129:6451:7028/1	60	+
chr10	2882677	2882678	A00252:294:H3YWTDSX5:4:1125:27019:11960/1	60	-
chr10	3121967	3121968	A00252:294:H3YWTDSX5:4:1138:26838:22576/1	60	+
chr10	5233691	5233692	A00252:294:H3YWTDSX5:4:1213:29423:6324/1	60	+
chr10	5703289	5703290	A00252:294:H3YWTDSX5:4:1202:11315:25034/1	60	+
chr10	5714033	5714034	A00252:294:H3YWTDSX5:4:1234:4300:19774/1	60	+
chr10	5809622	5809623	A00252:294:H3YWTDSX5:4:1107:20148:29590/1	60	+
chr10	6114216	6114217	A00252:294:H3YWTDSX5:4:1403:29342:30827/1	60	-
chr10	6188726	6188727	A00252:294:H3YWTDSX5:4:1105:25373:13526/1	60	+
chr10	6505627	6505628	A00252:294:H3YWTDSX5:4:1139:18041:26788/1	60	+
chr10	6942496	6942497	A00252:294:H3YWTDSX5:4:1104:9362:30076/1	60	+
chr10	6942497	6942498	A00252:294:H3YWTDSX5:4:2343:15492:1235	60	+
chr10	6982673	6982674	A00252:294:H3YWTDSX5:4:1117:8024:2644/1	60	-
chr10	7393314	7393315	A00252:294:H3YWTDSX5:4:1332:21513:12790/1	60	+
chr10	7968967	7968968	A00252:294:H3YWTDSX5:4:1169:22001:25222/1	60	-
chr10	8003298	8003299	A00252:294:H3YWTDSX5:4:1150:23113:33348/1	60	+
chr10	8322886	8322887	A00252:294:H3YWTDSX5:4:1121:6253:24001/1	60	+
chr10	9050462	9050463	A00252:294:H3YWTDSX5:4:2201:5647:20729	60	-
chr10	9186548	9186549	A00252:294:H3YWTDSX5:4:1105:27706:9455/1	60	+
chr10	9190477	9190478	A00252:294:H3YWTDSX5:4:1168:30761:4664/1	60	+
chr10	11487876	11487877	A00252:294:H3YWTDSX5:4:1332:11198:14340/1	60	+
chr10	11518905	11518906	A00252:294:H3YWTDSX5:4:2553:32579:17769	60	-
chr10	11518906	11518907	A00252:294:H3YWTDSX5:4:1325:10339:4836	60	-
chr10	11518907	11518908	A00252:294:H3YWTDSX5:4:1203:11180:27492	60	-
chr10	13117442	13117443	A00252:294:H3YWTDSX5:4:1143:14977:15280/1	60	-
chr10	13156248	13156249	A00252:294:H3YWTDSX5:4:2429:6632:14669	60	-
chr10	14973110	14973111	A00252:294:H3YWTDSX5:4:2258:30273:9925	60	+
chr10	15631703	15631704	A00252:294:H3YWTDSX5:4:1357:11975:1626	60	-
chr10	15813572	15813573	A00252:294:H3YWTDSX5:4:1522:2465:34131/1	60	+
chr10	16460942	16460943	A00252:294:H3YWTDSX5:4:1206:23619:29089/1	60	+
chr10	17694785	17694786	A00252:294:H3YWTDSX5:4:1219:26512:4257/1	60	-
chr10	19808652	19808653	A00252:294:H3YWTDSX5:4:1463:12084:3568/1	60	-
chr10	21680489	21680490	A00252:294:H3YWTDSX5:4:1202:23375:16799/1	60	+
chr10	21709641	21709642	A00252:294:H3YWTDSX5:4:1139:15881:19476/1	60	-
chr10	21741541	21741542	A00252:294:H3YWTDSX5:4:1170:30969:29794/1	60	-
chr10	21917562	21917563	A00252:294:H3YWTDSX5:4:1109:12129:33833/1	60	+
chr10	22003865	22003866	A00252:294:H3YWTDSX5:4:1103:1551:24846	60	+
chr10	22003869	22003870	A00252:294:H3YWTDSX5:4:2140:32823:27117	60	+
chr10	22003871	22003872	A00252:294:H3YWTDSX5:4:2627:7102:5055	60	+
chr10	22629635	22629636	A00252:294:H3YWTDSX5:4:1237:9941:36119/1	60	+
chr10	22664616	22664617	A00252:294:H3YWTDSX5:4:2612:8594:7106	60	-
chr10	22813700	22813701	A00252:294:H3YWTDSX5:4:1117:13657:28995/1	60	+
chr10	24448423	24448424	A00252:294:H3YWTDSX5:4:1168:24876:16047	60	+
chr10	24606930	24606931	A00252:294:H3YWTDSX5:4:1248:5647:20917/1	60	+
chr10	24989319	24989320	A00252:294:H3YWTDSX5:4:1117:19578:28322/1	60	+
chr10	26452130	26452131	A00252:294:H3YWTDSX5:4:2341:3857:27837	60	+
chr10	26783840	26783841	A00252:294:H3YWTDSX5:4:1104:15772:9361/1	60	-
chr10	27038906	27038907	A00252:294:H3YWTDSX5:4:1126:7545:36198/1	60	-
chr10	27123500	27123501	A00252:294:H3YWTDSX5:4:1119:22327:7842/1	60	-
chr10	27529236	27529237	A00252:294:H3YWTDSX5:4:1101:15510:26788/1	60	+
chr10	31097580	31097581	A00252:294:H3YWTDSX5:4:2373:2672:32706	60	-
chr10	31423712	31423713	A00252:294:H3YWTDSX5:4:1256:16667:9972/1	60	+
chr10	31878894	31878895	A00252:294:H3YWTDSX5:4:1133:30798:26772/1	60	+
chr10	31878896	31878897	A00252:294:H3YWTDSX5:4:1528:24514:17738	60	+
chr10	31918220	31918221	A00252:294:H3YWTDSX5:4:1101:24044:21214/1	60	+
chr10	32287260	32287261	A00252:294:H3YWTDSX5:4:1104:28004:32236	60	-
chr10	32462568	32462569	A00252:294:H3YWTDSX5:4:2625:11306:23797	60	-
chr10	33381711	33381712	A00252:294:H3YWTDSX5:4:1111:27416:33630/1	60	-
chr10	34317374	34317375	A00252:294:H3YWTDSX5:4:1221:8730:27665	60	+
chr10	34341419	34341420	A00252:294:H3YWTDSX5:4:1116:19859:34444/1	60	-
chr10	34381060	34381061	A00252:294:H3YWTDSX5:4:1121:9390:18349/1	60	-
chr10	34499863	34499864	A00252:294:H3YWTDSX5:4:1108:10221:16720/1	60	-
chr10	34583258	34583259	A00252:294:H3YWTDSX5:4:1107:5258:33771/1	60	+
chr10	35364015	35364016	A00252:294:H3YWTDSX5:4:1174:15845:30029/1	60	-
chr10	35384095	35384096	A00252:294:H3YWTDSX5:4:1202:7789:35806/1	60	+
chr10	37427510	37427511	A00252:294:H3YWTDSX5:4:2430:11487:18317	60	+
chr10	37746400	37746401	A00252:294:H3YWTDSX5:4:1174:10176:34898/1	60	+
chr10	42597356	42597357	A00252:294:H3YWTDSX5:4:1225:28194:31438/1	60	-
chr10	42624954	42624955	A00252:294:H3YWTDSX5:4:1257:1533:6183	60	-
chr10	43379947	43379948	A00252:294:H3YWTDSX5:4:1654:17906:25207	60	+
chr10	44943366	44943367	A00252:294:H3YWTDSX5:4:1437:27425:18114	60	-
chr10	45644732	45644733	A00252:294:H3YWTDSX5:4:1513:20925:2440	60	+
chr10	46185904	46185905	A00252:294:H3YWTDSX5:4:1120:3875:23109	60	+
chr10	46826848	46826849	A00252:294:H3YWTDSX5:4:2442:27742:3004	60	+
chr10	48243424	48243425	A00252:294:H3YWTDSX5:4:2444:16523:21997	60	-
chr10	48243425	48243426	A00252:294:H3YWTDSX5:4:2270:9453:17049	60	-
chr10	48386238	48386239	A00252:294:H3YWTDSX5:4:1121:30327:2315/1	60	+
chr10	49857400	49857401	A00252:294:H3YWTDSX5:4:1107:29740:4022/1	60	+
chr10	49890116	49890117	A00252:294:H3YWTDSX5:4:1462:18150:3364/1	60	-
chr10	50538797	50538798	A00252:294:H3YWTDSX5:4:1119:19786:12680/1	60	+
chr10	50617936	50617937	A00252:294:H3YWTDSX5:4:2611:28736:14215	60	-
chr10	52932584	52932585	A00252:294:H3YWTDSX5:4:1168:24505:26866/1	60	+
chr10	54672800	54672801	A00252:294:H3YWTDSX5:4:1461:31096:16235/1	60	+
chr10	56929621	56929622	A00252:294:H3YWTDSX5:4:1117:2121:19382/1	60	+
chr10	57368555	57368556	A00252:294:H3YWTDSX5:4:2553:23592:23500	60	-
chr10	57886579	57886580	A00252:294:H3YWTDSX5:4:1432:3875:23140/1	60	+
chr10	57925757	57925758	A00252:294:H3YWTDSX5:4:1152:10429:5744/1	60	+
chr10	59986588	59986589	A00252:294:H3YWTDSX5:4:2273:14696:22748	60	-
chr10	61393032	61393033	A00252:294:H3YWTDSX5:4:1622:15221:19930/1	60	-
chr10	61495061	61495062	A00252:294:H3YWTDSX5:4:2525:29188:24267	60	-
chr10	61738728	61738729	A00252:294:H3YWTDSX5:4:1603:19750:8171/1	60	+
chr10	61775087	61775088	A00252:294:H3YWTDSX5:4:1113:24433:20478/1	60	+
chr10	63511492	63511493	A00252:294:H3YWTDSX5:4:1223:12509:5588/1	60	-
chr10	63537860	63537861	A00252:294:H3YWTDSX5:4:1166:19054:17237/1	60	-
chr10	63560735	63560736	A00252:294:H3YWTDSX5:4:1135:25229:25801/1	60	+
chr10	66020872	66020873	A00252:294:H3YWTDSX5:4:2571:11677:11350	60	+
chr10	68387147	68387148	A00252:294:H3YWTDSX5:4:2141:21703:30029	60	-
chr10	68431078	68431079	A00252:294:H3YWTDSX5:4:1101:12572:25144	60	-
chr10	68968596	68968597	A00252:294:H3YWTDSX5:4:1154:11198:17660/1	60	-
chr10	71200278	71200279	A00252:294:H3YWTDSX5:4:1201:9634:23437	60	+
chr10	71631021	71631022	A00252:294:H3YWTDSX5:4:1650:9489:20588	60	-
chr10	71681053	71681054	A00252:294:H3YWTDSX5:4:1317:4661:30984	60	+
chr10	71846108	71846109	A00252:294:H3YWTDSX5:4:1207:11894:16266	60	-
chr10	72156869	72156870	A00252:294:H3YWTDSX5:4:1111:24551:17707/1	60	+
chr10	72240165	72240166	A00252:294:H3YWTDSX5:4:1111:6036:14105	60	+
chr10	72857056	72857057	A00252:294:H3YWTDSX5:4:1658:23511:17879	60	+
chr10	73443798	73443799	A00252:294:H3YWTDSX5:4:1178:21404:17206/1	60	+
chr10	73454682	73454683	A00252:294:H3YWTDSX5:4:1129:31693:26193/1	60	-
chr10	73474771	73474772	A00252:294:H3YWTDSX5:4:1101:6343:13448/1	60	+
chr10	73568114	73568115	A00252:294:H3YWTDSX5:4:1127:16749:31156/1	60	+
chr10	74122560	74122561	A00252:294:H3YWTDSX5:4:1102:28284:7012/1	60	-
chr10	74136618	74136619	A00252:294:H3YWTDSX5:4:2673:3152:17440	60	+
chr10	74226304	74226305	A00252:294:H3YWTDSX5:4:1102:27326:16376	60	+
chr10	74292176	74292177	A00252:294:H3YWTDSX5:4:1151:30409:6057	60	-
chr10	74306947	74306948	A00252:294:H3YWTDSX5:4:1334:15429:33317	60	-
chr10	74309460	74309461	A00252:294:H3YWTDSX5:4:2565:8395:31563	60	-
chr10	74320688	74320689	A00252:294:H3YWTDSX5:4:2656:13512:15374	60	-
chr10	74452214	74452215	A00252:294:H3YWTDSX5:4:2230:25988:24361	60	-
chr10	74454169	74454170	A00252:294:H3YWTDSX5:4:2147:23493:26146	60	-
chr10	74493017	74493018	A00252:294:H3YWTDSX5:4:1561:1551:22373/1	60	+
chr10	74621696	74621697	A00252:294:H3YWTDSX5:4:1466:13702:16047/1	60	+
chr10	74627913	74627914	A00252:294:H3YWTDSX5:4:1120:26024:13933/1	60	+
chr10	74627915	74627916	A00252:294:H3YWTDSX5:4:2128:19162:10222	60	+
chr10	74936078	74936079	A00252:294:H3YWTDSX5:4:1435:21215:26428	60	-
chr10	76163511	76163512	A00252:294:H3YWTDSX5:4:2209:26413:35712	60	-
chr10	76557537	76557538	A00252:294:H3YWTDSX5:4:1301:8115:2957/1	60	+
chr10	76998005	76998006	A00252:294:H3YWTDSX5:4:1154:17273:36166/1	60	+
chr10	79119635	79119636	A00252:294:H3YWTDSX5:4:1106:28989:2942/1	60	+
chr10	79119636	79119637	A00252:294:H3YWTDSX5:4:1633:26612:35243	60	+
chr10	79764404	79764405	A00252:294:H3YWTDSX5:4:1115:30165:25394/1	60	+
chr10	82411630	82411631	A00252:294:H3YWTDSX5:4:2371:4896:33458	60	-
chr10	83439558	83439559	A00252:294:H3YWTDSX5:4:1349:4878:20337	60	-
chr10	84073570	84073571	A00252:294:H3YWTDSX5:4:1106:4038:9330/1	60	+
chr10	85729582	85729583	A00252:294:H3YWTDSX5:4:1511:5511:36965	60	-
chr10	86660385	86660386	A00252:294:H3YWTDSX5:4:1135:1316:36746/1	60	+
chr10	86770780	86770781	A00252:294:H3YWTDSX5:4:1129:21242:34867/1	60	+
chr10	87079143	87079144	A00252:294:H3YWTDSX5:4:1122:22336:3662/1	60	-
chr10	87088991	87088992	A00252:294:H3YWTDSX5:4:1169:9968:26991/1	60	+
chr10	87778158	87778159	A00252:294:H3YWTDSX5:4:1242:12979:25254/1	60	+
chr10	87983849	87983850	A00252:294:H3YWTDSX5:4:2320:10954:33677	60	+
chr10	88297151	88297152	A00252:294:H3YWTDSX5:4:2106:16884:23375	60	-
chr10	88344925	88344926	A00252:294:H3YWTDSX5:4:1119:25211:28338/1	60	+
chr10	88520522	88520523	A00252:294:H3YWTDSX5:4:1104:30038:30467/1	60	+
chr10	88540883	88540884	A00252:294:H3YWTDSX5:4:1249:1750:21590/1	60	+
chr10	89705499	89705500	A00252:294:H3YWTDSX5:4:2509:24795:35352	60	+
chr10	91967441	91967442	A00252:294:H3YWTDSX5:4:1320:10230:4773	60	-
chr10	91967832	91967833	A00252:294:H3YWTDSX5:4:1354:13666:19335/1	60	+
chr10	92635080	92635081	A00252:294:H3YWTDSX5:4:1564:10402:19883	60	+
chr10	92775561	92775562	A00252:294:H3YWTDSX5:4:2205:26684:14231	60	-
chr10	92909174	92909175	A00252:294:H3YWTDSX5:4:1103:13792:26569/1	60	+
chr10	92924345	92924346	A00252:294:H3YWTDSX5:4:1112:28013:36511/1	60	-
chr10	93737606	93737607	A00252:294:H3YWTDSX5:4:2243:9887:24064	60	+
chr10	93902443	93902444	A00252:294:H3YWTDSX5:4:1125:26711:6825/1	60	+
chr10	94345707	94345708	A00252:294:H3YWTDSX5:4:1273:14425:32831/1	60	+
chr10	94607443	94607444	A00252:294:H3YWTDSX5:4:1145:8965:24752/1	60	+
chr10	95475184	95475185	A00252:294:H3YWTDSX5:4:2627:21206:4429	60	-
chr10	95475189	95475190	A00252:294:H3YWTDSX5:4:2631:31150:13823	60	-
chr10	95475191	95475192	A00252:294:H3YWTDSX5:4:1514:3088:9157	60	-
chr10	95628388	95628389	A00252:294:H3YWTDSX5:4:1107:8079:11851/1	60	-
chr10	96552238	96552239	A00252:294:H3YWTDSX5:4:1207:11785:34147/1	60	+
chr10	96905608	96905609	A00252:294:H3YWTDSX5:4:1101:6506:34992	60	-
chr10	96969874	96969875	A00252:294:H3YWTDSX5:4:1520:31015:27461	60	+
chr10	97223902	97223903	A00252:294:H3YWTDSX5:4:1161:27462:4523/1	60	-
chr10	98177793	98177794	A00252:294:H3YWTDSX5:4:1668:15619:33708	60	+
chr10	98199780	98199781	A00252:294:H3YWTDSX5:4:1325:14733:12633/1	60	+
chr10	99467693	99467694	A00252:294:H3YWTDSX5:4:1264:16785:16219/1	60	-
chr10	100173355	100173356	A00252:294:H3YWTDSX5:4:2401:24569:7185	60	-
chr10	100213902	100213903	A00252:294:H3YWTDSX5:4:1568:32172:28714/1	60	-
chr10	101447514	101447515	A00252:294:H3YWTDSX5:4:1101:7301:32205/1	60	-
chr10	101461874	101461875	A00252:294:H3YWTDSX5:4:1114:17219:9079/1	60	+
chr10	101540959	101540960	A00252:294:H3YWTDSX5:4:1178:23384:17910/1	60	-
chr10	101715568	101715569	A00252:294:H3YWTDSX5:4:2664:24740:23265	60	+
chr10	101867262	101867263	A00252:294:H3YWTDSX5:4:1105:17797:16282/1	60	+
chr10	101958033	101958034	A00252:294:H3YWTDSX5:4:1139:5656:15264/1	60	+
chr10	102285354	102285355	A00252:294:H3YWTDSX5:4:1109:20708:12211/1	60	+
chr10	102702487	102702488	A00252:294:H3YWTDSX5:4:1378:26359:7842/1	60	-
chr10	102773049	102773050	A00252:294:H3YWTDSX5:4:1110:14588:1204/1	60	+
chr10	103097355	103097356	A00252:294:H3YWTDSX5:4:1145:29532:22608/1	60	+
chr10	103118966	103118967	A00252:294:H3YWTDSX5:4:1103:4345:33129/1	60	-
chr10	103144254	103144255	A00252:294:H3YWTDSX5:4:1219:14425:34366/1	60	+
chr10	103178082	103178083	A00252:294:H3YWTDSX5:4:1131:16351:18380	60	-
chr10	103340794	103340795	A00252:294:H3YWTDSX5:4:1263:14950:22185/1	60	+
chr10	103506825	103506826	A00252:294:H3YWTDSX5:4:1225:8296:31610	60	-
chr10	103993412	103993413	A00252:294:H3YWTDSX5:4:1113:29423:5760/1	60	-
chr10	106494307	106494308	A00252:294:H3YWTDSX5:4:1368:19633:7529/1	60	-
chr10	107563932	107563933	A00252:294:H3YWTDSX5:4:1314:23719:26600/1	60	-
chr10	108443888	108443889	A00252:294:H3YWTDSX5:4:1222:4824:4805/1	60	-
chr10	109141151	109141152	A00252:294:H3YWTDSX5:4:1536:20392:1266/1	60	-
chr10	110021952	110021953	A00252:294:H3YWTDSX5:4:1124:13865:17832/1	60	+
chr10	110535482	110535483	A00252:294:H3YWTDSX5:4:1107:14850:31000/1	60	+
chr10	110886707	110886708	A00252:294:H3YWTDSX5:4:1204:23556:31548/1	60	-
chr10	110886708	110886709	A00252:294:H3YWTDSX5:4:2303:25699:30217	60	-
chr10	110967333	110967334	A00252:294:H3YWTDSX5:4:1201:24397:22106	60	+
chr10	111013746	111013747	A00252:294:H3YWTDSX5:4:1143:7139:20901/1	60	+
chr10	112112972	112112973	A00252:294:H3YWTDSX5:4:1415:2302:34976/1	60	-
chr10	112520329	112520330	A00252:294:H3YWTDSX5:4:2224:21838:28573	60	+
chr10	112522394	112522395	A00252:294:H3YWTDSX5:4:1277:17626:13072/1	60	+
chr10	114188719	114188720	A00252:294:H3YWTDSX5:4:1526:19036:15107/1	60	-
chr10	114209110	114209111	A00252:294:H3YWTDSX5:4:1212:19840:3537/1	60	+
chr10	114753126	114753127	A00252:294:H3YWTDSX5:4:2368:17960:1344	60	+
chr10	114977453	114977454	A00252:294:H3YWTDSX5:4:2654:21350:31548	60	-
chr10	115612243	115612244	A00252:294:H3YWTDSX5:4:2238:1958:23735	60	-
chr10	118036468	118036469	A00252:294:H3YWTDSX5:4:1135:14416:23140/1	60	-
chr10	119061859	119061860	A00252:294:H3YWTDSX5:4:1364:11044:7467/1	60	+
chr10	119592600	119592601	A00252:294:H3YWTDSX5:4:2247:10122:16172	60	+
chr10	119849368	119849369	A00252:294:H3YWTDSX5:4:1115:30544:32127	60	+
chr10	119858638	119858639	A00252:294:H3YWTDSX5:4:1132:5954:23578/1	60	+
chr10	121872927	121872928	A00252:294:H3YWTDSX5:4:1165:19253:35305/1	60	+
chr10	121911786	121911787	A00252:294:H3YWTDSX5:4:2512:7039:23516	60	+
chr10	121969295	121969296	A00252:294:H3YWTDSX5:4:2242:20247:10003	60	-
chr10	122939870	122939871	A00252:294:H3YWTDSX5:4:1217:3052:20118/1	60	-
chr10	122994440	122994441	A00252:294:H3YWTDSX5:4:1159:27534:25347	60	-
chr10	123210017	123210018	A00252:294:H3YWTDSX5:4:1369:8802:10880	60	-
chr10	124594818	124594819	A00252:294:H3YWTDSX5:4:1133:24334:8061/1	60	+
chr10	124688599	124688600	A00252:294:H3YWTDSX5:4:1101:14470:7983	60	-
chr10	124842918	124842919	A00252:294:H3YWTDSX5:4:1413:15465:6324/1	60	-
chr10	124959208	124959209	A00252:294:H3YWTDSX5:4:1108:11659:26537/1	60	+
chr10	125059382	125059383	A00252:294:H3YWTDSX5:4:2319:26160:1235	60	-
chr10	125750597	125750598	A00252:294:H3YWTDSX5:4:1107:32081:21073/1	60	-
chr10	125750720	125750721	A00252:294:H3YWTDSX5:4:1413:21522:8453/1	60	+
chr10	127686980	127686981	A00252:294:H3YWTDSX5:4:1168:11225:29199/1	60	-
chr10	129599360	129599361	A00252:294:H3YWTDSX5:4:1215:7455:22200/1	60	-
chr10	130112382	130112383	A00252:294:H3YWTDSX5:4:1163:32344:23406/1	60	-
chr10	130183020	130183021	A00252:294:H3YWTDSX5:4:2115:4001:31814	60	+
chr10	130853637	130853638	A00252:294:H3YWTDSX5:4:1258:11713:23156/1	60	-
chr10	132501519	132501520	A00252:294:H3YWTDSX5:4:1140:24777:24298/1	60	+
chr10	133404284	133404285	A00252:294:H3YWTDSX5:4:1622:13150:7044/1	60	-
chr10	133404544	133404545	A00252:294:H3YWTDSX5:4:1105:15094:28635/1	60	-
chr10	133406861	133406862	A00252:294:H3YWTDSX5:4:1108:1199:30937/1	60	+
chr10	133406863	133406864	A00252:294:H3YWTDSX5:4:1248:14425:34491/1	60	+
chr10	133509638	133509639	A00252:294:H3YWTDSX5:4:1215:20916:23625/1	60	-
chr10	133510335	133510336	A00252:294:H3YWTDSX5:4:1323:30174:3458/1	60	+
chr11	221615	221616	A00252:294:H3YWTDSX5:4:1108:18593:24674/1	60	+
chr11	228201	228202	A00252:294:H3YWTDSX5:4:1273:12771:1438/1	60	-
chr11	239335	239336	A00252:294:H3YWTDSX5:4:1126:14868:5979	60	+
chr11	242771	242772	A00252:294:H3YWTDSX5:4:1173:13964:11992/1	60	-
chr11	244358	244359	A00252:294:H3YWTDSX5:4:1238:27353:28886/1	60	+
chr11	244443	244444	A00252:294:H3YWTDSX5:4:1107:22941:11819/1	60	+
chr11	244616	244617	A00252:294:H3YWTDSX5:4:1323:28438:7780/1	60	+
chr11	246940	246941	A00252:294:H3YWTDSX5:4:1233:14380:2691/1	60	+
chr11	246977	246978	A00252:294:H3YWTDSX5:4:1220:27932:35243/1	60	-
chr11	248118	248119	A00252:294:H3YWTDSX5:4:2634:19470:11725	60	-
chr11	250169	250170	A00252:294:H3YWTDSX5:4:1108:4481:15076/1	60	+
chr11	333277	333278	A00252:294:H3YWTDSX5:4:1678:17598:34225	60	-
chr11	335594	335595	A00252:294:H3YWTDSX5:4:1311:25663:17409	60	+
chr11	338411	338412	A00252:294:H3YWTDSX5:4:1107:6578:25567/1	60	-
chr11	454225	454226	A00252:294:H3YWTDSX5:4:1160:30029:4836/1	60	+
chr11	565547	565548	A00252:294:H3YWTDSX5:4:1551:7871:18756	60	-
chr11	670968	670969	A00252:294:H3YWTDSX5:4:2640:11216:8797	60	-
chr11	682948	682949	A00252:294:H3YWTDSX5:4:1106:17698:26381/1	60	+
chr11	757899	757900	A00252:294:H3YWTDSX5:4:2434:17074:10144	60	-
chr11	759209	759210	A00252:294:H3YWTDSX5:4:2562:4119:19711	60	-
chr11	887544	887545	A00252:294:H3YWTDSX5:4:1103:8811:14434	60	+
chr11	1496308	1496309	A00252:294:H3YWTDSX5:4:1109:12608:13150/1	60	+
chr11	1496311	1496312	A00252:294:H3YWTDSX5:4:1148:25500:17127/1	60	+
chr11	3361430	3361431	A00252:294:H3YWTDSX5:4:1110:19208:23171/1	60	-
chr11	3701941	3701942	A00252:294:H3YWTDSX5:4:1138:4146:2566/1	60	+
chr11	3727838	3727839	A00252:294:H3YWTDSX5:4:1159:32922:12289	60	-
chr11	3737078	3737079	A00252:294:H3YWTDSX5:4:1168:16152:9956/1	60	-
chr11	3750667	3750668	A00252:294:H3YWTDSX5:4:1117:16821:21418/1	60	-
chr11	3917051	3917052	A00252:294:H3YWTDSX5:4:1611:26169:20228/1	60	+
chr11	3980071	3980072	A00252:294:H3YWTDSX5:4:1156:13051:11412/1	60	-
chr11	3989239	3989240	A00252:294:H3YWTDSX5:4:1259:1072:29371/1	60	-
chr11	4104482	4104483	A00252:294:H3YWTDSX5:4:1103:27480:2613/1	60	+
chr11	4665403	4665404	A00252:294:H3YWTDSX5:4:1315:14036:31344	60	-
chr11	4888534	4888535	A00252:294:H3YWTDSX5:4:1139:14461:9815/1	60	-
chr11	5221035	5221036	A00252:294:H3YWTDSX5:4:1260:1633:20447	60	-
chr11	5667739	5667740	A00252:294:H3YWTDSX5:4:1131:1181:33223/1	60	+
chr11	5667740	5667741	A00252:294:H3YWTDSX5:4:2115:17300:1204	60	+
chr11	6510570	6510571	A00252:294:H3YWTDSX5:4:1101:8106:35039/1	60	-
chr11	6517391	6517392	A00252:294:H3YWTDSX5:4:1256:12816:30326	60	+
chr11	6688977	6688978	A00252:294:H3YWTDSX5:4:1313:5710:18051/1	60	-
chr11	8079210	8079211	A00252:294:H3YWTDSX5:4:1111:28076:18928/1	60	+
chr11	8079212	8079213	A00252:294:H3YWTDSX5:4:2631:29243:18443	60	+
chr11	8186885	8186886	A00252:294:H3YWTDSX5:4:1118:22137:24236/1	60	+
chr11	8238655	8238656	A00252:294:H3YWTDSX5:4:1606:16821:6543/1	60	+
chr11	8310847	8310848	A00252:294:H3YWTDSX5:4:1522:6144:18302	60	-
chr11	8950912	8950913	A00252:294:H3YWTDSX5:4:1104:17499:23844/1	60	-
chr11	9413980	9413981	A00252:294:H3YWTDSX5:4:2451:26313:25614	60	+
chr11	9718910	9718911	A00252:294:H3YWTDSX5:4:2259:12129:35900	60	-
chr11	9849406	9849407	A00252:294:H3YWTDSX5:4:1448:9335:13338/1	60	-
chr11	9853912	9853913	A00252:294:H3YWTDSX5:4:1104:7265:8531	60	-
chr11	9950431	9950432	A00252:294:H3YWTDSX5:4:1309:8070:21793/1	60	+
chr11	10075186	10075187	A00252:294:H3YWTDSX5:4:1368:13539:16861/1	60	+
chr11	10515963	10515964	A00252:294:H3YWTDSX5:4:1308:4508:22075	60	-
chr11	10802355	10802356	A00252:294:H3YWTDSX5:4:1246:17210:27070/1	60	+
chr11	11805020	11805021	A00252:294:H3YWTDSX5:4:1269:9561:22060/1	60	-
chr11	11893698	11893699	A00252:294:H3YWTDSX5:4:1267:9055:15765	60	-
chr11	11922291	11922292	A00252:294:H3YWTDSX5:4:1153:13141:9533/1	60	+
chr11	11923716	11923717	A00252:294:H3YWTDSX5:4:2612:10203:15499	60	-
chr11	11937617	11937618	A00252:294:H3YWTDSX5:4:1174:29939:19272/1	60	-
chr11	12135592	12135593	A00252:294:H3YWTDSX5:4:1107:5077:27790/1	60	-
chr11	12135593	12135594	A00252:294:H3YWTDSX5:4:1212:15582:22310/1	60	-
chr11	12297370	12297371	A00252:294:H3YWTDSX5:4:1248:16152:7232	60	-
chr11	13541324	13541325	A00252:294:H3YWTDSX5:4:1265:27218:4382	60	+
chr11	13696252	13696253	A00252:294:H3YWTDSX5:4:1155:23809:2112	60	-
chr11	14487105	14487106	A00252:294:H3YWTDSX5:4:1457:3694:7326/1	60	-
chr11	14639783	14639784	A00252:294:H3YWTDSX5:4:1202:15609:21418/1	60	+
chr11	15397480	15397481	A00252:294:H3YWTDSX5:4:1178:27444:2487/1	60	-
chr11	16340563	16340564	A00252:294:H3YWTDSX5:4:1204:13883:22498/1	60	-
chr11	16660960	16660961	A00252:294:H3YWTDSX5:4:1474:12717:10081	60	-
chr11	16756004	16756005	A00252:294:H3YWTDSX5:4:1207:22028:20259	60	+
chr11	17307283	17307284	A00252:294:H3YWTDSX5:4:1526:18918:13933/1	60	-
chr11	17315893	17315894	A00252:294:H3YWTDSX5:4:1532:10990:36432	60	-
chr11	17491799	17491800	A00252:294:H3YWTDSX5:4:1130:30680:37059/1	60	-
chr11	17951515	17951516	A00252:294:H3YWTDSX5:4:1126:8748:6370	60	+
chr11	18285810	18285811	A00252:294:H3YWTDSX5:4:1102:14317:28980/1	60	-
chr11	18304798	18304799	A00252:294:H3YWTDSX5:4:1107:19144:30264/1	60	-
chr11	18365149	18365150	A00252:294:H3YWTDSX5:4:2171:12454:2957	60	-
chr11	18462336	18462337	A00252:294:H3YWTDSX5:4:1417:2356:18787/1	60	-
chr11	18505106	18505107	A00252:294:H3YWTDSX5:4:1162:11668:20791	60	+
chr11	18773727	18773728	A00252:294:H3YWTDSX5:4:1114:5376:22482/1	60	+
chr11	20494988	20494989	A00252:294:H3YWTDSX5:4:1352:5900:24956/1	60	+
chr11	24837906	24837907	A00252:294:H3YWTDSX5:4:2525:18936:7795	60	-
chr11	25877885	25877886	A00252:294:H3YWTDSX5:4:2141:6388:12493	60	-
chr11	28024856	28024857	A00252:294:H3YWTDSX5:4:1275:26440:19507/1	60	-
chr11	28070756	28070757	A00252:294:H3YWTDSX5:4:1117:25590:34663/1	60	+
chr11	28121723	28121724	A00252:294:H3YWTDSX5:4:1148:17653:12179/1	60	+
chr11	28161275	28161276	A00252:294:H3YWTDSX5:4:2564:4164:18881	60	-
chr11	29124305	29124306	A00252:294:H3YWTDSX5:4:1277:29215:21778/1	60	+
chr11	29163432	29163433	A00252:294:H3YWTDSX5:4:1160:30707:21762/1	60	+
chr11	31602095	31602096	A00252:294:H3YWTDSX5:4:1147:8820:6183/1	60	+
chr11	31603535	31603536	A00252:294:H3YWTDSX5:4:1252:19596:29262/1	60	-
chr11	31613940	31613941	A00252:294:H3YWTDSX5:4:2574:28791:26710	60	-
chr11	31655884	31655885	A00252:294:H3YWTDSX5:4:2147:9344:6590	60	+
chr11	32512703	32512704	A00252:294:H3YWTDSX5:4:1106:3866:21183/1	60	+
chr11	32598349	32598350	A00252:294:H3YWTDSX5:4:2422:28402:21997	60	+
chr11	32967332	32967333	A00252:294:H3YWTDSX5:4:1140:8133:33082/1	60	+
chr11	33135610	33135611	A00252:294:H3YWTDSX5:4:1169:15456:20306/1	60	+
chr11	33251353	33251354	A00252:294:H3YWTDSX5:4:1138:21902:18286/1	60	+
chr11	33279188	33279189	A00252:294:H3YWTDSX5:4:1105:16306:10974/1	60	-
chr11	33335444	33335445	A00252:294:H3YWTDSX5:4:1232:16007:18599	60	-
chr11	33761691	33761692	A00252:294:H3YWTDSX5:4:1365:25030:6261	60	-
chr11	34063085	34063086	A00252:294:H3YWTDSX5:4:1415:23285:16266/1	60	-
chr11	34075654	34075655	A00252:294:H3YWTDSX5:4:1442:4119:14450/1	60	+
chr11	34324067	34324068	A00252:294:H3YWTDSX5:4:2151:24442:7279	60	+
chr11	34335813	34335814	A00252:294:H3YWTDSX5:4:1205:8522:33473/1	60	-
chr11	34481199	34481200	A00252:294:H3YWTDSX5:4:2237:15112:11851	60	+
chr11	34549274	34549275	A00252:294:H3YWTDSX5:4:2221:23945:35665	60	+
chr11	34948260	34948261	A00252:294:H3YWTDSX5:4:1241:25021:12258/1	60	+
chr11	34962642	34962643	A00252:294:H3YWTDSX5:4:2205:7437:3818	60	-
chr11	34982237	34982238	A00252:294:H3YWTDSX5:4:1102:8169:17362/1	60	-
chr11	35675334	35675335	A00252:294:H3YWTDSX5:4:1114:9607:34194/1	60	+
chr11	35684819	35684820	A00252:294:H3YWTDSX5:4:1609:27905:13244	60	-
chr11	36621528	36621529	A00252:294:H3YWTDSX5:4:1138:15655:1485	60	-
chr11	37027959	37027960	A00252:294:H3YWTDSX5:4:1125:8684:6731/1	60	-
chr11	37479976	37479977	A00252:294:H3YWTDSX5:4:1243:31412:18505/1	60	+
chr11	38044673	38044674	A00252:294:H3YWTDSX5:4:1132:32172:12023/1	60	+
chr11	38541894	38541895	A00252:294:H3YWTDSX5:4:1163:16107:1736/1	60	-
chr11	41963308	41963309	A00252:294:H3YWTDSX5:4:2569:1859:10379	60	+
chr11	45974976	45974977	A00252:294:H3YWTDSX5:4:1239:16902:14982/1	60	-
chr11	46004525	46004526	A00252:294:H3YWTDSX5:4:1171:2202:29919/1	60	-
chr11	46052708	46052709	A00252:294:H3YWTDSX5:4:1115:27561:36292/1	60	+
chr11	46063830	46063831	A00252:294:H3YWTDSX5:4:2264:23764:21418	60	-
chr11	46099006	46099007	A00252:294:H3YWTDSX5:4:1121:24831:8985	60	-
chr11	46460211	46460212	A00252:294:H3YWTDSX5:4:1204:32551:23234/1	60	+
chr11	46465623	46465624	A00252:294:H3YWTDSX5:4:1163:10981:5822/1	60	-
chr11	46473023	46473024	A00252:294:H3YWTDSX5:4:1101:32163:37027/1	60	+
chr11	46624087	46624088	A00252:294:H3YWTDSX5:4:1428:22724:25786/1	60	+
chr11	46777358	46777359	A00252:294:H3YWTDSX5:4:2338:10348:3850	60	-
chr11	46866331	46866332	A00252:294:H3YWTDSX5:4:1107:28438:25160/1	60	+
chr11	46982537	46982538	A00252:294:H3YWTDSX5:4:1142:23981:28119/1	60	-
chr11	47000828	47000829	A00252:294:H3YWTDSX5:4:1240:30481:16579/1	60	+
chr11	47002835	47002836	A00252:294:H3YWTDSX5:4:2656:1163:1846	60	+
chr11	47078901	47078902	A00252:294:H3YWTDSX5:4:1108:9968:12336/1	60	-
chr11	47485216	47485217	A00252:294:H3YWTDSX5:4:1101:21712:17425/1	60	+
chr11	47722284	47722285	A00252:294:H3YWTDSX5:4:1104:8250:14434/1	60	+
chr11	47764633	47764634	A00252:294:H3YWTDSX5:4:1101:1624:1485/1	60	-
chr11	47781901	47781902	A00252:294:H3YWTDSX5:4:1121:20211:25034/1	60	+
chr11	49132924	49132925	A00252:294:H3YWTDSX5:4:2146:24994:11459	60	+
chr11	57314897	57314898	A00252:294:H3YWTDSX5:4:1103:11849:13275/1	60	+
chr11	57781185	57781186	A00252:294:H3YWTDSX5:4:1442:4336:20212/1	60	-
chr11	58588385	58588386	A00252:294:H3YWTDSX5:4:1130:6415:20932/1	60	-
chr11	58609468	58609469	A00252:294:H3YWTDSX5:4:1158:29975:2801/1	60	+
chr11	59111886	59111887	A00252:294:H3YWTDSX5:4:1156:14000:5165/1	60	+
chr11	59147806	59147807	A00252:294:H3YWTDSX5:4:1210:19777:14043/1	60	+
chr11	59662336	59662337	A00252:294:H3YWTDSX5:4:1127:19253:35086/1	60	-
chr11	60321139	60321140	A00252:294:H3YWTDSX5:4:2473:31638:4899	60	-
chr11	60377500	60377501	A00252:294:H3YWTDSX5:4:2167:20202:35634	60	+
chr11	61323659	61323660	A00252:294:H3YWTDSX5:4:1112:16676:36041/1	60	+
chr11	61406559	61406560	A00252:294:H3YWTDSX5:4:1117:11758:16971/1	60	+
chr11	61805006	61805007	A00252:294:H3YWTDSX5:4:1161:11514:14387/1	60	+
chr11	62347752	62347753	A00252:294:H3YWTDSX5:4:1325:23574:36119	60	-
chr11	62357834	62357835	A00252:294:H3YWTDSX5:4:1107:9299:18474/1	60	+
chr11	62357835	62357836	A00252:294:H3YWTDSX5:4:2529:31955:4413	60	+
chr11	62361097	62361098	A00252:294:H3YWTDSX5:4:1445:31042:33990	60	-
chr11	62384342	62384343	A00252:294:H3YWTDSX5:4:1124:20247:35712/1	60	+
chr11	62562031	62562032	A00252:294:H3YWTDSX5:4:1624:32380:31829	60	-
chr11	62582080	62582081	A00252:294:H3YWTDSX5:4:2620:8241:33144	60	-
chr11	62607491	62607492	A00252:294:H3YWTDSX5:4:1124:10628:7279/1	60	-
chr11	62638527	62638528	A00252:294:H3YWTDSX5:4:1433:28537:31782	60	+
chr11	62640333	62640334	A00252:294:H3YWTDSX5:4:2531:31204:9471	60	-
chr11	62681963	62681964	A00252:294:H3YWTDSX5:4:2209:4969:29199	60	-
chr11	62692161	62692162	A00252:294:H3YWTDSX5:4:1162:23710:13996/1	60	+
chr11	62718149	62718150	A00252:294:H3YWTDSX5:4:1409:32127:30577	60	+
chr11	62734292	62734293	A00252:294:H3YWTDSX5:4:1171:18502:2221/1	60	+
chr11	62817841	62817842	A00252:294:H3YWTDSX5:4:1544:21739:17534/1	60	-
chr11	62822164	62822165	A00252:294:H3YWTDSX5:4:2145:23059:2221	60	-
chr11	62823005	62823006	A00252:294:H3YWTDSX5:4:1124:23827:26788	60	+
chr11	62823007	62823008	A00252:294:H3YWTDSX5:4:1545:5791:27524	60	+
chr11	62829885	62829886	A00252:294:H3YWTDSX5:4:1102:11903:30279/1	60	-
chr11	62869003	62869004	A00252:294:H3YWTDSX5:4:1141:13621:36072/1	60	-
chr11	62873926	62873927	A00252:294:H3YWTDSX5:4:1238:7265:18928/1	60	-
chr11	63226273	63226274	A00252:294:H3YWTDSX5:4:1203:4444:12540/1	60	-
chr11	63579697	63579698	A00252:294:H3YWTDSX5:4:1112:12020:30452	60	+
chr11	63603942	63603943	A00252:294:H3YWTDSX5:4:2277:3586:8046	60	-
chr11	63643361	63643362	A00252:294:H3YWTDSX5:4:1562:2446:12618/1	60	+
chr11	63645833	63645834	A00252:294:H3YWTDSX5:4:1274:25373:33692/1	60	+
chr11	63649756	63649757	A00252:294:H3YWTDSX5:4:1119:30472:34632/1	60	-
chr11	63690267	63690268	A00252:294:H3YWTDSX5:4:1132:31159:36323/1	60	-
chr11	63695610	63695611	A00252:294:H3YWTDSX5:4:1218:5249:21543	60	-
chr11	63705844	63705845	A00252:294:H3YWTDSX5:4:1168:8648:30937/1	60	-
chr11	63707269	63707270	A00252:294:H3YWTDSX5:4:1141:23873:31250/1	60	+
chr11	63709135	63709136	A00252:294:H3YWTDSX5:4:1205:13557:14450/1	60	+
chr11	63711543	63711544	A00252:294:H3YWTDSX5:4:1553:14100:4366/1	60	-
chr11	63712868	63712869	A00252:294:H3YWTDSX5:4:1505:9507:22279	60	-
chr11	63722365	63722366	A00252:294:H3YWTDSX5:4:1432:11550:21903/1	60	-
chr11	63727600	63727601	A00252:294:H3YWTDSX5:4:1110:5710:16924/1	60	-
chr11	63732749	63732750	A00252:294:H3YWTDSX5:4:1228:26729:8985/1	60	-
chr11	63848382	63848383	A00252:294:H3YWTDSX5:4:2337:31792:33536	60	+
chr11	63855894	63855895	A00252:294:H3YWTDSX5:4:1142:8160:4570/1	60	-
chr11	63858984	63858985	A00252:294:H3YWTDSX5:4:2254:15935:6543	60	-
chr11	63860834	63860835	A00252:294:H3YWTDSX5:4:1113:1371:5337/1	60	+
chr11	63867309	63867310	A00252:294:H3YWTDSX5:4:2154:15266:19319	60	+
chr11	63883867	63883868	A00252:294:H3YWTDSX5:4:1102:30255:15812/1	60	+
chr11	64158323	64158324	A00252:294:H3YWTDSX5:4:2522:31485:23109	60	+
chr11	64194185	64194186	A00252:294:H3YWTDSX5:4:1101:30924:20228/1	60	+
chr11	64198680	64198681	A00252:294:H3YWTDSX5:4:1105:16052:7091/1	60	+
chr11	64217335	64217336	A00252:294:H3YWTDSX5:4:1131:27317:1955/1	60	+
chr11	64316597	64316598	A00252:294:H3YWTDSX5:4:1521:30689:5822/1	60	-
chr11	64765232	64765233	A00252:294:H3YWTDSX5:4:2468:8965:1141	60	-
chr11	64769635	64769636	A00252:294:H3YWTDSX5:4:1148:29279:21386/1	60	+
chr11	64774172	64774173	A00252:294:H3YWTDSX5:4:1114:28411:35039/1	60	+
chr11	64862181	64862182	A00252:294:H3YWTDSX5:4:1110:6135:6793/1	60	+
chr11	64872572	64872573	A00252:294:H3YWTDSX5:4:1627:31105:7701/1	60	+
chr11	65101345	65101346	A00252:294:H3YWTDSX5:4:1353:29188:18067	60	-
chr11	65102579	65102580	A00252:294:H3YWTDSX5:4:1133:21043:23657/1	60	+
chr11	65103273	65103274	A00252:294:H3YWTDSX5:4:1205:31259:14325/1	60	-
chr11	65103357	65103358	A00252:294:H3YWTDSX5:4:1109:5321:3912/1	60	+
chr11	65196257	65196258	A00252:294:H3YWTDSX5:4:2141:21341:13870	60	-
chr11	65196556	65196557	A00252:294:H3YWTDSX5:4:1131:13196:18364/1	60	+
chr11	65198104	65198105	A00252:294:H3YWTDSX5:4:1170:21224:34397/1	60	-
chr11	65268704	65268705	A00252:294:H3YWTDSX5:4:1411:25192:31375/1	60	+
chr11	65277830	65277831	A00252:294:H3YWTDSX5:4:1202:3242:3693/1	60	+
chr11	65288008	65288009	A00252:294:H3YWTDSX5:4:1150:2401:18584/1	60	-
chr11	65399612	65399613	A00252:294:H3YWTDSX5:4:1243:26458:5603	60	-
chr11	65399613	65399614	A00252:294:H3YWTDSX5:4:1110:29830:5932	60	-
chr11	65426005	65426006	A00252:294:H3YWTDSX5:4:1250:1759:30123/1	60	+
chr11	65428477	65428478	A00252:294:H3YWTDSX5:4:1102:8639:9157/1	60	+
chr11	65430416	65430417	A00252:294:H3YWTDSX5:4:1143:28447:33505/1	60	+
chr11	65435690	65435691	A00252:294:H3YWTDSX5:4:1266:20365:20666/1	60	+
chr11	65437298	65437299	A00252:294:H3YWTDSX5:4:1102:1389:32581/1	60	+
chr11	65439718	65439719	A00252:294:H3YWTDSX5:4:1103:16875:7200/1	60	-
chr11	65445506	65445507	A00252:294:H3YWTDSX5:4:1522:20076:15969	60	+
chr11	65630488	65630489	A00252:294:H3YWTDSX5:4:1133:28284:31313/1	60	+
chr11	65655939	65655940	A00252:294:H3YWTDSX5:4:1124:26196:6370/1	60	+
chr11	65657566	65657567	A00252:294:H3YWTDSX5:4:1665:18539:23641	60	-
chr11	65716295	65716296	A00252:294:H3YWTDSX5:4:1102:9091:14857/1	60	+
chr11	65864827	65864828	A00252:294:H3YWTDSX5:4:1108:2654:22936/1	60	-
chr11	66061395	66061396	A00252:294:H3YWTDSX5:4:1252:25129:24064	60	-
chr11	66064223	66064224	A00252:294:H3YWTDSX5:4:1459:20808:3709/1	60	+
chr11	66064256	66064257	A00252:294:H3YWTDSX5:4:1109:10682:15170/1	60	+
chr11	66065703	66065704	A00252:294:H3YWTDSX5:4:1530:24225:34867	60	+
chr11	66066027	66066028	A00252:294:H3YWTDSX5:4:1336:19199:18082/1	60	+
chr11	66077512	66077513	A00252:294:H3YWTDSX5:4:1137:21197:17597/1	60	+
chr11	66116254	66116255	A00252:294:H3YWTDSX5:4:1226:22046:2033/1	60	+
chr11	66122314	66122315	A00252:294:H3YWTDSX5:4:1125:26946:10488/1	60	-
chr11	66140825	66140826	A00252:294:H3YWTDSX5:4:1115:9498:16282/1	60	+
chr11	66272517	66272518	A00252:294:H3YWTDSX5:4:1138:2139:30217/1	60	-
chr11	66355137	66355138	A00252:294:H3YWTDSX5:4:1206:29957:24408/1	60	+
chr11	66356853	66356854	A00252:294:H3YWTDSX5:4:1201:2745:5713/1	60	+
chr11	66356854	66356855	A00252:294:H3YWTDSX5:4:2456:30716:32174	60	+
chr11	66492025	66492026	A00252:294:H3YWTDSX5:4:1132:27841:30702	60	-
chr11	66522946	66522947	A00252:294:H3YWTDSX5:4:2121:7654:3850	60	-
chr11	66522948	66522949	A00252:294:H3YWTDSX5:4:1105:13693:7263/1	60	-
chr11	66627965	66627966	A00252:294:H3YWTDSX5:4:1627:7482:28385/1	60	+
chr11	66647598	66647599	A00252:294:H3YWTDSX5:4:1232:9977:13761/1	60	-
chr11	66667295	66667296	A00252:294:H3YWTDSX5:4:1176:26811:28197/1	60	-
chr11	66766295	66766296	A00252:294:H3YWTDSX5:4:1328:3161:6464/1	60	+
chr11	66777123	66777124	A00252:294:H3YWTDSX5:4:1123:18801:33019/1	60	+
chr11	66785741	66785742	A00252:294:H3YWTDSX5:4:1157:9055:13479	60	-
chr11	66791264	66791265	A00252:294:H3YWTDSX5:4:1477:13910:19413	60	-
chr11	66828898	66828899	A00252:294:H3YWTDSX5:4:2214:3459:22576	60	-
chr11	67131380	67131381	A00252:294:H3YWTDSX5:4:1309:23764:2409	60	+
chr11	67144401	67144402	A00252:294:H3YWTDSX5:4:1304:20401:2848/1	60	+
chr11	67147291	67147292	A00252:294:H3YWTDSX5:4:1673:26295:1501	60	-
chr11	67155426	67155427	A00252:294:H3YWTDSX5:4:1102:25672:23938	60	+
chr11	67155427	67155428	A00252:294:H3YWTDSX5:4:2412:20057:14685	60	+
chr11	67161069	67161070	A00252:294:H3YWTDSX5:4:1158:30825:11318/1	60	+
chr11	67171723	67171724	A00252:294:H3YWTDSX5:4:1117:23954:11130/1	60	+
chr11	67174857	67174858	A00252:294:H3YWTDSX5:4:1129:25735:14935/1	60	-
chr11	67186477	67186478	A00252:294:H3YWTDSX5:4:1559:32786:28620	60	-
chr11	67192404	67192405	A00252:294:H3YWTDSX5:4:1346:21287:8735/1	60	-
chr11	67205155	67205156	A00252:294:H3YWTDSX5:4:1114:10013:22341/1	60	+
chr11	67206772	67206773	A00252:294:H3YWTDSX5:4:1657:16206:6136	60	-
chr11	67220944	67220945	A00252:294:H3YWTDSX5:4:1523:26250:6715/1	60	-
chr11	67230405	67230406	A00252:294:H3YWTDSX5:4:1217:16432:9846/1	60	+
chr11	67293288	67293289	A00252:294:H3YWTDSX5:4:1128:27136:35149/1	60	-
chr11	67294916	67294917	A00252:294:H3YWTDSX5:4:1227:28230:31313/1	60	+
chr11	67296038	67296039	A00252:294:H3YWTDSX5:4:1254:28411:8390/1	60	-
chr11	67296227	67296228	A00252:294:H3YWTDSX5:4:1464:1796:18349/1	60	+
chr11	67481299	67481300	A00252:294:H3YWTDSX5:4:2216:2636:3615	60	-
chr11	67496030	67496031	A00252:294:H3YWTDSX5:4:2432:31141:12148	60	-
chr11	68057984	68057985	A00252:294:H3YWTDSX5:4:2376:25057:14638	60	-
chr11	68081754	68081755	A00252:294:H3YWTDSX5:4:1111:20961:15969/1	60	+
chr11	68084719	68084720	A00252:294:H3YWTDSX5:4:1215:27561:4601/1	60	-
chr11	68088271	68088272	A00252:294:H3YWTDSX5:4:1101:15899:10238/1	60	+
chr11	68093702	68093703	A00252:294:H3YWTDSX5:4:1162:9688:5024/1	60	-
chr11	68096848	68096849	A00252:294:H3YWTDSX5:4:1101:11858:4147/1	60	+
chr11	68098498	68098499	A00252:294:H3YWTDSX5:4:1147:30644:31579/1	60	-
chr11	68101042	68101043	A00252:294:H3YWTDSX5:4:1345:13521:17989	60	-
chr11	68177022	68177023	A00252:294:H3YWTDSX5:4:2420:26467:2487	60	+
chr11	68182173	68182174	A00252:294:H3YWTDSX5:4:1127:31783:3051/1	60	-
chr11	68182692	68182693	A00252:294:H3YWTDSX5:4:1625:4309:34037/1	60	-
chr11	68256426	68256427	A00252:294:H3YWTDSX5:4:2472:3206:14372	60	-
chr11	68256428	68256429	A00252:294:H3YWTDSX5:4:1454:9082:29966	60	-
chr11	68479048	68479049	A00252:294:H3YWTDSX5:4:1154:12707:7686/1	60	+
chr11	68571173	68571174	A00252:294:H3YWTDSX5:4:1204:30101:5995/1	60	+
chr11	68919724	68919725	A00252:294:H3YWTDSX5:4:1175:16188:18505/1	60	+
chr11	68921500	68921501	A00252:294:H3YWTDSX5:4:1410:2835:29794/1	60	+
chr11	70324913	70324914	A00252:294:H3YWTDSX5:4:1156:28293:10128	60	-
chr11	70361182	70361183	A00252:294:H3YWTDSX5:4:1177:24207:5462/1	60	-
chr11	71079580	71079581	A00252:294:H3YWTDSX5:4:2508:17933:35462	60	+
chr11	71235515	71235516	A00252:294:H3YWTDSX5:4:2236:12563:9659	60	+
chr11	71451393	71451394	A00252:294:H3YWTDSX5:4:1205:23619:4789	60	+
chr11	71465559	71465560	A00252:294:H3YWTDSX5:4:1350:20021:2284/1	60	-
chr11	71976549	71976550	A00252:294:H3YWTDSX5:4:1114:17562:10457/1	60	+
chr11	72047197	72047198	A00252:294:H3YWTDSX5:4:1412:21242:35869	60	-
chr11	72331204	72331205	A00252:294:H3YWTDSX5:4:1227:10646:32236	60	-
chr11	72396100	72396101	A00252:294:H3YWTDSX5:4:2170:32380:32643	60	-
chr11	72808997	72808998	A00252:294:H3YWTDSX5:4:1122:27697:13510/1	60	+
chr11	72886581	72886582	A00252:294:H3YWTDSX5:4:1374:7627:29825	60	+
chr11	73067168	73067169	A00252:294:H3YWTDSX5:4:1166:24325:3975/1	60	+
chr11	73087449	73087450	A00252:294:H3YWTDSX5:4:2223:14281:36652	60	+
chr11	73432781	73432782	A00252:294:H3YWTDSX5:4:1277:22381:28510	60	+
chr11	73458055	73458056	A00252:294:H3YWTDSX5:4:2247:12038:8844	60	-
chr11	73569214	73569215	A00252:294:H3YWTDSX5:4:1622:24062:28729/1	60	-
chr11	73727654	73727655	A00252:294:H3YWTDSX5:4:1123:30599:36761/1	60	+
chr11	73800312	73800313	A00252:294:H3YWTDSX5:4:1136:1859:15107/1	60	-
chr11	73901807	73901808	A00252:294:H3YWTDSX5:4:2463:30409:21872	60	+
chr11	73929331	73929332	A00252:294:H3YWTDSX5:4:1152:31394:27336/1	60	-
chr11	74127530	74127531	A00252:294:H3YWTDSX5:4:1108:24677:9189	60	-
chr11	74153819	74153820	A00252:294:H3YWTDSX5:4:1236:8088:25958/1	60	-
chr11	74204541	74204542	A00252:294:H3YWTDSX5:4:1544:20582:18349/1	60	+
chr11	74209804	74209805	A00252:294:H3YWTDSX5:4:1171:31964:18928/1	60	-
chr11	74226923	74226924	A00252:294:H3YWTDSX5:4:1551:20374:13667/1	60	+
chr11	74376259	74376260	A00252:294:H3YWTDSX5:4:1161:31494:12038/1	60	+
chr11	74387312	74387313	A00252:294:H3YWTDSX5:4:1101:5891:3208/1	60	+
chr11	74387313	74387314	A00252:294:H3YWTDSX5:4:2124:24975:23077	60	+
chr11	74411314	74411315	A00252:294:H3YWTDSX5:4:1178:23674:6355/1	60	+
chr11	74618800	74618801	A00252:294:H3YWTDSX5:4:1105:30960:23766/1	60	+
chr11	74620432	74620433	A00252:294:H3YWTDSX5:4:1369:11822:25911/1	60	+
chr11	74807138	74807139	A00252:294:H3YWTDSX5:4:1114:13810:35086	60	+
chr11	76360760	76360761	A00252:294:H3YWTDSX5:4:1140:32515:24205/1	60	+
chr11	77660730	77660731	A00252:294:H3YWTDSX5:4:1162:9209:35070/1	60	+
chr11	77668462	77668463	A00252:294:H3YWTDSX5:4:1263:7274:9862/1	60	-
chr11	77769488	77769489	A00252:294:H3YWTDSX5:4:1511:19642:12430/1	60	-
chr11	77939468	77939469	A00252:294:H3YWTDSX5:4:1438:32714:24424	60	-
chr11	79833389	79833390	A00252:294:H3YWTDSX5:4:1632:31928:12070/1	60	+
chr11	81182248	81182249	A00252:294:H3YWTDSX5:4:1335:2148:36652/1	60	-
chr11	81770666	81770667	A00252:294:H3YWTDSX5:4:1121:10945:35884/1	60	-
chr11	84083026	84083027	A00252:294:H3YWTDSX5:4:2632:4001:2315	60	+
chr11	85662360	85662361	A00252:294:H3YWTDSX5:4:1134:18647:31845/1	60	+
chr11	85960526	85960527	A00252:294:H3YWTDSX5:4:1161:14986:10410/1	60	-
chr11	85966815	85966816	A00252:294:H3YWTDSX5:4:1134:17128:5509	60	-
chr11	87012884	87012885	A00252:294:H3YWTDSX5:4:2232:23050:35493	60	-
chr11	87091367	87091368	A00252:294:H3YWTDSX5:4:1361:12264:28682	60	-
chr11	87215733	87215734	A00252:294:H3YWTDSX5:4:1119:14009:25880/1	60	-
chr11	88070479	88070480	A00252:294:H3YWTDSX5:4:1202:27263:26631/1	60	-
chr11	89533339	89533340	A00252:294:H3YWTDSX5:4:1147:19054:21402/1	60	-
chr11	89676116	89676117	A00252:294:H3YWTDSX5:4:1369:7184:8265	60	-
chr11	89702040	89702041	A00252:294:H3YWTDSX5:4:2540:19551:12837	60	-
chr11	89702044	89702045	A00252:294:H3YWTDSX5:4:1102:21197:28839/1	60	-
chr11	89743912	89743913	A00252:294:H3YWTDSX5:4:2130:19660:19069	60	-
chr11	90056159	90056160	A00252:294:H3YWTDSX5:4:1554:32036:2895/1	60	+
chr11	90333309	90333310	A00252:294:H3YWTDSX5:4:1344:16034:26162/1	60	+
chr11	90826843	90826844	A00252:294:H3YWTDSX5:4:1122:29396:21214/1	60	+
chr11	90846233	90846234	A00252:294:H3YWTDSX5:4:1554:19461:8422	60	-
chr11	93167946	93167947	A00252:294:H3YWTDSX5:4:1141:24325:10833/1	60	-
chr11	93182958	93182959	A00252:294:H3YWTDSX5:4:1147:29713:34569/1	60	+
chr11	94607710	94607711	A00252:294:H3YWTDSX5:4:1102:8992:13902/1	60	+
chr11	95883398	95883399	A00252:294:H3YWTDSX5:4:2515:25003:22780	60	-
chr11	96460499	96460500	A00252:294:H3YWTDSX5:4:1543:29604:36793/1	60	+
chr11	96843877	96843878	A00252:294:H3YWTDSX5:4:1117:11207:5619/1	60	-
chr11	99954540	99954541	A00252:294:H3YWTDSX5:4:2275:13051:17957	60	-
chr11	99954541	99954542	A00252:294:H3YWTDSX5:4:1250:20121:25285	60	-
chr11	99954542	99954543	A00252:294:H3YWTDSX5:4:1103:23339:33739/1	60	-
chr11	100987154	100987155	A00252:294:H3YWTDSX5:4:1219:12500:12179	60	-
chr11	102362407	102362408	A00252:294:H3YWTDSX5:4:1165:26151:30342/1	60	-
chr11	103303003	103303004	A00252:294:H3YWTDSX5:4:2427:19822:21731	60	-
chr11	103852963	103852964	A00252:294:H3YWTDSX5:4:1359:27100:20588	60	-
chr11	106534094	106534095	A00252:294:H3YWTDSX5:4:1567:24903:24079/1	60	-
chr11	107702231	107702232	A00252:294:H3YWTDSX5:4:1106:11704:9518/1	60	+
chr11	108107197	108107198	A00252:294:H3YWTDSX5:4:1111:15826:7670/1	60	-
chr11	108157766	108157767	A00252:294:H3YWTDSX5:4:2126:23267:30639	60	-
chr11	108251335	108251336	A00252:294:H3YWTDSX5:4:1501:5394:3881/1	60	+
chr11	108280187	108280188	A00252:294:H3YWTDSX5:4:1131:32624:32659/1	60	-
chr11	108309745	108309746	A00252:294:H3YWTDSX5:4:1313:12319:11490/1	60	+
chr11	109250121	109250122	A00252:294:H3YWTDSX5:4:1104:14525:25175/1	60	+
chr11	110275627	110275628	A00252:294:H3YWTDSX5:4:1132:31991:17347/1	60	-
chr11	111667487	111667488	A00252:294:H3YWTDSX5:4:1106:25084:6543/1	60	-
chr11	112751700	112751701	A00252:294:H3YWTDSX5:4:1124:30020:16626/1	60	+
chr11	112879777	112879778	A00252:294:H3YWTDSX5:4:2649:32362:30170	60	+
chr11	113745721	113745722	A00252:294:H3YWTDSX5:4:1112:1154:22717/1	60	-
chr11	114271161	114271162	A00252:294:H3YWTDSX5:4:1116:7157:33614/1	60	+
chr11	114415749	114415750	A00252:294:H3YWTDSX5:4:1451:4056:24236/1	60	-
chr11	117002958	117002959	A00252:294:H3YWTDSX5:4:1116:5068:30217/1	60	+
chr11	117036788	117036789	A00252:294:H3YWTDSX5:4:1212:10710:23923	60	-
chr11	117060422	117060423	A00252:294:H3YWTDSX5:4:2278:28384:11036	60	-
chr11	117066769	117066770	A00252:294:H3YWTDSX5:4:2267:22137:23328	60	+
chr11	117079630	117079631	A00252:294:H3YWTDSX5:4:1120:27154:27853/1	60	+
chr11	117168029	117168030	A00252:294:H3YWTDSX5:4:1148:24261:10942/1	60	-
chr11	117264434	117264435	A00252:294:H3YWTDSX5:4:1309:13494:25520/1	60	+
chr11	117286346	117286347	A00252:294:H3YWTDSX5:4:1208:32723:28479/1	60	-
chr11	118346510	118346511	A00252:294:H3YWTDSX5:4:1105:6903:36307/1	60	-
chr11	118353625	118353626	A00252:294:H3YWTDSX5:4:2532:27778:18537	60	-
chr11	118397550	118397551	A00252:294:H3YWTDSX5:4:1103:2962:13542/1	60	+
chr11	118407693	118407694	A00252:294:H3YWTDSX5:4:1102:1705:33974/1	60	+
chr11	118443363	118443364	A00252:294:H3YWTDSX5:4:1103:2437:31140/1	60	+
chr11	118470251	118470252	A00252:294:H3YWTDSX5:4:1158:25861:29590/1	60	+
chr11	118470489	118470490	A00252:294:H3YWTDSX5:4:1114:30572:36589/1	60	+
chr11	118482505	118482506	A00252:294:H3YWTDSX5:4:1246:12075:31548/1	60	+
chr11	118492860	118492861	A00252:294:H3YWTDSX5:4:1109:18665:26553/1	60	+
chr11	118509503	118509504	A00252:294:H3YWTDSX5:4:1120:32298:12649/1	60	-
chr11	118786412	118786413	A00252:294:H3YWTDSX5:4:1255:7862:18270	60	-
chr11	119093827	119093828	A00252:294:H3YWTDSX5:4:1644:6388:4695	60	+
chr11	119130408	119130409	A00252:294:H3YWTDSX5:4:1125:1579:29904/1	60	-
chr11	119227490	119227491	A00252:294:H3YWTDSX5:4:1133:25220:32017/1	60	+
chr11	119232267	119232268	A00252:294:H3YWTDSX5:4:1111:5936:8202/1	60	-
chr11	119244247	119244248	A00252:294:H3YWTDSX5:4:2331:11225:3834	60	-
chr11	119251724	119251725	A00252:294:H3YWTDSX5:4:2223:19027:36323	60	-
chr11	119257735	119257736	A00252:294:H3YWTDSX5:4:1130:32045:11835/1	60	+
chr11	122307523	122307524	A00252:294:H3YWTDSX5:4:1536:9381:15859/1	60	-
chr11	122560019	122560020	A00252:294:H3YWTDSX5:4:1278:15772:10708	60	-
chr11	122738513	122738514	A00252:294:H3YWTDSX5:4:1141:14407:31579/1	60	-
chr11	123014921	123014922	A00252:294:H3YWTDSX5:4:2175:15402:24251	60	+
chr11	123255514	123255515	A00252:294:H3YWTDSX5:4:1176:22028:1344/1	60	+
chr11	124781726	124781727	A00252:294:H3YWTDSX5:4:1364:29315:33818	60	-
chr11	124792748	124792749	A00252:294:H3YWTDSX5:4:1145:29243:2910/1	60	+
chr11	125003381	125003382	A00252:294:H3YWTDSX5:4:1526:32280:28588/1	60	-
chr11	125466882	125466883	A00252:294:H3YWTDSX5:4:1164:10140:17394/1	60	+
chr11	125580627	125580628	A00252:294:H3YWTDSX5:4:1108:21694:5963/1	60	-
chr11	125632748	125632749	A00252:294:H3YWTDSX5:4:1366:12156:36135	60	+
chr11	125636890	125636891	A00252:294:H3YWTDSX5:4:1131:28429:6918/1	60	+
chr11	126696078	126696079	A00252:294:H3YWTDSX5:4:2236:7708:34820	60	-
chr11	128267306	128267307	A00252:294:H3YWTDSX5:4:1106:10276:30373/1	60	+
chr11	128366231	128366232	A00252:294:H3YWTDSX5:4:1250:19732:5008	60	+
chr11	128370180	128370181	A00252:294:H3YWTDSX5:4:2234:18087:35258	60	+
chr11	128371322	128371323	A00252:294:H3YWTDSX5:4:1277:10239:22326	60	-
chr11	128495015	128495016	A00252:294:H3YWTDSX5:4:1274:26530:18223/1	60	+
chr11	128513298	128513299	A00252:294:H3YWTDSX5:4:2402:11496:29011	60	+
chr11	134114633	134114634	A00252:294:H3YWTDSX5:4:1156:7934:35869/1	60	+
chr11	134177687	134177688	A00252:294:H3YWTDSX5:4:1105:20925:35665/1	60	+
chr12	294156	294157	A00252:294:H3YWTDSX5:4:1107:11225:11945/1	60	+
chr12	299638	299639	A00252:294:H3YWTDSX5:4:1252:29333:26396/1	60	-
chr12	312300	312301	A00252:294:H3YWTDSX5:4:2146:2239:16329	60	+
chr12	328984	328985	A00252:294:H3YWTDSX5:4:1629:14244:33927	60	-
chr12	353824	353825	A00252:294:H3YWTDSX5:4:2604:23448:16360	60	-
chr12	365504	365505	A00252:294:H3YWTDSX5:4:1233:12500:19413/1	60	+
chr12	366233	366234	A00252:294:H3YWTDSX5:4:1173:25608:18630/1	60	-
chr12	757599	757600	A00252:294:H3YWTDSX5:4:1109:21260:25379/1	60	+
chr12	770157	770158	A00252:294:H3YWTDSX5:4:2424:20952:1172	60	-
chr12	778907	778908	A00252:294:H3YWTDSX5:4:1148:26332:32722	60	-
chr12	780510	780511	A00252:294:H3YWTDSX5:4:1108:17888:8453/1	60	+
chr12	782089	782090	A00252:294:H3YWTDSX5:4:1626:28935:26866/1	60	+
chr12	789145	789146	A00252:294:H3YWTDSX5:4:1371:25572:31156	60	-
chr12	796103	796104	A00252:294:H3YWTDSX5:4:1158:24777:10551/1	60	-
chr12	824557	824558	A00252:294:H3YWTDSX5:4:1463:8377:3724/1	60	-
chr12	827109	827110	A00252:294:H3YWTDSX5:4:1101:20039:28494/1	60	+
chr12	827110	827111	A00252:294:H3YWTDSX5:4:1532:2329:24001	60	+
chr12	827989	827990	A00252:294:H3YWTDSX5:4:1354:27272:35383/1	60	+
chr12	827990	827991	A00252:294:H3YWTDSX5:4:2144:5412:12461	60	+
chr12	845627	845628	A00252:294:H3YWTDSX5:4:1140:18141:32158/1	60	+
chr12	1048341	1048342	A00252:294:H3YWTDSX5:4:1458:30969:27665	60	+
chr12	1049676	1049677	A00252:294:H3YWTDSX5:4:1105:5439:27132/1	60	+
chr12	1185660	1185661	A00252:294:H3YWTDSX5:4:1154:24442:30827/1	60	+
chr12	1235235	1235236	A00252:294:H3YWTDSX5:4:1113:12626:15781/1	60	-
chr12	1235339	1235340	A00252:294:H3YWTDSX5:4:1375:14064:35681/1	60	-
chr12	1311021	1311022	A00252:294:H3YWTDSX5:4:1103:10095:14121/1	60	+
chr12	1359205	1359206	A00252:294:H3YWTDSX5:4:1148:16667:36808/1	60	+
chr12	1408621	1408622	A00252:294:H3YWTDSX5:4:1137:19642:19413/1	60	-
chr12	1755899	1755900	A00252:294:H3YWTDSX5:4:1228:28800:12258/1	60	-
chr12	1763552	1763553	A00252:294:H3YWTDSX5:4:1312:6153:26835/1	60	-
chr12	1989447	1989448	A00252:294:H3YWTDSX5:4:1301:32877:36886/1	60	-
chr12	3845242	3845243	A00252:294:H3YWTDSX5:4:1308:10158:29637/1	60	+
chr12	4099499	4099500	A00252:294:H3YWTDSX5:4:1101:20112:20165/1	60	-
chr12	4491579	4491580	A00252:294:H3YWTDSX5:4:2174:24225:18646	60	-
chr12	4528769	4528770	A00252:294:H3YWTDSX5:4:1121:21856:9251/1	60	+
chr12	4545952	4545953	A00252:294:H3YWTDSX5:4:1322:24668:5134	60	-
chr12	4658099	4658100	A00252:294:H3YWTDSX5:4:1125:32588:10050/1	60	+
chr12	4658100	4658101	A00252:294:H3YWTDSX5:4:2537:10004:11710	60	+
chr12	4670774	4670775	A00252:294:H3YWTDSX5:4:1577:17517:6402/1	60	-
chr12	4856459	4856460	A00252:294:H3YWTDSX5:4:1218:14045:13698/1	60	+
chr12	6127241	6127242	A00252:294:H3YWTDSX5:4:1432:31295:33677/1	60	+
chr12	6366636	6366637	A00252:294:H3YWTDSX5:4:2517:7148:6918	60	-
chr12	6497121	6497122	A00252:294:H3YWTDSX5:4:2114:25572:29246	60	-
chr12	6498114	6498115	A00252:294:H3YWTDSX5:4:1106:28049:16470/1	60	+
chr12	6498116	6498117	A00252:294:H3YWTDSX5:4:1227:31467:32002	60	+
chr12	6505771	6505772	A00252:294:H3YWTDSX5:4:1176:18385:24126/1	60	-
chr12	6506741	6506742	A00252:294:H3YWTDSX5:4:1107:25753:35070/1	60	+
chr12	6507993	6507994	A00252:294:H3YWTDSX5:4:1174:16089:16423/1	60	+
chr12	6521142	6521143	A00252:294:H3YWTDSX5:4:1105:19931:25958/1	60	+
chr12	6564395	6564396	A00252:294:H3YWTDSX5:4:1474:17318:26537/1	60	-
chr12	6677572	6677573	A00252:294:H3YWTDSX5:4:2578:17318:19523	60	-
chr12	6682837	6682838	A00252:294:H3YWTDSX5:4:2151:31006:25347	60	-
chr12	6727687	6727688	A00252:294:H3YWTDSX5:4:1108:11216:11271/1	60	+
chr12	6784231	6784232	A00252:294:H3YWTDSX5:4:1209:2022:16391/1	60	+
chr12	6785469	6785470	A00252:294:H3YWTDSX5:4:1319:17626:21277/1	60	-
chr12	6797807	6797808	A00252:294:H3YWTDSX5:4:2557:10031:12352	60	-
chr12	6800417	6800418	A00252:294:H3YWTDSX5:4:1105:18539:15029/1	60	+
chr12	6807405	6807406	A00252:294:H3YWTDSX5:4:1121:18656:29669/1	60	+
chr12	6808557	6808558	A00252:294:H3YWTDSX5:4:1213:21893:30420/1	60	+
chr12	6808730	6808731	A00252:294:H3YWTDSX5:4:1114:30680:11757/1	60	-
chr12	6833890	6833891	A00252:294:H3YWTDSX5:4:1148:12590:26741/1	60	+
chr12	6857979	6857980	A00252:294:H3YWTDSX5:4:1103:31177:6480/1	60	+
chr12	6890026	6890027	A00252:294:H3YWTDSX5:4:1420:6262:32315/1	60	-
chr12	6920636	6920637	A00252:294:H3YWTDSX5:4:1103:14841:25128/1	60	+
chr12	6931156	6931157	A00252:294:H3YWTDSX5:4:1106:23185:16157/1	60	-
chr12	6931318	6931319	A00252:294:H3YWTDSX5:4:1108:28320:12994/1	60	-
chr12	6940695	6940696	A00252:294:H3YWTDSX5:4:1255:10022:12837	60	-
chr12	6966051	6966052	A00252:294:H3YWTDSX5:4:1571:24225:25629/1	60	+
chr12	6969451	6969452	A00252:294:H3YWTDSX5:4:1430:31394:15937	60	-
chr12	6988708	6988709	A00252:294:H3YWTDSX5:4:2655:13358:14700	60	-
chr12	6991470	6991471	A00252:294:H3YWTDSX5:4:1332:18656:18302/1	60	+
chr12	7004654	7004655	A00252:294:H3YWTDSX5:4:1311:26530:17816/1	60	+
chr12	7006505	7006506	A00252:294:H3YWTDSX5:4:1119:6750:22044/1	60	+
chr12	7008788	7008789	A00252:294:H3YWTDSX5:4:2521:24225:14293	60	-
chr12	7202594	7202595	A00252:294:H3YWTDSX5:4:1144:24370:28322	60	-
chr12	8759347	8759348	A00252:294:H3YWTDSX5:4:1148:20410:6433/1	60	+
chr12	8776096	8776097	A00252:294:H3YWTDSX5:4:1270:25816:27696/1	60	-
chr12	8780414	8780415	A00252:294:H3YWTDSX5:4:1114:6479:13557/1	60	+
chr12	8781439	8781440	A00252:294:H3YWTDSX5:4:1332:16902:24001	60	+
chr12	9559405	9559406	A00252:294:H3YWTDSX5:4:1225:4291:22482/1	60	-
chr12	9667948	9667949	A00252:294:H3YWTDSX5:4:2569:32560:4053	60	-
chr12	9683595	9683596	A00252:294:H3YWTDSX5:4:1103:27959:27242/1	60	-
chr12	9793726	9793727	A00252:294:H3YWTDSX5:4:1265:22245:1658/1	60	-
chr12	10042713	10042714	A00252:294:H3YWTDSX5:4:2546:15510:2268	60	+
chr12	10601781	10601782	A00252:294:H3YWTDSX5:4:1101:24994:16407/1	60	+
chr12	10604709	10604710	A00252:294:H3YWTDSX5:4:2573:32344:25034	60	-
chr12	10604711	10604712	A00252:294:H3YWTDSX5:4:1248:17644:21684/1	60	-
chr12	10711979	10711980	A00252:294:H3YWTDSX5:4:1129:32515:22013/1	60	+
chr12	11893535	11893536	A00252:294:H3YWTDSX5:4:1101:17020:3975/1	60	+
chr12	11893537	11893538	A00252:294:H3YWTDSX5:4:2151:17607:4993	60	+
chr12	12720335	12720336	A00252:294:H3YWTDSX5:4:1132:15664:9204/1	60	-
chr12	13303366	13303367	A00252:294:H3YWTDSX5:4:1572:12147:28072/1	60	-
chr12	13658815	13658816	A00252:294:H3YWTDSX5:4:1224:13829:28792/1	60	-
chr12	14309687	14309688	A00252:294:H3YWTDSX5:4:1110:16107:2456/1	60	+
chr12	14456481	14456482	A00252:294:H3YWTDSX5:4:1154:10312:8516/1	60	+
chr12	14467052	14467053	A00252:294:H3YWTDSX5:4:1263:9742:24721/1	60	+
chr12	14946587	14946588	A00252:294:H3YWTDSX5:4:1322:23954:6120/1	60	-
chr12	15361695	15361696	A00252:294:H3YWTDSX5:4:1241:10420:21073/1	60	+
chr12	17614463	17614464	A00252:294:H3YWTDSX5:4:2150:7012:32925	60	-
chr12	18649545	18649546	A00252:294:H3YWTDSX5:4:1107:24686:12680/1	60	-
chr12	19169285	19169286	A00252:294:H3YWTDSX5:4:1159:11044:27414/1	60	+
chr12	19227698	19227699	A00252:294:H3YWTDSX5:4:1109:10583:7827/1	60	-
chr12	19256262	19256263	A00252:294:H3YWTDSX5:4:1124:19578:35430/1	60	-
chr12	19257224	19257225	A00252:294:H3YWTDSX5:4:1555:29134:10708/1	60	+
chr12	19271003	19271004	A00252:294:H3YWTDSX5:4:1154:20645:13041/1	60	-
chr12	19330341	19330342	A00252:294:H3YWTDSX5:4:1101:26928:36385/1	60	+
chr12	19354881	19354882	A00252:294:H3YWTDSX5:4:1118:12301:1939/1	60	+
chr12	19442837	19442838	A00252:294:H3YWTDSX5:4:1226:13431:1517/1	60	-
chr12	19462254	19462255	A00252:294:H3YWTDSX5:4:1108:29478:24142/1	60	+
chr12	20851489	20851490	A00252:294:H3YWTDSX5:4:1373:32190:3630/1	60	-
chr12	22458755	22458756	A00252:294:H3YWTDSX5:4:1236:13892:34475	60	-
chr12	22498042	22498043	A00252:294:H3YWTDSX5:4:1114:10303:27195/1	60	+
chr12	22607188	22607189	A00252:294:H3YWTDSX5:4:1166:29857:26897/1	60	-
chr12	22683935	22683936	A00252:294:H3YWTDSX5:4:1103:5737:34820/1	60	+
chr12	25078617	25078618	A00252:294:H3YWTDSX5:4:1219:8802:25692/1	60	+
chr12	25097841	25097842	A00252:294:H3YWTDSX5:4:2645:7012:10034	60	+
chr12	25847729	25847730	A00252:294:H3YWTDSX5:4:1630:23818:4069/1	60	-
chr12	26401152	26401153	A00252:294:H3YWTDSX5:4:2532:24126:5572	60	+
chr12	26428446	26428447	A00252:294:H3YWTDSX5:4:1319:28574:10394/1	60	+
chr12	26481680	26481681	A00252:294:H3YWTDSX5:4:1104:5448:27931/1	60	+
chr12	26898047	26898048	A00252:294:H3YWTDSX5:4:1443:23836:16438/1	60	+
chr12	26935802	26935803	A00252:294:H3YWTDSX5:4:1116:16315:5791	60	+
chr12	26942672	26942673	A00252:294:H3YWTDSX5:4:1508:23647:11600	60	-
chr12	26951442	26951443	A00252:294:H3YWTDSX5:4:1423:21106:28588/1	60	+
chr12	27390409	27390410	A00252:294:H3YWTDSX5:4:1120:3721:15984/1	60	+
chr12	28308008	28308009	A00252:294:H3YWTDSX5:4:1347:28049:13369/1	60	+
chr12	28416119	28416120	A00252:294:H3YWTDSX5:4:1413:9697:27273/1	60	+
chr12	28422321	28422322	A00252:294:H3YWTDSX5:4:1326:14217:23766/1	60	-
chr12	28439836	28439837	A00252:294:H3YWTDSX5:4:1103:18557:17534/1	60	+
chr12	28450089	28450090	A00252:294:H3YWTDSX5:4:1164:25111:34867/1	60	+
chr12	28840334	28840335	A00252:294:H3YWTDSX5:4:1165:31720:6417/1	60	+
chr12	29288307	29288308	A00252:294:H3YWTDSX5:4:1227:30517:9471/1	60	-
chr12	29311050	29311051	A00252:294:H3YWTDSX5:4:1105:28727:19680/1	60	-
chr12	29330385	29330386	A00252:294:H3YWTDSX5:4:1104:32362:8970/1	60	+
chr12	30632540	30632541	A00252:294:H3YWTDSX5:4:2105:8757:24424	60	-
chr12	30648241	30648242	A00252:294:H3YWTDSX5:4:1133:7039:19476/1	60	-
chr12	32037329	32037330	A00252:294:H3YWTDSX5:4:1131:18864:15906/1	60	-
chr12	32131060	32131061	A00252:294:H3YWTDSX5:4:1103:31801:11851/1	60	+
chr12	32202490	32202491	A00252:294:H3YWTDSX5:4:1110:15411:15562/1	60	-
chr12	32257092	32257093	A00252:294:H3YWTDSX5:4:1112:29062:4789	60	+
chr12	39890052	39890053	A00252:294:H3YWTDSX5:4:2228:19786:29684	60	-
chr12	41781137	41781138	A00252:294:H3YWTDSX5:4:1105:26964:2190	60	+
chr12	42103400	42103401	A00252:294:H3YWTDSX5:4:2408:15139:3568	60	-
chr12	42373486	42373487	A00252:294:H3YWTDSX5:4:1129:32054:18959	60	+
chr12	42379918	42379919	A00252:294:H3YWTDSX5:4:1138:9742:12915/1	60	-
chr12	42427260	42427261	A00252:294:H3YWTDSX5:4:1146:9082:8985/1	60	-
chr12	43349153	43349154	A00252:294:H3YWTDSX5:4:2150:6054:34835	60	+
chr12	43426275	43426276	A00252:294:H3YWTDSX5:4:1207:30011:34209/1	60	+
chr12	43797334	43797335	A00252:294:H3YWTDSX5:4:1175:23800:21543/1	60	-
chr12	44245651	44245652	A00252:294:H3YWTDSX5:4:1235:7627:3302/1	60	+
chr12	45335453	45335454	A00252:294:H3YWTDSX5:4:1370:8820:20212	60	+
chr12	45505917	45505918	A00252:294:H3YWTDSX5:4:1135:9905:10441/1	60	+
chr12	45723601	45723602	A00252:294:H3YWTDSX5:4:1106:31521:18474/1	60	-
chr12	45775948	45775949	A00252:294:H3YWTDSX5:4:2411:25156:15186	60	-
chr12	45784699	45784700	A00252:294:H3YWTDSX5:4:1408:5692:30044/1	60	-
chr12	45793998	45793999	A00252:294:H3YWTDSX5:4:1103:28745:26287/1	60	-
chr12	45807791	45807792	A00252:294:H3YWTDSX5:4:1136:15338:9518/1	60	+
chr12	45832000	45832001	A00252:294:H3YWTDSX5:4:1106:17906:27273/1	60	+
chr12	45905311	45905312	A00252:294:H3YWTDSX5:4:1257:5547:22060/1	60	-
chr12	45962538	45962539	A00252:294:H3YWTDSX5:4:1102:13485:30671/1	60	-
chr12	45971455	45971456	A00252:294:H3YWTDSX5:4:1102:32334:23610/1	60	+
chr12	46220388	46220389	A00252:294:H3YWTDSX5:4:2612:30698:16799	60	-
chr12	46300667	46300668	A00252:294:H3YWTDSX5:4:1104:30038:31751/1	60	-
chr12	46751899	46751900	A00252:294:H3YWTDSX5:4:2103:21097:15702	60	-
chr12	46823708	46823709	A00252:294:H3YWTDSX5:4:1125:30110:7639/1	60	-
chr12	46951018	46951019	A00252:294:H3YWTDSX5:4:1142:26829:10974	60	-
chr12	47680282	47680283	A00252:294:H3YWTDSX5:4:1138:16233:10942	60	-
chr12	47689033	47689034	A00252:294:H3YWTDSX5:4:1156:11993:3787/1	60	-
chr12	48495403	48495404	A00252:294:H3YWTDSX5:4:1309:8187:19429/1	60	-
chr12	48665237	48665238	A00252:294:H3YWTDSX5:4:1201:15275:21183/1	60	-
chr12	48690513	48690514	A00252:294:H3YWTDSX5:4:1103:19669:2519/1	60	-
chr12	48698568	48698569	A00252:294:H3YWTDSX5:4:1102:24948:13761/1	60	-
chr12	48846642	48846643	A00252:294:H3YWTDSX5:4:1225:21395:30185/1	60	-
chr12	48941063	48941064	A00252:294:H3YWTDSX5:4:1107:27814:19570/1	60	+
chr12	49005935	49005936	A00252:294:H3YWTDSX5:4:1305:13892:5071/1	60	+
chr12	49010064	49010065	A00252:294:H3YWTDSX5:4:2529:11939:36417	60	+
chr12	49024047	49024048	A00252:294:H3YWTDSX5:4:1121:14561:12493/1	60	-
chr12	49036007	49036008	A00252:294:H3YWTDSX5:4:1541:13991:25848/1	60	+
chr12	49133016	49133017	A00252:294:H3YWTDSX5:4:1111:1217:31062/1	60	-
chr12	49135051	49135052	A00252:294:H3YWTDSX5:4:1156:29577:8876	60	-
chr12	49137721	49137722	A00252:294:H3YWTDSX5:4:1164:25780:29011/1	60	-
chr12	49149092	49149093	A00252:294:H3YWTDSX5:4:1201:27425:21183/1	60	-
chr12	49291231	49291232	A00252:294:H3YWTDSX5:4:1515:11758:12493/1	60	+
chr12	49370430	49370431	A00252:294:H3YWTDSX5:4:1445:23981:20040/1	60	-
chr12	49381109	49381110	A00252:294:H3YWTDSX5:4:1118:15103:1501/1	60	-
chr12	49419702	49419703	A00252:294:H3YWTDSX5:4:1467:16523:24533/1	60	-
chr12	49462626	49462627	A00252:294:H3YWTDSX5:4:1102:22941:12352/1	60	-
chr12	49465086	49465087	A00252:294:H3YWTDSX5:4:1173:32723:20995/1	60	-
chr12	49483077	49483078	A00252:294:H3YWTDSX5:4:1105:25391:13119/1	60	+
chr12	49504588	49504589	A00252:294:H3YWTDSX5:4:1609:8395:20353/1	60	-
chr12	49692503	49692504	A00252:294:H3YWTDSX5:4:2204:22815:10097	60	-
chr12	49751036	49751037	A00252:294:H3YWTDSX5:4:1129:8214:22827/1	60	-
chr12	49760351	49760352	A00252:294:H3YWTDSX5:4:1206:6027:7921/1	60	-
chr12	49993951	49993952	A00252:294:H3YWTDSX5:4:1563:21802:22968	60	-
chr12	50007123	50007124	A00252:294:H3YWTDSX5:4:2112:14778:10426	60	+
chr12	50068294	50068295	A00252:294:H3YWTDSX5:4:2677:9598:23062	60	-
chr12	50430564	50430565	A00252:294:H3YWTDSX5:4:2560:2031:17973	60	-
chr12	50645660	50645661	A00252:294:H3YWTDSX5:4:1110:24686:6198/1	60	+
chr12	50667916	50667917	A00252:294:H3YWTDSX5:4:1454:5692:30545	60	-
chr12	50679908	50679909	A00252:294:H3YWTDSX5:4:1626:12572:14309	60	-
chr12	50814706	50814707	A00252:294:H3YWTDSX5:4:1239:10167:12868/1	60	-
chr12	51265893	51265894	A00252:294:H3YWTDSX5:4:2229:17788:10911	60	-
chr12	51414849	51414850	A00252:294:H3YWTDSX5:4:1507:29423:4758/1	60	-
chr12	51496133	51496134	A00252:294:H3YWTDSX5:4:1124:14380:18975/1	60	-
chr12	51617783	51617784	A00252:294:H3YWTDSX5:4:1201:30807:29951/1	60	-
chr12	51711579	51711580	A00252:294:H3YWTDSX5:4:1109:30355:32330/1	60	+
chr12	52606121	52606122	A00252:294:H3YWTDSX5:4:1109:28085:19977/1	60	+
chr12	52608757	52608758	A00252:294:H3YWTDSX5:4:1204:25970:35603/1	60	+
chr12	52639373	52639374	A00252:294:H3YWTDSX5:4:1112:13051:19366/1	60	-
chr12	52641009	52641010	A00252:294:H3YWTDSX5:4:1108:5683:18568/1	60	-
chr12	52641432	52641433	A00252:294:H3YWTDSX5:4:1144:21621:6778/1	60	-
chr12	52652098	52652099	A00252:294:H3YWTDSX5:4:1235:30427:14951/1	60	+
chr12	52681703	52681704	A00252:294:H3YWTDSX5:4:1119:29722:9784/1	60	-
chr12	53020998	53020999	A00252:294:H3YWTDSX5:4:1108:29532:9142/1	60	+
chr12	53021763	53021764	A00252:294:H3YWTDSX5:4:1121:11867:33630/1	60	-
chr12	53023035	53023036	A00252:294:H3YWTDSX5:4:1248:25409:9298/1	60	-
chr12	53053996	53053997	A00252:294:H3YWTDSX5:4:1448:3558:28604	60	-
chr12	53184008	53184009	A00252:294:H3YWTDSX5:4:1310:22363:33332	60	+
chr12	53388358	53388359	A00252:294:H3YWTDSX5:4:1453:20437:10363	60	-
chr12	53389831	53389832	A00252:294:H3YWTDSX5:4:1440:31955:12712	60	-
chr12	53460565	53460566	A00252:294:H3YWTDSX5:4:1305:28899:16752/1	60	-
chr12	53468977	53468978	A00252:294:H3YWTDSX5:4:1218:8621:27226	60	-
chr12	53472235	53472236	A00252:294:H3YWTDSX5:4:1111:17436:19664/1	60	+
chr12	53473972	53473973	A00252:294:H3YWTDSX5:4:1105:16315:9486/1	60	+
chr12	53477265	53477266	A00252:294:H3YWTDSX5:4:1112:21649:5635/1	60	+
chr12	53477266	53477267	A00252:294:H3YWTDSX5:4:2647:30517:11976	60	+
chr12	53556643	53556644	A00252:294:H3YWTDSX5:4:2404:31430:1219	60	-
chr12	53592416	53592417	A00252:294:H3YWTDSX5:4:1158:10836:13745/1	60	+
chr12	53604043	53604044	A00252:294:H3YWTDSX5:4:1233:7012:29512	60	-
chr12	53613481	53613482	A00252:294:H3YWTDSX5:4:1106:25925:18396/1	60	-
chr12	54463176	54463177	A00252:294:H3YWTDSX5:4:1237:12897:33912/1	60	+
chr12	54545993	54545994	A00252:294:H3YWTDSX5:4:1138:13584:27743/1	60	-
chr12	55844450	55844451	A00252:294:H3YWTDSX5:4:2615:7374:23625	60	-
chr12	55947443	55947444	A00252:294:H3YWTDSX5:4:1148:8196:35916/1	60	+
chr12	56107303	56107304	A00252:294:H3YWTDSX5:4:2314:11785:26882	60	-
chr12	56184471	56184472	A00252:294:H3YWTDSX5:4:1336:8775:6762/1	60	+
chr12	56200840	56200841	A00252:294:H3YWTDSX5:4:2503:19777:13041	60	-
chr12	56206523	56206524	A00252:294:H3YWTDSX5:4:2427:31973:25864	60	-
chr12	56206525	56206526	A00252:294:H3YWTDSX5:4:1104:26232:19241/1	60	-
chr12	56289113	56289114	A00252:294:H3YWTDSX5:4:1107:18023:24846/1	60	+
chr12	56641700	56641701	A00252:294:H3YWTDSX5:4:1671:4318:3771	60	-
chr12	56676056	56676057	A00252:294:H3YWTDSX5:4:2178:13494:22858	60	-
chr12	56677271	56677272	A00252:294:H3YWTDSX5:4:1149:30400:10864/1	60	+
chr12	56730653	56730654	A00252:294:H3YWTDSX5:4:2325:27525:13902	60	+
chr12	56741972	56741973	A00252:294:H3YWTDSX5:4:1509:7256:33129/1	60	+
chr12	57264228	57264229	A00252:294:H3YWTDSX5:4:1132:27570:6965/1	60	-
chr12	57276984	57276985	A00252:294:H3YWTDSX5:4:1127:10972:19366	60	+
chr12	57334303	57334304	A00252:294:H3YWTDSX5:4:1258:30138:32456/1	60	-
chr12	57340608	57340609	A00252:294:H3YWTDSX5:4:1106:5584:2456/1	60	-
chr12	57365303	57365304	A00252:294:H3YWTDSX5:4:1120:19162:31266/1	60	+
chr12	57390735	57390736	A00252:294:H3YWTDSX5:4:1631:11216:10895	60	+
chr12	57405647	57405648	A00252:294:H3YWTDSX5:4:1125:14281:27383/1	60	+
chr12	57707476	57707477	A00252:294:H3YWTDSX5:4:2141:1334:8876	60	-
chr12	57707477	57707478	A00252:294:H3YWTDSX5:4:1127:12500:35665/1	60	-
chr12	59615929	59615930	A00252:294:H3YWTDSX5:4:1306:29794:15515	60	-
chr12	59777544	59777545	A00252:294:H3YWTDSX5:4:1228:16902:16360/1	60	+
chr12	61490065	61490066	A00252:294:H3YWTDSX5:4:2444:4345:3505	60	+
chr12	62271341	62271342	A00252:294:H3YWTDSX5:4:1110:32949:17159	60	+
chr12	62314982	62314983	A00252:294:H3YWTDSX5:4:1425:20708:35759/1	60	+
chr12	62354613	62354614	A00252:294:H3YWTDSX5:4:1434:31232:5040/1	60	-
chr12	62360553	62360554	A00252:294:H3YWTDSX5:4:1114:8684:7889/1	60	+
chr12	62404941	62404942	A00252:294:H3YWTDSX5:4:2408:23466:31328	60	-
chr12	62406736	62406737	A00252:294:H3YWTDSX5:4:1355:27615:24048/1	60	+
chr12	62525657	62525658	A00252:294:H3YWTDSX5:4:1457:27950:5087/1	60	+
chr12	62893722	62893723	A00252:294:H3YWTDSX5:4:1644:2329:6684/1	60	+
chr12	62921078	62921079	A00252:294:H3YWTDSX5:4:1475:15917:34350/1	60	+
chr12	64415509	64415510	A00252:294:H3YWTDSX5:4:1126:7925:22013	60	+
chr12	64461273	64461274	A00252:294:H3YWTDSX5:4:1306:5005:1548/1	60	+
chr12	64482495	64482496	A00252:294:H3YWTDSX5:4:1130:18177:16438/1	60	+
chr12	64704641	64704642	A00252:294:H3YWTDSX5:4:1223:5168:33802	60	-
chr12	65883452	65883453	A00252:294:H3YWTDSX5:4:1227:15185:30765/1	60	-
chr12	68641457	68641458	A00252:294:H3YWTDSX5:4:1114:21757:27273/1	60	+
chr12	69395581	69395582	A00252:294:H3YWTDSX5:4:1110:25201:33552/1	60	+
chr12	69717934	69717935	A00252:294:H3YWTDSX5:4:1503:11225:33552	60	-
chr12	70275055	70275056	A00252:294:H3YWTDSX5:4:1102:7392:17519/1	60	+
chr12	71055539	71055540	A00252:294:H3YWTDSX5:4:1546:26485:24345/1	60	-
chr12	71627677	71627678	A00252:294:H3YWTDSX5:4:1125:5041:29293/1	60	-
chr12	74419917	74419918	A00252:294:H3YWTDSX5:4:1172:25066:31876/1	60	-
chr12	74800640	74800641	A00252:294:H3YWTDSX5:4:1104:23936:26162/1	60	+
chr12	75394806	75394807	A00252:294:H3YWTDSX5:4:1108:16523:9439	60	+
chr12	76074642	76074643	A00252:294:H3YWTDSX5:4:1143:10502:1986	60	-
chr12	76388936	76388937	A00252:294:H3YWTDSX5:4:1249:28510:28197	60	+
chr12	76441957	76441958	A00252:294:H3YWTDSX5:4:1242:14073:13401/1	60	-
chr12	76478818	76478819	A00252:294:H3YWTDSX5:4:1142:19958:25598	60	+
chr12	76500241	76500242	A00252:294:H3YWTDSX5:4:2624:3088:6120	60	-
chr12	77124050	77124051	A00252:294:H3YWTDSX5:4:1110:8088:9079/1	60	+
chr12	78087235	78087236	A00252:294:H3YWTDSX5:4:1302:11089:15468/1	60	+
chr12	79604749	79604750	A00252:294:H3YWTDSX5:4:1269:19868:34366	60	+
chr12	79797282	79797283	A00252:294:H3YWTDSX5:4:1101:9417:21277/1	60	-
chr12	79851382	79851383	A00252:294:H3YWTDSX5:4:1608:9091:12884/1	60	-
chr12	80966599	80966600	A00252:294:H3YWTDSX5:4:1640:25418:20619	60	-
chr12	81644804	81644805	A00252:294:H3YWTDSX5:4:1167:26747:25770/1	60	+
chr12	82435183	82435184	A00252:294:H3YWTDSX5:4:1226:18611:20353/1	60	+
chr12	82436426	82436427	A00252:294:H3YWTDSX5:4:1102:32208:18192/1	60	-
chr12	82692323	82692324	A00252:294:H3YWTDSX5:4:1521:10384:19727	60	+
chr12	82763758	82763759	A00252:294:H3YWTDSX5:4:2331:15863:4539	60	-
chr12	83462217	83462218	A00252:294:H3YWTDSX5:4:2465:24026:15452	60	+
chr12	84801060	84801061	A00252:294:H3YWTDSX5:4:2578:11695:12101	60	-
chr12	84821148	84821149	A00252:294:H3YWTDSX5:4:1107:27010:5525	60	-
chr12	85366951	85366952	A00252:294:H3YWTDSX5:4:1360:30192:23218/1	60	+
chr12	85480853	85480854	A00252:294:H3YWTDSX5:4:1142:10981:13056	60	+
chr12	87399217	87399218	A00252:294:H3YWTDSX5:4:1164:28402:33927/1	60	+
chr12	88528498	88528499	A00252:294:H3YWTDSX5:4:1239:29523:34240/1	60	-
chr12	89302270	89302271	A00252:294:H3YWTDSX5:4:1178:12319:22921/1	60	+
chr12	89423592	89423593	A00252:294:H3YWTDSX5:4:1220:28908:7310/1	60	-
chr12	89520770	89520771	A00252:294:H3YWTDSX5:4:1143:7120:30013/1	60	-
chr12	90334848	90334849	A00252:294:H3YWTDSX5:4:1218:13982:3192/1	60	-
chr12	91868802	91868803	A00252:294:H3YWTDSX5:4:1478:16288:32393/1	60	+
chr12	92822279	92822280	A00252:294:H3YWTDSX5:4:1370:7943:25520	60	-
chr12	93553159	93553160	A00252:294:H3YWTDSX5:4:2402:10113:14904	60	+
chr12	94369093	94369094	A00252:294:H3YWTDSX5:4:1111:13928:35415/1	60	+
chr12	94375550	94375551	A00252:294:H3YWTDSX5:4:2459:14588:24659	60	+
chr12	95059053	95059054	A00252:294:H3YWTDSX5:4:2159:24858:21433	60	-
chr12	95511572	95511573	A00252:294:H3YWTDSX5:4:1123:24415:18474/1	60	+
chr12	95513863	95513864	A00252:294:H3YWTDSX5:4:1124:11243:12727/1	60	-
chr12	95876039	95876040	A00252:294:H3YWTDSX5:4:1111:23692:21449/1	60	-
chr12	96340672	96340673	A00252:294:H3YWTDSX5:4:2104:8675:28729	60	-
chr12	96953282	96953283	A00252:294:H3YWTDSX5:4:1118:19443:14058/1	60	-
chr12	97861575	97861576	A00252:294:H3YWTDSX5:4:1249:10899:26443/1	60	-
chr12	98701818	98701819	A00252:294:H3YWTDSX5:4:1565:10330:35227	60	-
chr12	98756921	98756922	A00252:294:H3YWTDSX5:4:2504:31458:27946	60	+
chr12	99680233	99680234	A00252:294:H3YWTDSX5:4:1634:18448:9987/1	60	+
chr12	100141304	100141305	A00252:294:H3YWTDSX5:4:1247:25183:20118/1	60	-
chr12	100311734	100311735	A00252:294:H3YWTDSX5:4:2134:22299:10989	60	-
chr12	100314867	100314868	A00252:294:H3YWTDSX5:4:1117:17589:26287/1	60	+
chr12	100314868	100314869	A00252:294:H3YWTDSX5:4:1125:7292:9925	60	+
chr12	101728719	101728720	A00252:294:H3YWTDSX5:4:1670:24126:3098	60	-
chr12	101728721	101728722	A00252:294:H3YWTDSX5:4:1102:12201:32080/1	60	-
chr12	101760685	101760686	A00252:294:H3YWTDSX5:4:1117:25238:6903/1	60	+
chr12	102075211	102075212	A00252:294:H3YWTDSX5:4:1420:7473:16407	60	+
chr12	102196556	102196557	A00252:294:H3YWTDSX5:4:1104:21432:30029/1	60	+
chr12	104121145	104121146	A00252:294:H3YWTDSX5:4:1507:16794:23876	60	-
chr12	104191949	104191950	A00252:294:H3YWTDSX5:4:1459:13829:18333/1	60	-
chr12	105105946	105105947	A00252:294:H3YWTDSX5:4:2577:5258:23062	60	-
chr12	105160912	105160913	A00252:294:H3YWTDSX5:4:1140:28818:10848	60	+
chr12	105162890	105162891	A00252:294:H3YWTDSX5:4:2175:32633:14074	60	-
chr12	105174671	105174672	A00252:294:H3YWTDSX5:4:1449:30110:36198/1	60	+
chr12	106390328	106390329	A00252:294:H3YWTDSX5:4:1361:7889:29684	60	-
chr12	106424048	106424049	A00252:294:H3YWTDSX5:4:1102:9923:13792/1	60	+
chr12	106424049	106424050	A00252:294:H3YWTDSX5:4:1311:31069:31281/1	60	+
chr12	106813759	106813760	A00252:294:H3YWTDSX5:4:1101:25979:22905/1	60	+
chr12	107022381	107022382	A00252:294:H3YWTDSX5:4:1118:23692:28307/1	60	-
chr12	108674695	108674696	A00252:294:H3YWTDSX5:4:1412:10285:6370/1	60	-
chr12	108703377	108703378	A00252:294:H3YWTDSX5:4:1103:29116:31469/1	60	-
chr12	109942652	109942653	A00252:294:H3YWTDSX5:4:1117:29903:22310/1	60	+
chr12	109986309	109986310	A00252:294:H3YWTDSX5:4:1138:7265:14575/1	60	+
chr12	110028570	110028571	A00252:294:H3YWTDSX5:4:1221:5629:14058/1	60	-
chr12	110097868	110097869	A00252:294:H3YWTDSX5:4:2272:20365:33974	60	+
chr12	110162038	110162039	A00252:294:H3YWTDSX5:4:1151:10330:27305/1	60	+
chr12	110163689	110163690	A00252:294:H3YWTDSX5:4:2165:16170:13808	60	-
chr12	110202792	110202793	A00252:294:H3YWTDSX5:4:1429:28537:32033	60	-
chr12	110284131	110284132	A00252:294:H3YWTDSX5:4:1464:1045:26381	60	-
chr12	110284461	110284462	A00252:294:H3YWTDSX5:4:1112:27977:13839/1	60	-
chr12	110300321	110300322	A00252:294:H3YWTDSX5:4:1371:21603:15828	60	+
chr12	110300323	110300324	A00252:294:H3YWTDSX5:4:2151:19316:4601	60	+
chr12	110500426	110500427	A00252:294:H3YWTDSX5:4:1101:9670:29262/1	60	+
chr12	111555661	111555662	A00252:294:H3YWTDSX5:4:1248:9109:30702/1	60	+
chr12	111556034	111556035	A00252:294:H3YWTDSX5:4:1136:7907:3004/1	60	-
chr12	111826749	111826750	A00252:294:H3YWTDSX5:4:2223:12933:6324	60	-
chr12	112055519	112055520	A00252:294:H3YWTDSX5:4:1218:17119:35650/1	60	+
chr12	112258798	112258799	A00252:294:H3YWTDSX5:4:1119:12500:29434/1	60	-
chr12	112279330	112279331	A00252:294:H3YWTDSX5:4:1177:25979:12164	60	+
chr12	112309510	112309511	A00252:294:H3YWTDSX5:4:1201:24840:18740/1	60	-
chr12	112311087	112311088	A00252:294:H3YWTDSX5:4:1331:27661:2738/1	60	-
chr12	112689841	112689842	A00252:294:H3YWTDSX5:4:2117:28971:33254	60	-
chr12	113235200	113235201	A00252:294:H3YWTDSX5:4:1139:2157:2440/1	60	-
chr12	114679894	114679895	A00252:294:H3YWTDSX5:4:1128:10456:13182	60	-
chr12	116011253	116011254	A00252:294:H3YWTDSX5:4:1455:1244:35305/1	60	+
chr12	116055628	116055629	A00252:294:H3YWTDSX5:4:1110:11523:11146	60	-
chr12	116229790	116229791	A00252:294:H3YWTDSX5:4:1142:20491:26991/1	60	-
chr12	116233871	116233872	A00252:294:H3YWTDSX5:4:1105:23845:11036/1	60	-
chr12	116255882	116255883	A00252:294:H3YWTDSX5:4:1667:30508:16845	60	-
chr12	116256261	116256262	A00252:294:H3YWTDSX5:4:1432:8513:28291	60	+
chr12	117428092	117428093	A00252:294:H3YWTDSX5:4:2351:20329:4883	60	-
chr12	117955259	117955260	A00252:294:H3YWTDSX5:4:2465:27986:34460	60	-
chr12	118211768	118211769	A00252:294:H3YWTDSX5:4:1125:15329:29418/1	60	-
chr12	118212035	118212036	A00252:294:H3YWTDSX5:4:2151:25437:7216	60	-
chr12	118212037	118212038	A00252:294:H3YWTDSX5:4:2211:31376:35509	60	-
chr12	118316959	118316960	A00252:294:H3YWTDSX5:4:2651:2727:6997	60	-
chr12	119715421	119715422	A00252:294:H3YWTDSX5:4:1139:18358:5040/1	60	-
chr12	119720205	119720206	A00252:294:H3YWTDSX5:4:1116:2519:13150/1	60	+
chr12	119720206	119720207	A00252:294:H3YWTDSX5:4:2611:8693:6590	60	+
chr12	120005941	120005942	A00252:294:H3YWTDSX5:4:1119:13078:21418/1	60	-
chr12	120154550	120154551	A00252:294:H3YWTDSX5:4:1260:25925:21934/1	60	+
chr12	120514448	120514449	A00252:294:H3YWTDSX5:4:1110:32922:2456/1	60	-
chr12	120777671	120777672	A00252:294:H3YWTDSX5:4:1141:10809:18677/1	60	+
chr12	120814158	120814159	A00252:294:H3YWTDSX5:4:1245:28727:26725/1	60	+
chr12	120899735	120899736	A00252:294:H3YWTDSX5:4:1359:9986:4319/1	60	-
chr12	121267400	121267401	A00252:294:H3YWTDSX5:4:1115:4426:7999/1	60	+
chr12	121324866	121324867	A00252:294:H3YWTDSX5:4:1114:7862:28103/1	60	-
chr12	121333039	121333040	A00252:294:H3YWTDSX5:4:1641:15944:10942/1	60	-
chr12	121417773	121417774	A00252:294:H3YWTDSX5:4:1535:17653:29997/1	60	-
chr12	121417774	121417775	A00252:294:H3YWTDSX5:4:1108:25192:32847/1	60	-
chr12	121783732	121783733	A00252:294:H3YWTDSX5:4:1115:29197:35305/1	60	-
chr12	121783794	121783795	A00252:294:H3YWTDSX5:4:1120:7826:33833	60	+
chr12	121783795	121783796	A00252:294:H3YWTDSX5:4:1444:5348:1548	60	+
chr12	121819488	121819489	A00252:294:H3YWTDSX5:4:1133:31693:13573	60	-
chr12	122010756	122010757	A00252:294:H3YWTDSX5:4:1105:30346:23954/1	60	-
chr12	122100798	122100799	A00252:294:H3YWTDSX5:4:1116:26675:26428/1	60	-
chr12	122111770	122111771	A00252:294:H3YWTDSX5:4:1271:11252:8015/1	60	+
chr12	122315165	122315166	A00252:294:H3YWTDSX5:4:1119:8296:15107/1	60	-
chr12	122343662	122343663	A00252:294:H3YWTDSX5:4:1147:16324:2487/1	60	+
chr12	122362972	122362973	A00252:294:H3YWTDSX5:4:1601:20772:23030	60	-
chr12	122369329	122369330	A00252:294:H3YWTDSX5:4:1305:32334:18255/1	60	+
chr12	122372955	122372956	A00252:294:H3YWTDSX5:4:1373:19235:1266/1	60	-
chr12	122498036	122498037	A00252:294:H3YWTDSX5:4:1165:21775:2660	60	-
chr12	122510783	122510784	A00252:294:H3YWTDSX5:4:1117:19831:15922/1	60	-
chr12	122513760	122513761	A00252:294:H3YWTDSX5:4:1130:8838:29606/1	60	-
chr12	122514550	122514551	A00252:294:H3YWTDSX5:4:1410:29948:23891	60	+
chr12	122560507	122560508	A00252:294:H3YWTDSX5:4:1107:30165:6010/1	60	+
chr12	122565865	122565866	A00252:294:H3YWTDSX5:4:1308:28447:26083	60	-
chr12	122581708	122581709	A00252:294:H3YWTDSX5:4:1135:30038:20666/1	60	+
chr12	122584255	122584256	A00252:294:H3YWTDSX5:4:1669:22019:13041	60	-
chr12	122629757	122629758	A00252:294:H3YWTDSX5:4:1105:15447:2440	60	-
chr12	123171379	123171380	A00252:294:H3YWTDSX5:4:1171:32154:15718/1	60	+
chr12	123194836	123194837	A00252:294:H3YWTDSX5:4:1232:19027:26021	60	+
chr12	123199379	123199380	A00252:294:H3YWTDSX5:4:1524:25681:10676/1	60	-
chr12	123229474	123229475	A00252:294:H3YWTDSX5:4:1114:4869:34851/1	60	+
chr12	123328798	123328799	A00252:294:H3YWTDSX5:4:1155:29866:24001	60	-
chr12	123348140	123348141	A00252:294:H3YWTDSX5:4:2473:26485:28040	60	+
chr12	123734714	123734715	A00252:294:H3YWTDSX5:4:1611:20482:25441	60	-
chr12	123742343	123742344	A00252:294:H3YWTDSX5:4:1124:18059:32017	60	-
chr12	123979502	123979503	A00252:294:H3YWTDSX5:4:1202:29125:4335/1	60	+
chr12	124014023	124014024	A00252:294:H3YWTDSX5:4:1102:14027:29293/1	60	+
chr12	124962206	124962207	A00252:294:H3YWTDSX5:4:1267:24325:27931/1	60	-
chr12	125741169	125741170	A00252:294:H3YWTDSX5:4:1173:32524:18051/1	60	+
chr12	128348044	128348045	A00252:294:H3YWTDSX5:4:1165:22119:25708/1	60	-
chr12	128808491	128808492	A00252:294:H3YWTDSX5:4:1402:16712:5290/1	60	-
chr12	129280922	129280923	A00252:294:H3YWTDSX5:4:2218:11008:20556	60	+
chr12	129412658	129412659	A00252:294:H3YWTDSX5:4:1156:10194:4805	60	-
chr12	129455395	129455396	A00252:294:H3YWTDSX5:4:1112:18665:32503/1	60	+
chr12	129471598	129471599	A00252:294:H3YWTDSX5:4:1105:18521:2566/1	60	+
chr12	129471600	129471601	A00252:294:H3YWTDSX5:4:1257:20401:3129/1	60	+
chr12	129519419	129519420	A00252:294:H3YWTDSX5:4:1161:30987:13291	60	-
chr12	129566260	129566261	A00252:294:H3YWTDSX5:4:1104:17680:14231	60	+
chr12	129601023	129601024	A00252:294:H3YWTDSX5:4:1123:11207:30107/1	60	+
chr12	130798883	130798884	A00252:294:H3YWTDSX5:4:1136:24632:20854/1	60	+
chr12	131721824	131721825	A00252:294:H3YWTDSX5:4:1264:17183:25144/1	60	-
chr12	132002374	132002375	A00252:294:H3YWTDSX5:4:1118:10357:13510/1	60	+
chr12	132033698	132033699	A00252:294:H3YWTDSX5:4:1133:19569:8578/1	60	-
chr12	132089158	132089159	A00252:294:H3YWTDSX5:4:1124:17164:30029/1	60	+
chr12	132092243	132092244	A00252:294:H3YWTDSX5:4:1135:13449:4617/1	60	-
chr12	132105180	132105181	A00252:294:H3YWTDSX5:4:1215:25807:18505/1	60	+
chr12	132106710	132106711	A00252:294:H3YWTDSX5:4:2655:12653:12038	60	-
chr12	132111893	132111894	A00252:294:H3YWTDSX5:4:1221:23945:31313/1	60	-
chr12	132112802	132112803	A00252:294:H3YWTDSX5:4:1171:8703:14653/1	60	-
chr12	132444571	132444572	A00252:294:H3YWTDSX5:4:1620:19623:9267/1	60	-
chr12	132656578	132656579	A00252:294:H3YWTDSX5:4:1110:17698:16203/1	60	-
chr12	132657607	132657608	A00252:294:H3YWTDSX5:4:1611:18566:26882	60	-
chr12	132669124	132669125	A00252:294:H3YWTDSX5:4:2412:5403:11193	60	+
chr12	132690992	132690993	A00252:294:H3YWTDSX5:4:2510:17110:32440	60	-
chr12	132738615	132738616	A00252:294:H3YWTDSX5:4:1621:30065:28291	60	+
chr12	132752567	132752568	A00252:294:H3YWTDSX5:4:1334:8793:26616	60	+
chr13	19728814	19728815	A00252:294:H3YWTDSX5:4:1140:1814:7983/1	60	-
chr13	20064404	20064405	A00252:294:H3YWTDSX5:4:1143:6967:33285	60	-
chr13	20806293	20806294	A00252:294:H3YWTDSX5:4:2436:27841:10441	60	-
chr13	20862282	20862283	A00252:294:H3YWTDSX5:4:1157:29559:34428/1	60	+
chr13	20982949	20982950	A00252:294:H3YWTDSX5:4:1310:13774:17707/1	60	-
chr13	21172866	21172867	A00252:294:H3YWTDSX5:4:1234:19488:4930/1	60	+
chr13	21699336	21699337	A00252:294:H3YWTDSX5:4:1123:1787:28886/1	60	+
chr13	21901966	21901967	A00252:294:H3YWTDSX5:4:1359:4625:21214/1	60	+
chr13	21901967	21901968	A00252:294:H3YWTDSX5:4:1135:20455:3161/1	60	+
chr13	25340044	25340045	A00252:294:H3YWTDSX5:4:1409:8657:26819	60	-
chr13	27094390	27094391	A00252:294:H3YWTDSX5:4:2245:11876:34741	60	-
chr13	27219598	27219599	A00252:294:H3YWTDSX5:4:1478:28067:30405	60	-
chr13	27606517	27606518	A00252:294:H3YWTDSX5:4:2656:13196:28134	60	-
chr13	27637993	27637994	A00252:294:H3YWTDSX5:4:1412:30535:18552/1	60	+
chr13	28143160	28143161	A00252:294:H3YWTDSX5:4:1119:25120:36135/1	60	+
chr13	28234426	28234427	A00252:294:H3YWTDSX5:4:2137:24198:9204	60	+
chr13	28256401	28256402	A00252:294:H3YWTDSX5:4:1645:17653:27806	60	-
chr13	28387743	28387744	A00252:294:H3YWTDSX5:4:1246:7844:2613/1	60	+
chr13	28467659	28467660	A00252:294:H3YWTDSX5:4:1232:1696:20306/1	60	-
chr13	28512884	28512885	A00252:294:H3YWTDSX5:4:1174:26476:25394/1	60	-
chr13	29067249	29067250	A00252:294:H3YWTDSX5:4:1467:16749:8108/1	60	+
chr13	30282247	30282248	A00252:294:H3YWTDSX5:4:2149:5231:16470	60	-
chr13	30302024	30302025	A00252:294:H3YWTDSX5:4:2614:3115:26428	60	-
chr13	30369387	30369388	A00252:294:H3YWTDSX5:4:1561:20347:13933	60	+
chr13	30568957	30568958	A00252:294:H3YWTDSX5:4:2330:28709:30890	60	-
chr13	32530360	32530361	A00252:294:H3YWTDSX5:4:1139:18828:29997/1	60	+
chr13	32745857	32745858	A00252:294:H3YWTDSX5:4:2513:24288:9643	60	-
chr13	34301837	34301838	A00252:294:H3YWTDSX5:4:1155:6099:14653/1	60	-
chr13	34833572	34833573	A00252:294:H3YWTDSX5:4:1653:11397:24956	60	-
chr13	35435450	35435451	A00252:294:H3YWTDSX5:4:1113:8305:13432/1	60	+
chr13	37013848	37013849	A00252:294:H3YWTDSX5:4:1101:23222:34006/1	60	-
chr13	37732910	37732911	A00252:294:H3YWTDSX5:4:1315:27046:10942/1	60	-
chr13	38602152	38602153	A00252:294:H3YWTDSX5:4:1123:25807:33599	60	-
chr13	38914886	38914887	A00252:294:H3YWTDSX5:4:1107:13648:4147/1	60	+
chr13	39694922	39694923	A00252:294:H3YWTDSX5:4:1148:17128:9236/1	60	+
chr13	39749540	39749541	A00252:294:H3YWTDSX5:4:1237:28158:7889/1	60	+
chr13	40245753	40245754	A00252:294:H3YWTDSX5:4:1134:21088:9298/1	60	+
chr13	40951218	40951219	A00252:294:H3YWTDSX5:4:1327:10818:16125/1	60	+
chr13	41009387	41009388	A00252:294:H3YWTDSX5:4:1109:11695:16203/1	60	+
chr13	41010079	41010080	A00252:294:H3YWTDSX5:4:1104:1841:21903	60	-
chr13	41639482	41639483	A00252:294:H3YWTDSX5:4:1225:1651:12242/1	60	-
chr13	41693570	41693571	A00252:294:H3YWTDSX5:4:1124:6135:9424/1	60	+
chr13	41807786	41807787	A00252:294:H3YWTDSX5:4:2673:19135:27680	60	-
chr13	41942177	41942178	A00252:294:H3YWTDSX5:4:2635:30210:4523	60	-
chr13	42201445	42201446	A00252:294:H3YWTDSX5:4:1211:7039:1407/1	60	+
chr13	42229227	42229228	A00252:294:H3YWTDSX5:4:2631:27670:17942	60	-
chr13	42229228	42229229	A00252:294:H3YWTDSX5:4:2245:32000:9815	60	-
chr13	42257488	42257489	A00252:294:H3YWTDSX5:4:1117:9164:34679/1	60	-
chr13	44361991	44361992	A00252:294:H3YWTDSX5:4:1306:3161:24251/1	60	-
chr13	44448486	44448487	A00252:294:H3YWTDSX5:4:2265:9173:8265	60	-
chr13	44917925	44917926	A00252:294:H3YWTDSX5:4:2110:6804:33974	60	+
chr13	45230503	45230504	A00252:294:H3YWTDSX5:4:1112:9977:4836/1	60	+
chr13	46020892	46020893	A00252:294:H3YWTDSX5:4:2330:28212:14372	60	-
chr13	46021672	46021673	A00252:294:H3YWTDSX5:4:1638:18096:23782/1	60	+
chr13	46573496	46573497	A00252:294:H3YWTDSX5:4:1534:14977:29653/1	60	+
chr13	46687748	46687749	A00252:294:H3YWTDSX5:4:1151:25861:7764/1	60	+
chr13	46698624	46698625	A00252:294:H3YWTDSX5:4:1518:2781:1016/1	60	+
chr13	46703483	46703484	A00252:294:H3YWTDSX5:4:1303:4679:14450/1	60	-
chr13	46792625	46792626	A00252:294:H3YWTDSX5:4:1168:11026:22467/1	60	+
chr13	48340777	48340778	A00252:294:H3YWTDSX5:4:1370:29984:22921/1	60	+
chr13	48345247	48345248	A00252:294:H3YWTDSX5:4:1119:13548:13401	60	+
chr13	48349013	48349014	A00252:294:H3YWTDSX5:4:1211:31195:28557/1	60	+
chr13	48379193	48379194	A00252:294:H3YWTDSX5:4:1259:3540:2550/1	60	-
chr13	48431472	48431473	A00252:294:H3YWTDSX5:4:1226:25274:22654/1	60	+
chr13	48435657	48435658	A00252:294:H3YWTDSX5:4:1147:20076:4038/1	60	-
chr13	48482396	48482397	A00252:294:H3YWTDSX5:4:1122:29496:2065/1	60	-
chr13	49187382	49187383	A00252:294:H3YWTDSX5:4:1322:26467:33739	60	-
chr13	50043436	50043437	A00252:294:H3YWTDSX5:4:1409:10321:34178	60	-
chr13	50323284	50323285	A00252:294:H3YWTDSX5:4:1201:9525:17863/1	60	+
chr13	50730788	50730789	A00252:294:H3YWTDSX5:4:1332:19750:15593	60	+
chr13	50831078	50831079	A00252:294:H3YWTDSX5:4:1301:10836:33004	60	-
chr13	51383323	51383324	A00252:294:H3YWTDSX5:4:1106:20094:8547	60	+
chr13	51398157	51398158	A00252:294:H3YWTDSX5:4:1149:32280:17472/1	60	+
chr13	51421693	51421694	A00252:294:H3YWTDSX5:4:1106:26784:3035/1	60	+
chr13	51477458	51477459	A00252:294:H3YWTDSX5:4:1552:19985:16908/1	60	+
chr13	51748972	51748973	A00252:294:H3YWTDSX5:4:1311:11930:35900/1	60	+
chr13	52209266	52209267	A00252:294:H3YWTDSX5:4:1609:18945:4366	60	+
chr13	52436928	52436929	A00252:294:H3YWTDSX5:4:1125:29071:3176/1	60	+
chr13	52601219	52601220	A00252:294:H3YWTDSX5:4:2448:12129:20431	60	+
chr13	52663016	52663017	A00252:294:H3YWTDSX5:4:1242:14606:18521/1	60	+
chr13	52688127	52688128	A00252:294:H3YWTDSX5:4:1256:11379:2033/1	60	+
chr13	53109556	53109557	A00252:294:H3YWTDSX5:4:2272:17969:7968	60	-
chr13	59806196	59806197	A00252:294:H3YWTDSX5:4:1206:5168:15076/1	60	+
chr13	59834217	59834218	A00252:294:H3YWTDSX5:4:1247:5999:14043/1	60	+
chr13	59852998	59852999	A00252:294:H3YWTDSX5:4:1102:1660:30326/1	60	-
chr13	60109386	60109387	A00252:294:H3YWTDSX5:4:1211:25771:29841/1	60	-
chr13	60637758	60637759	A00252:294:H3YWTDSX5:4:1624:9471:20995	60	-
chr13	61297262	61297263	A00252:294:H3YWTDSX5:4:1137:20184:5196	60	+
chr13	62470429	62470430	A00252:294:H3YWTDSX5:4:1119:19316:8265/1	60	+
chr13	62905142	62905143	A00252:294:H3YWTDSX5:4:1126:18222:32769/1	60	-
chr13	63132899	63132900	A00252:294:H3YWTDSX5:4:1126:29559:31391/1	60	+
chr13	63302460	63302461	A00252:294:H3YWTDSX5:4:1603:3233:35274/1	60	-
chr13	63891749	63891750	A00252:294:H3YWTDSX5:4:1149:32515:34663/1	60	+
chr13	64054050	64054051	A00252:294:H3YWTDSX5:4:1231:25409:12837/1	60	-
chr13	65810285	65810286	A00252:294:H3YWTDSX5:4:1355:23276:27649/1	60	+
chr13	65949218	65949219	A00252:294:H3YWTDSX5:4:2424:31213:17973	60	-
chr13	66457094	66457095	A00252:294:H3YWTDSX5:4:1149:20971:18584/1	60	+
chr13	66882280	66882281	A00252:294:H3YWTDSX5:4:1314:30707:12587	60	+
chr13	66903894	66903895	A00252:294:H3YWTDSX5:4:1115:1072:28557/1	60	+
chr13	66913498	66913499	A00252:294:H3YWTDSX5:4:1442:4978:24987/1	60	+
chr13	67030457	67030458	A00252:294:H3YWTDSX5:4:1107:7925:24706/1	60	-
chr13	67203479	67203480	A00252:294:H3YWTDSX5:4:1135:13756:5525/1	60	+
chr13	67532462	67532463	A00252:294:H3YWTDSX5:4:1104:19931:32565/1	60	+
chr13	67533110	67533111	A00252:294:H3YWTDSX5:4:1113:28447:34601/1	60	+
chr13	67704142	67704143	A00252:294:H3YWTDSX5:4:1119:30364:1783/1	60	-
chr13	68133426	68133427	A00252:294:H3YWTDSX5:4:1202:9570:30812/1	60	+
chr13	69138360	69138361	A00252:294:H3YWTDSX5:4:1260:8097:28447/1	60	-
chr13	69308069	69308070	A00252:294:H3YWTDSX5:4:1253:15510:25942/1	60	+
chr13	69698128	69698129	A00252:294:H3YWTDSX5:4:1472:9869:36495	60	-
chr13	69768753	69768754	A00252:294:H3YWTDSX5:4:1174:27760:29058/1	60	-
chr13	69857185	69857186	A00252:294:H3YWTDSX5:4:1110:12391:26334/1	60	+
chr13	70142979	70142980	A00252:294:H3YWTDSX5:4:2106:1868:15812	60	-
chr13	70449672	70449673	A00252:294:H3YWTDSX5:4:1252:31901:30812/1	60	+
chr13	70996968	70996969	A00252:294:H3YWTDSX5:4:1120:28275:23093/1	60	+
chr13	71592797	71592798	A00252:294:H3YWTDSX5:4:1422:10474:33818	60	-
chr13	71592802	71592803	A00252:294:H3YWTDSX5:4:1125:21016:6762/1	60	-
chr13	71607031	71607032	A00252:294:H3YWTDSX5:4:1301:31584:22185/1	60	+
chr13	71824059	71824060	A00252:294:H3YWTDSX5:4:1250:15591:30968/1	60	-
chr13	72286113	72286114	A00252:294:H3YWTDSX5:4:1265:4372:8594/1	60	+
chr13	72913665	72913666	A00252:294:H3YWTDSX5:4:1101:13684:36151/1	60	-
chr13	73762082	73762083	A00252:294:H3YWTDSX5:4:1149:17933:11005/1	60	-
chr13	75368830	75368831	A00252:294:H3YWTDSX5:4:1156:13829:1047/1	60	+
chr13	75563115	75563116	A00252:294:H3YWTDSX5:4:1106:28980:28792/1	60	-
chr13	75677426	75677427	A00252:294:H3YWTDSX5:4:1218:18430:1094/1	60	-
chr13	77058364	77058365	A00252:294:H3YWTDSX5:4:1102:20329:12085/1	60	+
chr13	77176668	77176669	A00252:294:H3YWTDSX5:4:1267:24080:9627/1	60	-
chr13	77261053	77261054	A00252:294:H3YWTDSX5:4:1145:10737:36589/1	60	+
chr13	78333715	78333716	A00252:294:H3YWTDSX5:4:1174:5122:30405/1	60	+
chr13	79315384	79315385	A00252:294:H3YWTDSX5:4:1165:7057:14998/1	60	+
chr13	79327964	79327965	A00252:294:H3YWTDSX5:4:1154:8883:32910/1	60	+
chr13	80328168	80328169	A00252:294:H3YWTDSX5:4:1214:15772:24111/1	60	+
chr13	81355912	81355913	A00252:294:H3YWTDSX5:4:1156:1380:20509/1	60	+
chr13	82508936	82508937	A00252:294:H3YWTDSX5:4:1644:25211:1971	60	-
chr13	83110008	83110009	A00252:294:H3YWTDSX5:4:1109:6967:14622/1	60	-
chr13	83915498	83915499	A00252:294:H3YWTDSX5:4:1655:28357:16219	60	-
chr13	85388468	85388469	A00252:294:H3YWTDSX5:4:2111:14787:10160	60	+
chr13	85679706	85679707	A00252:294:H3YWTDSX5:4:2645:1461:31548	60	-
chr13	85679707	85679708	A00252:294:H3YWTDSX5:4:1105:20654:9424	60	-
chr13	85777079	85777080	A00252:294:H3YWTDSX5:4:1257:12933:23923/1	60	+
chr13	86706356	86706357	A00252:294:H3YWTDSX5:4:1327:30581:8954/1	60	+
chr13	88770879	88770880	A00252:294:H3YWTDSX5:4:1174:11984:29575/1	60	+
chr13	88924798	88924799	A00252:294:H3YWTDSX5:4:1318:1597:2691/1	60	+
chr13	88933847	88933848	A00252:294:H3YWTDSX5:4:1117:15528:20713/1	60	+
chr13	89224494	89224495	A00252:294:H3YWTDSX5:4:1152:30662:23657/1	60	+
[truncated: 5,435 more rows]
