# Supplementary material for: HIV-1 capsid stability enables inositol phosphate-independent infection of target cells and promotes integration into genes
Source: PLoS Pathog. 2023 Jun 2;19(6):e1011423. doi: 10.1371/journal.ppat.1011423 (PMC10266667; doi:10.1371/journal.ppat.1011423)
Supplement: S2 Data — (TAR.GZ) [file ppat.1011423.s013.tar.gz › CEM_WT_B/CA_T200I/Unique_hg38_integration_sites/8806-GS-8.bed]

chr1	740491	740492	A00252:294:H3YWTDSX5:4:1374:27380:29966/1	60	-
chr1	768640	768641	A00252:294:H3YWTDSX5:4:1210:13648:12821/1	60	+
chr1	797044	797045	A00252:294:H3YWTDSX5:4:1102:26666:37059/1	60	+
chr1	813997	813998	A00252:294:H3YWTDSX5:4:2203:26756:23469	60	-
chr1	830965	830966	A00252:294:H3YWTDSX5:4:1357:4399:21324	60	-
chr1	836649	836650	A00252:294:H3YWTDSX5:4:1235:31033:24674/1	60	-
chr1	1221285	1221286	A00252:294:H3YWTDSX5:4:2233:27371:35587/1	60	-
chr1	1222765	1222766	A00252:294:H3YWTDSX5:4:1106:2492:7811/1	60	+
chr1	1256517	1256518	A00252:294:H3YWTDSX5:4:1102:15890:3740/1	60	+
chr1	1263495	1263496	A00252:294:H3YWTDSX5:4:1403:29812:30859/1	60	-
chr1	1264149	1264150	A00252:294:H3YWTDSX5:4:1148:1289:1031/1	60	+
chr1	1269795	1269796	A00252:294:H3YWTDSX5:4:2135:32362:3490	60	-
chr1	1271170	1271171	A00252:294:H3YWTDSX5:4:1106:29966:10614/1	60	+
chr1	1316415	1316416	A00252:294:H3YWTDSX5:4:1118:32542:30483/1	60	+
chr1	1317186	1317187	A00252:294:H3YWTDSX5:4:1553:2672:27226/1	60	+
chr1	1318588	1318589	A00252:294:H3YWTDSX5:4:1601:11198:2096	60	-
chr1	1321594	1321595	A00252:294:H3YWTDSX5:4:2336:15854:12195/1	60	-
chr1	1385643	1385644	A00252:294:H3YWTDSX5:4:1112:12997:21183/1	60	+
chr1	1385645	1385646	A00252:294:H3YWTDSX5:4:1241:17146:10019	60	+
chr1	1391873	1391874	A00252:294:H3YWTDSX5:4:2104:31675:28886	60	-
chr1	1565362	1565363	A00252:294:H3YWTDSX5:4:1107:4951:20462/1	60	+
chr1	1643358	1643359	A00252:294:H3YWTDSX5:4:1120:25798:14575/1	60	+
chr1	1650564	1650565	A00252:294:H3YWTDSX5:4:1175:31241:22874/1	60	+
chr1	1655666	1655667	A00252:294:H3YWTDSX5:4:2360:12255:14669/1	60	+
chr1	1812749	1812750	A00252:294:H3YWTDSX5:4:1564:25003:26381/1	60	-
chr1	1816794	1816795	A00252:294:H3YWTDSX5:4:1465:18765:8406/1	60	-
chr1	1822804	1822805	A00252:294:H3YWTDSX5:4:1122:6225:29778	60	-
chr1	1823284	1823285	A00252:294:H3YWTDSX5:4:1428:11614:24518/1	60	+
chr1	1830584	1830585	A00252:294:H3YWTDSX5:4:2601:13847:26569	60	+
chr1	1847912	1847913	A00252:294:H3YWTDSX5:4:1305:3097:27899	60	-
chr1	1847913	1847914	A00252:294:H3YWTDSX5:4:2208:30870:35759	60	-
chr1	3646657	3646658	A00252:294:H3YWTDSX5:4:1105:21594:11584/1	60	+
chr1	4145288	4145289	A00252:294:H3YWTDSX5:4:1126:24813:36918/1	60	+
chr1	4781648	4781649	A00252:294:H3YWTDSX5:4:2344:24641:6057	60	+
chr1	6196437	6196438	A00252:294:H3YWTDSX5:4:1163:8024:2300/1	60	+
chr1	6825029	6825030	A00252:294:H3YWTDSX5:4:1126:10104:20807/1	60	-
chr1	6826182	6826183	A00252:294:H3YWTDSX5:4:2211:1940:17190/1	60	-
chr1	6874575	6874576	A00252:294:H3YWTDSX5:4:1117:5556:12994/1	60	+
chr1	7809201	7809202	A00252:294:H3YWTDSX5:4:1118:11885:12242/1	60	+
chr1	7950211	7950212	A00252:294:H3YWTDSX5:4:2226:11659:35869/1	60	-
chr1	8494192	8494193	A00252:294:H3YWTDSX5:4:1339:20039:14184/1	60	+
chr1	8542216	8542217	A00252:294:H3YWTDSX5:4:2327:8449:4038	60	-
chr1	8572592	8572593	A00252:294:H3YWTDSX5:4:1263:23909:2127/1	60	+
chr1	8628269	8628270	A00252:294:H3YWTDSX5:4:1106:3278:18067/1	60	+
chr1	8635776	8635777	A00252:294:H3YWTDSX5:4:1649:18493:24377	60	-
chr1	8707425	8707426	A00252:294:H3YWTDSX5:4:1148:27471:34757/1	60	+
chr1	8707426	8707427	A00252:294:H3YWTDSX5:4:2646:30228:11631/1	60	+
chr1	9236787	9236788	A00252:294:H3YWTDSX5:4:1225:17264:21840/1	60	-
chr1	9568979	9568980	A00252:294:H3YWTDSX5:4:2654:25644:22451	60	-
chr1	9584526	9584527	A00252:294:H3YWTDSX5:4:2577:28311:10191	60	+
chr1	9884206	9884207	A00252:294:H3YWTDSX5:4:1434:31286:19758/1	60	+
chr1	9884207	9884208	A00252:294:H3YWTDSX5:4:1326:22345:20619/1	60	+
chr1	10232627	10232628	A00252:294:H3YWTDSX5:4:1202:8522:14465/1	60	-
chr1	10280599	10280600	A00252:294:H3YWTDSX5:4:1126:26350:36730/1	60	-
chr1	10458946	10458947	A00252:294:H3YWTDSX5:4:1202:14308:10269	60	+
chr1	10609870	10609871	A00252:294:H3YWTDSX5:4:2451:17589:3834	60	-
chr1	11206904	11206905	A00252:294:H3YWTDSX5:4:2445:20654:8265	60	+
chr1	11220572	11220573	A00252:294:H3YWTDSX5:4:1219:30409:34303/1	60	-
chr1	11259495	11259496	A00252:294:H3YWTDSX5:4:1345:29089:7059	60	-
chr1	11405977	11405978	A00252:294:H3YWTDSX5:4:1646:27624:26788/1	60	+
chr1	11811339	11811340	A00252:294:H3YWTDSX5:4:1168:31494:13667/1	60	+
chr1	11846603	11846604	A00252:294:H3YWTDSX5:4:2504:17897:28573	60	+
chr1	12246223	12246224	A00252:294:H3YWTDSX5:4:1560:10673:34695	60	-
chr1	12246224	12246225	A00252:294:H3YWTDSX5:4:2667:21296:36526	60	-
chr1	12262909	12262910	A00252:294:H3YWTDSX5:4:1319:6225:34601	60	-
chr1	12301699	12301700	A00252:294:H3YWTDSX5:4:1101:18855:22122/1	60	-
chr1	12329918	12329919	A00252:294:H3YWTDSX5:4:1141:12382:24251/1	60	+
chr1	12348862	12348863	A00252:294:H3YWTDSX5:4:1551:20094:33599/1	60	+
chr1	12362776	12362777	A00252:294:H3YWTDSX5:4:1101:20971:2425/1	60	+
chr1	12364287	12364288	A00252:294:H3YWTDSX5:4:2347:5204:2675	60	-
chr1	12426920	12426921	A00252:294:H3YWTDSX5:4:1221:27896:18458	60	-
chr1	12449725	12449726	A00252:294:H3YWTDSX5:4:1545:9372:1846/1	60	-
chr1	13753596	13753597	A00252:294:H3YWTDSX5:4:1152:24994:2033	60	-
chr1	13755213	13755214	A00252:294:H3YWTDSX5:4:1260:22345:23719/1	60	-
chr1	13770332	13770333	A00252:294:H3YWTDSX5:4:1112:27181:19069/1	60	+
chr1	15431716	15431717	A00252:294:H3YWTDSX5:4:2122:3803:13275	60	+
chr1	15544166	15544167	A00252:294:H3YWTDSX5:4:1145:11306:31031/1	60	-
chr1	15544168	15544169	A00252:294:H3YWTDSX5:4:1152:15609:9173/1	60	-
chr1	15576815	15576816	A00252:294:H3YWTDSX5:4:1555:16043:1501	60	+
chr1	15661198	15661199	A00252:294:H3YWTDSX5:4:1131:8874:5650/1	60	+
chr1	15773467	15773468	A00252:294:H3YWTDSX5:4:2558:28754:21605/1	60	-
chr1	15894565	15894566	A00252:294:H3YWTDSX5:4:1250:8585:35462/1	60	+
chr1	15905982	15905983	A00252:294:H3YWTDSX5:4:1347:12861:1814	60	-
chr1	15920282	15920283	A00252:294:H3YWTDSX5:4:1104:13331:28087/1	60	+
chr1	16292692	16292693	A00252:294:H3YWTDSX5:4:1165:23484:8218	60	-
chr1	16292694	16292695	A00252:294:H3YWTDSX5:4:1165:24352:8563/1	60	-
chr1	16295880	16295881	A00252:294:H3YWTDSX5:4:1413:15411:11052	60	-
chr1	16299183	16299184	A00252:294:H3YWTDSX5:4:2421:21386:15139	60	+
chr1	16377898	16377899	A00252:294:H3YWTDSX5:4:2652:24207:36996/1	60	-
chr1	16606472	16606473	A00252:294:H3YWTDSX5:4:1344:2917:30029/1	60	+
chr1	16896866	16896867	A00252:294:H3YWTDSX5:4:2375:16595:30201	60	+
chr1	16934556	16934557	A00252:294:H3YWTDSX5:4:1338:28971:13839	60	+
chr1	18986976	18986977	A00252:294:H3YWTDSX5:4:2625:4915:24940	60	-
chr1	19136799	19136800	A00252:294:H3YWTDSX5:4:1108:28483:6543/1	60	+
chr1	19202820	19202821	A00252:294:H3YWTDSX5:4:2207:1696:27853	60	-
chr1	19214538	19214539	A00252:294:H3YWTDSX5:4:1108:5439:7936/1	60	+
chr1	19419432	19419433	A00252:294:H3YWTDSX5:4:1222:21124:16752/1	60	-
chr1	19454462	19454463	A00252:294:H3YWTDSX5:4:1413:32172:30843	60	-
chr1	19906731	19906732	A00252:294:H3YWTDSX5:4:1166:15582:30138/1	60	-
chr1	20751495	20751496	A00252:294:H3YWTDSX5:4:1127:19461:9079/1	60	+
chr1	20751496	20751497	A00252:294:H3YWTDSX5:4:2645:21251:34068	60	+
chr1	20888423	20888424	A00252:294:H3YWTDSX5:4:1232:30056:31845	60	-
chr1	20893494	20893495	A00252:294:H3YWTDSX5:4:1102:32172:3004/1	60	-
chr1	20897693	20897694	A00252:294:H3YWTDSX5:4:1118:27046:32957/1	60	+
chr1	20978817	20978818	A00252:294:H3YWTDSX5:4:1430:20383:10207/1	60	+
chr1	21006147	21006148	A00252:294:H3YWTDSX5:4:2644:8540:1658	60	+
chr1	21022852	21022853	A00252:294:H3YWTDSX5:4:1110:4453:7701/1	60	-
chr1	21055237	21055238	A00252:294:H3YWTDSX5:4:1158:9109:1266/1	60	+
chr1	21075041	21075042	A00252:294:H3YWTDSX5:4:1142:5294:35869/1	60	+
chr1	21075045	21075046	A00252:294:H3YWTDSX5:4:1330:15374:12900/1	60	-
chr1	21121354	21121355	A00252:294:H3YWTDSX5:4:1119:13928:29371/1	60	+
chr1	21701938	21701939	A00252:294:H3YWTDSX5:4:1108:19560:25661/1	60	+
chr1	21709620	21709621	A00252:294:H3YWTDSX5:4:1559:8748:13197/1	60	+
chr1	21743908	21743909	A00252:294:H3YWTDSX5:4:1108:18674:23531/1	60	+
chr1	22058522	22058523	A00252:294:H3YWTDSX5:4:1106:21459:23876/1	60	-
chr1	22082640	22082641	A00252:294:H3YWTDSX5:4:1106:29695:4883/1	60	+
chr1	22087718	22087719	A00252:294:H3YWTDSX5:4:1336:22155:15060/1	60	-
chr1	22462220	22462221	A00252:294:H3YWTDSX5:4:2137:6207:11397	60	+
chr1	22493433	22493434	A00252:294:H3YWTDSX5:4:2202:28908:7404	60	-
chr1	23035920	23035921	A00252:294:H3YWTDSX5:4:1241:13449:11976/1	60	+
chr1	23049185	23049186	A00252:294:H3YWTDSX5:4:1302:22019:35243/1	60	+
chr1	23288990	23288991	A00252:294:H3YWTDSX5:4:1105:27670:14559/1	60	+
chr1	23310830	23310831	A00252:294:H3YWTDSX5:4:1611:9146:31391/1	60	+
chr1	23313493	23313494	A00252:294:H3YWTDSX5:4:1102:6867:4711/1	60	+
chr1	23713731	23713732	A00252:294:H3YWTDSX5:4:1110:6587:28369/1	60	+
chr1	23969809	23969810	A00252:294:H3YWTDSX5:4:1130:6225:10551/1	60	+
chr1	23971599	23971600	A00252:294:H3YWTDSX5:4:1125:4083:26412/1	60	-
chr1	24432874	24432875	A00252:294:H3YWTDSX5:4:1110:32705:25786/1	60	+
chr1	24648196	24648197	A00252:294:H3YWTDSX5:4:1113:5547:17989/1	60	+
chr1	24648559	24648560	A00252:294:H3YWTDSX5:4:1105:14642:16736/1	60	+
chr1	24756556	24756557	A00252:294:H3YWTDSX5:4:2437:8684:2691/1	60	-
chr1	24837408	24837409	A00252:294:H3YWTDSX5:4:1448:30743:12179/1	60	+
chr1	25342326	25342327	A00252:294:H3YWTDSX5:4:1267:32416:10661/1	60	-
chr1	25440675	25440676	A00252:294:H3YWTDSX5:4:1621:7889:24831/1	60	+
chr1	25455003	25455004	A00252:294:H3YWTDSX5:4:1127:14913:18677/1	60	+
chr1	26238876	26238877	A00252:294:H3YWTDSX5:4:1114:14498:27070/1	60	+
chr1	26238877	26238878	A00252:294:H3YWTDSX5:4:1108:29432:12289/1	60	+
chr1	26245493	26245494	A00252:294:H3YWTDSX5:4:1345:8558:13401/1	60	-
chr1	26252824	26252825	A00252:294:H3YWTDSX5:4:1662:27190:31579/1	60	-
chr1	26703686	26703687	A00252:294:H3YWTDSX5:4:1148:31376:23359/1	60	+
chr1	26755317	26755318	A00252:294:H3YWTDSX5:4:1115:4182:25833/1	60	-
chr1	26888635	26888636	A00252:294:H3YWTDSX5:4:1139:27624:27383/1	60	+
chr1	26924496	26924497	A00252:294:H3YWTDSX5:4:1101:12726:8469	60	-
chr1	27265530	27265531	A00252:294:H3YWTDSX5:4:1406:21450:22106	60	-
chr1	27438103	27438104	A00252:294:H3YWTDSX5:4:1112:1850:19633/1	60	+
chr1	27445743	27445744	A00252:294:H3YWTDSX5:4:1208:4336:35900	60	-
chr1	27459007	27459008	A00252:294:H3YWTDSX5:4:1350:15619:27978/1	60	-
chr1	27989804	27989805	A00252:294:H3YWTDSX5:4:1212:22209:16752/1	60	+
chr1	27989805	27989806	A00252:294:H3YWTDSX5:4:1344:15546:24596/1	60	+
chr1	28020868	28020869	A00252:294:H3YWTDSX5:4:2438:1651:23766	60	+
chr1	28063881	28063882	A00252:294:H3YWTDSX5:4:1119:8097:14606/1	60	+
chr1	28079465	28079466	A00252:294:H3YWTDSX5:4:2544:21594:26021/1	60	-
chr1	28082477	28082478	A00252:294:H3YWTDSX5:4:1207:24460:26537/1	60	-
chr1	28084064	28084065	A00252:294:H3YWTDSX5:4:1107:8413:17002/1	60	+
chr1	28084065	28084066	A00252:294:H3YWTDSX5:4:1567:8522:17409	60	+
chr1	28412652	28412653	A00252:294:H3YWTDSX5:4:1370:16577:7122/1	60	+
chr1	28458748	28458749	A00252:294:H3YWTDSX5:4:2138:10746:27806	60	-
chr1	28608323	28608324	A00252:294:H3YWTDSX5:4:1108:1099:26850/1	60	+
chr1	28608324	28608325	A00252:294:H3YWTDSX5:4:2271:11541:12461	60	+
chr1	28675630	28675631	A00252:294:H3YWTDSX5:4:2320:5882:1658/1	60	-
chr1	28682840	28682841	A00252:294:H3YWTDSX5:4:1450:19795:5212/1	60	-
chr1	28760359	28760360	A00252:294:H3YWTDSX5:4:2302:8151:8218/1	60	-
chr1	28930056	28930057	A00252:294:H3YWTDSX5:4:1154:29903:23249/1	60	-
chr1	28978239	28978240	A00252:294:H3YWTDSX5:4:2253:10312:7764/1	60	-
chr1	29064228	29064229	A00252:294:H3YWTDSX5:4:1108:19117:30686/1	60	-
chr1	29084683	29084684	A00252:294:H3YWTDSX5:4:1114:19153:29403/1	60	-
chr1	29198656	29198657	A00252:294:H3YWTDSX5:4:1535:31015:15969/1	60	+
chr1	30941577	30941578	A00252:294:H3YWTDSX5:4:2328:12002:4523	60	-
chr1	30952750	30952751	A00252:294:H3YWTDSX5:4:1421:7699:10254/1	60	+
chr1	30957679	30957680	A00252:294:H3YWTDSX5:4:2468:16731:10739	60	-
chr1	30958560	30958561	A00252:294:H3YWTDSX5:4:1516:19750:29559/1	60	+
chr1	30991887	30991888	A00252:294:H3YWTDSX5:4:2655:30337:20494	60	-
chr1	31000533	31000534	A00252:294:H3YWTDSX5:4:1127:31042:9408/1	60	+
chr1	31241174	31241175	A00252:294:H3YWTDSX5:4:1445:7247:6746	60	-
chr1	31523614	31523615	A00252:294:H3YWTDSX5:4:2111:20320:18490/1	60	+
chr1	31537253	31537254	A00252:294:H3YWTDSX5:4:1110:32651:19398	60	+
chr1	31909209	31909210	A00252:294:H3YWTDSX5:4:1154:30445:34303/1	60	+
chr1	31914907	31914908	A00252:294:H3YWTDSX5:4:2436:20428:11725	60	-
chr1	31915564	31915565	A00252:294:H3YWTDSX5:4:1104:31394:16344/1	60	+
chr1	31915894	31915895	A00252:294:H3YWTDSX5:4:2539:5737:2127	60	-
chr1	31916019	31916020	A00252:294:H3YWTDSX5:4:1354:1090:34006	60	+
chr1	31924788	31924789	A00252:294:H3YWTDSX5:4:1105:26793:5556/1	60	+
chr1	31926425	31926426	A00252:294:H3YWTDSX5:4:1448:23538:21245/1	60	+
chr1	31929192	31929193	A00252:294:H3YWTDSX5:4:1248:18756:9768/1	60	+
chr1	31932626	31932627	A00252:294:H3YWTDSX5:4:2234:6442:24486/1	60	+
chr1	32030480	32030481	A00252:294:H3YWTDSX5:4:1105:1561:21512/1	60	+
chr1	32119285	32119286	A00252:294:H3YWTDSX5:4:1101:20437:34976/1	60	+
chr1	32138693	32138694	A00252:294:H3YWTDSX5:4:1143:23728:3223/1	60	+
chr1	32189330	32189331	A00252:294:H3YWTDSX5:4:1212:2853:7686	60	+
chr1	32256875	32256876	A00252:294:H3YWTDSX5:4:1149:9127:8563/1	60	+
chr1	32264120	32264121	A00252:294:H3YWTDSX5:4:1107:10095:36605/1	60	+
chr1	32305358	32305359	A00252:294:H3YWTDSX5:4:2238:10782:19664/1	60	+
chr1	32571159	32571160	A00252:294:H3YWTDSX5:4:1106:1606:30796/1	60	+
chr1	32652534	32652535	A00252:294:H3YWTDSX5:4:2226:7572:33301/1	60	-
chr1	32657349	32657350	A00252:294:H3YWTDSX5:4:1104:18385:16360/1	60	-
chr1	32657918	32657919	A00252:294:H3YWTDSX5:4:1102:30083:34397/1	60	+
chr1	33084771	33084772	A00252:294:H3YWTDSX5:4:1144:9851:17018/1	60	+
chr1	35018824	35018825	A00252:294:H3YWTDSX5:4:1372:28040:36276/1	60	+
chr1	35305985	35305986	A00252:294:H3YWTDSX5:4:1125:21612:5196	60	-
chr1	35354198	35354199	A00252:294:H3YWTDSX5:4:1118:22679:36292/1	60	+
chr1	35364994	35364995	A00252:294:H3YWTDSX5:4:1167:19081:31031	60	+
chr1	35368976	35368977	A00252:294:H3YWTDSX5:4:1313:11912:17425/1	60	-
chr1	35370046	35370047	A00252:294:H3YWTDSX5:4:1133:10366:16532/1	60	+
chr1	35377889	35377890	A00252:294:H3YWTDSX5:4:1265:16360:36683	60	-
chr1	35401702	35401703	A00252:294:H3YWTDSX5:4:1547:31105:19664	60	-
chr1	35420928	35420929	A00252:294:H3YWTDSX5:4:1108:31204:11350/1	60	+
chr1	35742504	35742505	A00252:294:H3YWTDSX5:4:1369:17155:31641/1	60	+
chr1	35958752	35958753	A00252:294:H3YWTDSX5:4:2348:22996:35368	60	-
chr1	35958753	35958754	A00252:294:H3YWTDSX5:4:1147:21766:17989/1	60	-
chr1	35970648	35970649	A00252:294:H3YWTDSX5:4:1152:7437:20541/1	60	-
chr1	35985514	35985515	A00252:294:H3YWTDSX5:4:1145:1723:20823	60	-
chr1	35985515	35985516	A00252:294:H3YWTDSX5:4:2144:3396:3333	60	-
chr1	35998831	35998832	A00252:294:H3YWTDSX5:4:1107:8549:31955/1	60	+
chr1	36006410	36006411	A00252:294:H3YWTDSX5:4:2625:32226:9298	60	-
chr1	36040107	36040108	A00252:294:H3YWTDSX5:4:1122:11939:36448/1	60	-
chr1	36057291	36057292	A00252:294:H3YWTDSX5:4:1127:7120:1329/1	60	-
chr1	36267349	36267350	A00252:294:H3YWTDSX5:4:1103:24234:11459/1	60	-
chr1	36281453	36281454	A00252:294:H3YWTDSX5:4:1439:1841:34835/1	60	+
chr1	36317758	36317759	A00252:294:H3YWTDSX5:4:1348:20555:33833/1	60	-
chr1	37220600	37220601	A00252:294:H3YWTDSX5:4:1106:9462:11177/1	60	+
chr1	37494707	37494708	A00252:294:H3YWTDSX5:4:1110:6497:33630/1	60	+
chr1	37584602	37584603	A00252:294:H3YWTDSX5:4:1105:11107:34632/1	60	+
chr1	37584700	37584701	A00252:294:H3YWTDSX5:4:2232:5755:29183/1	60	-
chr1	37768414	37768415	A00252:294:H3YWTDSX5:4:2224:6162:13510	60	+
chr1	39179923	39179924	A00252:294:H3YWTDSX5:4:2463:15139:21637/1	60	+
chr1	39203003	39203004	A00252:294:H3YWTDSX5:4:1117:22191:33317/1	60	-
chr1	39210727	39210728	A00252:294:H3YWTDSX5:4:1107:10248:24408/1	60	+
chr1	39210728	39210729	A00252:294:H3YWTDSX5:4:2615:27208:18051	60	+
chr1	39276773	39276774	A00252:294:H3YWTDSX5:4:2122:2564:28009	60	-
chr1	39309111	39309112	A00252:294:H3YWTDSX5:4:1177:32163:29042/1	60	+
chr1	39316214	39316215	A00252:294:H3YWTDSX5:4:1127:28013:25426	60	+
chr1	39446982	39446983	A00252:294:H3YWTDSX5:4:1328:2980:29418/1	60	+
chr1	39471681	39471682	A00252:294:H3YWTDSX5:4:1126:22200:4492/1	60	+
chr1	39582332	39582333	A00252:294:H3YWTDSX5:4:1655:20636:12774/1	60	-
chr1	40048805	40048806	A00252:294:H3YWTDSX5:4:1149:28194:19633/1	60	+
chr1	40192883	40192884	A00252:294:H3YWTDSX5:4:2671:3595:30201	60	-
chr1	40696870	40696871	A00252:294:H3YWTDSX5:4:1105:29188:28369/1	60	+
chr1	40696874	40696875	A00252:294:H3YWTDSX5:4:1171:21522:33348/1	60	-
chr1	40703370	40703371	A00252:294:H3YWTDSX5:4:1345:5981:23625/1	60	-
chr1	40719243	40719244	A00252:294:H3YWTDSX5:4:1207:27543:12649/1	60	-
chr1	40725480	40725481	A00252:294:H3YWTDSX5:4:1107:21694:8750/1	60	+
chr1	40881816	40881817	A00252:294:H3YWTDSX5:4:2643:30092:3756	60	-
chr1	41115732	41115733	A00252:294:H3YWTDSX5:4:1162:12192:28620/1	60	-
chr1	41125602	41125603	A00252:294:H3YWTDSX5:4:2640:18005:29700/1	60	-
chr1	41148371	41148372	A00252:294:H3YWTDSX5:4:1111:20112:8046/1	60	+
chr1	41148372	41148373	A00252:294:H3YWTDSX5:4:1366:2275:4366	60	+
chr1	41187051	41187052	A00252:294:H3YWTDSX5:4:1329:5990:25332	60	-
chr1	41325296	41325297	A00252:294:H3YWTDSX5:4:1160:12472:20588/1	60	+
chr1	41565018	41565019	A00252:294:H3YWTDSX5:4:2134:15094:3928	60	+
chr1	41805592	41805593	A00252:294:H3YWTDSX5:4:1103:8956:12837/1	60	+
chr1	42265537	42265538	A00252:294:H3YWTDSX5:4:2467:31213:36730/1	60	+
chr1	42270745	42270746	A00252:294:H3YWTDSX5:4:2155:23023:20697	60	-
chr1	42318536	42318537	A00252:294:H3YWTDSX5:4:1141:22128:10097/1	60	+
chr1	42384805	42384806	A00252:294:H3YWTDSX5:4:1260:14018:6511	60	+
chr1	42686898	42686899	A00252:294:H3YWTDSX5:4:1129:26332:28432	60	-
chr1	42688347	42688348	A00252:294:H3YWTDSX5:4:2426:7916:16485/1	60	-
chr1	42805395	42805396	A00252:294:H3YWTDSX5:4:2371:18141:34569	60	-
chr1	43168030	43168031	A00252:294:H3YWTDSX5:4:2655:18710:34240	60	-
chr1	43362656	43362657	A00252:294:H3YWTDSX5:4:1148:29794:15734/1	60	-
chr1	43412701	43412702	A00252:294:H3YWTDSX5:4:1113:10719:15953/1	60	-
chr1	43659310	43659311	A00252:294:H3YWTDSX5:4:1115:14733:7623	60	+
chr1	43659312	43659313	A00252:294:H3YWTDSX5:4:1627:25816:33144	60	+
chr1	43675742	43675743	A00252:294:H3YWTDSX5:4:1335:22037:3020/1	60	-
chr1	43698500	43698501	A00252:294:H3YWTDSX5:4:2670:18023:20243	60	-
chr1	43710776	43710777	A00252:294:H3YWTDSX5:4:1133:14904:17221/1	60	-
chr1	43732888	43732889	A00252:294:H3YWTDSX5:4:1116:30445:22811/1	60	+
chr1	43744141	43744142	A00252:294:H3YWTDSX5:4:2216:16288:35023	60	-
chr1	43756249	43756250	A00252:294:H3YWTDSX5:4:1269:32389:31281	60	-
chr1	43768565	43768566	A00252:294:H3YWTDSX5:4:2304:2483:12336/1	60	+
chr1	43793606	43793607	A00252:294:H3YWTDSX5:4:1125:18249:27837/1	60	-
chr1	43800382	43800383	A00252:294:H3YWTDSX5:4:2631:25617:20650	60	-
chr1	43829597	43829598	A00252:294:H3YWTDSX5:4:1111:26142:18145/1	60	+
chr1	43889590	43889591	A00252:294:H3YWTDSX5:4:1447:9209:14716	60	-
chr1	43889591	43889592	A00252:294:H3YWTDSX5:4:2530:10493:36323	60	-
chr1	44270841	44270842	A00252:294:H3YWTDSX5:4:1218:10574:31641/1	60	-
chr1	44284989	44284990	A00252:294:H3YWTDSX5:4:2151:20464:27508/1	60	+
chr1	44342534	44342535	A00252:294:H3YWTDSX5:4:1216:5638:12195	60	+
chr1	44528340	44528341	A00252:294:H3YWTDSX5:4:1327:23140:26412	60	-
chr1	44751017	44751018	A00252:294:H3YWTDSX5:4:2259:5547:13886/1	60	-
chr1	44939197	44939198	A00252:294:H3YWTDSX5:4:1118:27290:10989/1	60	-
chr1	44953218	44953219	A00252:294:H3YWTDSX5:4:2651:17020:24987/1	60	+
chr1	45469850	45469851	A00252:294:H3YWTDSX5:4:1116:10782:10363/1	60	+
chr1	45470964	45470965	A00252:294:H3YWTDSX5:4:1637:21893:11443	60	+
chr1	45594036	45594037	A00252:294:H3YWTDSX5:4:2625:3739:21277/1	60	-
chr1	45594037	45594038	A00252:294:H3YWTDSX5:4:2606:20482:4053/1	60	-
chr1	45594048	45594049	A00252:294:H3YWTDSX5:4:1464:8901:23265/1	60	-
chr1	45630127	45630128	A00252:294:H3YWTDSX5:4:1572:30770:5744/1	60	+
chr1	45806198	45806199	A00252:294:H3YWTDSX5:4:1321:10899:32863/1	60	-
chr1	45868471	45868472	A00252:294:H3YWTDSX5:4:1205:7645:21245	60	+
chr1	46011422	46011423	A00252:294:H3YWTDSX5:4:1109:30563:24768/1	60	+
chr1	46011424	46011425	A00252:294:H3YWTDSX5:4:1456:19397:33677/1	60	+
chr1	46304537	46304538	A00252:294:H3YWTDSX5:4:2339:32344:12727	60	-
chr1	47191415	47191416	A00252:294:H3YWTDSX5:4:2176:28257:36276	60	-
chr1	47543244	47543245	A00252:294:H3YWTDSX5:4:1264:13955:34209/1	60	+
chr1	50589572	50589573	A00252:294:H3YWTDSX5:4:1128:29306:32424/1	60	+
chr1	50602318	50602319	A00252:294:H3YWTDSX5:4:1607:10646:19867	60	-
chr1	50738913	50738914	A00252:294:H3YWTDSX5:4:1627:2031:29528	60	-
chr1	50778390	50778391	A00252:294:H3YWTDSX5:4:1103:14534:18302/1	60	+
chr1	50837491	50837492	A00252:294:H3YWTDSX5:4:1118:25717:23797/1	60	-
chr1	50856770	50856771	A00252:294:H3YWTDSX5:4:1111:27371:31109/1	60	+
chr1	51480703	51480704	A00252:294:H3YWTDSX5:4:2325:2546:34460/1	60	-
chr1	51685588	51685589	A00252:294:H3YWTDSX5:4:2342:27507:30436	60	-
chr1	51816763	51816764	A00252:294:H3YWTDSX5:4:1212:10610:21684/1	60	-
chr1	52439671	52439672	A00252:294:H3YWTDSX5:4:1432:29731:10081	60	-
chr1	52445763	52445764	A00252:294:H3YWTDSX5:4:1202:17635:31469/1	60	+
chr1	52473695	52473696	A00252:294:H3YWTDSX5:4:1137:23791:24314/1	60	-
chr1	52819064	52819065	A00252:294:H3YWTDSX5:4:1312:32416:7247	60	-
chr1	53445001	53445002	A00252:294:H3YWTDSX5:4:1105:6207:13495/1	60	+
chr1	53785148	53785149	A00252:294:H3YWTDSX5:4:1171:25328:21903/1	60	+
chr1	53924035	53924036	A00252:294:H3YWTDSX5:4:1662:29812:26850	60	-
chr1	55111581	55111582	A00252:294:H3YWTDSX5:4:1116:9688:26005/1	60	+
chr1	55308836	55308837	A00252:294:H3YWTDSX5:4:1104:18267:8140/1	60	+
chr1	58692914	58692915	A00252:294:H3YWTDSX5:4:1115:19886:23625/1	60	+
chr1	59645782	59645783	A00252:294:H3YWTDSX5:4:1122:18756:26647/1	60	-
chr1	59820862	59820863	A00252:294:H3YWTDSX5:4:1622:26621:11710	60	-
chr1	61091521	61091522	A00252:294:H3YWTDSX5:4:1169:28076:10535/1	60	-
chr1	62550949	62550950	A00252:294:H3YWTDSX5:4:2311:19669:8719/1	60	+
chr1	62603496	62603497	A00252:294:H3YWTDSX5:4:1145:23854:24893/1	60	-
chr1	62672928	62672929	A00252:294:H3YWTDSX5:4:1243:21215:25457/1	60	+
chr1	62767932	62767933	A00252:294:H3YWTDSX5:4:2261:9408:23453	60	+
chr1	63381411	63381412	A00252:294:H3YWTDSX5:4:1433:23863:29825/1	60	-
chr1	63523862	63523863	A00252:294:H3YWTDSX5:4:1107:32542:24001	60	-
chr1	63648230	63648231	A00252:294:H3YWTDSX5:4:1104:32452:28354/1	60	+
chr1	64317676	64317677	A00252:294:H3YWTDSX5:4:1402:8603:21590	60	-
chr1	64789834	64789835	A00252:294:H3YWTDSX5:4:1136:27344:12493/1	60	-
chr1	65202270	65202271	A00252:294:H3YWTDSX5:4:2623:18484:29872/1	60	-
chr1	66934061	66934062	A00252:294:H3YWTDSX5:4:1115:21929:27853/1	60	-
chr1	67015782	67015783	A00252:294:H3YWTDSX5:4:1152:16414:13792/1	60	-
chr1	67425704	67425705	A00252:294:H3YWTDSX5:4:2114:17797:14873	60	-
chr1	67877933	67877934	A00252:294:H3YWTDSX5:4:1318:8621:35712/1	60	-
chr1	69087170	69087171	A00252:294:H3YWTDSX5:4:1339:10447:7874/1	60	-
chr1	69690385	69690386	A00252:294:H3YWTDSX5:4:1142:19027:25332/1	60	-
chr1	70390684	70390685	A00252:294:H3YWTDSX5:4:1511:8142:12117/1	60	-
chr1	70661107	70661108	A00252:294:H3YWTDSX5:4:1447:18891:19774/1	60	-
chr1	71683581	71683582	A00252:294:H3YWTDSX5:4:2404:31548:31735	60	-
chr1	72369239	72369240	A00252:294:H3YWTDSX5:4:1244:26449:25316	60	-
chr1	72532874	72532875	A00252:294:H3YWTDSX5:4:1329:19714:8140/1	60	-
chr1	72823194	72823195	A00252:294:H3YWTDSX5:4:1101:26078:20290/1	60	+
chr1	73671106	73671107	A00252:294:H3YWTDSX5:4:1336:25626:31782/1	60	-
chr1	74834326	74834327	A00252:294:H3YWTDSX5:4:1427:1886:18599/1	60	+
chr1	74975356	74975357	A00252:294:H3YWTDSX5:4:1137:32307:23531/1	60	+
chr1	74975357	74975358	A00252:294:H3YWTDSX5:4:2447:18602:32142	60	+
chr1	75313579	75313580	A00252:294:H3YWTDSX5:4:2610:4155:16517	60	+
chr1	75424859	75424860	A00252:294:H3YWTDSX5:4:1477:22119:10394/1	60	+
chr1	75900302	75900303	A00252:294:H3YWTDSX5:4:1452:20889:19038/1	60	-
chr1	77595368	77595369	A00252:294:H3YWTDSX5:4:1227:32949:14779	60	-
chr1	77952894	77952895	A00252:294:H3YWTDSX5:4:2114:6189:36479/1	60	-
chr1	77955103	77955104	A00252:294:H3YWTDSX5:4:1226:13458:28870/1	60	+
chr1	79249990	79249991	A00252:294:H3YWTDSX5:4:1168:12201:32393	60	-
chr1	79249995	79249996	A00252:294:H3YWTDSX5:4:1102:24578:25300/1	60	-
chr1	82208760	82208761	A00252:294:H3YWTDSX5:4:2539:1976:23171	60	-
chr1	82717972	82717973	A00252:294:H3YWTDSX5:4:1620:30337:13260	60	-
chr1	83157059	83157060	A00252:294:H3YWTDSX5:4:1674:7681:20118/1	60	-
chr1	84048493	84048494	A00252:294:H3YWTDSX5:4:1128:6560:4335	60	-
chr1	84152424	84152425	A00252:294:H3YWTDSX5:4:1308:27868:5040/1	60	-
chr1	84168998	84168999	A00252:294:H3YWTDSX5:4:1255:30038:17816/1	60	-
chr1	84192617	84192618	A00252:294:H3YWTDSX5:4:1114:18602:37059/1	60	-
chr1	84666870	84666871	A00252:294:H3YWTDSX5:4:1107:10013:8061/1	60	+
chr1	85680921	85680922	A00252:294:H3YWTDSX5:4:1343:14073:33379/1	60	+
chr1	85953462	85953463	A00252:294:H3YWTDSX5:4:1401:13259:18630/1	60	-
chr1	86923107	86923108	A00252:294:H3YWTDSX5:4:1103:4173:26600/1	60	+
chr1	87053623	87053624	A00252:294:H3YWTDSX5:4:1112:15591:33066/1	60	+
chr1	87072123	87072124	A00252:294:H3YWTDSX5:4:2611:18150:30264	60	-
chr1	87401625	87401626	A00252:294:H3YWTDSX5:4:1115:22236:9064/1	60	+
chr1	87759828	87759829	A00252:294:H3YWTDSX5:4:1114:24722:11553/1	60	+
chr1	88476560	88476561	A00252:294:H3YWTDSX5:4:1121:19045:6417/1	60	-
chr1	88692686	88692687	A00252:294:H3YWTDSX5:4:1173:4535:27696/1	60	+
chr1	88707839	88707840	A00252:294:H3YWTDSX5:4:1174:26359:27226/1	60	+
chr1	88805109	88805110	A00252:294:H3YWTDSX5:4:1103:12038:11099/1	60	-
chr1	89755509	89755510	A00252:294:H3YWTDSX5:4:2510:24966:33207	60	+
chr1	90761923	90761924	A00252:294:H3YWTDSX5:4:1108:5719:5134/1	60	+
chr1	91030999	91031000	A00252:294:H3YWTDSX5:4:2271:13955:17613	60	+
chr1	91956059	91956060	A00252:294:H3YWTDSX5:4:1109:15275:17895/1	60	-
chr1	92184114	92184115	A00252:294:H3YWTDSX5:4:1149:16188:8296/1	60	+
chr1	92184115	92184116	A00252:294:H3YWTDSX5:4:2526:7771:14982/1	60	+
chr1	92265250	92265251	A00252:294:H3YWTDSX5:4:1209:30626:16297	60	+
chr1	92334427	92334428	A00252:294:H3YWTDSX5:4:1134:9462:27492/1	60	+
chr1	92565703	92565704	A00252:294:H3YWTDSX5:4:1105:19045:31939/1	60	-
chr1	92573224	92573225	A00252:294:H3YWTDSX5:4:1672:22652:5588	60	-
chr1	92582928	92582929	A00252:294:H3YWTDSX5:4:1107:19985:10520/1	60	+
chr1	92582929	92582930	A00252:294:H3YWTDSX5:4:2647:27823:12602	60	+
chr1	92730662	92730663	A00252:294:H3YWTDSX5:4:1316:21640:16892	60	-
chr1	92883963	92883964	A00252:294:H3YWTDSX5:4:1123:11469:16250/1	60	+
chr1	92933950	92933951	A00252:294:H3YWTDSX5:4:1105:7545:16877/1	60	-
chr1	93114861	93114862	A00252:294:H3YWTDSX5:4:2651:18566:3270	60	-
chr1	93187129	93187130	A00252:294:H3YWTDSX5:4:1354:14687:23453/1	60	+
chr1	93527377	93527378	A00252:294:H3YWTDSX5:4:1109:26874:15530/1	60	+
chr1	94187270	94187271	A00252:294:H3YWTDSX5:4:1311:9381:28917	60	-
chr1	94213675	94213676	A00252:294:H3YWTDSX5:4:1109:14145:10895/1	60	+
chr1	95564846	95564847	A00252:294:H3YWTDSX5:4:1146:8675:8312/1	60	+
chr1	96058542	96058543	A00252:294:H3YWTDSX5:4:2506:26187:3724	60	+
chr1	96757308	96757309	A00252:294:H3YWTDSX5:4:2161:11261:11537/1	60	-
chr1	97434175	97434176	A00252:294:H3YWTDSX5:4:1432:1036:33223/1	60	-
chr1	97488434	97488435	A00252:294:H3YWTDSX5:4:1235:13982:3098/1	60	+
chr1	97572869	97572870	A00252:294:H3YWTDSX5:4:1201:22688:34053	60	+
chr1	97714685	97714686	A00252:294:H3YWTDSX5:4:1168:30355:30201/1	60	+
chr1	97834657	97834658	A00252:294:H3YWTDSX5:4:1153:24062:34240/1	60	+
chr1	98910104	98910105	A00252:294:H3YWTDSX5:4:1213:26241:2190	60	-
chr1	99163443	99163444	A00252:294:H3YWTDSX5:4:1127:23014:33959/1	60	-
chr1	99886608	99886609	A00252:294:H3YWTDSX5:4:1104:19108:12414/1	60	+
chr1	99918052	99918053	A00252:294:H3YWTDSX5:4:1135:11225:18114	60	-
chr1	100446885	100446886	A00252:294:H3YWTDSX5:4:1106:5972:13683/1	60	+
chr1	101148397	101148398	A00252:294:H3YWTDSX5:4:1136:27932:31015/1	60	-
chr1	101328506	101328507	A00252:294:H3YWTDSX5:4:1443:12698:24925/1	60	+
chr1	102403765	102403766	A00252:294:H3YWTDSX5:4:1146:13901:35806/1	60	-
chr1	102612597	102612598	A00252:294:H3YWTDSX5:4:1243:13991:1861/1	60	-
chr1	103286337	103286338	A00252:294:H3YWTDSX5:4:1503:27181:24142/1	60	-
chr1	103542556	103542557	A00252:294:H3YWTDSX5:4:1530:11379:6574/1	60	+
chr1	107672065	107672066	A00252:294:H3YWTDSX5:4:2270:11252:16908	60	+
chr1	107983919	107983920	A00252:294:H3YWTDSX5:4:1229:28257:27727/1	60	+
chr1	108760404	108760405	A00252:294:H3YWTDSX5:4:2143:31241:9878	60	+
chr1	108780653	108780654	A00252:294:H3YWTDSX5:4:2122:7292:13307	60	-
chr1	108982250	108982251	A00252:294:H3YWTDSX5:4:1450:29993:35775/1	60	+
chr1	108982252	108982253	A00252:294:H3YWTDSX5:4:1120:31593:21981/1	60	+
chr1	109176714	109176715	A00252:294:H3YWTDSX5:4:2121:12735:21449/1	60	+
chr1	109225392	109225393	A00252:294:H3YWTDSX5:4:1108:5204:16705/1	60	-
chr1	109592129	109592130	A00252:294:H3YWTDSX5:4:1105:27019:12399/1	60	+
chr1	109593419	109593420	A00252:294:H3YWTDSX5:4:1164:19967:23860/1	60	+
chr1	110347974	110347975	A00252:294:H3YWTDSX5:4:1103:16504:15608/1	60	-
chr1	110887675	110887676	A00252:294:H3YWTDSX5:4:1137:15275:13260/1	60	+
chr1	110892296	110892297	A00252:294:H3YWTDSX5:4:1266:25391:15029/1	60	-
chr1	111173144	111173145	A00252:294:H3YWTDSX5:4:1140:10999:30185/1	60	+
chr1	111669931	111669932	A00252:294:H3YWTDSX5:4:1106:9570:16219/1	60	+
chr1	112159541	112159542	A00252:294:H3YWTDSX5:4:1336:2483:17973/1	60	+
chr1	112462125	112462126	A00252:294:H3YWTDSX5:4:2631:26973:31704/1	60	-
chr1	112666708	112666709	A00252:294:H3YWTDSX5:4:1103:24171:10692/1	60	+
chr1	112915939	112915940	A00252:294:H3YWTDSX5:4:1154:13376:10535/1	60	+
chr1	112928888	112928889	A00252:294:H3YWTDSX5:4:1106:17761:12680/1	60	+
chr1	112928889	112928890	A00252:294:H3YWTDSX5:4:1538:4390:12602	60	+
chr1	113038003	113038004	A00252:294:H3YWTDSX5:4:1152:14299:28103/1	60	-
chr1	113448246	113448247	A00252:294:H3YWTDSX5:4:2142:23411:10504/1	60	-
chr1	113448247	113448248	A00252:294:H3YWTDSX5:4:1156:11749:15483/1	60	-
chr1	113799316	113799317	A00252:294:H3YWTDSX5:4:1125:21956:36010/1	60	-
chr1	114399132	114399133	A00252:294:H3YWTDSX5:4:1573:7102:25786/1	60	+
chr1	114435102	114435103	A00252:294:H3YWTDSX5:4:1120:15637:22717/1	60	-
chr1	114672807	114672808	A00252:294:H3YWTDSX5:4:1127:15275:11725/1	60	+
chr1	115182555	115182556	A00252:294:H3YWTDSX5:4:2634:7202:29215	60	-
chr1	116197196	116197197	A00252:294:H3YWTDSX5:4:2659:8196:2534	60	-
chr1	116527059	116527060	A00252:294:H3YWTDSX5:4:1448:29903:25786	60	-
chr1	116555622	116555623	A00252:294:H3YWTDSX5:4:1176:32940:22561/1	60	+
chr1	117143500	117143501	A00252:294:H3YWTDSX5:4:1345:22742:9189/1	60	-
chr1	117371610	117371611	A00252:294:H3YWTDSX5:4:1508:20012:10034	60	-
chr1	117414212	117414213	A00252:294:H3YWTDSX5:4:1121:15655:31892/1	60	-
chr1	117497688	117497689	A00252:294:H3YWTDSX5:4:1101:1434:8015/1	60	+
chr1	117619750	117619751	A00252:294:H3YWTDSX5:4:1225:28700:25144/1	60	+
chr1	117857300	117857301	A00252:294:H3YWTDSX5:4:1125:16839:9612/1	60	-
chr1	119048676	119048677	A00252:294:H3YWTDSX5:4:1122:10276:24643	60	-
chr1	120325952	120325953	A00252:294:H3YWTDSX5:4:2473:11876:29794/1	60	+
chr1	120933414	120933415	A00252:294:H3YWTDSX5:4:2402:9670:27383	60	+
chr1	121101466	121101467	A00252:294:H3YWTDSX5:4:1162:21079:21026/1	60	-
chr1	125180662	125180663	A00252:294:H3YWTDSX5:4:2649:10411:14982/1	60	-
chr1	143223599	143223600	A00252:294:H3YWTDSX5:4:2541:26793:14199	60	+
chr1	145942258	145942259	A00252:294:H3YWTDSX5:4:1112:30743:5948/1	60	+
chr1	146039473	146039474	A00252:294:H3YWTDSX5:4:1157:19298:32095	60	-
chr1	146573239	146573240	A00252:294:H3YWTDSX5:4:1317:1027:14325	60	-
chr1	147605744	147605745	A00252:294:H3YWTDSX5:4:1135:21649:36699	60	-
chr1	147615648	147615649	A00252:294:H3YWTDSX5:4:1114:15637:30264/1	60	+
chr1	147968768	147968769	A00252:294:H3YWTDSX5:4:1101:14217:1532/1	60	-
chr1	148048499	148048500	A00252:294:H3YWTDSX5:4:1120:23637:11804/1	60	+
chr1	148401557	148401558	A00252:294:H3YWTDSX5:4:1130:12246:35477/1	60	+
chr1	148427469	148427470	A00252:294:H3YWTDSX5:4:1114:17237:25770/1	60	+
chr1	148959642	148959643	A00252:294:H3YWTDSX5:4:2615:20591:23970/1	60	-
chr1	149399882	149399883	A00252:294:H3YWTDSX5:4:2627:11650:32910/1	60	-
chr1	149399936	149399937	A00252:294:H3YWTDSX5:4:1116:28357:15875	60	-
chr1	149404287	149404288	A00252:294:H3YWTDSX5:4:2116:32398:21652	60	+
chr1	149427104	149427105	A00252:294:H3YWTDSX5:4:1150:24578:10144/1	60	+
chr1	150131247	150131248	A00252:294:H3YWTDSX5:4:1269:2031:29309	60	-
chr1	150386519	150386520	A00252:294:H3YWTDSX5:4:1103:19687:11068/1	60	+
chr1	150429356	150429357	A00252:294:H3YWTDSX5:4:1102:24135:36996/1	60	+
chr1	150440635	150440636	A00252:294:H3YWTDSX5:4:2550:32949:26741	60	-
chr1	150445530	150445531	A00252:294:H3YWTDSX5:4:1146:10827:22028/1	60	-
chr1	150620187	150620188	A00252:294:H3YWTDSX5:4:2132:11776:20823	60	-
chr1	150816779	150816780	A00252:294:H3YWTDSX5:4:1157:14895:34084/1	60	+
chr1	150816780	150816781	A00252:294:H3YWTDSX5:4:1235:2953:2096/1	60	+
chr1	150816825	150816826	A00252:294:H3YWTDSX5:4:1112:1741:19319/1	60	+
chr1	150829521	150829522	A00252:294:H3YWTDSX5:4:1639:18114:19116/1	60	+
chr1	150923411	150923412	A00252:294:H3YWTDSX5:4:1229:32289:21151	60	-
chr1	151215984	151215985	A00252:294:H3YWTDSX5:4:1102:32868:31266	60	-
chr1	151310469	151310470	A00252:294:H3YWTDSX5:4:1151:14724:23328/1	60	-
chr1	151439026	151439027	A00252:294:H3YWTDSX5:4:1102:16595:8594/1	60	+
chr1	151623683	151623684	A00252:294:H3YWTDSX5:4:1137:5547:30326/1	60	+
chr1	151669060	151669061	A00252:294:H3YWTDSX5:4:1101:31213:31532/1	60	+
chr1	153487717	153487718	A00252:294:H3YWTDSX5:4:1376:28845:26490	60	-
chr1	153901462	153901463	A00252:294:H3YWTDSX5:4:1110:20907:15875/1	60	+
chr1	153903330	153903331	A00252:294:H3YWTDSX5:4:2644:30897:24439	60	-
chr1	153906714	153906715	A00252:294:H3YWTDSX5:4:1564:13458:28776/1	60	+
chr1	153910937	153910938	A00252:294:H3YWTDSX5:4:1271:15962:15076/1	60	+
chr1	154554817	154554818	A00252:294:H3YWTDSX5:4:1238:17291:36104/1	60	-
chr1	154618669	154618670	A00252:294:H3YWTDSX5:4:1371:9896:20917/1	60	+
chr1	154621910	154621911	A00252:294:H3YWTDSX5:4:1135:19515:26146/1	60	-
chr1	154712564	154712565	A00252:294:H3YWTDSX5:4:1101:29170:24706/1	60	+
chr1	154712566	154712567	A00252:294:H3YWTDSX5:4:1608:10031:14888/1	60	+
chr1	155402276	155402277	A00252:294:H3YWTDSX5:4:1119:30906:29590/1	60	+
chr1	155443328	155443329	A00252:294:H3YWTDSX5:4:1121:32777:9064	60	+
chr1	155459131	155459132	A00252:294:H3YWTDSX5:4:1120:31349:22498/1	60	-
chr1	155460874	155460875	A00252:294:H3YWTDSX5:4:1306:32380:9032	60	-
chr1	155500576	155500577	A00252:294:H3YWTDSX5:4:1538:19289:8876/1	60	-
chr1	155521349	155521350	A00252:294:H3YWTDSX5:4:1272:17707:11459	60	-
chr1	155714488	155714489	A00252:294:H3YWTDSX5:4:2449:3947:8046	60	-
chr1	155778526	155778527	A00252:294:H3YWTDSX5:4:1115:20329:3317/1	60	+
chr1	155814391	155814392	A00252:294:H3YWTDSX5:4:1105:15899:31814/1	60	+
chr1	155851749	155851750	A00252:294:H3YWTDSX5:4:1369:19569:16658/1	60	-
chr1	155955341	155955342	A00252:294:H3YWTDSX5:4:1178:15474:30013/1	60	-
chr1	156024027	156024028	A00252:294:H3YWTDSX5:4:1231:8603:30545	60	-
chr1	156165262	156165263	A00252:294:H3YWTDSX5:4:1154:15185:7028/1	60	-
chr1	156232314	156232315	A00252:294:H3YWTDSX5:4:1471:31159:1188	60	-
chr1	156232315	156232316	A00252:294:H3YWTDSX5:4:1115:5728:24627	60	-
chr1	156317710	156317711	A00252:294:H3YWTDSX5:4:1337:32624:35321	60	-
chr1	156528039	156528040	A00252:294:H3YWTDSX5:4:2462:5448:8359/1	60	-
chr1	156553246	156553247	A00252:294:H3YWTDSX5:4:1108:3794:3114/1	60	+
chr1	156782386	156782387	A00252:294:H3YWTDSX5:4:1110:3622:21104/1	60	+
chr1	157848865	157848866	A00252:294:H3YWTDSX5:4:1431:16812:36401	60	+
chr1	160328671	160328672	A00252:294:H3YWTDSX5:4:1101:7717:19492/1	60	+
chr1	160561352	160561353	A00252:294:H3YWTDSX5:4:1126:31539:30217/1	60	+
chr1	161108185	161108186	A00252:294:H3YWTDSX5:4:2143:10773:19460	60	-
chr1	161112115	161112116	A00252:294:H3YWTDSX5:4:1120:14850:10457/1	60	+
chr1	161120444	161120445	A00252:294:H3YWTDSX5:4:1163:9335:30749	60	+
chr1	161121948	161121949	A00252:294:H3YWTDSX5:4:1105:11505:13275/1	60	-
chr1	161762296	161762297	A00252:294:H3YWTDSX5:4:1119:6705:18302/1	60	-
chr1	161802905	161802906	A00252:294:H3YWTDSX5:4:1151:19958:31015/1	60	-
chr1	161874117	161874118	A00252:294:H3YWTDSX5:4:1132:12915:36730/1	60	+
chr1	161901484	161901485	A00252:294:H3YWTDSX5:4:1175:10646:12007/1	60	+
chr1	161915604	161915605	A00252:294:H3YWTDSX5:4:1237:7220:29340/1	60	-
chr1	162020385	162020386	A00252:294:H3YWTDSX5:4:1101:11342:33724/1	60	+
chr1	162099662	162099663	A00252:294:H3YWTDSX5:4:1213:26241:12399/1	60	+
chr1	162511037	162511038	A00252:294:H3YWTDSX5:4:1132:24306:11741/1	60	+
chr1	165680715	165680716	A00252:294:H3YWTDSX5:4:1135:16740:4867/1	60	-
chr1	166868562	166868563	A00252:294:H3YWTDSX5:4:1313:9977:34147/1	60	-
chr1	166954823	166954824	A00252:294:H3YWTDSX5:4:1169:1723:11616/1	60	+
chr1	167247958	167247959	A00252:294:H3YWTDSX5:4:1101:23194:11663/1	60	+
chr1	167369856	167369857	A00252:294:H3YWTDSX5:4:1115:20898:12759/1	60	+
chr1	167384359	167384360	A00252:294:H3YWTDSX5:4:1302:9200:34209/1	60	-
chr1	167384860	167384861	A00252:294:H3YWTDSX5:4:1105:20464:23750/1	60	-
chr1	167406461	167406462	A00252:294:H3YWTDSX5:4:1110:23692:35916/1	60	+
chr1	168192408	168192409	A00252:294:H3YWTDSX5:4:2358:22679:9111/1	60	+
chr1	169370675	169370676	A00252:294:H3YWTDSX5:4:1451:23683:26757/1	60	+
chr1	169835545	169835546	A00252:294:H3YWTDSX5:4:1140:10312:25081/1	60	+
chr1	171507923	171507924	A00252:294:H3YWTDSX5:4:1307:17183:30154/1	60	+
chr1	171512734	171512735	A00252:294:H3YWTDSX5:4:1108:15049:8735/1	60	+
chr1	171582232	171582233	A00252:294:H3YWTDSX5:4:1101:20573:9721/1	60	+
chr1	171600928	171600929	A00252:294:H3YWTDSX5:4:1461:6225:20384	60	+
chr1	172584118	172584119	A00252:294:H3YWTDSX5:4:2650:17282:32550	60	-
chr1	172587275	172587276	A00252:294:H3YWTDSX5:4:1111:26160:18803/1	60	-
chr1	172608367	172608368	A00252:294:H3YWTDSX5:4:1118:11532:24001/1	60	+
chr1	173749862	173749863	A00252:294:H3YWTDSX5:4:1105:19569:35884/1	60	-
chr1	173950281	173950282	A00252:294:H3YWTDSX5:4:1241:14913:9220/1	60	-
chr1	173957092	173957093	A00252:294:H3YWTDSX5:4:1111:10845:18364/1	60	+
chr1	173966210	173966211	A00252:294:H3YWTDSX5:4:1312:8350:28479	60	-
chr1	174273173	174273174	A00252:294:H3YWTDSX5:4:1207:18665:35070/1	60	+
chr1	174425580	174425581	A00252:294:H3YWTDSX5:4:2631:30074:21981	60	+
chr1	174692867	174692868	A00252:294:H3YWTDSX5:4:1139:7428:23030/1	60	-
chr1	174774091	174774092	A00252:294:H3YWTDSX5:4:2658:20202:9768	60	-
chr1	179031174	179031175	A00252:294:H3YWTDSX5:4:1116:4182:16470/1	60	+
chr1	179031175	179031176	A00252:294:H3YWTDSX5:4:2431:31159:20228	60	+
chr1	179380899	179380900	A00252:294:H3YWTDSX5:4:1177:24026:6089	60	-
chr1	179452516	179452517	A00252:294:H3YWTDSX5:4:2128:2745:10379	60	-
chr1	179787206	179787207	A00252:294:H3YWTDSX5:4:2459:6768:25551	60	-
chr1	179787207	179787208	A00252:294:H3YWTDSX5:4:2537:1036:15875/1	60	-
chr1	179787210	179787211	A00252:294:H3YWTDSX5:4:1122:15230:33880	60	-
chr1	179979519	179979520	A00252:294:H3YWTDSX5:4:1119:11984:29481/1	60	-
chr1	180634869	180634870	A00252:294:H3YWTDSX5:4:1114:26096:12837/1	60	+
chr1	180922798	180922799	A00252:294:H3YWTDSX5:4:1144:9435:9408/1	60	+
chr1	180922802	180922803	A00252:294:H3YWTDSX5:4:2606:18530:20964/1	60	+
chr1	180922803	180922804	A00252:294:H3YWTDSX5:4:2223:31530:6652/1	60	+
chr1	181956973	181956974	A00252:294:H3YWTDSX5:4:1324:10728:1125	60	+
chr1	182194578	182194579	A00252:294:H3YWTDSX5:4:2647:2193:31407	60	+
chr1	182386519	182386520	A00252:294:H3YWTDSX5:4:1106:31141:7889/1	60	+
chr1	182386520	182386521	A00252:294:H3YWTDSX5:4:2267:25220:25817	60	+
chr1	183473860	183473861	A00252:294:H3YWTDSX5:4:1111:10185:6010/1	60	+
chr1	183531263	183531264	A00252:294:H3YWTDSX5:4:1136:30978:20415	60	+
chr1	183904163	183904164	A00252:294:H3YWTDSX5:4:2412:29640:31156/1	60	+
chr1	184217956	184217957	A00252:294:H3YWTDSX5:4:1506:28140:16157/1	60	-
chr1	184282165	184282166	A00252:294:H3YWTDSX5:4:1306:8449:28056/1	60	-
chr1	184602099	184602100	A00252:294:H3YWTDSX5:4:1103:7997:18223/1	60	+
chr1	184602100	184602101	A00252:294:H3YWTDSX5:4:2576:3631:1673	60	+
chr1	184696567	184696568	A00252:294:H3YWTDSX5:4:1178:29423:10207/1	60	-
chr1	184700141	184700142	A00252:294:H3YWTDSX5:4:1323:28546:2863	60	+
chr1	185214564	185214565	A00252:294:H3YWTDSX5:4:1115:14787:13542	60	+
chr1	186398720	186398721	A00252:294:H3YWTDSX5:4:1445:14543:8108/1	60	+
chr1	186400505	186400506	A00252:294:H3YWTDSX5:4:1355:14561:18975/1	60	+
chr1	186629693	186629694	A00252:294:H3YWTDSX5:4:2669:12680:35164	60	+
chr1	186893017	186893018	A00252:294:H3YWTDSX5:4:1503:14940:30812/1	60	-
chr1	187682619	187682620	A00252:294:H3YWTDSX5:4:1316:18439:20995/1	60	+
chr1	192298573	192298574	A00252:294:H3YWTDSX5:4:1107:5068:11710/1	60	+
chr1	192338508	192338509	A00252:294:H3YWTDSX5:4:1171:3459:9987/1	60	-
chr1	192344591	192344592	A00252:294:H3YWTDSX5:4:1618:9272:33395/1	60	-
chr1	193074230	193074231	A00252:294:H3YWTDSX5:4:2667:13702:21809/1	60	-
chr1	193210356	193210357	A00252:294:H3YWTDSX5:4:2644:17192:22247	60	-
chr1	193226718	193226719	A00252:294:H3YWTDSX5:4:2309:18719:26177/1	60	-
chr1	193766675	193766676	A00252:294:H3YWTDSX5:4:1152:22408:5134/1	60	-
chr1	194095297	194095298	A00252:294:H3YWTDSX5:4:1213:15673:14481/1	60	-
chr1	194375637	194375638	A00252:294:H3YWTDSX5:4:1108:13024:32816/1	60	+
chr1	194536093	194536094	A00252:294:H3YWTDSX5:4:1210:32967:8954/1	60	+
chr1	194561770	194561771	A00252:294:H3YWTDSX5:4:1109:22272:3803/1	60	+
chr1	194561772	194561773	A00252:294:H3YWTDSX5:4:2151:29731:3662	60	+
chr1	194604707	194604708	A00252:294:H3YWTDSX5:4:2125:5122:17284	60	-
chr1	195006789	195006790	A00252:294:H3YWTDSX5:4:1166:13666:28698/1	60	+
chr1	195715691	195715692	A00252:294:H3YWTDSX5:4:1472:6117:15374/1	60	-
chr1	195836433	195836434	A00252:294:H3YWTDSX5:4:1139:25446:17910/1	60	-
chr1	196822883	196822884	A00252:294:H3YWTDSX5:4:2336:25292:21872	60	-
chr1	197301998	197301999	A00252:294:H3YWTDSX5:4:1178:24813:19225/1	60	+
chr1	197682565	197682566	A00252:294:H3YWTDSX5:4:1208:21649:6073/1	60	-
chr1	197722860	197722861	A00252:294:H3YWTDSX5:4:1108:13847:28322/1	60	-
chr1	197733402	197733403	A00252:294:H3YWTDSX5:4:1143:32145:16673/1	60	+
chr1	198044070	198044071	A00252:294:H3YWTDSX5:4:1123:9118:35509/1	60	+
chr1	198376113	198376114	A00252:294:H3YWTDSX5:4:1330:21395:12367/1	60	+
chr1	198904272	198904273	A00252:294:H3YWTDSX5:4:1138:10050:1705/1	60	-
chr1	199146452	199146453	A00252:294:H3YWTDSX5:4:1102:18584:18364/1	60	+
chr1	199188301	199188302	A00252:294:H3YWTDSX5:4:1134:8495:13228	60	+
chr1	199201607	199201608	A00252:294:H3YWTDSX5:4:1140:28772:8234/1	60	-
chr1	199222517	199222518	A00252:294:H3YWTDSX5:4:1109:28501:3756	60	+
chr1	199226839	199226840	A00252:294:H3YWTDSX5:4:2258:21269:11616	60	+
chr1	199371677	199371678	A00252:294:H3YWTDSX5:4:2561:27335:18677	60	-
chr1	199606646	199606647	A00252:294:H3YWTDSX5:4:1135:32678:11584/1	60	-
chr1	200585687	200585688	A00252:294:H3YWTDSX5:4:2548:13485:23970/1	60	-
chr1	200585689	200585690	A00252:294:H3YWTDSX5:4:2263:14470:13964/1	60	-
chr1	202532769	202532770	A00252:294:H3YWTDSX5:4:2642:32660:2879	60	-
chr1	202747549	202747550	A00252:294:H3YWTDSX5:4:1138:20030:12915	60	-
chr1	202854807	202854808	A00252:294:H3YWTDSX5:4:1435:22309:6840	60	+
chr1	202906491	202906492	A00252:294:H3YWTDSX5:4:1136:8929:32831/1	60	+
chr1	203830392	203830393	A00252:294:H3YWTDSX5:4:1102:6470:22654/1	60	-
chr1	203832052	203832053	A00252:294:H3YWTDSX5:4:1119:20274:14653/1	60	-
chr1	204440819	204440820	A00252:294:H3YWTDSX5:4:1240:27055:27868	60	+
chr1	204506524	204506525	A00252:294:H3YWTDSX5:4:1103:19868:6370/1	60	+
chr1	204526056	204526057	A00252:294:H3YWTDSX5:4:1157:17074:23954/1	60	-
chr1	206088856	206088857	A00252:294:H3YWTDSX5:4:1126:17897:13886/1	60	+
chr1	206088857	206088858	A00252:294:H3YWTDSX5:4:1614:19289:1078	60	+
chr1	207353361	207353362	A00252:294:H3YWTDSX5:4:1124:1027:22279/1	60	+
chr1	207783073	207783074	A00252:294:H3YWTDSX5:4:1113:32127:16078/1	60	+
chr1	207783074	207783075	A00252:294:H3YWTDSX5:4:2313:3766:32409	60	+
chr1	209835436	209835437	A00252:294:H3YWTDSX5:4:1261:30770:26130	60	-
chr1	210056705	210056706	A00252:294:H3YWTDSX5:4:1359:17589:9283	60	-
chr1	211299797	211299798	A00252:294:H3YWTDSX5:4:1152:10863:31422/1	60	-
chr1	211642122	211642123	A00252:294:H3YWTDSX5:4:2304:31828:1313	60	+
chr1	212071783	212071784	A00252:294:H3YWTDSX5:4:1153:31964:16830/1	60	+
chr1	212071785	212071786	A00252:294:H3YWTDSX5:4:2151:21034:9987	60	+
chr1	212289050	212289051	A00252:294:H3YWTDSX5:4:1121:6334:8641/1	60	-
chr1	212341217	212341218	A00252:294:H3YWTDSX5:4:1115:10791:29606/1	60	-
chr1	212342891	212342892	A00252:294:H3YWTDSX5:4:1235:9173:8265/1	60	-
chr1	212345893	212345894	A00252:294:H3YWTDSX5:4:1117:22950:10895/1	60	+
chr1	212558033	212558034	A00252:294:H3YWTDSX5:4:1136:3025:13839/1	60	+
chr1	212558034	212558035	A00252:294:H3YWTDSX5:4:1510:21197:7545	60	+
chr1	213132539	213132540	A00252:294:H3YWTDSX5:4:1106:32913:25739/1	60	+
chr1	213173451	213173452	A00252:294:H3YWTDSX5:4:2454:30752:3834	60	-
chr1	214435321	214435322	A00252:294:H3YWTDSX5:4:2220:4987:36620/1	60	-
chr1	215967463	215967464	A00252:294:H3YWTDSX5:4:1125:17553:6590/1	60	+
chr1	216519550	216519551	A00252:294:H3YWTDSX5:4:1161:31168:28573	60	-
chr1	216539370	216539371	A00252:294:H3YWTDSX5:4:1103:2528:3239/1	60	+
chr1	216573430	216573431	A00252:294:H3YWTDSX5:4:1443:22987:26616/1	60	-
chr1	216609859	216609860	A00252:294:H3YWTDSX5:4:1173:32886:26913	60	-
chr1	216664713	216664714	A00252:294:H3YWTDSX5:4:1162:17535:29982/1	60	+
chr1	216696856	216696857	A00252:294:H3YWTDSX5:4:1106:26675:28714/1	60	+
chr1	216746112	216746113	A00252:294:H3YWTDSX5:4:1210:24605:29763/1	60	+
chr1	216852157	216852158	A00252:294:H3YWTDSX5:4:1102:30942:31062/1	60	+
chr1	217594515	217594516	A00252:294:H3YWTDSX5:4:1355:12328:14606/1	60	+
chr1	217633488	217633489	A00252:294:H3YWTDSX5:4:2414:29026:8328	60	+
chr1	218834397	218834398	A00252:294:H3YWTDSX5:4:1147:19976:19648	60	+
chr1	218949327	218949328	A00252:294:H3YWTDSX5:4:1352:5421:10692	60	-
chr1	218949330	218949331	A00252:294:H3YWTDSX5:4:1107:7256:14810/1	60	-
chr1	219239476	219239477	A00252:294:H3YWTDSX5:4:1103:12762:29825/1	60	-
chr1	220241761	220241762	A00252:294:H3YWTDSX5:4:1111:31557:23735/1	60	+
chr1	220264278	220264279	A00252:294:H3YWTDSX5:4:2304:24297:17738/1	60	+
chr1	220270395	220270396	A00252:294:H3YWTDSX5:4:1115:15420:31360/1	60	-
chr1	220424235	220424236	A00252:294:H3YWTDSX5:4:1140:25907:18584/1	60	-
chr1	220867097	220867098	A00252:294:H3YWTDSX5:4:1132:14407:14575/1	60	+
chr1	221657658	221657659	A00252:294:H3YWTDSX5:4:2433:18285:24111	60	-
chr1	222673092	222673093	A00252:294:H3YWTDSX5:4:1247:18638:5650/1	60	-
chr1	222686456	222686457	A00252:294:H3YWTDSX5:4:1153:23240:24486/1	60	+
chr1	222686457	222686458	A00252:294:H3YWTDSX5:4:1472:1443:1924	60	+
chr1	224423258	224423259	A00252:294:H3YWTDSX5:4:1659:23321:30765/1	60	-
chr1	225441240	225441241	A00252:294:H3YWTDSX5:4:1103:32470:30138/1	60	+
chr1	225492313	225492314	A00252:294:H3YWTDSX5:4:1408:26585:35352/1	60	+
chr1	225534832	225534833	A00252:294:H3YWTDSX5:4:1632:12463:11741/1	60	-
chr1	226056764	226056765	A00252:294:H3YWTDSX5:4:2547:7383:23328/1	60	-
chr1	226151626	226151627	A00252:294:H3YWTDSX5:4:1304:19054:21903/1	60	+
chr1	226151627	226151628	A00252:294:H3YWTDSX5:4:2315:7934:11913	60	+
chr1	226160522	226160523	A00252:294:H3YWTDSX5:4:1318:25635:3302	60	-
chr1	226162093	226162094	A00252:294:H3YWTDSX5:4:1167:32732:10144/1	60	+
chr1	226164856	226164857	A00252:294:H3YWTDSX5:4:1308:9977:16705/1	60	-
chr1	226261299	226261300	A00252:294:H3YWTDSX5:4:1223:19009:22514/1	60	-
chr1	226272898	226272899	A00252:294:H3YWTDSX5:4:2645:4029:33364	60	+
chr1	226393869	226393870	A00252:294:H3YWTDSX5:4:2350:25211:30311	60	+
chr1	226396214	226396215	A00252:294:H3YWTDSX5:4:2157:32353:29622/1	60	-
chr1	226728881	226728882	A00252:294:H3YWTDSX5:4:1105:28094:19022/1	60	+
chr1	226729359	226729360	A00252:294:H3YWTDSX5:4:1258:11885:11397/1	60	+
chr1	227573171	227573172	A00252:294:H3YWTDSX5:4:1105:19813:16360/1	60	+
chr1	227573172	227573173	A00252:294:H3YWTDSX5:4:2349:19488:11663/1	60	+
chr1	228084803	228084804	A00252:294:H3YWTDSX5:4:1133:21377:31688/1	60	+
chr1	228112301	228112302	A00252:294:H3YWTDSX5:4:1112:12906:17957/1	60	-
chr1	228194714	228194715	A00252:294:H3YWTDSX5:4:1352:29649:18082/1	60	-
chr1	228194723	228194724	A00252:294:H3YWTDSX5:4:1114:21585:10097/1	60	-
chr1	228225245	228225246	A00252:294:H3YWTDSX5:4:1109:31729:26068/1	60	+
chr1	228229927	228229928	A00252:294:H3YWTDSX5:4:1123:17852:36041/1	60	+
chr1	228230640	228230641	A00252:294:H3YWTDSX5:4:1108:6017:5995/1	60	-
chr1	228230916	228230917	A00252:294:H3YWTDSX5:4:1102:16731:36417/1	60	+
chr1	228231838	228231839	A00252:294:H3YWTDSX5:4:1245:27055:34100/1	60	-
chr1	228232041	228232042	A00252:294:H3YWTDSX5:4:1142:8730:18270/1	60	-
chr1	228232105	228232106	A00252:294:H3YWTDSX5:4:1124:25030:30530/1	60	-
chr1	228232363	228232364	A00252:294:H3YWTDSX5:4:1231:16938:30514/1	60	+
chr1	228235398	228235399	A00252:294:H3YWTDSX5:4:2359:9588:26177	60	+
chr1	228235572	228235573	A00252:294:H3YWTDSX5:4:1128:14931:26976/1	60	-
chr1	228246988	228246989	A00252:294:H3YWTDSX5:4:1171:31928:32236	60	-
chr1	228248355	228248356	A00252:294:H3YWTDSX5:4:1101:14407:23249/1	60	+
chr1	228248356	228248357	A00252:294:H3YWTDSX5:4:2647:5999:4523	60	+
chr1	228266465	228266466	A00252:294:H3YWTDSX5:4:1151:8296:8281	60	-
chr1	228296124	228296125	A00252:294:H3YWTDSX5:4:1305:22001:19805/1	60	-
chr1	228326302	228326303	A00252:294:H3YWTDSX5:4:1108:24605:26162/1	60	+
chr1	228326303	228326304	A00252:294:H3YWTDSX5:4:1222:11089:34131/1	60	+
chr1	228326849	228326850	A00252:294:H3YWTDSX5:4:1170:31512:31798/1	60	+
chr1	228326901	228326902	A00252:294:H3YWTDSX5:4:1103:15872:31955/1	60	+
chr1	228326902	228326903	A00252:294:H3YWTDSX5:4:2128:8576:22357/1	60	+
chr1	228327167	228327168	A00252:294:H3YWTDSX5:4:1142:6822:3787/1	60	-
chr1	228328275	228328276	A00252:294:H3YWTDSX5:4:1124:31277:2487/1	60	+
chr1	228331497	228331498	A00252:294:H3YWTDSX5:4:1111:7808:1642/1	60	+
chr1	228399992	228399993	A00252:294:H3YWTDSX5:4:1475:3450:24878/1	60	-
chr1	228403392	228403393	A00252:294:H3YWTDSX5:4:1115:28348:15295	60	+
chr1	228492711	228492712	A00252:294:H3YWTDSX5:4:2503:18719:26866	60	-
chr1	228495520	228495521	A00252:294:H3YWTDSX5:4:1101:30969:32550/1	60	-
chr1	228498109	228498110	A00252:294:H3YWTDSX5:4:1126:21187:29011/1	60	-
chr1	228652514	228652515	A00252:294:H3YWTDSX5:4:1130:17734:5838	60	+
chr1	228653151	228653152	A00252:294:H3YWTDSX5:4:1113:2573:35822/1	60	-
chr1	228655778	228655779	A00252:294:H3YWTDSX5:4:1112:19804:1971/1	60	+
chr1	228655792	228655793	A00252:294:H3YWTDSX5:4:1259:3305:5181/1	60	-
chr1	229140266	229140267	A00252:294:H3YWTDSX5:4:1108:9435:8061	60	+
chr1	229287489	229287490	A00252:294:H3YWTDSX5:4:1412:20699:9377/1	60	+
chr1	229291427	229291428	A00252:294:H3YWTDSX5:4:1142:30147:24580/1	60	+
chr1	229297475	229297476	A00252:294:H3YWTDSX5:4:1364:12355:17065/1	60	-
chr1	229298302	229298303	A00252:294:H3YWTDSX5:4:2376:11713:25942/1	60	-
chr1	229304239	229304240	A00252:294:H3YWTDSX5:4:1142:19976:14669/1	60	+
chr1	229305684	229305685	A00252:294:H3YWTDSX5:4:2551:24722:29810	60	-
chr1	229319616	229319617	A00252:294:H3YWTDSX5:4:1117:9742:20118/1	60	-
chr1	229331745	229331746	A00252:294:H3YWTDSX5:4:1667:25825:28119/1	60	-
chr1	229331746	229331747	A00252:294:H3YWTDSX5:4:2646:14714:2895/1	60	-
chr1	229331747	229331748	A00252:294:H3YWTDSX5:4:2654:32407:2065/1	60	-
chr1	229338286	229338287	A00252:294:H3YWTDSX5:4:1123:10041:32753/1	60	-
chr1	229353107	229353108	A00252:294:H3YWTDSX5:4:1509:19334:31000	60	-
chr1	229392707	229392708	A00252:294:H3YWTDSX5:4:2212:21233:7075/1	60	+
chr1	229457900	229457901	A00252:294:H3YWTDSX5:4:1154:18367:14763/1	60	+
chr1	229461484	229461485	A00252:294:H3YWTDSX5:4:1356:14904:11522	60	-
chr1	229473826	229473827	A00252:294:H3YWTDSX5:4:1172:18511:22498/1	60	+
chr1	229483302	229483303	A00252:294:H3YWTDSX5:4:1107:30942:28119/1	60	+
chr1	229502919	229502920	A00252:294:H3YWTDSX5:4:2143:22715:13213/1	60	-
chr1	229518027	229518028	A00252:294:H3YWTDSX5:4:2144:9408:15186	60	+
chr1	229526239	229526240	A00252:294:H3YWTDSX5:4:2521:9444:16438/1	60	+
chr1	229547974	229547975	A00252:294:H3YWTDSX5:4:1419:2085:2942/1	60	+
chr1	229548205	229548206	A00252:294:H3YWTDSX5:4:1142:11586:15765/1	60	-
chr1	229600638	229600639	A00252:294:H3YWTDSX5:4:1101:30626:23249/1	60	+
chr1	229608503	229608504	A00252:294:H3YWTDSX5:4:1157:20636:33505/1	60	+
chr1	229610294	229610295	A00252:294:H3YWTDSX5:4:2267:26395:15577	60	+
chr1	229628480	229628481	A00252:294:H3YWTDSX5:4:1112:27868:5791/1	60	-
chr1	229660712	229660713	A00252:294:H3YWTDSX5:4:1106:1118:4899/1	60	+
chr1	230090643	230090644	A00252:294:H3YWTDSX5:4:1113:16984:13150/1	60	-
chr1	230133895	230133896	A00252:294:H3YWTDSX5:4:1105:28456:29543/1	60	+
chr1	230255884	230255885	A00252:294:H3YWTDSX5:4:1226:32814:18834	60	-
chr1	230259952	230259953	A00252:294:H3YWTDSX5:4:1112:15221:13354/1	60	+
chr1	230338528	230338529	A00252:294:H3YWTDSX5:4:1108:12744:4805	60	+
chr1	230338530	230338531	A00252:294:H3YWTDSX5:4:2151:18041:8249	60	+
chr1	230866400	230866401	A00252:294:H3YWTDSX5:4:1101:21215:8328/1	60	+
chr1	230976817	230976818	A00252:294:H3YWTDSX5:4:1231:21197:27712/1	60	+
chr1	231555417	231555418	A00252:294:H3YWTDSX5:4:1152:25156:31970/1	60	-
chr1	231712211	231712212	A00252:294:H3YWTDSX5:4:1105:20256:10332/1	60	+
chr1	232467975	232467976	A00252:294:H3YWTDSX5:4:1106:32407:16219/1	60	+
chr1	232468414	232468415	A00252:294:H3YWTDSX5:4:1206:28013:34882	60	-
chr1	232818818	232818819	A00252:294:H3YWTDSX5:4:1103:1434:31031/1	60	-
chr1	233093751	233093752	A00252:294:H3YWTDSX5:4:1157:32461:27336/1	60	+
chr1	233093752	233093753	A00252:294:H3YWTDSX5:4:2646:15221:30671/1	60	+
chr1	233184006	233184007	A00252:294:H3YWTDSX5:4:1225:7283:23500/1	60	-
chr1	233195503	233195504	A00252:294:H3YWTDSX5:4:1130:17372:14481/1	60	+
chr1	234107575	234107576	A00252:294:H3YWTDSX5:4:2350:27986:4961	60	+
chr1	234438455	234438456	A00252:294:H3YWTDSX5:4:2373:28601:21151	60	-
chr1	235104991	235104992	A00252:294:H3YWTDSX5:4:1110:2989:3286	60	-
chr1	235172871	235172872	A00252:294:H3YWTDSX5:4:1141:26033:35462/1	60	+
chr1	235176405	235176406	A00252:294:H3YWTDSX5:4:2118:3929:31093	60	-
chr1	235216900	235216901	A00252:294:H3YWTDSX5:4:1450:1597:28902	60	+
chr1	235243325	235243326	A00252:294:H3YWTDSX5:4:1219:5177:13307	60	-
chr1	235245611	235245612	A00252:294:H3YWTDSX5:4:1641:13376:12821	60	-
chr1	235245612	235245613	A00252:294:H3YWTDSX5:4:2406:8947:13792	60	-
chr1	235294238	235294239	A00252:294:H3YWTDSX5:4:1116:27697:4272	60	+
chr1	235934587	235934588	A00252:294:H3YWTDSX5:4:2614:13223:35728	60	-
chr1	236824431	236824432	A00252:294:H3YWTDSX5:4:1402:12617:11976/1	60	+
chr1	237122518	237122519	A00252:294:H3YWTDSX5:4:1101:28103:29935/1	60	-
chr1	237486197	237486198	A00252:294:H3YWTDSX5:4:1118:14027:16799/1	60	+
chr1	237701685	237701686	A00252:294:H3YWTDSX5:4:1104:20283:21057/1	60	-
chr1	237702521	237702522	A00252:294:H3YWTDSX5:4:1105:7464:22592/1	60	+
chr1	239722101	239722102	A00252:294:H3YWTDSX5:4:1101:28293:4241/1	60	+
chr1	239737040	239737041	A00252:294:H3YWTDSX5:4:2644:19262:6261	60	-
chr1	241511807	241511808	A00252:294:H3YWTDSX5:4:1209:12780:36996/1	60	-
chr1	243908327	243908328	A00252:294:H3YWTDSX5:4:2571:2880:8923/1	60	+
chr1	244671246	244671247	A00252:294:H3YWTDSX5:4:2351:23448:33489	60	-
chr1	244671247	244671248	A00252:294:H3YWTDSX5:4:1619:28275:20932	60	-
chr1	245057863	245057864	A00252:294:H3YWTDSX5:4:1137:14398:8453/1	60	+
chr1	245912729	245912730	A00252:294:H3YWTDSX5:4:1221:20157:24126	60	+
chr1	246114124	246114125	A00252:294:H3YWTDSX5:4:1141:8892:16861/1	60	+
chr1	246304188	246304189	A00252:294:H3YWTDSX5:4:1130:14579:20040/1	60	-
chr1	246400648	246400649	A00252:294:H3YWTDSX5:4:2236:11433:8265	60	-
chr1	246596029	246596030	A00252:294:H3YWTDSX5:4:1157:28854:10504	60	+
chr1	246662577	246662578	A00252:294:H3YWTDSX5:4:2116:7120:1579	60	+
chr1	246774206	246774207	A00252:294:H3YWTDSX5:4:2559:10818:33129	60	-
chr1	246869486	246869487	A00252:294:H3YWTDSX5:4:1125:32524:32174/1	60	-
chr1	247046625	247046626	A00252:294:H3YWTDSX5:4:1118:21160:16219	60	-
chr1	247205508	247205509	A00252:294:H3YWTDSX5:4:1157:15781:11788/1	60	+
chr1	248913216	248913217	A00252:294:H3YWTDSX5:4:2568:20971:23187	60	-
chr10	1908359	1908360	A00252:294:H3YWTDSX5:4:1234:11261:35117	60	+
chr10	6501004	6501005	A00252:294:H3YWTDSX5:4:1122:31747:12320/1	60	+
chr10	6504664	6504665	A00252:294:H3YWTDSX5:4:1104:29839:8923/1	60	+
chr10	6922920	6922921	A00252:294:H3YWTDSX5:4:1135:10149:5259/1	60	-
chr10	7061525	7061526	A00252:294:H3YWTDSX5:4:1353:12183:30170/1	60	+
chr10	7390719	7390720	A00252:294:H3YWTDSX5:4:1212:26603:30123	60	-
chr10	7757600	7757601	A00252:294:H3YWTDSX5:4:1115:22200:30389/1	60	+
chr10	8253431	8253432	A00252:294:H3YWTDSX5:4:1105:26621:36104/1	60	+
chr10	8358947	8358948	A00252:294:H3YWTDSX5:4:1148:23574:35243/1	60	+
chr10	8765325	8765326	A00252:294:H3YWTDSX5:4:1174:13051:2707/1	60	+
chr10	9102018	9102019	A00252:294:H3YWTDSX5:4:1135:20256:14559/1	60	+
chr10	9295886	9295887	A00252:294:H3YWTDSX5:4:1171:8341:8609/1	60	+
chr10	11218645	11218646	A00252:294:H3YWTDSX5:4:1106:14317:26757/1	60	+
chr10	11218646	11218647	A00252:294:H3YWTDSX5:4:1426:7455:29684/1	60	+
chr10	11900110	11900111	A00252:294:H3YWTDSX5:4:2210:9164:25911/1	60	+
chr10	12007204	12007205	A00252:294:H3YWTDSX5:4:1101:24243:14199/1	60	+
chr10	12440442	12440443	A00252:294:H3YWTDSX5:4:2130:20338:35023	60	+
chr10	13216174	13216175	A00252:294:H3YWTDSX5:4:1427:24261:12007	60	+
chr10	15787256	15787257	A00252:294:H3YWTDSX5:4:1667:23095:7326	60	-
chr10	15795780	15795781	A00252:294:H3YWTDSX5:4:1201:30210:26099/1	60	+
chr10	15813267	15813268	A00252:294:H3YWTDSX5:4:1160:20256:23829	60	+
chr10	15813268	15813269	A00252:294:H3YWTDSX5:4:2325:4200:34569	60	+
chr10	15834353	15834354	A00252:294:H3YWTDSX5:4:1127:30608:17550/1	60	-
chr10	17700745	17700746	A00252:294:H3YWTDSX5:4:1103:16152:25426/1	60	+
chr10	18599327	18599328	A00252:294:H3YWTDSX5:4:1109:25021:17237/1	60	+
chr10	18599328	18599329	A00252:294:H3YWTDSX5:4:1573:16857:4413	60	+
chr10	18651276	18651277	A00252:294:H3YWTDSX5:4:1103:19931:7420/1	60	+
chr10	18651277	18651278	A00252:294:H3YWTDSX5:4:1341:28908:21371/1	60	+
chr10	21922161	21922162	A00252:294:H3YWTDSX5:4:1362:30499:10786	60	-
chr10	21970151	21970152	A00252:294:H3YWTDSX5:4:1313:10393:17863/1	60	-
chr10	22091643	22091644	A00252:294:H3YWTDSX5:4:1127:28727:7999/1	60	+
chr10	22327496	22327497	A00252:294:H3YWTDSX5:4:2250:21160:7075/1	60	+
chr10	22329060	22329061	A00252:294:H3YWTDSX5:4:1204:20012:5431/1	60	-
chr10	26521937	26521938	A00252:294:H3YWTDSX5:4:1613:20699:16705/1	60	+
chr10	26812594	26812595	A00252:294:H3YWTDSX5:4:1125:14742:22545/1	60	+
chr10	27060364	27060365	A00252:294:H3YWTDSX5:4:1219:6813:4679/1	60	-
chr10	27077392	27077393	A00252:294:H3YWTDSX5:4:1156:10574:4272/1	60	-
chr10	27123368	27123369	A00252:294:H3YWTDSX5:4:1125:21730:12383/1	60	+
chr10	27129156	27129157	A00252:294:H3YWTDSX5:4:1138:26784:16250	60	-
chr10	27788030	27788031	A00252:294:H3YWTDSX5:4:2458:24885:6574/1	60	-
chr10	28249534	28249535	A00252:294:H3YWTDSX5:4:1616:29514:24862	60	-
chr10	28575797	28575798	A00252:294:H3YWTDSX5:4:1118:21540:36605	60	-
chr10	28583484	28583485	A00252:294:H3YWTDSX5:4:2244:32208:25614	60	-
chr10	28955231	28955232	A00252:294:H3YWTDSX5:4:1106:22263:3349/1	60	+
chr10	28955321	28955322	A00252:294:H3YWTDSX5:4:2468:18846:22921/1	60	+
chr10	30126384	30126385	A00252:294:H3YWTDSX5:4:1111:27814:31438/1	60	-
chr10	30334641	30334642	A00252:294:H3YWTDSX5:4:1146:9932:1971/1	60	-
chr10	30534342	30534343	A00252:294:H3YWTDSX5:4:1330:27444:1955/1	60	-
chr10	31104885	31104886	A00252:294:H3YWTDSX5:4:2614:11379:35477	60	-
chr10	31386373	31386374	A00252:294:H3YWTDSX5:4:1448:1009:30890/1	60	+
chr10	31885697	31885698	A00252:294:H3YWTDSX5:4:1111:18548:23062/1	60	+
chr10	31885698	31885699	A00252:294:H3YWTDSX5:4:2143:9905:4805	60	+
chr10	31910463	31910464	A00252:294:H3YWTDSX5:4:1258:26350:9017	60	+
chr10	32300192	32300193	A00252:294:H3YWTDSX5:4:1112:11722:33567/1	60	+
chr10	32306125	32306126	A00252:294:H3YWTDSX5:4:2628:30553:13730	60	-
chr10	32609131	32609132	A00252:294:H3YWTDSX5:4:1269:19515:24017/1	60	-
chr10	32926233	32926234	A00252:294:H3YWTDSX5:4:1138:9634:1360/1	60	+
chr10	32926234	32926235	A00252:294:H3YWTDSX5:4:2239:9489:27602/1	60	+
chr10	32936513	32936514	A00252:294:H3YWTDSX5:4:1110:27597:26647/1	60	-
chr10	32948842	32948843	A00252:294:H3YWTDSX5:4:1149:8965:22153/1	60	+
chr10	34202660	34202661	A00252:294:H3YWTDSX5:4:1123:26078:17597/1	60	+
chr10	34389627	34389628	A00252:294:H3YWTDSX5:4:1102:5900:21480/1	60	+
chr10	34459309	34459310	A00252:294:H3YWTDSX5:4:2424:17381:2253	60	+
chr10	34752324	34752325	A00252:294:H3YWTDSX5:4:1125:23466:19085/1	60	+
chr10	34774054	34774055	A00252:294:H3YWTDSX5:4:1138:10248:10911/1	60	-
chr10	35016741	35016742	A00252:294:H3YWTDSX5:4:2302:4906:3881/1	60	-
chr10	35037126	35037127	A00252:294:H3YWTDSX5:4:2367:7871:19163	60	-
chr10	35037127	35037128	A00252:294:H3YWTDSX5:4:2461:3088:36933	60	-
chr10	35525710	35525711	A00252:294:H3YWTDSX5:4:1151:27136:16047/1	60	+
chr10	36478607	36478608	A00252:294:H3YWTDSX5:4:2320:16550:7858/1	60	+
chr10	37834865	37834866	A00252:294:H3YWTDSX5:4:1174:1741:26209/1	60	+
chr10	38169775	38169776	A00252:294:H3YWTDSX5:4:1177:1651:29121/1	60	-
chr10	41509808	41509809	A00252:294:H3YWTDSX5:4:1545:23755:2988/1	60	-
chr10	42542696	42542697	A00252:294:H3YWTDSX5:4:1171:11939:31438/1	60	+
chr10	42548257	42548258	A00252:294:H3YWTDSX5:4:1653:16586:24925	60	+
chr10	43167982	43167983	A00252:294:H3YWTDSX5:4:1361:4435:7138/1	60	-
chr10	43484030	43484031	A00252:294:H3YWTDSX5:4:1417:5339:19820/1	60	+
chr10	44899589	44899590	A00252:294:H3YWTDSX5:4:1348:26820:16125/1	60	+
chr10	45643012	45643013	A00252:294:H3YWTDSX5:4:1164:23674:18662/1	60	+
chr10	45853226	45853227	A00252:294:H3YWTDSX5:4:2601:20247:21496/1	60	-
chr10	48387714	48387715	A00252:294:H3YWTDSX5:4:1104:11894:17832/1	60	-
chr10	48387916	48387917	A00252:294:H3YWTDSX5:4:2469:4227:29481	60	-
chr10	49490798	49490799	A00252:294:H3YWTDSX5:4:1135:27832:19601/1	60	-
chr10	50307819	50307820	A00252:294:H3YWTDSX5:4:1156:11433:21104/1	60	+
chr10	51542498	51542499	A00252:294:H3YWTDSX5:4:1107:19786:20071	60	-
chr10	51670536	51670537	A00252:294:H3YWTDSX5:4:2424:6885:8688	60	-
chr10	51952605	51952606	A00252:294:H3YWTDSX5:4:1103:21658:24784/1	60	+
chr10	53376855	53376856	A00252:294:H3YWTDSX5:4:1149:30056:35822/1	60	-
chr10	54435839	54435840	A00252:294:H3YWTDSX5:4:2173:20799:37043	60	+
chr10	55732211	55732212	A00252:294:H3YWTDSX5:4:1142:11623:29450	60	+
chr10	56416088	56416089	A00252:294:H3YWTDSX5:4:1457:30526:31845	60	-
chr10	56918737	56918738	A00252:294:H3YWTDSX5:4:1430:32325:29293/1	60	+
chr10	59755988	59755989	A00252:294:H3YWTDSX5:4:1116:6623:36949/1	60	+
chr10	59845632	59845633	A00252:294:H3YWTDSX5:4:1166:25961:28792	60	-
chr10	60806114	60806115	A00252:294:H3YWTDSX5:4:1118:26096:22952/1	60	+
chr10	61136762	61136763	A00252:294:H3YWTDSX5:4:1461:19786:19413	60	+
chr10	61408415	61408416	A00252:294:H3YWTDSX5:4:1135:27679:20619/1	60	-
chr10	61437791	61437792	A00252:294:H3YWTDSX5:4:2646:24306:25770/1	60	-
chr10	61697613	61697614	A00252:294:H3YWTDSX5:4:2148:16034:24533	60	-
chr10	61839409	61839410	A00252:294:H3YWTDSX5:4:1456:30599:4695	60	-
chr10	61998902	61998903	A00252:294:H3YWTDSX5:4:1319:26648:33051	60	+
chr10	62214341	62214342	A00252:294:H3YWTDSX5:4:1332:10583:24518/1	60	+
chr10	63416504	63416505	A00252:294:H3YWTDSX5:4:1176:24659:4617/1	60	+
chr10	64602169	64602170	A00252:294:H3YWTDSX5:4:1401:5837:27070/1	60	+
chr10	66108392	66108393	A00252:294:H3YWTDSX5:4:1108:11605:33458/1	60	+
chr10	66492687	66492688	A00252:294:H3YWTDSX5:4:1103:31222:12414/1	60	+
chr10	67764601	67764602	A00252:294:H3YWTDSX5:4:2608:32470:16203	60	-
chr10	68041134	68041135	A00252:294:H3YWTDSX5:4:1116:15402:23844	60	-
chr10	68337737	68337738	A00252:294:H3YWTDSX5:4:1259:28917:6668/1	60	-
chr10	68347963	68347964	A00252:294:H3YWTDSX5:4:1160:21838:15233/1	60	-
chr10	68606453	68606454	A00252:294:H3YWTDSX5:4:1439:27661:33520/1	60	+
chr10	68661283	68661284	A00252:294:H3YWTDSX5:4:2260:7401:12117	60	+
chr10	69662342	69662343	A00252:294:H3YWTDSX5:4:1129:11153:31548/1	60	+
chr10	69662343	69662344	A00252:294:H3YWTDSX5:4:2539:23050:20494/1	60	+
chr10	70533627	70533628	A00252:294:H3YWTDSX5:4:1105:13214:20306/1	60	+
chr10	72334440	72334441	A00252:294:H3YWTDSX5:4:1105:2383:19460/1	60	+
chr10	72493990	72493991	A00252:294:H3YWTDSX5:4:1360:24135:31266	60	-
chr10	72785587	72785588	A00252:294:H3YWTDSX5:4:1154:26250:30577/1	60	+
chr10	72785589	72785590	A00252:294:H3YWTDSX5:4:1568:11668:33035	60	+
chr10	72828366	72828367	A00252:294:H3YWTDSX5:4:1110:20672:32753/1	60	+
chr10	73071311	73071312	A00252:294:H3YWTDSX5:4:1122:16957:4805/1	60	+
chr10	73178921	73178922	A00252:294:H3YWTDSX5:4:2312:10031:10410	60	-
chr10	73183818	73183819	A00252:294:H3YWTDSX5:4:2609:7066:26412	60	-
chr10	73451591	73451592	A00252:294:H3YWTDSX5:4:1162:2239:19147/1	60	-
chr10	73456565	73456566	A00252:294:H3YWTDSX5:4:1102:16911:16752/1	60	-
chr10	73457381	73457382	A00252:294:H3YWTDSX5:4:1308:5132:27539	60	+
chr10	73471428	73471429	A00252:294:H3YWTDSX5:4:1103:5303:36010/1	60	+
chr10	73776349	73776350	A00252:294:H3YWTDSX5:4:1475:15564:21308/1	60	+
chr10	73810161	73810162	A00252:294:H3YWTDSX5:4:2625:29008:25676	60	-
chr10	73810165	73810166	A00252:294:H3YWTDSX5:4:1108:29107:14982/1	60	-
chr10	73825203	73825204	A00252:294:H3YWTDSX5:4:2130:28745:6308	60	+
chr10	73917751	73917752	A00252:294:H3YWTDSX5:4:1111:27760:19852/1	60	+
chr10	74262227	74262228	A00252:294:H3YWTDSX5:4:2537:9598:22654/1	60	-
chr10	74339233	74339234	A00252:294:H3YWTDSX5:4:2324:1922:20447/1	60	-
chr10	74359469	74359470	A00252:294:H3YWTDSX5:4:2419:15519:4069	60	-
chr10	74367237	74367238	A00252:294:H3YWTDSX5:4:1249:25500:24236/1	60	-
chr10	74376353	74376354	A00252:294:H3YWTDSX5:4:1231:19108:18897/1	60	-
chr10	74453782	74453783	A00252:294:H3YWTDSX5:4:1108:18313:25191/1	60	+
chr10	74509705	74509706	A00252:294:H3YWTDSX5:4:2134:6316:23234	60	-
chr10	74537440	74537441	A00252:294:H3YWTDSX5:4:1134:7202:12774/1	60	-
chr10	74601531	74601532	A00252:294:H3YWTDSX5:4:1107:16206:13620/1	60	+
chr10	75117279	75117280	A00252:294:H3YWTDSX5:4:1554:29541:15734/1	60	+
chr10	75812980	75812981	A00252:294:H3YWTDSX5:4:1625:24930:20243/1	60	+
chr10	77263166	77263167	A00252:294:H3YWTDSX5:4:1122:7084:32049/1	60	-
chr10	77730594	77730595	A00252:294:H3YWTDSX5:4:2167:25798:2268/1	60	-
chr10	79353479	79353480	A00252:294:H3YWTDSX5:4:1132:18430:26991	60	+
chr10	81076465	81076466	A00252:294:H3YWTDSX5:4:1240:13476:19852/1	60	+
chr10	82280517	82280518	A00252:294:H3YWTDSX5:4:2476:13277:17378/1	60	+
chr10	84150901	84150902	A00252:294:H3YWTDSX5:4:1102:30553:34585/1	60	+
chr10	84150957	84150958	A00252:294:H3YWTDSX5:4:1118:13856:34287/1	60	-
chr10	84444648	84444649	A00252:294:H3YWTDSX5:4:1106:4878:1955/1	60	-
chr10	86847650	86847651	A00252:294:H3YWTDSX5:4:2275:2031:23328	60	-
chr10	86847651	86847652	A00252:294:H3YWTDSX5:4:1138:13874:4977	60	-
chr10	87077644	87077645	A00252:294:H3YWTDSX5:4:1128:12943:34397/1	60	-
chr10	87699308	87699309	A00252:294:H3YWTDSX5:4:1163:28302:3349/1	60	+
chr10	87782424	87782425	A00252:294:H3YWTDSX5:4:2664:25834:11005	60	-
chr10	87785312	87785313	A00252:294:H3YWTDSX5:4:2162:5032:24048	60	-
chr10	87859827	87859828	A00252:294:H3YWTDSX5:4:1212:15492:30107	60	-
chr10	88183133	88183134	A00252:294:H3YWTDSX5:4:2174:18114:3677/1	60	-
chr10	88374188	88374189	A00252:294:H3YWTDSX5:4:1310:31503:26271/1	60	+
chr10	88382855	88382856	A00252:294:H3YWTDSX5:4:1106:15863:26365/1	60	-
chr10	88506800	88506801	A00252:294:H3YWTDSX5:4:1253:8847:37043/1	60	+
chr10	88531260	88531261	A00252:294:H3YWTDSX5:4:1264:31114:1047/1	60	+
chr10	88538728	88538729	A00252:294:H3YWTDSX5:4:1250:13548:31688/1	60	+
chr10	88709692	88709693	A00252:294:H3YWTDSX5:4:1122:9281:2033/1	60	+
chr10	88709693	88709694	A00252:294:H3YWTDSX5:4:1418:5213:35790	60	+
chr10	88994428	88994429	A00252:294:H3YWTDSX5:4:2156:15329:10316	60	-
chr10	89006209	89006210	A00252:294:H3YWTDSX5:4:1101:31204:34209/1	60	-
chr10	89739693	89739694	A00252:294:H3YWTDSX5:4:1141:27380:26365	60	-
chr10	91817751	91817752	A00252:294:H3YWTDSX5:4:1126:1542:14152/1	60	+
chr10	91836474	91836475	A00252:294:H3YWTDSX5:4:2430:10791:19210	60	+
chr10	91864257	91864258	A00252:294:H3YWTDSX5:4:1102:16785:24674/1	60	+
chr10	91864261	91864262	A00252:294:H3YWTDSX5:4:1214:19623:27555	60	+
chr10	92115365	92115366	A00252:294:H3YWTDSX5:4:1321:19795:14700	60	+
chr10	92142126	92142127	A00252:294:H3YWTDSX5:4:2258:7934:21371	60	-
chr10	92568522	92568523	A00252:294:H3YWTDSX5:4:1109:31964:36151/1	60	+
chr10	92568523	92568524	A00252:294:H3YWTDSX5:4:2647:15420:8531	60	+
chr10	92610451	92610452	A00252:294:H3YWTDSX5:4:1102:32000:19366/1	60	+
chr10	92632975	92632976	A00252:294:H3YWTDSX5:4:1461:23873:24111	60	-
chr10	92677323	92677324	A00252:294:H3YWTDSX5:4:1222:12500:23891/1	60	-
chr10	92703256	92703257	A00252:294:H3YWTDSX5:4:1115:7066:18584/1	60	+
chr10	92927651	92927652	A00252:294:H3YWTDSX5:4:1103:32796:7936/1	60	+
chr10	93157689	93157690	A00252:294:H3YWTDSX5:4:1106:26702:8375/1	60	+
chr10	93157691	93157692	A00252:294:H3YWTDSX5:4:1559:25572:1752	60	+
chr10	94356811	94356812	A00252:294:H3YWTDSX5:4:1410:15953:3912/1	60	-
chr10	94547859	94547860	A00252:294:H3YWTDSX5:4:2423:20229:9878	60	-
chr10	96383709	96383710	A00252:294:H3YWTDSX5:4:2105:3685:18333	60	-
chr10	96867245	96867246	A00252:294:H3YWTDSX5:4:1112:11749:26663/1	60	+
chr10	96867246	96867247	A00252:294:H3YWTDSX5:4:1557:20338:33614	60	+
chr10	96867247	96867248	A00252:294:H3YWTDSX5:4:2123:28248:36511	60	+
chr10	96900151	96900152	A00252:294:H3YWTDSX5:4:1566:9742:23437/1	60	+
chr10	97226421	97226422	A00252:294:H3YWTDSX5:4:1123:24460:29042	60	-
chr10	98201917	98201918	A00252:294:H3YWTDSX5:4:1102:25427:27712/1	60	+
chr10	98201918	98201919	A00252:294:H3YWTDSX5:4:1541:22869:11443/1	60	+
chr10	99941555	99941556	A00252:294:H3YWTDSX5:4:1139:20509:4100	60	+
chr10	100166471	100166472	A00252:294:H3YWTDSX5:4:1140:24325:10958/1	60	-
chr10	100182859	100182860	A00252:294:H3YWTDSX5:4:1130:17553:12790/1	60	+
chr10	100522931	100522932	A00252:294:H3YWTDSX5:4:1104:16541:16454/1	60	-
chr10	100887981	100887982	A00252:294:H3YWTDSX5:4:2508:4887:23923	60	-
chr10	100887984	100887985	A00252:294:H3YWTDSX5:4:2110:9968:22545	60	-
chr10	101437895	101437896	A00252:294:H3YWTDSX5:4:1107:19190:4820/1	60	+
chr10	101437897	101437898	A00252:294:H3YWTDSX5:4:1462:20555:19805	60	+
chr10	101521304	101521305	A00252:294:H3YWTDSX5:4:2108:27823:34710	60	+
chr10	101680650	101680651	A00252:294:H3YWTDSX5:4:1113:16224:5478/1	60	-
chr10	101682087	101682088	A00252:294:H3YWTDSX5:4:1320:1271:4601/1	60	+
chr10	101870009	101870010	A00252:294:H3YWTDSX5:4:1105:31358:30154/1	60	+
chr10	101969950	101969951	A00252:294:H3YWTDSX5:4:1233:12906:7279	60	-
chr10	102037252	102037253	A00252:294:H3YWTDSX5:4:1545:31458:22623	60	+
chr10	102260027	102260028	A00252:294:H3YWTDSX5:4:1101:26286:11318/1	60	+
chr10	102260029	102260030	A00252:294:H3YWTDSX5:4:1668:9046:34225	60	+
chr10	102725135	102725136	A00252:294:H3YWTDSX5:4:1118:23656:25520/1	60	+
chr10	103097354	103097355	A00252:294:H3YWTDSX5:4:1151:11939:14372/1	60	+
chr10	103183751	103183752	A00252:294:H3YWTDSX5:4:1116:5547:33833/1	60	-
chr10	103438053	103438054	A00252:294:H3YWTDSX5:4:1304:9001:15452/1	60	-
chr10	103561512	103561513	A00252:294:H3YWTDSX5:4:2465:26630:3114	60	+
chr10	103973481	103973482	A00252:294:H3YWTDSX5:4:2430:3775:22122	60	+
chr10	104116152	104116153	A00252:294:H3YWTDSX5:4:1274:19162:31203/1	60	-
chr10	104116153	104116154	A00252:294:H3YWTDSX5:4:1301:16649:16078/1	60	-
chr10	104354711	104354712	A00252:294:H3YWTDSX5:4:1222:7030:28354	60	-
chr10	105653181	105653182	A00252:294:H3YWTDSX5:4:2612:14425:24815	60	+
chr10	106206645	106206646	A00252:294:H3YWTDSX5:4:1105:17490:8046/1	60	-
chr10	106451024	106451025	A00252:294:H3YWTDSX5:4:1256:7148:7764/1	60	-
chr10	108793579	108793580	A00252:294:H3YWTDSX5:4:1154:24080:30107/1	60	-
chr10	109372915	109372916	A00252:294:H3YWTDSX5:4:2169:26323:25911/1	60	+
chr10	109738051	109738052	A00252:294:H3YWTDSX5:4:2315:5873:11851/1	60	-
chr10	110008638	110008639	A00252:294:H3YWTDSX5:4:1102:6343:4867/1	60	+
chr10	110008640	110008641	A00252:294:H3YWTDSX5:4:1527:30246:24784/1	60	+
chr10	110116921	110116922	A00252:294:H3YWTDSX5:4:1107:13467:35399/1	60	+
chr10	110439278	110439279	A00252:294:H3YWTDSX5:4:1101:11523:11584/1	60	+
chr10	110439280	110439281	A00252:294:H3YWTDSX5:4:1352:16179:20181/1	60	+
chr10	110446885	110446886	A00252:294:H3YWTDSX5:4:1105:9191:9204/1	60	-
chr10	110770823	110770824	A00252:294:H3YWTDSX5:4:1167:15049:34538/1	60	-
chr10	110926952	110926953	A00252:294:H3YWTDSX5:4:1213:30445:16799/1	60	-
chr10	110927043	110927044	A00252:294:H3YWTDSX5:4:1254:17987:18176/1	60	+
chr10	112600953	112600954	A00252:294:H3YWTDSX5:4:1114:10854:17440/1	60	-
chr10	112679255	112679256	A00252:294:H3YWTDSX5:4:1201:7021:18818/1	60	-
chr10	113591584	113591585	A00252:294:H3YWTDSX5:4:1243:10013:10629/1	60	-
chr10	113704583	113704584	A00252:294:H3YWTDSX5:4:1106:7383:3787/1	60	+
chr10	113843444	113843445	A00252:294:H3YWTDSX5:4:1111:25337:10363/1	60	+
chr10	114132243	114132244	A00252:294:H3YWTDSX5:4:1118:32262:35540/1	60	+
chr10	114959964	114959965	A00252:294:H3YWTDSX5:4:1145:7681:35086/1	60	+
chr10	115156381	115156382	A00252:294:H3YWTDSX5:4:1106:18927:15452	60	-
chr10	115183932	115183933	A00252:294:H3YWTDSX5:4:1469:28393:27367/1	60	-
chr10	115476908	115476909	A00252:294:H3YWTDSX5:4:1342:7491:14998/1	60	-
chr10	116216993	116216994	A00252:294:H3YWTDSX5:4:1378:26295:16845/1	60	-
chr10	116216994	116216995	A00252:294:H3YWTDSX5:4:1101:6488:21120/1	60	-
chr10	117366077	117366078	A00252:294:H3YWTDSX5:4:2230:3549:19351	60	-
chr10	118319690	118319691	A00252:294:H3YWTDSX5:4:1115:20464:34522	60	-
chr10	120867471	120867472	A00252:294:H3YWTDSX5:4:1120:24288:7482/1	60	+
chr10	120871059	120871060	A00252:294:H3YWTDSX5:4:1108:28655:25692/1	60	+
chr10	120901666	120901667	A00252:294:H3YWTDSX5:4:1164:9561:28917	60	-
chr10	121840940	121840941	A00252:294:H3YWTDSX5:4:2554:6533:3944	60	-
chr10	121843838	121843839	A00252:294:H3YWTDSX5:4:1233:29405:27336/1	60	-
chr10	121962340	121962341	A00252:294:H3YWTDSX5:4:1361:23719:17895	60	+
chr10	123028475	123028476	A00252:294:H3YWTDSX5:4:1138:30192:3897/1	60	+
chr10	123164449	123164450	A00252:294:H3YWTDSX5:4:2613:32181:28980	60	-
chr10	125838275	125838276	A00252:294:H3YWTDSX5:4:1104:11442:5055/1	60	-
chr10	132053875	132053876	A00252:294:H3YWTDSX5:4:1673:29432:26287/1	60	-
chr10	133406701	133406702	A00252:294:H3YWTDSX5:4:1139:1633:35697/1	60	+
chr10	133413028	133413029	A00252:294:H3YWTDSX5:4:1160:14208:6652/1	60	+
chr10	133510481	133510482	A00252:294:H3YWTDSX5:4:2574:30689:8860	60	-
chr10	133513566	133513567	A00252:294:H3YWTDSX5:4:1310:32380:27477	60	-
chr11	225008	225009	A00252:294:H3YWTDSX5:4:1103:27091:20259/1	60	-
chr11	242947	242948	A00252:294:H3YWTDSX5:4:1415:10773:4398/1	60	-
chr11	243246	243247	A00252:294:H3YWTDSX5:4:2560:14886:9893	60	+
chr11	244504	244505	A00252:294:H3YWTDSX5:4:2431:24424:36996/1	60	-
chr11	244913	244914	A00252:294:H3YWTDSX5:4:1541:26078:11365	60	-
chr11	247055	247056	A00252:294:H3YWTDSX5:4:1166:14208:12602/1	60	+
chr11	317186	317187	A00252:294:H3YWTDSX5:4:1139:8278:2926/1	60	-
chr11	335597	335598	A00252:294:H3YWTDSX5:4:1547:8070:35415/1	60	-
chr11	341141	341142	A00252:294:H3YWTDSX5:4:1120:20066:11976/1	60	+
chr11	682633	682634	A00252:294:H3YWTDSX5:4:1105:21178:5509	60	-
chr11	683279	683280	A00252:294:H3YWTDSX5:4:1222:24768:32268/1	60	+
chr11	683280	683281	A00252:294:H3YWTDSX5:4:1434:16893:7044/1	60	+
chr11	887019	887020	A00252:294:H3YWTDSX5:4:2646:20663:33959/1	60	+
chr11	928040	928041	A00252:294:H3YWTDSX5:4:2634:18267:26177	60	-
chr11	930820	930821	A00252:294:H3YWTDSX5:4:2565:11098:14293	60	-
chr11	1151579	1151580	A00252:294:H3YWTDSX5:4:1101:2293:22060/1	60	+
chr11	1151581	1151582	A00252:294:H3YWTDSX5:4:1316:8296:13761/1	60	+
chr11	1522565	1522566	A00252:294:H3YWTDSX5:4:1104:12310:23750/1	60	-
chr11	2385815	2385816	A00252:294:H3YWTDSX5:4:1122:9498:3756/1	60	+
chr11	3364203	3364204	A00252:294:H3YWTDSX5:4:1139:28113:2738/1	60	+
chr11	3365684	3365685	A00252:294:H3YWTDSX5:4:1107:27651:28964/1	60	+
chr11	3367834	3367835	A00252:294:H3YWTDSX5:4:1147:6795:1485	60	-
chr11	3516586	3516587	A00252:294:H3YWTDSX5:4:2420:2989:36010	60	-
chr11	3728882	3728883	A00252:294:H3YWTDSX5:4:1106:32072:28792/1	60	+
chr11	3729513	3729514	A00252:294:H3YWTDSX5:4:1125:16143:20243	60	+
chr11	3732633	3732634	A00252:294:H3YWTDSX5:4:1104:20292:37012/1	60	-
chr11	3738481	3738482	A00252:294:H3YWTDSX5:4:1107:7536:4773/1	60	-
chr11	3775529	3775530	A00252:294:H3YWTDSX5:4:1615:15212:4413	60	-
chr11	3963692	3963693	A00252:294:H3YWTDSX5:4:2150:20980:33755	60	+
chr11	3997033	3997034	A00252:294:H3YWTDSX5:4:1141:23158:12477/1	60	-
chr11	4037415	4037416	A00252:294:H3YWTDSX5:4:1101:8522:7263/1	60	-
chr11	4077412	4077413	A00252:294:H3YWTDSX5:4:1224:13196:6746/1	60	-
chr11	4110262	4110263	A00252:294:H3YWTDSX5:4:1129:30373:5400/1	60	+
chr11	5535623	5535624	A00252:294:H3YWTDSX5:4:1135:24343:36699	60	+
chr11	6211425	6211426	A00252:294:H3YWTDSX5:4:2121:2031:33348	60	-
chr11	6433013	6433014	A00252:294:H3YWTDSX5:4:1130:13214:23625/1	60	-
chr11	6677912	6677913	A00252:294:H3YWTDSX5:4:2336:8983:14638/1	60	-
chr11	6677914	6677915	A00252:294:H3YWTDSX5:4:2171:13774:12665	60	-
chr11	6946044	6946045	A00252:294:H3YWTDSX5:4:1651:18358:30279/1	60	-
chr11	9419362	9419363	A00252:294:H3YWTDSX5:4:1125:24985:18834/1	60	-
chr11	9421669	9421670	A00252:294:H3YWTDSX5:4:1578:29008:36667	60	-
chr11	9530258	9530259	A00252:294:H3YWTDSX5:4:1318:14814:3724/1	60	+
chr11	9577328	9577329	A00252:294:H3YWTDSX5:4:1440:24831:5478/1	60	-
chr11	9585697	9585698	A00252:294:H3YWTDSX5:4:1135:15628:9925/1	60	-
chr11	10014213	10014214	A00252:294:H3YWTDSX5:4:1302:8395:25676/1	60	+
chr11	10035305	10035306	A00252:294:H3YWTDSX5:4:1159:28311:1078/1	60	+
chr11	10127881	10127882	A00252:294:H3YWTDSX5:4:1103:17942:5697/1	60	+
chr11	10513424	10513425	A00252:294:H3YWTDSX5:4:1131:24605:18928/1	60	-
chr11	10804797	10804798	A00252:294:H3YWTDSX5:4:1119:13169:22200/1	60	+
chr11	10853043	10853044	A00252:294:H3YWTDSX5:4:1123:19759:29105/1	60	+
chr11	11866522	11866523	A00252:294:H3YWTDSX5:4:1175:20654:31031/1	60	-
chr11	11902650	11902651	A00252:294:H3YWTDSX5:4:1112:22309:15546/1	60	-
chr11	11933795	11933796	A00252:294:H3YWTDSX5:4:2621:32669:19147	60	-
chr11	11940240	11940241	A00252:294:H3YWTDSX5:4:1132:31855:11882/1	60	-
chr11	11947616	11947617	A00252:294:H3YWTDSX5:4:2647:7383:12023	60	-
chr11	11996452	11996453	A00252:294:H3YWTDSX5:4:2148:23158:37027	60	-
chr11	12186156	12186157	A00252:294:H3YWTDSX5:4:2545:27091:6511	60	-
chr11	12297121	12297122	A00252:294:H3YWTDSX5:4:1250:16866:9784/1	60	+
chr11	12297124	12297125	A00252:294:H3YWTDSX5:4:1113:26404:13463	60	+
chr11	12313898	12313899	A00252:294:H3YWTDSX5:4:1103:7455:13432/1	60	+
chr11	12360752	12360753	A00252:294:H3YWTDSX5:4:2268:27109:19758	60	+
chr11	13349347	13349348	A00252:294:H3YWTDSX5:4:2106:31222:24251	60	-
chr11	13731482	13731483	A00252:294:H3YWTDSX5:4:2342:9444:23077/1	60	-
chr11	14550676	14550677	A00252:294:H3YWTDSX5:4:1176:23719:7498/1	60	-
chr11	14724637	14724638	A00252:294:H3YWTDSX5:4:2533:19669:29700	60	+
chr11	14771883	14771884	A00252:294:H3YWTDSX5:4:1113:24252:9204/1	60	+
chr11	14959410	14959411	A00252:294:H3YWTDSX5:4:1139:27932:29543/1	60	+
chr11	16269837	16269838	A00252:294:H3YWTDSX5:4:2329:12391:30874/1	60	-
chr11	16364287	16364288	A00252:294:H3YWTDSX5:4:1118:29143:24690/1	60	-
chr11	17118928	17118929	A00252:294:H3YWTDSX5:4:1101:21558:9674/1	60	-
chr11	17295817	17295818	A00252:294:H3YWTDSX5:4:1252:14552:2268/1	60	+
chr11	17339141	17339142	A00252:294:H3YWTDSX5:4:2124:19063:23234/1	60	+
chr11	18114443	18114444	A00252:294:H3YWTDSX5:4:1362:10800:14434	60	-
chr11	18316716	18316717	A00252:294:H3YWTDSX5:4:1141:10511:7827/1	60	+
chr11	18516483	18516484	A00252:294:H3YWTDSX5:4:1148:9444:3255/1	60	-
chr11	20372906	20372907	A00252:294:H3YWTDSX5:4:1123:15212:4225/1	60	-
chr11	23130010	23130011	A00252:294:H3YWTDSX5:4:2625:29496:13401	60	+
chr11	24258396	24258397	A00252:294:H3YWTDSX5:4:1302:15591:12085/1	60	-
chr11	24258397	24258398	A00252:294:H3YWTDSX5:4:1121:8576:1564/1	60	-
chr11	24409338	24409339	A00252:294:H3YWTDSX5:4:1216:21658:7059/1	60	+
chr11	24567057	24567058	A00252:294:H3YWTDSX5:4:1335:6668:33865/1	60	+
chr11	25920638	25920639	A00252:294:H3YWTDSX5:4:1217:15619:16110/1	60	-
chr11	26517915	26517916	A00252:294:H3YWTDSX5:4:1228:3613:29763/1	60	+
chr11	27090454	27090455	A00252:294:H3YWTDSX5:4:1371:15420:17425/1	60	-
chr11	27431296	27431297	A00252:294:H3YWTDSX5:4:1130:1886:23516/1	60	-
chr11	27502072	27502073	A00252:294:H3YWTDSX5:4:1635:19388:15593/1	60	+
chr11	28040086	28040087	A00252:294:H3YWTDSX5:4:2464:32108:29481	60	-
chr11	28092876	28092877	A00252:294:H3YWTDSX5:4:2142:4038:36072	60	+
chr11	28117316	28117317	A00252:294:H3YWTDSX5:4:1118:7591:29763/1	60	+
chr11	28124592	28124593	A00252:294:H3YWTDSX5:4:1103:20708:35039/1	60	-
chr11	30232386	30232387	A00252:294:H3YWTDSX5:4:1121:20735:22279/1	60	+
chr11	30628755	30628756	A00252:294:H3YWTDSX5:4:1102:6786:29590	60	+
chr11	31477308	31477309	A00252:294:H3YWTDSX5:4:1135:25075:30953/1	60	-
chr11	31626671	31626672	A00252:294:H3YWTDSX5:4:1209:20790:23281/1	60	-
chr11	31661348	31661349	A00252:294:H3YWTDSX5:4:2629:26756:12320	60	-
chr11	32643969	32643970	A00252:294:H3YWTDSX5:4:1417:18240:7936/1	60	-
chr11	33085191	33085192	A00252:294:H3YWTDSX5:4:1564:11822:25880/1	60	-
chr11	33085193	33085194	A00252:294:H3YWTDSX5:4:2626:27778:12273/1	60	-
chr11	33857359	33857360	A00252:294:H3YWTDSX5:4:1213:30978:9361	60	-
chr11	34078683	34078684	A00252:294:H3YWTDSX5:4:1359:20898:3740	60	-
chr11	34967666	34967667	A00252:294:H3YWTDSX5:4:1172:12726:17300/1	60	+
chr11	35085714	35085715	A00252:294:H3YWTDSX5:4:1429:1416:18944	60	-
chr11	37186266	37186267	A00252:294:H3YWTDSX5:4:1378:17644:36213	60	+
chr11	38454881	38454882	A00252:294:H3YWTDSX5:4:1208:8693:10567/1	60	+
chr11	38539228	38539229	A00252:294:H3YWTDSX5:4:1145:2003:14638/1	60	+
chr11	38666480	38666481	A00252:294:H3YWTDSX5:4:2155:17698:11569	60	-
chr11	42375511	42375512	A00252:294:H3YWTDSX5:4:1448:23891:10739	60	-
chr11	43423822	43423823	A00252:294:H3YWTDSX5:4:2423:27543:36793	60	-
chr11	45422639	45422640	A00252:294:H3YWTDSX5:4:1252:24207:31391/1	60	-
chr11	46043144	46043145	A00252:294:H3YWTDSX5:4:1113:23818:11741/1	60	+
chr11	46044653	46044654	A00252:294:H3YWTDSX5:4:1659:29704:15421	60	-
chr11	46078635	46078636	A00252:294:H3YWTDSX5:4:1117:12635:20369/1	60	+
chr11	46093878	46093879	A00252:294:H3YWTDSX5:4:1162:18864:4695/1	60	-
chr11	46451529	46451530	A00252:294:H3YWTDSX5:4:1213:10484:12633/1	60	-
chr11	46486522	46486523	A00252:294:H3YWTDSX5:4:1107:27416:9142	60	-
chr11	46658518	46658519	A00252:294:H3YWTDSX5:4:1124:21884:10426	60	-
chr11	46706409	46706410	A00252:294:H3YWTDSX5:4:2359:9182:7310/1	60	-
chr11	46763921	46763922	A00252:294:H3YWTDSX5:4:1101:16893:18286/1	60	+
chr11	46823555	46823556	A00252:294:H3YWTDSX5:4:1112:17960:22701/1	60	-
chr11	46825528	46825529	A00252:294:H3YWTDSX5:4:1119:19108:31297/1	60	-
chr11	46825580	46825581	A00252:294:H3YWTDSX5:4:2612:6280:33160	60	+
chr11	46825655	46825656	A00252:294:H3YWTDSX5:4:1109:16993:23876/1	60	+
chr11	46970224	46970225	A00252:294:H3YWTDSX5:4:1125:28393:17033/1	60	-
chr11	47056954	47056955	A00252:294:H3YWTDSX5:4:1103:13340:23688/1	60	-
chr11	47454484	47454485	A00252:294:H3YWTDSX5:4:2228:31675:27602	60	-
chr11	47494129	47494130	A00252:294:H3YWTDSX5:4:1136:10520:34397	60	-
chr11	47789454	47789455	A00252:294:H3YWTDSX5:4:1160:28248:7012/1	60	+
chr11	47789455	47789456	A00252:294:H3YWTDSX5:4:1374:11713:16235	60	+
chr11	47984893	47984894	A00252:294:H3YWTDSX5:4:2143:30608:36746/1	60	+
chr11	49911204	49911205	A00252:294:H3YWTDSX5:4:2610:20898:27414/1	60	+
chr11	54703614	54703615	A00252:294:H3YWTDSX5:4:1126:11424:3208/1	60	-
chr11	54831887	54831888	A00252:294:H3YWTDSX5:4:1105:21802:35869/1	60	-
chr11	57315193	57315194	A00252:294:H3YWTDSX5:4:1127:18683:17033/1	60	-
chr11	57367523	57367524	A00252:294:H3YWTDSX5:4:1425:29948:24643	60	-
chr11	57422239	57422240	A00252:294:H3YWTDSX5:4:1166:28348:11130/1	60	-
chr11	57558764	57558765	A00252:294:H3YWTDSX5:4:1108:29812:21684/1	60	+
chr11	57558769	57558770	A00252:294:H3YWTDSX5:4:1325:15718:7921/1	60	+
chr11	57815007	57815008	A00252:294:H3YWTDSX5:4:1626:15176:6104/1	60	-
chr11	57931671	57931672	A00252:294:H3YWTDSX5:4:1212:26259:35790/1	60	-
chr11	58012040	58012041	A00252:294:H3YWTDSX5:4:2451:9679:30248	60	-
chr11	58558077	58558078	A00252:294:H3YWTDSX5:4:1465:26684:25160/1	60	+
chr11	58582181	58582182	A00252:294:H3YWTDSX5:4:1419:26151:24142/1	60	-
chr11	58598349	58598350	A00252:294:H3YWTDSX5:4:1324:14895:32957/1	60	+
chr11	59557531	59557532	A00252:294:H3YWTDSX5:4:1118:11966:10254/1	60	-
chr11	61323951	61323952	A00252:294:H3YWTDSX5:4:2422:30228:23594/1	60	+
chr11	61423935	61423936	A00252:294:H3YWTDSX5:4:1378:16523:17018/1	60	+
chr11	61457485	61457486	A00252:294:H3YWTDSX5:4:1277:23059:11553/1	60	+
chr11	61805281	61805282	A00252:294:H3YWTDSX5:4:2309:24433:20885/1	60	-
chr11	62359754	62359755	A00252:294:H3YWTDSX5:4:1136:27642:6934/1	60	+
chr11	62362424	62362425	A00252:294:H3YWTDSX5:4:1223:16731:18568/1	60	-
chr11	62362974	62362975	A00252:294:H3YWTDSX5:4:1121:25825:3035/1	60	+
chr11	62364878	62364879	A00252:294:H3YWTDSX5:4:1159:11261:9126/1	60	-
chr11	62560464	62560465	A00252:294:H3YWTDSX5:4:1101:23204:30060/1	60	+
chr11	62565550	62565551	A00252:294:H3YWTDSX5:4:1301:3694:3161/1	60	+
chr11	62569435	62569436	A00252:294:H3YWTDSX5:4:1527:23574:15702/1	60	+
chr11	62587407	62587408	A00252:294:H3YWTDSX5:4:1619:30472:1626/1	60	+
chr11	62632040	62632041	A00252:294:H3YWTDSX5:4:1151:20383:8046	60	-
chr11	62632042	62632043	A00252:294:H3YWTDSX5:4:1103:7708:35790	60	-
chr11	62636309	62636310	A00252:294:H3YWTDSX5:4:2230:20600:36886	60	+
chr11	62641466	62641467	A00252:294:H3YWTDSX5:4:1363:20247:14356/1	60	-
chr11	62659823	62659824	A00252:294:H3YWTDSX5:4:1418:21856:1360/1	60	-
chr11	62659825	62659826	A00252:294:H3YWTDSX5:4:1523:28546:15953/1	60	-
chr11	62718181	62718182	A00252:294:H3YWTDSX5:4:2656:8820:30295	60	+
chr11	62719705	62719706	A00252:294:H3YWTDSX5:4:1110:27633:9424/1	60	-
chr11	62724066	62724067	A00252:294:H3YWTDSX5:4:1174:25491:8844/1	60	-
chr11	62724302	62724303	A00252:294:H3YWTDSX5:4:2170:26106:24659	60	-
chr11	62725622	62725623	A00252:294:H3YWTDSX5:4:2420:26802:30279/1	60	+
chr11	62737703	62737704	A00252:294:H3YWTDSX5:4:1249:31629:21574/1	60	+
chr11	62841810	62841811	A00252:294:H3YWTDSX5:4:1141:30192:35681	60	-
chr11	62880282	62880283	A00252:294:H3YWTDSX5:4:1232:27389:22842/1	60	+
chr11	63587808	63587809	A00252:294:H3YWTDSX5:4:2624:6885:30358	60	-
chr11	63627194	63627195	A00252:294:H3YWTDSX5:4:2353:1606:28197	60	+
chr11	63640208	63640209	A00252:294:H3YWTDSX5:4:1143:31259:31673/1	60	+
chr11	63650139	63650140	A00252:294:H3YWTDSX5:4:1129:7988:3364/1	60	-
chr11	63657737	63657738	A00252:294:H3YWTDSX5:4:2270:15393:25269	60	+
chr11	63658694	63658695	A00252:294:H3YWTDSX5:4:1108:26720:24220/1	60	+
chr11	63659341	63659342	A00252:294:H3YWTDSX5:4:1163:10484:27884/1	60	+
chr11	63686548	63686549	A00252:294:H3YWTDSX5:4:1214:13738:8688	60	+
chr11	63690266	63690267	A00252:294:H3YWTDSX5:4:1107:32750:13839/1	60	+
chr11	63693794	63693795	A00252:294:H3YWTDSX5:4:1155:30915:35368/1	60	+
chr11	63706440	63706441	A00252:294:H3YWTDSX5:4:1178:20030:1517/1	60	-
chr11	63709516	63709517	A00252:294:H3YWTDSX5:4:1144:21088:3505/1	60	+
chr11	63709564	63709565	A00252:294:H3YWTDSX5:4:1167:11776:21042/1	60	+
chr11	63713818	63713819	A00252:294:H3YWTDSX5:4:1224:7482:36777	60	+
chr11	63714177	63714178	A00252:294:H3YWTDSX5:4:2349:28429:28651	60	-
chr11	63727977	63727978	A00252:294:H3YWTDSX5:4:2429:16351:16626	60	+
chr11	63843767	63843768	A00252:294:H3YWTDSX5:4:1128:21450:2409	60	+
chr11	63849088	63849089	A00252:294:H3YWTDSX5:4:1562:26630:4805/1	60	+
chr11	63852325	63852326	A00252:294:H3YWTDSX5:4:1201:31693:2394/1	60	-
chr11	63855624	63855625	A00252:294:H3YWTDSX5:4:1248:19596:2675/1	60	+
chr11	63858500	63858501	A00252:294:H3YWTDSX5:4:1150:14959:8108/1	60	-
chr11	63944391	63944392	A00252:294:H3YWTDSX5:4:1344:16649:3396/1	60	-
chr11	64012871	64012872	A00252:294:H3YWTDSX5:4:2564:6885:25160/1	60	+
chr11	64196388	64196389	A00252:294:H3YWTDSX5:4:1113:9552:33755/1	60	-
chr11	64244441	64244442	A00252:294:H3YWTDSX5:4:1113:19877:9204/1	60	+
chr11	64279074	64279075	A00252:294:H3YWTDSX5:4:2672:10176:5431	60	+
chr11	64768070	64768071	A00252:294:H3YWTDSX5:4:2131:26549:4100	60	+
chr11	64768791	64768792	A00252:294:H3YWTDSX5:4:1106:1145:3380/1	60	+
chr11	64769779	64769780	A00252:294:H3YWTDSX5:4:1111:11252:31782/1	60	+
chr11	64770550	64770551	A00252:294:H3YWTDSX5:4:2307:8377:6136/1	60	-
chr11	64771480	64771481	A00252:294:H3YWTDSX5:4:1108:5086:25144/1	60	+
chr11	64771561	64771562	A00252:294:H3YWTDSX5:4:1157:2347:4679/1	60	+
chr11	64771903	64771904	A00252:294:H3YWTDSX5:4:1166:18141:9236/1	60	+
chr11	64772764	64772765	A00252:294:H3YWTDSX5:4:1108:9588:25269/1	60	+
chr11	64772954	64772955	A00252:294:H3YWTDSX5:4:1119:18674:2519/1	60	-
chr11	64773993	64773994	A00252:294:H3YWTDSX5:4:1101:6189:1720/1	60	-
chr11	65102549	65102550	A00252:294:H3YWTDSX5:4:2525:19587:36918/1	60	-
chr11	65104708	65104709	A00252:294:H3YWTDSX5:4:1151:8278:5462	60	-
chr11	65105369	65105370	A00252:294:H3YWTDSX5:4:1102:14064:21214/1	60	-
chr11	65269763	65269764	A00252:294:H3YWTDSX5:4:1128:31503:16219/1	60	-
chr11	65270583	65270584	A00252:294:H3YWTDSX5:4:2151:21115:2049	60	+
chr11	65274931	65274932	A00252:294:H3YWTDSX5:4:1113:21242:4304/1	60	+
chr11	65276908	65276909	A00252:294:H3YWTDSX5:4:2421:3866:2237/1	60	+
chr11	65278801	65278802	A00252:294:H3YWTDSX5:4:1445:19361:8594	60	-
chr11	65279280	65279281	A00252:294:H3YWTDSX5:4:1103:15266:6762/1	60	+
chr11	65279887	65279888	A00252:294:H3YWTDSX5:4:1541:2582:31798/1	60	+
chr11	65353425	65353426	A00252:294:H3YWTDSX5:4:1101:8323:12054/1	60	-
chr11	65428747	65428748	A00252:294:H3YWTDSX5:4:1232:31828:30279/1	60	-
chr11	65429164	65429165	A00252:294:H3YWTDSX5:4:2178:32841:23923	60	+
chr11	65433644	65433645	A00252:294:H3YWTDSX5:4:1118:9100:24205/1	60	+
chr11	65435358	65435359	A00252:294:H3YWTDSX5:4:1108:14922:33129/1	60	+
chr11	65533576	65533577	A00252:294:H3YWTDSX5:4:1108:25708:16423/1	60	+
chr11	65607438	65607439	A00252:294:H3YWTDSX5:4:2315:24460:28698	60	+
chr11	65609310	65609311	A00252:294:H3YWTDSX5:4:1115:6470:33176/1	60	+
chr11	65609311	65609312	A00252:294:H3YWTDSX5:4:2247:5936:15812/1	60	+
chr11	65609312	65609313	A00252:294:H3YWTDSX5:4:2313:4960:24424/1	60	+
chr11	65661069	65661070	A00252:294:H3YWTDSX5:4:1474:7844:15702	60	-
chr11	65767730	65767731	A00252:294:H3YWTDSX5:4:2610:8621:10473/1	60	+
chr11	65927611	65927612	A00252:294:H3YWTDSX5:4:1261:24343:3693	60	-
chr11	65998985	65998986	A00252:294:H3YWTDSX5:4:1105:20130:23422/1	60	+
chr11	66061137	66061138	A00252:294:H3YWTDSX5:4:1121:9570:29622/1	60	+
chr11	66061138	66061139	A00252:294:H3YWTDSX5:4:1210:26964:25050	60	+
chr11	66062984	66062985	A00252:294:H3YWTDSX5:4:1128:12689:22592	60	-
chr11	66064354	66064355	A00252:294:H3YWTDSX5:4:1110:7129:27179/1	60	-
chr11	66064702	66064703	A00252:294:H3YWTDSX5:4:2644:5882:35978	60	-
chr11	66072551	66072552	A00252:294:H3YWTDSX5:4:2604:8621:35994	60	-
chr11	66088550	66088551	A00252:294:H3YWTDSX5:4:1118:4860:27132	60	-
chr11	66091431	66091432	A00252:294:H3YWTDSX5:4:1140:16776:30608/1	60	-
chr11	66091432	66091433	A00252:294:H3YWTDSX5:4:2451:26024:19758/1	60	-
chr11	66091433	66091434	A00252:294:H3YWTDSX5:4:1134:6596:11099/1	60	-
chr11	66096709	66096710	A00252:294:H3YWTDSX5:4:1403:30327:19695	60	+
chr11	66131809	66131810	A00252:294:H3YWTDSX5:4:1158:19036:33990/1	60	+
chr11	66137942	66137943	A00252:294:H3YWTDSX5:4:1102:31629:31594/1	60	-
chr11	66149339	66149340	A00252:294:H3YWTDSX5:4:1351:25744:19147	60	-
chr11	66181752	66181753	A00252:294:H3YWTDSX5:4:1117:19533:18630/1	60	+
chr11	66193032	66193033	A00252:294:H3YWTDSX5:4:1115:7572:9314/1	60	+
chr11	66272985	66272986	A00252:294:H3YWTDSX5:4:1132:23430:24627/1	60	+
chr11	66633035	66633036	A00252:294:H3YWTDSX5:4:1616:2889:3521/1	60	-
chr11	66648247	66648248	A00252:294:H3YWTDSX5:4:1105:17029:32800/1	60	-
chr11	66666846	66666847	A00252:294:H3YWTDSX5:4:1109:16640:19445/1	60	+
chr11	66760807	66760808	A00252:294:H3YWTDSX5:4:2557:3965:29966	60	-
chr11	66760809	66760810	A00252:294:H3YWTDSX5:4:1102:7690:2033/1	60	-
chr11	66792975	66792976	A00252:294:H3YWTDSX5:4:2309:30761:35665	60	-
chr11	67124755	67124756	A00252:294:H3YWTDSX5:4:1169:1470:33943	60	-
chr11	67141475	67141476	A00252:294:H3YWTDSX5:4:1174:15899:4319/1	60	-
chr11	67164943	67164944	A00252:294:H3YWTDSX5:4:1114:24758:1752/1	60	+
chr11	67174234	67174235	A00252:294:H3YWTDSX5:4:1149:17219:36667/1	60	+
chr11	67176212	67176213	A00252:294:H3YWTDSX5:4:1420:16351:23860/1	60	+
chr11	67176594	67176595	A00252:294:H3YWTDSX5:4:2661:8015:32440	60	-
chr11	67180992	67180993	A00252:294:H3YWTDSX5:4:1135:17852:35822/1	60	+
chr11	67185453	67185454	A00252:294:H3YWTDSX5:4:1111:17409:28040/1	60	-
chr11	67187128	67187129	A00252:294:H3YWTDSX5:4:1212:10746:19601/1	60	-
chr11	67195345	67195346	A00252:294:H3YWTDSX5:4:1361:7862:20744	60	+
chr11	67206464	67206465	A00252:294:H3YWTDSX5:4:1112:3125:29575	60	-
chr11	67215470	67215471	A00252:294:H3YWTDSX5:4:1103:6867:25504/1	60	-
chr11	67220226	67220227	A00252:294:H3YWTDSX5:4:1561:10592:7216/1	60	+
chr11	67232993	67232994	A00252:294:H3YWTDSX5:4:1107:11559:5384/1	60	+
chr11	67243830	67243831	A00252:294:H3YWTDSX5:4:1102:22092:22091/1	60	-
chr11	67243831	67243832	A00252:294:H3YWTDSX5:4:1154:18448:21480/1	60	-
chr11	67244449	67244450	A00252:294:H3YWTDSX5:4:1309:17363:30467	60	-
chr11	67271465	67271466	A00252:294:H3YWTDSX5:4:2621:29441:10426/1	60	-
chr11	67294015	67294016	A00252:294:H3YWTDSX5:4:1141:23357:27383	60	+
chr11	67298829	67298830	A00252:294:H3YWTDSX5:4:2141:4309:29340	60	-
chr11	67393789	67393790	A00252:294:H3YWTDSX5:4:1104:25220:1799/1	60	+
chr11	67477539	67477540	A00252:294:H3YWTDSX5:4:1206:7328:25144/1	60	+
chr11	68088301	68088302	A00252:294:H3YWTDSX5:4:2420:31855:2895/1	60	+
chr11	68180868	68180869	A00252:294:H3YWTDSX5:4:1177:6488:6527/1	60	+
chr11	68488043	68488044	A00252:294:H3YWTDSX5:4:1334:12011:15374	60	+
chr11	68496611	68496612	A00252:294:H3YWTDSX5:4:1610:4119:23625/1	60	-
chr11	68516411	68516412	A00252:294:H3YWTDSX5:4:1273:23366:3724/1	60	-
chr11	68522355	68522356	A00252:294:H3YWTDSX5:4:1239:10691:19351	60	-
chr11	68533813	68533814	A00252:294:H3YWTDSX5:4:2635:32036:32988	60	-
chr11	68810731	68810732	A00252:294:H3YWTDSX5:4:1202:14841:16141/1	60	-
chr11	68888869	68888870	A00252:294:H3YWTDSX5:4:1126:11605:9784	60	+
chr11	68999823	68999824	A00252:294:H3YWTDSX5:4:1468:29288:22373/1	60	+
chr11	70276495	70276496	A00252:294:H3YWTDSX5:4:1109:30698:31704/1	60	+
chr11	70377976	70377977	A00252:294:H3YWTDSX5:4:1119:32922:29825/1	60	-
chr11	70674541	70674542	A00252:294:H3YWTDSX5:4:1105:4625:25692	60	+
chr11	71908620	71908621	A00252:294:H3YWTDSX5:4:2121:12147:4366	60	+
chr11	71971213	71971214	A00252:294:H3YWTDSX5:4:1106:15537:34006/1	60	-
chr11	72089701	72089702	A00252:294:H3YWTDSX5:4:1442:23990:9909/1	60	+
chr11	72227304	72227305	A00252:294:H3YWTDSX5:4:1130:11035:34820	60	-
chr11	72378001	72378002	A00252:294:H3YWTDSX5:4:1113:10303:16892/1	60	+
chr11	72386702	72386703	A00252:294:H3YWTDSX5:4:1112:14904:25645/1	60	+
chr11	72398826	72398827	A00252:294:H3YWTDSX5:4:1101:26883:5838/1	60	+
chr11	72398828	72398829	A00252:294:H3YWTDSX5:4:2677:26467:36432/1	60	+
chr11	72817416	72817417	A00252:294:H3YWTDSX5:4:1350:7102:20776/1	60	-
chr11	72857686	72857687	A00252:294:H3YWTDSX5:4:1120:23728:28620/1	60	+
chr11	72890703	72890704	A00252:294:H3YWTDSX5:4:1517:10031:31829	60	-
chr11	72912750	72912751	A00252:294:H3YWTDSX5:4:1604:29225:25551	60	-
chr11	72919541	72919542	A00252:294:H3YWTDSX5:4:1114:4155:34648/1	60	+
chr11	72950368	72950369	A00252:294:H3YWTDSX5:4:1249:18602:13479/1	60	-
chr11	73000113	73000114	A00252:294:H3YWTDSX5:4:1241:32425:7232/1	60	+
chr11	73008260	73008261	A00252:294:H3YWTDSX5:4:2148:10710:36824/1	60	+
chr11	73013613	73013614	A00252:294:H3YWTDSX5:4:2253:2103:33004	60	-
chr11	73052837	73052838	A00252:294:H3YWTDSX5:4:1245:13033:23469/1	60	-
chr11	73078047	73078048	A00252:294:H3YWTDSX5:4:1151:30960:2159/1	60	-
chr11	73083983	73083984	A00252:294:H3YWTDSX5:4:2644:14760:18161	60	+
chr11	73130636	73130637	A00252:294:H3YWTDSX5:4:2643:7301:18239	60	+
chr11	73343926	73343927	A00252:294:H3YWTDSX5:4:1161:21115:25974/1	60	+
chr11	73435282	73435283	A00252:294:H3YWTDSX5:4:2252:10502:33458/1	60	+
chr11	73716940	73716941	A00252:294:H3YWTDSX5:4:2567:32642:36417	60	-
chr11	73750881	73750882	A00252:294:H3YWTDSX5:4:1213:18774:18161/1	60	-
chr11	73906427	73906428	A00252:294:H3YWTDSX5:4:2502:22851:29230/1	60	+
chr11	74150054	74150055	A00252:294:H3YWTDSX5:4:1104:22010:1877/1	60	-
chr11	74153142	74153143	A00252:294:H3YWTDSX5:4:2106:9986:17534	60	-
chr11	74161090	74161091	A00252:294:H3YWTDSX5:4:1110:4806:9157/1	60	-
chr11	74186525	74186526	A00252:294:H3YWTDSX5:4:1152:11767:18959/1	60	+
chr11	74284458	74284459	A00252:294:H3YWTDSX5:4:1113:29957:5619/1	60	+
chr11	74348159	74348160	A00252:294:H3YWTDSX5:4:1108:29866:10254/1	60	-
chr11	74959498	74959499	A00252:294:H3YWTDSX5:4:1107:28637:9627/1	60	+
chr11	75314448	75314449	A00252:294:H3YWTDSX5:4:2211:13883:19867	60	+
chr11	75928971	75928972	A00252:294:H3YWTDSX5:4:1110:8404:36526	60	+
chr11	76454376	76454377	A00252:294:H3YWTDSX5:4:1540:4318:4742	60	-
chr11	77354632	77354633	A00252:294:H3YWTDSX5:4:2270:32777:32769	60	-
chr11	77609261	77609262	A00252:294:H3YWTDSX5:4:2276:2709:25222	60	+
chr11	77614077	77614078	A00252:294:H3YWTDSX5:4:1213:28113:22842/1	60	-
chr11	77769587	77769588	A00252:294:H3YWTDSX5:4:1373:30110:13996/1	60	-
chr11	78442421	78442422	A00252:294:H3YWTDSX5:4:1124:17137:2268/1	60	-
chr11	78445755	78445756	A00252:294:H3YWTDSX5:4:2177:24442:14763	60	-
chr11	78495497	78495498	A00252:294:H3YWTDSX5:4:1210:23475:31093	60	+
chr11	79209877	79209878	A00252:294:H3YWTDSX5:4:1163:31810:4413	60	-
chr11	85801883	85801884	A00252:294:H3YWTDSX5:4:1536:3341:3583	60	+
chr11	85998635	85998636	A00252:294:H3YWTDSX5:4:1133:30852:13933/1	60	-
chr11	86132072	86132073	A00252:294:H3YWTDSX5:4:1238:15799:12947	60	+
chr11	86253599	86253600	A00252:294:H3YWTDSX5:4:1103:30915:21778/1	60	-
chr11	87309392	87309393	A00252:294:H3YWTDSX5:4:1119:24912:15107/1	60	-
chr11	87312362	87312363	A00252:294:H3YWTDSX5:4:1165:16089:11036/1	60	+
chr11	93746758	93746759	A00252:294:H3YWTDSX5:4:1321:25455:34240/1	60	-
chr11	93761504	93761505	A00252:294:H3YWTDSX5:4:2616:16559:20243	60	-
chr11	94435112	94435113	A00252:294:H3YWTDSX5:4:1108:10022:33661/1	60	-
chr11	94789528	94789529	A00252:294:H3YWTDSX5:4:2160:10339:18803	60	-
chr11	94789530	94789531	A00252:294:H3YWTDSX5:4:1149:27679:24940	60	-
chr11	95783177	95783178	A00252:294:H3YWTDSX5:4:1310:2257:36683/1	60	-
chr11	95856016	95856017	A00252:294:H3YWTDSX5:4:1152:26187:13056/1	60	+
chr11	97337208	97337209	A00252:294:H3YWTDSX5:4:1124:13358:8469	60	-
chr11	98753985	98753986	A00252:294:H3YWTDSX5:4:2177:21043:1266/1	60	-
chr11	100096783	100096784	A00252:294:H3YWTDSX5:4:1103:16803:24987/1	60	+
chr11	102215693	102215694	A00252:294:H3YWTDSX5:4:1137:11894:14356	60	+
chr11	102430276	102430277	A00252:294:H3YWTDSX5:4:1320:3016:12132	60	-
chr11	103073254	103073255	A00252:294:H3YWTDSX5:4:1220:6768:34538/1	60	+
chr11	103073256	103073257	A00252:294:H3YWTDSX5:4:2407:19651:33458	60	+
chr11	103213795	103213796	A00252:294:H3YWTDSX5:4:1136:29170:17190/1	60	+
chr11	103352145	103352146	A00252:294:H3YWTDSX5:4:2663:28736:21605	60	-
chr11	103558726	103558727	A00252:294:H3YWTDSX5:4:1159:19849:23500/1	60	-
chr11	105283707	105283708	A00252:294:H3YWTDSX5:4:1126:16324:22279/1	60	+
chr11	106049758	106049759	A00252:294:H3YWTDSX5:4:1261:29053:31109/1	60	+
chr11	106692510	106692511	A00252:294:H3YWTDSX5:4:1116:14534:3677/1	60	+
chr11	108198001	108198002	A00252:294:H3YWTDSX5:4:1232:28673:3302	60	+
chr11	108263155	108263156	A00252:294:H3YWTDSX5:4:2407:18087:6731/1	60	-
chr11	108324465	108324466	A00252:294:H3YWTDSX5:4:1307:24686:16845	60	-
chr11	108421492	108421493	A00252:294:H3YWTDSX5:4:1154:32289:25316/1	60	-
chr11	109687497	109687498	A00252:294:H3YWTDSX5:4:1172:30101:11882/1	60	-
chr11	110675108	110675109	A00252:294:H3YWTDSX5:4:1263:15628:2597/1	60	-
chr11	111611539	111611540	A00252:294:H3YWTDSX5:4:1103:31611:16658/1	60	-
chr11	111627882	111627883	A00252:294:H3YWTDSX5:4:1107:19470:24095/1	60	+
chr11	111636575	111636576	A00252:294:H3YWTDSX5:4:2654:7654:36135	60	-
chr11	111962311	111962312	A00252:294:H3YWTDSX5:4:1335:13539:26381/1	60	-
chr11	113099903	113099904	A00252:294:H3YWTDSX5:4:1370:30789:2018/1	60	+
chr11	113495462	113495463	A00252:294:H3YWTDSX5:4:1119:10420:29183/1	60	+
chr11	114656358	114656359	A00252:294:H3YWTDSX5:4:1175:19714:25833/1	60	+
chr11	116779361	116779362	A00252:294:H3YWTDSX5:4:1107:29351:20979/1	60	-
chr11	116970519	116970520	A00252:294:H3YWTDSX5:4:1234:1407:6370/1	60	-
chr11	117031331	117031332	A00252:294:H3YWTDSX5:4:1163:13747:29246/1	60	+
chr11	118443860	118443861	A00252:294:H3YWTDSX5:4:1531:10809:12320/1	60	-
chr11	118469650	118469651	A00252:294:H3YWTDSX5:4:2611:26702:8750	60	-
chr11	118484159	118484160	A00252:294:H3YWTDSX5:4:1151:14271:21856/1	60	+
chr11	118495249	118495250	A00252:294:H3YWTDSX5:4:1360:8540:10708/1	60	+
chr11	118498452	118498453	A00252:294:H3YWTDSX5:4:1120:24071:27085/1	60	-
chr11	118760631	118760632	A00252:294:H3YWTDSX5:4:1106:28962:8218/1	60	-
chr11	118764892	118764893	A00252:294:H3YWTDSX5:4:1119:6497:4758/1	60	-
chr11	118765473	118765474	A00252:294:H3YWTDSX5:4:1363:18738:32189	60	-
chr11	118775430	118775431	A00252:294:H3YWTDSX5:4:1348:30933:15264/1	60	-
chr11	119234700	119234701	A00252:294:H3YWTDSX5:4:1117:26060:12712/1	60	+
chr11	119236430	119236431	A00252:294:H3YWTDSX5:4:1366:9923:16892/1	60	-
chr11	119272491	119272492	A00252:294:H3YWTDSX5:4:2456:5710:24158	60	-
chr11	119295889	119295890	A00252:294:H3YWTDSX5:4:1108:19669:11537/1	60	+
chr11	119518026	119518027	A00252:294:H3YWTDSX5:4:2423:28944:24565/1	60	+
chr11	119518027	119518028	A00252:294:H3YWTDSX5:4:2423:29116:17033/1	60	+
chr11	119781916	119781917	A00252:294:H3YWTDSX5:4:1244:12698:27398/1	60	+
chr11	119781917	119781918	A00252:294:H3YWTDSX5:4:1118:9598:21590/1	60	+
chr11	120299453	120299454	A00252:294:H3YWTDSX5:4:1108:6036:16266/1	60	-
chr11	121052818	121052819	A00252:294:H3YWTDSX5:4:1247:26603:5697/1	60	-
chr11	122467608	122467609	A00252:294:H3YWTDSX5:4:1125:27760:3693	60	-
chr11	122677577	122677578	A00252:294:H3YWTDSX5:4:1104:25156:36886/1	60	+
chr11	124992371	124992372	A00252:294:H3YWTDSX5:4:1104:14217:34381/1	60	-
chr11	124998079	124998080	A00252:294:H3YWTDSX5:4:1635:20302:23124/1	60	+
chr11	125005936	125005937	A00252:294:H3YWTDSX5:4:1231:27588:34053/1	60	+
chr11	125655624	125655625	A00252:294:H3YWTDSX5:4:1128:26937:16360/1	60	+
chr11	125672792	125672793	A00252:294:H3YWTDSX5:4:2508:28103:10520	60	-
chr11	125885053	125885054	A00252:294:H3YWTDSX5:4:1173:13657:2253	60	-
chr11	126455611	126455612	A00252:294:H3YWTDSX5:4:2222:24632:6230/1	60	-
chr11	128331033	128331034	A00252:294:H3YWTDSX5:4:1350:5213:12023/1	60	+
chr11	128367716	128367717	A00252:294:H3YWTDSX5:4:1172:2094:32487	60	-
chr11	128370112	128370113	A00252:294:H3YWTDSX5:4:1214:26060:17503/1	60	+
chr11	128431318	128431319	A00252:294:H3YWTDSX5:4:1533:5195:29027/1	60	+
chr11	128435569	128435570	A00252:294:H3YWTDSX5:4:1109:21730:16297	60	-
chr11	128506185	128506186	A00252:294:H3YWTDSX5:4:1115:20175:4679	60	-
chr11	128544287	128544288	A00252:294:H3YWTDSX5:4:1106:1814:31031/1	60	+
chr11	128705650	128705651	A00252:294:H3YWTDSX5:4:2667:24153:34992	60	-
chr11	130612118	130612119	A00252:294:H3YWTDSX5:4:2568:31421:30639/1	60	-
chr11	130612122	130612123	A00252:294:H3YWTDSX5:4:1550:2139:30248/1	60	-
chr11	132854147	132854148	A00252:294:H3YWTDSX5:4:2645:14109:31093	60	-
chr11	132854148	132854149	A00252:294:H3YWTDSX5:4:2604:5710:3145/1	60	-
chr11	133111977	133111978	A00252:294:H3YWTDSX5:4:1145:23511:24768/1	60	-
chr11	133111978	133111979	A00252:294:H3YWTDSX5:4:2159:26521:28541/1	60	-
chr11	134206159	134206160	A00252:294:H3YWTDSX5:4:1233:31855:12352/1	60	+
chr12	241506	241507	A00252:294:H3YWTDSX5:4:2357:17219:30154	60	-
chr12	295313	295314	A00252:294:H3YWTDSX5:4:1365:27823:31610/1	60	+
chr12	734185	734186	A00252:294:H3YWTDSX5:4:2565:28366:23531/1	60	+
chr12	765935	765936	A00252:294:H3YWTDSX5:4:1378:15456:32706/1	60	-
chr12	777772	777773	A00252:294:H3YWTDSX5:4:2270:29695:17597	60	-
chr12	780643	780644	A00252:294:H3YWTDSX5:4:1343:32262:10676/1	60	+
chr12	788989	788990	A00252:294:H3YWTDSX5:4:1642:18855:11788	60	-
chr12	791652	791653	A00252:294:H3YWTDSX5:4:1130:29053:1861/1	60	+
chr12	798799	798800	A00252:294:H3YWTDSX5:4:1156:7907:20040/1	60	-
chr12	802305	802306	A00252:294:H3YWTDSX5:4:2211:5565:13542/1	60	-
chr12	808499	808500	A00252:294:H3YWTDSX5:4:1275:17400:4131/1	60	+
chr12	819958	819959	A00252:294:H3YWTDSX5:4:1125:13584:25363/1	60	-
chr12	856151	856152	A00252:294:H3YWTDSX5:4:2616:22833:25441/1	60	-
chr12	870334	870335	A00252:294:H3YWTDSX5:4:1167:2112:2268	60	-
chr12	932296	932297	A00252:294:H3YWTDSX5:4:1265:28917:36573/1	60	-
chr12	943146	943147	A00252:294:H3YWTDSX5:4:2509:11876:1423	60	-
chr12	1003237	1003238	A00252:294:H3YWTDSX5:4:1222:2483:35853/1	60	+
chr12	1110160	1110161	A00252:294:H3YWTDSX5:4:1507:1163:23610/1	60	+
chr12	1188296	1188297	A00252:294:H3YWTDSX5:4:1136:32579:16360/1	60	-
chr12	1231646	1231647	A00252:294:H3YWTDSX5:4:1109:21911:1642/1	60	-
chr12	1307762	1307763	A00252:294:H3YWTDSX5:4:1572:32615:17080	60	+
chr12	1406582	1406583	A00252:294:H3YWTDSX5:4:2201:30074:36010/1	60	+
chr12	1620107	1620108	A00252:294:H3YWTDSX5:4:1623:11162:7232/1	60	-
chr12	1693353	1693354	A00252:294:H3YWTDSX5:4:2161:4363:29528/1	60	+
chr12	1701169	1701170	A00252:294:H3YWTDSX5:4:1638:29948:6950/1	60	-
chr12	1702982	1702983	A00252:294:H3YWTDSX5:4:1105:14931:29450/1	60	+
chr12	1805497	1805498	A00252:294:H3YWTDSX5:4:1105:13024:14873/1	60	+
chr12	1805498	1805499	A00252:294:H3YWTDSX5:4:2250:15365:25974	60	+
chr12	1991073	1991074	A00252:294:H3YWTDSX5:4:1156:12707:18771/1	60	+
chr12	2084071	2084072	A00252:294:H3YWTDSX5:4:1239:16920:11600/1	60	+
chr12	2799262	2799263	A00252:294:H3YWTDSX5:4:1109:25256:16799/1	60	+
chr12	2908224	2908225	A00252:294:H3YWTDSX5:4:1135:29758:31798/1	60	+
chr12	2923500	2923501	A00252:294:H3YWTDSX5:4:1101:29333:19946/1	60	+
chr12	3527739	3527740	A00252:294:H3YWTDSX5:4:1670:30346:21292	60	+
chr12	3651862	3651863	A00252:294:H3YWTDSX5:4:2224:28465:2159	60	-
chr12	3713943	3713944	A00252:294:H3YWTDSX5:4:1207:25753:17942/1	60	-
chr12	3844757	3844758	A00252:294:H3YWTDSX5:4:2224:5611:1219/1	60	-
chr12	3865757	3865758	A00252:294:H3YWTDSX5:4:1240:4200:13150/1	60	+
chr12	3888000	3888001	A00252:294:H3YWTDSX5:4:1155:16351:13683/1	60	+
chr12	4495560	4495561	A00252:294:H3YWTDSX5:4:1144:21920:11522/1	60	-
chr12	4504297	4504298	A00252:294:H3YWTDSX5:4:1104:10474:35227/1	60	+
chr12	4504870	4504871	A00252:294:H3YWTDSX5:4:1143:11089:7294	60	-
chr12	4574551	4574552	A00252:294:H3YWTDSX5:4:1675:26060:3975	60	+
chr12	4668520	4668521	A00252:294:H3YWTDSX5:4:1208:24641:14199/1	60	+
chr12	4668895	4668896	A00252:294:H3YWTDSX5:4:1149:22987:21449/1	60	-
chr12	6256856	6256857	A00252:294:H3YWTDSX5:4:1207:8540:33661	60	-
chr12	6447839	6447840	A00252:294:H3YWTDSX5:4:2404:8793:10269	60	-
chr12	6482330	6482331	A00252:294:H3YWTDSX5:4:1165:25599:4993/1	60	-
chr12	6506457	6506458	A00252:294:H3YWTDSX5:4:1641:19497:11334/1	60	-
chr12	6510197	6510198	A00252:294:H3YWTDSX5:4:1105:25030:27962/1	60	+
chr12	6511157	6511158	A00252:294:H3YWTDSX5:4:1121:10194:27383/1	60	+
chr12	6512644	6512645	A00252:294:H3YWTDSX5:4:2235:22453:15170	60	+
chr12	6565458	6565459	A00252:294:H3YWTDSX5:4:2224:31593:11553	60	+
chr12	6566732	6566733	A00252:294:H3YWTDSX5:4:1102:5448:17253/1	60	-
chr12	6576023	6576024	A00252:294:H3YWTDSX5:4:1659:24180:34945/1	60	-
chr12	6676087	6676088	A00252:294:H3YWTDSX5:4:2517:17942:33004/1	60	+
chr12	6677474	6677475	A00252:294:H3YWTDSX5:4:1353:16622:21543/1	60	+
chr12	6680321	6680322	A00252:294:H3YWTDSX5:4:1109:31340:17660/1	60	-
chr12	6747002	6747003	A00252:294:H3YWTDSX5:4:1437:25916:34976/1	60	-
chr12	6800262	6800263	A00252:294:H3YWTDSX5:4:1335:11541:11741/1	60	-
chr12	6804341	6804342	A00252:294:H3YWTDSX5:4:1264:23267:21621/1	60	+
chr12	6804415	6804416	A00252:294:H3YWTDSX5:4:1111:1172:24345/1	60	+
chr12	6804417	6804418	A00252:294:H3YWTDSX5:4:1206:13060:1376	60	+
chr12	6804582	6804583	A00252:294:H3YWTDSX5:4:1127:11505:35477/1	60	-
chr12	6811387	6811388	A00252:294:H3YWTDSX5:4:1277:14253:32377/1	60	+
chr12	6813983	6813984	A00252:294:H3YWTDSX5:4:1109:23692:16971/1	60	+
chr12	6975358	6975359	A00252:294:H3YWTDSX5:4:2541:2112:11162	60	-
chr12	6983391	6983392	A00252:294:H3YWTDSX5:4:2348:28447:35008	60	-
chr12	6991982	6991983	A00252:294:H3YWTDSX5:4:1240:9932:32503	60	-
chr12	6998682	6998683	A00252:294:H3YWTDSX5:4:1158:8413:25895/1	60	-
chr12	7003426	7003427	A00252:294:H3YWTDSX5:4:1221:23863:7560	60	-
chr12	7006174	7006175	A00252:294:H3YWTDSX5:4:2224:7283:5588	60	-
chr12	7006871	7006872	A00252:294:H3YWTDSX5:4:1140:17101:16235/1	60	-
chr12	7006886	7006887	A00252:294:H3YWTDSX5:4:1145:8296:2581/1	60	+
chr12	7006887	7006888	A00252:294:H3YWTDSX5:4:2573:14009:15358/1	60	+
chr12	7191922	7191923	A00252:294:H3YWTDSX5:4:2248:17969:1924	60	-
chr12	7195393	7195394	A00252:294:H3YWTDSX5:4:1466:29179:14794/1	60	-
chr12	8084397	8084398	A00252:294:H3YWTDSX5:4:1122:12825:35822/1	60	+
chr12	8096304	8096305	A00252:294:H3YWTDSX5:4:1664:23728:22889	60	+
chr12	8468195	8468196	A00252:294:H3YWTDSX5:4:1105:5665:5384/1	60	+
chr12	8745785	8745786	A00252:294:H3YWTDSX5:4:1145:32072:21120/1	60	+
chr12	8754393	8754394	A00252:294:H3YWTDSX5:4:1101:31955:9361/1	60	-
chr12	8785370	8785371	A00252:294:H3YWTDSX5:4:2168:29758:12915/1	60	-
chr12	9653829	9653830	A00252:294:H3YWTDSX5:4:1344:20356:35775/1	60	+
chr12	9654347	9654348	A00252:294:H3YWTDSX5:4:2543:17445:36589	60	+
chr12	9671455	9671456	A00252:294:H3YWTDSX5:4:1405:2501:6480/1	60	+
chr12	9929263	9929264	A00252:294:H3YWTDSX5:4:1133:2356:12336/1	60	+
chr12	10287969	10287970	A00252:294:H3YWTDSX5:4:1269:28221:16360/1	60	-
chr12	10594975	10594976	A00252:294:H3YWTDSX5:4:1230:29234:7028/1	60	-
chr12	11823218	11823219	A00252:294:H3YWTDSX5:4:1114:23339:26349	60	-
chr12	11850821	11850822	A00252:294:H3YWTDSX5:4:1101:23348:17284/1	60	+
chr12	11859808	11859809	A00252:294:H3YWTDSX5:4:1362:29939:21715	60	-
chr12	11893249	11893250	A00252:294:H3YWTDSX5:4:1277:3269:37027	60	-
chr12	13180437	13180438	A00252:294:H3YWTDSX5:4:1463:17047:36683	60	-
chr12	13810771	13810772	A00252:294:H3YWTDSX5:4:1607:30120:23062/1	60	+
chr12	14046852	14046853	A00252:294:H3YWTDSX5:4:1102:17915:23750/1	60	-
chr12	14123557	14123558	A00252:294:H3YWTDSX5:4:1312:6424:34569	60	+
chr12	14375949	14375950	A00252:294:H3YWTDSX5:4:1104:19199:24095/1	60	+
chr12	14463913	14463914	A00252:294:H3YWTDSX5:4:1104:18701:2347/1	60	-
chr12	14465792	14465793	A00252:294:H3YWTDSX5:4:1121:9679:12649/1	60	+
chr12	14835838	14835839	A00252:294:H3YWTDSX5:4:1565:17481:17049/1	60	+
chr12	14896958	14896959	A00252:294:H3YWTDSX5:4:2553:8594:23797/1	60	+
chr12	14999881	14999882	A00252:294:H3YWTDSX5:4:2161:22101:15248	60	-
chr12	15048255	15048256	A00252:294:H3YWTDSX5:4:1122:28076:21057/1	60	-
chr12	15310844	15310845	A00252:294:H3YWTDSX5:4:1201:17300:20744/1	60	+
chr12	16942524	16942525	A00252:294:H3YWTDSX5:4:1365:30870:29590/1	60	+
chr12	17484677	17484678	A00252:294:H3YWTDSX5:4:1140:18918:31250/1	60	+
chr12	17484678	17484679	A00252:294:H3YWTDSX5:4:2414:6244:23265/1	60	+
chr12	17501180	17501181	A00252:294:H3YWTDSX5:4:1271:12861:6731/1	60	-
chr12	17525727	17525728	A00252:294:H3YWTDSX5:4:2132:7681:22247/1	60	-
chr12	17571186	17571187	A00252:294:H3YWTDSX5:4:1633:30644:3176	60	-
chr12	18926745	18926746	A00252:294:H3YWTDSX5:4:2360:18222:2519/1	60	+
chr12	19491589	19491590	A00252:294:H3YWTDSX5:4:2559:27181:7639/1	60	+
chr12	19953356	19953357	A00252:294:H3YWTDSX5:4:1148:11984:26068/1	60	+
chr12	21445941	21445942	A00252:294:H3YWTDSX5:4:1105:4381:35603/1	60	+
chr12	21473390	21473391	A00252:294:H3YWTDSX5:4:2149:29866:21245/1	60	+
chr12	21926967	21926968	A00252:294:H3YWTDSX5:4:1121:22589:14340	60	-
chr12	22063629	22063630	A00252:294:H3YWTDSX5:4:1610:9851:32988	60	-
chr12	22155562	22155563	A00252:294:H3YWTDSX5:4:1117:6027:17816/1	60	+
chr12	22467152	22467153	A00252:294:H3YWTDSX5:4:1216:7826:13761/1	60	+
chr12	22667009	22667010	A00252:294:H3YWTDSX5:4:1350:31421:15765	60	-
chr12	23628099	23628100	A00252:294:H3YWTDSX5:4:1134:18909:10316/1	60	-
chr12	24938743	24938744	A00252:294:H3YWTDSX5:4:2164:27037:18599/1	60	-
chr12	24938745	24938746	A00252:294:H3YWTDSX5:4:1549:13277:36010/1	60	-
chr12	24952933	24952934	A00252:294:H3YWTDSX5:4:1157:19533:19820/1	60	+
chr12	25087600	25087601	A00252:294:H3YWTDSX5:4:1138:21043:4460/1	60	+
chr12	26234343	26234344	A00252:294:H3YWTDSX5:4:1342:19542:25473/1	60	+
chr12	26674471	26674472	A00252:294:H3YWTDSX5:4:1673:2908:20838/1	60	+
chr12	26677285	26677286	A00252:294:H3YWTDSX5:4:1129:24831:33880	60	-
chr12	27368911	27368912	A00252:294:H3YWTDSX5:4:1354:1036:9768/1	60	+
chr12	28233391	28233392	A00252:294:H3YWTDSX5:4:1109:11867:34820/1	60	-
chr12	28259216	28259217	A00252:294:H3YWTDSX5:4:2613:3396:29481	60	-
chr12	28783457	28783458	A00252:294:H3YWTDSX5:4:1146:23764:34287/1	60	+
chr12	28783458	28783459	A00252:294:H3YWTDSX5:4:1523:20509:1125/1	60	+
chr12	29006325	29006326	A00252:294:H3YWTDSX5:4:1215:7907:10676/1	60	-
chr12	29207222	29207223	A00252:294:H3YWTDSX5:4:1101:25961:4867/1	60	+
chr12	29234938	29234939	A00252:294:H3YWTDSX5:4:1462:19660:35728/1	60	+
chr12	29249681	29249682	A00252:294:H3YWTDSX5:4:1218:19949:3724/1	60	-
chr12	30670418	30670419	A00252:294:H3YWTDSX5:4:1169:19090:23406/1	60	+
chr12	31532317	31532318	A00252:294:H3YWTDSX5:4:1103:31991:24737/1	60	+
chr12	31966105	31966106	A00252:294:H3YWTDSX5:4:1137:17210:9502	60	-
chr12	32722998	32722999	A00252:294:H3YWTDSX5:4:1248:10610:24283/1	60	+
chr12	33305312	33305313	A00252:294:H3YWTDSX5:4:1529:28610:18380/1	60	+
chr12	33591247	33591248	A00252:294:H3YWTDSX5:4:1663:21432:27555/1	60	+
chr12	34422445	34422446	A00252:294:H3YWTDSX5:4:1518:29405:26459/1	60	-
chr12	34714664	34714665	A00252:294:H3YWTDSX5:4:2518:13458:36041	60	+
chr12	34970611	34970612	A00252:294:H3YWTDSX5:4:2608:11776:4382/1	60	-
chr12	35956429	35956430	A00252:294:H3YWTDSX5:4:2513:31548:12602/1	60	-
chr12	37263678	37263679	A00252:294:H3YWTDSX5:4:2214:2049:6856/1	60	+
chr12	39340143	39340144	A00252:294:H3YWTDSX5:4:1157:27335:28729/1	60	+
chr12	39346105	39346106	A00252:294:H3YWTDSX5:4:1113:27416:22701/1	60	+
chr12	39856817	39856818	A00252:294:H3YWTDSX5:4:1265:27154:5118	60	+
chr12	40035540	40035541	A00252:294:H3YWTDSX5:4:1139:30120:28354/1	60	-
chr12	40895974	40895975	A00252:294:H3YWTDSX5:4:2402:12834:24533	60	+
chr12	41909253	41909254	A00252:294:H3YWTDSX5:4:2507:17137:30389/1	60	+
chr12	42019498	42019499	A00252:294:H3YWTDSX5:4:1612:28537:5603/1	60	-
chr12	42087806	42087807	A00252:294:H3YWTDSX5:4:1113:15121:9706/1	60	-
chr12	42101200	42101201	A00252:294:H3YWTDSX5:4:1270:32913:4100/1	60	+
chr12	42159101	42159102	A00252:294:H3YWTDSX5:4:1134:2428:24643/1	60	+
chr12	42198463	42198464	A00252:294:H3YWTDSX5:4:1464:19407:27743/1	60	+
chr12	42505614	42505615	A00252:294:H3YWTDSX5:4:2525:5520:24674/1	60	+
chr12	43721155	43721156	A00252:294:H3YWTDSX5:4:1106:7003:30718/1	60	-
chr12	43772265	43772266	A00252:294:H3YWTDSX5:4:1114:14290:19382/1	60	+
chr12	43800013	43800014	A00252:294:H3YWTDSX5:4:1129:14380:23171/1	60	+
chr12	43833610	43833611	A00252:294:H3YWTDSX5:4:2622:29008:19946	60	+
chr12	44080606	44080607	A00252:294:H3YWTDSX5:4:1117:30617:25520/1	60	+
chr12	44278611	44278612	A00252:294:H3YWTDSX5:4:1404:1913:24721/1	60	-
chr12	44391579	44391580	A00252:294:H3YWTDSX5:4:1450:4869:36479/1	60	-
chr12	45342351	45342352	A00252:294:H3YWTDSX5:4:1121:17770:32675/1	60	+
chr12	45738765	45738766	A00252:294:H3YWTDSX5:4:1108:14588:33583/1	60	+
chr12	45976379	45976380	A00252:294:H3YWTDSX5:4:1126:25527:12289/1	60	+
chr12	46263865	46263866	A00252:294:H3YWTDSX5:4:1107:15157:9706/1	60	-
chr12	46686854	46686855	A00252:294:H3YWTDSX5:4:2225:1172:3803/1	60	-
chr12	47294698	47294699	A00252:294:H3YWTDSX5:4:1159:21450:22576	60	-
chr12	47297871	47297872	A00252:294:H3YWTDSX5:4:2424:24813:21793	60	+
chr12	48237961	48237962	A00252:294:H3YWTDSX5:4:1448:24162:11021/1	60	-
chr12	48674057	48674058	A00252:294:H3YWTDSX5:4:1142:1226:16861/1	60	-
chr12	48706057	48706058	A00252:294:H3YWTDSX5:4:1146:16984:33411	60	-
chr12	48728688	48728689	A00252:294:H3YWTDSX5:4:1141:16821:29089/1	60	-
chr12	48935845	48935846	A00252:294:H3YWTDSX5:4:1358:13955:8093	60	+
chr12	49015530	49015531	A00252:294:H3YWTDSX5:4:2143:3468:7560	60	+
chr12	49021018	49021019	A00252:294:H3YWTDSX5:4:1132:15971:2785/1	60	+
chr12	49067521	49067522	A00252:294:H3YWTDSX5:4:2111:15745:11882	60	+
chr12	49292220	49292221	A00252:294:H3YWTDSX5:4:2616:15854:6214/1	60	+
chr12	49370470	49370471	A00252:294:H3YWTDSX5:4:1353:25310:21245/1	60	-
chr12	49370814	49370815	A00252:294:H3YWTDSX5:4:2666:9769:31375/1	60	+
chr12	49490642	49490643	A00252:294:H3YWTDSX5:4:1129:18231:21449/1	60	+
chr12	49498005	49498006	A00252:294:H3YWTDSX5:4:1102:20636:20509/1	60	+
chr12	49752560	49752561	A00252:294:H3YWTDSX5:4:1125:12518:32816/1	60	+
chr12	49788170	49788171	A00252:294:H3YWTDSX5:4:1118:19696:8578/1	60	-
chr12	50011127	50011128	A00252:294:H3YWTDSX5:4:1204:24162:33442/1	60	-
chr12	50414599	50414600	A00252:294:H3YWTDSX5:4:2659:26386:35884/1	60	-
chr12	50435162	50435163	A00252:294:H3YWTDSX5:4:1121:12554:9612/1	60	+
chr12	50444567	50444568	A00252:294:H3YWTDSX5:4:1110:30210:29888/1	60	+
chr12	50454009	50454010	A00252:294:H3YWTDSX5:4:1161:2003:33113	60	-
chr12	50458020	50458021	A00252:294:H3YWTDSX5:4:2612:10836:29653/1	60	-
chr12	50458021	50458022	A00252:294:H3YWTDSX5:4:1551:27570:33144	60	-
chr12	50458022	50458023	A00252:294:H3YWTDSX5:4:1155:7925:33630	60	-
chr12	50571140	50571141	A00252:294:H3YWTDSX5:4:1331:20139:4272	60	-
chr12	50610054	50610055	A00252:294:H3YWTDSX5:4:2147:10890:27524	60	-
chr12	50692079	50692080	A00252:294:H3YWTDSX5:4:1127:23104:21496/1	60	+
chr12	50719515	50719516	A00252:294:H3YWTDSX5:4:1267:1868:7294	60	-
chr12	50772168	50772169	A00252:294:H3YWTDSX5:4:1105:4562:7200/1	60	+
chr12	50998806	50998807	A00252:294:H3YWTDSX5:4:2634:3341:5932	60	+
chr12	51073258	51073259	A00252:294:H3YWTDSX5:4:1209:26286:7592/1	60	-
chr12	51091610	51091611	A00252:294:H3YWTDSX5:4:1121:24424:11381/1	60	-
chr12	51094243	51094244	A00252:294:H3YWTDSX5:4:1121:12554:27492/1	60	+
chr12	51124151	51124152	A00252:294:H3YWTDSX5:4:1106:27896:20964/1	60	+
chr12	51301513	51301514	A00252:294:H3YWTDSX5:4:1137:32904:9721	60	-
chr12	51400618	51400619	A00252:294:H3YWTDSX5:4:1278:27543:6511/1	60	-
chr12	51500752	51500753	A00252:294:H3YWTDSX5:4:1630:17400:5071	60	-
chr12	51609647	51609648	A00252:294:H3YWTDSX5:4:2530:13711:24392	60	+
chr12	51687514	51687515	A00252:294:H3YWTDSX5:4:1119:12183:3239/1	60	-
chr12	51955342	51955343	A00252:294:H3YWTDSX5:4:1107:22064:5822/1	60	+
chr12	51983975	51983976	A00252:294:H3YWTDSX5:4:1102:20256:36573/1	60	+
chr12	51983976	51983977	A00252:294:H3YWTDSX5:4:2471:14696:10504	60	+
chr12	52118507	52118508	A00252:294:H3YWTDSX5:4:1120:2040:30201/1	60	-
chr12	52624917	52624918	A00252:294:H3YWTDSX5:4:1211:2862:26334/1	60	+
chr12	52636517	52636518	A00252:294:H3YWTDSX5:4:2217:10113:15342	60	+
chr12	52639322	52639323	A00252:294:H3YWTDSX5:4:1103:30581:18349/1	60	-
chr12	52639575	52639576	A00252:294:H3YWTDSX5:4:1544:1976:25426/1	60	+
chr12	52639681	52639682	A00252:294:H3YWTDSX5:4:1166:21115:24408/1	60	-
chr12	52640388	52640389	A00252:294:H3YWTDSX5:4:1113:16559:13354/1	60	+
chr12	52640687	52640688	A00252:294:H3YWTDSX5:4:1119:16342:15734/1	60	+
chr12	52658065	52658066	A00252:294:H3YWTDSX5:4:1527:6677:17942/1	60	-
chr12	53024881	53024882	A00252:294:H3YWTDSX5:4:1116:14299:35368	60	+
chr12	53026567	53026568	A00252:294:H3YWTDSX5:4:2652:19361:22310	60	-
chr12	53554090	53554091	A00252:294:H3YWTDSX5:4:1119:17906:31720/1	60	-
chr12	53589397	53589398	A00252:294:H3YWTDSX5:4:1313:7455:27806/1	60	-
chr12	53592759	53592760	A00252:294:H3YWTDSX5:4:1334:13304:34961/1	60	+
chr12	53601439	53601440	A00252:294:H3YWTDSX5:4:1151:14543:34475/1	60	+
chr12	53601441	53601442	A00252:294:H3YWTDSX5:4:2248:13937:9502/1	60	+
chr12	53603946	53603947	A00252:294:H3YWTDSX5:4:1126:2627:8265/1	60	+
chr12	53603948	53603949	A00252:294:H3YWTDSX5:4:2127:32524:2143	60	+
chr12	54130772	54130773	A00252:294:H3YWTDSX5:4:1257:17761:13056/1	60	+
chr12	54258964	54258965	A00252:294:H3YWTDSX5:4:1161:10013:36902	60	+
chr12	54271723	54271724	A00252:294:H3YWTDSX5:4:1507:5122:31720/1	60	+
chr12	54274585	54274586	A00252:294:H3YWTDSX5:4:1117:15230:30342/1	60	-
chr12	54452528	54452529	A00252:294:H3YWTDSX5:4:1128:5593:34976/1	60	+
chr12	54456134	54456135	A00252:294:H3YWTDSX5:4:1241:31439:21872/1	60	+
chr12	55478783	55478784	A00252:294:H3YWTDSX5:4:2110:9842:3474	60	-
chr12	55580656	55580657	A00252:294:H3YWTDSX5:4:1276:15356:28620/1	60	+
chr12	55780495	55780496	A00252:294:H3YWTDSX5:4:1465:5882:36855/1	60	-
chr12	55791816	55791817	A00252:294:H3YWTDSX5:4:1204:30309:20071/1	60	-
chr12	55811708	55811709	A00252:294:H3YWTDSX5:4:1138:26458:18537	60	-
chr12	55921683	55921684	A00252:294:H3YWTDSX5:4:1118:13593:1642	60	-
chr12	55934290	55934291	A00252:294:H3YWTDSX5:4:1124:25473:18302/1	60	+
chr12	56173324	56173325	A00252:294:H3YWTDSX5:4:2472:7753:6245/1	60	-
chr12	56251279	56251280	A00252:294:H3YWTDSX5:4:1102:14434:4194/1	60	-
chr12	56297298	56297299	A00252:294:H3YWTDSX5:4:1124:24080:19805/1	60	+
chr12	56424744	56424745	A00252:294:H3YWTDSX5:4:1235:28275:15421/1	60	-
chr12	56426986	56426987	A00252:294:H3YWTDSX5:4:1225:6008:1376/1	60	-
chr12	56428775	56428776	A00252:294:H3YWTDSX5:4:1133:21540:34131/1	60	+
chr12	56434526	56434527	A00252:294:H3YWTDSX5:4:2150:23330:32941	60	-
chr12	56434527	56434528	A00252:294:H3YWTDSX5:4:2647:16052:9189	60	-
chr12	56620079	56620080	A00252:294:H3YWTDSX5:4:2161:12997:29262	60	+
chr12	56621025	56621026	A00252:294:H3YWTDSX5:4:2139:30680:19836	60	-
chr12	56625921	56625922	A00252:294:H3YWTDSX5:4:1266:3911:19633/1	60	+
chr12	56728531	56728532	A00252:294:H3YWTDSX5:4:1222:27299:17613/1	60	-
chr12	56730133	56730134	A00252:294:H3YWTDSX5:4:1375:20609:34428/1	60	-
chr12	56742595	56742596	A00252:294:H3YWTDSX5:4:1514:7771:13260/1	60	+
chr12	57071286	57071287	A00252:294:H3YWTDSX5:4:2552:10294:5259	60	-
chr12	57809227	57809228	A00252:294:H3YWTDSX5:4:2107:24885:8484	60	+
chr12	57828595	57828596	A00252:294:H3YWTDSX5:4:1312:18159:36761/1	60	+
chr12	57828596	57828597	A00252:294:H3YWTDSX5:4:2221:21902:18161	60	+
chr12	58057160	58057161	A00252:294:H3YWTDSX5:4:2658:1506:14653/1	60	+
chr12	59652775	59652776	A00252:294:H3YWTDSX5:4:1306:29794:31735/1	60	+
chr12	59662745	59662746	A00252:294:H3YWTDSX5:4:1113:28393:18912/1	60	+
chr12	60463219	60463220	A00252:294:H3YWTDSX5:4:1124:15881:21762/1	60	-
chr12	60860189	60860190	A00252:294:H3YWTDSX5:4:1123:19162:28886/1	60	+
chr12	61511687	61511688	A00252:294:H3YWTDSX5:4:1236:16749:36636/1	60	+
chr12	62347785	62347786	A00252:294:H3YWTDSX5:4:1109:12599:12540/1	60	+
chr12	62353725	62353726	A00252:294:H3YWTDSX5:4:1156:13982:19319/1	60	+
chr12	62391316	62391317	A00252:294:H3YWTDSX5:4:1169:22119:12868/1	60	-
chr12	62488049	62488050	A00252:294:H3YWTDSX5:4:1169:26241:5290/1	60	+
chr12	62511695	62511696	A00252:294:H3YWTDSX5:4:1270:30056:21480	60	+
chr12	62557558	62557559	A00252:294:H3YWTDSX5:4:1116:10728:13902/1	60	+
chr12	62918644	62918645	A00252:294:H3YWTDSX5:4:1102:4842:34679/1	60	+
chr12	63786378	63786379	A00252:294:H3YWTDSX5:4:1203:7365:18756/1	60	+
chr12	64435299	64435300	A00252:294:H3YWTDSX5:4:1347:13078:9831/1	60	+
chr12	64677331	64677332	A00252:294:H3YWTDSX5:4:2435:6876:15937/1	60	+
chr12	67661332	67661333	A00252:294:H3YWTDSX5:4:2132:24731:9345	60	-
chr12	68142408	68142409	A00252:294:H3YWTDSX5:4:1147:27154:31360/1	60	-
chr12	68615039	68615040	A00252:294:H3YWTDSX5:4:1105:24225:26976/1	60	+
chr12	68740531	68740532	A00252:294:H3YWTDSX5:4:2612:21893:26631	60	+
chr12	69267684	69267685	A00252:294:H3YWTDSX5:4:1604:30526:10113/1	60	+
chr12	70251485	70251486	A00252:294:H3YWTDSX5:4:1110:30210:4899/1	60	+
chr12	70251486	70251487	A00252:294:H3YWTDSX5:4:2329:16685:20807	60	+
chr12	70583746	70583747	A00252:294:H3YWTDSX5:4:1123:1570:4836/1	60	+
chr12	71642608	71642609	A00252:294:H3YWTDSX5:4:2324:2428:21793/1	60	-
chr12	71877109	71877110	A00252:294:H3YWTDSX5:4:1169:31729:5682/1	60	+
chr12	71882475	71882476	A00252:294:H3YWTDSX5:4:1140:11044:35587/1	60	+
chr12	75772470	75772471	A00252:294:H3YWTDSX5:4:1443:15067:35697	60	-
chr12	75833723	75833724	A00252:294:H3YWTDSX5:4:1106:15465:3630/1	60	+
chr12	75833725	75833726	A00252:294:H3YWTDSX5:4:1566:12717:35571/1	60	+
chr12	75833727	75833728	A00252:294:H3YWTDSX5:4:1169:25626:4946	60	+
chr12	76059261	76059262	A00252:294:H3YWTDSX5:4:1163:32660:10864/1	60	+
chr12	76400911	76400912	A00252:294:H3YWTDSX5:4:1107:20799:20885/1	60	+
chr12	76441159	76441160	A00252:294:H3YWTDSX5:4:1619:14687:28651/1	60	-
chr12	76441160	76441161	A00252:294:H3YWTDSX5:4:1124:11261:32487/1	60	-
chr12	76441443	76441444	A00252:294:H3YWTDSX5:4:1116:15682:32565/1	60	-
chr12	77706673	77706674	A00252:294:H3YWTDSX5:4:1353:31837:21371	60	-
chr12	78191103	78191104	A00252:294:H3YWTDSX5:4:1102:29740:21746/1	60	+
chr12	78191104	78191105	A00252:294:H3YWTDSX5:4:2220:10719:30138	60	+
chr12	78204336	78204337	A00252:294:H3YWTDSX5:4:1106:13648:1548/1	60	-
chr12	78964367	78964368	A00252:294:H3YWTDSX5:4:1103:1660:18709/1	60	+
chr12	79093926	79093927	A00252:294:H3YWTDSX5:4:1477:20726:19852/1	60	-
chr12	79289033	79289034	A00252:294:H3YWTDSX5:4:1502:8260:22686	60	-
chr12	79794920	79794921	A00252:294:H3YWTDSX5:4:1474:18322:4225/1	60	+
chr12	79806452	79806453	A00252:294:H3YWTDSX5:4:1121:11415:14779/1	60	+
chr12	79827692	79827693	A00252:294:H3YWTDSX5:4:1115:8531:36338/1	60	-
chr12	80132937	80132938	A00252:294:H3YWTDSX5:4:1204:21224:30984/1	60	-
chr12	82447312	82447313	A00252:294:H3YWTDSX5:4:1118:4499:33833/1	60	+
chr12	82519207	82519208	A00252:294:H3YWTDSX5:4:2122:4670:2785	60	-
chr12	82660339	82660340	A00252:294:H3YWTDSX5:4:1110:11559:8547/1	60	+
chr12	83048724	83048725	A00252:294:H3YWTDSX5:4:1140:20844:3208/1	60	+
chr12	83082556	83082557	A00252:294:H3YWTDSX5:4:1102:8693:26537/1	60	-
chr12	83350463	83350464	A00252:294:H3YWTDSX5:4:2323:25138:18881/1	60	-
chr12	85515675	85515676	A00252:294:H3YWTDSX5:4:1120:5321:31469/1	60	-
chr12	87905176	87905177	A00252:294:H3YWTDSX5:4:1166:1226:32142/1	60	-
chr12	89137502	89137503	A00252:294:H3YWTDSX5:4:1112:12237:32988/1	60	-
chr12	89591804	89591805	A00252:294:H3YWTDSX5:4:1119:1913:11318/1	60	-
chr12	89664521	89664522	A00252:294:H3YWTDSX5:4:1341:6741:32550/1	60	-
chr12	92817001	92817002	A00252:294:H3YWTDSX5:4:1119:6795:12070/1	60	+
chr12	92817002	92817003	A00252:294:H3YWTDSX5:4:1137:24786:2331	60	+
chr12	92852848	92852849	A00252:294:H3YWTDSX5:4:1471:14787:31673/1	60	+
chr12	93439891	93439892	A00252:294:H3YWTDSX5:4:1121:10022:20478/1	60	+
chr12	93475472	93475473	A00252:294:H3YWTDSX5:4:1106:17553:9659/1	60	-
chr12	93556863	93556864	A00252:294:H3YWTDSX5:4:1267:12662:17848/1	60	-
chr12	93759792	93759793	A00252:294:H3YWTDSX5:4:1122:32814:26130/1	60	-
chr12	94340680	94340681	A00252:294:H3YWTDSX5:4:1366:7581:5165	60	-
chr12	95043182	95043183	A00252:294:H3YWTDSX5:4:2443:24560:16939/1	60	+
chr12	95248051	95248052	A00252:294:H3YWTDSX5:4:1213:22327:5556/1	60	+
chr12	95283780	95283781	A00252:294:H3YWTDSX5:4:1156:31575:25207/1	60	-
chr12	95296262	95296263	A00252:294:H3YWTDSX5:4:2228:8341:19633	60	-
chr12	95869434	95869435	A00252:294:H3YWTDSX5:4:1414:6451:17675/1	60	+
chr12	96267522	96267523	A00252:294:H3YWTDSX5:4:1117:14886:29465/1	60	+
chr12	96278592	96278593	A00252:294:H3YWTDSX5:4:2440:32271:5306	60	-
chr12	96279065	96279066	A00252:294:H3YWTDSX5:4:1107:26060:5008/1	60	-
chr12	96502736	96502737	A00252:294:H3YWTDSX5:4:1115:20455:19319/1	60	-
chr12	96899836	96899837	A00252:294:H3YWTDSX5:4:2254:31051:28651/1	60	-
chr12	98503511	98503512	A00252:294:H3YWTDSX5:4:1105:1913:28510/1	60	+
chr12	98664676	98664677	A00252:294:H3YWTDSX5:4:1103:10077:12023/1	60	+
chr12	99739018	99739019	A00252:294:H3YWTDSX5:4:1102:17924:34914/1	60	+
chr12	100298570	100298571	A00252:294:H3YWTDSX5:4:2621:31132:23124	60	-
chr12	100898678	100898679	A00252:294:H3YWTDSX5:4:1118:11695:9314/1	60	+
chr12	102101822	102101823	A00252:294:H3YWTDSX5:4:1168:18909:12508/1	60	-
chr12	104093110	104093111	A00252:294:H3YWTDSX5:4:1126:18376:15060/1	60	+
chr12	105140539	105140540	A00252:294:H3YWTDSX5:4:2642:21793:9674	60	-
chr12	106357032	106357033	A00252:294:H3YWTDSX5:4:2452:25997:28166/1	60	+
chr12	106450290	106450291	A00252:294:H3YWTDSX5:4:1256:28176:15499/1	60	+
chr12	106963692	106963693	A00252:294:H3YWTDSX5:4:1205:10185:3787/1	60	+
chr12	107022880	107022881	A00252:294:H3YWTDSX5:4:1123:8947:18427/1	60	-
chr12	107023602	107023603	A00252:294:H3YWTDSX5:4:1112:24560:29653/1	60	+
chr12	107032789	107032790	A00252:294:H3YWTDSX5:4:1113:19190:16595/1	60	-
chr12	107535359	107535360	A00252:294:H3YWTDSX5:4:1106:32298:32409/1	60	+
chr12	107857758	107857759	A00252:294:H3YWTDSX5:4:2408:16098:35102/1	60	+
chr12	108574220	108574221	A00252:294:H3YWTDSX5:4:1119:6885:7279/1	60	-
chr12	108681636	108681637	A00252:294:H3YWTDSX5:4:1147:31738:3317	60	+
chr12	108681641	108681642	A00252:294:H3YWTDSX5:4:1319:5701:6010/1	60	+
chr12	109072865	109072866	A00252:294:H3YWTDSX5:4:1132:19578:36151	60	-
chr12	109504341	109504342	A00252:294:H3YWTDSX5:4:1108:14597:17472/1	60	+
chr12	109851894	109851895	A00252:294:H3YWTDSX5:4:2258:24704:31125/1	60	+
chr12	109985974	109985975	A00252:294:H3YWTDSX5:4:1153:29894:15374/1	60	+
chr12	110016540	110016541	A00252:294:H3YWTDSX5:4:1127:8693:5306/1	60	+
chr12	110017383	110017384	A00252:294:H3YWTDSX5:4:1146:24460:25755/1	60	-
chr12	110151163	110151164	A00252:294:H3YWTDSX5:4:1427:28510:10942/1	60	+
chr12	110332281	110332282	A00252:294:H3YWTDSX5:4:1445:31295:22404/1	60	+
chr12	110548159	110548160	A00252:294:H3YWTDSX5:4:1110:31358:33818/1	60	-
chr12	110551780	110551781	A00252:294:H3YWTDSX5:4:1224:8856:10222	60	-
chr12	111539345	111539346	A00252:294:H3YWTDSX5:4:2671:4553:12696/1	60	+
chr12	111554293	111554294	A00252:294:H3YWTDSX5:4:2228:9019:29199/1	60	-
chr12	111562107	111562108	A00252:294:H3YWTDSX5:4:1146:2112:31046/1	60	-
chr12	111683702	111683703	A00252:294:H3YWTDSX5:4:1620:1099:34303/1	60	+
chr12	111873770	111873771	A00252:294:H3YWTDSX5:4:2671:4598:14246	60	+
chr12	111996877	111996878	A00252:294:H3YWTDSX5:4:1218:6117:24674	60	+
chr12	112056431	112056432	A00252:294:H3YWTDSX5:4:1354:13160:32925/1	60	+
chr12	112076821	112076822	A00252:294:H3YWTDSX5:4:1125:25102:24079/1	60	+
chr12	112076823	112076824	A00252:294:H3YWTDSX5:4:1355:1199:16438	60	+
chr12	112078528	112078529	A00252:294:H3YWTDSX5:4:1203:25473:24408/1	60	-
chr12	112083935	112083936	A00252:294:H3YWTDSX5:4:2365:26612:10410/1	60	-
chr12	112091292	112091293	A00252:294:H3YWTDSX5:4:2511:4300:1423/1	60	+
chr12	112239586	112239587	A00252:294:H3YWTDSX5:4:1651:11180:9518/1	60	-
chr12	112239587	112239588	A00252:294:H3YWTDSX5:4:1333:28872:3928/1	60	-
chr12	112257659	112257660	A00252:294:H3YWTDSX5:4:2178:25807:5008/1	60	-
chr12	112272334	112272335	A00252:294:H3YWTDSX5:4:1547:6777:11256/1	60	-
chr12	112272335	112272336	A00252:294:H3YWTDSX5:4:1151:15826:10300/1	60	-
chr12	112462556	112462557	A00252:294:H3YWTDSX5:4:1216:27118:6934/1	60	-
chr12	112489228	112489229	A00252:294:H3YWTDSX5:4:1344:28257:29042/1	60	+
chr12	112785799	112785800	A00252:294:H3YWTDSX5:4:2444:25319:13244/1	60	-
chr12	113281487	113281488	A00252:294:H3YWTDSX5:4:1114:25183:2300/1	60	-
chr12	113487811	113487812	A00252:294:H3YWTDSX5:4:2628:32163:21089	60	-
chr12	116091507	116091508	A00252:294:H3YWTDSX5:4:1110:32597:22905	60	-
chr12	116094475	116094476	A00252:294:H3YWTDSX5:4:2355:24198:1031	60	-
chr12	116195360	116195361	A00252:294:H3YWTDSX5:4:1139:18819:17801/1	60	+
chr12	116920257	116920258	A00252:294:H3YWTDSX5:4:2548:28438:2926	60	+
chr12	116937088	116937089	A00252:294:H3YWTDSX5:4:1101:11098:32424/1	60	+
chr12	118212112	118212113	A00252:294:H3YWTDSX5:4:1108:16477:7326/1	60	+
chr12	118212483	118212484	A00252:294:H3YWTDSX5:4:1112:23276:17754/1	60	-
chr12	118265558	118265559	A00252:294:H3YWTDSX5:4:2523:11749:34804	60	-
chr12	118296816	118296817	A00252:294:H3YWTDSX5:4:2145:24596:29559	60	-
chr12	118312907	118312908	A00252:294:H3YWTDSX5:4:1122:9706:28040/1	60	-
chr12	118326264	118326265	A00252:294:H3YWTDSX5:4:2547:26386:20102	60	-
chr12	118326683	118326684	A00252:294:H3YWTDSX5:4:1378:14606:18051	60	-
chr12	119722852	119722853	A00252:294:H3YWTDSX5:4:1240:14543:36886/1	60	+
chr12	119790864	119790865	A00252:294:H3YWTDSX5:4:1660:21911:31829	60	+
chr12	119869240	119869241	A00252:294:H3YWTDSX5:4:1444:27724:20196	60	-
chr12	119883112	119883113	A00252:294:H3YWTDSX5:4:2524:20130:14591	60	-
chr12	120035740	120035741	A00252:294:H3YWTDSX5:4:2418:3956:2268	60	+
chr12	120036909	120036910	A00252:294:H3YWTDSX5:4:1425:8748:20275/1	60	+
chr12	120178219	120178220	A00252:294:H3YWTDSX5:4:1155:21070:16282/1	60	+
chr12	120182561	120182562	A00252:294:H3YWTDSX5:4:1110:9661:5415	60	-
chr12	120199304	120199305	A00252:294:H3YWTDSX5:4:1155:9688:30295/1	60	-
chr12	120471946	120471947	A00252:294:H3YWTDSX5:4:1112:20817:4883/1	60	+
chr12	120510811	120510812	A00252:294:H3YWTDSX5:4:1101:17978:2002/1	60	+
chr12	120538286	120538287	A00252:294:H3YWTDSX5:4:1214:7952:30984/1	60	+
chr12	120551023	120551024	A00252:294:H3YWTDSX5:4:1145:7654:23860	60	-
chr12	120801446	120801447	A00252:294:H3YWTDSX5:4:1141:29622:36573/1	60	+
chr12	120802252	120802253	A00252:294:H3YWTDSX5:4:1110:8431:34256/1	60	-
chr12	120803387	120803388	A00252:294:H3YWTDSX5:4:1141:10637:16219	60	+
chr12	120817026	120817027	A00252:294:H3YWTDSX5:4:1122:16034:3302/1	60	-
chr12	120820907	120820908	A00252:294:H3YWTDSX5:4:1101:20175:5713	60	-
chr12	120883475	120883476	A00252:294:H3YWTDSX5:4:1423:32506:32988/1	60	-
chr12	121002804	121002805	A00252:294:H3YWTDSX5:4:1269:31873:9283	60	+
chr12	121077309	121077310	A00252:294:H3YWTDSX5:4:1428:23683:31548/1	60	+
chr12	121330476	121330477	A00252:294:H3YWTDSX5:4:1107:5638:11256/1	60	-
chr12	121343955	121343956	A00252:294:H3YWTDSX5:4:1102:3513:24549/1	60	+
chr12	121824732	121824733	A00252:294:H3YWTDSX5:4:1101:30526:34194/1	60	+
chr12	121908629	121908630	A00252:294:H3YWTDSX5:4:2232:30210:15734	60	-
chr12	121908632	121908633	A00252:294:H3YWTDSX5:4:2576:29152:18505	60	-
chr12	122101226	122101227	A00252:294:H3YWTDSX5:4:1509:1307:27054/1	60	+
chr12	122214609	122214610	A00252:294:H3YWTDSX5:4:1152:14498:9157/1	60	-
chr12	122219180	122219181	A00252:294:H3YWTDSX5:4:2537:28908:25911/1	60	+
chr12	122294202	122294203	A00252:294:H3YWTDSX5:4:1355:16251:21245	60	-
chr12	122377863	122377864	A00252:294:H3YWTDSX5:4:1153:17273:4789/1	60	-
chr12	122480013	122480014	A00252:294:H3YWTDSX5:4:1503:10493:30279	60	+
chr12	122483340	122483341	A00252:294:H3YWTDSX5:4:1131:25111:25535/1	60	+
chr12	122496000	122496001	A00252:294:H3YWTDSX5:4:1110:9353:22357/1	60	+
chr12	122513455	122513456	A00252:294:H3YWTDSX5:4:1125:14416:32095/1	60	+
chr12	122513918	122513919	A00252:294:H3YWTDSX5:4:1123:26096:11115/1	60	-
chr12	122540624	122540625	A00252:294:H3YWTDSX5:4:1229:15926:14231/1	60	+
chr12	122543362	122543363	A00252:294:H3YWTDSX5:4:1105:11369:15295/1	60	+
chr12	122545112	122545113	A00252:294:H3YWTDSX5:4:1537:30337:14231/1	60	-
chr12	122579727	122579728	A00252:294:H3YWTDSX5:4:1241:6334:20478/1	60	-
chr12	122598270	122598271	A00252:294:H3YWTDSX5:4:1107:26323:28385/1	60	-
chr12	122652287	122652288	A00252:294:H3YWTDSX5:4:1124:31955:3724/1	60	-
chr12	123154605	123154606	A00252:294:H3YWTDSX5:4:1151:1443:31234/1	60	+
chr12	123157706	123157707	A00252:294:H3YWTDSX5:4:1105:4634:31438/1	60	+
chr12	123162823	123162824	A00252:294:H3YWTDSX5:4:1573:7301:28479	60	-
chr12	123163925	123163926	A00252:294:H3YWTDSX5:4:1110:18439:14857/1	60	+
chr12	123165629	123165630	A00252:294:H3YWTDSX5:4:1144:30807:32894/1	60	-
chr12	123222005	123222006	A00252:294:H3YWTDSX5:4:2221:17725:5321/1	60	-
chr12	123302233	123302234	A00252:294:H3YWTDSX5:4:1147:28646:26522/1	60	-
chr12	123327883	123327884	A00252:294:H3YWTDSX5:4:1102:32307:5995/1	60	+
chr12	123409394	123409395	A00252:294:H3YWTDSX5:4:1159:5159:14027/1	60	+
chr12	123976950	123976951	A00252:294:H3YWTDSX5:4:1232:10529:26960	60	+
chr12	124009296	124009297	A00252:294:H3YWTDSX5:4:1245:28492:32236/1	60	+
chr12	124980480	124980481	A00252:294:H3YWTDSX5:4:1105:3477:10895	60	+
chr12	124983106	124983107	A00252:294:H3YWTDSX5:4:1113:7319:36777	60	+
chr12	126082509	126082510	A00252:294:H3YWTDSX5:4:2312:29668:36151/1	60	-
chr12	127168058	127168059	A00252:294:H3YWTDSX5:4:2645:11198:36918	60	-
chr12	128813422	128813423	A00252:294:H3YWTDSX5:4:1120:26992:29293/1	60	-
chr12	129207412	129207413	A00252:294:H3YWTDSX5:4:2357:31982:1861/1	60	+
chr12	129207413	129207414	A00252:294:H3YWTDSX5:4:2339:6253:20337/1	60	+
chr12	129447415	129447416	A00252:294:H3YWTDSX5:4:1147:18114:16767/1	60	+
chr12	129482368	129482369	A00252:294:H3YWTDSX5:4:1109:16197:6433/1	60	+
chr12	129590523	129590524	A00252:294:H3YWTDSX5:4:1101:14931:5181/1	60	+
chr12	131715231	131715232	A00252:294:H3YWTDSX5:4:2650:7310:29997	60	-
chr12	131939173	131939174	A00252:294:H3YWTDSX5:4:1160:9001:5274/1	60	+
chr12	131971925	131971926	A00252:294:H3YWTDSX5:4:2346:21296:6903	60	+
chr12	131975784	131975785	A00252:294:H3YWTDSX5:4:2515:27805:9940	60	+
chr12	132009022	132009023	A00252:294:H3YWTDSX5:4:1249:27353:15671	60	+
chr12	132022407	132022408	A00252:294:H3YWTDSX5:4:1613:18240:13855	60	-
chr12	132093096	132093097	A00252:294:H3YWTDSX5:4:1141:13467:35931/1	60	+
chr12	132479562	132479563	A00252:294:H3YWTDSX5:4:1112:19108:4116/1	60	+
chr12	132648106	132648107	A00252:294:H3YWTDSX5:4:1106:19515:12242/1	60	-
chr12	132648453	132648454	A00252:294:H3YWTDSX5:4:1172:27516:28667/1	60	+
chr12	132652693	132652694	A00252:294:H3YWTDSX5:4:1173:17879:2707/1	60	-
chr12	132654915	132654916	A00252:294:H3YWTDSX5:4:1210:26946:22294/1	60	+
chr12	132655844	132655845	A00252:294:H3YWTDSX5:4:2357:1633:36886	60	-
chr12	132818939	132818940	A00252:294:H3YWTDSX5:4:1633:15130:27477/1	60	+
chr12	133128166	133128167	A00252:294:H3YWTDSX5:4:1173:5801:28072/1	60	-
chr13	18176626	18176627	A00252:294:H3YWTDSX5:4:2137:29396:24158	60	-
chr13	20038160	20038161	A00252:294:H3YWTDSX5:4:1423:10050:28322	60	+
chr13	20781868	20781869	A00252:294:H3YWTDSX5:4:1175:20636:34851/1	60	-
chr13	20830569	20830570	A00252:294:H3YWTDSX5:4:1217:12735:34945/1	60	+
chr13	21391252	21391253	A00252:294:H3YWTDSX5:4:1164:26675:13056/1	60	-
chr13	21395473	21395474	A00252:294:H3YWTDSX5:4:1143:15347:9815/1	60	-
chr13	21542194	21542195	A00252:294:H3YWTDSX5:4:1106:16568:3787/1	60	+
chr13	23873829	23873830	A00252:294:H3YWTDSX5:4:1102:19786:27242/1	60	+
chr13	23873831	23873832	A00252:294:H3YWTDSX5:4:2151:21296:10661	60	+
chr13	25335598	25335599	A00252:294:H3YWTDSX5:4:1156:17427:27383/1	60	+
chr13	25338722	25338723	A00252:294:H3YWTDSX5:4:1154:1235:19695/1	60	-
chr13	26267633	26267634	A00252:294:H3YWTDSX5:4:2129:8784:25817	60	-
chr13	26634911	26634912	A00252:294:H3YWTDSX5:4:2603:27290:11177	60	-
chr13	27293642	27293643	A00252:294:H3YWTDSX5:4:1676:15311:10254/1	60	-
chr13	27429233	27429234	A00252:294:H3YWTDSX5:4:1225:29089:8938/1	60	-
chr13	28237069	28237070	A00252:294:H3YWTDSX5:4:2251:10890:20353/1	60	+
chr13	28335110	28335111	A00252:294:H3YWTDSX5:4:1548:10050:8563/1	60	-
chr13	29034578	29034579	A00252:294:H3YWTDSX5:4:1653:28836:22279	60	-
chr13	29034579	29034580	A00252:294:H3YWTDSX5:4:1135:18385:24032/1	60	-
chr13	29812575	29812576	A00252:294:H3YWTDSX5:4:1105:21585:29168/1	60	+
chr13	30368390	30368391	A00252:294:H3YWTDSX5:4:1419:29677:29246/1	60	-
chr13	31277889	31277890	A00252:294:H3YWTDSX5:4:1221:26838:28087/1	60	-
chr13	31388265	31388266	A00252:294:H3YWTDSX5:4:1660:28158:29403/1	60	+
chr13	32584297	32584298	A00252:294:H3YWTDSX5:4:1101:11035:27993/1	60	+
chr13	32584303	32584304	A00252:294:H3YWTDSX5:4:2239:29713:18380	60	+
chr13	33121357	33121358	A00252:294:H3YWTDSX5:4:2609:14904:8735	60	-
chr13	35365067	35365068	A00252:294:H3YWTDSX5:4:1303:30273:27743	60	+
chr13	35379945	35379946	A00252:294:H3YWTDSX5:4:1128:17553:5087/1	60	+
chr13	38323407	38323408	A00252:294:H3YWTDSX5:4:1108:20130:29058/1	60	-
chr13	38534406	38534407	A00252:294:H3YWTDSX5:4:1129:15275:7498/1	60	-
chr13	39008182	39008183	A00252:294:H3YWTDSX5:4:2623:21386:32268	60	-
chr13	39008183	39008184	A00252:294:H3YWTDSX5:4:1530:12481:21418	60	-
chr13	39725820	39725821	A00252:294:H3YWTDSX5:4:1131:18285:9580/1	60	-
chr13	40982921	40982922	A00252:294:H3YWTDSX5:4:1108:5864:14184/1	60	+
chr13	41172760	41172761	A00252:294:H3YWTDSX5:4:2316:14199:11929	60	-
chr13	41678060	41678061	A00252:294:H3YWTDSX5:4:1113:31331:6965/1	60	+
chr13	41692486	41692487	A00252:294:H3YWTDSX5:4:1107:2483:17002/1	60	+
[truncated: 6,002 more rows]
