# Supplementary material for: HIV-1 capsid stability enables inositol phosphate-independent infection of target cells and promotes integration into genes
Source: PLoS Pathog. 2023 Jun 2;19(6):e1011423. doi: 10.1371/journal.ppat.1011423 (PMC10266667; doi:10.1371/journal.ppat.1011423)
Supplement: S2 Data — (TAR.GZ) [file ppat.1011423.s013.tar.gz › CEM_WT_B/CA_T200I/Unique_hg38_integration_sites/8806-GS-9.bed]

chr1	816507	816508	A00252:294:H3YWTDSX5:4:1508:10321:1110/1	60	-
chr1	962193	962194	A00252:294:H3YWTDSX5:4:1416:26476:6574	60	+
chr1	1103678	1103679	A00252:294:H3YWTDSX5:4:1175:30418:18693/1	60	-
chr1	1263851	1263852	A00252:294:H3YWTDSX5:4:1101:16740:8061/1	60	+
chr1	1263852	1263853	A00252:294:H3YWTDSX5:4:2511:17381:2660	60	+
chr1	1263853	1263854	A00252:294:H3YWTDSX5:4:1234:17490:33536/1	60	+
chr1	1267721	1267722	A00252:294:H3YWTDSX5:4:1517:25165:11287	60	-
chr1	1388133	1388134	A00252:294:H3YWTDSX5:4:1467:30156:9064	60	-
chr1	1476634	1476635	A00252:294:H3YWTDSX5:4:1117:8495:15358/1	60	+
chr1	1558576	1558577	A00252:294:H3YWTDSX5:4:1105:10700:22467/1	60	-
chr1	1647279	1647280	A00252:294:H3YWTDSX5:4:1103:22236:32017/1	60	+
chr1	1803468	1803469	A00252:294:H3YWTDSX5:4:1133:16080:13182/1	60	+
chr1	1820104	1820105	A00252:294:H3YWTDSX5:4:1322:7708:1532/1	60	+
chr1	7800607	7800608	A00252:294:H3YWTDSX5:4:1106:26955:10817/1	60	+
chr1	8575358	8575359	A00252:294:H3YWTDSX5:4:1148:9688:2018/1	60	+
chr1	8575359	8575360	A00252:294:H3YWTDSX5:4:2647:14082:10379	60	+
chr1	8777359	8777360	A00252:294:H3YWTDSX5:4:1318:26404:18975	60	-
chr1	9820172	9820173	A00252:294:H3YWTDSX5:4:1103:3504:8469/1	60	+
chr1	10037236	10037237	A00252:294:H3YWTDSX5:4:1456:18936:31281/1	60	-
chr1	10094528	10094529	A00252:294:H3YWTDSX5:4:1656:17662:19210/1	60	-
chr1	10134088	10134089	A00252:294:H3YWTDSX5:4:1140:18566:28260/1	60	-
chr1	10270427	10270428	A00252:294:H3YWTDSX5:4:1103:13702:31360/1	60	+
chr1	10274557	10274558	A00252:294:H3YWTDSX5:4:1314:13883:1047/1	60	-
chr1	10526823	10526824	A00252:294:H3YWTDSX5:4:1203:8594:36730	60	+
chr1	11228172	11228173	A00252:294:H3YWTDSX5:4:1506:12029:36667	60	-
chr1	15626153	15626154	A00252:294:H3YWTDSX5:4:1102:21224:10535	60	+
chr1	15881004	15881005	A00252:294:H3YWTDSX5:4:2647:23005:10175	60	+
chr1	16296810	16296811	A00252:294:H3YWTDSX5:4:1101:18349:9439/1	60	-
chr1	20739749	20739750	A00252:294:H3YWTDSX5:4:1410:15447:12085	60	-
chr1	21137882	21137883	A00252:294:H3YWTDSX5:4:1107:25310:31923/1	60	+
chr1	21728880	21728881	A00252:294:H3YWTDSX5:4:1148:2040:30984/1	60	+
chr1	23025049	23025050	A00252:294:H3YWTDSX5:4:1101:30617:7232/1	60	+
chr1	23116337	23116338	A00252:294:H3YWTDSX5:4:2151:22851:5087	60	-
chr1	23116338	23116339	A00252:294:H3YWTDSX5:4:1454:10936:28291	60	-
chr1	23116339	23116340	A00252:294:H3YWTDSX5:4:1464:32054:2049/1	60	-
chr1	23304060	23304061	A00252:294:H3YWTDSX5:4:1105:28772:8891	60	-
chr1	23307334	23307335	A00252:294:H3YWTDSX5:4:1137:8820:24533/1	60	-
chr1	23313199	23313200	A00252:294:H3YWTDSX5:4:1104:12879:31845	60	+
chr1	23337862	23337863	A00252:294:H3YWTDSX5:4:1163:23330:1595/1	60	-
chr1	24650105	24650106	A00252:294:H3YWTDSX5:4:1263:31756:14090/1	60	-
chr1	25482549	25482550	A00252:294:H3YWTDSX5:4:2111:3848:26099	60	-
chr1	25979026	25979027	A00252:294:H3YWTDSX5:4:1176:15872:6997/1	60	+
chr1	26237292	26237293	A00252:294:H3YWTDSX5:4:2474:31693:18302	60	-
chr1	26727062	26727063	A00252:294:H3YWTDSX5:4:1106:5565:22498/1	60	-
chr1	26729078	26729079	A00252:294:H3YWTDSX5:4:1104:18927:14262/1	60	+
chr1	26729079	26729080	A00252:294:H3YWTDSX5:4:2647:28375:14340	60	+
chr1	28065445	28065446	A00252:294:H3YWTDSX5:4:1468:12400:20838/1	60	+
chr1	28239408	28239409	A00252:294:H3YWTDSX5:4:1349:20428:36025/1	60	-
chr1	28967578	28967579	A00252:294:H3YWTDSX5:4:1144:22046:10614/1	60	+
chr1	29065946	29065947	A00252:294:H3YWTDSX5:4:1655:5385:26381/1	60	-
chr1	31911981	31911982	A00252:294:H3YWTDSX5:4:1407:10502:16642	60	+
chr1	31918643	31918644	A00252:294:H3YWTDSX5:4:1112:23240:27680/1	60	+
chr1	32317858	32317859	A00252:294:H3YWTDSX5:4:1250:5330:13823	60	+
chr1	32482444	32482445	A00252:294:H3YWTDSX5:4:1139:29441:5572/1	60	-
chr1	32600731	32600732	A00252:294:H3YWTDSX5:4:1126:16821:20603/1	60	+
chr1	32680289	32680290	A00252:294:H3YWTDSX5:4:1150:19533:27962/1	60	+
chr1	32832619	32832620	A00252:294:H3YWTDSX5:4:1130:30228:34741/1	60	+
chr1	35388135	35388136	A00252:294:H3YWTDSX5:4:2362:13458:14841/1	60	-
chr1	35393020	35393021	A00252:294:H3YWTDSX5:4:2468:8034:30530	60	+
chr1	35977385	35977386	A00252:294:H3YWTDSX5:4:1114:15411:34319/1	60	-
chr1	37586469	37586470	A00252:294:H3YWTDSX5:4:1102:5077:1235/1	60	+
chr1	37586470	37586471	A00252:294:H3YWTDSX5:4:2470:24379:18192	60	+
chr1	37586478	37586479	A00252:294:H3YWTDSX5:4:1375:2157:36385/1	60	+
chr1	39297558	39297559	A00252:294:H3YWTDSX5:4:2374:7844:7122	60	-
chr1	40193412	40193413	A00252:294:H3YWTDSX5:4:1271:25626:10802/1	60	+
chr1	40290818	40290819	A00252:294:H3YWTDSX5:4:2554:5213:22858	60	+
chr1	40382558	40382559	A00252:294:H3YWTDSX5:4:1103:17915:22905	60	+
chr1	40382559	40382560	A00252:294:H3YWTDSX5:4:1674:30761:19977	60	+
chr1	40441092	40441093	A00252:294:H3YWTDSX5:4:1236:23493:20885	60	+
chr1	42065220	42065221	A00252:294:H3YWTDSX5:4:2402:13738:12477/1	60	+
chr1	42265530	42265531	A00252:294:H3YWTDSX5:4:1107:6479:36229/1	60	-
chr1	42779158	42779159	A00252:294:H3YWTDSX5:4:2472:13123:7341/1	60	-
chr1	43714766	43714767	A00252:294:H3YWTDSX5:4:1208:5023:31986/1	60	+
chr1	43714768	43714769	A00252:294:H3YWTDSX5:4:2401:30183:12117	60	+
chr1	43738469	43738470	A00252:294:H3YWTDSX5:4:1123:10646:11350/1	60	-
chr1	43751271	43751272	A00252:294:H3YWTDSX5:4:1142:9842:22138/1	60	-
chr1	44323016	44323017	A00252:294:H3YWTDSX5:4:1225:2908:18490	60	-
chr1	44902651	44902652	A00252:294:H3YWTDSX5:4:1141:17852:10300/1	60	-
chr1	44944251	44944252	A00252:294:H3YWTDSX5:4:1107:16785:6637/1	60	+
chr1	45685209	45685210	A00252:294:H3YWTDSX5:4:2375:13829:28761	60	-
chr1	45738721	45738722	A00252:294:H3YWTDSX5:4:1453:30644:13291	60	-
chr1	46082358	46082359	A00252:294:H3YWTDSX5:4:2266:3830:6809/1	60	-
chr1	46838037	46838038	A00252:294:H3YWTDSX5:4:1102:30653:30499/1	60	-
chr1	51466309	51466310	A00252:294:H3YWTDSX5:4:1110:32190:1438	60	-
chr1	52624325	52624326	A00252:294:H3YWTDSX5:4:2342:6922:1485/1	60	-
chr1	53924678	53924679	A00252:294:H3YWTDSX5:4:1106:7970:6840/1	60	-
chr1	67419307	67419308	A00252:294:H3YWTDSX5:4:1133:14027:11725/1	60	+
chr1	69023597	69023598	A00252:294:H3YWTDSX5:4:1438:30834:19100	60	-
chr1	70253949	70253950	A00252:294:H3YWTDSX5:4:2656:23990:27101	60	-
chr1	72372572	72372573	A00252:294:H3YWTDSX5:4:1416:14534:20243/1	60	-
chr1	76413815	76413816	A00252:294:H3YWTDSX5:4:1117:28682:8954/1	60	-
chr1	82841938	82841939	A00252:294:H3YWTDSX5:4:1563:24343:34287/1	60	-
chr1	84481607	84481608	A00252:294:H3YWTDSX5:4:1263:20907:5635	60	-
chr1	87371550	87371551	A00252:294:H3YWTDSX5:4:1651:14018:17002/1	60	-
chr1	88492917	88492918	A00252:294:H3YWTDSX5:4:1573:24614:22764	60	-
chr1	91066289	91066290	A00252:294:H3YWTDSX5:4:2656:30734:25598/1	60	-
chr1	92331852	92331853	A00252:294:H3YWTDSX5:4:1125:29794:12571/1	60	-
chr1	92339647	92339648	A00252:294:H3YWTDSX5:4:1129:9200:12320/1	60	+
chr1	92513746	92513747	A00252:294:H3YWTDSX5:4:2461:24035:24893/1	60	-
chr1	92527828	92527829	A00252:294:H3YWTDSX5:4:1117:20374:10567/1	60	+
chr1	92574069	92574070	A00252:294:H3YWTDSX5:4:1118:12816:35712/1	60	+
chr1	92583646	92583647	A00252:294:H3YWTDSX5:4:1665:3595:19116/1	60	+
chr1	92699371	92699372	A00252:294:H3YWTDSX5:4:1113:22281:17942/1	60	-
chr1	92863698	92863699	A00252:294:H3YWTDSX5:4:1119:26115:18098/1	60	+
chr1	93042260	93042261	A00252:294:H3YWTDSX5:4:1173:32407:24048/1	60	-
chr1	93062822	93062823	A00252:294:H3YWTDSX5:4:1245:5981:20055	60	-
chr1	93351953	93351954	A00252:294:H3YWTDSX5:4:1105:8187:9157/1	60	-
chr1	97303853	97303854	A00252:294:H3YWTDSX5:4:2252:24071:8077/1	60	-
chr1	97828435	97828436	A00252:294:H3YWTDSX5:4:1152:14073:32941/1	60	+
chr1	98412832	98412833	A00252:294:H3YWTDSX5:4:1110:8214:11804/1	60	-
chr1	98448701	98448702	A00252:294:H3YWTDSX5:4:1231:11469:34507/1	60	+
chr1	100406472	100406473	A00252:294:H3YWTDSX5:4:1133:15980:23563/1	60	+
chr1	104640774	104640775	A00252:294:H3YWTDSX5:4:1126:8043:21089/1	60	-
chr1	108194689	108194690	A00252:294:H3YWTDSX5:4:1171:32054:28354/1	60	-
chr1	108982108	108982109	A00252:294:H3YWTDSX5:4:1137:28140:36511/1	60	-
chr1	110373260	110373261	A00252:294:H3YWTDSX5:4:2123:5565:18114	60	-
chr1	113809462	113809463	A00252:294:H3YWTDSX5:4:1226:21902:2691	60	+
chr1	114399083	114399084	A00252:294:H3YWTDSX5:4:1639:26133:27492/1	60	+
chr1	117463215	117463216	A00252:294:H3YWTDSX5:4:1103:28149:5400/1	60	-
chr1	145807696	145807697	A00252:294:H3YWTDSX5:4:1230:23475:14685/1	60	-
chr1	147264649	147264650	A00252:294:H3YWTDSX5:4:1114:23285:28761/1	60	+
chr1	147264651	147264652	A00252:294:H3YWTDSX5:4:2602:32633:35117	60	+
chr1	149971267	149971268	A00252:294:H3YWTDSX5:4:1105:16197:33426/1	60	-
chr1	150387146	150387147	A00252:294:H3YWTDSX5:4:1102:15447:12618/1	60	-
chr1	150469590	150469591	A00252:294:H3YWTDSX5:4:1557:2437:33019	60	-
chr1	150680166	150680167	A00252:294:H3YWTDSX5:4:1663:25084:9925	60	-
chr1	150680167	150680168	A00252:294:H3YWTDSX5:4:1137:11550:7560/1	60	-
chr1	150901868	150901869	A00252:294:H3YWTDSX5:4:1438:5249:29997/1	60	-
chr1	150954300	150954301	A00252:294:H3YWTDSX5:4:1133:20383:31594/1	60	+
chr1	153625012	153625013	A00252:294:H3YWTDSX5:4:1642:21748:10191	60	+
chr1	153845206	153845207	A00252:294:H3YWTDSX5:4:2370:29252:13886/1	60	+
chr1	154617515	154617516	A00252:294:H3YWTDSX5:4:1201:20057:28401	60	-
chr1	154976760	154976761	A00252:294:H3YWTDSX5:4:2647:14479:8750	60	-
chr1	155394870	155394871	A00252:294:H3YWTDSX5:4:1114:12753:18067/1	60	+
chr1	155473163	155473164	A00252:294:H3YWTDSX5:4:2133:5999:10003/1	60	+
chr1	155829800	155829801	A00252:294:H3YWTDSX5:4:1174:10330:26866/1	60	-
chr1	155915762	155915763	A00252:294:H3YWTDSX5:4:2647:24523:1971	60	+
chr1	155954731	155954732	A00252:294:H3YWTDSX5:4:1114:15899:19664/1	60	+
chr1	156979548	156979549	A00252:294:H3YWTDSX5:4:1267:29324:13792/1	60	+
chr1	159028189	159028190	A00252:294:H3YWTDSX5:4:2160:31891:13416	60	-
chr1	160346156	160346157	A00252:294:H3YWTDSX5:4:1115:19931:6637/1	60	+
chr1	160346157	160346158	A00252:294:H3YWTDSX5:4:2646:14163:12493/1	60	+
chr1	160574519	160574520	A00252:294:H3YWTDSX5:4:1105:25943:29324/1	60	+
chr1	161438274	161438275	A00252:294:H3YWTDSX5:4:1112:18439:29481/1	60	+
chr1	163334357	163334358	A00252:294:H3YWTDSX5:4:1110:14452:28964/1	60	+
chr1	165718876	165718877	A00252:294:H3YWTDSX5:4:2449:15691:24220	60	-
chr1	165742418	165742419	A00252:294:H3YWTDSX5:4:2568:20916:7341/1	60	-
chr1	165742420	165742421	A00252:294:H3YWTDSX5:4:1108:3323:36245/1	60	-
chr1	167223802	167223803	A00252:294:H3YWTDSX5:4:1206:28917:34726	60	-
chr1	167403049	167403050	A00252:294:H3YWTDSX5:4:1110:26901:27915/1	60	-
chr1	167922515	167922516	A00252:294:H3YWTDSX5:4:1110:21450:4194	60	+
chr1	167923481	167923482	A00252:294:H3YWTDSX5:4:1163:21423:8719/1	60	+
chr1	168042551	168042552	A00252:294:H3YWTDSX5:4:2118:12020:19867	60	-
chr1	170034822	170034823	A00252:294:H3YWTDSX5:4:2672:14353:10692	60	-
chr1	171709986	171709987	A00252:294:H3YWTDSX5:4:1623:29857:34788	60	-
chr1	173764527	173764528	A00252:294:H3YWTDSX5:4:1103:5150:31297/1	60	+
chr1	174427566	174427567	A00252:294:H3YWTDSX5:4:1117:9227:19100/1	60	+
chr1	174445772	174445773	A00252:294:H3YWTDSX5:4:1252:26702:7467	60	-
chr1	180021717	180021718	A00252:294:H3YWTDSX5:4:1115:16052:22842/1	60	+
chr1	180075079	180075080	A00252:294:H3YWTDSX5:4:1105:31421:9283/1	60	+
chr1	184064750	184064751	A00252:294:H3YWTDSX5:4:1103:2248:33285/1	60	+
chr1	185135847	185135848	A00252:294:H3YWTDSX5:4:1114:28393:1908/1	60	+
chr1	186339245	186339246	A00252:294:H3YWTDSX5:4:2505:12283:1877/1	60	+
chr1	187035932	187035933	A00252:294:H3YWTDSX5:4:1145:16947:21480/1	60	+
chr1	190308309	190308310	A00252:294:H3YWTDSX5:4:1459:12970:20917	60	+
chr1	191586225	191586226	A00252:294:H3YWTDSX5:4:1117:8693:22435/1	60	+
chr1	191586226	191586227	A00252:294:H3YWTDSX5:4:1129:23421:9267	60	+
chr1	192217782	192217783	A00252:294:H3YWTDSX5:4:1345:12608:29340	60	+
chr1	192368947	192368948	A00252:294:H3YWTDSX5:4:2233:30056:4758	60	-
chr1	193183087	193183088	A00252:294:H3YWTDSX5:4:1107:14678:28541/1	60	+
chr1	193511853	193511854	A00252:294:H3YWTDSX5:4:1117:18683:5478	60	+
chr1	194574638	194574639	A00252:294:H3YWTDSX5:4:1151:10493:27962	60	+
chr1	195172746	195172747	A00252:294:H3YWTDSX5:4:1127:1353:35900/1	60	-
chr1	196395122	196395123	A00252:294:H3YWTDSX5:4:2143:9191:36793	60	-
chr1	197653157	197653158	A00252:294:H3YWTDSX5:4:1127:16333:27680/1	60	-
chr1	199072531	199072532	A00252:294:H3YWTDSX5:4:1357:2230:4100/1	60	-
chr1	199159724	199159725	A00252:294:H3YWTDSX5:4:1109:22345:2644/1	60	+
chr1	201866513	201866514	A00252:294:H3YWTDSX5:4:2111:26241:1595	60	-
chr1	203394711	203394712	A00252:294:H3YWTDSX5:4:1108:21043:35837/1	60	+
chr1	206050539	206050540	A00252:294:H3YWTDSX5:4:1106:6207:6292/1	60	+
chr1	206070377	206070378	A00252:294:H3YWTDSX5:4:1101:19370:1908/1	60	+
chr1	206070378	206070379	A00252:294:H3YWTDSX5:4:1271:21640:28009	60	+
chr1	206579524	206579525	A00252:294:H3YWTDSX5:4:2666:16477:22889	60	+
chr1	206617472	206617473	A00252:294:H3YWTDSX5:4:2102:23927:3474	60	-
chr1	207782147	207782148	A00252:294:H3YWTDSX5:4:1659:2103:31375	60	-
chr1	212124392	212124393	A00252:294:H3YWTDSX5:4:1228:5159:20760/1	60	-
chr1	212736195	212736196	A00252:294:H3YWTDSX5:4:1102:26693:23954/1	60	-
chr1	216515774	216515775	A00252:294:H3YWTDSX5:4:1104:20329:9862/1	60	+
chr1	220123067	220123068	A00252:294:H3YWTDSX5:4:1438:1000:6762	60	-
chr1	220200330	220200331	A00252:294:H3YWTDSX5:4:1169:26576:15170/1	60	+
chr1	222561194	222561195	A00252:294:H3YWTDSX5:4:2437:9634:30044/1	60	-
chr1	222564203	222564204	A00252:294:H3YWTDSX5:4:1637:3983:7482	60	+
chr1	223795088	223795089	A00252:294:H3YWTDSX5:4:1101:27299:16266/1	60	+
chr1	223795089	223795090	A00252:294:H3YWTDSX5:4:2647:30635:11240	60	+
chr1	224308626	224308627	A00252:294:H3YWTDSX5:4:2627:6551:2691/1	60	-
chr1	225419340	225419341	A00252:294:H3YWTDSX5:4:1105:7021:14340/1	60	-
chr1	226069107	226069108	A00252:294:H3YWTDSX5:4:1632:7184:14372/1	60	-
chr1	226285572	226285573	A00252:294:H3YWTDSX5:4:1176:25690:8124	60	+
chr1	228230619	228230620	A00252:294:H3YWTDSX5:4:1134:11107:36041	60	-
chr1	228230620	228230621	A00252:294:H3YWTDSX5:4:1225:13485:12132/1	60	-
chr1	228233876	228233877	A00252:294:H3YWTDSX5:4:1120:19506:23782	60	-
chr1	228261671	228261672	A00252:294:H3YWTDSX5:4:1174:26883:3771/1	60	+
chr1	229322910	229322911	A00252:294:H3YWTDSX5:4:1106:31087:11553/1	60	-
chr1	229458182	229458183	A00252:294:H3YWTDSX5:4:2143:8187:7936	60	-
chr1	229484665	229484666	A00252:294:H3YWTDSX5:4:1317:22788:34006	60	+
chr1	229633520	229633521	A00252:294:H3YWTDSX5:4:1107:17942:24455/1	60	+
chr1	229633521	229633522	A00252:294:H3YWTDSX5:4:2647:13829:6652	60	+
chr1	230240965	230240966	A00252:294:H3YWTDSX5:4:1101:28013:4257/1	60	+
chr1	230240967	230240968	A00252:294:H3YWTDSX5:4:2150:27001:33505	60	+
chr1	233150738	233150739	A00252:294:H3YWTDSX5:4:1155:24270:14058/1	60	+
chr1	233918698	233918699	A00252:294:H3YWTDSX5:4:1545:18023:31767	60	-
chr1	235124872	235124873	A00252:294:H3YWTDSX5:4:1234:12292:21339/1	60	-
chr1	243632801	243632802	A00252:294:H3YWTDSX5:4:1535:23357:1517/1	60	-
chr1	245114869	245114870	A00252:294:H3YWTDSX5:4:1261:10664:26506/1	60	+
chr1	245265069	245265070	A00252:294:H3YWTDSX5:4:2564:26096:2159	60	-
chr1	246186122	246186123	A00252:294:H3YWTDSX5:4:2405:13865:33082	60	-
chr1	246876354	246876355	A00252:294:H3YWTDSX5:4:1114:29731:7075/1	60	+
chr1	246876355	246876356	A00252:294:H3YWTDSX5:4:2647:8223:9251	60	+
chr10	63754	63755	A00252:294:H3YWTDSX5:4:1278:24460:31422	60	+
chr10	193238	193239	A00252:294:H3YWTDSX5:4:1104:1958:10770/1	60	+
chr10	204195	204196	A00252:294:H3YWTDSX5:4:1109:23357:14199/1	60	+
chr10	204196	204197	A00252:294:H3YWTDSX5:4:1637:26684:16172	60	+
chr10	840472	840473	A00252:294:H3YWTDSX5:4:2343:16242:2754/1	60	-
chr10	840473	840474	A00252:294:H3YWTDSX5:4:2361:2564:12414/1	60	-
chr10	3042214	3042215	A00252:294:H3YWTDSX5:4:2318:24099:5744	60	-
chr10	5809190	5809191	A00252:294:H3YWTDSX5:4:1319:12915:26115	60	-
chr10	6517507	6517508	A00252:294:H3YWTDSX5:4:1102:27887:7232/1	60	+
chr10	6560028	6560029	A00252:294:H3YWTDSX5:4:1443:9290:2487/1	60	-
chr10	7229406	7229407	A00252:294:H3YWTDSX5:4:2218:32515:8234/1	60	-
chr10	11953412	11953413	A00252:294:H3YWTDSX5:4:2103:31955:5134	60	-
chr10	14407074	14407075	A00252:294:H3YWTDSX5:4:1122:18493:35837/1	60	+
chr10	17173739	17173740	A00252:294:H3YWTDSX5:4:1626:28556:15186	60	-
chr10	17660563	17660564	A00252:294:H3YWTDSX5:4:1162:13485:30326/1	60	-
chr10	18595805	18595806	A00252:294:H3YWTDSX5:4:1131:22182:34115/1	60	+
chr10	21538623	21538624	A00252:294:H3YWTDSX5:4:1104:25084:1501/1	60	+
chr10	21927579	21927580	A00252:294:H3YWTDSX5:4:2234:10728:3944/1	60	-
chr10	22267846	22267847	A00252:294:H3YWTDSX5:4:1416:28583:23531/1	60	+
chr10	27075174	27075175	A00252:294:H3YWTDSX5:4:1258:13449:37059	60	+
chr10	28586344	28586345	A00252:294:H3YWTDSX5:4:2219:23402:12524	60	-
chr10	28759060	28759061	A00252:294:H3YWTDSX5:4:1104:29487:23093/1	60	-
chr10	35017122	35017123	A00252:294:H3YWTDSX5:4:1104:9688:15953/1	60	+
chr10	35497774	35497775	A00252:294:H3YWTDSX5:4:1120:8458:8500/1	60	+
chr10	45639918	45639919	A00252:294:H3YWTDSX5:4:1311:8495:26412/1	60	+
chr10	50314631	50314632	A00252:294:H3YWTDSX5:4:1422:31349:14387/1	60	+
chr10	50448069	50448070	A00252:294:H3YWTDSX5:4:1108:8621:3427/1	60	+
chr10	58790617	58790618	A00252:294:H3YWTDSX5:4:1422:24966:24690/1	60	-
chr10	63237549	63237550	A00252:294:H3YWTDSX5:4:1151:30210:31203/1	60	+
chr10	65985557	65985558	A00252:294:H3YWTDSX5:4:1102:10863:31673/1	60	+
chr10	67935331	67935332	A00252:294:H3YWTDSX5:4:1150:2175:16908/1	60	-
chr10	68507494	68507495	A00252:294:H3YWTDSX5:4:1122:26729:5729/1	60	-
chr10	68537535	68537536	A00252:294:H3YWTDSX5:4:1266:12970:18850/1	60	-
chr10	71314280	71314281	A00252:294:H3YWTDSX5:4:1259:9796:31015/1	60	+
chr10	74236300	74236301	A00252:294:H3YWTDSX5:4:1102:8639:26694/1	60	+
chr10	74398123	74398124	A00252:294:H3YWTDSX5:4:1131:5656:19241/1	60	+
chr10	80637127	80637128	A00252:294:H3YWTDSX5:4:1110:10384:19445/1	60	-
chr10	88330830	88330831	A00252:294:H3YWTDSX5:4:1114:12093:4335/1	60	+
chr10	88916528	88916529	A00252:294:H3YWTDSX5:4:1136:19045:26553/1	60	-
chr10	89603413	89603414	A00252:294:H3YWTDSX5:4:1626:13666:32362	60	-
chr10	89696799	89696800	A00252:294:H3YWTDSX5:4:1125:9263:12336/1	60	+
chr10	91486158	91486159	A00252:294:H3YWTDSX5:4:1159:22715:7701/1	60	+
chr10	91834832	91834833	A00252:294:H3YWTDSX5:4:1173:29026:19319/1	60	-
chr10	92202365	92202366	A00252:294:H3YWTDSX5:4:2237:23583:11428/1	60	-
chr10	93234364	93234365	A00252:294:H3YWTDSX5:4:1101:25373:7326/1	60	+
chr10	93234365	93234366	A00252:294:H3YWTDSX5:4:2415:7798:34601	60	+
chr10	93687744	93687745	A00252:294:H3YWTDSX5:4:1115:28519:31219/1	60	+
chr10	94605845	94605846	A00252:294:H3YWTDSX5:4:1106:2175:10802/1	60	+
chr10	94605846	94605847	A00252:294:H3YWTDSX5:4:2159:19343:29481	60	+
chr10	95257746	95257747	A00252:294:H3YWTDSX5:4:1103:32398:4272/1	60	-
chr10	96549599	96549600	A00252:294:H3YWTDSX5:4:2211:3179:15546	60	-
chr10	96553411	96553412	A00252:294:H3YWTDSX5:4:1106:16288:35681/1	60	+
chr10	96553413	96553414	A00252:294:H3YWTDSX5:4:1512:15637:28698/1	60	+
chr10	98166913	98166914	A00252:294:H3YWTDSX5:4:1136:29595:9001/1	60	-
chr10	100130954	100130955	A00252:294:H3YWTDSX5:4:1104:6307:1391/1	60	+
chr10	100130955	100130956	A00252:294:H3YWTDSX5:4:1558:31530:12665	60	+
chr10	100130957	100130958	A00252:294:H3YWTDSX5:4:2331:14570:33113	60	+
chr10	101479904	101479905	A00252:294:H3YWTDSX5:4:1517:6108:32424/1	60	-
chr10	102751807	102751808	A00252:294:H3YWTDSX5:4:1122:6605:23453/1	60	+
chr10	103152529	103152530	A00252:294:H3YWTDSX5:4:1376:12156:32722	60	-
chr10	103169430	103169431	A00252:294:H3YWTDSX5:4:1320:30047:28040	60	-
chr10	103169431	103169432	A00252:294:H3YWTDSX5:4:1104:11098:27946	60	-
chr10	103313713	103313714	A00252:294:H3YWTDSX5:4:1218:32009:8547	60	-
chr10	103347814	103347815	A00252:294:H3YWTDSX5:4:1337:21974:30154/1	60	-
chr10	110083373	110083374	A00252:294:H3YWTDSX5:4:1401:23800:9392/1	60	+
chr10	110099354	110099355	A00252:294:H3YWTDSX5:4:1160:20790:24659/1	60	-
chr10	110244949	110244950	A00252:294:H3YWTDSX5:4:1106:18783:34961/1	60	-
chr10	110267232	110267233	A00252:294:H3YWTDSX5:4:1143:30662:6120/1	60	-
chr10	111791217	111791218	A00252:294:H3YWTDSX5:4:2137:12608:19445	60	+
chr10	114171056	114171057	A00252:294:H3YWTDSX5:4:1220:10755:31892	60	+
chr10	114964818	114964819	A00252:294:H3YWTDSX5:4:1122:17300:19586/1	60	+
chr10	118319967	118319968	A00252:294:H3YWTDSX5:4:1103:1985:2519/1	60	+
chr10	121831669	121831670	A00252:294:H3YWTDSX5:4:1122:13512:32722	60	+
chr10	123004024	123004025	A00252:294:H3YWTDSX5:4:2349:20799:7576	60	-
chr10	124758482	124758483	A00252:294:H3YWTDSX5:4:2408:1994:9987/1	60	-
chr10	124925128	124925129	A00252:294:H3YWTDSX5:4:1120:30029:1579/1	60	+
chr10	129603262	129603263	A00252:294:H3YWTDSX5:4:1136:30436:36229/1	60	-
chr10	129992850	129992851	A00252:294:H3YWTDSX5:4:2344:16740:28635/1	60	+
chr10	131166597	131166598	A00252:294:H3YWTDSX5:4:1102:32280:28463/1	60	-
chr10	131166598	131166599	A00252:294:H3YWTDSX5:4:1647:10203:36354/1	60	-
chr10	133410801	133410802	A00252:294:H3YWTDSX5:4:1106:2790:34225/1	60	+
chr11	241905	241906	A00252:294:H3YWTDSX5:4:1521:28330:28635/1	60	+
chr11	511242	511243	A00252:294:H3YWTDSX5:4:1206:6949:25645/1	60	+
chr11	752821	752822	A00252:294:H3YWTDSX5:4:1112:17653:33567/1	60	+
chr11	1364120	1364121	A00252:294:H3YWTDSX5:4:1125:24053:14559	60	+
chr11	3363780	3363781	A00252:294:H3YWTDSX5:4:1324:29975:14888	60	-
chr11	3627920	3627921	A00252:294:H3YWTDSX5:4:1276:30237:27680/1	60	+
chr11	3777107	3777108	A00252:294:H3YWTDSX5:4:1265:10031:14606/1	60	-
chr11	3937604	3937605	A00252:294:H3YWTDSX5:4:1654:31656:34554	60	-
chr11	4079405	4079406	A00252:294:H3YWTDSX5:4:1230:4996:8923	60	+
chr11	9841873	9841874	A00252:294:H3YWTDSX5:4:1116:31937:26835/1	60	+
chr11	10119697	10119698	A00252:294:H3YWTDSX5:4:1151:12400:31767/1	60	-
chr11	11849384	11849385	A00252:294:H3YWTDSX5:4:2516:14525:5102	60	-
chr11	11849386	11849387	A00252:294:H3YWTDSX5:4:1174:25708:1705	60	-
chr11	18340260	18340261	A00252:294:H3YWTDSX5:4:1104:10936:19053/1	60	+
chr11	20401764	20401765	A00252:294:H3YWTDSX5:4:1104:27896:27320/1	60	+
chr11	20401765	20401766	A00252:294:H3YWTDSX5:4:2226:19352:33035/1	60	+
chr11	20447044	20447045	A00252:294:H3YWTDSX5:4:1405:31114:13886	60	-
chr11	23569863	23569864	A00252:294:H3YWTDSX5:4:1414:2103:30624/1	60	+
chr11	23569865	23569866	A00252:294:H3YWTDSX5:4:2420:5493:25473	60	+
chr11	23574471	23574472	A00252:294:H3YWTDSX5:4:2124:16450:3364/1	60	+
chr11	28067137	28067138	A00252:294:H3YWTDSX5:4:1101:16749:10708/1	60	-
chr11	28075340	28075341	A00252:294:H3YWTDSX5:4:2651:11966:35524	60	-
chr11	31422650	31422651	A00252:294:H3YWTDSX5:4:1105:19660:33066/1	60	+
chr11	31426537	31426538	A00252:294:H3YWTDSX5:4:1110:8693:6402/1	60	-
chr11	33103324	33103325	A00252:294:H3YWTDSX5:4:1103:3757:2926/1	60	-
chr11	33204006	33204007	A00252:294:H3YWTDSX5:4:1648:2573:4194/1	60	-
chr11	37315423	37315424	A00252:294:H3YWTDSX5:4:1126:10257:31062/1	60	-
chr11	37678793	37678794	A00252:294:H3YWTDSX5:4:1108:2862:19445/1	60	+
chr11	38468196	38468197	A00252:294:H3YWTDSX5:4:2419:22363:16485	60	-
chr11	38547060	38547061	A00252:294:H3YWTDSX5:4:1106:4580:4163/1	60	+
chr11	45183886	45183887	A00252:294:H3YWTDSX5:4:2647:20247:11256/1	60	-
chr11	45183887	45183888	A00252:294:H3YWTDSX5:4:1120:25988:16313/1	60	-
chr11	46000030	46000031	A00252:294:H3YWTDSX5:4:1109:24686:10864/1	60	+
chr11	46956768	46956769	A00252:294:H3YWTDSX5:4:1113:9534:6449/1	60	+
chr11	47309463	47309464	A00252:294:H3YWTDSX5:4:1102:5810:12305/1	60	+
chr11	47309464	47309465	A00252:294:H3YWTDSX5:4:1534:12409:11741/1	60	+
chr11	47309465	47309466	A00252:294:H3YWTDSX5:4:1308:1985:20118	60	+
chr11	47874883	47874884	A00252:294:H3YWTDSX5:4:2631:20518:22686/1	60	+
chr11	59150058	59150059	A00252:294:H3YWTDSX5:4:1644:15519:5885/1	60	-
chr11	59560335	59560336	A00252:294:H3YWTDSX5:4:1245:28330:32049	60	+
chr11	60655201	60655202	A00252:294:H3YWTDSX5:4:1557:23457:1344/1	60	-
chr11	61254015	61254016	A00252:294:H3YWTDSX5:4:1238:21956:29559/1	60	-
chr11	61367987	61367988	A00252:294:H3YWTDSX5:4:2645:7328:34945	60	-
chr11	62354492	62354493	A00252:294:H3YWTDSX5:4:2441:11586:13855	60	-
chr11	62576567	62576568	A00252:294:H3YWTDSX5:4:2140:19452:33865/1	60	-
chr11	62576568	62576569	A00252:294:H3YWTDSX5:4:1646:9869:10692	60	-
chr11	62742119	62742120	A00252:294:H3YWTDSX5:4:1270:19705:13322/1	60	+
chr11	62763476	62763477	A00252:294:H3YWTDSX5:4:1402:8151:30170/1	60	+
chr11	62796115	62796116	A00252:294:H3YWTDSX5:4:1134:31403:15170	60	-
chr11	62813202	62813203	A00252:294:H3YWTDSX5:4:1416:19226:25050/1	60	+
chr11	62822049	62822050	A00252:294:H3YWTDSX5:4:1120:14064:4178/1	60	+
chr11	63844880	63844881	A00252:294:H3YWTDSX5:4:2646:28619:28009/1	60	-
chr11	63844881	63844882	A00252:294:H3YWTDSX5:4:1629:14534:28322/1	60	-
chr11	64216033	64216034	A00252:294:H3YWTDSX5:4:1118:14687:6950	60	+
chr11	64772546	64772547	A00252:294:H3YWTDSX5:4:1105:5168:32142/1	60	+
chr11	64775595	64775596	A00252:294:H3YWTDSX5:4:1150:24831:7044/1	60	+
chr11	65097983	65097984	A00252:294:H3YWTDSX5:4:2323:17680:24752	60	-
chr11	65432015	65432016	A00252:294:H3YWTDSX5:4:2510:14416:9455/1	60	-
chr11	65442085	65442086	A00252:294:H3YWTDSX5:4:1269:28610:6230/1	60	+
chr11	65447270	65447271	A00252:294:H3YWTDSX5:4:1101:8386:1454/1	60	+
chr11	65503010	65503011	A00252:294:H3YWTDSX5:4:1141:27642:34209/1	60	-
chr11	65715839	65715840	A00252:294:H3YWTDSX5:4:1114:14787:23657/1	60	+
chr11	65865045	65865046	A00252:294:H3YWTDSX5:4:2622:25708:19774/1	60	-
chr11	65865047	65865048	A00252:294:H3YWTDSX5:4:1308:24478:21715/1	60	-
chr11	66063526	66063527	A00252:294:H3YWTDSX5:4:1201:31150:2926/1	60	+
chr11	66064712	66064713	A00252:294:H3YWTDSX5:4:1111:23936:21026/1	60	+
chr11	66136246	66136247	A00252:294:H3YWTDSX5:4:2157:25238:19586	60	+
chr11	66179432	66179433	A00252:294:H3YWTDSX5:4:1449:13286:5963	60	+
chr11	66629907	66629908	A00252:294:H3YWTDSX5:4:1147:25608:33379/1	60	+
chr11	66634421	66634422	A00252:294:H3YWTDSX5:4:1464:10999:33348	60	+
chr11	66767112	66767113	A00252:294:H3YWTDSX5:4:2359:2483:11584/1	60	-
chr11	66790819	66790820	A00252:294:H3YWTDSX5:4:1126:27914:23876/1	60	-
chr11	67188818	67188819	A00252:294:H3YWTDSX5:4:2522:31919:29403	60	+
chr11	67188985	67188986	A00252:294:H3YWTDSX5:4:1303:7392:36276/1	60	-
chr11	67195937	67195938	A00252:294:H3YWTDSX5:4:1115:4906:1470/1	60	+
chr11	67296611	67296612	A00252:294:H3YWTDSX5:4:1608:9769:33943/1	60	+
chr11	67406976	67406977	A00252:294:H3YWTDSX5:4:1307:31132:27289	60	-
chr11	68083727	68083728	A00252:294:H3YWTDSX5:4:1105:26313:6324/1	60	-
chr11	68093829	68093830	A00252:294:H3YWTDSX5:4:2538:27055:15248/1	60	-
chr11	68173636	68173637	A00252:294:H3YWTDSX5:4:2647:22887:2425/1	60	-
chr11	68173637	68173638	A00252:294:H3YWTDSX5:4:1450:12138:6355/1	60	-
chr11	68519298	68519299	A00252:294:H3YWTDSX5:4:2469:23601:23516/1	60	-
chr11	68533151	68533152	A00252:294:H3YWTDSX5:4:1475:12093:30295	60	-
chr11	68556200	68556201	A00252:294:H3YWTDSX5:4:2647:17788:8688	60	+
chr11	68556201	68556202	A00252:294:H3YWTDSX5:4:1632:19135:26209/1	60	+
chr11	69018697	69018698	A00252:294:H3YWTDSX5:4:2352:25409:34350/1	60	+
chr11	69122679	69122680	A00252:294:H3YWTDSX5:4:1568:4716:31015/1	60	+
chr11	69247305	69247306	A00252:294:H3YWTDSX5:4:2473:11577:10645/1	60	+
chr11	71451918	71451919	A00252:294:H3YWTDSX5:4:1158:17535:8406/1	60	+
chr11	71964941	71964942	A00252:294:H3YWTDSX5:4:1127:18069:28964/1	60	+
chr11	72953687	72953688	A00252:294:H3YWTDSX5:4:1124:20808:1360/1	60	+
chr11	73560371	73560372	A00252:294:H3YWTDSX5:4:1204:12888:11976/1	60	+
chr11	74021667	74021668	A00252:294:H3YWTDSX5:4:1101:8314:22529/1	60	+
chr11	74021668	74021669	A00252:294:H3YWTDSX5:4:2647:10673:6292	60	+
chr11	74627911	74627912	A00252:294:H3YWTDSX5:4:1135:17300:28667/1	60	+
chr11	76464434	76464435	A00252:294:H3YWTDSX5:4:1540:22643:23390	60	+
chr11	77759522	77759523	A00252:294:H3YWTDSX5:4:2159:5267:17597/1	60	+
chr11	78745474	78745475	A00252:294:H3YWTDSX5:4:2520:25220:24283/1	60	-
chr11	81064302	81064303	A00252:294:H3YWTDSX5:4:1544:26268:11851/1	60	+
chr11	83169986	83169987	A00252:294:H3YWTDSX5:4:1128:10086:20118	60	-
chr11	83187764	83187765	A00252:294:H3YWTDSX5:4:1373:6271:14450/1	60	-
chr11	91271733	91271734	A00252:294:H3YWTDSX5:4:1110:29930:3975/1	60	+
chr11	91271734	91271735	A00252:294:H3YWTDSX5:4:1104:23610:8030/1	60	+
chr11	91271735	91271736	A00252:294:H3YWTDSX5:4:1426:5122:6825	60	+
chr11	92513043	92513044	A00252:294:H3YWTDSX5:4:1259:1344:18098	60	+
chr11	93686382	93686383	A00252:294:H3YWTDSX5:4:2371:6931:5102/1	60	-
chr11	93792739	93792740	A00252:294:H3YWTDSX5:4:2169:2591:32597/1	60	-
chr11	98560320	98560321	A00252:294:H3YWTDSX5:4:1524:31638:19711/1	60	+
chr11	105630430	105630431	A00252:294:H3YWTDSX5:4:1169:28284:25332/1	60	-
chr11	108192727	108192728	A00252:294:H3YWTDSX5:4:1270:32036:15295	60	-
chr11	108725823	108725824	A00252:294:H3YWTDSX5:4:1135:29550:27524	60	+
chr11	110450283	110450284	A00252:294:H3YWTDSX5:4:2413:28103:17127/1	60	+
chr11	111615465	111615466	A00252:294:H3YWTDSX5:4:1117:12255:33051/1	60	-
chr11	115839694	115839695	A00252:294:H3YWTDSX5:4:2643:29749:35446	60	+
chr11	116914410	116914411	A00252:294:H3YWTDSX5:4:1165:1452:28620/1	60	+
chr11	116932641	116932642	A00252:294:H3YWTDSX5:4:1102:8576:19006/1	60	+
chr11	118395511	118395512	A00252:294:H3YWTDSX5:4:1121:21630:32409	60	+
chr11	118586310	118586311	A00252:294:H3YWTDSX5:4:1471:28845:2973/1	60	+
chr11	119251075	119251076	A00252:294:H3YWTDSX5:4:1102:32560:24283/1	60	+
chr11	123042282	123042283	A00252:294:H3YWTDSX5:4:2356:26992:9345/1	60	+
chr11	124946873	124946874	A00252:294:H3YWTDSX5:4:2170:18882:11397/1	60	+
chr11	125611198	125611199	A00252:294:H3YWTDSX5:4:2138:31638:35117/1	60	-
chr11	125893991	125893992	A00252:294:H3YWTDSX5:4:2320:32226:15499	60	+
chr11	128273021	128273022	A00252:294:H3YWTDSX5:4:2627:27570:22748	60	-
chr11	128433284	128433285	A00252:294:H3YWTDSX5:4:1111:6985:19038/1	60	+
chr11	129038403	129038404	A00252:294:H3YWTDSX5:4:1106:28556:4820	60	+
chr11	130273654	130273655	A00252:294:H3YWTDSX5:4:1225:12825:31720/1	60	+
chr11	130284401	130284402	A00252:294:H3YWTDSX5:4:1507:1054:32534/1	60	-
chr11	134191385	134191386	A00252:294:H3YWTDSX5:4:2102:14543:7388/1	60	+
chr11	134215118	134215119	A00252:294:H3YWTDSX5:4:1118:20329:18067/1	60	+
chr12	329820	329821	A00252:294:H3YWTDSX5:4:1144:10610:32737	60	+
chr12	339962	339963	A00252:294:H3YWTDSX5:4:1358:27859:23625	60	-
chr12	386101	386102	A00252:294:H3YWTDSX5:4:2150:27353:35305	60	-
chr12	386103	386104	A00252:294:H3YWTDSX5:4:2331:12346:4679	60	-
chr12	762391	762392	A00252:294:H3YWTDSX5:4:1643:11505:9580	60	-
chr12	766374	766375	A00252:294:H3YWTDSX5:4:1104:8431:30624/1	60	+
chr12	817628	817629	A00252:294:H3YWTDSX5:4:1118:14877:4210/1	60	+
chr12	835886	835887	A00252:294:H3YWTDSX5:4:2519:23728:36417/1	60	-
chr12	845313	845314	A00252:294:H3YWTDSX5:4:1577:31295:26443/1	60	+
chr12	846554	846555	A00252:294:H3YWTDSX5:4:2103:32434:30890	60	-
chr12	902055	902056	A00252:294:H3YWTDSX5:4:1102:32732:27806/1	60	+
chr12	902057	902058	A00252:294:H3YWTDSX5:4:1528:24939:2440	60	+
chr12	1257507	1257508	A00252:294:H3YWTDSX5:4:1134:30888:24956/1	60	+
chr12	1304327	1304328	A00252:294:H3YWTDSX5:4:1108:2718:31187/1	60	+
chr12	1768745	1768746	A00252:294:H3YWTDSX5:4:2375:1551:28761	60	-
chr12	1769373	1769374	A00252:294:H3YWTDSX5:4:1101:14760:16845/1	60	+
chr12	2921593	2921594	A00252:294:H3YWTDSX5:4:1102:28745:15233/1	60	+
chr12	6546038	6546039	A00252:294:H3YWTDSX5:4:1142:20600:3349	60	+
chr12	6674905	6674906	A00252:294:H3YWTDSX5:4:1133:17644:4523	60	-
chr12	6686348	6686349	A00252:294:H3YWTDSX5:4:2533:28076:6026/1	60	-
chr12	6806159	6806160	A00252:294:H3YWTDSX5:4:1118:3730:21010/1	60	-
chr12	6806160	6806161	A00252:294:H3YWTDSX5:4:1513:24361:33912/1	60	-
chr12	6806161	6806162	A00252:294:H3YWTDSX5:4:1533:27136:6746/1	60	-
chr12	7008549	7008550	A00252:294:H3YWTDSX5:4:1112:2239:23657/1	60	+
chr12	9770294	9770295	A00252:294:H3YWTDSX5:4:2454:3902:21903/1	60	+
chr12	9773867	9773868	A00252:294:H3YWTDSX5:4:2170:1579:27336/1	60	+
chr12	10529756	10529757	A00252:294:H3YWTDSX5:4:1111:13395:33270/1	60	+
chr12	10529757	10529758	A00252:294:H3YWTDSX5:4:1418:17436:17190	60	+
chr12	14285738	14285739	A00252:294:H3YWTDSX5:4:2261:29053:13103/1	60	+
chr12	14610054	14610055	A00252:294:H3YWTDSX5:4:1331:25382:13103/1	60	+
chr12	21636166	21636167	A00252:294:H3YWTDSX5:4:1422:6849:2425	60	-
chr12	21880106	21880107	A00252:294:H3YWTDSX5:4:1131:25238:19774	60	+
chr12	22519731	22519732	A00252:294:H3YWTDSX5:4:1121:17598:25801/1	60	-
chr12	22684885	22684886	A00252:294:H3YWTDSX5:4:1462:21640:6370	60	-
chr12	24409903	24409904	A00252:294:H3YWTDSX5:4:1134:25834:9721/1	60	+
chr12	26792830	26792831	A00252:294:H3YWTDSX5:4:2370:18936:13745	60	-
chr12	26922449	26922450	A00252:294:H3YWTDSX5:4:1364:6207:4038/1	60	+
chr12	27703085	27703086	A00252:294:H3YWTDSX5:4:1651:14299:2519/1	60	-
chr12	28355780	28355781	A00252:294:H3YWTDSX5:4:1223:14498:10285	60	+
chr12	30125479	30125480	A00252:294:H3YWTDSX5:4:1535:24695:34147	60	-
chr12	31542064	31542065	A00252:294:H3YWTDSX5:4:1102:28818:7999	60	+
chr12	36321467	36321468	A00252:294:H3YWTDSX5:4:2148:30074:4006/1	60	+
chr12	42411234	42411235	A00252:294:H3YWTDSX5:4:1102:12364:34992/1	60	-
chr12	42553376	42553377	A00252:294:H3YWTDSX5:4:1204:31548:17018	60	+
chr12	45186172	45186173	A00252:294:H3YWTDSX5:4:1157:11442:24659/1	60	+
chr12	45186174	45186175	A00252:294:H3YWTDSX5:4:2151:26539:5055	60	+
chr12	46663892	46663893	A00252:294:H3YWTDSX5:4:1116:2546:9690/1	60	-
chr12	47680066	47680067	A00252:294:H3YWTDSX5:4:1217:7328:17785/1	60	+
chr12	47687076	47687077	A00252:294:H3YWTDSX5:4:1105:1353:16924/1	60	-
chr12	48035258	48035259	A00252:294:H3YWTDSX5:4:1108:20546:33912/1	60	+
chr12	48063061	48063062	A00252:294:H3YWTDSX5:4:1145:13720:36777/1	60	-
chr12	48700875	48700876	A00252:294:H3YWTDSX5:4:2459:4806:7467/1	60	-
chr12	48837735	48837736	A00252:294:H3YWTDSX5:4:1272:31168:17237	60	+
chr12	49137696	49137697	A00252:294:H3YWTDSX5:4:1112:24551:32487/1	60	-
chr12	49142812	49142813	A00252:294:H3YWTDSX5:4:2646:19723:22310/1	60	-
chr12	49142813	49142814	A00252:294:H3YWTDSX5:4:1155:29604:2378/1	60	-
chr12	49261218	49261219	A00252:294:H3YWTDSX5:4:1628:10050:7435	60	+
chr12	49510868	49510869	A00252:294:H3YWTDSX5:4:2659:20048:7310	60	-
chr12	49510869	49510870	A00252:294:H3YWTDSX5:4:2537:4869:29684	60	-
chr12	49754120	49754121	A00252:294:H3YWTDSX5:4:1122:31801:32456/1	60	+
chr12	49980299	49980300	A00252:294:H3YWTDSX5:4:1509:3920:19053/1	60	-
chr12	50202686	50202687	A00252:294:H3YWTDSX5:4:1658:12653:2581	60	-
chr12	50550866	50550867	A00252:294:H3YWTDSX5:4:2625:2980:32550/1	60	+
chr12	50612096	50612097	A00252:294:H3YWTDSX5:4:1214:17128:23328/1	60	-
chr12	51372956	51372957	A00252:294:H3YWTDSX5:4:2647:6497:4006	60	+
chr12	52596476	52596477	A00252:294:H3YWTDSX5:4:2156:5023:1235	60	-
chr12	52642149	52642150	A00252:294:H3YWTDSX5:4:2411:17562:3192/1	60	-
chr12	53273261	53273262	A00252:294:H3YWTDSX5:4:1332:31928:23719/1	60	-
chr12	53593215	53593216	A00252:294:H3YWTDSX5:4:1119:17553:34616/1	60	+
chr12	53665904	53665905	A00252:294:H3YWTDSX5:4:1209:30581:18129	60	-
chr12	53665905	53665906	A00252:294:H3YWTDSX5:4:1333:24532:2707	60	-
chr12	54461830	54461831	A00252:294:H3YWTDSX5:4:1110:30960:11898/1	60	+
chr12	56250429	56250430	A00252:294:H3YWTDSX5:4:1610:14814:25770/1	60	-
chr12	56273203	56273204	A00252:294:H3YWTDSX5:4:1109:21468:15875/1	60	-
chr12	56357394	56357395	A00252:294:H3YWTDSX5:4:1109:1768:23970/1	60	+
chr12	58266739	58266740	A00252:294:H3YWTDSX5:4:1143:29658:11804	60	-
chr12	58789890	58789891	A00252:294:H3YWTDSX5:4:2151:22941:6715	60	+
chr12	59091905	59091906	A00252:294:H3YWTDSX5:4:1628:22073:32330/1	60	+
chr12	62587719	62587720	A00252:294:H3YWTDSX5:4:1103:27218:8609/1	60	+
chr12	64432429	64432430	A00252:294:H3YWTDSX5:4:1127:12726:17832	60	-
chr12	67300932	67300933	A00252:294:H3YWTDSX5:4:1102:12915:27148/1	60	+
chr12	68619407	68619408	A00252:294:H3YWTDSX5:4:1336:17879:30107	60	+
chr12	68653264	68653265	A00252:294:H3YWTDSX5:4:1427:29586:19351/1	60	+
chr12	70337156	70337157	A00252:294:H3YWTDSX5:4:1128:9326:6089/1	60	+
chr12	70684430	70684431	A00252:294:H3YWTDSX5:4:1636:17743:3818	60	-
chr12	73379577	73379578	A00252:294:H3YWTDSX5:4:1423:11315:25441/1	60	-
chr12	73436495	73436496	A00252:294:H3YWTDSX5:4:1404:5159:28463/1	60	+
chr12	79097701	79097702	A00252:294:H3YWTDSX5:4:1602:12825:31814/1	60	-
chr12	79233247	79233248	A00252:294:H3YWTDSX5:4:1441:3821:12273	60	-
chr12	79644897	79644898	A00252:294:H3YWTDSX5:4:1102:25057:3677/1	60	-
chr12	80037489	80037490	A00252:294:H3YWTDSX5:4:1105:10140:5431/1	60	+
chr12	82412734	82412735	A00252:294:H3YWTDSX5:4:2425:18774:25081	60	-
chr12	84587733	84587734	A00252:294:H3YWTDSX5:4:1146:21540:11522/1	60	+
chr12	84587734	84587735	A00252:294:H3YWTDSX5:4:1240:4806:15421/1	60	+
chr12	86260321	86260322	A00252:294:H3YWTDSX5:4:1277:21341:26710/1	60	-
chr12	86260323	86260324	A00252:294:H3YWTDSX5:4:1166:15528:24064/1	60	-
chr12	86260325	86260326	A00252:294:H3YWTDSX5:4:1105:20437:15468	60	-
chr12	89173270	89173271	A00252:294:H3YWTDSX5:4:1111:20573:6527/1	60	-
chr12	89280346	89280347	A00252:294:H3YWTDSX5:4:2311:24587:10786	60	-
chr12	89592234	89592235	A00252:294:H3YWTDSX5:4:1133:32181:7028/1	60	+
chr12	93742170	93742171	A00252:294:H3YWTDSX5:4:1116:29487:29543	60	-
chr12	93774532	93774533	A00252:294:H3YWTDSX5:4:1102:10031:7153/1	60	+
chr12	94938441	94938442	A00252:294:H3YWTDSX5:4:1477:25536:8390	60	+
chr12	95472047	95472048	A00252:294:H3YWTDSX5:4:1576:5584:2300/1	60	-
chr12	95507590	95507591	A00252:294:H3YWTDSX5:4:1101:8657:9972/1	60	+
chr12	95507591	95507592	A00252:294:H3YWTDSX5:4:2456:5249:23578	60	+
chr12	95818433	95818434	A00252:294:H3YWTDSX5:4:2664:20961:23140/1	60	-
chr12	98653931	98653932	A00252:294:H3YWTDSX5:4:1101:31222:21809/1	60	+
chr12	101725159	101725160	A00252:294:H3YWTDSX5:4:1104:24822:28510/1	60	-
chr12	102095058	102095059	A00252:294:H3YWTDSX5:4:1152:9489:5869/1	60	-
chr12	108547641	108547642	A00252:294:H3YWTDSX5:4:1128:29559:36808/1	60	+
chr12	108741317	108741318	A00252:294:H3YWTDSX5:4:1310:13313:32534/1	60	+
chr12	109965170	109965171	A00252:294:H3YWTDSX5:4:1214:16758:33332	60	+
chr12	110339722	110339723	A00252:294:H3YWTDSX5:4:1129:10330:13338	60	+
chr12	111679823	111679824	A00252:294:H3YWTDSX5:4:1116:22715:23422	60	+
chr12	113257477	113257478	A00252:294:H3YWTDSX5:4:1241:9489:25316/1	60	+
chr12	113263530	113263531	A00252:294:H3YWTDSX5:4:1105:18521:1720/1	60	+
chr12	115980749	115980750	A00252:294:H3YWTDSX5:4:1125:2808:31970/1	60	-
chr12	116004065	116004066	A00252:294:H3YWTDSX5:4:1341:30969:4617/1	60	+
chr12	116093931	116093932	A00252:294:H3YWTDSX5:4:1117:25852:30201/1	60	-
chr12	116923712	116923713	A00252:294:H3YWTDSX5:4:1276:9272:8218/1	60	+
chr12	117269647	117269648	A00252:294:H3YWTDSX5:4:1213:13955:33959/1	60	+
chr12	119580294	119580295	A00252:294:H3YWTDSX5:4:1449:9552:34413/1	60	-
chr12	120146653	120146654	A00252:294:H3YWTDSX5:4:1239:9769:4758/1	60	-
chr12	120208330	120208331	A00252:294:H3YWTDSX5:4:1139:22092:16548/1	60	+
chr12	120458627	120458628	A00252:294:H3YWTDSX5:4:1171:9073:13917/1	60	+
chr12	120465426	120465427	A00252:294:H3YWTDSX5:4:1571:2139:7263/1	60	-
chr12	120853503	120853504	A00252:294:H3YWTDSX5:4:2114:28827:30968/1	60	+
chr12	121345070	121345071	A00252:294:H3YWTDSX5:4:1232:21160:7044	60	+
chr12	121527067	121527068	A00252:294:H3YWTDSX5:4:2174:12210:14904	60	+
chr12	122282907	122282908	A00252:294:H3YWTDSX5:4:1573:19135:30123	60	-
chr12	122390419	122390420	A00252:294:H3YWTDSX5:4:1511:15203:11819	60	-
chr12	122573581	122573582	A00252:294:H3YWTDSX5:4:1273:25608:29559	60	-
chr12	122574750	122574751	A00252:294:H3YWTDSX5:4:1102:21667:21856/1	60	+
chr12	122574751	122574752	A00252:294:H3YWTDSX5:4:2516:21540:11115	60	+
chr12	122600372	122600373	A00252:294:H3YWTDSX5:4:1221:31602:14763	60	-
chr12	122600755	122600756	A00252:294:H3YWTDSX5:4:1262:21983:16673	60	-
chr12	122631441	122631442	A00252:294:H3YWTDSX5:4:1235:14281:15577	60	-
chr12	122631442	122631443	A00252:294:H3YWTDSX5:4:2201:9100:19507/1	60	-
chr12	122631443	122631444	A00252:294:H3YWTDSX5:4:1535:6931:17096/1	60	-
chr12	123176368	123176369	A00252:294:H3YWTDSX5:4:1128:15582:22968/1	60	-
chr12	123225631	123225632	A00252:294:H3YWTDSX5:4:1156:15718:3223/1	60	+
chr12	123303730	123303731	A00252:294:H3YWTDSX5:4:1429:13367:33661	60	-
chr12	123644852	123644853	A00252:294:H3YWTDSX5:4:2258:29197:28541	60	-
chr12	123658823	123658824	A00252:294:H3YWTDSX5:4:1125:19506:26068/1	60	+
chr12	131780214	131780215	A00252:294:H3YWTDSX5:4:2128:29360:34773	60	+
chr12	131974399	131974400	A00252:294:H3YWTDSX5:4:1102:25418:4930/1	60	+
chr12	132108721	132108722	A00252:294:H3YWTDSX5:4:1630:1732:31704/1	60	-
chr12	132108722	132108723	A00252:294:H3YWTDSX5:4:1528:3206:18317/1	60	-
chr12	132110553	132110554	A00252:294:H3YWTDSX5:4:1107:30906:13745/1	60	+
chr12	132631274	132631275	A00252:294:H3YWTDSX5:4:1105:17824:14700/1	60	-
chr13	20085839	20085840	A00252:294:H3YWTDSX5:4:1220:11460:18865	60	+
chr13	23009938	23009939	A00252:294:H3YWTDSX5:4:2261:23014:11663/1	60	+
chr13	26290320	26290321	A00252:294:H3YWTDSX5:4:1111:8341:17096/1	60	+
chr13	30198264	30198265	A00252:294:H3YWTDSX5:4:1117:19840:15186/1	60	+
chr13	30234915	30234916	A00252:294:H3YWTDSX5:4:1102:26223:30592/1	60	+
chr13	35593040	35593041	A00252:294:H3YWTDSX5:4:1271:15564:15170	60	-
chr13	40989705	40989706	A00252:294:H3YWTDSX5:4:2465:13630:36151	60	-
chr13	41110261	41110262	A00252:294:H3YWTDSX5:4:2278:17725:7733	60	+
chr13	46017367	46017368	A00252:294:H3YWTDSX5:4:2315:22869:22060/1	60	-
chr13	46667454	46667455	A00252:294:H3YWTDSX5:4:1324:9381:4805	60	-
chr13	46667455	46667456	A00252:294:H3YWTDSX5:4:1108:13639:6386/1	60	-
chr13	48965335	48965336	A00252:294:H3YWTDSX5:4:2264:27932:28729	60	-
chr13	49459482	49459483	A00252:294:H3YWTDSX5:4:1525:8594:11209	60	-
chr13	50434634	50434635	A00252:294:H3YWTDSX5:4:1102:6090:1297/1	60	+
chr13	50962233	50962234	A00252:294:H3YWTDSX5:4:1419:5782:26506/1	60	-
chr13	51645757	51645758	A00252:294:H3YWTDSX5:4:1104:15402:2769/1	60	+
chr13	59612199	59612200	A00252:294:H3YWTDSX5:4:1511:9299:16094	60	-
chr13	59965844	59965845	A00252:294:H3YWTDSX5:4:1514:29677:7827/1	60	+
chr13	62528695	62528696	A00252:294:H3YWTDSX5:4:1203:9977:3834/1	60	+
chr13	66210856	66210857	A00252:294:H3YWTDSX5:4:1109:27751:31046/1	60	+
chr13	67041644	67041645	A00252:294:H3YWTDSX5:4:1306:2193:5008	60	+
chr13	67359559	67359560	A00252:294:H3YWTDSX5:4:1102:26585:17879/1	60	+
chr13	67420976	67420977	A00252:294:H3YWTDSX5:4:2120:31864:35102/1	60	+
chr13	67579748	67579749	A00252:294:H3YWTDSX5:4:1151:9091:8907/1	60	+
chr13	70990834	70990835	A00252:294:H3YWTDSX5:4:1105:16694:6480/1	60	+
chr13	71696583	71696584	A00252:294:H3YWTDSX5:4:1102:17879:7091/1	60	+
chr13	73423453	73423454	A00252:294:H3YWTDSX5:4:1523:26784:21950	60	+
chr13	77150253	77150254	A00252:294:H3YWTDSX5:4:1105:24704:26772/1	60	-
chr13	79324058	79324059	A00252:294:H3YWTDSX5:4:2655:9652:9940	60	-
chr13	80255148	80255149	A00252:294:H3YWTDSX5:4:1551:14000:33567/1	60	+
chr13	83223416	83223417	A00252:294:H3YWTDSX5:4:2329:16676:30248/1	60	+
chr13	86298325	86298326	A00252:294:H3YWTDSX5:4:1261:6596:29825	60	+
chr13	86787427	86787428	A00252:294:H3YWTDSX5:4:2540:21287:25426	60	-
chr13	87711351	87711352	A00252:294:H3YWTDSX5:4:2440:25825:11772/1	60	-
chr13	87711352	87711353	A00252:294:H3YWTDSX5:4:1126:31385:12258/1	60	-
chr13	95714210	95714211	A00252:294:H3YWTDSX5:4:2138:7148:22420	60	-
chr13	95714211	95714212	A00252:294:H3YWTDSX5:4:1315:13702:11757	60	-
chr13	98167398	98167399	A00252:294:H3YWTDSX5:4:1107:6750:9580	60	+
chr13	104808716	104808717	A00252:294:H3YWTDSX5:4:1101:31521:5822/1	60	+
chr13	104808717	104808718	A00252:294:H3YWTDSX5:4:1461:17580:10363	60	+
chr13	105149517	105149518	A00252:294:H3YWTDSX5:4:1203:21070:27524/1	60	-
chr13	113613400	113613401	A00252:294:H3YWTDSX5:4:1113:23863:2675/1	60	+
chr13	114127823	114127824	A00252:294:H3YWTDSX5:4:1102:13060:28150/1	60	+
chr13	114244261	114244262	A00252:294:H3YWTDSX5:4:1111:32597:35117/1	60	+
chr14	21457457	21457458	A00252:294:H3YWTDSX5:4:1627:13937:14450/1	60	-
chr14	23032163	23032164	A00252:294:H3YWTDSX5:4:2118:4571:30170	60	+
chr14	23087192	23087193	A00252:294:H3YWTDSX5:4:1302:29197:13072	60	-
chr14	24154194	24154195	A00252:294:H3YWTDSX5:4:2326:11143:25520	60	+
chr14	27418050	27418051	A00252:294:H3YWTDSX5:4:1436:22046:9361/1	60	-
chr14	31314402	31314403	A00252:294:H3YWTDSX5:4:1560:7880:6183	60	+
chr14	31822074	31822075	A00252:294:H3YWTDSX5:4:1220:32434:23156/1	60	+
chr14	34593941	34593942	A00252:294:H3YWTDSX5:4:1107:24758:12712/1	60	+
chr14	34593942	34593943	A00252:294:H3YWTDSX5:4:2646:11975:15624/1	60	+
chr14	34618921	34618922	A00252:294:H3YWTDSX5:4:1210:17173:30452/1	60	+
chr14	34815929	34815930	A00252:294:H3YWTDSX5:4:2612:15483:15436	60	-
chr14	35007416	35007417	A00252:294:H3YWTDSX5:4:1115:19633:3208/1	60	+
chr14	35007418	35007419	A00252:294:H3YWTDSX5:4:2647:27425:10629	60	+
chr14	35767468	35767469	A00252:294:H3YWTDSX5:4:1530:26738:3020/1	60	-
chr14	39098672	39098673	A00252:294:H3YWTDSX5:4:2154:25500:32597	60	-
chr14	43771830	43771831	A00252:294:H3YWTDSX5:4:2118:24758:10802/1	60	+
chr14	45112517	45112518	A00252:294:H3YWTDSX5:4:1216:11641:4272/1	60	-
chr14	52214139	52214140	A00252:294:H3YWTDSX5:4:1630:13331:6136/1	60	+
chr14	55605205	55605206	A00252:294:H3YWTDSX5:4:1121:25690:9533/1	60	-
chr14	55606018	55606019	A00252:294:H3YWTDSX5:4:1657:20835:25958	60	+
chr14	55613601	55613602	A00252:294:H3YWTDSX5:4:1224:17562:4445/1	60	-
chr14	57237190	57237191	A00252:294:H3YWTDSX5:4:1133:32976:19680/1	60	+
chr14	58344472	58344473	A00252:294:H3YWTDSX5:4:1101:28528:5243/1	60	-
chr14	58838567	58838568	A00252:294:H3YWTDSX5:4:1469:8703:1908	60	+
chr14	59325116	59325117	A00252:294:H3YWTDSX5:4:1414:30825:9126/1	60	+
chr14	63500074	63500075	A00252:294:H3YWTDSX5:4:2656:25934:16626	60	-
chr14	65875084	65875085	A00252:294:H3YWTDSX5:4:1114:1244:17112/1	60	+
chr14	68183925	68183926	A00252:294:H3YWTDSX5:4:2670:10248:23218/1	60	-
chr14	69417412	69417413	A00252:294:H3YWTDSX5:4:1114:21694:18145/1	60	-
chr14	71004795	71004796	A00252:294:H3YWTDSX5:4:1271:19868:29387/1	60	-
chr14	71018055	71018056	A00252:294:H3YWTDSX5:4:1120:6949:13964/1	60	+
chr14	73731171	73731172	A00252:294:H3YWTDSX5:4:1101:16649:34084/1	60	+
chr14	73892039	73892040	A00252:294:H3YWTDSX5:4:1632:18909:31735	60	-
chr14	74809100	74809101	A00252:294:H3YWTDSX5:4:2312:29125:26193/1	60	+
chr14	76929610	76929611	A00252:294:H3YWTDSX5:4:1469:18105:24048/1	60	-
chr14	80736352	80736353	A00252:294:H3YWTDSX5:4:2672:31006:9627	60	+
chr14	80894514	80894515	A00252:294:H3YWTDSX5:4:2562:8296:6339	60	-
chr14	81909299	81909300	A00252:294:H3YWTDSX5:4:1428:2329:25347	60	+
chr14	83919943	83919944	A00252:294:H3YWTDSX5:4:2272:30960:35133	60	+
chr14	86002010	86002011	A00252:294:H3YWTDSX5:4:1118:30572:27508/1	60	+
chr14	88578957	88578958	A00252:294:H3YWTDSX5:4:1566:18340:27367/1	60	-
chr14	90734448	90734449	A00252:294:H3YWTDSX5:4:2518:3730:14559	60	-
chr14	92815663	92815664	A00252:294:H3YWTDSX5:4:1229:10673:10238	60	+
chr14	95107284	95107285	A00252:294:H3YWTDSX5:4:1177:8115:36025	60	+
chr14	95143732	95143733	A00252:294:H3YWTDSX5:4:1127:22019:35556/1	60	+
chr14	96284316	96284317	A00252:294:H3YWTDSX5:4:1140:29053:6621/1	60	-
chr14	96854246	96854247	A00252:294:H3YWTDSX5:4:1136:24352:27727/1	60	-
chr14	98304534	98304535	A00252:294:H3YWTDSX5:4:1260:26422:5854/1	60	-
chr14	98419783	98419784	A00252:294:H3YWTDSX5:4:1310:29559:30608/1	60	-
chr14	98419785	98419786	A00252:294:H3YWTDSX5:4:1111:8712:3239/1	60	-
chr14	98547197	98547198	A00252:294:H3YWTDSX5:4:1160:32009:35258/1	60	+
chr14	99415935	99415936	A00252:294:H3YWTDSX5:4:1108:4996:12618/1	60	-
chr14	100029263	100029264	A00252:294:H3YWTDSX5:4:1216:30454:32534/1	60	-
chr14	100029554	100029555	A00252:294:H3YWTDSX5:4:1102:20654:37043/1	60	+
chr14	101940778	101940779	A00252:294:H3YWTDSX5:4:2320:19244:11146/1	60	-
chr14	102710710	102710711	A00252:294:H3YWTDSX5:4:1368:8748:7341	60	+
chr14	102835123	102835124	A00252:294:H3YWTDSX5:4:1215:26910:21825	60	-
chr14	102879592	102879593	A00252:294:H3YWTDSX5:4:1607:29107:20995	60	-
chr14	103427750	103427751	A00252:294:H3YWTDSX5:4:1132:15664:29997/1	60	+
chr14	103427755	103427756	A00252:294:H3YWTDSX5:4:1224:1208:26381/1	60	+
chr14	103432243	103432244	A00252:294:H3YWTDSX5:4:1378:8449:17785	60	+
chr14	105422508	105422509	A00252:294:H3YWTDSX5:4:1131:29197:31203	60	+
chr15	22853023	22853024	A00252:294:H3YWTDSX5:4:1123:25861:8077/1	60	-
chr15	24001115	24001116	A00252:294:H3YWTDSX5:4:2203:3748:33505/1	60	+
chr15	24856723	24856724	A00252:294:H3YWTDSX5:4:2377:26259:28150	60	-
chr15	28228909	28228910	A00252:294:H3YWTDSX5:4:1176:26268:32706/1	60	-
chr15	34140128	34140129	A00252:294:H3YWTDSX5:4:1220:11505:33035/1	60	-
chr15	35508658	35508659	A00252:294:H3YWTDSX5:4:1156:29758:22968	60	-
chr15	36933404	36933405	A00252:294:H3YWTDSX5:4:1121:18159:16908/1	60	+
chr15	37073079	37073080	A00252:294:H3YWTDSX5:4:1101:28302:12868/1	60	+
chr15	38314150	38314151	A00252:294:H3YWTDSX5:4:1121:28863:31187/1	60	-
chr15	39426530	39426531	A00252:294:H3YWTDSX5:4:2611:9164:26725/1	60	+
chr15	40328550	40328551	A00252:294:H3YWTDSX5:4:1516:29017:29387/1	60	+
chr15	40628317	40628318	A00252:294:H3YWTDSX5:4:1134:10050:4899/1	60	-
chr15	40629880	40629881	A00252:294:H3YWTDSX5:4:1144:16703:6965	60	+
chr15	41027896	41027897	A00252:294:H3YWTDSX5:4:1224:27724:6355/1	60	-
chr15	41044137	41044138	A00252:294:H3YWTDSX5:4:1336:6876:34757/1	60	-
chr15	41453867	41453868	A00252:294:H3YWTDSX5:4:1102:3766:12524/1	60	+
chr15	41584917	41584918	A00252:294:H3YWTDSX5:4:1120:30933:23531/1	60	-
chr15	41667032	41667033	A00252:294:H3YWTDSX5:4:1115:26738:36652/1	60	+
chr15	41707840	41707841	A00252:294:H3YWTDSX5:4:1101:21667:29622/1	60	-
chr15	42240362	42240363	A00252:294:H3YWTDSX5:4:1143:6696:24925	60	-
chr15	42240364	42240365	A00252:294:H3YWTDSX5:4:1113:11243:20212	60	-
chr15	42262573	42262574	A00252:294:H3YWTDSX5:4:1105:1407:34929	60	-
chr15	42855386	42855387	A00252:294:H3YWTDSX5:4:2320:21784:23688	60	+
chr15	43028268	43028269	A00252:294:H3YWTDSX5:4:1115:18403:16673/1	60	+
chr15	43028269	43028270	A00252:294:H3YWTDSX5:4:1619:4182:14591	60	+
chr15	50338174	50338175	A00252:294:H3YWTDSX5:4:1119:25708:6590/1	60	+
chr15	50350081	50350082	A00252:294:H3YWTDSX5:4:1113:28257:35524/1	60	+
chr15	50350083	50350084	A00252:294:H3YWTDSX5:4:2115:4282:24784	60	+
chr15	50584414	50584415	A00252:294:H3YWTDSX5:4:1637:16622:23641/1	60	+
chr15	51492217	51492218	A00252:294:H3YWTDSX5:4:1108:21215:30561/1	60	+
chr15	55372828	55372829	A00252:294:H3YWTDSX5:4:1109:18647:18756/1	60	+
chr15	55863889	55863890	A00252:294:H3YWTDSX5:4:1234:24578:25614/1	60	+
chr15	56665926	56665927	A00252:294:H3YWTDSX5:4:1146:11532:35775/1	60	-
chr15	56687744	56687745	A00252:294:H3YWTDSX5:4:1126:25102:22795	60	+
chr15	58589654	58589655	A00252:294:H3YWTDSX5:4:2647:17897:12759	60	+
chr15	58589655	58589656	A00252:294:H3YWTDSX5:4:2150:19144:35274/1	60	+
chr15	58728028	58728029	A00252:294:H3YWTDSX5:4:1178:1389:36057/1	60	+
chr15	63709440	63709441	A00252:294:H3YWTDSX5:4:2123:28836:10160	60	-
chr15	64210300	64210301	A00252:294:H3YWTDSX5:4:1111:18511:35931/1	60	+
chr15	64223756	64223757	A00252:294:H3YWTDSX5:4:1137:24858:35243/1	60	-
chr15	64562293	64562294	A00252:294:H3YWTDSX5:4:1202:20636:24079/1	60	+
chr15	64933677	64933678	A00252:294:H3YWTDSX5:4:2139:5321:4946/1	60	-
chr15	71888793	71888794	A00252:294:H3YWTDSX5:4:1101:31521:25238/1	60	+
chr15	72034680	72034681	A00252:294:H3YWTDSX5:4:1125:5159:17065/1	60	+
chr15	74564428	74564429	A00252:294:H3YWTDSX5:4:1129:26765:29872/1	60	+
chr15	74564429	74564430	A00252:294:H3YWTDSX5:4:2240:9715:29966	60	+
chr15	75052615	75052616	A00252:294:H3YWTDSX5:4:2260:7437:13025	60	-
chr15	75613785	75613786	A00252:294:H3YWTDSX5:4:1130:12011:15154/1	60	+
chr15	76221847	76221848	A00252:294:H3YWTDSX5:4:1107:18168:5901/1	60	+
chr15	77218256	77218257	A00252:294:H3YWTDSX5:4:1178:2663:18474/1	60	+
chr15	79888891	79888892	A00252:294:H3YWTDSX5:4:2659:4698:8625/1	60	-
chr15	85058961	85058962	A00252:294:H3YWTDSX5:4:1116:13458:2566	60	-
chr15	89331403	89331404	A00252:294:H3YWTDSX5:4:1106:19859:21136/1	60	+
chr15	89331404	89331405	A00252:294:H3YWTDSX5:4:2116:29225:9987/1	60	+
chr15	90446506	90446507	A00252:294:H3YWTDSX5:4:1102:11840:13103/1	60	+
chr15	90446511	90446512	A00252:294:H3YWTDSX5:4:2327:24424:6527/1	60	+
chr15	90793715	90793716	A00252:294:H3YWTDSX5:4:1547:31150:32863	60	-
chr16	116388	116389	A00252:294:H3YWTDSX5:4:1309:24849:8234	60	-
chr16	194554	194555	A00252:294:H3YWTDSX5:4:1102:25545:28354/1	60	-
chr16	209511	209512	A00252:294:H3YWTDSX5:4:1306:9182:24721	60	+
chr16	218451	218452	A00252:294:H3YWTDSX5:4:2646:15609:9236/1	60	+
chr16	336198	336199	A00252:294:H3YWTDSX5:4:1105:8413:21198/1	60	+
chr16	384640	384641	A00252:294:H3YWTDSX5:4:1140:20347:9737	60	-
chr16	603975	603976	A00252:294:H3YWTDSX5:4:1122:31060:7404/1	60	+
chr16	604028	604029	A00252:294:H3YWTDSX5:4:1102:16984:19539/1	60	+
chr16	643569	643570	A00252:294:H3YWTDSX5:4:1218:4607:32487/1	60	+
chr16	654974	654975	A00252:294:H3YWTDSX5:4:1261:32316:8891/1	60	-
chr16	664923	664924	A00252:294:H3YWTDSX5:4:1105:18014:13902/1	60	+
chr16	1376643	1376644	A00252:294:H3YWTDSX5:4:1101:28619:5055/1	60	+
chr16	1498535	1498536	A00252:294:H3YWTDSX5:4:1404:23258:33066/1	60	-
chr16	1556902	1556903	A00252:294:H3YWTDSX5:4:1412:2962:7842	60	-
chr16	1556904	1556905	A00252:294:H3YWTDSX5:4:2308:15890:21277/1	60	-
chr16	1578310	1578311	A00252:294:H3YWTDSX5:4:1116:32090:29512/1	60	+
chr16	1578311	1578312	A00252:294:H3YWTDSX5:4:2646:3685:15828/1	60	+
chr16	1683100	1683101	A00252:294:H3YWTDSX5:4:2212:24487:27492	60	-
chr16	1685128	1685129	A00252:294:H3YWTDSX5:4:1551:4761:22670	60	-
chr16	1715883	1715884	A00252:294:H3YWTDSX5:4:2214:19461:21887	60	-
chr16	1745008	1745009	A00252:294:H3YWTDSX5:4:1104:28953:2190/1	60	-
chr16	2130943	2130944	A00252:294:H3YWTDSX5:4:1109:25003:26788/1	60	+
chr16	2130944	2130945	A00252:294:H3YWTDSX5:4:1155:28709:22310/1	60	+
chr16	2249551	2249552	A00252:294:H3YWTDSX5:4:1471:14995:19351	60	-
chr16	2257710	2257711	A00252:294:H3YWTDSX5:4:1101:23493:20259/1	60	+
chr16	2257711	2257712	A00252:294:H3YWTDSX5:4:1376:3558:18396	60	+
chr16	2258840	2258841	A00252:294:H3YWTDSX5:4:1467:8784:4805/1	60	+
chr16	2441136	2441137	A00252:294:H3YWTDSX5:4:1108:20338:8844/1	60	-
chr16	2480933	2480934	A00252:294:H3YWTDSX5:4:1103:15293:29512/1	60	+
chr16	2663961	2663962	A00252:294:H3YWTDSX5:4:1106:32009:20228/1	60	+
chr16	2663962	2663963	A00252:294:H3YWTDSX5:4:1348:11162:9111	60	+
chr16	2940071	2940072	A00252:294:H3YWTDSX5:4:1121:18285:26741/1	60	-
chr16	2941346	2941347	A00252:294:H3YWTDSX5:4:1204:4408:29136/1	60	-
chr16	2977506	2977507	A00252:294:H3YWTDSX5:4:1527:23755:14920/1	60	-
chr16	3080399	3080400	A00252:294:H3YWTDSX5:4:1152:25898:22733/1	60	-
chr16	3085933	3085934	A00252:294:H3YWTDSX5:4:1146:26937:7216	60	-
chr16	3191572	3191573	A00252:294:H3YWTDSX5:4:1124:25156:18568	60	-
chr16	3226825	3226826	A00252:294:H3YWTDSX5:4:1227:25861:5008/1	60	+
chr16	3538366	3538367	A00252:294:H3YWTDSX5:4:1578:14000:19413	60	+
chr16	3751658	3751659	A00252:294:H3YWTDSX5:4:1427:24388:36464/1	60	-
chr16	3753326	3753327	A00252:294:H3YWTDSX5:4:1109:19868:32706/1	60	+
chr16	3759215	3759216	A00252:294:H3YWTDSX5:4:1104:31928:25379	60	-
chr16	3767744	3767745	A00252:294:H3YWTDSX5:4:2636:15682:1313	60	-
chr16	10484065	10484066	A00252:294:H3YWTDSX5:4:2523:13666:35274/1	60	-
chr16	11875497	11875498	A00252:294:H3YWTDSX5:4:1108:31259:18020/1	60	+
chr16	12633419	12633420	A00252:294:H3YWTDSX5:4:1107:17626:5149/1	60	+
chr16	15092272	15092273	A00252:294:H3YWTDSX5:4:2622:25626:26866	60	+
chr16	18815515	18815516	A00252:294:H3YWTDSX5:4:1556:26982:13839	60	-
chr16	18888086	18888087	A00252:294:H3YWTDSX5:4:1413:6922:17707	60	+
chr16	19551604	19551605	A00252:294:H3YWTDSX5:4:2165:31331:32424/1	60	-
chr16	20794383	20794384	A00252:294:H3YWTDSX5:4:1115:17517:18834/1	60	+
chr16	20794384	20794385	A00252:294:H3YWTDSX5:4:1346:29188:12148	60	+
chr16	22523627	22523628	A00252:294:H3YWTDSX5:4:1419:23113:6167/1	60	-
chr16	23812036	23812037	A00252:294:H3YWTDSX5:4:2154:7238:3568	60	+
chr16	24161154	24161155	A00252:294:H3YWTDSX5:4:2403:30337:3897	60	+
chr16	24560439	24560440	A00252:294:H3YWTDSX5:4:2520:13765:36511/1	60	-
chr16	24734725	24734726	A00252:294:H3YWTDSX5:4:1225:19244:29058/1	60	-
chr16	27260520	27260521	A00252:294:H3YWTDSX5:4:1110:12310:28886/1	60	+
chr16	27260521	27260522	A00252:294:H3YWTDSX5:4:2647:6316:5854	60	+
chr16	28172715	28172716	A00252:294:H3YWTDSX5:4:1342:1461:22373	60	+
chr16	28172716	28172717	A00252:294:H3YWTDSX5:4:2151:20690:6981	60	+
chr16	28378624	28378625	A00252:294:H3YWTDSX5:4:1125:15194:2409	60	-
chr16	28954638	28954639	A00252:294:H3YWTDSX5:4:1206:20057:3944/1	60	-
chr16	29545348	29545349	A00252:294:H3YWTDSX5:4:2229:11568:36401/1	60	-
chr16	29555914	29555915	A00252:294:H3YWTDSX5:4:1255:8196:6324/1	60	+
chr16	29557379	29557380	A00252:294:H3YWTDSX5:4:1307:1678:34303	60	+
chr16	29818444	29818445	A00252:294:H3YWTDSX5:4:1117:14642:14826	60	+
chr16	29980805	29980806	A00252:294:H3YWTDSX5:4:1104:13711:34068/1	60	+
chr16	30071243	30071244	A00252:294:H3YWTDSX5:4:1633:20663:9251	60	+
chr16	30304916	30304917	A00252:294:H3YWTDSX5:4:1138:3676:21324/1	60	+
chr16	31192137	31192138	A00252:294:H3YWTDSX5:4:1102:9552:15969/1	60	+
chr16	31192138	31192139	A00252:294:H3YWTDSX5:4:1547:8540:25113/1	60	+
chr16	31192139	31192140	A00252:294:H3YWTDSX5:4:2315:9796:16924/1	60	+
chr16	35627508	35627509	A00252:294:H3YWTDSX5:4:1336:26350:11584/1	60	-
chr16	47289727	47289728	A00252:294:H3YWTDSX5:4:1326:1985:9126	60	-
chr16	47289728	47289729	A00252:294:H3YWTDSX5:4:2657:25635:9878	60	-
chr16	53263806	53263807	A00252:294:H3YWTDSX5:4:1138:13304:31579/1	60	+
chr16	56809631	56809632	A00252:294:H3YWTDSX5:4:1129:22182:33802/1	60	-
chr16	57193696	57193697	A00252:294:H3YWTDSX5:4:1111:20871:36072/1	60	-
chr16	67035694	67035695	A00252:294:H3YWTDSX5:4:1415:30716:13698	60	-
chr16	67091458	67091459	A00252:294:H3YWTDSX5:4:2612:14362:27492	60	-
chr16	67583278	67583279	A00252:294:H3YWTDSX5:4:1615:12436:18615/1	60	-
chr16	67594654	67594655	A00252:294:H3YWTDSX5:4:1107:31476:17550/1	60	+
chr16	67850347	67850348	A00252:294:H3YWTDSX5:4:1260:16116:8641	60	+
chr16	68214464	68214465	A00252:294:H3YWTDSX5:4:1458:24668:26553	60	+
chr16	69138386	69138387	A00252:294:H3YWTDSX5:4:1113:11776:35039/1	60	-
chr16	69450957	69450958	A00252:294:H3YWTDSX5:4:1129:30382:19946/1	60	+
chr16	69453298	69453299	A00252:294:H3YWTDSX5:4:1509:28239:32581/1	60	+
chr16	69838134	69838135	A00252:294:H3YWTDSX5:4:1611:31729:27759	60	-
chr16	69838135	69838136	A00252:294:H3YWTDSX5:4:1564:8730:22122	60	-
chr16	71648093	71648094	A00252:294:H3YWTDSX5:4:1118:2654:12727/1	60	-
chr16	72592430	72592431	A00252:294:H3YWTDSX5:4:1150:11433:25113/1	60	-
chr16	72706651	72706652	A00252:294:H3YWTDSX5:4:1342:26657:9111	60	-
chr16	74501084	74501085	A00252:294:H3YWTDSX5:4:1105:19108:35744/1	60	+
chr16	74501086	74501087	A00252:294:H3YWTDSX5:4:2469:19171:10927	60	+
chr16	75071911	75071912	A00252:294:H3YWTDSX5:4:1134:11659:2425/1	60	+
chr16	75071912	75071913	A00252:294:H3YWTDSX5:4:2646:21721:17660/1	60	+
chr16	76170219	76170220	A00252:294:H3YWTDSX5:4:1320:19840:20635	60	+
chr16	77331224	77331225	A00252:294:H3YWTDSX5:4:1122:14380:35603	60	-
chr16	78142644	78142645	A00252:294:H3YWTDSX5:4:1119:13286:9189/1	60	+
chr16	81013432	81013433	A00252:294:H3YWTDSX5:4:1401:23791:26537	60	-
chr16	84092136	84092137	A00252:294:H3YWTDSX5:4:1152:7111:17942/1	60	-
chr16	87864871	87864872	A00252:294:H3YWTDSX5:4:1650:12201:18145	60	-
chr16	88708426	88708427	A00252:294:H3YWTDSX5:4:2440:28049:12085/1	60	+
chr16	88766363	88766364	A00252:294:H3YWTDSX5:4:1462:18774:26428	60	+
chr16	88766364	88766365	A00252:294:H3YWTDSX5:4:2116:3757:4366	60	+
chr16	88783174	88783175	A00252:294:H3YWTDSX5:4:1102:24117:36526	60	-
chr16	89325685	89325686	A00252:294:H3YWTDSX5:4:1173:8034:15468	60	+
chr16	89348537	89348538	A00252:294:H3YWTDSX5:4:1331:23466:2018/1	60	+
chr16	89419686	89419687	A00252:294:H3YWTDSX5:4:1104:26142:29512/1	60	+
chr16	89419687	89419688	A00252:294:H3YWTDSX5:4:2646:17183:1219/1	60	+
chr16	89500244	89500245	A00252:294:H3YWTDSX5:4:1119:19922:19241/1	60	+
chr16	89513095	89513096	A00252:294:H3YWTDSX5:4:2646:24035:6731/1	60	+
chr16	89521991	89521992	A00252:294:H3YWTDSX5:4:1110:18918:10426/1	60	+
chr16	89789496	89789497	A00252:294:H3YWTDSX5:4:1102:8693:21089/1	60	+
chr16	89794817	89794818	A00252:294:H3YWTDSX5:4:1106:15655:19805/1	60	+
chr16	90050441	90050442	A00252:294:H3YWTDSX5:4:2334:25301:16532/1	60	+
chr17	1459585	1459586	A00252:294:H3YWTDSX5:4:2645:29460:3067	60	-
chr17	2142754	2142755	A00252:294:H3YWTDSX5:4:2349:8440:26068/1	60	-
chr17	2142755	2142756	A00252:294:H3YWTDSX5:4:1127:18168:32612/1	60	-
chr17	2159430	2159431	A00252:294:H3YWTDSX5:4:2417:21820:14982	60	+
chr17	2468076	2468077	A00252:294:H3YWTDSX5:4:1114:17616:20008/1	60	+
chr17	2487773	2487774	A00252:294:H3YWTDSX5:4:1256:25409:15123	60	-
chr17	2487775	2487776	A00252:294:H3YWTDSX5:4:1115:32298:16250	60	-
chr17	2618025	2618026	A00252:294:H3YWTDSX5:4:1609:16776:23030	60	+
chr17	2636806	2636807	A00252:294:H3YWTDSX5:4:1578:11433:29340	60	-
chr17	3811450	3811451	A00252:294:H3YWTDSX5:4:1671:10348:27806	60	+
chr17	4011044	4011045	A00252:294:H3YWTDSX5:4:1101:31394:5948/1	60	+
chr17	4011045	4011046	A00252:294:H3YWTDSX5:4:2647:24632:5729	60	+
chr17	4053966	4053967	A00252:294:H3YWTDSX5:4:1106:8793:18286	60	-
chr17	4220353	4220354	A00252:294:H3YWTDSX5:4:1223:26259:26897	60	-
chr17	4225531	4225532	A00252:294:H3YWTDSX5:4:1105:25247:10144/1	60	+
chr17	4226837	4226838	A00252:294:H3YWTDSX5:4:1125:11360:24674/1	60	+
chr17	4239740	4239741	A00252:294:H3YWTDSX5:4:1126:26612:23030	60	+
chr17	4290828	4290829	A00252:294:H3YWTDSX5:4:1245:5457:16110/1	60	+
chr17	4301941	4301942	A00252:294:H3YWTDSX5:4:1361:9778:5462/1	60	+
chr17	4550363	4550364	A00252:294:H3YWTDSX5:4:1542:13829:28447	60	+
chr17	5355827	5355828	A00252:294:H3YWTDSX5:4:1108:2989:25676/1	60	-
chr17	5359159	5359160	A00252:294:H3YWTDSX5:4:1347:29333:31720/1	60	-
chr17	6619790	6619791	A00252:294:H3YWTDSX5:4:1626:7193:19836	60	-
chr17	7473806	7473807	A00252:294:H3YWTDSX5:4:1109:17273:9204	60	-
chr17	7500016	7500017	A00252:294:H3YWTDSX5:4:1432:21540:27962/1	60	-
chr17	7505474	7505475	A00252:294:H3YWTDSX5:4:1360:5773:30843	60	-
chr17	7576419	7576420	A00252:294:H3YWTDSX5:4:1130:11695:29324/1	60	+
chr17	7682564	7682565	A00252:294:H3YWTDSX5:4:1101:1805:33207/1	60	+
chr17	7876605	7876606	A00252:294:H3YWTDSX5:4:1131:31439:27602/1	60	+
chr17	8362599	8362600	A00252:294:H3YWTDSX5:4:1101:28447:2942/1	60	+
chr17	8362600	8362601	A00252:294:H3YWTDSX5:4:2546:9525:32831	60	+
chr17	8441883	8441884	A00252:294:H3YWTDSX5:4:1153:20283:9189/1	60	+
chr17	8581432	8581433	A00252:294:H3YWTDSX5:4:2176:23475:36417	60	+
chr17	8620574	8620575	A00252:294:H3YWTDSX5:4:1102:10411:15233/1	60	-
chr17	9952910	9952911	A00252:294:H3YWTDSX5:4:1339:9878:19100/1	60	+
chr17	11035160	11035161	A00252:294:H3YWTDSX5:4:2602:31937:11459/1	60	-
chr17	14133637	14133638	A00252:294:H3YWTDSX5:4:2612:6017:9251	60	-
chr17	16141775	16141776	A00252:294:H3YWTDSX5:4:2365:27498:20243	60	-
chr17	17257004	17257005	A00252:294:H3YWTDSX5:4:1125:4734:24251/1	60	+
chr17	17767709	17767710	A00252:294:H3YWTDSX5:4:1112:31901:19820/1	60	+
chr17	18309423	18309424	A00252:294:H3YWTDSX5:4:2476:2899:33567	60	-
chr17	21053625	21053626	A00252:294:H3YWTDSX5:4:2473:29017:15671	60	+
chr17	27574955	27574956	A00252:294:H3YWTDSX5:4:1128:25825:32283/1	60	-
chr17	28105597	28105598	A00252:294:H3YWTDSX5:4:1102:24144:19163/1	60	+
chr17	28105598	28105599	A00252:294:H3YWTDSX5:4:1407:29930:14497	60	+
chr17	28187234	28187235	A00252:294:H3YWTDSX5:4:1233:28339:34225/1	60	-
chr17	28791082	28791083	A00252:294:H3YWTDSX5:4:1477:6623:2315	60	-
chr17	28791089	28791090	A00252:294:H3YWTDSX5:4:1367:16658:3161	60	-
chr17	28922755	28922756	A00252:294:H3YWTDSX5:4:1434:16071:8500	60	-
chr17	29418684	29418685	A00252:294:H3YWTDSX5:4:1175:24551:31704/1	60	+
chr17	29489619	29489620	A00252:294:H3YWTDSX5:4:1258:24153:27665	60	-
chr17	29491860	29491861	A00252:294:H3YWTDSX5:4:1101:17472:3756/1	60	-
chr17	29493582	29493583	A00252:294:H3YWTDSX5:4:1108:22923:10786	60	+
chr17	29629828	29629829	A00252:294:H3YWTDSX5:4:1306:2347:35180	60	-
chr17	29695763	29695764	A00252:294:H3YWTDSX5:4:1123:26630:34053/1	60	-
chr17	29911839	29911840	A00252:294:H3YWTDSX5:4:1124:31864:12900/1	60	-
chr17	30168744	30168745	A00252:294:H3YWTDSX5:4:1131:24731:30326/1	60	+
chr17	30256816	30256817	A00252:294:H3YWTDSX5:4:1224:25726:32487	60	-
chr17	30271081	30271082	A00252:294:H3YWTDSX5:4:1168:24243:10911	60	-
chr17	30643755	30643756	A00252:294:H3YWTDSX5:4:1334:28266:30185/1	60	+
chr17	30855647	30855648	A00252:294:H3YWTDSX5:4:1101:6379:14293/1	60	+
chr17	30855648	30855649	A00252:294:H3YWTDSX5:4:2165:24551:7811	60	+
chr17	31263746	31263747	A00252:294:H3YWTDSX5:4:1107:17273:13996/1	60	+
chr17	31887154	31887155	A00252:294:H3YWTDSX5:4:1376:13856:21230/1	60	+
chr17	35624472	35624473	A00252:294:H3YWTDSX5:4:1467:9263:15405/1	60	-
chr17	37024901	37024902	A00252:294:H3YWTDSX5:4:2622:30933:14826/1	60	+
chr17	37570305	37570306	A00252:294:H3YWTDSX5:4:1103:27263:24846/1	60	+
chr17	39261631	39261632	A00252:294:H3YWTDSX5:4:1110:32425:19413/1	60	-
chr17	39270173	39270174	A00252:294:H3YWTDSX5:4:1410:14308:4351	60	-
chr17	39426857	39426858	A00252:294:H3YWTDSX5:4:1107:20925:7733/1	60	+
chr17	39470920	39470921	A00252:294:H3YWTDSX5:4:1106:3947:2785/1	60	+
chr17	39470922	39470923	A00252:294:H3YWTDSX5:4:1504:26142:8124/1	60	+
chr17	40147646	40147647	A00252:294:H3YWTDSX5:4:1148:1190:11443	60	-
chr17	40395325	40395326	A00252:294:H3YWTDSX5:4:1546:10348:27931	60	-
chr17	42258716	42258717	A00252:294:H3YWTDSX5:4:1104:6623:31939/1	60	+
chr17	42258717	42258718	A00252:294:H3YWTDSX5:4:2646:6867:16861/1	60	+
chr17	42262718	42262719	A00252:294:H3YWTDSX5:4:1116:32705:24940	60	-
chr17	42263947	42263948	A00252:294:H3YWTDSX5:4:1245:15808:7044	60	-
chr17	42273414	42273415	A00252:294:H3YWTDSX5:4:2150:10863:7592/1	60	-
chr17	42295282	42295283	A00252:294:H3YWTDSX5:4:1634:15555:21699	60	-
chr17	42494902	42494903	A00252:294:H3YWTDSX5:4:1123:32027:13244/1	60	+
chr17	42720011	42720012	A00252:294:H3YWTDSX5:4:1269:23656:25989/1	60	-
chr17	43088735	43088736	A00252:294:H3YWTDSX5:4:1102:8350:25191/1	60	+
chr17	43106417	43106418	A00252:294:H3YWTDSX5:4:1211:11379:7106/1	60	+
chr17	44435438	44435439	A00252:294:H3YWTDSX5:4:1101:27471:8484/1	60	+
chr17	44435439	44435440	A00252:294:H3YWTDSX5:4:2635:25753:21887/1	60	+
chr17	44459302	44459303	A00252:294:H3YWTDSX5:4:1112:6135:9925/1	60	+
chr17	44817164	44817165	A00252:294:H3YWTDSX5:4:1206:10655:30499/1	60	+
chr17	45581722	45581723	A00252:294:H3YWTDSX5:4:2310:22001:32487/1	60	+
chr17	47162501	47162502	A00252:294:H3YWTDSX5:4:2173:14705:3944/1	60	-
chr17	47171612	47171613	A00252:294:H3YWTDSX5:4:1116:23167:26240/1	60	+
chr17	47395774	47395775	A00252:294:H3YWTDSX5:4:1107:11966:8187/1	60	-
chr17	47441753	47441754	A00252:294:H3YWTDSX5:4:1306:32913:18380/1	60	-
chr17	48386926	48386927	A00252:294:H3YWTDSX5:4:1164:30300:29637/1	60	-
chr17	49631472	49631473	A00252:294:H3YWTDSX5:4:1125:20754:4993/1	60	-
chr17	50369302	50369303	A00252:294:H3YWTDSX5:4:1101:13991:2268/1	60	-
chr17	50369351	50369352	A00252:294:H3YWTDSX5:4:2640:27299:22874	60	-
chr17	51034560	51034561	A00252:294:H3YWTDSX5:4:2162:7392:3646/1	60	+
chr17	56309459	56309460	A00252:294:H3YWTDSX5:4:1118:14154:6997/1	60	+
chr17	56309460	56309461	A00252:294:H3YWTDSX5:4:1505:8431:35008/1	60	+
chr17	58034695	58034696	A00252:294:H3YWTDSX5:4:1478:14561:1783/1	60	+
chr17	58813453	58813454	A00252:294:H3YWTDSX5:4:1459:26196:8688/1	60	-
chr17	59097306	59097307	A00252:294:H3YWTDSX5:4:2204:27073:20979/1	60	-
chr17	59097308	59097309	A00252:294:H3YWTDSX5:4:1128:28718:9486	60	-
chr17	59784024	59784025	A00252:294:H3YWTDSX5:4:2306:4598:34820	60	-
chr17	59805208	59805209	A00252:294:H3YWTDSX5:4:1165:8350:27414	60	+
chr17	60226775	60226776	A00252:294:H3YWTDSX5:4:1335:21847:12680/1	60	+
chr17	60712324	60712325	A00252:294:H3YWTDSX5:4:1635:16975:18396/1	60	-
chr17	61785428	61785429	A00252:294:H3YWTDSX5:4:1143:13738:25316	60	-
chr17	63812209	63812210	A00252:294:H3YWTDSX5:4:1564:24144:16188	60	-
chr17	63858909	63858910	A00252:294:H3YWTDSX5:4:1113:32036:27915	60	+
chr17	64015369	64015370	A00252:294:H3YWTDSX5:4:1363:1759:22420/1	60	-
chr17	64530477	64530478	A00252:294:H3YWTDSX5:4:1125:28501:2127	60	-
chr17	65043323	65043324	A00252:294:H3YWTDSX5:4:1120:22959:26663/1	60	+
chr17	65043324	65043325	A00252:294:H3YWTDSX5:4:1236:20464:11945/1	60	+
chr17	66508001	66508002	A00252:294:H3YWTDSX5:4:1165:31033:31125	60	-
chr17	66805694	66805695	A00252:294:H3YWTDSX5:4:1274:18530:35399/1	60	-
chr17	67166604	67166605	A00252:294:H3YWTDSX5:4:1101:6117:14810/1	60	+
chr17	67166605	67166606	A00252:294:H3YWTDSX5:4:1360:16957:17989	60	+
chr17	69306779	69306780	A00252:294:H3YWTDSX5:4:1166:10926:34507/1	60	+
chr17	73663724	73663725	A00252:294:H3YWTDSX5:4:1318:15121:23703/1	60	-
chr17	75137845	75137846	A00252:294:H3YWTDSX5:4:1119:1660:18114	60	+
chr17	75140333	75140334	A00252:294:H3YWTDSX5:4:1108:19831:6339/1	60	-
chr17	75379843	75379844	A00252:294:H3YWTDSX5:4:1159:23357:16110/1	60	-
chr17	75472728	75472729	A00252:294:H3YWTDSX5:4:1143:25301:16939/1	60	+
chr17	76326225	76326226	A00252:294:H3YWTDSX5:4:2402:10411:36119/1	60	-
chr17	76327520	76327521	A00252:294:H3YWTDSX5:4:1120:11586:26788/1	60	+
chr17	76755639	76755640	A00252:294:H3YWTDSX5:4:2502:16676:29246	60	-
chr17	77190701	77190702	A00252:294:H3YWTDSX5:4:1402:15980:3834	60	-
chr17	77197820	77197821	A00252:294:H3YWTDSX5:4:1103:25256:11036/1	60	+
chr17	77197821	77197822	A00252:294:H3YWTDSX5:4:2607:30391:17206	60	+
chr17	77963696	77963697	A00252:294:H3YWTDSX5:4:1235:8205:11036/1	60	-
chr17	78045088	78045089	A00252:294:H3YWTDSX5:4:1151:24225:23062	60	-
chr17	78068714	78068715	A00252:294:H3YWTDSX5:4:1351:13521:7748/1	60	+
chr17	78713229	78713230	A00252:294:H3YWTDSX5:4:1504:32904:25723	60	+
chr17	78779866	78779867	A00252:294:H3YWTDSX5:4:1101:8196:25238/1	60	+
chr17	78779867	78779868	A00252:294:H3YWTDSX5:4:2647:1832:5885	60	+
chr17	80165348	80165349	A00252:294:H3YWTDSX5:4:2148:14109:19476	60	-
chr17	80294061	80294062	A00252:294:H3YWTDSX5:4:1122:15429:28745/1	60	+
chr17	80301694	80301695	A00252:294:H3YWTDSX5:4:1540:24433:9799/1	60	+
chr17	80714597	80714598	A00252:294:H3YWTDSX5:4:2553:27163:16783/1	60	-
chr17	80750405	80750406	A00252:294:H3YWTDSX5:4:1359:22426:27492	60	-
chr17	81267554	81267555	A00252:294:H3YWTDSX5:4:1112:16423:25050/1	60	+
chr17	81267556	81267557	A00252:294:H3YWTDSX5:4:2150:28194:35289	60	+
chr17	81267558	81267559	A00252:294:H3YWTDSX5:4:1427:19262:3255	60	+
chr17	81472895	81472896	A00252:294:H3YWTDSX5:4:1637:28465:10238/1	60	-
chr17	81472896	81472897	A00252:294:H3YWTDSX5:4:1133:10041:12931	60	-
chr17	81573720	81573721	A00252:294:H3YWTDSX5:4:1646:32235:32581/1	60	+
chr17	81594220	81594221	A00252:294:H3YWTDSX5:4:2448:26178:23124	60	-
chr17	81594225	81594226	A00252:294:H3YWTDSX5:4:1360:1244:9784/1	60	-
chr17	81596011	81596012	A00252:294:H3YWTDSX5:4:1123:8549:26631/1	60	+
chr17	81599004	81599005	A00252:294:H3YWTDSX5:4:2370:19470:1736	60	-
chr17	81602682	81602683	A00252:294:H3YWTDSX5:4:1407:32759:10410/1	60	-
chr17	81603272	81603273	A00252:294:H3YWTDSX5:4:1107:13241:15843/1	60	+
chr17	81612663	81612664	A00252:294:H3YWTDSX5:4:1106:9073:19742/1	60	+
chr17	81612664	81612665	A00252:294:H3YWTDSX5:4:2456:18936:16908	60	+
chr17	81631276	81631277	A00252:294:H3YWTDSX5:4:2524:27597:34882	60	-
chr17	81631278	81631279	A00252:294:H3YWTDSX5:4:1112:8440:23093	60	-
chr17	81632809	81632810	A00252:294:H3YWTDSX5:4:1134:1470:21762/1	60	-
chr17	81880950	81880951	A00252:294:H3YWTDSX5:4:1246:8477:12853/1	60	+
chr17	81888915	81888916	A00252:294:H3YWTDSX5:4:1561:7093:4789	60	+
chr17	81895344	81895345	A00252:294:H3YWTDSX5:4:1141:19804:33630/1	60	+
chr17	82168068	82168069	A00252:294:H3YWTDSX5:4:1563:17680:17237	60	-
chr17	82184658	82184659	A00252:294:H3YWTDSX5:4:1468:9372:5196	60	-
chr17	82407834	82407835	A00252:294:H3YWTDSX5:4:1164:3134:3599	60	-
chr18	741390	741391	A00252:294:H3YWTDSX5:4:1248:28293:8124	60	-
chr18	2704587	2704588	A00252:294:H3YWTDSX5:4:1224:14299:6089	60	+
chr18	9015606	9015607	A00252:294:H3YWTDSX5:4:1322:12120:27148/1	60	-
chr18	9281000	9281001	A00252:294:H3YWTDSX5:4:1105:4860:35650/1	60	+
chr18	9281001	9281002	A00252:294:H3YWTDSX5:4:1649:12915:17440	60	+
chr18	13068133	13068134	A00252:294:H3YWTDSX5:4:1101:18927:7968/1	60	+
chr18	13068135	13068136	A00252:294:H3YWTDSX5:4:1576:21585:24158	60	+
chr18	22833029	22833030	A00252:294:H3YWTDSX5:4:1103:4282:29418/1	60	+
chr18	22833030	22833031	A00252:294:H3YWTDSX5:4:2647:2139:4539	60	+
chr18	22833031	22833032	A00252:294:H3YWTDSX5:4:1145:32172:17973/1	60	+
chr18	26072727	26072728	A00252:294:H3YWTDSX5:4:1203:31159:31031/1	60	+
chr18	26944606	26944607	A00252:294:H3YWTDSX5:4:1208:4589:14638	60	+
chr18	27435636	27435637	A00252:294:H3YWTDSX5:4:1170:9661:4946/1	60	+
chr18	31518279	31518280	A00252:294:H3YWTDSX5:4:1116:23059:5854/1	60	+
chr18	31518280	31518281	A00252:294:H3YWTDSX5:4:1274:17716:28479	60	+
chr18	31636539	31636540	A00252:294:H3YWTDSX5:4:1411:8829:22232	60	-
chr18	31838146	31838147	A00252:294:H3YWTDSX5:4:1163:15266:7701/1	60	-
chr18	39518960	39518961	A00252:294:H3YWTDSX5:4:1108:4246:2957/1	60	+
chr18	40693619	40693620	A00252:294:H3YWTDSX5:4:1102:18313:17738/1	60	+
chr18	46201963	46201964	A00252:294:H3YWTDSX5:4:1633:20871:25269/1	60	-
chr18	49370114	49370115	A00252:294:H3YWTDSX5:4:1371:7139:3145/1	60	-
chr18	50943798	50943799	A00252:294:H3YWTDSX5:4:1150:10384:13338/1	60	+
chr18	55571571	55571572	A00252:294:H3YWTDSX5:4:1115:7166:32440/1	60	+
chr18	58714895	58714896	A00252:294:H3YWTDSX5:4:2170:32524:31234	60	-
chr18	59350815	59350816	A00252:294:H3YWTDSX5:4:2571:6488:36338	60	+
chr18	59350816	59350817	A00252:294:H3YWTDSX5:4:2327:27109:17848/1	60	+
chr18	62228113	62228114	A00252:294:H3YWTDSX5:4:1134:14615:19789/1	60	+
chr18	65742372	65742373	A00252:294:H3YWTDSX5:4:1102:14498:3364/1	60	-
chr18	67932289	67932290	A00252:294:H3YWTDSX5:4:1114:12147:18176/1	60	+
chr18	67932290	67932291	A00252:294:H3YWTDSX5:4:2647:16631:6558	60	+
chr18	69018054	69018055	A00252:294:H3YWTDSX5:4:2567:32163:36432	60	-
chr18	69804351	69804352	A00252:294:H3YWTDSX5:4:1106:13738:20306/1	60	+
chr18	69805213	69805214	A00252:294:H3YWTDSX5:4:2415:21847:4914	60	-
chr18	70780521	70780522	A00252:294:H3YWTDSX5:4:1547:23086:18584	60	+
chr18	71195942	71195943	A00252:294:H3YWTDSX5:4:1671:25952:20322/1	60	-
chr18	72388026	72388027	A00252:294:H3YWTDSX5:4:2652:29894:33098/1	60	+
chr18	76683015	76683016	A00252:294:H3YWTDSX5:4:2348:26720:21245/1	60	+
chr18	80116892	80116893	A00252:294:H3YWTDSX5:4:2169:21504:26584/1	60	-
chr18	80116893	80116894	A00252:294:H3YWTDSX5:4:1148:12807:27806/1	60	-
chr19	331919	331920	A00252:294:H3YWTDSX5:4:1101:31647:2597/1	60	-
chr19	561480	561481	A00252:294:H3YWTDSX5:4:2142:24569:26287/1	60	-
chr19	936411	936412	A00252:294:H3YWTDSX5:4:1146:29333:35571	60	-
chr19	1029263	1029264	A00252:294:H3YWTDSX5:4:2657:13349:8296	60	-
chr19	1642039	1642040	A00252:294:H3YWTDSX5:4:2413:11722:29966/1	60	+
chr19	1642047	1642048	A00252:294:H3YWTDSX5:4:2177:4924:14215/1	60	+
chr19	2008549	2008550	A00252:294:H3YWTDSX5:4:1427:28113:34178	60	-
chr19	2074425	2074426	A00252:294:H3YWTDSX5:4:1105:25147:33113/1	60	+
chr19	2074426	2074427	A00252:294:H3YWTDSX5:4:2143:9670:6057	60	+
chr19	2125640	2125641	A00252:294:H3YWTDSX5:4:1123:27398:30874/1	60	+
chr19	2141091	2141092	A00252:294:H3YWTDSX5:4:1205:27353:34303	60	+
chr19	2142304	2142305	A00252:294:H3YWTDSX5:4:1107:32443:17910/1	60	+
chr19	3409068	3409069	A00252:294:H3YWTDSX5:4:1250:6994:11882/1	60	-
chr19	3501742	3501743	A00252:294:H3YWTDSX5:4:1109:22299:17597/1	60	+
chr19	3534398	3534399	A00252:294:H3YWTDSX5:4:2233:13512:1188	60	+
chr19	3765335	3765336	A00252:294:H3YWTDSX5:4:1129:13512:8860/1	60	+
chr19	4021341	4021342	A00252:294:H3YWTDSX5:4:1159:11740:11459	60	+
chr19	4407082	4407083	A00252:294:H3YWTDSX5:4:2155:18349:15608	60	+
chr19	4424788	4424789	A00252:294:H3YWTDSX5:4:1103:14597:33285/1	60	+
chr19	5141584	5141585	A00252:294:H3YWTDSX5:4:1149:25590:2597	60	-
chr19	5141585	5141586	A00252:294:H3YWTDSX5:4:1341:15212:12587/1	60	-
chr19	5141586	5141587	A00252:294:H3YWTDSX5:4:2548:24343:18537	60	-
chr19	5716646	5716647	A00252:294:H3YWTDSX5:4:1126:2618:36057/1	60	+
chr19	6257931	6257932	A00252:294:H3YWTDSX5:4:1340:20582:10050	60	+
chr19	6351891	6351892	A00252:294:H3YWTDSX5:4:2154:20699:20431/1	60	-
chr19	6846237	6846238	A00252:294:H3YWTDSX5:4:1125:1524:9173/1	60	+
chr19	7439070	7439071	A00252:294:H3YWTDSX5:4:1108:30255:25551/1	60	+
chr19	8474793	8474794	A00252:294:H3YWTDSX5:4:1254:12509:14481	60	-
chr19	8819122	8819123	A00252:294:H3YWTDSX5:4:1102:29152:1251/1	60	+
chr19	10130754	10130755	A00252:294:H3YWTDSX5:4:1211:14226:14293	60	+
chr19	10132221	10132222	A00252:294:H3YWTDSX5:4:1104:10257:23109/1	60	+
chr19	10156942	10156943	A00252:294:H3YWTDSX5:4:2251:21694:33144	60	-
chr19	10169088	10169089	A00252:294:H3YWTDSX5:4:2459:16215:16235/1	60	-
chr19	10181493	10181494	A00252:294:H3YWTDSX5:4:1515:11632:4257	60	+
chr19	10435121	10435122	A00252:294:H3YWTDSX5:4:1112:13675:20917/1	60	+
chr19	10556749	10556750	A00252:294:H3YWTDSX5:4:1153:31837:5431/1	60	+
chr19	10562677	10562678	A00252:294:H3YWTDSX5:4:2273:23086:10316/1	60	+
chr19	10562678	10562679	A00252:294:H3YWTDSX5:4:1171:4227:13322/1	60	+
chr19	10661025	10661026	A00252:294:H3YWTDSX5:4:1103:25545:28072/1	60	+
chr19	10661026	10661027	A00252:294:H3YWTDSX5:4:1507:13792:28792	60	+
chr19	10670281	10670282	A00252:294:H3YWTDSX5:4:1303:17372:31297/1	60	-
chr19	10670282	10670283	A00252:294:H3YWTDSX5:4:1459:30219:36667/1	60	-
chr19	10800442	10800443	A00252:294:H3YWTDSX5:4:1452:29677:9392	60	-
chr19	11104619	11104620	A00252:294:H3YWTDSX5:4:1115:28085:28995/1	60	-
chr19	11107112	11107113	A00252:294:H3YWTDSX5:4:1133:28646:22952	60	+
chr19	11107114	11107115	A00252:294:H3YWTDSX5:4:2115:3152:33567	60	+
chr19	11542766	11542767	A00252:294:H3YWTDSX5:4:1265:2374:18192	60	+
chr19	11687321	11687322	A00252:294:H3YWTDSX5:4:1108:28944:36495/1	60	+
chr19	11727019	11727020	A00252:294:H3YWTDSX5:4:1349:9932:1783/1	60	+
chr19	11774549	11774550	A00252:294:H3YWTDSX5:4:1446:32262:2534	60	-
chr19	11997616	11997617	A00252:294:H3YWTDSX5:4:1118:20745:18599	60	-
chr19	12587470	12587471	A00252:294:H3YWTDSX5:4:2655:19434:21089	60	-
chr19	12630936	12630937	A00252:294:H3YWTDSX5:4:2228:6560:11193/1	60	+
chr19	12634074	12634075	A00252:294:H3YWTDSX5:4:1444:19325:16705	60	+
chr19	12677516	12677517	A00252:294:H3YWTDSX5:4:1112:9842:20384	60	-
chr19	12913200	12913201	A00252:294:H3YWTDSX5:4:1429:10574:28354/1	60	+
chr19	12956472	12956473	A00252:294:H3YWTDSX5:4:2548:20419:34945/1	60	-
chr19	13129935	13129936	A00252:294:H3YWTDSX5:4:1137:11505:6042/1	60	+
chr19	15320386	15320387	A00252:294:H3YWTDSX5:4:1105:14895:9659/1	60	-
chr19	15326221	15326222	A00252:294:H3YWTDSX5:4:1563:30011:11099	60	+
chr19	15326222	15326223	A00252:294:H3YWTDSX5:4:2177:7337:5400	60	+
chr19	15329567	15329568	A00252:294:H3YWTDSX5:4:1534:4571:32737	60	-
chr19	15329568	15329569	A00252:294:H3YWTDSX5:4:1101:12138:10520/1	60	-
chr19	15802488	15802489	A00252:294:H3YWTDSX5:4:1569:26051:8563	60	+
chr19	15872713	15872714	A00252:294:H3YWTDSX5:4:1676:9733:6918	60	+
chr19	16608972	16608973	A00252:294:H3YWTDSX5:4:1109:10420:29215/1	60	+
chr19	16608973	16608974	A00252:294:H3YWTDSX5:4:2451:6144:36057	60	+
chr19	17063625	17063626	A00252:294:H3YWTDSX5:4:2115:7762:26866	60	-
chr19	17063627	17063628	A00252:294:H3YWTDSX5:4:1550:20518:7999	60	-
chr19	17694288	17694289	A00252:294:H3YWTDSX5:4:2253:17951:25222/1	60	+
chr19	18300843	18300844	A00252:294:H3YWTDSX5:4:2111:27868:4664/1	60	-
chr19	19457297	19457298	A00252:294:H3YWTDSX5:4:1434:27787:18834	60	-
chr19	19715852	19715853	A00252:294:H3YWTDSX5:4:1138:3947:23985/1	60	+
chr19	24062849	24062850	A00252:294:H3YWTDSX5:4:1111:21432:4695/1	60	-
chr19	27986311	27986312	A00252:294:H3YWTDSX5:4:1515:7491:34037	60	-
chr19	27986312	27986313	A00252:294:H3YWTDSX5:4:1464:15962:33458	60	-
chr19	28026962	28026963	A00252:294:H3YWTDSX5:4:1107:16016:35305/1	60	+
chr19	29123582	29123583	A00252:294:H3YWTDSX5:4:2554:13964:22138/1	60	+
chr19	32034329	32034330	A00252:294:H3YWTDSX5:4:1176:29423:32440/1	60	-
chr19	32247185	32247186	A00252:294:H3YWTDSX5:4:1566:20428:23938	60	-
chr19	32954244	32954245	A00252:294:H3YWTDSX5:4:1369:5981:35650	60	-
chr19	33118642	33118643	A00252:294:H3YWTDSX5:4:1249:31964:24220/1	60	+
chr19	34414035	34414036	A00252:294:H3YWTDSX5:4:1229:15546:28322/1	60	+
chr19	34452816	34452817	A00252:294:H3YWTDSX5:4:2164:32389:19100	60	+
chr19	34506743	34506744	A00252:294:H3YWTDSX5:4:1201:23276:4319/1	60	-
chr19	37282479	37282480	A00252:294:H3YWTDSX5:4:1662:16468:7560/1	60	+
chr19	37395987	37395988	A00252:294:H3YWTDSX5:4:2556:23059:15029/1	60	+
chr19	37395988	37395989	A00252:294:H3YWTDSX5:4:1105:27941:21574/1	60	+
chr19	38117912	38117913	A00252:294:H3YWTDSX5:4:1221:10013:19711/1	60	+
chr19	38278909	38278910	A00252:294:H3YWTDSX5:4:1542:22019:11976/1	60	-
chr19	38573075	38573076	A00252:294:H3YWTDSX5:4:1229:25672:15890	60	+
chr19	38573076	38573077	A00252:294:H3YWTDSX5:4:2571:2663:30154/1	60	+
chr19	38677479	38677480	A00252:294:H3YWTDSX5:4:1140:25165:32643	60	-
chr19	38927282	38927283	A00252:294:H3YWTDSX5:4:1102:6027:29778/1	60	-
chr19	39345540	39345541	A00252:294:H3YWTDSX5:4:1563:1108:31970	60	-
chr19	39353038	39353039	A00252:294:H3YWTDSX5:4:1620:2781:11193/1	60	-
chr19	39353185	39353186	A00252:294:H3YWTDSX5:4:1309:13566:25332	60	-
chr19	39397990	39397991	A00252:294:H3YWTDSX5:4:2116:4942:4319	60	+
chr19	39462162	39462163	A00252:294:H3YWTDSX5:4:1530:26476:4319	60	-
chr19	39987703	39987704	A00252:294:H3YWTDSX5:4:1107:12364:36151/1	60	-
chr19	40085266	40085267	A00252:294:H3YWTDSX5:4:1101:8341:19539/1	60	+
chr19	40758998	40758999	A00252:294:H3YWTDSX5:4:1527:18973:4726/1	60	-
chr19	41283477	41283478	A00252:294:H3YWTDSX5:4:1270:7102:11068/1	60	-
chr19	41290755	41290756	A00252:294:H3YWTDSX5:4:1170:26241:14935/1	60	+
chr19	41295593	41295594	A00252:294:H3YWTDSX5:4:1329:25861:31313/1	60	-
chr19	42214486	42214487	A00252:294:H3YWTDSX5:4:1259:12635:5556/1	60	+
chr19	43571705	43571706	A00252:294:H3YWTDSX5:4:1103:13096:1063/1	60	+
chr19	43616561	43616562	A00252:294:H3YWTDSX5:4:2152:8802:3646/1	60	-
chr19	43735988	43735989	A00252:294:H3YWTDSX5:4:2312:27968:33833	60	+
chr19	44167653	44167654	A00252:294:H3YWTDSX5:4:1120:8205:26287/1	60	-
chr19	44296142	44296143	A00252:294:H3YWTDSX5:4:2321:7048:19022/1	60	+
chr19	45522936	45522937	A00252:294:H3YWTDSX5:4:2646:17445:36996/1	60	-
chr19	45522937	45522938	A00252:294:H3YWTDSX5:4:1119:9661:23328/1	60	-
chr19	45636743	45636744	A00252:294:H3YWTDSX5:4:1608:25852:15421/1	60	-
chr19	45857242	45857243	A00252:294:H3YWTDSX5:4:2478:24614:21512/1	60	-
chr19	46364029	46364030	A00252:294:H3YWTDSX5:4:2574:1199:18630/1	60	-
chr19	47149424	47149425	A00252:294:H3YWTDSX5:4:1639:13865:26976	60	+
chr19	47161063	47161064	A00252:294:H3YWTDSX5:4:1108:25626:34131	60	+
chr19	48209066	48209067	A00252:294:H3YWTDSX5:4:2308:18855:25066	60	-
chr19	48241398	48241399	A00252:294:H3YWTDSX5:4:1126:20790:31923/1	60	+
chr19	48359041	48359042	A00252:294:H3YWTDSX5:4:1215:13937:13636/1	60	-
chr19	48359042	48359043	A00252:294:H3YWTDSX5:4:1210:23764:30624/1	60	-
chr19	48385413	48385414	A00252:294:H3YWTDSX5:4:1168:17788:24940/1	60	+
chr19	48910621	48910622	A00252:294:H3YWTDSX5:4:1254:9109:13228/1	60	-
chr19	49001179	49001180	A00252:294:H3YWTDSX5:4:1233:22779:18959/1	60	+
chr19	49007744	49007745	A00252:294:H3YWTDSX5:4:2637:18213:25457	60	-
chr19	49563901	49563902	A00252:294:H3YWTDSX5:4:1129:11388:19335/1	60	-
chr19	49602476	49602477	A00252:294:H3YWTDSX5:4:1626:19416:20275/1	60	-
chr19	49605138	49605139	A00252:294:H3YWTDSX5:4:1107:14208:26913/1	60	-
chr19	49608528	49608529	A00252:294:H3YWTDSX5:4:1134:18846:12743/1	60	-
chr19	49648348	49648349	A00252:294:H3YWTDSX5:4:1104:10041:19601/1	60	+
chr19	49785182	49785183	A00252:294:H3YWTDSX5:4:1338:23592:36088/1	60	-
chr19	49819864	49819865	A00252:294:H3YWTDSX5:4:2557:24099:21057	60	-
chr19	49883358	49883359	A00252:294:H3YWTDSX5:4:1275:32696:28307	60	-
chr19	49915641	49915642	A00252:294:H3YWTDSX5:4:2648:2853:8155/1	60	-
chr19	49915643	49915644	A00252:294:H3YWTDSX5:4:1117:9932:26146	60	-
chr19	50006947	50006948	A00252:294:H3YWTDSX5:4:1201:22950:35822/1	60	-
chr19	50010783	50010784	A00252:294:H3YWTDSX5:4:1154:32705:17331/1	60	-
chr19	50442447	50442448	A00252:294:H3YWTDSX5:4:1127:18982:14794	60	+
chr19	51622233	51622234	A00252:294:H3YWTDSX5:4:2631:29767:12023	60	+
chr19	51887136	51887137	A00252:294:H3YWTDSX5:4:1121:13150:16877/1	60	-
chr19	52605877	52605878	A00252:294:H3YWTDSX5:4:1103:25807:21731/1	60	+
chr19	52952070	52952071	A00252:294:H3YWTDSX5:4:1508:6623:19601/1	60	-
chr19	55101298	55101299	A00252:294:H3YWTDSX5:4:2628:27697:27038/1	60	-
chr19	55404240	55404241	A00252:294:H3YWTDSX5:4:1159:28058:26162	60	+
chr19	55436029	55436030	A00252:294:H3YWTDSX5:4:1249:12834:15013/1	60	+
chr19	56293230	56293231	A00252:294:H3YWTDSX5:4:1114:2998:3145/1	60	+
chr19	57295005	57295006	A00252:294:H3YWTDSX5:4:1121:9733:20948/1	60	-
chr19	58390526	58390527	A00252:294:H3YWTDSX5:4:1101:18511:18364/1	60	+
chr19	58391239	58391240	A00252:294:H3YWTDSX5:4:2510:8522:5321/1	60	-
chr19	58391241	58391242	A00252:294:H3YWTDSX5:4:1128:22987:18255	60	-
chr19	58515136	58515137	A00252:294:H3YWTDSX5:4:1201:9236:6026/1	60	+
chr19	58518093	58518094	A00252:294:H3YWTDSX5:4:1101:30924:31000/1	60	+
chr19	58518095	58518096	A00252:294:H3YWTDSX5:4:2204:19587:34006/1	60	+
chr19	58550333	58550334	A00252:294:H3YWTDSX5:4:1139:20003:16000/1	60	+
chr2	10580284	10580285	A00252:294:H3YWTDSX5:4:1108:28067:34194/1	60	-
chr2	11208496	11208497	A00252:294:H3YWTDSX5:4:1116:30056:30123/1	60	+
chr2	11208497	11208498	A00252:294:H3YWTDSX5:4:2143:1090:20478	60	+
chr2	15401275	15401276	A00252:294:H3YWTDSX5:4:1466:6424:15624/1	60	-
chr2	24569363	24569364	A00252:294:H3YWTDSX5:4:1616:5647:21073	60	+
chr2	25640838	25640839	A00252:294:H3YWTDSX5:4:1515:10782:3035/1	60	-
chr2	25735035	25735036	A00252:294:H3YWTDSX5:4:1423:12689:23124	60	-
chr2	25798327	25798328	A00252:294:H3YWTDSX5:4:1401:32362:36652	60	+
chr2	25813279	25813280	A00252:294:H3YWTDSX5:4:1104:24713:31516/1	60	+
chr2	26083264	26083265	A00252:294:H3YWTDSX5:4:1103:6705:22905/1	60	+
chr2	26083265	26083266	A00252:294:H3YWTDSX5:4:2645:1235:20979	60	+
chr2	27405413	27405414	A00252:294:H3YWTDSX5:4:1107:14425:2143	60	+
chr2	27905341	27905342	A00252:294:H3YWTDSX5:4:2422:28944:32330/1	60	-
chr2	27937070	27937071	A00252:294:H3YWTDSX5:4:1331:16134:35603/1	60	-
chr2	27952260	27952261	A00252:294:H3YWTDSX5:4:1102:10438:2942/1	60	-
chr2	28109323	28109324	A00252:294:H3YWTDSX5:4:1129:24551:17675/1	60	+
chr2	28781888	28781889	A00252:294:H3YWTDSX5:4:1109:1904:33473/1	60	+
chr2	28800322	28800323	A00252:294:H3YWTDSX5:4:1269:12255:29700	60	-
chr2	31920673	31920674	A00252:294:H3YWTDSX5:4:1170:7283:18333	60	-
chr2	32490294	32490295	A00252:294:H3YWTDSX5:4:1512:28320:19288	60	-
chr2	33968277	33968278	A00252:294:H3YWTDSX5:4:1124:13955:21151/1	60	-
chr2	38195708	38195709	A00252:294:H3YWTDSX5:4:1173:32181:31610/1	60	-
chr2	41744837	41744838	A00252:294:H3YWTDSX5:4:2656:21278:21151	60	+
chr2	42331900	42331901	A00252:294:H3YWTDSX5:4:1114:15745:16892/1	60	+
chr2	45421171	45421172	A00252:294:H3YWTDSX5:4:2175:10827:31140	60	-
chr2	45421172	45421173	A00252:294:H3YWTDSX5:4:2613:10691:4069/1	60	-
chr2	46428079	46428080	A00252:294:H3YWTDSX5:4:1539:14036:11303/1	60	-
chr2	46429231	46429232	A00252:294:H3YWTDSX5:4:1423:14615:23516	60	+
chr2	55367235	55367236	A00252:294:H3YWTDSX5:4:2208:10691:29622/1	60	-
chr2	58066619	58066620	A00252:294:H3YWTDSX5:4:1102:11333:9846/1	60	-
chr2	61085683	61085684	A00252:294:H3YWTDSX5:4:1506:11342:2691/1	60	+
chr2	61236965	61236966	A00252:294:H3YWTDSX5:4:1130:6262:27492/1	60	+
chr2	65098259	65098260	A00252:294:H3YWTDSX5:4:2435:2067:2628	60	-
chr2	67408476	67408477	A00252:294:H3YWTDSX5:4:1660:31629:27712	60	-
chr2	70115794	70115795	A00252:294:H3YWTDSX5:4:1157:17300:25003/1	60	-
chr2	72424943	72424944	A00252:294:H3YWTDSX5:4:2349:17110:17722	60	-
chr2	73425468	73425469	A00252:294:H3YWTDSX5:4:2314:13630:1016	60	+
chr2	74774588	74774589	A00252:294:H3YWTDSX5:4:1116:6641:8359/1	60	+
chr2	74953403	74953404	A00252:294:H3YWTDSX5:4:1106:19524:15076/1	60	+
chr2	75376790	75376791	A00252:294:H3YWTDSX5:4:1106:23375:2362/1	60	+
chr2	75376792	75376793	A00252:294:H3YWTDSX5:4:2513:12924:17801	60	+
chr2	75554567	75554568	A00252:294:H3YWTDSX5:4:1321:4309:19633/1	60	-
chr2	80065920	80065921	A00252:294:H3YWTDSX5:4:1473:17707:20697/1	60	-
chr2	80861970	80861971	A00252:294:H3YWTDSX5:4:1227:3595:32049	60	-
chr2	82669799	82669800	A00252:294:H3YWTDSX5:4:1307:13277:28463/1	60	+
chr2	85029654	85029655	A00252:294:H3YWTDSX5:4:1672:20745:9768/1	60	-
chr2	86609233	86609234	A00252:294:H3YWTDSX5:4:1101:27064:5306/1	60	-
chr2	86983796	86983797	A00252:294:H3YWTDSX5:4:1144:10456:16532/1	60	+
chr2	87786124	87786125	A00252:294:H3YWTDSX5:4:2656:26793:11193	60	-
chr2	95746353	95746354	A00252:294:H3YWTDSX5:4:2551:10131:32847/1	60	+
chr2	97151199	97151200	A00252:294:H3YWTDSX5:4:1228:24641:23688/1	60	+
chr2	97515314	97515315	A00252:294:H3YWTDSX5:4:1178:6433:6402/1	60	-
chr2	97836860	97836861	A00252:294:H3YWTDSX5:4:1516:5837:5368/1	60	-
chr2	97845109	97845110	A00252:294:H3YWTDSX5:4:1133:14199:1251/1	60	-
chr2	98548816	98548817	A00252:294:H3YWTDSX5:4:1106:10628:36495/1	60	+
chr2	98597795	98597796	A00252:294:H3YWTDSX5:4:1152:2094:32330/1	60	-
chr2	98597797	98597798	A00252:294:H3YWTDSX5:4:2339:32796:9659	60	-
chr2	98691737	98691738	A00252:294:H3YWTDSX5:4:1107:2745:7122/1	60	+
chr2	99119839	99119840	A00252:294:H3YWTDSX5:4:2360:31340:28244/1	60	-
chr2	101499315	101499316	A00252:294:H3YWTDSX5:4:1224:32588:21292	60	-
chr2	108747946	108747947	A00252:294:H3YWTDSX5:4:1105:23095:30060/1	60	-
chr2	111835117	111835118	A00252:294:H3YWTDSX5:4:2430:4869:13213	60	-
chr2	113403261	113403262	A00252:294:H3YWTDSX5:4:1565:5321:6950	60	+
chr2	121603048	121603049	A00252:294:H3YWTDSX5:4:2522:17770:5149	60	-
chr2	121603049	121603050	A00252:294:H3YWTDSX5:4:1235:32443:32878	60	-
chr2	123932971	123932972	A00252:294:H3YWTDSX5:4:1101:11686:36072/1	60	+
chr2	124882745	124882746	A00252:294:H3YWTDSX5:4:2656:23610:25191	60	+
chr2	135550346	135550347	A00252:294:H3YWTDSX5:4:1101:14841:11631/1	60	+
chr2	135550347	135550348	A00252:294:H3YWTDSX5:4:2647:24804:5556	60	+
chr2	135662246	135662247	A00252:294:H3YWTDSX5:4:1123:28809:18787/1	60	+
chr2	135771988	135771989	A00252:294:H3YWTDSX5:4:1112:32054:7153/1	60	-
chr2	144048155	144048156	A00252:294:H3YWTDSX5:4:1102:15040:26412/1	60	+
chr2	144048156	144048157	A00252:294:H3YWTDSX5:4:1469:14552:20744	60	+
chr2	144048157	144048158	A00252:294:H3YWTDSX5:4:2151:17797:5196	60	+
chr2	145579130	145579131	A00252:294:H3YWTDSX5:4:2520:26151:6136	60	-
chr2	148725272	148725273	A00252:294:H3YWTDSX5:4:1159:17210:3615/1	60	-
chr2	153648940	153648941	A00252:294:H3YWTDSX5:4:1124:32344:19366/1	60	+
chr2	154430262	154430263	A00252:294:H3YWTDSX5:4:1108:3441:33035/1	60	+
chr2	154430263	154430264	A00252:294:H3YWTDSX5:4:1562:16288:20055	60	+
chr2	158493953	158493954	A00252:294:H3YWTDSX5:4:1101:14398:20415/1	60	+
chr2	158493954	158493955	A00252:294:H3YWTDSX5:4:1531:7844:14105	60	+
chr2	159752065	159752066	A00252:294:H3YWTDSX5:4:1213:11550:7028	60	+
chr2	160297749	160297750	A00252:294:H3YWTDSX5:4:2119:12445:28620/1	60	-
chr2	161208680	161208681	A00252:294:H3YWTDSX5:4:1105:14326:12399/1	60	+
chr2	161208681	161208682	A00252:294:H3YWTDSX5:4:1135:13358:12132/1	60	+
chr2	161438488	161438489	A00252:294:H3YWTDSX5:4:1169:18683:20603/1	60	-
chr2	167276665	167276666	A00252:294:H3YWTDSX5:4:1332:27362:13182	60	-
chr2	169496801	169496802	A00252:294:H3YWTDSX5:4:1610:16721:7216/1	60	+
chr2	171057953	171057954	A00252:294:H3YWTDSX5:4:1451:18909:1548	60	-
chr2	171092404	171092405	A00252:294:H3YWTDSX5:4:1171:25943:9095	60	-
chr2	171445154	171445155	A00252:294:H3YWTDSX5:4:1461:15411:33724	60	-
chr2	171454818	171454819	A00252:294:H3YWTDSX5:4:1156:10022:26271/1	60	+
chr2	173614979	173614980	A00252:294:H3YWTDSX5:4:2238:16586:15060/1	60	+
chr2	174830667	174830668	A00252:294:H3YWTDSX5:4:1101:12020:28980/1	60	-
chr2	174830668	174830669	A00252:294:H3YWTDSX5:4:1154:18385:17613/1	60	-
chr2	176327895	176327896	A00252:294:H3YWTDSX5:4:1354:1796:27868	60	+
chr2	177261007	177261008	A00252:294:H3YWTDSX5:4:2572:21052:30342	60	+
chr2	181266597	181266598	A00252:294:H3YWTDSX5:4:1104:14344:28557/1	60	+
chr2	181266599	181266600	A00252:294:H3YWTDSX5:4:2177:7193:15264	60	+
chr2	181441959	181441960	A00252:294:H3YWTDSX5:4:2557:20907:29403/1	60	-
chr2	183193053	183193054	A00252:294:H3YWTDSX5:4:1119:11252:22921/1	60	-
chr2	185745219	185745220	A00252:294:H3YWTDSX5:4:1115:26811:15201/1	60	+
chr2	186625864	186625865	A00252:294:H3YWTDSX5:4:1156:20690:27242/1	60	-
chr2	187349210	187349211	A00252:294:H3YWTDSX5:4:1114:7084:6746/1	60	-
chr2	189853723	189853724	A00252:294:H3YWTDSX5:4:1146:5972:14372/1	60	+
chr2	189853725	189853726	A00252:294:H3YWTDSX5:4:1565:3658:5760/1	60	+
chr2	196190164	196190165	A00252:294:H3YWTDSX5:4:1109:14543:1720/1	60	-
chr2	199950880	199950881	A00252:294:H3YWTDSX5:4:1120:6714:18818/1	60	+
chr2	200970341	200970342	A00252:294:H3YWTDSX5:4:2314:24569:1736	60	-
chr2	200985644	200985645	A00252:294:H3YWTDSX5:4:2206:2239:10880	60	-
chr2	200985646	200985647	A00252:294:H3YWTDSX5:4:1163:32678:33943	60	-
chr2	201054415	201054416	A00252:294:H3YWTDSX5:4:1506:21115:1360/1	60	+
chr2	201706319	201706320	A00252:294:H3YWTDSX5:4:1155:6596:28855/1	60	-
chr2	201722662	201722663	A00252:294:H3YWTDSX5:4:2418:27516:23124	60	+
chr2	201777017	201777018	A00252:294:H3YWTDSX5:4:2234:23954:35117	60	-
chr2	203727093	203727094	A00252:294:H3YWTDSX5:4:2305:4354:34240/1	60	-
chr2	203727094	203727095	A00252:294:H3YWTDSX5:4:1124:24316:16705/1	60	-
chr2	205275828	205275829	A00252:294:H3YWTDSX5:4:1316:31304:19288/1	60	-
chr2	207495129	207495130	A00252:294:H3YWTDSX5:4:1612:24433:19006	60	+
chr2	207578267	207578268	A00252:294:H3YWTDSX5:4:1215:1072:12743/1	60	+
chr2	209712721	209712722	A00252:294:H3YWTDSX5:4:1140:14498:23375	60	+
chr2	209951549	209951550	A00252:294:H3YWTDSX5:4:2652:22525:8437	60	+
chr2	212987358	212987359	A00252:294:H3YWTDSX5:4:1107:10077:8954/1	60	-
chr2	213580994	213580995	A00252:294:H3YWTDSX5:4:1126:11433:28307/1	60	+
chr2	218551614	218551615	A00252:294:H3YWTDSX5:4:1147:11605:34741	60	+
chr2	218775191	218775192	A00252:294:H3YWTDSX5:4:2541:11659:8688	60	+
chr2	219376825	219376826	A00252:294:H3YWTDSX5:4:1107:12762:21903/1	60	-
chr2	224733239	224733240	A00252:294:H3YWTDSX5:4:2312:20229:23469	60	-
chr2	233531046	233531047	A00252:294:H3YWTDSX5:4:1125:10565:9048/1	60	+
chr2	234693171	234693172	A00252:294:H3YWTDSX5:4:2569:10917:27665	60	-
chr2	238014069	238014070	A00252:294:H3YWTDSX5:4:1109:12581:3552/1	60	+
chr2	238014070	238014071	A00252:294:H3YWTDSX5:4:1276:18240:31516	60	+
chr2	238200710	238200711	A00252:294:H3YWTDSX5:4:1173:25997:23187/1	60	-
chr2	238200711	238200712	A00252:294:H3YWTDSX5:4:1142:25699:10676/1	60	-
chr2	238200712	238200713	A00252:294:H3YWTDSX5:4:1211:7030:22028/1	60	-
chr2	240521752	240521753	A00252:294:H3YWTDSX5:4:1244:24415:16658	60	+
chr2	241427557	241427558	A00252:294:H3YWTDSX5:4:1141:32244:31939/1	60	-
chr20	282634	282635	A00252:294:H3YWTDSX5:4:2223:27290:14465/1	60	-
chr20	505330	505331	A00252:294:H3YWTDSX5:4:2640:1063:30295	60	-
chr20	508345	508346	A00252:294:H3YWTDSX5:4:1107:6361:35243/1	60	+
chr20	528209	528210	A00252:294:H3YWTDSX5:4:2178:15944:14231	60	-
chr20	2945451	2945452	A00252:294:H3YWTDSX5:4:1108:6153:19006	60	-
chr20	2966240	2966241	A00252:294:H3YWTDSX5:4:1105:23005:16939	60	-
chr20	3015994	3015995	A00252:294:H3YWTDSX5:4:1110:17092:28714/1	60	+
chr20	3336402	3336403	A00252:294:H3YWTDSX5:4:1116:6686:10535/1	60	+
chr20	4826823	4826824	A00252:294:H3YWTDSX5:4:2630:19262:33692	60	-
chr20	8192674	8192675	A00252:294:H3YWTDSX5:4:1101:31015:35258/1	60	+
chr20	8200159	8200160	A00252:294:H3YWTDSX5:4:1339:7889:25614/1	60	+
chr20	11594124	11594125	A00252:294:H3YWTDSX5:4:1246:29270:32769/1	60	+
chr20	13742825	13742826	A00252:294:H3YWTDSX5:4:1517:25970:2033	60	-
chr20	14131638	14131639	A00252:294:H3YWTDSX5:4:1635:12572:13056	60	-
chr20	20084089	20084090	A00252:294:H3YWTDSX5:4:1102:28583:18020	60	+
chr20	21357126	21357127	A00252:294:H3YWTDSX5:4:2672:7166:20635	60	-
chr20	25241918	25241919	A00252:294:H3YWTDSX5:4:2559:2184:28604/1	60	-
chr20	25421613	25421614	A00252:294:H3YWTDSX5:4:1204:3477:27023/1	60	-
chr20	31745932	31745933	A00252:294:H3YWTDSX5:4:1107:22101:33943/1	60	+
chr20	32223019	32223020	A00252:294:H3YWTDSX5:4:1327:5746:7592	60	-
chr20	32320130	32320131	A00252:294:H3YWTDSX5:4:2320:1759:11710	60	+
chr20	32840111	32840112	A00252:294:H3YWTDSX5:4:1141:5611:21167/1	60	+
chr20	33581471	33581472	A00252:294:H3YWTDSX5:4:2510:27561:14465	60	-
chr20	33619554	33619555	A00252:294:H3YWTDSX5:4:2538:1931:8218	60	-
chr20	33730821	33730822	A00252:294:H3YWTDSX5:4:2407:32750:29966/1	60	+
chr20	34446495	34446496	A00252:294:H3YWTDSX5:4:1119:25626:34788/1	60	+
chr20	34761214	34761215	A00252:294:H3YWTDSX5:4:1102:3911:33379/1	60	+
chr20	35084114	35084115	A00252:294:H3YWTDSX5:4:1106:6361:23782/1	60	-
chr20	35362783	35362784	A00252:294:H3YWTDSX5:4:1655:11776:5572	60	-
chr20	35657572	35657573	A00252:294:H3YWTDSX5:4:1109:29062:10582/1	60	+
chr20	35662114	35662115	A00252:294:H3YWTDSX5:4:1130:21902:1031/1	60	-
chr20	35861186	35861187	A00252:294:H3YWTDSX5:4:1632:28456:6151	60	-
chr20	35862360	35862361	A00252:294:H3YWTDSX5:4:1103:17842:18677/1	60	+
chr20	36761763	36761764	A00252:294:H3YWTDSX5:4:2466:7726:1908	60	-
chr20	36948391	36948392	A00252:294:H3YWTDSX5:4:2628:22037:18646/1	60	-
chr20	37068073	37068074	A00252:294:H3YWTDSX5:4:1128:12038:19335	60	-
chr20	38489061	38489062	A00252:294:H3YWTDSX5:4:1313:5945:12602	60	-
chr20	38511841	38511842	A00252:294:H3YWTDSX5:4:2204:31837:25880/1	60	+
chr20	38754083	38754084	A00252:294:H3YWTDSX5:4:1108:26124:11976/1	60	+
chr20	41216229	41216230	A00252:294:H3YWTDSX5:4:1123:12255:10535/1	60	+
chr20	41475195	41475196	A00252:294:H3YWTDSX5:4:1112:10908:25488/1	60	+
chr20	41483896	41483897	A00252:294:H3YWTDSX5:4:1108:23692:29215/1	60	-
chr20	41486739	41486740	A00252:294:H3YWTDSX5:4:1502:8278:8594	60	-
chr20	41486741	41486742	A00252:294:H3YWTDSX5:4:1106:2446:36229/1	60	-
chr20	44473291	44473292	A00252:294:H3YWTDSX5:4:2209:17598:27899/1	60	+
chr20	45044732	45044733	A00252:294:H3YWTDSX5:4:1128:28574:4633/1	60	-
chr20	45065221	45065222	A00252:294:H3YWTDSX5:4:2647:17038:10081	60	-
chr20	45959182	45959183	A00252:294:H3YWTDSX5:4:1102:11659:22686/1	60	+
chr20	45959183	45959184	A00252:294:H3YWTDSX5:4:2647:13141:7936/1	60	+
chr20	45959184	45959185	A00252:294:H3YWTDSX5:4:2215:26476:11303/1	60	+
chr20	45991135	45991136	A00252:294:H3YWTDSX5:4:2559:28194:2691/1	60	-
chr20	47303637	47303638	A00252:294:H3YWTDSX5:4:1101:1470:32690/1	60	+
chr20	47333403	47333404	A00252:294:H3YWTDSX5:4:2536:10068:15295/1	60	-
chr20	48211407	48211408	A00252:294:H3YWTDSX5:4:1363:29170:24831	60	-
chr20	48945226	48945227	A00252:294:H3YWTDSX5:4:2655:6840:15937	60	-
chr20	49020080	49020081	A00252:294:H3YWTDSX5:4:1104:1913:12947/1	60	+
chr20	49020081	49020082	A00252:294:H3YWTDSX5:4:1560:11586:9690/1	60	+
chr20	49288405	49288406	A00252:294:H3YWTDSX5:4:1109:7383:8829/1	60	-
chr20	49684949	49684950	A00252:294:H3YWTDSX5:4:1452:4689:15843	60	-
chr20	50018872	50018873	A00252:294:H3YWTDSX5:4:1262:12554:29183/1	60	-
chr20	51361965	51361966	A00252:294:H3YWTDSX5:4:1454:7256:20196/1	60	+
chr20	51454956	51454957	A00252:294:H3YWTDSX5:4:1120:17445:9126/1	60	+
chr20	53810432	53810433	A00252:294:H3YWTDSX5:4:1113:32090:24565	60	+
chr20	56341568	56341569	A00252:294:H3YWTDSX5:4:2621:28085:34068/1	60	+
chr20	62131073	62131074	A00252:294:H3YWTDSX5:4:1101:32732:6167/1	60	+
chr20	62131074	62131075	A00252:294:H3YWTDSX5:4:1268:11279:14763	60	+
chr20	62136999	62137000	A00252:294:H3YWTDSX5:4:1115:14950:3959/1	60	-
chr20	62181366	62181367	A00252:294:H3YWTDSX5:4:1637:16315:6355	60	-
chr20	62181368	62181369	A00252:294:H3YWTDSX5:4:1433:14968:4554	60	-
chr20	62282437	62282438	A00252:294:H3YWTDSX5:4:1112:12717:22451/1	60	-
chr20	62917337	62917338	A00252:294:H3YWTDSX5:4:1103:16857:4445/1	60	+
chr20	62917338	62917339	A00252:294:H3YWTDSX5:4:2647:21206:15515	60	+
chr20	62924861	62924862	A00252:294:H3YWTDSX5:4:1109:24243:19711/1	60	+
chr20	63020142	63020143	A00252:294:H3YWTDSX5:4:1635:20229:23281/1	60	+
chr20	63617319	63617320	A00252:294:H3YWTDSX5:4:1102:30608:16799	60	+
chr20	63617320	63617321	A00252:294:H3YWTDSX5:4:2647:31467:6543	60	+
chr20	63617321	63617322	A00252:294:H3YWTDSX5:4:2426:23448:26193	60	+
chr20	63622447	63622448	A00252:294:H3YWTDSX5:4:2241:4399:21355/1	60	+
chr20	63709308	63709309	A00252:294:H3YWTDSX5:4:1103:5439:12007/1	60	+
chr20	63713603	63713604	A00252:294:H3YWTDSX5:4:1108:18647:31469/1	60	+
chr20	63718572	63718573	A00252:294:H3YWTDSX5:4:2151:28113:6934	60	-
chr20	63720263	63720264	A00252:294:H3YWTDSX5:4:1221:15537:28651	60	-
chr20	63722817	63722818	A00252:294:H3YWTDSX5:4:1546:26422:36354	60	+
chr20	63873967	63873968	A00252:294:H3YWTDSX5:4:1101:13440:2942/1	60	+
chr20	63900354	63900355	A00252:294:H3YWTDSX5:4:1178:31458:15421	60	+
chr20	63901493	63901494	A00252:294:H3YWTDSX5:4:1563:5801:31422/1	60	+
chr20	63907129	63907130	A00252:294:H3YWTDSX5:4:1121:28583:7059/1	60	+
chr20	63994146	63994147	A00252:294:H3YWTDSX5:4:1160:8359:15311/1	60	+
chr20	64018314	64018315	A00252:294:H3YWTDSX5:4:1468:20853:36699/1	60	+
chr21	14532608	14532609	A00252:294:H3YWTDSX5:4:2614:18891:34428	60	-
chr21	14639660	14639661	A00252:294:H3YWTDSX5:4:1219:7202:36041	60	-
chr21	18425064	18425065	A00252:294:H3YWTDSX5:4:1174:23791:34147/1	60	+
chr21	21054818	21054819	A00252:294:H3YWTDSX5:4:2426:31584:22091	60	+
chr21	21355324	21355325	A00252:294:H3YWTDSX5:4:2421:2573:26991/1	60	-
chr21	22076175	22076176	A00252:294:H3YWTDSX5:4:1438:7482:11725/1	60	+
chr21	23164495	23164496	A00252:294:H3YWTDSX5:4:1170:18349:27946/1	60	-
chr21	28448859	28448860	A00252:294:H3YWTDSX5:4:1528:30291:22514/1	60	-
chr21	31134699	31134700	A00252:294:H3YWTDSX5:4:1516:6677:3505/1	60	+
chr21	31390385	31390386	A00252:294:H3YWTDSX5:4:1102:7509:31845/1	60	+
chr21	31705439	31705440	A00252:294:H3YWTDSX5:4:1117:23990:6872/1	60	-
chr21	31723542	31723543	A00252:294:H3YWTDSX5:4:1162:14389:24001/1	60	+
chr21	33545923	33545924	A00252:294:H3YWTDSX5:4:1124:27950:29951	60	-
chr21	33732115	33732116	A00252:294:H3YWTDSX5:4:1160:3531:7263/1	60	+
chr21	33752961	33752962	A00252:294:H3YWTDSX5:4:1321:28067:26647	60	-
chr21	33775832	33775833	A00252:294:H3YWTDSX5:4:1103:4345:25551/1	60	+
chr21	34592823	34592824	A00252:294:H3YWTDSX5:4:1107:27932:19272/1	60	+
chr21	36403588	36403589	A00252:294:H3YWTDSX5:4:1234:23357:34648	60	-
chr21	36403589	36403590	A00252:294:H3YWTDSX5:4:1109:25509:16830/1	60	-
chr21	37288982	37288983	A00252:294:H3YWTDSX5:4:2506:27923:12962/1	60	-
chr21	38485578	38485579	A00252:294:H3YWTDSX5:4:2252:8748:25316/1	60	-
chr21	39234257	39234258	A00252:294:H3YWTDSX5:4:2212:31349:10567	60	-
chr21	39303039	39303040	A00252:294:H3YWTDSX5:4:1618:28863:14340	60	-
chr21	39345919	39345920	A00252:294:H3YWTDSX5:4:1108:8377:33818/1	60	-
chr21	39971329	39971330	A00252:294:H3YWTDSX5:4:2242:31114:18114/1	60	-
chr21	41301290	41301291	A00252:294:H3YWTDSX5:4:1345:5231:26396	60	-
chr21	43006516	43006517	A00252:294:H3YWTDSX5:4:1102:32750:34851/1	60	+
chr21	44561914	44561915	A00252:294:H3YWTDSX5:4:1206:19831:5650/1	60	+
chr21	45212689	45212690	A00252:294:H3YWTDSX5:4:2558:11559:35039/1	60	-
chr21	46471924	46471925	A00252:294:H3YWTDSX5:4:1109:10529:35415/1	60	+
chr21	46478073	46478074	A00252:294:H3YWTDSX5:4:1103:4056:22200/1	60	+
chr21	46528995	46528996	A00252:294:H3YWTDSX5:4:2645:11559:9643	60	-
chr22	16641609	16641610	A00252:294:H3YWTDSX5:4:1604:11261:13604	60	+
chr22	16787352	16787353	A00252:294:H3YWTDSX5:4:1103:24035:3474/1	60	+
chr22	19834528	19834529	A00252:294:H3YWTDSX5:4:1355:7410:18834/1	60	+
chr22	19835923	19835924	A00252:294:H3YWTDSX5:4:1351:11360:17253/1	60	-
chr22	19859611	19859612	A00252:294:H3YWTDSX5:4:1478:15799:21652	60	-
chr22	20570099	20570100	A00252:294:H3YWTDSX5:4:1549:10637:1407/1	60	-
chr22	20934780	20934781	A00252:294:H3YWTDSX5:4:1116:14615:19194	60	-
chr22	21780575	21780576	A00252:294:H3YWTDSX5:4:1101:17137:22717/1	60	-
chr22	21864152	21864153	A00252:294:H3YWTDSX5:4:2674:18738:2879	60	-
chr22	22700824	22700825	A00252:294:H3YWTDSX5:4:2162:24469:1438	60	-
chr22	24054560	24054561	A00252:294:H3YWTDSX5:4:1630:5692:5650/1	60	+
chr22	24328979	24328980	A00252:294:H3YWTDSX5:4:2220:27208:22654	60	+
chr22	24371232	24371233	A00252:294:H3YWTDSX5:4:2106:15754:19539	60	+
chr22	25934906	25934907	A00252:294:H3YWTDSX5:4:1117:15573:8328/1	60	+
chr22	26459274	26459275	A00252:294:H3YWTDSX5:4:1104:11984:11256/1	60	+
chr22	27830652	27830653	A00252:294:H3YWTDSX5:4:1566:6768:24862	60	-
chr22	27865822	27865823	A00252:294:H3YWTDSX5:4:1103:21025:24878/1	60	+
chr22	28716214	28716215	A00252:294:H3YWTDSX5:4:1258:10818:29622/1	60	+
chr22	29284338	29284339	A00252:294:H3YWTDSX5:4:1108:31593:36448/1	60	-
chr22	31475016	31475017	A00252:294:H3YWTDSX5:4:1559:24876:13698/1	60	-
chr22	31475017	31475018	A00252:294:H3YWTDSX5:4:1109:24903:36730/1	60	-
chr22	31598062	31598063	A00252:294:H3YWTDSX5:4:1258:28212:28338	60	-
chr22	32060378	32060379	A00252:294:H3YWTDSX5:4:2444:11812:25833	60	-
chr22	34028961	34028962	A00252:294:H3YWTDSX5:4:1131:31078:25598/1	60	-
chr22	35263737	35263738	A00252:294:H3YWTDSX5:4:1115:12283:26303/1	60	+
chr22	36521728	36521729	A00252:294:H3YWTDSX5:4:1643:24822:16297/1	60	-
chr22	36525244	36525245	A00252:294:H3YWTDSX5:4:2245:13096:6511	60	+
chr22	36525245	36525246	A00252:294:H3YWTDSX5:4:2237:21811:5666/1	60	+
chr22	37611415	37611416	A00252:294:H3YWTDSX5:4:1426:2663:17910	60	+
chr22	37857529	37857530	A00252:294:H3YWTDSX5:4:1133:8992:28307/1	60	-
chr22	37914436	37914437	A00252:294:H3YWTDSX5:4:1523:16206:17284/1	60	-
chr22	37963593	37963594	A00252:294:H3YWTDSX5:4:1142:4535:10222/1	60	+
chr22	38480834	38480835	A00252:294:H3YWTDSX5:4:2239:11668:27430	60	+
chr22	39193614	39193615	A00252:294:H3YWTDSX5:4:1512:3170:34538	60	+
chr22	40433210	40433211	A00252:294:H3YWTDSX5:4:2151:27218:1720	60	-
chr22	40558790	40558791	A00252:294:H3YWTDSX5:4:1412:17535:18082/1	60	-
chr22	40778307	40778308	A00252:294:H3YWTDSX5:4:1102:5204:3834/1	60	+
chr22	40778309	40778310	A00252:294:H3YWTDSX5:4:1262:17553:20588/1	60	+
chr22	40836824	40836825	A00252:294:H3YWTDSX5:4:1104:26702:34898/1	60	-
chr22	41640798	41640799	A00252:294:H3YWTDSX5:4:1159:14959:5948/1	60	+
chr22	42350639	42350640	A00252:294:H3YWTDSX5:4:1105:1407:5995/1	60	+
chr22	42350640	42350641	A00252:294:H3YWTDSX5:4:2149:10502:24565/1	60	+
chr22	42799410	42799411	A00252:294:H3YWTDSX5:4:2218:14624:16673	60	+
chr22	45721388	45721389	A00252:294:H3YWTDSX5:4:1102:5837:30483/1	60	+
chr22	45721389	45721390	A00252:294:H3YWTDSX5:4:2140:26458:32597/1	60	+
chr22	47179364	47179365	A00252:294:H3YWTDSX5:4:1573:17490:30624	60	+
chr22	49443447	49443448	A00252:294:H3YWTDSX5:4:1631:27661:17362	60	+
chr22	49881886	49881887	A00252:294:H3YWTDSX5:4:1110:3287:26694/1	60	+
chr22	50358717	50358718	A00252:294:H3YWTDSX5:4:1406:12581:9596/1	60	-
chr22	50374471	50374472	A00252:294:H3YWTDSX5:4:2151:24668:7952	60	-
chr22	50375023	50375024	A00252:294:H3YWTDSX5:4:2210:4038:35039/1	60	+
chr22	50376839	50376840	A00252:294:H3YWTDSX5:4:1114:3233:19711/1	60	-
chr22	50382648	50382649	A00252:294:H3YWTDSX5:4:1108:17707:25363/1	60	+
chr22	50411244	50411245	A00252:294:H3YWTDSX5:4:1132:31304:11929/1	60	-
chr22	50591220	50591221	A00252:294:H3YWTDSX5:4:1110:31024:10222/1	60	-
chr22	50794922	50794923	A00252:294:H3YWTDSX5:4:1558:26603:35759	60	-
chr22	50794924	50794925	A00252:294:H3YWTDSX5:4:1173:24243:17080/1	60	-
chr3	2592776	2592777	A00252:294:H3YWTDSX5:4:1470:25970:32503	60	-
chr3	10054894	10054895	A00252:294:H3YWTDSX5:4:1477:17318:6872	60	-
chr3	10300971	10300972	A00252:294:H3YWTDSX5:4:1102:1452:3662/1	60	-
chr3	12501922	12501923	A00252:294:H3YWTDSX5:4:1102:29405:13244/1	60	+
chr3	14162794	14162795	A00252:294:H3YWTDSX5:4:1324:17960:16939/1	60	+
chr3	14413103	14413104	A00252:294:H3YWTDSX5:4:1121:1090:11428/1	60	+
chr3	14413104	14413105	A00252:294:H3YWTDSX5:4:1619:24822:34804/1	60	+
chr3	15081108	15081109	A00252:294:H3YWTDSX5:4:1468:10095:27806/1	60	-
chr3	17930657	17930658	A00252:294:H3YWTDSX5:4:1402:11207:4335/1	60	-
chr3	17960202	17960203	A00252:294:H3YWTDSX5:4:1101:23891:10676/1	60	+
chr3	18768536	18768537	A00252:294:H3YWTDSX5:4:2211:19913:24925	60	-
chr3	19112974	19112975	A00252:294:H3YWTDSX5:4:1153:29017:6402/1	60	+
chr3	19182737	19182738	A00252:294:H3YWTDSX5:4:1128:6759:7247/1	60	-
chr3	28254295	28254296	A00252:294:H3YWTDSX5:4:1164:28149:7936/1	60	+
chr3	32295188	32295189	A00252:294:H3YWTDSX5:4:1505:4164:23516	60	+
chr3	33018865	33018866	A00252:294:H3YWTDSX5:4:1120:24487:13495/1	60	+
chr3	33225041	33225042	A00252:294:H3YWTDSX5:4:1516:14570:32863/1	60	-
chr3	33225042	33225043	A00252:294:H3YWTDSX5:4:1220:14552:8030/1	60	-
chr3	33617736	33617737	A00252:294:H3YWTDSX5:4:1373:7554:3270	60	-
chr3	35340733	35340734	A00252:294:H3YWTDSX5:4:1347:16532:24893/1	60	+
chr3	42113505	42113506	A00252:294:H3YWTDSX5:4:1155:8693:32831/1	60	+
chr3	44277074	44277075	A00252:294:H3YWTDSX5:4:1319:28999:16141	60	-
chr3	44751510	44751511	A00252:294:H3YWTDSX5:4:1107:9570:8703/1	60	+
chr3	44806546	44806547	A00252:294:H3YWTDSX5:4:1102:31539:19319/1	60	+
chr3	44806547	44806548	A00252:294:H3YWTDSX5:4:2329:11270:27117/1	60	+
chr3	45724970	45724971	A00252:294:H3YWTDSX5:4:1133:24433:29058/1	60	-
chr3	46037340	46037341	A00252:294:H3YWTDSX5:4:2636:32163:36871	60	-
chr3	46976018	46976019	A00252:294:H3YWTDSX5:4:1629:26946:35102/1	60	+
chr3	47431694	47431695	A00252:294:H3YWTDSX5:4:1102:24587:1391/1	60	+
chr3	47431695	47431696	A00252:294:H3YWTDSX5:4:2143:9100:7169	60	+
chr3	47589395	47589396	A00252:294:H3YWTDSX5:4:1129:23692:33442/1	60	-
chr3	47699626	47699627	A00252:294:H3YWTDSX5:4:1604:23529:35916/1	60	-
chr3	47875129	47875130	A00252:294:H3YWTDSX5:4:2532:7337:9439/1	60	-
chr3	47875130	47875131	A00252:294:H3YWTDSX5:4:2278:16577:35963/1	60	-
chr3	47913345	47913346	A00252:294:H3YWTDSX5:4:1108:20934:27696/1	60	+
chr3	47917532	47917533	A00252:294:H3YWTDSX5:4:1150:14281:1767/1	60	-
chr3	47975490	47975491	A00252:294:H3YWTDSX5:4:1611:2691:7811/1	60	-
chr3	48013324	48013325	A00252:294:H3YWTDSX5:4:1269:7817:17754/1	60	-
chr3	48068433	48068434	A00252:294:H3YWTDSX5:4:1460:10529:33912/1	60	+
chr3	48168135	48168136	A00252:294:H3YWTDSX5:4:1102:7175:5368/1	60	+
chr3	48248483	48248484	A00252:294:H3YWTDSX5:4:1354:27995:13996/1	60	-
chr3	48450920	48450921	A00252:294:H3YWTDSX5:4:2160:14805:21652	60	-
chr3	48944475	48944476	A00252:294:H3YWTDSX5:4:1246:28131:12571	60	-
chr3	48965301	48965302	A00252:294:H3YWTDSX5:4:1143:16812:24721	60	+
chr3	49077368	49077369	A00252:294:H3YWTDSX5:4:1526:9896:33880	60	-
chr3	49754893	49754894	A00252:294:H3YWTDSX5:4:1240:18358:16564/1	60	-
chr3	49756613	49756614	A00252:294:H3YWTDSX5:4:1454:7762:12806/1	60	-
chr3	49781203	49781204	A00252:294:H3YWTDSX5:4:1173:7229:12164	60	+
chr3	49955744	49955745	A00252:294:H3YWTDSX5:4:2646:4716:25316/1	60	-
chr3	49991189	49991190	A00252:294:H3YWTDSX5:4:1410:30861:29387	60	+
chr3	50055849	50055850	A00252:294:H3YWTDSX5:4:1517:3486:35368/1	60	-
chr3	50104285	50104286	A00252:294:H3YWTDSX5:4:1108:7111:9142/1	60	-
chr3	51642825	51642826	A00252:294:H3YWTDSX5:4:2643:20066:4398	60	+
chr3	51650690	51650691	A00252:294:H3YWTDSX5:4:1103:17833:29089/1	60	+
chr3	51791812	51791813	A00252:294:H3YWTDSX5:4:1348:13973:8281/1	60	+
chr3	52584646	52584647	A00252:294:H3YWTDSX5:4:1148:6361:35399/1	60	+
chr3	57127112	57127113	A00252:294:H3YWTDSX5:4:1573:6922:16986	60	-
chr3	57252483	57252484	A00252:294:H3YWTDSX5:4:1101:7907:11553/1	60	+
chr3	69894677	69894678	A00252:294:H3YWTDSX5:4:1655:32841:25551/1	60	-
chr3	70962166	70962167	A00252:294:H3YWTDSX5:4:1322:18023:32894/1	60	+
chr3	72810374	72810375	A00252:294:H3YWTDSX5:4:1465:17716:35086	60	-
chr3	75830458	75830459	A00252:294:H3YWTDSX5:4:1461:9444:8140/1	60	+
chr3	79088878	79088879	A00252:294:H3YWTDSX5:4:1114:11089:12743/1	60	-
chr3	79230339	79230340	A00252:294:H3YWTDSX5:4:2113:32687:27508	60	-
chr3	81803246	81803247	A00252:294:H3YWTDSX5:4:1521:26784:28150	60	+
chr3	83118527	83118528	A00252:294:H3YWTDSX5:4:1109:20302:4053/1	60	-
chr3	83483345	83483346	A00252:294:H3YWTDSX5:4:1125:31042:31015	60	+
chr3	86363669	86363670	A00252:294:H3YWTDSX5:4:1178:31873:14325	60	+
chr3	94036595	94036596	A00252:294:H3YWTDSX5:4:1166:32081:35321/1	60	-
chr3	98057881	98057882	A00252:294:H3YWTDSX5:4:1546:30291:2190	60	+
chr3	100011784	100011785	A00252:294:H3YWTDSX5:4:1102:14995:27273/1	60	-
chr3	100736100	100736101	A00252:294:H3YWTDSX5:4:1102:5782:15734/1	60	+
chr3	101359885	101359886	A00252:294:H3YWTDSX5:4:1576:24903:21699/1	60	-
chr3	101455294	101455295	A00252:294:H3YWTDSX5:4:1102:12255:16830/1	60	-
chr3	105695555	105695556	A00252:294:H3YWTDSX5:4:1225:22010:1094	60	+
chr3	107741812	107741813	A00252:294:H3YWTDSX5:4:2211:24361:3192	60	-
chr3	109985219	109985220	A00252:294:H3YWTDSX5:4:1106:12518:20603/1	60	+
chr3	117627176	117627177	A00252:294:H3YWTDSX5:4:1102:18267:8484/1	60	+
chr3	117627178	117627179	A00252:294:H3YWTDSX5:4:1113:9598:13886/1	60	+
chr3	118766852	118766853	A00252:294:H3YWTDSX5:4:1139:9326:6214/1	60	+
chr3	119614443	119614444	A00252:294:H3YWTDSX5:4:1576:12888:27727/1	60	-
chr3	121465417	121465418	A00252:294:H3YWTDSX5:4:1447:8486:2190	60	-
chr3	121526455	121526456	A00252:294:H3YWTDSX5:4:1122:11505:6324/1	60	+
chr3	122364247	122364248	A00252:294:H3YWTDSX5:4:1102:32226:35196/1	60	+
chr3	123085464	123085465	A00252:294:H3YWTDSX5:4:2151:22498:7138	60	+
chr3	125017943	125017944	A00252:294:H3YWTDSX5:4:1524:16188:15937	60	-
chr3	128760560	128760561	A00252:294:H3YWTDSX5:4:1516:8965:33927/1	60	-
chr3	129167714	129167715	A00252:294:H3YWTDSX5:4:1101:10945:21637	60	-
chr3	129786488	129786489	A00252:294:H3YWTDSX5:4:1663:18864:2472	60	-
chr3	129814380	129814381	A00252:294:H3YWTDSX5:4:1230:19831:33332	60	-
chr3	130852721	130852722	A00252:294:H3YWTDSX5:4:1229:6460:22044	60	-
chr3	131131972	131131973	A00252:294:H3YWTDSX5:4:1114:13150:10144/1	60	+
chr3	131978040	131978041	A00252:294:H3YWTDSX5:4:2109:15167:21684/1	60	-
chr3	132444031	132444032	A00252:294:H3YWTDSX5:4:1168:1859:11350/1	60	-
chr3	132464448	132464449	A00252:294:H3YWTDSX5:4:1123:8088:34695/1	60	-
chr3	135501125	135501126	A00252:294:H3YWTDSX5:4:1113:24316:20494/1	60	-
chr3	140430302	140430303	A00252:294:H3YWTDSX5:4:1171:5466:37012/1	60	-
chr3	141741593	141741594	A00252:294:H3YWTDSX5:4:1105:26124:16861/1	60	+
chr3	142115549	142115550	A00252:294:H3YWTDSX5:4:1139:32425:2096	60	+
chr3	142115552	142115553	A00252:294:H3YWTDSX5:4:1356:21920:28244	60	+
chr3	142466794	142466795	A00252:294:H3YWTDSX5:4:1107:4146:2503/1	60	+
chr3	142654381	142654382	A00252:294:H3YWTDSX5:4:1106:3703:3239/1	60	+
chr3	143055414	143055415	A00252:294:H3YWTDSX5:4:1458:26539:18145	60	-
chr3	143461539	143461540	A00252:294:H3YWTDSX5:4:1128:25644:27993/1	60	+
chr3	149896441	149896442	A00252:294:H3YWTDSX5:4:1110:2636:9314/1	60	-
chr3	151179171	151179172	A00252:294:H3YWTDSX5:4:2660:29134:30060	60	+
chr3	151873584	151873585	A00252:294:H3YWTDSX5:4:1175:32533:22200	60	-
chr3	152660396	152660397	A00252:294:H3YWTDSX5:4:1130:9751:22701/1	60	+
chr3	152806335	152806336	A00252:294:H3YWTDSX5:4:1127:27163:27524/1	60	+
chr3	155451229	155451230	A00252:294:H3YWTDSX5:4:1103:24695:22498/1	60	+
chr3	158082343	158082344	A00252:294:H3YWTDSX5:4:1265:21197:20854/1	60	-
chr3	160068219	160068220	A00252:294:H3YWTDSX5:4:2432:24234:13401/1	60	+
chr3	161232458	161232459	A00252:294:H3YWTDSX5:4:2427:21097:26036	60	-
chr3	163303221	163303222	A00252:294:H3YWTDSX5:4:1274:11379:2597	60	-
chr3	163945797	163945798	A00252:294:H3YWTDSX5:4:1151:21386:34053	60	-
chr3	165485267	165485268	A00252:294:H3YWTDSX5:4:1139:10737:35775	60	-
chr3	165775319	165775320	A00252:294:H3YWTDSX5:4:1109:26765:36980/1	60	+
chr3	168314627	168314628	A00252:294:H3YWTDSX5:4:1105:20148:6167/1	60	+
chr3	168983956	168983957	A00252:294:H3YWTDSX5:4:1220:30101:8719/1	60	+
chr3	172252796	172252797	A00252:294:H3YWTDSX5:4:1327:23764:22921	60	-
chr3	172799299	172799300	A00252:294:H3YWTDSX5:4:1212:8495:10191	60	-
chr3	177191228	177191229	A00252:294:H3YWTDSX5:4:1413:26630:17957	60	-
chr3	177265927	177265928	A00252:294:H3YWTDSX5:4:2614:2917:9987/1	60	+
chr3	182942267	182942268	A00252:294:H3YWTDSX5:4:1343:24795:7639	60	-
chr3	186558104	186558105	A00252:294:H3YWTDSX5:4:1369:18313:7153/1	60	-
chr3	193048764	193048765	A00252:294:H3YWTDSX5:4:1120:28763:30358	60	-
chr3	194643095	194643096	A00252:294:H3YWTDSX5:4:1106:4761:26678/1	60	-
chr3	194643096	194643097	A00252:294:H3YWTDSX5:4:1438:3568:29904/1	60	-
chr3	194643097	194643098	A00252:294:H3YWTDSX5:4:1125:18656:22404/1	60	-
chr3	195214596	195214597	A00252:294:H3YWTDSX5:4:2126:28619:27445/1	60	+
chr3	196779432	196779433	A00252:294:H3YWTDSX5:4:2152:16116:24831	60	-
chr3	197075656	197075657	A00252:294:H3YWTDSX5:4:1458:17436:12179/1	60	+
chr3	197075657	197075658	A00252:294:H3YWTDSX5:4:2335:7283:9784	60	+
chr3	197079333	197079334	A00252:294:H3YWTDSX5:4:1119:4381:27712/1	60	-
chr3	197767927	197767928	A00252:294:H3YWTDSX5:4:1115:15872:34867/1	60	+
chr4	472218	472219	A00252:294:H3YWTDSX5:4:2119:16694:30749/1	60	-
chr4	476238	476239	A00252:294:H3YWTDSX5:4:1206:4499:33708/1	60	+
chr4	1330707	1330708	A00252:294:H3YWTDSX5:4:1456:23990:11256	60	-
chr4	1696633	1696634	A00252:294:H3YWTDSX5:4:2241:8793:18537	60	-
chr4	1949468	1949469	A00252:294:H3YWTDSX5:4:2149:29026:30123	60	+
chr4	2892881	2892882	A00252:294:H3YWTDSX5:4:1638:9344:9565/1	60	-
chr4	3123881	3123882	A00252:294:H3YWTDSX5:4:1111:11397:3599/1	60	+
chr4	3135862	3135863	A00252:294:H3YWTDSX5:4:1403:10836:31031	60	+
chr4	3143065	3143066	A00252:294:H3YWTDSX5:4:1104:17598:23703/1	60	+
chr4	3145314	3145315	A00252:294:H3YWTDSX5:4:1102:24948:33364/1	60	-
chr4	3200417	3200418	A00252:294:H3YWTDSX5:4:1108:11650:23766/1	60	+
chr4	3204564	3204565	A00252:294:H3YWTDSX5:4:1108:31448:4820/1	60	-
chr4	3573804	3573805	A00252:294:H3YWTDSX5:4:2171:16703:23281	60	-
chr4	4278101	4278102	A00252:294:H3YWTDSX5:4:1338:25889:23970	60	-
chr4	6845670	6845671	A00252:294:H3YWTDSX5:4:1434:5439:11725/1	60	+
chr4	6845671	6845672	A00252:294:H3YWTDSX5:4:1649:25183:11193	60	+
chr4	11075846	11075847	A00252:294:H3YWTDSX5:4:1351:3821:33379/1	60	+
chr4	11096281	11096282	A00252:294:H3YWTDSX5:4:1117:12463:11490/1	60	+
chr4	11096282	11096283	A00252:294:H3YWTDSX5:4:1457:19488:7122/1	60	+
chr4	13380424	13380425	A00252:294:H3YWTDSX5:4:2519:31286:25394/1	60	+
chr4	15614492	15614493	A00252:294:H3YWTDSX5:4:2334:2736:30436/1	60	+
chr4	15750650	15750651	A00252:294:H3YWTDSX5:4:1116:16423:14121/1	60	+
chr4	16205991	16205992	A00252:294:H3YWTDSX5:4:1121:15582:5087/1	60	+
chr4	18915901	18915902	A00252:294:H3YWTDSX5:4:1606:23746:8390	60	+
chr4	22434433	22434434	A00252:294:H3YWTDSX5:4:1126:28438:17174/1	60	+
chr4	23198943	23198944	A00252:294:H3YWTDSX5:4:1528:8929:27571/1	60	-
chr4	26382137	26382138	A00252:294:H3YWTDSX5:4:1106:11451:20228/1	60	+
chr4	39147044	39147045	A00252:294:H3YWTDSX5:4:1152:14163:28432/1	60	+
chr4	39206566	39206567	A00252:294:H3YWTDSX5:4:1101:30056:34225/1	60	+
chr4	39206567	39206568	A00252:294:H3YWTDSX5:4:2405:5710:8124	60	+
chr4	39206571	39206572	A00252:294:H3YWTDSX5:4:2435:29668:22561	60	+
chr4	39339685	39339686	A00252:294:H3YWTDSX5:4:1121:23502:22748/1	60	+
chr4	39795740	39795741	A00252:294:H3YWTDSX5:4:1326:21712:21527	60	-
chr4	40186572	40186573	A00252:294:H3YWTDSX5:4:1105:9453:35837/1	60	+
chr4	42189806	42189807	A00252:294:H3YWTDSX5:4:2108:15465:27774	60	-
chr4	44025153	44025154	A00252:294:H3YWTDSX5:4:1114:9507:20525/1	60	+
chr4	44705518	44705519	A00252:294:H3YWTDSX5:4:2138:13783:36354/1	60	-
chr4	45047988	45047989	A00252:294:H3YWTDSX5:4:1554:6903:11819	60	+
chr4	45202177	45202178	A00252:294:H3YWTDSX5:4:1609:24623:16391	60	-
chr4	48154865	48154866	A00252:294:H3YWTDSX5:4:2604:28483:9361/1	60	-
chr4	48589180	48589181	A00252:294:H3YWTDSX5:4:1148:17924:22608	60	-
chr4	55981609	55981610	A00252:294:H3YWTDSX5:4:1154:1371:26788/1	60	+
chr4	56736569	56736570	A00252:294:H3YWTDSX5:4:1341:7771:31266	60	-
chr4	56903835	56903836	A00252:294:H3YWTDSX5:4:1117:16224:6668/1	60	+
chr4	61210725	61210726	A00252:294:H3YWTDSX5:4:1103:23674:34663/1	60	+
chr4	61210728	61210729	A00252:294:H3YWTDSX5:4:1339:11885:9392	60	+
chr4	61528409	61528410	A00252:294:H3YWTDSX5:4:2678:2347:23657/1	60	+
chr4	67699241	67699242	A00252:294:H3YWTDSX5:4:2644:7455:10457	60	+
chr4	68225416	68225417	A00252:294:H3YWTDSX5:4:2606:8124:32189/1	60	-
chr4	69628343	69628344	A00252:294:H3YWTDSX5:4:2510:4291:35916	60	-
chr4	70837300	70837301	A00252:294:H3YWTDSX5:4:2419:6162:24846	60	-
chr4	75493380	75493381	A00252:294:H3YWTDSX5:4:1566:26802:18724	60	-
chr4	79399711	79399712	A00252:294:H3YWTDSX5:4:1227:12671:8500	60	-
chr4	82221946	82221947	A00252:294:H3YWTDSX5:4:1340:10294:8672	60	+
chr4	82886725	82886726	A00252:294:H3YWTDSX5:4:2172:16432:29199/1	60	-
chr4	84878220	84878221	A00252:294:H3YWTDSX5:4:2415:5692:5118	60	-
chr4	84878221	84878222	A00252:294:H3YWTDSX5:4:1135:27145:6918	60	-
chr4	87471549	87471550	A00252:294:H3YWTDSX5:4:1128:17002:31970/1	60	-
chr4	94239063	94239064	A00252:294:H3YWTDSX5:4:1450:1425:29606	60	+
chr4	94858047	94858048	A00252:294:H3YWTDSX5:4:1111:32389:28494	60	+
chr4	96525329	96525330	A00252:294:H3YWTDSX5:4:1165:18367:23844/1	60	+
chr4	98390154	98390155	A00252:294:H3YWTDSX5:4:1568:19479:36260	60	-
chr4	100093205	100093206	A00252:294:H3YWTDSX5:4:1463:24650:2221	60	-
chr4	101095082	101095083	A00252:294:H3YWTDSX5:4:2561:30192:14575/1	60	-
chr4	102098433	102098434	A00252:294:H3YWTDSX5:4:1102:17336:32706/1	60	+
chr4	102507701	102507702	A00252:294:H3YWTDSX5:4:1104:10963:18881/1	60	+
chr4	103146214	103146215	A00252:294:H3YWTDSX5:4:1101:23149:20384/1	60	+
chr4	103146215	103146216	A00252:294:H3YWTDSX5:4:2645:7780:36855	60	+
chr4	104879017	104879018	A00252:294:H3YWTDSX5:4:1351:16351:36918/1	60	-
chr4	105401805	105401806	A00252:294:H3YWTDSX5:4:1118:31051:34507/1	60	+
chr4	108091827	108091828	A00252:294:H3YWTDSX5:4:1102:14968:2487/1	60	+
chr4	108091828	108091829	A00252:294:H3YWTDSX5:4:1518:8648:4319	60	+
chr4	108380948	108380949	A00252:294:H3YWTDSX5:4:2423:2618:3239/1	60	-
chr4	108612582	108612583	A00252:294:H3YWTDSX5:4:1101:22083:28964/1	60	+
chr4	108612583	108612584	A00252:294:H3YWTDSX5:4:2451:10836:20447	60	+
chr4	110045378	110045379	A00252:294:H3YWTDSX5:4:2238:2971:8046/1	60	-
chr4	110114716	110114717	A00252:294:H3YWTDSX5:4:2436:30743:3411	60	-
chr4	110114717	110114718	A00252:294:H3YWTDSX5:4:1476:24704:15655/1	60	-
chr4	112606648	112606649	A00252:294:H3YWTDSX5:4:1110:3848:26788/1	60	+
chr4	112623462	112623463	A00252:294:H3YWTDSX5:4:1127:13042:16689/1	60	+
chr4	113113260	113113261	A00252:294:H3YWTDSX5:4:1435:8956:24361/1	60	-
chr4	113237626	113237627	A00252:294:H3YWTDSX5:4:1102:32506:2895/1	60	-
chr4	114041282	114041283	A00252:294:H3YWTDSX5:4:1130:14326:23954	60	-
chr4	115214008	115214009	A00252:294:H3YWTDSX5:4:1130:1542:9643/1	60	-
chr4	117573120	117573121	A00252:294:H3YWTDSX5:4:1353:9326:31704/1	60	+
chr4	121152751	121152752	A00252:294:H3YWTDSX5:4:1116:17354:10410/1	60	-
chr4	122207916	122207917	A00252:294:H3YWTDSX5:4:1124:25039:2644/1	60	+
chr4	122274436	122274437	A00252:294:H3YWTDSX5:4:1112:7979:19664/1	60	+
chr4	123143058	123143059	A00252:294:H3YWTDSX5:4:2612:19479:29152	60	-
chr4	124677058	124677059	A00252:294:H3YWTDSX5:4:1129:2266:1125/1	60	-
chr4	126675686	126675687	A00252:294:H3YWTDSX5:4:1256:27968:1329	60	-
chr4	128823635	128823636	A00252:294:H3YWTDSX5:4:2450:21341:27868	60	-
chr4	128848379	128848380	A00252:294:H3YWTDSX5:4:2236:26323:27132/1	60	+
chr4	132671616	132671617	A00252:294:H3YWTDSX5:4:1103:5538:34663	60	-
chr4	139379252	139379253	A00252:294:H3YWTDSX5:4:1174:15447:7106/1	60	+
chr4	139528331	139528332	A00252:294:H3YWTDSX5:4:2637:15203:34961	60	+
chr4	144375729	144375730	A00252:294:H3YWTDSX5:4:1107:20654:25582/1	60	+
chr4	144431899	144431900	A00252:294:H3YWTDSX5:4:1102:5864:7232/1	60	+
chr4	145216116	145216117	A00252:294:H3YWTDSX5:4:2367:1127:27743	60	-
chr4	147013009	147013010	A00252:294:H3YWTDSX5:4:1122:13919:26788/1	60	+
chr4	149235154	149235155	A00252:294:H3YWTDSX5:4:1153:31973:32597	60	-
chr4	152563667	152563668	A00252:294:H3YWTDSX5:4:1202:3378:33207/1	60	+
chr4	153646188	153646189	A00252:294:H3YWTDSX5:4:1257:28375:27618/1	60	-
chr4	162050075	162050076	A00252:294:H3YWTDSX5:4:1153:10863:33520/1	60	+
chr4	166846513	166846514	A00252:294:H3YWTDSX5:4:1106:25762:3615/1	60	-
chr4	166895032	166895033	A00252:294:H3YWTDSX5:4:2529:28492:19930	60	-
chr4	167296068	167296069	A00252:294:H3YWTDSX5:4:2319:31313:21465	60	-
chr4	168438292	168438293	A00252:294:H3YWTDSX5:4:1136:16676:31062/1	60	+
chr4	174259013	174259014	A00252:294:H3YWTDSX5:4:1330:9507:31955	60	-
chr4	174259014	174259015	A00252:294:H3YWTDSX5:4:1459:32850:16579	60	-
chr4	174379440	174379441	A00252:294:H3YWTDSX5:4:1115:1253:27211/1	60	+
chr4	176781522	176781523	A00252:294:H3YWTDSX5:4:1106:17318:8970/1	60	-
chr4	177280188	177280189	A00252:294:H3YWTDSX5:4:1318:13621:3505	60	-
chr4	177292509	177292510	A00252:294:H3YWTDSX5:4:1357:1009:30452	60	+
chr4	178683683	178683684	A00252:294:H3YWTDSX5:4:2266:6415:18270/1	60	+
chr4	180167290	180167291	A00252:294:H3YWTDSX5:4:1103:18918:19507/1	60	+
chr4	180280529	180280530	A00252:294:H3YWTDSX5:4:1107:19416:30671/1	60	+
chr4	184729055	184729056	A00252:294:H3YWTDSX5:4:1160:15899:7701/1	60	+
chr4	186589371	186589372	A00252:294:H3YWTDSX5:4:2645:4535:31015	60	+
chr5	249279	249280	A00252:294:H3YWTDSX5:4:1248:3848:32142	60	+
chr5	312790	312791	A00252:294:H3YWTDSX5:4:2220:9272:10567	60	-
chr5	654389	654390	A00252:294:H3YWTDSX5:4:1161:32470:2738	60	-
chr5	868506	868507	A00252:294:H3YWTDSX5:4:1112:11831:25113	60	+
chr5	869185	869186	A00252:294:H3YWTDSX5:4:1326:26196:9659/1	60	-
chr5	895877	895878	A00252:294:H3YWTDSX5:4:1106:3423:4413/1	60	+
chr5	906076	906077	A00252:294:H3YWTDSX5:4:1138:24469:29277	60	+
chr5	1582391	1582392	A00252:294:H3YWTDSX5:4:1111:20265:10848/1	60	-
chr5	1628734	1628735	A00252:294:H3YWTDSX5:4:1546:9136:3881	60	-
chr5	1628735	1628736	A00252:294:H3YWTDSX5:4:1116:1787:12164	60	-
chr5	4521476	4521477	A00252:294:H3YWTDSX5:4:1112:26910:4570/1	60	-
chr5	10391007	10391008	A00252:294:H3YWTDSX5:4:1106:28239:19867/1	60	+
chr5	14796538	14796539	A00252:294:H3YWTDSX5:4:1126:8703:8202	60	-
chr5	18584098	18584099	A00252:294:H3YWTDSX5:4:2332:16459:31250/1	60	-
chr5	21204709	21204710	A00252:294:H3YWTDSX5:4:2412:26060:15029/1	60	-
chr5	21322273	21322274	A00252:294:H3YWTDSX5:4:1343:15682:13526	60	-
chr5	21581683	21581684	A00252:294:H3YWTDSX5:4:1671:19171:10927	60	+
chr5	27182106	27182107	A00252:294:H3YWTDSX5:4:1251:12988:22764	60	-
chr5	27458736	27458737	A00252:294:H3YWTDSX5:4:1120:13729:8860/1	60	-
chr5	28088471	28088472	A00252:294:H3YWTDSX5:4:1150:31882:34287/1	60	+
chr5	31511722	31511723	A00252:294:H3YWTDSX5:4:2622:23854:2848	60	-
chr5	34030260	34030261	A00252:294:H3YWTDSX5:4:1301:30969:24345	60	-
chr5	36948533	36948534	A00252:294:H3YWTDSX5:4:1625:26558:20870	60	+
chr5	36966051	36966052	A00252:294:H3YWTDSX5:4:2655:31982:1391	60	-
chr5	38988615	38988616	A00252:294:H3YWTDSX5:4:1106:32334:11992/1	60	-
chr5	39057396	39057397	A00252:294:H3YWTDSX5:4:1104:24722:35603/1	60	+
chr5	39162697	39162698	A00252:294:H3YWTDSX5:4:1124:19117:32346/1	60	+
chr5	43552425	43552426	A00252:294:H3YWTDSX5:4:1230:31006:24251/1	60	-
chr5	44888148	44888149	A00252:294:H3YWTDSX5:4:1142:1018:10081/1	60	-
chr5	50743568	50743569	A00252:294:H3YWTDSX5:4:1113:2926:15608/1	60	-
chr5	52756640	52756641	A00252:294:H3YWTDSX5:4:1334:30752:14137	60	-
chr5	54006457	54006458	A00252:294:H3YWTDSX5:4:1117:9444:36041/1	60	+
chr5	54140696	54140697	A00252:294:H3YWTDSX5:4:1105:3459:29434/1	60	+
chr5	60594877	60594878	A00252:294:H3YWTDSX5:4:1108:12617:23531	60	-
chr5	74805871	74805872	A00252:294:H3YWTDSX5:4:1149:23647:34021/1	60	-
chr5	78265212	78265213	A00252:294:H3YWTDSX5:4:2334:22788:10113	60	-
chr5	79677857	79677858	A00252:294:H3YWTDSX5:4:1247:19551:24706/1	60	+
chr5	80114672	80114673	A00252:294:H3YWTDSX5:4:1644:30327:17440/1	60	-
chr5	80144554	80144555	A00252:294:H3YWTDSX5:4:1102:20600:20322/1	60	+
chr5	80144555	80144556	A00252:294:H3YWTDSX5:4:2647:26286:2112	60	+
chr5	80273316	80273317	A00252:294:H3YWTDSX5:4:1174:29649:6840	60	-
chr5	80806737	80806738	A00252:294:H3YWTDSX5:4:1366:11541:28620/1	60	-
chr5	81649952	81649953	A00252:294:H3YWTDSX5:4:1134:28845:5415/1	60	+
chr5	81940811	81940812	A00252:294:H3YWTDSX5:4:2468:26838:3630/1	60	-
chr5	82067325	82067326	A00252:294:H3YWTDSX5:4:1323:14796:11647	60	-
chr5	84464600	84464601	A00252:294:H3YWTDSX5:4:2678:28908:13354/1	60	+
chr5	84464601	84464602	A00252:294:H3YWTDSX5:4:1118:5855:22811/1	60	+
chr5	84877759	84877760	A00252:294:H3YWTDSX5:4:1333:14660:27633	60	+
chr5	84986695	84986696	A00252:294:H3YWTDSX5:4:1124:26512:27743/1	60	-
chr5	86389350	86389351	A00252:294:H3YWTDSX5:4:2128:2853:16423	60	-
chr5	87374794	87374795	A00252:294:H3YWTDSX5:4:1103:2446:6167/1	60	+
chr5	87375902	87375903	A00252:294:H3YWTDSX5:4:1147:2790:10269	60	+
chr5	93260415	93260416	A00252:294:H3YWTDSX5:4:1421:26901:23249	60	+
chr5	93786443	93786444	A00252:294:H3YWTDSX5:4:1121:17047:10817/1	60	+
chr5	93786445	93786446	A00252:294:H3YWTDSX5:4:2151:30219:2065	60	+
chr5	98855194	98855195	A00252:294:H3YWTDSX5:4:1314:24514:23938	60	-
chr5	98855195	98855196	A00252:294:H3YWTDSX5:4:2668:7699:22654	60	-
chr5	100891102	100891103	A00252:294:H3YWTDSX5:4:1372:19334:28714	60	-
chr5	103125986	103125987	A00252:294:H3YWTDSX5:4:2266:15881:26115	60	-
chr5	104155506	104155507	A00252:294:H3YWTDSX5:4:1124:20211:33332/1	60	-
chr5	104636192	104636193	A00252:294:H3YWTDSX5:4:1203:1696:24690/1	60	+
chr5	112897660	112897661	A00252:294:H3YWTDSX5:4:1662:6216:29951	60	-
chr5	119156289	119156290	A00252:294:H3YWTDSX5:4:1108:30038:5353/1	60	+
chr5	119156290	119156291	A00252:294:H3YWTDSX5:4:2475:9281:26741	60	+
chr5	123562311	123562312	A00252:294:H3YWTDSX5:4:1508:18656:27445/1	60	+
chr5	127977611	127977612	A00252:294:H3YWTDSX5:4:2241:30201:36041	60	+
chr5	129387014	129387015	A00252:294:H3YWTDSX5:4:1102:2627:1063/1	60	+
chr5	129688293	129688294	A00252:294:H3YWTDSX5:4:1129:2754:19946/1	60	+
chr5	131555003	131555004	A00252:294:H3YWTDSX5:4:1345:30101:14606/1	60	-
chr5	131706135	131706136	A00252:294:H3YWTDSX5:4:1104:2094:25723/1	60	+
chr5	131706136	131706137	A00252:294:H3YWTDSX5:4:2569:19470:24095	60	+
chr5	132623123	132623124	A00252:294:H3YWTDSX5:4:2214:17526:31062	60	-
chr5	132623125	132623126	A00252:294:H3YWTDSX5:4:1103:26404:11459	60	-
chr5	132935844	132935845	A00252:294:H3YWTDSX5:4:1137:13277:27806/1	60	+
chr5	134829604	134829605	A00252:294:H3YWTDSX5:4:1121:23538:27195/1	60	-
chr5	136451133	136451134	A00252:294:H3YWTDSX5:4:1540:9372:8077	60	+
chr5	137932177	137932178	A00252:294:H3YWTDSX5:4:1207:21423:30608/1	60	-
chr5	138786568	138786569	A00252:294:H3YWTDSX5:4:1512:14615:8703/1	60	+
chr5	139322437	139322438	A00252:294:H3YWTDSX5:4:1151:10556:25379/1	60	+
chr5	140500252	140500253	A00252:294:H3YWTDSX5:4:1412:31711:31485	60	-
chr5	142265362	142265363	A00252:294:H3YWTDSX5:4:1223:13024:15405	60	-
chr5	149162132	149162133	A00252:294:H3YWTDSX5:4:1154:1750:29794/1	60	+
chr5	154965376	154965377	A00252:294:H3YWTDSX5:4:1271:12264:11083	60	-
chr5	164221179	164221180	A00252:294:H3YWTDSX5:4:2553:9652:2206/1	60	-
chr5	169743855	169743856	A00252:294:H3YWTDSX5:4:2610:9326:10817/1	60	+
chr5	175942173	175942174	A00252:294:H3YWTDSX5:4:1143:30147:2722/1	60	-
chr5	176323909	176323910	A00252:294:H3YWTDSX5:4:1373:20509:4382	60	+
chr5	176491185	176491186	A00252:294:H3YWTDSX5:4:2644:11559:12179	60	-
chr5	177668101	177668102	A00252:294:H3YWTDSX5:4:1531:14642:37027/1	60	-
chr5	177719943	177719944	A00252:294:H3YWTDSX5:4:2216:15248:24831/1	60	-
chr5	179715339	179715340	A00252:294:H3YWTDSX5:4:1103:30798:14309/1	60	+
chr5	180109994	180109995	A00252:294:H3YWTDSX5:4:2109:2040:16485	60	+
chr5	180554547	180554548	A00252:294:H3YWTDSX5:4:1459:9588:30561/1	60	-
chr5	181226388	181226389	A00252:294:H3YWTDSX5:4:1113:16414:29763/1	60	-
chr6	1677805	1677806	A00252:294:H3YWTDSX5:4:2377:28646:3255/1	60	+
chr6	3096540	3096541	A00252:294:H3YWTDSX5:4:1136:28311:2581	60	+
chr6	4968268	4968269	A00252:294:H3YWTDSX5:4:2644:11089:33004/1	60	+
chr6	5462518	5462519	A00252:294:H3YWTDSX5:4:1214:14281:20149	60	-
chr6	6416553	6416554	A00252:294:H3YWTDSX5:4:1149:18900:21699/1	60	+
chr6	15646062	15646063	A00252:294:H3YWTDSX5:4:1354:25943:1767	60	-
chr6	21062156	21062157	A00252:294:H3YWTDSX5:4:1166:29414:6120	60	+
chr6	21240106	21240107	A00252:294:H3YWTDSX5:4:1104:16947:4006/1	60	-
chr6	26117366	26117367	A00252:294:H3YWTDSX5:4:1102:15420:4742/1	60	-
chr6	26542331	26542332	A00252:294:H3YWTDSX5:4:1210:26286:3646/1	60	+
chr6	26980033	26980034	A00252:294:H3YWTDSX5:4:1601:9552:23735	60	+
chr6	27650860	27650861	A00252:294:H3YWTDSX5:4:1209:2510:10504	60	+
chr6	33625620	33625621	A00252:294:H3YWTDSX5:4:1138:29758:34773	60	-
chr6	34510617	34510618	A00252:294:H3YWTDSX5:4:1538:15628:10864	60	+
chr6	34633583	34633584	A00252:294:H3YWTDSX5:4:1125:5005:9408/1	60	-
chr6	35695258	35695259	A00252:294:H3YWTDSX5:4:1654:5864:36699/1	60	-
chr6	36470371	36470372	A00252:294:H3YWTDSX5:4:1103:24677:18020/1	60	+
chr6	36479482	36479483	A00252:294:H3YWTDSX5:4:1158:32199:34835	60	-
chr6	36519488	36519489	A00252:294:H3YWTDSX5:4:2266:3739:22999	60	-
chr6	36535747	36535748	A00252:294:H3YWTDSX5:4:2647:19226:5196/1	60	-
chr6	36535748	36535749	A00252:294:H3YWTDSX5:4:1114:19307:15640/1	60	-
chr6	36540894	36540895	A00252:294:H3YWTDSX5:4:1171:4453:36511/1	60	+
chr6	36605141	36605142	A00252:294:H3YWTDSX5:4:1104:28664:29403/1	60	+
chr6	36605142	36605143	A00252:294:H3YWTDSX5:4:1461:28682:5321	60	+
chr6	41500965	41500966	A00252:294:H3YWTDSX5:4:1365:23167:8797	60	+
chr6	42589980	42589981	A00252:294:H3YWTDSX5:4:1443:29089:21496/1	60	-
chr6	42994925	42994926	A00252:294:H3YWTDSX5:4:1403:6488:30702	60	-
chr6	43410393	43410394	A00252:294:H3YWTDSX5:4:2607:30535:17331	60	-
chr6	43548760	43548761	A00252:294:H3YWTDSX5:4:2275:21658:6183	60	+
chr6	43555415	43555416	A00252:294:H3YWTDSX5:4:1373:4616:18912	60	-
chr6	44402985	44402986	A00252:294:H3YWTDSX5:4:1121:2736:8797/1	60	+
chr6	45032411	45032412	A00252:294:H3YWTDSX5:4:2576:1823:13385	60	-
chr6	45038089	45038090	A00252:294:H3YWTDSX5:4:1321:18358:24862	60	-
chr6	45086778	45086779	A00252:294:H3YWTDSX5:4:1145:18629:26835/1	60	+
chr6	45086779	45086780	A00252:294:H3YWTDSX5:4:2647:24026:15671	60	+
chr6	47492340	47492341	A00252:294:H3YWTDSX5:4:1521:2076:8782/1	60	-
chr6	51808032	51808033	A00252:294:H3YWTDSX5:4:1103:28881:34037/1	60	-
chr6	56502782	56502783	A00252:294:H3YWTDSX5:4:1123:15881:35571/1	60	-
chr6	57193527	57193528	A00252:294:H3YWTDSX5:4:2148:23610:21621	60	-
chr6	57209453	57209454	A00252:294:H3YWTDSX5:4:1102:8766:19147/1	60	+
chr6	57209455	57209456	A00252:294:H3YWTDSX5:4:2429:9191:32753	60	+
chr6	57496485	57496486	A00252:294:H3YWTDSX5:4:1540:32705:34804	60	-
chr6	62210396	62210397	A00252:294:H3YWTDSX5:4:2237:14624:6057/1	60	+
chr6	67241446	67241447	A00252:294:H3YWTDSX5:4:1142:21350:2300/1	60	+
chr6	69153835	69153836	A00252:294:H3YWTDSX5:4:1468:17707:32033	60	-
chr6	69693484	69693485	A00252:294:H3YWTDSX5:4:1103:4987:27571/1	60	+
chr6	69777184	69777185	A00252:294:H3YWTDSX5:4:2162:26087:18490	60	-
chr6	79068384	79068385	A00252:294:H3YWTDSX5:4:2670:20943:30029	60	+
chr6	80199419	80199420	A00252:294:H3YWTDSX5:4:1327:13214:6433/1	60	-
chr6	80775623	80775624	A00252:294:H3YWTDSX5:4:1137:20202:36949/1	60	+
chr6	80965288	80965289	A00252:294:H3YWTDSX5:4:1269:27552:27915/1	60	-
chr6	81007380	81007381	A00252:294:H3YWTDSX5:4:1110:1913:15608/1	60	+
chr6	81439184	81439185	A00252:294:H3YWTDSX5:4:1174:27932:17801/1	60	-
chr6	83151595	83151596	A00252:294:H3YWTDSX5:4:2302:19678:18380	60	-
chr6	84145934	84145935	A00252:294:H3YWTDSX5:4:1365:11162:12680	60	+
chr6	87555018	87555019	A00252:294:H3YWTDSX5:4:2447:23610:17237	60	-
chr6	87698447	87698448	A00252:294:H3YWTDSX5:4:1106:4869:18380/1	60	+
chr6	88736647	88736648	A00252:294:H3YWTDSX5:4:1312:32542:4648	60	-
chr6	88893086	88893087	A00252:294:H3YWTDSX5:4:1301:9390:35352	60	-
chr6	88924531	88924532	A00252:294:H3YWTDSX5:4:1133:23755:11350	60	-
chr6	89244021	89244022	A00252:294:H3YWTDSX5:4:1103:23683:15264/1	60	+
chr6	89244022	89244023	A00252:294:H3YWTDSX5:4:1437:23113:14935/1	60	+
chr6	90038870	90038871	A00252:294:H3YWTDSX5:4:2552:3188:23359/1	60	+
chr6	92344320	92344321	A00252:294:H3YWTDSX5:4:1141:25021:10942	60	-
chr6	92720000	92720001	A00252:294:H3YWTDSX5:4:1252:21757:24643/1	60	+
chr6	97495372	97495373	A00252:294:H3YWTDSX5:4:1537:10872:2942/1	60	-
chr6	97577626	97577627	A00252:294:H3YWTDSX5:4:1307:10890:35571	60	-
chr6	99390584	99390585	A00252:294:H3YWTDSX5:4:2610:6072:5682/1	60	+
chr6	100269748	100269749	A00252:294:H3YWTDSX5:4:1103:19958:25817/1	60	-
chr6	104653024	104653025	A00252:294:H3YWTDSX5:4:1132:14543:24048/1	60	-
chr6	106659261	106659262	A00252:294:H3YWTDSX5:4:2673:25346:25316	60	-
chr6	107358449	107358450	A00252:294:H3YWTDSX5:4:1423:25337:6981/1	60	+
chr6	107928644	107928645	A00252:294:H3YWTDSX5:4:1109:23547:30655/1	60	+
chr6	107928645	107928646	A00252:294:H3YWTDSX5:4:1172:15148:22529/1	60	+
chr6	109015950	109015951	A00252:294:H3YWTDSX5:4:1110:30572:12821/1	60	+
chr6	109735824	109735825	A00252:294:H3YWTDSX5:4:1131:31340:20760/1	60	+
chr6	109950645	109950646	A00252:294:H3YWTDSX5:4:2551:10068:29387/1	60	-
chr6	116320631	116320632	A00252:294:H3YWTDSX5:4:2152:15546:31328	60	-
chr6	118907457	118907458	A00252:294:H3YWTDSX5:4:1105:8802:14512/1	60	+
chr6	120043726	120043727	A00252:294:H3YWTDSX5:4:1103:32217:27101/1	60	+
chr6	120125787	120125788	A00252:294:H3YWTDSX5:4:1104:30834:33160/1	60	+
chr6	122464264	122464265	A00252:294:H3YWTDSX5:4:1177:32235:7153/1	60	-
chr6	122909408	122909409	A00252:294:H3YWTDSX5:4:1303:21504:30123/1	60	+
chr6	126814510	126814511	A00252:294:H3YWTDSX5:4:1118:15474:5619	60	-
chr6	137832655	137832656	A00252:294:H3YWTDSX5:4:2105:6027:17785	60	+
chr6	144523558	144523559	A00252:294:H3YWTDSX5:4:2514:11550:15013	60	+
chr6	145756963	145756964	A00252:294:H3YWTDSX5:4:1377:29387:12962	60	-
chr6	145756965	145756966	A00252:294:H3YWTDSX5:4:2509:7672:12649/1	60	-
chr6	145946521	145946522	A00252:294:H3YWTDSX5:4:1109:30463:1642/1	60	-
chr6	149811061	149811062	A00252:294:H3YWTDSX5:4:1104:11957:5854/1	60	+
chr6	151570319	151570320	A00252:294:H3YWTDSX5:4:1104:16342:9157/1	60	-
chr6	152283976	152283977	A00252:294:H3YWTDSX5:4:1106:27019:5165	60	-
chr6	157298331	157298332	A00252:294:H3YWTDSX5:4:2167:31078:25880	60	-
chr6	158828414	158828415	A00252:294:H3YWTDSX5:4:1274:22390:20322	60	-
chr6	159330305	159330306	A00252:294:H3YWTDSX5:4:1251:1434:8954/1	60	+
chr6	160007443	160007444	A00252:294:H3YWTDSX5:4:1540:10854:33505	60	-
chr6	161075659	161075660	A00252:294:H3YWTDSX5:4:1637:1118:8531/1	60	-
chr6	162307234	162307235	A00252:294:H3YWTDSX5:4:2356:6316:18568/1	60	+
chr6	170556664	170556665	A00252:294:H3YWTDSX5:4:1151:24162:20885/1	60	+
chr7	822164	822165	A00252:294:H3YWTDSX5:4:1148:31286:35509/1	60	-
chr7	7750042	7750043	A00252:294:H3YWTDSX5:4:1103:29740:21590/1	60	-
chr7	11918108	11918109	A00252:294:H3YWTDSX5:4:1420:6506:11694	60	-
chr7	14061475	14061476	A00252:294:H3YWTDSX5:4:1563:18891:21778/1	60	+
chr7	16226033	16226034	A00252:294:H3YWTDSX5:4:1250:2627:35978	60	+
chr7	16553430	16553431	A00252:294:H3YWTDSX5:4:1366:7591:15577	60	-
chr7	21370712	21370713	A00252:294:H3YWTDSX5:4:1125:20401:33411/1	60	-
chr7	21430671	21430672	A00252:294:H3YWTDSX5:4:2458:10520:11506	60	-
chr7	22955777	22955778	A00252:294:H3YWTDSX5:4:1102:11966:30608/1	60	+
chr7	24935352	24935353	A00252:294:H3YWTDSX5:4:1231:26431:16110	60	-
chr7	26347868	26347869	A00252:294:H3YWTDSX5:4:2336:18548:7247	60	-
chr7	27628430	27628431	A00252:294:H3YWTDSX5:4:2432:17626:27571	60	-
chr7	33019733	33019734	A00252:294:H3YWTDSX5:4:1110:15438:6183/1	60	+
chr7	33019915	33019916	A00252:294:H3YWTDSX5:4:1151:13964:27085	60	+
chr7	33019916	33019917	A00252:294:H3YWTDSX5:4:2151:21197:4069	60	+
chr7	35266771	35266772	A00252:294:H3YWTDSX5:4:2226:20491:8641	60	+
chr7	35890793	35890794	A00252:294:H3YWTDSX5:4:1278:17698:11099/1	60	-
chr7	36440256	36440257	A00252:294:H3YWTDSX5:4:1236:29677:34287/1	60	+
chr7	37339112	37339113	A00252:294:H3YWTDSX5:4:1241:22408:5384	60	-
[truncated: 333 more rows]
