# Supplementary material for: HIV-1 capsid stability enables inositol phosphate-independent infection of target cells and promotes integration into genes
Source: PLoS Pathog. 2023 Jun 2;19(6):e1011423. doi: 10.1371/journal.ppat.1011423 (PMC10266667; doi:10.1371/journal.ppat.1011423)
Supplement: S3 Data — (TAR.GZ) [file ppat.1011423.s014.tar.gz]

Archive with 33 entries (20 files):
- IPPK_KO
- IPPK_KO/CA_P38A
- IPPK_KO/CA_P38A-T200I
- IPPK_KO/CA_P38A-T200I/Unique_hg38_integration_sites
- IPPK_KO/CA_P38A-T200I/Unique_hg38_integration_sites/9055-GS-0015.bed
- IPPK_KO/CA_P38A-T200I/Unique_hg38_integration_sites/9055-GS-0016.bed
- IPPK_KO/CA_P38A-T200I/Unique_hg38_integration_sites/9055-GS-0017.bed
- IPPK_KO/CA_P38A/Unique_hg38_integration_sites
- IPPK_KO/CA_P38A/Unique_hg38_integration_sites/9055-GS-0011.bed
- IPPK_KO/CA_P38A/Unique_hg38_integration_sites/9055-GS-0012.bed
- IPPK_KO/CA_P38A/Unique_hg38_integration_sites/9055-GS-0013.bed
- IPPK_KO/CA_P38A/Unique_hg38_integration_sites/9055-GS-0014.bed
- IPPK_KO/CA_Q219A
- IPPK_KO/CA_Q219A/Unique_hg38_integration_sites
- IPPK_KO/CA_Q219A/Unique_hg38_integration_sites/7845-GS-15.bed
- IPPK_KO/CA_Q219A/Unique_hg38_integration_sites/7845-GS-3.bed
- IPPK_KO/CA_Q219A/Unique_hg38_integration_sites/7845-GS-8.bed
- IPPK_KO/CA_T200I
- IPPK_KO/CA_T200I-Q219A
- IPPK_KO/CA_T200I-Q219A/Unique_hg38_integration_sites
- IPPK_KO/CA_T200I-Q219A/Unique_hg38_integration_sites/9055-GS-0008.bed
- IPPK_KO/CA_T200I-Q219A/Unique_hg38_integration_sites/9055-GS-0009.bed
- IPPK_KO/CA_T200I-Q219A/Unique_hg38_integration_sites/9055-GS-0010.bed
- IPPK_KO/CA_T200I/Unique_hg38_integration_sites
- IPPK_KO/CA_T200I/Unique_hg38_integration_sites/9055-GS-0005.bed
- IPPK_KO/CA_T200I/Unique_hg38_integration_sites/9055-GS-0006.bed
- IPPK_KO/CA_T200I/Unique_hg38_integration_sites/9055-GS-0007.bed
- IPPK_KO/CA_WT
- IPPK_KO/CA_WT/Unique_hg38_integration_sites
- IPPK_KO/CA_WT/Unique_hg38_integration_sites/6884-GS-8.bed
- IPPK_KO/CA_WT/Unique_hg38_integration_sites/7076-GS-10.bed
- IPPK_KO/CA_WT/Unique_hg38_integration_sites/7399-GS-12.bed
- IPPK_KO/CA_WT/Unique_hg38_integration_sites/7399-GS-15.bed
