# Supplementary material for: HIV-1 capsid stability enables inositol phosphate-independent infection of target cells and promotes integration into genes
Source: PLoS Pathog. 2023 Jun 2;19(6):e1011423. doi: 10.1371/journal.ppat.1011423 (PMC10266667; doi:10.1371/journal.ppat.1011423)
Supplement: S3 Data — (TAR.GZ) [file ppat.1011423.s014.tar.gz › IPPK_KO/CA_P38A-T200I/Unique_hg38_integration_sites/9055-GS-0015.bed]

chr1	715907	715908	A00252:305:HG52NDSX5:1:2637:11406:19304/1	60	-
chr1	716148	716149	A00252:305:HG52NDSX5:1:1430:26585:26929/1	60	+
chr1	733634	733635	A00252:305:HG52NDSX5:4:1513:30517:32988/1	60	+
chr1	765398	765399	A00252:305:HG52NDSX5:1:1244:16649:16078/1	60	+
chr1	783301	783302	A00252:305:HG52NDSX5:1:1366:13612:34272/1	60	+
chr1	784240	784241	A00252:305:HG52NDSX5:1:1366:15682:21825/1	60	+
chr1	785231	785232	A00252:305:HG52NDSX5:2:2224:23827:20212/1	60	-
chr1	796356	796357	A00252:305:HG52NDSX5:2:1661:9010:16438/1	60	-
chr1	806920	806921	A00252:305:HG52NDSX5:1:1403:30743:27837	60	+
chr1	810090	810091	A00252:305:HG52NDSX5:1:1114:18747:14418/1	60	+
chr1	810533	810534	A00252:305:HG52NDSX5:1:1159:3577:10473	60	+
chr1	812532	812533	A00252:305:HG52NDSX5:1:2212:28999:18521/1	60	-
chr1	812764	812765	A00252:305:HG52NDSX5:1:1106:21124:9330/1	60	+
chr1	813304	813305	A00252:305:HG52NDSX5:1:1539:21097:27539/1	60	+
chr1	815532	815533	A00252:305:HG52NDSX5:1:1121:24505:11209/1	60	+
chr1	823754	823755	A00252:305:HG52NDSX5:1:1368:18837:33364/1	60	-
chr1	824374	824375	A00252:305:HG52NDSX5:1:1307:6922:25285/1	60	+
chr1	824841	824842	A00252:305:HG52NDSX5:1:1219:15528:30577/1	60	+
chr1	824843	824844	A00252:305:HG52NDSX5:1:1103:16893:3223	60	+
chr1	830463	830464	A00252:305:HG52NDSX5:2:1347:30318:33959	60	+
chr1	831409	831410	A00252:305:HG52NDSX5:4:2353:4119:19304	60	-
chr1	831410	831411	A00252:305:HG52NDSX5:1:1109:2600:18396	60	-
chr1	835239	835240	A00252:305:HG52NDSX5:1:2120:17110:34507/1	60	+
chr1	840103	840104	A00252:305:HG52NDSX5:3:1470:18566:25567/1	60	+
chr1	855293	855294	A00252:305:HG52NDSX5:1:1166:11451:15718/1	60	+
chr1	907219	907220	A00252:305:HG52NDSX5:2:2431:2401:31829	60	-
chr1	907220	907221	A00252:305:HG52NDSX5:1:1129:19714:34632	60	-
chr1	1100385	1100386	A00252:305:HG52NDSX5:1:1108:6108:1423/1	60	-
chr1	1102704	1102705	A00252:305:HG52NDSX5:2:2624:11487:20541	60	-
chr1	1109752	1109753	A00252:305:HG52NDSX5:1:1125:24306:28557/1	60	+
chr1	1263953	1263954	A00252:305:HG52NDSX5:2:2356:23457:19977	60	-
chr1	1266333	1266334	A00252:305:HG52NDSX5:1:1166:6903:27258/1	60	-
chr1	1269544	1269545	A00252:305:HG52NDSX5:1:1245:15329:17801/1	60	+
chr1	1269795	1269796	A00252:305:HG52NDSX5:1:2435:28935:24956	60	-
chr1	1271625	1271626	A00252:305:HG52NDSX5:1:1323:22073:13416	60	-
chr1	1278100	1278101	A00252:305:HG52NDSX5:1:1448:4625:24752/1	60	-
chr1	1317536	1317537	A00252:305:HG52NDSX5:1:1111:28863:7858	60	-
chr1	1318377	1318378	A00252:305:HG52NDSX5:1:1476:17689:13182/1	60	-
chr1	1319103	1319104	A00252:305:HG52NDSX5:1:1535:20790:3897/1	60	-
chr1	1319987	1319988	A00252:305:HG52NDSX5:1:1124:6686:6245/1	60	+
chr1	1339334	1339335	A00252:305:HG52NDSX5:1:2212:29017:2613/1	60	-
chr1	1390905	1390906	A00252:305:HG52NDSX5:1:1124:13847:18677/1	60	+
chr1	1391662	1391663	A00252:305:HG52NDSX5:1:2325:8015:31657/1	60	-
chr1	1392576	1392577	A00252:305:HG52NDSX5:1:1240:26223:35258/1	60	-
chr1	1392775	1392776	A00252:305:HG52NDSX5:1:1507:3477:34569/1	60	+
chr1	1392780	1392781	A00252:305:HG52NDSX5:1:1137:6153:17221/1	60	+
chr1	1393085	1393086	A00252:305:HG52NDSX5:1:1204:14588:30044/1	60	-
chr1	1393594	1393595	A00252:305:HG52NDSX5:3:1333:15185:35744	60	-
chr1	1393814	1393815	A00252:305:HG52NDSX5:1:1117:12689:21559/1	60	-
chr1	1395107	1395108	A00252:305:HG52NDSX5:1:1203:17770:20369/1	60	-
chr1	1395287	1395288	A00252:305:HG52NDSX5:1:1273:13467:26475	60	-
chr1	1395513	1395514	A00252:305:HG52NDSX5:3:2541:7636:4131	60	-
chr1	1395731	1395732	A00252:305:HG52NDSX5:1:1259:24451:13777/1	60	-
chr1	1395873	1395874	A00252:305:HG52NDSX5:2:2226:9236:16548/1	60	-
chr1	1397818	1397819	A00252:305:HG52NDSX5:1:2162:30300:17581/1	60	+
chr1	1397820	1397821	A00252:305:HG52NDSX5:2:1544:20302:31485	60	+
chr1	1397822	1397823	A00252:305:HG52NDSX5:1:1476:12518:25551	60	+
chr1	1398314	1398315	A00252:305:HG52NDSX5:1:1321:21025:6965/1	60	-
chr1	1474085	1474086	A00252:305:HG52NDSX5:1:1125:19976:34147	60	-
chr1	1488403	1488404	A00252:305:HG52NDSX5:3:2566:20717:23249/1	60	-
chr1	1489173	1489174	A00252:305:HG52NDSX5:1:1353:16830:11350/1	60	+
chr1	1555407	1555408	A00252:305:HG52NDSX5:3:2151:9724:32017	60	-
chr1	1558478	1558479	A00252:305:HG52NDSX5:1:1104:12409:1251/1	60	+
chr1	1558479	1558480	A00252:305:HG52NDSX5:2:2475:3387:1939	60	+
chr1	1560919	1560920	A00252:305:HG52NDSX5:4:2215:11876:12007	60	-
chr1	1566473	1566474	A00252:305:HG52NDSX5:1:1378:20555:29512/1	60	+
chr1	1569921	1569922	A00252:305:HG52NDSX5:1:2530:17734:36996	60	-
chr1	1572692	1572693	A00252:305:HG52NDSX5:1:1277:12075:4272/1	60	+
chr1	1646448	1646449	A00252:305:HG52NDSX5:2:2132:16269:35336	60	-
chr1	1649484	1649485	A00252:305:HG52NDSX5:4:1611:21884:8234	60	+
chr1	1650512	1650513	A00252:305:HG52NDSX5:1:1555:23411:22811/1	60	-
chr1	1653664	1653665	A00252:305:HG52NDSX5:1:1153:18638:25911/1	60	+
chr1	1653890	1653891	A00252:305:HG52NDSX5:2:2527:17589:10034/1	60	-
chr1	1655418	1655419	A00252:305:HG52NDSX5:1:1209:8160:25238/1	60	-
chr1	1657753	1657754	A00252:305:HG52NDSX5:2:1176:28483:12994/1	60	-
chr1	1719888	1719889	A00252:305:HG52NDSX5:4:1348:19298:9142	60	-
chr1	1721392	1721393	A00252:305:HG52NDSX5:1:1268:14045:16673/1	60	-
chr1	1722076	1722077	A00252:305:HG52NDSX5:1:2571:20835:8891/1	60	-
chr1	1771271	1771272	A00252:305:HG52NDSX5:3:1330:5764:13009/1	60	-
chr1	1773483	1773484	A00252:305:HG52NDSX5:1:1145:14543:4257/1	60	-
chr1	1800056	1800057	A00252:305:HG52NDSX5:1:1473:4499:36401/1	60	+
chr1	1802220	1802221	A00252:305:HG52NDSX5:1:1322:10601:34319/1	60	-
chr1	1810047	1810048	A00252:305:HG52NDSX5:1:1132:27796:10457/1	60	-
chr1	1813948	1813949	A00252:305:HG52NDSX5:1:2427:31123:7733/1	60	-
chr1	1822807	1822808	A00252:305:HG52NDSX5:1:1301:13512:26960/1	60	-
chr1	1828736	1828737	A00252:305:HG52NDSX5:2:2625:17409:8061	60	-
chr1	1830764	1830765	A00252:305:HG52NDSX5:1:1437:4634:1282/1	60	-
chr1	1835830	1835831	A00252:305:HG52NDSX5:1:1454:4924:30123/1	60	-
chr1	1837442	1837443	A00252:305:HG52NDSX5:3:2165:31204:23907/1	60	+
chr1	1838796	1838797	A00252:305:HG52NDSX5:1:2142:22752:9674	60	-
chr1	1840094	1840095	A00252:305:HG52NDSX5:1:1622:22978:8343	60	+
chr1	1841570	1841571	A00252:305:HG52NDSX5:1:1219:30689:36542	60	-
chr1	1843245	1843246	A00252:305:HG52NDSX5:1:1102:25192:15687/1	60	+
chr1	1854273	1854274	A00252:305:HG52NDSX5:3:1257:13810:21245/1	60	-
chr1	1854736	1854737	A00252:305:HG52NDSX5:3:2128:14534:28385	60	-
chr1	1857966	1857967	A00252:305:HG52NDSX5:1:1320:12274:22686/1	60	-
chr1	1864717	1864718	A00252:305:HG52NDSX5:1:1622:26124:12727/1	60	+
chr1	1865580	1865581	A00252:305:HG52NDSX5:1:1146:8820:26068/1	60	+
chr1	2244260	2244261	A00252:305:HG52NDSX5:1:1269:17842:1673/1	60	+
chr1	2263743	2263744	A00252:305:HG52NDSX5:1:1266:1199:17973	60	-
chr1	2263798	2263799	A00252:305:HG52NDSX5:3:2566:17797:7200	60	-
chr1	2263847	2263848	A00252:305:HG52NDSX5:1:2213:5547:6370/1	60	-
chr1	2397876	2397877	A00252:305:HG52NDSX5:1:1148:20157:23563	60	-
chr1	2402629	2402630	A00252:305:HG52NDSX5:1:1234:19985:27555/1	60	+
chr1	3206977	3206978	A00252:305:HG52NDSX5:4:2308:28230:5541/1	60	+
chr1	3889626	3889627	A00252:305:HG52NDSX5:3:1662:23592:5087	60	+
chr1	3894010	3894011	A00252:305:HG52NDSX5:3:1417:21133:35587	60	-
chr1	3895308	3895309	A00252:305:HG52NDSX5:1:1516:20826:12132/1	60	-
chr1	3895309	3895310	A00252:305:HG52NDSX5:2:2146:16595:29543/1	60	-
chr1	6190450	6190451	A00252:305:HG52NDSX5:1:1128:10972:31172/1	60	-
chr1	6190604	6190605	A00252:305:HG52NDSX5:1:1112:11288:15468/1	60	+
chr1	6223424	6223425	A00252:305:HG52NDSX5:1:1306:10113:29183/1	60	+
chr1	6296697	6296698	A00252:305:HG52NDSX5:1:2550:2392:36479/1	60	-
chr1	6335160	6335161	A00252:305:HG52NDSX5:1:1301:1090:28338/1	60	-
chr1	6805652	6805653	A00252:305:HG52NDSX5:1:2473:7464:36245	60	-
chr1	6822579	6822580	A00252:305:HG52NDSX5:1:1236:19370:12211/1	60	-
chr1	6826148	6826149	A00252:305:HG52NDSX5:1:2454:16622:28526/1	60	-
chr1	6845147	6845148	A00252:305:HG52NDSX5:3:2247:19822:30436/1	60	-
chr1	7217415	7217416	A00252:305:HG52NDSX5:3:1644:28158:1313/1	60	+
chr1	7757592	7757593	A00252:305:HG52NDSX5:4:1538:4788:31798/1	60	-
chr1	7813971	7813972	A00252:305:HG52NDSX5:1:2603:6822:30561	60	-
chr1	7944373	7944374	A00252:305:HG52NDSX5:3:1560:10447:19836/1	60	-
chr1	8415668	8415669	A00252:305:HG52NDSX5:1:1146:6958:8782/1	60	-
chr1	8489509	8489510	A00252:305:HG52NDSX5:1:1132:26910:3067/1	60	+
chr1	8495990	8495991	A00252:305:HG52NDSX5:1:1638:15501:29496/1	60	-
chr1	8504264	8504265	A00252:305:HG52NDSX5:1:1161:20537:26130/1	60	+
chr1	8521544	8521545	A00252:305:HG52NDSX5:1:1158:18331:28948/1	60	+
chr1	8541395	8541396	A00252:305:HG52NDSX5:1:2613:18891:35430	60	+
chr1	8547116	8547117	A00252:305:HG52NDSX5:1:1140:17137:13322/1	60	+
chr1	8569534	8569535	A00252:305:HG52NDSX5:2:1118:9579:27571	60	-
chr1	8575606	8575607	A00252:305:HG52NDSX5:1:2661:20690:31000/1	60	+
chr1	8581463	8581464	A00252:305:HG52NDSX5:1:1114:25464:23735	60	-
chr1	8624324	8624325	A00252:305:HG52NDSX5:1:2323:14045:16235	60	+
chr1	8627282	8627283	A00252:305:HG52NDSX5:2:1367:27091:10864	60	-
chr1	8640387	8640388	A00252:305:HG52NDSX5:1:1106:6460:17754/1	60	+
chr1	8680195	8680196	A00252:305:HG52NDSX5:1:1335:16125:25911/1	60	-
chr1	8717445	8717446	A00252:305:HG52NDSX5:1:1203:29441:2253/1	60	-
chr1	8755244	8755245	A00252:305:HG52NDSX5:1:1216:23240:20322/1	60	+
chr1	8965880	8965881	A00252:305:HG52NDSX5:3:2304:21658:19429	60	+
chr1	9558947	9558948	A00252:305:HG52NDSX5:1:1220:4083:12038/1	60	+
chr1	9563065	9563066	A00252:305:HG52NDSX5:2:1402:16875:17221/1	60	-
chr1	9574795	9574796	A00252:305:HG52NDSX5:1:1405:32036:19147/1	60	-
chr1	9692977	9692978	A00252:305:HG52NDSX5:1:1259:13331:25019/1	60	+
chr1	9756609	9756610	A00252:305:HG52NDSX5:1:1128:19614:26256/1	60	+
chr1	10092080	10092081	A00252:305:HG52NDSX5:1:1131:22046:29371/1	60	+
chr1	10126485	10126486	A00252:305:HG52NDSX5:1:2324:11659:11350	60	-
chr1	10130566	10130567	A00252:305:HG52NDSX5:2:2273:22354:28463	60	-
chr1	10218986	10218987	A00252:305:HG52NDSX5:3:2214:7310:34538/1	60	-
chr1	10243549	10243550	A00252:305:HG52NDSX5:1:1174:18575:9330/1	60	-
chr1	10243669	10243670	A00252:305:HG52NDSX5:1:1104:20030:18458/1	60	+
chr1	10265891	10265892	A00252:305:HG52NDSX5:1:1113:22137:5415/1	60	+
chr1	10271108	10271109	A00252:305:HG52NDSX5:1:2201:13819:11835/1	60	-
chr1	10272186	10272187	A00252:305:HG52NDSX5:2:2169:14127:12493/1	60	-
chr1	10292706	10292707	A00252:305:HG52NDSX5:1:1314:28610:25207/1	60	-
chr1	10297096	10297097	A00252:305:HG52NDSX5:2:1502:1660:2581/1	60	-
chr1	10302019	10302020	A00252:305:HG52NDSX5:1:1136:16333:21919/1	60	+
chr1	10302838	10302839	A00252:305:HG52NDSX5:1:1156:23457:36699/1	60	+
chr1	10402401	10402402	A00252:305:HG52NDSX5:1:1526:11794:9486/1	60	+
chr1	10557953	10557954	A00252:305:HG52NDSX5:1:1547:17363:30686/1	60	+
chr1	10567312	10567313	A00252:305:HG52NDSX5:1:1134:9805:15186/1	60	+
chr1	10575091	10575092	A00252:305:HG52NDSX5:1:1149:14073:4351/1	60	+
chr1	10577170	10577171	A00252:305:HG52NDSX5:3:1639:25880:29716	60	-
chr1	10579944	10579945	A00252:305:HG52NDSX5:1:2230:12762:2237	60	-
chr1	11020472	11020473	A00252:305:HG52NDSX5:1:1211:30535:6527	60	+
chr1	11065462	11065463	A00252:305:HG52NDSX5:1:1245:27398:35790	60	+
chr1	11087795	11087796	A00252:305:HG52NDSX5:1:2248:31566:32612/1	60	+
chr1	11183873	11183874	A00252:305:HG52NDSX5:4:1515:21992:19758/1	60	+
chr1	11221234	11221235	A00252:305:HG52NDSX5:3:1442:25129:12947/1	60	-
chr1	11225959	11225960	A00252:305:HG52NDSX5:3:2226:1018:21668	60	-
chr1	11810949	11810950	A00252:305:HG52NDSX5:1:1114:27389:17331	60	-
chr1	11831839	11831840	A00252:305:HG52NDSX5:1:2123:28266:2691/1	60	-
chr1	11921891	11921892	A00252:305:HG52NDSX5:1:1108:18313:6558/1	60	+
chr1	12255521	12255522	A00252:305:HG52NDSX5:1:2158:20555:13823	60	+
chr1	12287290	12287291	A00252:305:HG52NDSX5:3:1409:20356:13792/1	60	-
chr1	12293798	12293799	A00252:305:HG52NDSX5:1:1267:9317:20854/1	60	+
chr1	12293800	12293801	A00252:305:HG52NDSX5:3:1640:4517:6903/1	60	+
chr1	12297180	12297181	A00252:305:HG52NDSX5:1:1257:11297:5588/1	60	+
chr1	12308976	12308977	A00252:305:HG52NDSX5:4:1415:18421:11600/1	60	-
chr1	12310724	12310725	A00252:305:HG52NDSX5:4:2165:13440:25426	60	+
chr1	12339504	12339505	A00252:305:HG52NDSX5:3:2107:10691:6261/1	60	-
chr1	12339509	12339510	A00252:305:HG52NDSX5:3:1365:29939:3740/1	60	-
chr1	12345735	12345736	A00252:305:HG52NDSX5:4:1272:32398:24627	60	-
chr1	12346756	12346757	A00252:305:HG52NDSX5:1:1223:8965:16579/1	60	-
chr1	12347827	12347828	A00252:305:HG52NDSX5:4:1106:32542:13291	60	-
chr1	12349055	12349056	A00252:305:HG52NDSX5:1:1108:18900:18192/1	60	+
chr1	12360030	12360031	A00252:305:HG52NDSX5:1:1326:20003:23641/1	60	+
chr1	12360258	12360259	A00252:305:HG52NDSX5:3:2439:9010:6104	60	-
chr1	12370625	12370626	A00252:305:HG52NDSX5:1:2416:7753:29575/1	60	-
chr1	12373260	12373261	A00252:305:HG52NDSX5:1:1147:21477:20744/1	60	+
chr1	12381739	12381740	A00252:305:HG52NDSX5:1:2328:15411:21230	60	-
chr1	12403105	12403106	A00252:305:HG52NDSX5:1:1136:8956:33786/1	60	+
chr1	12407754	12407755	A00252:305:HG52NDSX5:1:1129:13060:30217/1	60	-
chr1	12411484	12411485	A00252:305:HG52NDSX5:3:1516:2456:2425/1	60	-
chr1	12459158	12459159	A00252:305:HG52NDSX5:1:2410:18909:22905/1	60	-
chr1	12465616	12465617	A00252:305:HG52NDSX5:4:2462:29975:11788	60	-
chr1	12493675	12493676	A00252:305:HG52NDSX5:1:2520:2627:1626	60	-
chr1	12721564	12721565	A00252:305:HG52NDSX5:4:1664:10728:21950/1	60	-
chr1	12721567	12721568	A00252:305:HG52NDSX5:2:1122:9851:32268	60	-
chr1	13323960	13323961	A00252:305:HG52NDSX5:1:1150:8983:15859/1	60	-
chr1	13591213	13591214	A00252:305:HG52NDSX5:1:2469:11442:5901	60	-
chr1	13687544	13687545	A00252:305:HG52NDSX5:1:1174:19614:16047/1	60	+
chr1	13707692	13707693	A00252:305:HG52NDSX5:1:1472:21603:19523	60	-
chr1	13717585	13717586	A00252:305:HG52NDSX5:1:1128:25102:16626/1	60	-
chr1	13739988	13739989	A00252:305:HG52NDSX5:1:1244:12879:32503/1	60	+
chr1	13740848	13740849	A00252:305:HG52NDSX5:1:1115:9733:15092/1	60	+
chr1	13742866	13742867	A00252:305:HG52NDSX5:3:2459:28519:5603	60	-
chr1	13743439	13743440	A00252:305:HG52NDSX5:2:1406:31421:27665	60	+
chr1	13758083	13758084	A00252:305:HG52NDSX5:1:1127:12274:20932/1	60	-
chr1	13760176	13760177	A00252:305:HG52NDSX5:3:2152:16866:3521	60	+
chr1	13760177	13760178	A00252:305:HG52NDSX5:2:1501:26467:8625	60	+
chr1	13819620	13819621	A00252:305:HG52NDSX5:2:1369:19886:10661/1	60	+
chr1	13943296	13943297	A00252:305:HG52NDSX5:1:1157:16116:35790/1	60	-
chr1	14175169	14175170	A00252:305:HG52NDSX5:4:1551:11704:14967/1	60	+
chr1	14831061	14831062	A00252:305:HG52NDSX5:4:2614:32669:29763	60	+
chr1	15656578	15656579	A00252:305:HG52NDSX5:1:1126:17445:35900/1	60	+
chr1	15853926	15853927	A00252:305:HG52NDSX5:4:1647:23393:15890	60	-
chr1	15853927	15853928	A00252:305:HG52NDSX5:1:1135:13494:20760	60	-
chr1	15858111	15858112	A00252:305:HG52NDSX5:1:1561:27887:7545/1	60	-
chr1	15858458	15858459	A00252:305:HG52NDSX5:4:1630:10610:27164/1	60	-
chr1	15893867	15893868	A00252:305:HG52NDSX5:1:1108:20455:12242/1	60	+
chr1	15894056	15894057	A00252:305:HG52NDSX5:3:1578:3450:32675/1	60	-
chr1	15894060	15894061	A00252:305:HG52NDSX5:3:2152:3351:27085	60	-
chr1	15894061	15894062	A00252:305:HG52NDSX5:2:1518:23809:13886/1	60	-
chr1	15895301	15895302	A00252:305:HG52NDSX5:3:1522:25075:10097/1	60	-
chr1	15907876	15907877	A00252:305:HG52NDSX5:3:1533:19533:18787	60	-
chr1	15917936	15917937	A00252:305:HG52NDSX5:1:1229:24804:34021	60	-
chr1	15988614	15988615	A00252:305:HG52NDSX5:4:2474:25690:28103	60	-
chr1	16293884	16293885	A00252:305:HG52NDSX5:2:2171:17101:16391/1	60	-
chr1	16298994	16298995	A00252:305:HG52NDSX5:4:1650:24108:22514	60	+
chr1	16300678	16300679	A00252:305:HG52NDSX5:2:1448:4255:3724	60	-
chr1	16366481	16366482	A00252:305:HG52NDSX5:1:2426:2555:8766/1	60	-
chr1	16459381	16459382	A00252:305:HG52NDSX5:1:1312:3287:21120/1	60	+
chr1	16510436	16510437	A00252:305:HG52NDSX5:1:1532:21142:7012/1	60	-
chr1	16512957	16512958	A00252:305:HG52NDSX5:4:2578:18032:1188	60	-
chr1	16727295	16727296	A00252:305:HG52NDSX5:1:2471:26756:7059	60	+
chr1	16744353	16744354	A00252:305:HG52NDSX5:2:1561:11243:3677	60	+
chr1	17230978	17230979	A00252:305:HG52NDSX5:1:1102:8630:12023/1	60	+
chr1	17363065	17363066	A00252:305:HG52NDSX5:4:2357:11550:10755/1	60	+
chr1	17821895	17821896	A00252:305:HG52NDSX5:2:1319:5186:30264	60	+
chr1	18659705	18659706	A00252:305:HG52NDSX5:2:1106:11632:3724	60	+
chr1	19085298	19085299	A00252:305:HG52NDSX5:4:1464:8992:34726/1	60	+
chr1	19131228	19131229	A00252:305:HG52NDSX5:2:1307:24668:28714	60	-
chr1	19134984	19134985	A00252:305:HG52NDSX5:1:1134:14317:22341/1	60	+
chr1	19135454	19135455	A00252:305:HG52NDSX5:1:1120:25816:19460/1	60	-
chr1	19135536	19135537	A00252:305:HG52NDSX5:1:1447:19009:15718/1	60	-
chr1	19186064	19186065	A00252:305:HG52NDSX5:1:1115:26476:7795	60	-
chr1	19194730	19194731	A00252:305:HG52NDSX5:1:1136:26115:30185	60	+
chr1	19202182	19202183	A00252:305:HG52NDSX5:1:1234:10646:17143/1	60	+
chr1	19205514	19205515	A00252:305:HG52NDSX5:1:1166:16893:32565/1	60	+
chr1	19207244	19207245	A00252:305:HG52NDSX5:1:1174:14009:35994/1	60	-
chr1	19226334	19226335	A00252:305:HG52NDSX5:2:2407:7129:3161	60	-
chr1	19457724	19457725	A00252:305:HG52NDSX5:1:1160:7979:25269	60	+
chr1	19604632	19604633	A00252:305:HG52NDSX5:1:1653:26042:35133/1	60	+
chr1	19605030	19605031	A00252:305:HG52NDSX5:2:1317:20130:31939	60	-
chr1	19905610	19905611	A00252:305:HG52NDSX5:1:1227:5502:17002/1	60	+
chr1	20652672	20652673	A00252:305:HG52NDSX5:1:1341:3495:6230/1	60	+
chr1	20741308	20741309	A00252:305:HG52NDSX5:1:1135:10402:20635/1	60	+
chr1	20745875	20745876	A00252:305:HG52NDSX5:3:1218:20021:31563/1	60	-
chr1	20770390	20770391	A00252:305:HG52NDSX5:2:2414:12020:13573/1	60	-
chr1	20825606	20825607	A00252:305:HG52NDSX5:3:2550:8856:14137	60	-
chr1	20837647	20837648	A00252:305:HG52NDSX5:1:1164:15311:12258/1	60	+
chr1	20847471	20847472	A00252:305:HG52NDSX5:1:1134:4571:17080/1	60	-
chr1	20848245	20848246	A00252:305:HG52NDSX5:1:1224:11053:34538/1	60	+
chr1	20868226	20868227	A00252:305:HG52NDSX5:1:2178:7491:12774/1	60	-
chr1	20886647	20886648	A00252:305:HG52NDSX5:1:1154:28872:2581	60	-
chr1	20902274	20902275	A00252:305:HG52NDSX5:3:1423:29441:8703/1	60	-
chr1	20934767	20934768	A00252:305:HG52NDSX5:3:2636:16703:16799	60	-
chr1	20952861	20952862	A00252:305:HG52NDSX5:2:2430:17861:29418	60	-
chr1	20952863	20952864	A00252:305:HG52NDSX5:2:1452:31665:11490/1	60	-
chr1	20975347	20975348	A00252:305:HG52NDSX5:1:1167:29658:17660	60	-
chr1	20987007	20987008	A00252:305:HG52NDSX5:2:2409:8648:3756/1	60	-
chr1	20987009	20987010	A00252:305:HG52NDSX5:1:2327:25599:33583	60	-
chr1	20992504	20992505	A00252:305:HG52NDSX5:3:2563:9372:27774/1	60	-
chr1	20999578	20999579	A00252:305:HG52NDSX5:3:1342:16306:29637	60	-
chr1	20999872	20999873	A00252:305:HG52NDSX5:1:1209:15600:2926/1	60	+
chr1	21005457	21005458	A00252:305:HG52NDSX5:3:1150:11939:6073	60	-
chr1	21008551	21008552	A00252:305:HG52NDSX5:3:2609:20844:18740	60	+
chr1	21011014	21011015	A00252:305:HG52NDSX5:3:2640:26838:14465	60	-
chr1	21078049	21078050	A00252:305:HG52NDSX5:1:1474:8133:15327/1	60	+
chr1	21080743	21080744	A00252:305:HG52NDSX5:4:2635:26711:32753/1	60	+
chr1	21084485	21084486	A00252:305:HG52NDSX5:1:2348:18584:2394	60	-
chr1	21100925	21100926	A00252:305:HG52NDSX5:1:2223:12744:35681	60	-
chr1	21101081	21101082	A00252:305:HG52NDSX5:1:1208:26124:26882/1	60	+
chr1	21105994	21105995	A00252:305:HG52NDSX5:1:1150:4435:10833	60	+
chr1	21117133	21117134	A00252:305:HG52NDSX5:2:2208:24578:28181/1	60	-
chr1	21117135	21117136	A00252:305:HG52NDSX5:1:1317:13829:32142/1	60	-
chr1	21118296	21118297	A00252:305:HG52NDSX5:1:1203:1533:4899/1	60	-
chr1	21133566	21133567	A00252:305:HG52NDSX5:1:1150:6741:33583/1	60	-
chr1	21142261	21142262	A00252:305:HG52NDSX5:2:2373:22001:11757/1	60	+
chr1	21457826	21457827	A00252:305:HG52NDSX5:1:1466:5629:2973/1	60	+
chr1	21464358	21464359	A00252:305:HG52NDSX5:2:2534:21902:16626/1	60	+
chr1	21709906	21709907	A00252:305:HG52NDSX5:1:1156:1832:8735/1	60	-
chr1	21716974	21716975	A00252:305:HG52NDSX5:3:2548:22435:25316	60	+
chr1	21729480	21729481	A00252:305:HG52NDSX5:2:2350:5475:35399/1	60	-
chr1	21731556	21731557	A00252:305:HG52NDSX5:1:2329:10737:16799	60	-
chr1	21761675	21761676	A00252:305:HG52NDSX5:3:1576:9968:29027	60	+
chr1	21981940	21981941	A00252:305:HG52NDSX5:1:2453:12156:34788/1	60	-
chr1	22474575	22474576	A00252:305:HG52NDSX5:1:1367:25229:28275/1	60	-
chr1	23032226	23032227	A00252:305:HG52NDSX5:1:1272:23339:10222	60	-
chr1	23048040	23048041	A00252:305:HG52NDSX5:1:2323:17662:22153/1	60	+
chr1	23053045	23053046	A00252:305:HG52NDSX5:4:2169:12834:5024	60	+
chr1	23056948	23056949	A00252:305:HG52NDSX5:1:1170:16839:29277/1	60	+
chr1	23057819	23057820	A00252:305:HG52NDSX5:1:1139:14913:36965/1	60	+
chr1	23129037	23129038	A00252:305:HG52NDSX5:1:1276:23909:15937/1	60	+
chr1	23165728	23165729	A00252:305:HG52NDSX5:1:1139:8413:5822/1	60	+
chr1	23288457	23288458	A00252:305:HG52NDSX5:1:1202:17689:15687/1	60	+
chr1	23290872	23290873	A00252:305:HG52NDSX5:2:1124:3278:3568	60	-
chr1	23307453	23307454	A00252:305:HG52NDSX5:1:1161:18186:25003/1	60	+
chr1	23308712	23308713	A00252:305:HG52NDSX5:1:1508:5394:24205/1	60	+
chr1	23311526	23311527	A00252:305:HG52NDSX5:1:1273:7337:27978/1	60	-
chr1	23326133	23326134	A00252:305:HG52NDSX5:1:1421:19976:29637/1	60	+
chr1	23326135	23326136	A00252:305:HG52NDSX5:1:2108:3450:15671/1	60	+
chr1	23972170	23972171	A00252:305:HG52NDSX5:1:1146:7762:30686/1	60	-
chr1	23974403	23974404	A00252:305:HG52NDSX5:1:1432:29658:15468/1	60	-
chr1	24256012	24256013	A00252:305:HG52NDSX5:1:1223:18566:8343/1	60	-
chr1	24460121	24460122	A00252:305:HG52NDSX5:1:1156:6234:11694/1	60	+
chr1	24526504	24526505	A00252:305:HG52NDSX5:2:1102:21287:8202	60	+
chr1	24644373	24644374	A00252:305:HG52NDSX5:2:1240:23656:12900/1	60	+
chr1	24651350	24651351	A00252:305:HG52NDSX5:1:1178:23891:29653/1	60	+
chr1	24659838	24659839	A00252:305:HG52NDSX5:1:1316:18900:31062/1	60	+
chr1	24662373	24662374	A00252:305:HG52NDSX5:1:2413:6008:31219/1	60	-
chr1	24771782	24771783	A00252:305:HG52NDSX5:2:2348:24505:2910	60	-
chr1	24772475	24772476	A00252:305:HG52NDSX5:1:2113:4010:15013	60	-
chr1	24843104	24843105	A00252:305:HG52NDSX5:1:1104:9362:18928/1	60	+
chr1	25222627	25222628	A00252:305:HG52NDSX5:1:1415:25581:21245/1	60	+
chr1	25354384	25354385	A00252:305:HG52NDSX5:1:1122:9625:5697	60	-
chr1	25439606	25439607	A00252:305:HG52NDSX5:1:2644:26341:4304/1	60	+
chr1	25448921	25448922	A00252:305:HG52NDSX5:2:1637:21902:2848	60	+
chr1	25475683	25475684	A00252:305:HG52NDSX5:1:1341:24930:36338/1	60	+
chr1	26245127	26245128	A00252:305:HG52NDSX5:1:1228:5086:13808	60	-
chr1	26332764	26332765	A00252:305:HG52NDSX5:3:2663:20238:16532/1	60	+
chr1	26401403	26401404	A00252:305:HG52NDSX5:3:1106:30065:24752	60	-
chr1	26441203	26441204	A00252:305:HG52NDSX5:1:1364:20030:26130	60	-
chr1	26456101	26456102	A00252:305:HG52NDSX5:3:1321:24966:34178	60	-
chr1	26463986	26463987	A00252:305:HG52NDSX5:1:2651:16721:19680/1	60	-
chr1	26474835	26474836	A00252:305:HG52NDSX5:1:1173:13304:21465/1	60	-
chr1	26475114	26475115	A00252:305:HG52NDSX5:2:1203:11749:34835	60	-
chr1	26478634	26478635	A00252:305:HG52NDSX5:4:2118:1606:4085	60	-
chr1	26699207	26699208	A00252:305:HG52NDSX5:4:1642:1099:36276	60	-
chr1	26706340	26706341	A00252:305:HG52NDSX5:1:1160:26169:35509/1	60	+
chr1	26709293	26709294	A00252:305:HG52NDSX5:1:1365:16052:18552	60	+
chr1	26714452	26714453	A00252:305:HG52NDSX5:1:1612:26521:35775	60	-
chr1	26733956	26733957	A00252:305:HG52NDSX5:1:1126:8892:1172/1	60	+
chr1	26733957	26733958	A00252:305:HG52NDSX5:2:2650:1226:10254	60	+
chr1	26756031	26756032	A00252:305:HG52NDSX5:2:2516:7355:2237/1	60	+
chr1	26767286	26767287	A00252:305:HG52NDSX5:1:1158:19777:33739/1	60	+
chr1	26767287	26767288	A00252:305:HG52NDSX5:3:2152:22887:5024	60	+
chr1	26837724	26837725	A00252:305:HG52NDSX5:1:1115:8820:13604/1	60	+
chr1	26929396	26929397	A00252:305:HG52NDSX5:3:1576:11731:2456/1	60	-
chr1	27134923	27134924	A00252:305:HG52NDSX5:4:2552:18385:22529	60	+
chr1	27175374	27175375	A00252:305:HG52NDSX5:1:1578:15673:15922/1	60	+
chr1	27280031	27280032	A00252:305:HG52NDSX5:1:1108:10303:23531/1	60	+
chr1	27434002	27434003	A00252:305:HG52NDSX5:1:1203:2944:33489/1	60	+
chr1	27445983	27445984	A00252:305:HG52NDSX5:2:1322:18629:4820/1	60	+
chr1	27480340	27480341	A00252:305:HG52NDSX5:3:1172:7229:36808	60	-
chr1	27480342	27480343	A00252:305:HG52NDSX5:3:1416:21658:27352	60	-
chr1	27874706	27874707	A00252:305:HG52NDSX5:2:2255:29577:26130/1	60	-
chr1	27987521	27987522	A00252:305:HG52NDSX5:4:1344:2284:2566/1	60	-
chr1	27995822	27995823	A00252:305:HG52NDSX5:1:2628:17680:26663	60	-
chr1	28004471	28004472	A00252:305:HG52NDSX5:1:1209:16007:25958/1	60	+
chr1	28015388	28015389	A00252:305:HG52NDSX5:2:2377:16043:4100/1	60	+
chr1	28028508	28028509	A00252:305:HG52NDSX5:4:1624:27796:27524/1	60	-
chr1	28033246	28033247	A00252:305:HG52NDSX5:1:2448:27877:24126/1	60	+
chr1	28038523	28038524	A00252:305:HG52NDSX5:3:1310:7690:1752	60	-
chr1	28039705	28039706	A00252:305:HG52NDSX5:1:1258:24433:25645/1	60	+
chr1	28063631	28063632	A00252:305:HG52NDSX5:1:2401:22833:13730	60	+
chr1	28065636	28065637	A00252:305:HG52NDSX5:1:1106:11397:29058/1	60	+
chr1	28072218	28072219	A00252:305:HG52NDSX5:1:2229:25663:6010/1	60	+
chr1	28082049	28082050	A00252:305:HG52NDSX5:1:2408:13069:34178/1	60	+
chr1	28083708	28083709	A00252:305:HG52NDSX5:1:1256:4544:22357/1	60	+
chr1	28227574	28227575	A00252:305:HG52NDSX5:1:1106:14669:5697/1	60	+
chr1	28412262	28412263	A00252:305:HG52NDSX5:1:2141:23448:5431/1	60	-
chr1	28413486	28413487	A00252:305:HG52NDSX5:2:1343:6198:20306/1	60	+
chr1	28417063	28417064	A00252:305:HG52NDSX5:1:1674:24053:3067	60	-
chr1	28421631	28421632	A00252:305:HG52NDSX5:1:1169:9372:22795	60	+
chr1	28427463	28427464	A00252:305:HG52NDSX5:3:1310:11505:20165/1	60	+
chr1	28433165	28433166	A00252:305:HG52NDSX5:1:1206:6054:35837/1	60	+
chr1	28436307	28436308	A00252:305:HG52NDSX5:1:1201:21341:24549/1	60	+
chr1	28439850	28439851	A00252:305:HG52NDSX5:1:1669:8178:14904/1	60	+
chr1	28461877	28461878	A00252:305:HG52NDSX5:3:2327:26259:31814/1	60	-
chr1	28611567	28611568	A00252:305:HG52NDSX5:1:2174:21603:15358/1	60	+
chr1	28611571	28611572	A00252:305:HG52NDSX5:1:1331:22119:10770	60	-
chr1	28621193	28621194	A00252:305:HG52NDSX5:2:2175:25373:13495	60	-
chr1	28939052	28939053	A00252:305:HG52NDSX5:1:1619:3260:7106	60	-
chr1	28997181	28997182	A00252:305:HG52NDSX5:1:1103:31503:29121/1	60	+
chr1	29008200	29008201	A00252:305:HG52NDSX5:1:1238:11840:33802/1	60	+
chr1	29008201	29008202	A00252:305:HG52NDSX5:2:2650:28266:20008	60	+
chr1	29025186	29025187	A00252:305:HG52NDSX5:1:1137:12319:30968/1	60	-
chr1	29032411	29032412	A00252:305:HG52NDSX5:1:1439:10936:29293	60	-
chr1	29049125	29049126	A00252:305:HG52NDSX5:1:1202:30490:20290/1	60	-
chr1	29159774	29159775	A00252:305:HG52NDSX5:2:2265:28447:10207	60	-
chr1	29163630	29163631	A00252:305:HG52NDSX5:3:1431:8260:28604	60	-
chr1	29338709	29338710	A00252:305:HG52NDSX5:1:2510:8377:11428	60	+
chr1	30939076	30939077	A00252:305:HG52NDSX5:1:1331:12400:27038/1	60	+
chr1	30957189	30957190	A00252:305:HG52NDSX5:4:2103:18909:21120	60	-
chr1	30957398	30957399	A00252:305:HG52NDSX5:1:1178:17797:34006/1	60	-
chr1	30964822	30964823	A00252:305:HG52NDSX5:3:1466:1976:25488/1	60	+
chr1	30965106	30965107	A00252:305:HG52NDSX5:1:1315:8196:17910/1	60	+
chr1	30971166	30971167	A00252:305:HG52NDSX5:1:1373:30969:6339/1	60	-
chr1	30973252	30973253	A00252:305:HG52NDSX5:3:2172:9579:18051	60	-
chr1	30974066	30974067	A00252:305:HG52NDSX5:3:1427:14696:13604	60	+
chr1	30976669	30976670	A00252:305:HG52NDSX5:2:1436:1271:3975	60	+
chr1	30995040	30995041	A00252:305:HG52NDSX5:1:1333:5556:25801/1	60	+
chr1	31019731	31019732	A00252:305:HG52NDSX5:1:1127:24162:22639	60	-
chr1	31022610	31022611	A00252:305:HG52NDSX5:1:1553:19153:21981/1	60	-
chr1	31027953	31027954	A00252:305:HG52NDSX5:3:1449:25672:18396	60	-
chr1	31156907	31156908	A00252:305:HG52NDSX5:4:2139:32768:1251/1	60	-
chr1	31279872	31279873	A00252:305:HG52NDSX5:3:2110:14380:33285	60	-
chr1	31312468	31312469	A00252:305:HG52NDSX5:4:1257:15998:26475	60	-
chr1	31335553	31335554	A00252:305:HG52NDSX5:1:1150:9851:17394/1	60	+
chr1	31353243	31353244	A00252:305:HG52NDSX5:3:2134:16839:5384	60	-
chr1	31367555	31367556	A00252:305:HG52NDSX5:3:1371:27525:12774/1	60	-
chr1	31823849	31823850	A00252:305:HG52NDSX5:3:2304:26549:24267	60	-
chr1	31844962	31844963	A00252:305:HG52NDSX5:3:1260:27272:9236	60	-
chr1	31844964	31844965	A00252:305:HG52NDSX5:3:2247:22941:32299/1	60	-
chr1	31911139	31911140	A00252:305:HG52NDSX5:1:1122:5565:5118/1	60	+
chr1	31913026	31913027	A00252:305:HG52NDSX5:1:1305:9353:28401	60	-
chr1	31914223	31914224	A00252:305:HG52NDSX5:1:1272:22733:22357/1	60	-
chr1	31914224	31914225	A00252:305:HG52NDSX5:1:1104:7283:5682/1	60	-
chr1	31914745	31914746	A00252:305:HG52NDSX5:1:1275:25201:32362/1	60	-
chr1	31924392	31924393	A00252:305:HG52NDSX5:2:2620:5611:15217	60	-
chr1	32028070	32028071	A00252:305:HG52NDSX5:1:1127:11550:18458/1	60	-
chr1	32029944	32029945	A00252:305:HG52NDSX5:1:1253:4309:16532/1	60	-
chr1	32033693	32033694	A00252:305:HG52NDSX5:1:1269:13042:33411/1	60	-
chr1	32035177	32035178	A00252:305:HG52NDSX5:1:1574:22055:20212/1	60	+
chr1	32044359	32044360	A00252:305:HG52NDSX5:1:2462:6054:9064	60	-
chr1	32100596	32100597	A00252:305:HG52NDSX5:1:1561:6054:12477/1	60	-
chr1	32128847	32128848	A00252:305:HG52NDSX5:1:1168:13304:12853	60	+
chr1	32156487	32156488	A00252:305:HG52NDSX5:1:1104:1886:21605/1	60	+
chr1	32163855	32163856	A00252:305:HG52NDSX5:1:1129:12753:27242/1	60	-
chr1	32184612	32184613	A00252:305:HG52NDSX5:1:1123:10619:34444/1	60	+
chr1	32184613	32184614	A00252:305:HG52NDSX5:1:2104:30563:6324	60	+
chr1	32189056	32189057	A00252:305:HG52NDSX5:3:2424:27516:11130	60	-
chr1	32227909	32227910	A00252:305:HG52NDSX5:3:1472:28601:5118	60	-
chr1	32227910	32227911	A00252:305:HG52NDSX5:4:1318:16351:28902/1	60	-
chr1	32243910	32243911	A00252:305:HG52NDSX5:1:2336:15555:20666/1	60	+
chr1	32309123	32309124	A00252:305:HG52NDSX5:1:1338:4652:18975/1	60	+
chr1	32312562	32312563	A00252:305:HG52NDSX5:2:2351:16486:28322/1	60	+
chr1	32585330	32585331	A00252:305:HG52NDSX5:1:1165:7193:20275/1	60	+
chr1	32655810	32655811	A00252:305:HG52NDSX5:1:1420:15121:23547/1	60	+
chr1	32667372	32667373	A00252:305:HG52NDSX5:1:2416:8214:9142/1	60	+
chr1	32747753	32747754	A00252:305:HG52NDSX5:3:1373:16749:18067/1	60	-
chr1	32828404	32828405	A00252:305:HG52NDSX5:2:2224:10556:19147/1	60	-
chr1	32831859	32831860	A00252:305:HG52NDSX5:1:1278:11360:11083/1	60	+
chr1	32834626	32834627	A00252:305:HG52NDSX5:1:1421:14588:14763/1	60	+
chr1	32847173	32847174	A00252:305:HG52NDSX5:2:1134:19027:22013	60	-
chr1	32847525	32847526	A00252:305:HG52NDSX5:1:1108:8938:34068/1	60	-
chr1	33158279	33158280	A00252:305:HG52NDSX5:4:1323:21251:3787/1	60	-
chr1	34989181	34989182	A00252:305:HG52NDSX5:1:1337:8919:10551/1	60	-
chr1	34991765	34991766	A00252:305:HG52NDSX5:1:1430:4390:13573/1	60	+
chr1	34999650	34999651	A00252:305:HG52NDSX5:1:1120:6479:7921/1	60	-
chr1	35189422	35189423	A00252:305:HG52NDSX5:1:1113:27516:28009/1	60	-
chr1	35272633	35272634	A00252:305:HG52NDSX5:4:2113:29234:3991/1	60	+
chr1	35288875	35288876	A00252:305:HG52NDSX5:1:2572:24089:34820/1	60	+
chr1	35383260	35383261	A00252:305:HG52NDSX5:1:1158:24207:32863/1	60	+
chr1	35383706	35383707	A00252:305:HG52NDSX5:4:1529:29008:26083/1	60	-
chr1	35389990	35389991	A00252:305:HG52NDSX5:1:1112:28393:19100/1	60	+
chr1	35389992	35389993	A00252:305:HG52NDSX5:1:1207:18810:26553/1	60	+
chr1	35400854	35400855	A00252:305:HG52NDSX5:1:1422:18819:33552/1	60	-
chr1	35400975	35400976	A00252:305:HG52NDSX5:1:1116:14380:28964/1	60	+
chr1	35401212	35401213	A00252:305:HG52NDSX5:1:1125:20880:29418/1	60	-
chr1	35406811	35406812	A00252:305:HG52NDSX5:4:2127:6135:6950	60	+
chr1	35445681	35445682	A00252:305:HG52NDSX5:4:2203:28745:32581	60	-
chr1	35538702	35538703	A00252:305:HG52NDSX5:1:1378:9561:36025/1	60	+
chr1	35551340	35551341	A00252:305:HG52NDSX5:1:1610:12111:33520/1	60	-
chr1	35615082	35615083	A00252:305:HG52NDSX5:4:2551:19976:5963/1	60	-
chr1	35824176	35824177	A00252:305:HG52NDSX5:1:1219:29884:6872/1	60	-
chr1	35830835	35830836	A00252:305:HG52NDSX5:4:1238:31738:33849/1	60	+
chr1	35969730	35969731	A00252:305:HG52NDSX5:3:2350:21224:34147	60	-
chr1	35974923	35974924	A00252:305:HG52NDSX5:1:1509:16812:9940/1	60	+
chr1	35975350	35975351	A00252:305:HG52NDSX5:1:1122:18412:34569/1	60	+
chr1	35977095	35977096	A00252:305:HG52NDSX5:1:1159:23240:31845/1	60	+
chr1	35978320	35978321	A00252:305:HG52NDSX5:2:1218:8811:28369/1	60	+
chr1	35999265	35999266	A00252:305:HG52NDSX5:2:2552:32488:20243	60	-
chr1	36005848	36005849	A00252:305:HG52NDSX5:1:1166:1154:26287	60	-
chr1	36006572	36006573	A00252:305:HG52NDSX5:1:1606:26006:26271/1	60	-
chr1	36023693	36023694	A00252:305:HG52NDSX5:1:1328:14968:26694/1	60	-
chr1	36037941	36037942	A00252:305:HG52NDSX5:1:1510:19388:34507/1	60	+
chr1	36055932	36055933	A00252:305:HG52NDSX5:1:1402:1606:24439	60	+
chr1	36251917	36251918	A00252:305:HG52NDSX5:1:1314:9607:20917/1	60	+
chr1	36261901	36261902	A00252:305:HG52NDSX5:1:1152:14751:24283/1	60	+
chr1	36265282	36265283	A00252:305:HG52NDSX5:1:1301:26060:19758/1	60	-
chr1	36269609	36269610	A00252:305:HG52NDSX5:3:2467:22742:10598/1	60	+
chr1	36270086	36270087	A00252:305:HG52NDSX5:2:1412:27606:2519/1	60	+
chr1	36279162	36279163	A00252:305:HG52NDSX5:1:1346:6696:32503/1	60	-
chr1	36761783	36761784	A00252:305:HG52NDSX5:3:1229:1588:32330/1	60	-
chr1	37865655	37865656	A00252:305:HG52NDSX5:1:1156:13783:6480/1	60	+
chr1	37865656	37865657	A00252:305:HG52NDSX5:4:2175:23113:7952/1	60	+
chr1	37904667	37904668	A00252:305:HG52NDSX5:1:2661:7545:12994/1	60	-
chr1	38846053	38846054	A00252:305:HG52NDSX5:1:1339:9118:8171/1	60	+
chr1	38888352	38888353	A00252:305:HG52NDSX5:3:2127:19271:23531	60	-
chr1	39227022	39227023	A00252:305:HG52NDSX5:1:1327:4453:30217/1	60	-
chr1	39232012	39232013	A00252:305:HG52NDSX5:1:1249:4047:22341/1	60	+
chr1	39232540	39232541	A00252:305:HG52NDSX5:1:1116:6081:13902/1	60	-
chr1	39248292	39248293	A00252:305:HG52NDSX5:1:2237:28637:8249/1	60	+
chr1	39309019	39309020	A00252:305:HG52NDSX5:1:1312:7645:12164/1	60	+
chr1	39312727	39312728	A00252:305:HG52NDSX5:3:1620:24270:5259/1	60	-
chr1	39329836	39329837	A00252:305:HG52NDSX5:1:1119:6470:24972/1	60	+
chr1	39329837	39329838	A00252:305:HG52NDSX5:1:2334:12762:15765/1	60	+
chr1	39363720	39363721	A00252:305:HG52NDSX5:2:1141:2148:6308/1	60	-
chr1	39431978	39431979	A00252:305:HG52NDSX5:1:1112:8377:26553/1	60	+
chr1	39450325	39450326	A00252:305:HG52NDSX5:1:1147:13557:22874/1	60	+
chr1	39450326	39450327	A00252:305:HG52NDSX5:3:2152:17915:22435	60	+
chr1	39470927	39470928	A00252:305:HG52NDSX5:1:1433:10203:19883/1	60	-
chr1	39849415	39849416	A00252:305:HG52NDSX5:2:1130:1416:11397/1	60	+
chr1	40051966	40051967	A00252:305:HG52NDSX5:1:2469:18376:9236/1	60	-
chr1	40193279	40193280	A00252:305:HG52NDSX5:1:1126:29460:24987	60	-
chr1	40198796	40198797	A00252:305:HG52NDSX5:1:2207:11831:29371	60	-
chr1	40267875	40267876	A00252:305:HG52NDSX5:2:1123:11062:28698	60	-
chr1	40392414	40392415	A00252:305:HG52NDSX5:1:2348:8178:35446	60	-
chr1	40714450	40714451	A00252:305:HG52NDSX5:2:1521:4679:36088/1	60	+
chr1	40750817	40750818	A00252:305:HG52NDSX5:4:2508:6623:23766/1	60	-
chr1	40984113	40984114	A00252:305:HG52NDSX5:1:1147:25174:19507/1	60	+
chr1	41075783	41075784	A00252:305:HG52NDSX5:2:1310:25391:24267	60	-
chr1	41110562	41110563	A00252:305:HG52NDSX5:1:1308:7428:14293/1	60	+
chr1	41127684	41127685	A00252:305:HG52NDSX5:1:1120:3766:17534/1	60	+
chr1	41131611	41131612	A00252:305:HG52NDSX5:3:2410:17833:26428	60	-
chr1	41140816	41140817	A00252:305:HG52NDSX5:3:2574:8241:12571/1	60	+
chr1	41146290	41146291	A00252:305:HG52NDSX5:2:2150:16360:10629	60	-
chr1	41181616	41181617	A00252:305:HG52NDSX5:1:1603:17255:1063/1	60	+
chr1	41221164	41221165	A00252:305:HG52NDSX5:1:2345:21423:8719/1	60	+
chr1	41224749	41224750	A00252:305:HG52NDSX5:2:1156:31069:5353	60	-
chr1	42187322	42187323	A00252:305:HG52NDSX5:1:1113:20980:19570/1	60	+
chr1	42203597	42203598	A00252:305:HG52NDSX5:1:1323:29523:16642	60	+
chr1	42219540	42219541	A00252:305:HG52NDSX5:1:2362:24189:10598/1	60	+
chr1	42250297	42250298	A00252:305:HG52NDSX5:1:2232:25301:18630/1	60	-
chr1	42263659	42263660	A00252:305:HG52NDSX5:1:1102:25599:34178/1	60	+
chr1	42265949	42265950	A00252:305:HG52NDSX5:2:2469:21016:26522/1	60	+
chr1	42275539	42275540	A00252:305:HG52NDSX5:1:1627:11984:9752/1	60	+
chr1	42279691	42279692	A00252:305:HG52NDSX5:2:2178:14199:23641/1	60	+
chr1	42283534	42283535	A00252:305:HG52NDSX5:1:1268:14687:31031/1	60	-
chr1	42315070	42315071	A00252:305:HG52NDSX5:3:1467:10574:27195/1	60	+
chr1	42316667	42316668	A00252:305:HG52NDSX5:1:1502:17779:2159/1	60	-
chr1	42324476	42324477	A00252:305:HG52NDSX5:1:1111:17309:32503/1	60	+
chr1	42324477	42324478	A00252:305:HG52NDSX5:2:2650:5050:3067	60	+
chr1	42383387	42383388	A00252:305:HG52NDSX5:1:1172:24234:13902/1	60	+
chr1	42685515	42685516	A00252:305:HG52NDSX5:1:1178:27859:21590/1	60	+
chr1	42687209	42687210	A00252:305:HG52NDSX5:1:1116:24614:8923/1	60	+
chr1	42687390	42687391	A00252:305:HG52NDSX5:1:2551:18114:8563/1	60	-
chr1	42694861	42694862	A00252:305:HG52NDSX5:1:1269:5620:22060	60	-
chr1	42820590	42820591	A00252:305:HG52NDSX5:3:2105:6262:19539	60	-
chr1	43274186	43274187	A00252:305:HG52NDSX5:1:1274:8838:20619/1	60	-
chr1	43371271	43371272	A00252:305:HG52NDSX5:2:2628:23927:36699	60	-
chr1	43376220	43376221	A00252:305:HG52NDSX5:1:1456:2591:19633/1	60	+
chr1	43383282	43383283	A00252:305:HG52NDSX5:1:1130:13530:24173/1	60	-
chr1	43400411	43400412	A00252:305:HG52NDSX5:1:1136:8223:10786/1	60	+
chr1	43444805	43444806	A00252:305:HG52NDSX5:1:1429:27914:17613/1	60	-
chr1	43464306	43464307	A00252:305:HG52NDSX5:1:1217:15275:28134/1	60	+
chr1	43555818	43555819	A00252:305:HG52NDSX5:1:1156:3631:29230/1	60	+
chr1	43641933	43641934	A00252:305:HG52NDSX5:3:1462:6207:31031	60	-
chr1	43665399	43665400	A00252:305:HG52NDSX5:1:2642:15519:10739/1	60	-
chr1	43665833	43665834	A00252:305:HG52NDSX5:2:1336:26078:27211	60	+
chr1	43667517	43667518	A00252:305:HG52NDSX5:1:1374:23430:32174/1	60	-
chr1	43670661	43670662	A00252:305:HG52NDSX5:2:2576:17454:20040	60	+
chr1	43699003	43699004	A00252:305:HG52NDSX5:1:2221:8296:2362/1	60	+
chr1	43710967	43710968	A00252:305:HG52NDSX5:1:1505:27208:34585/1	60	+
chr1	43711181	43711182	A00252:305:HG52NDSX5:3:2365:14651:6856	60	-
chr1	43725137	43725138	A00252:305:HG52NDSX5:1:1437:13593:12821/1	60	-
chr1	43750001	43750002	A00252:305:HG52NDSX5:1:1561:29062:28307/1	60	+
chr1	43756575	43756576	A00252:305:HG52NDSX5:2:2357:7464:29888/1	60	-
chr1	43756799	43756800	A00252:305:HG52NDSX5:2:2231:30056:15060/1	60	-
chr1	43769544	43769545	A00252:305:HG52NDSX5:2:1214:18313:17581/1	60	-
chr1	43772198	43772199	A00252:305:HG52NDSX5:1:1125:8531:15201	60	+
chr1	43796560	43796561	A00252:305:HG52NDSX5:1:2257:12816:26412/1	60	-
chr1	43822549	43822550	A00252:305:HG52NDSX5:2:1521:31313:8719	60	-
chr1	43823862	43823863	A00252:305:HG52NDSX5:1:1637:5981:12383/1	60	-
chr1	43842574	43842575	A00252:305:HG52NDSX5:4:2505:13395:11099/1	60	+
chr1	43847119	43847120	A00252:305:HG52NDSX5:1:1441:10230:7404/1	60	-
chr1	43854159	43854160	A00252:305:HG52NDSX5:1:2376:29821:22795/1	60	+
chr1	43888334	43888335	A00252:305:HG52NDSX5:3:2109:16523:26036/1	60	+
chr1	44748619	44748620	A00252:305:HG52NDSX5:1:2303:9805:30405/1	60	-
chr1	44749415	44749416	A00252:305:HG52NDSX5:1:2530:14968:13322/1	60	-
chr1	44783103	44783104	A00252:305:HG52NDSX5:1:1225:6162:27289/1	60	-
chr1	44892845	44892846	A00252:305:HG52NDSX5:1:1446:3504:18082/1	60	+
chr1	44917750	44917751	A00252:305:HG52NDSX5:1:1125:16269:7874/1	60	-
chr1	44920575	44920576	A00252:305:HG52NDSX5:1:1131:9842:16658/1	60	+
chr1	44925904	44925905	A00252:305:HG52NDSX5:1:1304:16025:17816	60	-
chr1	44935910	44935911	A00252:305:HG52NDSX5:4:1658:32488:16078	60	-
chr1	44970183	44970184	A00252:305:HG52NDSX5:1:2435:23140:16892/1	60	+
chr1	45613478	45613479	A00252:305:HG52NDSX5:2:1268:20934:5682	60	-
chr1	45649813	45649814	A00252:305:HG52NDSX5:1:1116:5855:1611/1	60	-
chr1	45668774	45668775	A00252:305:HG52NDSX5:1:1604:17318:7936/1	60	+
chr1	45681178	45681179	A00252:305:HG52NDSX5:1:1276:11930:24565/1	60	-
chr1	45701066	45701067	A00252:305:HG52NDSX5:1:1607:19931:25989/1	60	+
chr1	45707747	45707748	A00252:305:HG52NDSX5:4:1541:19524:4554/1	60	+
chr1	45714244	45714245	A00252:305:HG52NDSX5:2:1155:27823:3646/1	60	-
chr1	45751535	45751536	A00252:305:HG52NDSX5:4:2566:3260:33630	60	+
chr1	45843085	45843086	A00252:305:HG52NDSX5:1:1135:26214:16391	60	-
chr1	45856150	45856151	A00252:305:HG52NDSX5:1:1554:15754:7733	60	-
chr1	45889561	45889562	A00252:305:HG52NDSX5:2:1235:23701:18521/1	60	+
chr1	45905674	45905675	A00252:305:HG52NDSX5:1:1174:13946:15311/1	60	-
chr1	45907311	45907312	A00252:305:HG52NDSX5:1:2425:16504:27821/1	60	-
chr1	45928557	45928558	A00252:305:HG52NDSX5:1:1302:4707:29810	60	-
chr1	45966215	45966216	A00252:305:HG52NDSX5:3:2628:12310:32111/1	60	-
chr1	46067167	46067168	A00252:305:HG52NDSX5:2:1365:3287:35556/1	60	-
chr1	46100351	46100352	A00252:305:HG52NDSX5:1:1134:23863:5963/1	60	+
chr1	46100352	46100353	A00252:305:HG52NDSX5:2:2650:6686:17206	60	+
chr1	46116868	46116869	A00252:305:HG52NDSX5:1:1119:7274:18630/1	60	+
chr1	46122612	46122613	A00252:305:HG52NDSX5:1:1162:14832:22420/1	60	-
chr1	46129172	46129173	A00252:305:HG52NDSX5:4:2155:1353:33708	60	+
chr1	46296026	46296027	A00252:305:HG52NDSX5:1:1401:21703:8547/1	60	+
chr1	46355799	46355800	A00252:305:HG52NDSX5:3:2149:15022:8312/1	60	-
chr1	46646124	46646125	A00252:305:HG52NDSX5:3:2404:17906:11522	60	-
chr1	46663922	46663923	A00252:305:HG52NDSX5:1:1143:23882:25911	60	-
chr1	47284997	47284998	A00252:305:HG52NDSX5:1:2438:7193:4022/1	60	+
chr1	47339917	47339918	A00252:305:HG52NDSX5:1:1105:18484:20353/1	60	-
chr1	47504320	47504321	A00252:305:HG52NDSX5:4:1670:2428:8641/1	60	+
chr1	49084894	49084895	A00252:305:HG52NDSX5:1:1107:20491:24862/1	60	-
chr1	50499284	50499285	A00252:305:HG52NDSX5:1:2508:27208:34992/1	60	+
chr1	50552869	50552870	A00252:305:HG52NDSX5:1:1161:14498:34084/1	60	+
chr1	50660780	50660781	A00252:305:HG52NDSX5:2:2106:5593:11710	60	-
chr1	50660782	50660783	A00252:305:HG52NDSX5:1:1272:16731:33379/1	60	-
chr1	50692485	50692486	A00252:305:HG52NDSX5:1:1147:23502:22686/1	60	+
chr1	50823409	50823410	A00252:305:HG52NDSX5:4:1166:23556:31234/1	60	-
chr1	50983318	50983319	A00252:305:HG52NDSX5:1:1370:27995:6793/1	60	-
chr1	50992512	50992513	A00252:305:HG52NDSX5:1:1446:3495:33755	60	-
chr1	51078741	51078742	A00252:305:HG52NDSX5:1:1212:15682:23015/1	60	+
chr1	51240011	51240012	A00252:305:HG52NDSX5:1:2202:4942:10081	60	-
chr1	51450801	51450802	A00252:305:HG52NDSX5:2:1224:27434:1626	60	-
chr1	51763519	51763520	A00252:305:HG52NDSX5:1:1374:10538:27946/1	60	+
chr1	51820739	51820740	A00252:305:HG52NDSX5:1:1112:14127:5697/1	60	-
chr1	51830386	51830387	A00252:305:HG52NDSX5:2:1649:17291:23296	60	-
chr1	51831784	51831785	A00252:305:HG52NDSX5:3:1664:28953:9674/1	60	+
chr1	52071323	52071324	A00252:305:HG52NDSX5:2:1126:23068:32330/1	60	-
chr1	52076931	52076932	A00252:305:HG52NDSX5:3:2603:10086:1767	60	+
chr1	52079656	52079657	A00252:305:HG52NDSX5:3:2478:31358:36041/1	60	-
chr1	52087926	52087927	A00252:305:HG52NDSX5:1:1240:4896:6308/1	60	-
chr1	52191955	52191956	A00252:305:HG52NDSX5:4:2345:3812:8782	60	-
chr1	52199236	52199237	A00252:305:HG52NDSX5:2:2410:19696:6198/1	60	-
chr1	52239943	52239944	A00252:305:HG52NDSX5:1:1243:14651:16000/1	60	+
chr1	52270854	52270855	A00252:305:HG52NDSX5:1:1161:27453:24799/1	60	+
chr1	52277606	52277607	A00252:305:HG52NDSX5:1:2536:27579:1658/1	60	+
chr1	52278111	52278112	A00252:305:HG52NDSX5:1:2112:19976:4523	60	-
chr1	52334976	52334977	A00252:305:HG52NDSX5:1:1114:6867:28792/1	60	+
chr1	52344838	52344839	A00252:305:HG52NDSX5:1:1245:20509:35916	60	-
chr1	52437090	52437091	A00252:305:HG52NDSX5:1:1606:27308:2597/1	60	+
chr1	52450841	52450842	A00252:305:HG52NDSX5:1:2456:27227:22498	60	+
chr1	52461682	52461683	A00252:305:HG52NDSX5:2:2324:31584:20118	60	+
chr1	52467918	52467919	A00252:305:HG52NDSX5:1:1238:13593:8061/1	60	+
chr1	52468401	52468402	A00252:305:HG52NDSX5:1:2438:10456:8422/1	60	+
chr1	52469682	52469683	A00252:305:HG52NDSX5:1:1104:4571:9721	60	-
chr1	52471527	52471528	A00252:305:HG52NDSX5:3:2615:3631:34961	60	-
chr1	52471909	52471910	A00252:305:HG52NDSX5:2:1376:2935:17942/1	60	+
chr1	52478449	52478450	A00252:305:HG52NDSX5:4:2215:18602:2550/1	60	-
chr1	52478855	52478856	A00252:305:HG52NDSX5:1:1107:7157:32769/1	60	+
chr1	52480806	52480807	A00252:305:HG52NDSX5:2:1242:1235:27461/1	60	+
chr1	52485067	52485068	A00252:305:HG52NDSX5:1:1102:30951:17613/1	60	+
chr1	52488696	52488697	A00252:305:HG52NDSX5:3:2217:12861:14152/1	60	+
chr1	52489291	52489292	A00252:305:HG52NDSX5:4:2559:24523:31970	60	-
chr1	52497343	52497344	A00252:305:HG52NDSX5:1:1127:15501:12649/1	60	+
chr1	52504016	52504017	A00252:305:HG52NDSX5:1:2301:24740:5948/1	60	-
chr1	52505092	52505093	A00252:305:HG52NDSX5:4:2406:32316:11428/1	60	-
chr1	52510558	52510559	A00252:305:HG52NDSX5:1:2364:9878:28557	60	+
chr1	52529516	52529517	A00252:305:HG52NDSX5:1:1661:3070:35211/1	60	+
chr1	52532245	52532246	A00252:305:HG52NDSX5:1:1407:24017:27211/1	60	+
chr1	52798182	52798183	A00252:305:HG52NDSX5:1:1420:27688:21981/1	60	+
chr1	52831932	52831933	A00252:305:HG52NDSX5:1:2205:10728:34194/1	60	-
chr1	52831934	52831935	A00252:305:HG52NDSX5:3:1505:7789:30796	60	-
chr1	53253702	53253703	A00252:305:HG52NDSX5:1:1203:18756:2221/1	60	-
chr1	53421555	53421556	A00252:305:HG52NDSX5:2:1373:3857:8797/1	60	-
chr1	53887189	53887190	A00252:305:HG52NDSX5:1:2552:2691:32581	60	+
chr1	54090727	54090728	A00252:305:HG52NDSX5:2:1222:15022:31454/1	60	+
chr1	54352432	54352433	A00252:305:HG52NDSX5:1:2534:4887:3255	60	-
chr1	55164532	55164533	A00252:305:HG52NDSX5:1:2353:22363:27539/1	60	+
chr1	55164938	55164939	A00252:305:HG52NDSX5:3:1114:20012:35931	60	-
chr1	55184096	55184097	A00252:305:HG52NDSX5:2:1223:9751:11616/1	60	-
chr1	55206546	55206547	A00252:305:HG52NDSX5:1:1115:9100:33098/1	60	+
chr1	57132893	57132894	A00252:305:HG52NDSX5:1:1402:1488:34225/1	60	+
chr1	57229619	57229620	A00252:305:HG52NDSX5:1:1410:26503:30076/1	60	-
chr1	57296411	57296412	A00252:305:HG52NDSX5:2:1316:8929:22654/1	60	+
chr1	57346901	57346902	A00252:305:HG52NDSX5:1:1261:13078:24893/1	60	-
chr1	58369579	58369580	A00252:305:HG52NDSX5:1:1203:21612:26177/1	60	-
chr1	58586159	58586160	A00252:305:HG52NDSX5:1:1325:18403:2080/1	60	-
chr1	58586161	58586162	A00252:305:HG52NDSX5:1:2266:30400:23672/1	60	-
chr1	58687707	58687708	A00252:305:HG52NDSX5:1:2369:27679:16517/1	60	-
chr1	58952381	58952382	A00252:305:HG52NDSX5:1:1207:10140:35430	60	-
chr1	59337426	59337427	A00252:305:HG52NDSX5:1:1354:1127:21136/1	60	+
chr1	59417336	59417337	A00252:305:HG52NDSX5:1:2671:10619:30874/1	60	+
chr1	59480512	59480513	A00252:305:HG52NDSX5:1:1153:10565:36511/1	60	+
chr1	59624566	59624567	A00252:305:HG52NDSX5:1:1519:13232:26381/1	60	+
chr1	59680577	59680578	A00252:305:HG52NDSX5:3:2456:4444:19304/1	60	-
chr1	61095127	61095128	A00252:305:HG52NDSX5:1:1162:18123:4445/1	60	-
chr1	61168031	61168032	A00252:305:HG52NDSX5:1:1206:20446:21966/1	60	-
chr1	61362557	61362558	A00252:305:HG52NDSX5:1:1355:20943:21605	60	-
chr1	61722510	61722511	A00252:305:HG52NDSX5:4:2138:11496:16172/1	60	-
chr1	61974536	61974537	A00252:305:HG52NDSX5:4:2258:13738:5869	60	-
chr1	62035637	62035638	A00252:305:HG52NDSX5:1:1463:16098:10394/1	60	+
chr1	62158126	62158127	A00252:305:HG52NDSX5:1:1161:26485:8750/1	60	+
chr1	62164162	62164163	A00252:305:HG52NDSX5:3:1566:29695:22232/1	60	-
chr1	62201621	62201622	A00252:305:HG52NDSX5:4:2158:28592:13777	60	-
chr1	62378493	62378494	A00252:305:HG52NDSX5:4:1441:1289:26490/1	60	+
chr1	62487397	62487398	A00252:305:HG52NDSX5:1:1317:17020:19570/1	60	-
chr1	62552142	62552143	A00252:305:HG52NDSX5:1:1154:1651:7764/1	60	+
chr1	62592495	62592496	A00252:305:HG52NDSX5:1:1146:10267:36495/1	60	-
chr1	62611516	62611517	A00252:305:HG52NDSX5:1:1131:17436:26929/1	60	-
chr1	62613254	62613255	A00252:305:HG52NDSX5:1:1336:27778:29496/1	60	+
chr1	62613266	62613267	A00252:305:HG52NDSX5:1:1637:10764:9643/1	60	+
chr1	62655932	62655933	A00252:305:HG52NDSX5:1:2252:4969:24032	60	+
chr1	62655971	62655972	A00252:305:HG52NDSX5:2:2441:25165:13573	60	-
chr1	62815593	62815594	A00252:305:HG52NDSX5:1:1131:6379:11318/1	60	+
chr1	62815594	62815595	A00252:305:HG52NDSX5:1:1103:24089:19695/1	60	+
chr1	63520449	63520450	A00252:305:HG52NDSX5:4:2372:27299:4586	60	-
chr1	63875794	63875795	A00252:305:HG52NDSX5:4:2223:4137:16391	60	+
chr1	63905454	63905455	A00252:305:HG52NDSX5:2:1259:27227:34961/1	60	+
chr1	64568575	64568576	A00252:305:HG52NDSX5:1:1250:3106:24909/1	60	+
chr1	64942913	64942914	A00252:305:HG52NDSX5:1:1244:12762:7686/1	60	-
chr1	65616994	65616995	A00252:305:HG52NDSX5:1:1527:30400:35415/1	60	+
chr1	65731781	65731782	A00252:305:HG52NDSX5:1:2642:29993:21151/1	60	+
chr1	66849734	66849735	A00252:305:HG52NDSX5:2:2620:8901:3380/1	60	-
chr1	66860774	66860775	A00252:305:HG52NDSX5:1:2657:6090:31579	60	-
chr1	66872488	66872489	A00252:305:HG52NDSX5:3:2536:23818:19914/1	60	+
chr1	67358592	67358593	A00252:305:HG52NDSX5:2:1132:15094:29230/1	60	-
chr1	68038160	68038161	A00252:305:HG52NDSX5:3:2241:1425:34053/1	60	-
chr1	68622818	68622819	A00252:305:HG52NDSX5:2:2561:25635:36558	60	+
chr1	70240468	70240469	A00252:305:HG52NDSX5:4:1560:8486:7420/1	60	-
chr1	70310801	70310802	A00252:305:HG52NDSX5:3:2458:17806:11193/1	60	+
chr1	70408064	70408065	A00252:305:HG52NDSX5:1:2573:11695:12195	60	-
chr1	71227646	71227647	A00252:305:HG52NDSX5:1:2326:15917:22169/1	60	+
chr1	71420659	71420660	A00252:305:HG52NDSX5:2:2628:3586:1157	60	-
chr1	71652089	71652090	A00252:305:HG52NDSX5:1:1329:15736:16250/1	60	+
chr1	71994167	71994168	A00252:305:HG52NDSX5:1:1372:8223:14356/1	60	+
chr1	72176058	72176059	A00252:305:HG52NDSX5:1:1302:5837:34366/1	60	-
chr1	72193915	72193916	A00252:305:HG52NDSX5:1:1220:20808:16391/1	60	+
chr1	72260418	72260419	A00252:305:HG52NDSX5:1:2414:26503:30013/1	60	-
chr1	72397973	72397974	A00252:305:HG52NDSX5:1:1133:12020:36839/1	60	+
chr1	72487204	72487205	A00252:305:HG52NDSX5:1:2104:15230:7921/1	60	+
chr1	72604142	72604143	A00252:305:HG52NDSX5:1:1529:5665:16971/1	60	+
chr1	72607253	72607254	A00252:305:HG52NDSX5:3:2161:23330:18380/1	60	+
chr1	72644450	72644451	A00252:305:HG52NDSX5:1:1218:8675:3114	60	-
chr1	72852596	72852597	A00252:305:HG52NDSX5:1:1152:21106:22670/1	60	+
chr1	72852598	72852599	A00252:305:HG52NDSX5:4:1672:18322:27398/1	60	+
chr1	72935274	72935275	A00252:305:HG52NDSX5:1:1278:2202:9659/1	60	+
chr1	72945224	72945225	A00252:305:HG52NDSX5:1:1663:19967:34037	60	-
chr1	72962033	72962034	A00252:305:HG52NDSX5:2:1224:22950:20259/1	60	-
chr1	73198412	73198413	A00252:305:HG52NDSX5:1:1142:20943:6355/1	60	-
chr1	73364550	73364551	A00252:305:HG52NDSX5:1:1155:25500:10770/1	60	+
chr1	73441495	73441496	A00252:305:HG52NDSX5:1:2144:13078:20071	60	-
chr1	73505244	73505245	A00252:305:HG52NDSX5:1:1312:21070:25614/1	60	+
chr1	73682949	73682950	A00252:305:HG52NDSX5:1:1155:29704:7404/1	60	+
chr1	73841252	73841253	A00252:305:HG52NDSX5:4:1612:25328:18677	60	+
chr1	74180474	74180475	A00252:305:HG52NDSX5:1:2347:26268:13980	60	-
chr1	74294420	74294421	A00252:305:HG52NDSX5:3:2302:23954:30076	60	-
chr1	74358728	74358729	A00252:305:HG52NDSX5:2:1409:31033:25801/1	60	-
chr1	74554975	74554976	A00252:305:HG52NDSX5:1:2475:1533:12132/1	60	+
chr1	74631570	74631571	A00252:305:HG52NDSX5:2:1560:17897:1611	60	-
chr1	75080461	75080462	A00252:305:HG52NDSX5:3:1215:13829:6120/1	60	+
chr1	75332808	75332809	A00252:305:HG52NDSX5:1:1154:22037:2362/1	60	+
chr1	75562049	75562050	A00252:305:HG52NDSX5:1:1216:18620:13009/1	60	+
chr1	75630819	75630820	A00252:305:HG52NDSX5:1:1108:28004:3458/1	60	+
chr1	75649527	75649528	A00252:305:HG52NDSX5:1:1235:17924:22639/1	60	+
chr1	75662838	75662839	A00252:305:HG52NDSX5:1:2171:24804:23093	60	-
chr1	75812251	75812252	A00252:305:HG52NDSX5:1:1122:18023:19460/1	60	+
chr1	75877348	75877349	A00252:305:HG52NDSX5:1:1232:30309:30029/1	60	-
chr1	75890532	75890533	A00252:305:HG52NDSX5:2:1270:18756:8390/1	60	-
chr1	75908201	75908202	A00252:305:HG52NDSX5:1:1534:19379:4711/1	60	+
chr1	76324171	76324172	A00252:305:HG52NDSX5:1:1242:4996:34037/1	60	-
chr1	76400673	76400674	A00252:305:HG52NDSX5:4:1358:24560:22795/1	60	+
chr1	76583081	76583082	A00252:305:HG52NDSX5:1:1420:14091:11960/1	60	-
chr1	78017053	78017054	A00252:305:HG52NDSX5:4:1234:23303:19053/1	60	-
chr1	78564917	78564918	A00252:305:HG52NDSX5:1:2660:17002:8140/1	60	+
chr1	78976114	78976115	A00252:305:HG52NDSX5:1:1234:7175:32706	60	-
chr1	81693158	81693159	A00252:305:HG52NDSX5:1:1126:29360:3302/1	60	+
chr1	82090320	82090321	A00252:305:HG52NDSX5:3:2372:25256:5932	60	-
chr1	82161403	82161404	A00252:305:HG52NDSX5:1:1111:16269:10097/1	60	+
chr1	82461254	82461255	A00252:305:HG52NDSX5:1:1117:7003:2816/1	60	+
chr1	83238160	83238161	A00252:305:HG52NDSX5:3:2369:8703:16564/1	60	+
chr1	83960523	83960524	A00252:305:HG52NDSX5:1:1108:4906:33191/1	60	-
chr1	84112380	84112381	A00252:305:HG52NDSX5:1:1154:4625:29731/1	60	+
chr1	84171374	84171375	A00252:305:HG52NDSX5:1:1225:11478:8281/1	60	+
chr1	84175201	84175202	A00252:305:HG52NDSX5:1:2545:23565:4288	60	-
chr1	84205704	84205705	A00252:305:HG52NDSX5:2:2132:20925:7138	60	-
chr1	84214716	84214717	A00252:305:HG52NDSX5:3:2531:4056:33505/1	60	-
chr1	84214717	84214718	A00252:305:HG52NDSX5:4:1162:32497:8516/1	60	-
chr1	84215909	84215910	A00252:305:HG52NDSX5:1:1124:22987:4789/1	60	+
chr1	84332111	84332112	A00252:305:HG52NDSX5:2:1302:23773:11256/1	60	+
chr1	85171044	85171045	A00252:305:HG52NDSX5:1:1109:9598:24565	60	-
chr1	85185066	85185067	A00252:305:HG52NDSX5:1:1606:8793:5040/1	60	-
chr1	85651116	85651117	A00252:305:HG52NDSX5:1:1201:7030:21214/1	60	-
chr1	85662701	85662702	A00252:305:HG52NDSX5:1:1371:26838:19852/1	60	+
chr1	85662702	85662703	A00252:305:HG52NDSX5:3:2152:16902:17143	60	+
chr1	85704333	85704334	A00252:305:HG52NDSX5:1:1103:32958:11475/1	60	+
chr1	86729778	86729779	A00252:305:HG52NDSX5:4:1501:1190:27038	60	-
chr1	86824522	86824523	A00252:305:HG52NDSX5:4:2501:19886:4773/1	60	-
chr1	86875922	86875923	A00252:305:HG52NDSX5:1:1121:13277:29559/1	60	-
chr1	86930544	86930545	A00252:305:HG52NDSX5:1:1153:18954:21167/1	60	+
chr1	87033037	87033038	A00252:305:HG52NDSX5:1:1547:19669:18176/1	60	+
chr1	87198195	87198196	A00252:305:HG52NDSX5:1:2167:30264:32800	60	-
chr1	87562246	87562247	A00252:305:HG52NDSX5:1:2607:10176:12070	60	+
chr1	87744191	87744192	A00252:305:HG52NDSX5:1:1510:9010:5102/1	60	+
chr1	88743430	88743431	A00252:305:HG52NDSX5:1:2177:4869:25989/1	60	+
chr1	89051666	89051667	A00252:305:HG52NDSX5:1:1334:15564:35963/1	60	-
chr1	89269728	89269729	A00252:305:HG52NDSX5:1:1138:5403:8813/1	60	+
chr1	89408343	89408344	A00252:305:HG52NDSX5:1:1322:25654:32925	60	-
chr1	89629056	89629057	A00252:305:HG52NDSX5:2:1254:31494:12414/1	60	+
chr1	89851846	89851847	A00252:305:HG52NDSX5:1:1140:18539:28714/1	60	+
chr1	89999446	89999447	A00252:305:HG52NDSX5:1:1117:11180:3380/1	60	-
chr1	90007662	90007663	A00252:305:HG52NDSX5:1:1127:12020:8218/1	60	+
chr1	90018413	90018414	A00252:305:HG52NDSX5:1:1432:8910:13667/1	60	+
chr1	90944671	90944672	A00252:305:HG52NDSX5:1:1536:19877:1846/1	60	-
chr1	90957429	90957430	A00252:305:HG52NDSX5:1:1107:6415:18646/1	60	+
chr1	90984631	90984632	A00252:305:HG52NDSX5:4:2315:7672:9643	60	+
chr1	91682245	91682246	A00252:305:HG52NDSX5:1:2453:24903:33755/1	60	+
chr1	91731013	91731014	A00252:305:HG52NDSX5:1:1114:5285:35102/1	60	+
chr1	92170784	92170785	A00252:305:HG52NDSX5:1:2512:15619:17394/1	60	-
chr1	92184187	92184188	A00252:305:HG52NDSX5:1:1113:25238:8093	60	-
chr1	92252857	92252858	A00252:305:HG52NDSX5:1:1237:18602:13980/1	60	+
chr1	92316597	92316598	A00252:305:HG52NDSX5:1:1125:13630:4492/1	60	+
chr1	92333151	92333152	A00252:305:HG52NDSX5:1:2670:27010:7686/1	60	+
chr1	92340807	92340808	A00252:305:HG52NDSX5:1:1101:26865:34084/1	60	-
chr1	92369383	92369384	A00252:305:HG52NDSX5:1:2440:29785:21073/1	60	+
chr1	92501425	92501426	A00252:305:HG52NDSX5:1:1229:21567:28447/1	60	+
chr1	92509042	92509043	A00252:305:HG52NDSX5:1:1127:9290:5337/1	60	-
chr1	92529872	92529873	A00252:305:HG52NDSX5:3:1330:3866:19272/1	60	+
chr1	92546252	92546253	A00252:305:HG52NDSX5:1:2126:26919:17331	60	-
chr1	92608088	92608089	A00252:305:HG52NDSX5:2:1309:13033:23218/1	60	-
chr1	92699276	92699277	A00252:305:HG52NDSX5:2:1538:10926:20697/1	60	+
chr1	92821825	92821826	A00252:305:HG52NDSX5:2:2604:26992:28635	60	-
chr1	92862531	92862532	A00252:305:HG52NDSX5:4:2665:15555:3850/1	60	-
chr1	92926638	92926639	A00252:305:HG52NDSX5:2:1212:10384:15624	60	+
chr1	92941578	92941579	A00252:305:HG52NDSX5:3:2610:12762:8343/1	60	+
chr1	93110204	93110205	A00252:305:HG52NDSX5:1:1142:15221:31955/1	60	+
chr1	93118525	93118526	A00252:305:HG52NDSX5:1:1341:8838:2394/1	60	+
chr1	93121138	93121139	A00252:305:HG52NDSX5:1:2471:23466:24940	60	-
chr1	93122152	93122153	A00252:305:HG52NDSX5:1:1175:16495:1908/1	60	-
chr1	93135843	93135844	A00252:305:HG52NDSX5:1:1441:25310:27383/1	60	+
chr1	93214740	93214741	A00252:305:HG52NDSX5:1:1250:10800:11334/1	60	+
chr1	93216557	93216558	A00252:305:HG52NDSX5:1:2236:14479:13166/1	60	-
chr1	93229151	93229152	A00252:305:HG52NDSX5:1:1105:27525:17284/1	60	+
chr1	93265909	93265910	A00252:305:HG52NDSX5:1:1161:24985:20838	60	-
chr1	93274660	93274661	A00252:305:HG52NDSX5:1:1438:1506:15374	60	-
chr1	93324319	93324320	A00252:305:HG52NDSX5:1:1125:20464:30859/1	60	+
chr1	93348736	93348737	A00252:305:HG52NDSX5:1:2316:23204:29152	60	-
chr1	93480765	93480766	A00252:305:HG52NDSX5:4:1663:24849:12367	60	-
chr1	93491948	93491949	A00252:305:HG52NDSX5:1:1218:18557:16063/1	60	+
chr1	93534627	93534628	A00252:305:HG52NDSX5:1:1439:27769:22529/1	60	+
chr1	93538813	93538814	A00252:305:HG52NDSX5:1:1301:6117:32565/1	60	+
chr1	94214770	94214771	A00252:305:HG52NDSX5:1:1103:6533:2754/1	60	+
chr1	94229832	94229833	A00252:305:HG52NDSX5:1:1159:27615:22983/1	60	+
chr1	94458669	94458670	A00252:305:HG52NDSX5:1:1163:28438:10911/1	60	+
chr1	95003446	95003447	A00252:305:HG52NDSX5:3:1459:3902:7936	60	+
chr1	95337572	95337573	A00252:305:HG52NDSX5:1:1105:13955:36933/1	60	+
chr1	95902937	95902938	A00252:305:HG52NDSX5:3:1406:11460:30358	60	+
chr1	96141077	96141078	A00252:305:HG52NDSX5:3:2614:13132:28025	60	-
chr1	96769708	96769709	A00252:305:HG52NDSX5:1:1115:17879:7216/1	60	+
chr1	96783151	96783152	A00252:305:HG52NDSX5:2:1221:9516:6324/1	60	-
chr1	97202417	97202418	A00252:305:HG52NDSX5:1:1637:18927:9565/1	60	-
chr1	97281216	97281217	A00252:305:HG52NDSX5:4:1519:5141:21668/1	60	-
chr1	97390262	97390263	A00252:305:HG52NDSX5:1:1322:10547:24111	60	+
chr1	97434525	97434526	A00252:305:HG52NDSX5:2:2136:22914:19883/1	60	-
chr1	97477152	97477153	A00252:305:HG52NDSX5:1:1232:15058:23782/1	60	+
chr1	97581939	97581940	A00252:305:HG52NDSX5:4:1644:2148:23343/1	60	-
chr1	97672608	97672609	A00252:305:HG52NDSX5:3:2267:15076:34679	60	-
chr1	97723707	97723708	A00252:305:HG52NDSX5:1:1416:14290:27430/1	60	+
chr1	97729430	97729431	A00252:305:HG52NDSX5:1:1145:8440:32424/1	60	-
chr1	97734072	97734073	A00252:305:HG52NDSX5:1:1356:29776:21934/1	60	+
chr1	97835753	97835754	A00252:305:HG52NDSX5:2:1240:4851:2848/1	60	+
chr1	97850325	97850326	A00252:305:HG52NDSX5:1:1259:8540:18192/1	60	-
chr1	97868645	97868646	A00252:305:HG52NDSX5:1:1216:14461:31641/1	60	+
chr1	98315460	98315461	A00252:305:HG52NDSX5:1:1176:6244:13714/1	60	+
chr1	98490743	98490744	A00252:305:HG52NDSX5:1:1145:15456:7091	60	-
chr1	98515125	98515126	A00252:305:HG52NDSX5:1:1448:5339:34663/1	60	-
chr1	98671506	98671507	A00252:305:HG52NDSX5:3:2621:9507:34084	60	-
chr1	98729272	98729273	A00252:305:HG52NDSX5:4:1350:29523:6652	60	-
chr1	98839226	98839227	A00252:305:HG52NDSX5:2:1375:26169:29403/1	60	-
chr1	98892368	98892369	A00252:305:HG52NDSX5:3:2305:21233:19946	60	-
chr1	98953566	98953567	A00252:305:HG52NDSX5:1:1145:23601:9799	60	-
chr1	99397294	99397295	A00252:305:HG52NDSX5:1:1674:20428:30545/1	60	+
chr1	99880401	99880402	A00252:305:HG52NDSX5:1:1168:15329:32957/1	60	+
chr1	99911413	99911414	A00252:305:HG52NDSX5:3:2615:16450:8061	60	-
chr1	99922471	99922472	A00252:305:HG52NDSX5:1:1174:15718:8140/1	60	+
chr1	100012467	100012468	A00252:305:HG52NDSX5:2:1206:26440:6292/1	60	-
chr1	100061637	100061638	A00252:305:HG52NDSX5:1:1420:15465:11772/1	60	+
chr1	100147520	100147521	A00252:305:HG52NDSX5:1:2204:29686:9126/1	60	-
chr1	100214789	100214790	A00252:305:HG52NDSX5:1:1368:13810:32017/1	60	-
chr1	100379026	100379027	A00252:305:HG52NDSX5:1:1204:25310:24940/1	60	+
chr1	100392596	100392597	A00252:305:HG52NDSX5:1:1448:30038:32722/1	60	+
chr1	100913895	100913896	A00252:305:HG52NDSX5:1:1504:30318:15546/1	60	+
chr1	100968926	100968927	A00252:305:HG52NDSX5:1:1178:13232:13135/1	60	+
chr1	100977203	100977204	A00252:305:HG52NDSX5:1:1154:21856:5055/1	60	+
chr1	101017398	101017399	A00252:305:HG52NDSX5:1:2108:12852:34240/1	60	-
chr1	101056369	101056370	A00252:305:HG52NDSX5:1:1132:11360:8923/1	60	+
chr1	101150912	101150913	A00252:305:HG52NDSX5:1:2525:12590:3975/1	60	+
chr1	101348604	101348605	A00252:305:HG52NDSX5:1:1169:21721:23891	60	+
chr1	101391204	101391205	A00252:305:HG52NDSX5:2:1626:8467:29121	60	-
chr1	101393023	101393024	A00252:305:HG52NDSX5:1:2504:32226:18599/1	60	-
chr1	101414311	101414312	A00252:305:HG52NDSX5:1:1230:25970:7138	60	+
chr1	101461386	101461387	A00252:305:HG52NDSX5:2:2177:2727:18740/1	60	+
chr1	101704709	101704710	A00252:305:HG52NDSX5:1:1127:15185:31234/1	60	+
chr1	101733669	101733670	A00252:305:HG52NDSX5:2:1266:3956:32017/1	60	+
chr1	101741173	101741174	A00252:305:HG52NDSX5:2:1309:24388:2832/1	60	+
chr1	101799544	101799545	A00252:305:HG52NDSX5:1:1142:8531:29450/1	60	-
chr1	101926984	101926985	A00252:305:HG52NDSX5:1:1353:13169:29183	60	-
chr1	102279709	102279710	A00252:305:HG52NDSX5:1:2340:12472:14074/1	60	-
chr1	102396005	102396006	A00252:305:HG52NDSX5:1:1127:18502:12774/1	60	+
chr1	102418121	102418122	A00252:305:HG52NDSX5:1:1301:24921:14685/1	60	+
chr1	102418122	102418123	A00252:305:HG52NDSX5:2:1457:25346:6809	60	+
chr1	102570765	102570766	A00252:305:HG52NDSX5:3:1524:28266:16658	60	-
chr1	102921305	102921306	A00252:305:HG52NDSX5:1:1110:6415:20650/1	60	+
chr1	102938449	102938450	A00252:305:HG52NDSX5:1:1146:2645:1125/1	60	+
chr1	102985268	102985269	A00252:305:HG52NDSX5:2:1116:30228:23030/1	60	+
chr1	103805949	103805950	A00252:305:HG52NDSX5:4:2576:13865:28134/1	60	-
chr1	104261203	104261204	A00252:305:HG52NDSX5:1:1214:11975:26772/1	60	+
chr1	104578017	104578018	A00252:305:HG52NDSX5:1:2269:27841:8500/1	60	-
chr1	105833591	105833592	A00252:305:HG52NDSX5:1:1446:24885:9204/1	60	+
chr1	107065808	107065809	A00252:305:HG52NDSX5:1:1332:28863:29716/1	60	+
chr1	107182124	107182125	A00252:305:HG52NDSX5:1:1234:17969:36777/1	60	+
chr1	107646123	107646124	A00252:305:HG52NDSX5:1:2216:11894:6402	60	-
chr1	107656644	107656645	A00252:305:HG52NDSX5:1:1630:20103:5525	60	-
chr1	107660535	107660536	A00252:305:HG52NDSX5:1:1251:27661:35055/1	60	-
chr1	107712715	107712716	A00252:305:HG52NDSX5:1:1128:14443:25880/1	60	-
chr1	107820799	107820800	A00252:305:HG52NDSX5:1:1559:12762:18082/1	60	-
chr1	107883166	107883167	A00252:305:HG52NDSX5:1:1410:8223:13135/1	60	-
chr1	107905797	107905798	A00252:305:HG52NDSX5:1:1249:28049:24330/1	60	+
chr1	107922497	107922498	A00252:305:HG52NDSX5:1:1129:16043:29058/1	60	+
chr1	107939640	107939641	A00252:305:HG52NDSX5:1:1226:12183:2049/1	60	+
chr1	107944741	107944742	A00252:305:HG52NDSX5:3:2247:13431:24377	60	-
chr1	107957568	107957569	A00252:305:HG52NDSX5:3:1176:19090:32518/1	60	-
chr1	108041256	108041257	A00252:305:HG52NDSX5:1:1115:3667:6652/1	60	-
chr1	108555644	108555645	A00252:305:HG52NDSX5:1:1304:16016:27007	60	-
chr1	108698600	108698601	A00252:305:HG52NDSX5:4:2319:8639:9032	60	+
chr1	108761753	108761754	A00252:305:HG52NDSX5:1:1154:2248:31344	60	-
chr1	108774344	108774345	A00252:305:HG52NDSX5:3:2112:2853:29951	60	+
chr1	108775611	108775612	A00252:305:HG52NDSX5:1:1214:7753:19586/1	60	+
chr1	108782290	108782291	A00252:305:HG52NDSX5:1:2413:5484:19225	60	-
chr1	108995782	108995783	A00252:305:HG52NDSX5:1:1109:18548:32142	60	-
chr1	109339246	109339247	A00252:305:HG52NDSX5:2:1230:10529:4225/1	60	-
chr1	109347601	109347602	A00252:305:HG52NDSX5:1:1133:8892:16329/1	60	-
chr1	109564559	109564560	A00252:305:HG52NDSX5:1:1648:20862:10473/1	60	+
chr1	109589746	109589747	A00252:305:HG52NDSX5:1:1413:12391:30843	60	+
chr1	109598193	109598194	A00252:305:HG52NDSX5:1:1225:17255:34100/1	60	+
chr1	109795805	109795806	A00252:305:HG52NDSX5:2:1237:8015:30655/1	60	+
chr1	109812505	109812506	A00252:305:HG52NDSX5:3:1303:17083:22529/1	60	+
chr1	109917496	109917497	A00252:305:HG52NDSX5:2:2610:14344:22858	60	-
chr1	109999469	109999470	A00252:305:HG52NDSX5:1:1242:23719:31140/1	60	+
chr1	110001391	110001392	A00252:305:HG52NDSX5:2:2410:16387:23484/1	60	+
chr1	110004775	110004776	A00252:305:HG52NDSX5:1:1327:23402:24361/1	60	+
chr1	110343234	110343235	A00252:305:HG52NDSX5:4:2410:15284:14184	60	-
chr1	110791167	110791168	A00252:305:HG52NDSX5:1:1131:28185:27414/1	60	+
chr1	110879063	110879064	A00252:305:HG52NDSX5:2:1117:6813:6057/1	60	-
chr1	110882281	110882282	A00252:305:HG52NDSX5:1:1260:26666:8656/1	60	+
chr1	110920345	110920346	A00252:305:HG52NDSX5:1:2422:21603:23249/1	60	+
chr1	110924964	110924965	A00252:305:HG52NDSX5:4:2452:5701:15875	60	-
chr1	111123177	111123178	A00252:305:HG52NDSX5:1:1203:15447:28714/1	60	+
chr1	111162893	111162894	A00252:305:HG52NDSX5:1:2568:11306:23797/1	60	+
chr1	111169587	111169588	A00252:305:HG52NDSX5:3:1410:28420:21120	60	-
chr1	111173748	111173749	A00252:305:HG52NDSX5:1:2272:4607:3051/1	60	-
chr1	111175030	111175031	A00252:305:HG52NDSX5:1:1478:20048:33677/1	60	-
chr1	111178818	111178819	A00252:305:HG52NDSX5:2:2324:28917:33692	60	-
chr1	111706706	111706707	A00252:305:HG52NDSX5:1:2110:7663:9972/1	60	-
chr1	112541110	112541111	A00252:305:HG52NDSX5:1:1654:18719:6918	60	+
chr1	112544949	112544950	A00252:305:HG52NDSX5:1:1314:23421:34945	60	+
chr1	112557795	112557796	A00252:305:HG52NDSX5:1:1148:28736:32722/1	60	+
chr1	112561032	112561033	A00252:305:HG52NDSX5:1:1330:17725:16971/1	60	-
chr1	112913904	112913905	A00252:305:HG52NDSX5:3:1425:8431:29935/1	60	-
chr1	112920299	112920300	A00252:305:HG52NDSX5:2:1576:20654:19319/1	60	-
chr1	113448615	113448616	A00252:305:HG52NDSX5:1:1135:4146:27211/1	60	-
chr1	113470656	113470657	A00252:305:HG52NDSX5:2:1328:20672:4914	60	-
chr1	113534091	113534092	A00252:305:HG52NDSX5:1:1519:7292:22357/1	60	-
chr1	113535970	113535971	A00252:305:HG52NDSX5:1:1125:5683:35383/1	60	+
chr1	113591518	113591519	A00252:305:HG52NDSX5:1:2155:19370:16595/1	60	-
chr1	113726725	113726726	A00252:305:HG52NDSX5:1:1170:10384:14967/1	60	+
chr1	113765055	113765056	A00252:305:HG52NDSX5:4:2560:15058:6433	60	-
chr1	113799070	113799071	A00252:305:HG52NDSX5:1:1148:17698:29857/1	60	-
chr1	113956412	113956413	A00252:305:HG52NDSX5:1:1229:9317:26240/1	60	-
chr1	113968081	113968082	A00252:305:HG52NDSX5:3:1656:6632:1642/1	60	-
chr1	114391850	114391851	A00252:305:HG52NDSX5:1:1152:8413:26741/1	60	+
chr1	114394073	114394074	A00252:305:HG52NDSX5:2:2234:19090:33583	60	-
chr1	114394478	114394479	A00252:305:HG52NDSX5:1:2108:20799:32565/1	60	+
chr1	114395611	114395612	A00252:305:HG52NDSX5:1:1244:14100:18458/1	60	-
chr1	114413781	114413782	A00252:305:HG52NDSX5:1:2504:6470:31454/1	60	+
chr1	114414650	114414651	A00252:305:HG52NDSX5:2:1239:25735:20415	60	-
chr1	114444224	114444225	A00252:305:HG52NDSX5:3:1251:14922:24455	60	-
chr1	114545122	114545123	A00252:305:HG52NDSX5:1:2524:26594:24032/1	60	+
chr1	114603601	114603602	A00252:305:HG52NDSX5:2:2650:16062:9706	60	+
chr1	114736485	114736486	A00252:305:HG52NDSX5:1:1156:10285:8375/1	60	+
chr1	115647205	115647206	A00252:305:HG52NDSX5:4:2164:30038:12336	60	-
chr1	115647206	115647207	A00252:305:HG52NDSX5:3:1528:10022:24111	60	-
chr1	115856133	115856134	A00252:305:HG52NDSX5:3:2456:8956:10614/1	60	+
chr1	116810226	116810227	A00252:305:HG52NDSX5:4:1109:21097:24408	60	-
chr1	117370766	117370767	A00252:305:HG52NDSX5:1:1412:9860:32252/1	60	+
chr1	117410013	117410014	A00252:305:HG52NDSX5:1:1556:23421:19507	60	+
chr1	117414812	117414813	A00252:305:HG52NDSX5:3:1669:25409:2253/1	60	-
chr1	117750920	117750921	A00252:305:HG52NDSX5:1:1228:16007:28588/1	60	+
chr1	117794918	117794919	A00252:305:HG52NDSX5:1:1119:19027:26866/1	60	+
chr1	117885623	117885624	A00252:305:HG52NDSX5:1:1162:12816:9784/1	60	-
chr1	117939255	117939256	A00252:305:HG52NDSX5:1:1115:18087:26647/1	60	+
chr1	120775570	120775571	A00252:305:HG52NDSX5:1:1118:19108:14826/1	60	-
chr1	120935608	120935609	A00252:305:HG52NDSX5:2:2253:24279:36338	60	-
chr1	121462122	121462123	A00252:305:HG52NDSX5:1:2220:6017:6746	60	-
chr1	121592625	121592626	A00252:305:HG52NDSX5:4:2449:26594:35180	60	+
chr1	125167884	125167885	A00252:305:HG52NDSX5:2:1568:19334:10645	60	+
chr1	144963328	144963329	A00252:305:HG52NDSX5:3:1634:24569:31735	60	+
chr1	145287799	145287800	A00252:305:HG52NDSX5:2:2364:22327:19617	60	+
chr1	145663469	145663470	A00252:305:HG52NDSX5:1:1154:17815:27117/1	60	+
chr1	145755495	145755496	A00252:305:HG52NDSX5:1:1157:18900:11334/1	60	+
chr1	145768891	145768892	A00252:305:HG52NDSX5:3:2316:23764:12117/1	60	-
chr1	145786451	145786452	A00252:305:HG52NDSX5:1:1310:26060:1094/1	60	+
chr1	145798427	145798428	A00252:305:HG52NDSX5:2:1434:4300:10128/1	60	+
chr1	145954382	145954383	A00252:305:HG52NDSX5:2:2458:30870:5415	60	-
chr1	146204006	146204007	A00252:305:HG52NDSX5:1:1209:29894:10457/1	60	-
chr1	146539771	146539772	A00252:305:HG52NDSX5:1:1225:26856:13964/1	60	+
chr1	146564534	146564535	A00252:305:HG52NDSX5:4:1625:24822:26256	60	-
chr1	146628498	146628499	A00252:305:HG52NDSX5:1:2159:9435:32675/1	60	-
chr1	147159826	147159827	A00252:305:HG52NDSX5:1:1251:10872:13870	60	-
chr1	147161764	147161765	A00252:305:HG52NDSX5:2:2319:8260:32643	60	-
chr1	147164094	147164095	A00252:305:HG52NDSX5:1:1362:9561:23124/1	60	-
chr1	147164577	147164578	A00252:305:HG52NDSX5:3:1457:2076:27571/1	60	+
chr1	147169208	147169209	A00252:305:HG52NDSX5:1:1107:26594:27602/1	60	-
chr1	147208630	147208631	A00252:305:HG52NDSX5:2:2345:32316:11710/1	60	+
chr1	147264354	147264355	A00252:305:HG52NDSX5:1:1142:27597:12806	60	-
chr1	147654233	147654234	A00252:305:HG52NDSX5:1:1167:6777:8061/1	60	+
chr1	149362057	149362058	A00252:305:HG52NDSX5:4:2635:9796:28416	60	-
chr1	149406122	149406123	A00252:305:HG52NDSX5:1:1305:30544:34788/1	60	+
chr1	149413184	149413185	A00252:305:HG52NDSX5:1:1661:1371:23062/1	60	+
chr1	149447882	149447883	A00252:305:HG52NDSX5:1:2544:7491:21355	60	-
chr1	149458961	149458962	A00252:305:HG52NDSX5:1:1650:10447:11130/1	60	-
chr1	149483545	149483546	A00252:305:HG52NDSX5:2:2661:20012:31704	60	+
chr1	149588812	149588813	A00252:305:HG52NDSX5:1:1106:18855:9157/1	60	+
chr1	149617732	149617733	A00252:305:HG52NDSX5:1:1406:14633:27367/1	60	+
chr1	149845530	149845531	A00252:305:HG52NDSX5:1:1115:12192:3129/1	60	+
chr1	150078368	150078369	A00252:305:HG52NDSX5:1:1513:9344:5744	60	-
chr1	150078754	150078755	A00252:305:HG52NDSX5:1:1131:16179:12414	60	-
chr1	150083368	150083369	A00252:305:HG52NDSX5:2:1262:24487:8484/1	60	+
chr1	150085058	150085059	A00252:305:HG52NDSX5:1:1344:25310:6778/1	60	+
chr1	150085611	150085612	A00252:305:HG52NDSX5:1:1167:14977:9643/1	60	-
chr1	150090895	150090896	A00252:305:HG52NDSX5:1:1411:18313:25567/1	60	-
chr1	150096614	150096615	A00252:305:HG52NDSX5:3:2656:2248:4507	60	-
chr1	150096645	150096646	A00252:305:HG52NDSX5:2:1533:29378:12759	60	-
chr1	150098132	150098133	A00252:305:HG52NDSX5:3:1422:27019:8609/1	60	-
chr1	150098136	150098137	A00252:305:HG52NDSX5:1:2454:25798:22592/1	60	-
chr1	150106837	150106838	A00252:305:HG52NDSX5:2:1518:14968:7592	60	-
chr1	150107228	150107229	A00252:305:HG52NDSX5:2:2528:19813:8155/1	60	-
chr1	150128176	150128177	A00252:305:HG52NDSX5:1:1106:13051:10222/1	60	+
chr1	150343400	150343401	A00252:305:HG52NDSX5:1:1115:12933:4038/1	60	+
chr1	150343402	150343403	A00252:305:HG52NDSX5:2:2113:3676:25895	60	+
chr1	150376883	150376884	A00252:305:HG52NDSX5:1:1625:4038:30530/1	60	-
chr1	150379620	150379621	A00252:305:HG52NDSX5:2:2336:12707:34147/1	60	-
chr1	150391944	150391945	A00252:305:HG52NDSX5:1:1118:13376:15264/1	60	+
chr1	150426019	150426020	A00252:305:HG52NDSX5:1:1111:18548:32017/1	60	+
chr1	150577463	150577464	A00252:305:HG52NDSX5:2:1270:2022:8813/1	60	-
chr1	150622299	150622300	A00252:305:HG52NDSX5:2:1574:29668:24001	60	+
chr1	150652312	150652313	A00252:305:HG52NDSX5:1:1335:27471:35697/1	60	-
chr1	150661574	150661575	A00252:305:HG52NDSX5:1:1324:2528:31735/1	60	+
chr1	150666356	150666357	A00252:305:HG52NDSX5:2:1229:25265:27680/1	60	-
chr1	150666912	150666913	A00252:305:HG52NDSX5:2:2564:28465:35978	60	-
chr1	150673796	150673797	A00252:305:HG52NDSX5:2:2201:8006:28322/1	60	+
chr1	150674991	150674992	A00252:305:HG52NDSX5:1:1112:18927:14794/1	60	+
chr1	150761845	150761846	A00252:305:HG52NDSX5:1:1160:11785:6057/1	60	+
chr1	150817313	150817314	A00252:305:HG52NDSX5:1:1178:12635:19648/1	60	+
chr1	150818214	150818215	A00252:305:HG52NDSX5:4:1359:6460:35634/1	60	+
chr1	150823917	150823918	A00252:305:HG52NDSX5:3:2362:28953:30937/1	60	-
chr1	150825996	150825997	A00252:305:HG52NDSX5:4:2467:7572:34992	60	+
chr1	150830881	150830882	A00252:305:HG52NDSX5:1:1541:13169:23140	60	+
chr1	150843181	150843182	A00252:305:HG52NDSX5:3:2422:32786:1752	60	-
chr1	150940430	150940431	A00252:305:HG52NDSX5:1:2161:26078:20697	60	-
chr1	150949802	150949803	A00252:305:HG52NDSX5:2:1426:14281:19774	60	-
chr1	150952021	150952022	A00252:305:HG52NDSX5:1:1164:22137:12211/1	60	-
chr1	151061360	151061361	A00252:305:HG52NDSX5:1:1510:2031:7451/1	60	+
chr1	151061923	151061924	A00252:305:HG52NDSX5:1:2339:15501:19633/1	60	+
chr1	151062654	151062655	A00252:305:HG52NDSX5:3:1443:4517:25003/1	60	+
chr1	151093895	151093896	A00252:305:HG52NDSX5:1:1104:8648:20259/1	60	+
chr1	151153482	151153483	A00252:305:HG52NDSX5:2:1246:2266:8484/1	60	-
chr1	151333334	151333335	A00252:305:HG52NDSX5:1:2252:28863:17065/1	60	-
chr1	151401894	151401895	A00252:305:HG52NDSX5:4:1466:7600:21386	60	+
chr1	151410856	151410857	A00252:305:HG52NDSX5:1:1134:16595:25880	60	-
chr1	151418242	151418243	A00252:305:HG52NDSX5:4:1578:27905:20541	60	-
chr1	151424587	151424588	A00252:305:HG52NDSX5:1:1332:23131:30123/1	60	+
chr1	151424588	151424589	A00252:305:HG52NDSX5:2:2650:10203:8735	60	+
chr1	151426719	151426720	A00252:305:HG52NDSX5:1:1444:28339:18349/1	60	-
chr1	151432625	151432626	A00252:305:HG52NDSX5:2:1361:5023:6965	60	-
chr1	151448591	151448592	A00252:305:HG52NDSX5:1:2613:29668:30827	60	-
chr1	151448593	151448594	A00252:305:HG52NDSX5:1:1117:5303:33129/1	60	-
chr1	151646756	151646757	A00252:305:HG52NDSX5:1:1364:14045:30890/1	60	-
chr1	151660314	151660315	A00252:305:HG52NDSX5:1:1101:8395:26271/1	60	+
chr1	151673340	151673341	A00252:305:HG52NDSX5:1:1638:14018:12994/1	60	+
chr1	151673342	151673343	A00252:305:HG52NDSX5:3:2152:1506:25207	60	+
chr1	151675147	151675148	A00252:305:HG52NDSX5:1:2301:7925:25739/1	60	-
chr1	151679683	151679684	A00252:305:HG52NDSX5:3:2624:26214:7999/1	60	+
chr1	151782398	151782399	A00252:305:HG52NDSX5:3:2416:9598:18521/1	60	+
chr1	151994089	151994090	A00252:305:HG52NDSX5:1:1467:10945:15875	60	+
chr1	152208170	152208171	A00252:305:HG52NDSX5:2:2673:26775:1736	60	-
chr1	153517899	153517900	A00252:305:HG52NDSX5:2:1541:23845:8563	60	-
chr1	153531429	153531430	A00252:305:HG52NDSX5:1:1133:20699:7874/1	60	-
chr1	153873402	153873403	A00252:305:HG52NDSX5:4:2235:18738:29152	60	-
chr1	153881527	153881528	A00252:305:HG52NDSX5:1:1122:25934:31469/1	60	+
chr1	153913614	153913615	A00252:305:HG52NDSX5:1:1240:26250:12320/1	60	+
chr1	154215407	154215408	A00252:305:HG52NDSX5:3:2667:26323:33019	60	-
chr1	154223849	154223850	A00252:305:HG52NDSX5:1:1104:4227:25598/1	60	-
chr1	154224739	154224740	A00252:305:HG52NDSX5:1:2244:2790:35728/1	60	-
chr1	154226724	154226725	A00252:305:HG52NDSX5:1:1134:27778:26365/1	60	+
chr1	154228878	154228879	A00252:305:HG52NDSX5:1:1151:2220:25723/1	60	-
chr1	154238019	154238020	A00252:305:HG52NDSX5:1:1222:19804:4507/1	60	-
chr1	154262465	154262466	A00252:305:HG52NDSX5:1:1132:13557:13135/1	60	+
chr1	154978561	154978562	A00252:305:HG52NDSX5:3:1327:25943:20776	60	-
chr1	155373434	155373435	A00252:305:HG52NDSX5:1:1158:16893:31782/1	60	+
chr1	155376835	155376836	A00252:305:HG52NDSX5:1:1520:17897:14043/1	60	-
chr1	155380333	155380334	A00252:305:HG52NDSX5:1:1316:6741:21590/1	60	+
chr1	155383524	155383525	A00252:305:HG52NDSX5:1:1317:24062:19272/1	60	-
chr1	155384053	155384054	A00252:305:HG52NDSX5:1:1109:14904:23046/1	60	-
chr1	155393956	155393957	A00252:305:HG52NDSX5:3:1358:10809:7498/1	60	+
chr1	155403559	155403560	A00252:305:HG52NDSX5:1:2257:14534:10034/1	60	+
chr1	155408072	155408073	A00252:305:HG52NDSX5:2:2232:5538:7858/1	60	+
chr1	155437648	155437649	A00252:305:HG52NDSX5:1:1228:7509:16344/1	60	-
chr1	155439908	155439909	A00252:305:HG52NDSX5:1:1116:2672:25661/1	60	+
chr1	155467073	155467074	A00252:305:HG52NDSX5:2:2341:14642:6057/1	60	+
chr1	155468345	155468346	A00252:305:HG52NDSX5:3:2456:2718:5729	60	-
chr1	155469951	155469952	A00252:305:HG52NDSX5:3:1111:25617:34867	60	-
chr1	155484303	155484304	A00252:305:HG52NDSX5:4:2665:15157:7576/1	60	-
chr1	155495690	155495691	A00252:305:HG52NDSX5:2:1316:26304:28197/1	60	+
chr1	155507585	155507586	A00252:305:HG52NDSX5:1:2529:25256:25598/1	60	+
chr1	155511229	155511230	A00252:305:HG52NDSX5:1:1176:2573:8046/1	60	+
chr1	155514533	155514534	A00252:305:HG52NDSX5:1:2552:22064:3944	60	-
chr1	155520162	155520163	A00252:305:HG52NDSX5:1:2240:8657:17174/1	60	-
chr1	155525831	155525832	A00252:305:HG52NDSX5:1:2133:31711:8218	60	-
chr1	155533271	155533272	A00252:305:HG52NDSX5:1:1226:9362:18740/1	60	-
chr1	155682172	155682173	A00252:305:HG52NDSX5:1:1121:30092:19820/1	60	+
chr1	155695494	155695495	A00252:305:HG52NDSX5:1:1354:23818:13651/1	60	+
chr1	155718176	155718177	A00252:305:HG52NDSX5:1:1364:7084:19961/1	60	-
chr1	155734929	155734930	A00252:305:HG52NDSX5:1:1556:15917:7983	60	+
chr1	155790211	155790212	A00252:305:HG52NDSX5:4:2235:18747:15107/1	60	-
chr1	155790212	155790213	A00252:305:HG52NDSX5:2:2629:19370:7357/1	60	-
chr1	155810251	155810252	A00252:305:HG52NDSX5:3:1469:32723:15671	60	-
chr1	155810252	155810253	A00252:305:HG52NDSX5:2:2405:12337:5854/1	60	-
chr1	155813706	155813707	A00252:305:HG52NDSX5:1:1232:28926:34115	60	+
chr1	155822831	155822832	A00252:305:HG52NDSX5:1:2568:21142:25144	60	+
chr1	155898304	155898305	A00252:305:HG52NDSX5:1:2253:2483:24486/1	60	-
chr1	155910654	155910655	A00252:305:HG52NDSX5:2:1121:12870:22936	60	-
chr1	155922908	155922909	A00252:305:HG52NDSX5:4:1632:5303:5071/1	60	-
chr1	155923255	155923256	A00252:305:HG52NDSX5:1:1119:25590:35540/1	60	-
chr1	155925169	155925170	A00252:305:HG52NDSX5:1:1615:2329:6464/1	60	+
chr1	155954067	155954068	A00252:305:HG52NDSX5:1:1126:20419:17190/1	60	-
chr1	155954900	155954901	A00252:305:HG52NDSX5:1:1447:8395:13150/1	60	-
chr1	155957367	155957368	A00252:305:HG52NDSX5:1:1530:23312:29841	60	+
chr1	156038993	156038994	A00252:305:HG52NDSX5:1:1123:22191:9987/1	60	+
chr1	156042883	156042884	A00252:305:HG52NDSX5:4:1466:8160:28964/1	60	+
chr1	156253432	156253433	A00252:305:HG52NDSX5:3:1629:14380:18349/1	60	-
chr1	156334604	156334605	A00252:305:HG52NDSX5:1:1217:29821:12211	60	-
chr1	156335352	156335353	A00252:305:HG52NDSX5:2:1503:24370:19053/1	60	-
chr1	156335353	156335354	A00252:305:HG52NDSX5:1:1313:6542:20024/1	60	-
chr1	156336051	156336052	A00252:305:HG52NDSX5:1:1128:29125:6026/1	60	+
chr1	156472279	156472280	A00252:305:HG52NDSX5:1:1404:10474:23234/1	60	-
chr1	156472280	156472281	A00252:305:HG52NDSX5:1:1654:25355:30624/1	60	-
chr1	156522122	156522123	A00252:305:HG52NDSX5:1:1125:17806:5588/1	60	-
chr1	156522629	156522630	A00252:305:HG52NDSX5:1:2548:9977:11725/1	60	+
chr1	156536818	156536819	A00252:305:HG52NDSX5:1:1248:11415:31782/1	60	+
chr1	156542408	156542409	A00252:305:HG52NDSX5:4:1142:21404:3677/1	60	-
chr1	156569127	156569128	A00252:305:HG52NDSX5:2:1571:7265:9032/1	60	+
chr1	156792782	156792783	A00252:305:HG52NDSX5:1:1217:28366:25786/1	60	+
chr1	158267127	158267128	A00252:305:HG52NDSX5:3:2501:29098:10864/1	60	+
chr1	159011929	159011930	A00252:305:HG52NDSX5:2:1648:25843:21668	60	+
chr1	159038572	159038573	A00252:305:HG52NDSX5:1:1133:8567:29606/1	60	-
chr1	159455416	159455417	A00252:305:HG52NDSX5:1:1108:25599:19179/1	60	-
chr1	160240474	160240475	A00252:305:HG52NDSX5:1:2636:24939:18912/1	60	+
chr1	160322442	160322443	A00252:305:HG52NDSX5:1:1236:5556:34788/1	60	-
chr1	160331758	160331759	A00252:305:HG52NDSX5:1:2647:7455:15217/1	60	-
chr1	160438591	160438592	A00252:305:HG52NDSX5:1:2666:28031:3474	60	-
chr1	160449019	160449020	A00252:305:HG52NDSX5:3:1518:31367:4961/1	60	+
chr1	160502999	160503000	A00252:305:HG52NDSX5:1:1114:27995:10582/1	60	+
chr1	160504949	160504950	A00252:305:HG52NDSX5:4:2648:22408:20290	60	+
chr1	160505226	160505227	A00252:305:HG52NDSX5:1:2171:11351:7623/1	60	+
chr1	160543405	160543406	A00252:305:HG52NDSX5:1:1139:13503:18427/1	60	+
chr1	160551737	160551738	A00252:305:HG52NDSX5:2:2557:1497:23281/1	60	+
chr1	160564631	160564632	A00252:305:HG52NDSX5:1:1145:11162:33536/1	60	+
chr1	160564632	160564633	A00252:305:HG52NDSX5:3:2227:23240:28432/1	60	+
chr1	160564633	160564634	A00252:305:HG52NDSX5:3:2512:29261:36542/1	60	+
chr1	160640533	160640534	A00252:305:HG52NDSX5:1:2546:4309:14841	60	-
chr1	161056734	161056735	A00252:305:HG52NDSX5:1:1112:26187:18662/1	60	+
chr1	161067125	161067126	A00252:305:HG52NDSX5:1:1644:23981:16031/1	60	-
chr1	161340742	161340743	A00252:305:HG52NDSX5:1:1133:7618:35509	60	-
chr1	161349163	161349164	A00252:305:HG52NDSX5:1:1103:16794:12289/1	60	-
chr1	161647397	161647398	A00252:305:HG52NDSX5:2:2116:6831:2206	60	-
chr1	161849258	161849259	A00252:305:HG52NDSX5:1:1216:14724:25238/1	60	-
chr1	161851354	161851355	A00252:305:HG52NDSX5:1:1231:23656:5760/1	60	+
chr1	161868296	161868297	A00252:305:HG52NDSX5:2:1132:7030:29700	60	-
chr1	161871287	161871288	A00252:305:HG52NDSX5:1:1239:16007:23891/1	60	-
chr1	162525694	162525695	A00252:305:HG52NDSX5:1:1669:19795:27571/1	60	-
chr1	162683614	162683615	A00252:305:HG52NDSX5:1:1110:8775:33442/1	60	-
chr1	162716956	162716957	A00252:305:HG52NDSX5:1:1333:10547:4319/1	60	+
chr1	163213437	163213438	A00252:305:HG52NDSX5:1:1640:25681:17440/1	60	-
chr1	163929132	163929133	A00252:305:HG52NDSX5:2:2361:19461:31782/1	60	-
chr1	164052361	164052362	A00252:305:HG52NDSX5:1:2325:24596:22263/1	60	-
chr1	164062908	164062909	A00252:305:HG52NDSX5:1:1164:15383:25066/1	60	+
chr1	164064109	164064110	A00252:305:HG52NDSX5:1:1542:23249:19241/1	60	+
chr1	164077864	164077865	A00252:305:HG52NDSX5:1:1434:24840:32643/1	60	-
chr1	165690262	165690263	A00252:305:HG52NDSX5:1:2243:17499:30702/1	60	+
chr1	165763332	165763333	A00252:305:HG52NDSX5:1:1652:14959:21731/1	60	-
chr1	165906338	165906339	A00252:305:HG52NDSX5:4:1556:15266:10864/1	60	-
chr1	166065310	166065311	A00252:305:HG52NDSX5:1:2551:7274:13870/1	60	-
chr1	167140453	167140454	A00252:305:HG52NDSX5:1:1411:12491:12226/1	60	-
chr1	167148068	167148069	A00252:305:HG52NDSX5:1:1608:5963:13510/1	60	-
chr1	167240788	167240789	A00252:305:HG52NDSX5:1:1106:11713:36558	60	-
chr1	167285341	167285342	A00252:305:HG52NDSX5:1:1559:4381:10457	60	-
chr1	167296018	167296019	A00252:305:HG52NDSX5:1:2108:21829:34413/1	60	-
chr1	167332470	167332471	A00252:305:HG52NDSX5:1:1165:21522:4883/1	60	+
chr1	167332472	167332473	A00252:305:HG52NDSX5:1:1536:4372:4429/1	60	+
chr1	167343945	167343946	A00252:305:HG52NDSX5:1:1309:16098:14027/1	60	-
chr1	167350099	167350100	A00252:305:HG52NDSX5:1:1156:29604:24017/1	60	+
chr1	167360386	167360387	A00252:305:HG52NDSX5:1:1275:12662:34287/1	60	+
chr1	167384583	167384584	A00252:305:HG52NDSX5:4:1132:32850:22216	60	-
chr1	167390572	167390573	A00252:305:HG52NDSX5:1:2221:9001:9157	60	-
chr1	167782039	167782040	A00252:305:HG52NDSX5:4:1122:28284:11898/1	60	-
chr1	167794412	167794413	A00252:305:HG52NDSX5:4:1443:7609:21872	60	-
chr1	167928186	167928187	A00252:305:HG52NDSX5:1:2163:20464:28541/1	60	+
chr1	167966873	167966874	A00252:305:HG52NDSX5:1:1111:8034:19852	60	-
chr1	168031033	168031034	A00252:305:HG52NDSX5:1:1526:24352:14450/1	60	+
chr1	168036892	168036893	A00252:305:HG52NDSX5:1:1340:14733:2080/1	60	+
chr1	168036893	168036894	A00252:305:HG52NDSX5:3:2152:17806:17174	60	+
chr1	168038046	168038047	A00252:305:HG52NDSX5:1:1115:16532:22983/1	60	+
chr1	168042456	168042457	A00252:305:HG52NDSX5:2:2225:5095:4398	60	-
chr1	168048162	168048163	A00252:305:HG52NDSX5:1:1274:12933:23046	60	-
chr1	168064743	168064744	A00252:305:HG52NDSX5:1:1170:20003:35196/1	60	+
chr1	168064744	168064745	A00252:305:HG52NDSX5:1:1276:18521:34976	60	+
chr1	168686158	168686159	A00252:305:HG52NDSX5:1:1137:18358:28087/1	60	-
chr1	169148204	169148205	A00252:305:HG52NDSX5:1:1146:17806:19680/1	60	+
chr1	169214418	169214419	A00252:305:HG52NDSX5:1:1566:2410:17033/1	60	+
chr1	169222498	169222499	A00252:305:HG52NDSX5:3:2155:2709:8155/1	60	+
chr1	169374151	169374152	A00252:305:HG52NDSX5:3:1173:8142:24455/1	60	+
chr1	169391070	169391071	A00252:305:HG52NDSX5:1:2123:30680:12414	60	+
chr1	169681157	169681158	A00252:305:HG52NDSX5:1:2339:18168:28072/1	60	-
chr1	169949819	169949820	A00252:305:HG52NDSX5:1:1135:20708:11522/1	60	+
chr1	169973222	169973223	A00252:305:HG52NDSX5:2:2174:15980:26099/1	60	+
chr1	170023629	170023630	A00252:305:HG52NDSX5:2:1664:20654:16845/1	60	-
chr1	170319867	170319868	A00252:305:HG52NDSX5:2:2316:20139:21903/1	60	-
chr1	171524163	171524164	A00252:305:HG52NDSX5:1:2464:32443:35916	60	-
chr1	171537476	171537477	A00252:305:HG52NDSX5:1:2419:7789:25974	60	-
chr1	172093117	172093118	A00252:305:HG52NDSX5:1:1127:27118:20838	60	-
chr1	172328926	172328927	A00252:305:HG52NDSX5:1:1114:3757:24659/1	60	+
chr1	172551995	172551996	A00252:305:HG52NDSX5:1:1109:15148:34961/1	60	+
chr1	172569202	172569203	A00252:305:HG52NDSX5:1:2477:31286:12305/1	60	+
chr1	172989995	172989996	A00252:305:HG52NDSX5:1:2371:28194:35571/1	60	+
chr1	172989999	172990000	A00252:305:HG52NDSX5:3:1112:18249:27837/1	60	+
chr1	173458069	173458070	A00252:305:HG52NDSX5:3:2125:22697:15593/1	60	-
chr1	173610501	173610502	A00252:305:HG52NDSX5:2:1212:26078:29371	60	-
chr1	173742651	173742652	A00252:305:HG52NDSX5:1:1231:7211:13322/1	60	-
chr1	173838629	173838630	A00252:305:HG52NDSX5:4:2503:15682:9862	60	+
chr1	173937024	173937025	A00252:305:HG52NDSX5:1:1475:10086:16548/1	60	-
chr1	174169170	174169171	A00252:305:HG52NDSX5:1:1135:21296:15389/1	60	+
chr1	174173916	174173917	A00252:305:HG52NDSX5:1:1224:18457:1047/1	60	+
chr1	174273164	174273165	A00252:305:HG52NDSX5:1:1130:25093:5243/1	60	+
chr1	174432436	174432437	A00252:305:HG52NDSX5:1:1106:29668:20431/1	60	-
chr1	174623415	174623416	A00252:305:HG52NDSX5:1:1459:13006:8202	60	+
chr1	175966484	175966485	A00252:305:HG52NDSX5:3:2371:13892:1658	60	-
chr1	176025404	176025405	A00252:305:HG52NDSX5:1:2445:24325:24768/1	60	-
chr1	176139563	176139564	A00252:305:HG52NDSX5:2:1370:32009:2347/1	60	-
chr1	176822557	176822558	A00252:305:HG52NDSX5:1:2268:13539:1110/1	60	-
chr1	177988545	177988546	A00252:305:HG52NDSX5:2:1461:3179:25629/1	60	+
chr1	178407412	178407413	A00252:305:HG52NDSX5:3:2615:24243:23876	60	+
chr1	178499973	178499974	A00252:305:HG52NDSX5:3:2644:21296:8563	60	-
chr1	178843783	178843784	A00252:305:HG52NDSX5:4:1158:5801:19304	60	-
chr1	178857447	178857448	A00252:305:HG52NDSX5:1:1441:16749:17409/1	60	+
chr1	178891735	178891736	A00252:305:HG52NDSX5:1:1644:29658:14152/1	60	-
chr1	178917149	178917150	A00252:305:HG52NDSX5:1:1376:4562:24424/1	60	-
chr1	178919653	178919654	A00252:305:HG52NDSX5:1:1171:26223:19038/1	60	+
chr1	179338837	179338838	A00252:305:HG52NDSX5:1:1346:15673:34209/1	60	+
chr1	179341964	179341965	A00252:305:HG52NDSX5:1:1244:15284:34976/1	60	+
chr1	179897130	179897131	A00252:305:HG52NDSX5:1:2110:18602:3208/1	60	+
chr1	179958802	179958803	A00252:305:HG52NDSX5:1:1425:24099:26537	60	-
chr1	179978401	179978402	A00252:305:HG52NDSX5:1:1117:24370:17769/1	60	+
chr1	180011880	180011881	A00252:305:HG52NDSX5:1:1213:29125:11694	60	-
chr1	180020852	180020853	A00252:305:HG52NDSX5:1:1235:17526:21386/1	60	+
chr1	180020854	180020855	A00252:305:HG52NDSX5:1:2614:30011:10003	60	+
chr1	180032739	180032740	A00252:305:HG52NDSX5:4:2510:5990:35665	60	-
chr1	180034725	180034726	A00252:305:HG52NDSX5:1:1304:16875:6793/1	60	+
chr1	180052913	180052914	A00252:305:HG52NDSX5:2:2364:27498:30921/1	60	+
chr1	180077880	180077881	A00252:305:HG52NDSX5:3:1369:17300:3646	60	-
chr1	180080238	180080239	A00252:305:HG52NDSX5:1:1430:30581:1689/1	60	+
chr1	180081446	180081447	A00252:305:HG52NDSX5:1:1108:16098:11209/1	60	+
chr1	180083232	180083233	A00252:305:HG52NDSX5:1:1443:14841:18114/1	60	+
chr1	180292395	180292396	A00252:305:HG52NDSX5:2:2506:24605:10347	60	-
chr1	180312841	180312842	A00252:305:HG52NDSX5:1:1107:24270:6574/1	60	+
chr1	180313218	180313219	A00252:305:HG52NDSX5:1:1565:17119:35493/1	60	+
chr1	180324329	180324330	A00252:305:HG52NDSX5:1:2313:3269:16110/1	60	+
chr1	180351937	180351938	A00252:305:HG52NDSX5:1:1429:17011:32205/1	60	+
chr1	180472663	180472664	A00252:305:HG52NDSX5:4:1105:14714:10222	60	-
chr1	180683478	180683479	A00252:305:HG52NDSX5:4:1427:3757:18677/1	60	-
chr1	180692014	180692015	A00252:305:HG52NDSX5:3:2249:17924:31814	60	-
chr1	180751902	180751903	A00252:305:HG52NDSX5:1:1355:7988:9940/1	60	+
chr1	180809268	180809269	A00252:305:HG52NDSX5:1:1642:29912:15530/1	60	-
chr1	180816977	180816978	A00252:305:HG52NDSX5:1:1103:24008:30921/1	60	+
chr1	180839185	180839186	A00252:305:HG52NDSX5:2:1612:13178:16642	60	+
chr1	181009592	181009593	A00252:305:HG52NDSX5:1:1156:14787:8343/1	60	+
chr1	183205822	183205823	A00252:305:HG52NDSX5:1:1328:20573:29606	60	+
chr1	183952183	183952184	A00252:305:HG52NDSX5:1:1104:11623:18615/1	60	-
chr1	184061634	184061635	A00252:305:HG52NDSX5:1:2661:23891:35978	60	-
chr1	184171537	184171538	A00252:305:HG52NDSX5:1:1175:1298:17487/1	60	-
chr1	184313255	184313256	A00252:305:HG52NDSX5:1:2243:10113:11835/1	60	-
chr1	184528635	184528636	A00252:305:HG52NDSX5:2:2226:31349:35117	60	+
chr1	184648876	184648877	A00252:305:HG52NDSX5:2:2621:22950:17848	60	+
chr1	184721521	184721522	A00252:305:HG52NDSX5:1:1146:6822:11083/1	60	-
chr1	184736897	184736898	A00252:305:HG52NDSX5:1:1106:21847:19570/1	60	+
chr1	184736899	184736900	A00252:305:HG52NDSX5:2:2106:4318:11475	60	+
chr1	184749071	184749072	A00252:305:HG52NDSX5:1:1136:11044:18584/1	60	+
chr1	184769329	184769330	A00252:305:HG52NDSX5:1:1134:20871:32440/1	60	-
chr1	185147341	185147342	A00252:305:HG52NDSX5:3:2461:29206:23829/1	60	-
chr1	185643738	185643739	A00252:305:HG52NDSX5:1:1510:11143:7670	60	+
chr1	186386333	186386334	A00252:305:HG52NDSX5:1:1138:20961:14434/1	60	+
chr1	186446919	186446920	A00252:305:HG52NDSX5:1:1165:15528:26976/1	60	+
chr1	186943786	186943787	A00252:305:HG52NDSX5:1:1132:6045:35196/1	60	+
chr1	187266031	187266032	A00252:305:HG52NDSX5:1:1139:21070:4069/1	60	+
chr1	187933740	187933741	A00252:305:HG52NDSX5:1:1319:13810:21277	60	+
chr1	187991806	187991807	A00252:305:HG52NDSX5:1:1161:10140:32299/1	60	-
chr1	188850868	188850869	A00252:305:HG52NDSX5:1:1348:5258:25254/1	60	-
chr1	188920114	188920115	A00252:305:HG52NDSX5:1:1169:13042:12837/1	60	-
chr1	189442257	189442258	A00252:305:HG52NDSX5:1:1114:11957:28119/1	60	+
chr1	189520271	189520272	A00252:305:HG52NDSX5:1:1167:23185:33755/1	60	-
chr1	190303350	190303351	A00252:305:HG52NDSX5:2:2410:27805:28447/1	60	-
chr1	190446716	190446717	A00252:305:HG52NDSX5:1:1128:16495:36417/1	60	+
chr1	190447511	190447512	A00252:305:HG52NDSX5:2:2450:29677:15029/1	60	-
chr1	190452325	190452326	A00252:305:HG52NDSX5:4:2130:30689:23296	60	-
chr1	190512350	190512351	A00252:305:HG52NDSX5:1:1117:13295:28213/1	60	-
chr1	190596615	190596616	A00252:305:HG52NDSX5:1:1222:4345:19038/1	60	-
chr1	190641496	190641497	A00252:305:HG52NDSX5:1:2173:29912:22169	60	-
chr1	190758058	190758059	A00252:305:HG52NDSX5:1:1476:1045:4335/1	60	+
chr1	190887164	190887165	A00252:305:HG52NDSX5:1:1458:5132:10160/1	60	+
chr1	191629962	191629963	A00252:305:HG52NDSX5:1:1302:29387:22169/1	60	-
chr1	191946424	191946425	A00252:305:HG52NDSX5:3:2305:29921:7467	60	-
chr1	191946426	191946427	A00252:305:HG52NDSX5:4:1307:3179:14074	60	-
chr1	191947613	191947614	A00252:305:HG52NDSX5:1:1516:10981:8609	60	-
chr1	192007072	192007073	A00252:305:HG52NDSX5:1:1307:4074:4633/1	60	-
chr1	192145998	192145999	A00252:305:HG52NDSX5:2:2466:15808:3537/1	60	-
chr1	192183698	192183699	A00252:305:HG52NDSX5:2:1178:29098:7795/1	60	-
chr1	192192879	192192880	A00252:305:HG52NDSX5:1:1143:19804:10676/1	60	-
chr1	192277728	192277729	A00252:305:HG52NDSX5:1:1325:6180:33520/1	60	-
chr1	192289395	192289396	A00252:305:HG52NDSX5:1:2435:8431:33098	60	-
chr1	192340565	192340566	A00252:305:HG52NDSX5:1:1220:1940:1344/1	60	-
chr1	192624097	192624098	A00252:305:HG52NDSX5:1:1129:18692:29700	60	-
chr1	192748648	192748649	A00252:305:HG52NDSX5:3:2523:16116:23797	60	-
chr1	193037101	193037102	A00252:305:HG52NDSX5:1:1423:29053:25817/1	60	+
chr1	193298501	193298502	A00252:305:HG52NDSX5:3:1552:24560:10833/1	60	-
chr1	193773846	193773847	A00252:305:HG52NDSX5:1:1132:14696:3928/1	60	+
chr1	193905119	193905120	A00252:305:HG52NDSX5:1:1218:14262:28322/1	60	-
chr1	193982811	193982812	A00252:305:HG52NDSX5:4:1240:2510:17738/1	60	+
chr1	194108031	194108032	A00252:305:HG52NDSX5:1:1472:9372:7451/1	60	+
chr1	194126516	194126517	A00252:305:HG52NDSX5:2:1127:30147:6449	60	-
chr1	194194826	194194827	A00252:305:HG52NDSX5:1:2172:29559:28228	60	+
chr1	194284285	194284286	A00252:305:HG52NDSX5:1:2134:3730:23171/1	60	+
chr1	194320272	194320273	A00252:305:HG52NDSX5:1:1124:7365:36980/1	60	-
chr1	194355811	194355812	A00252:305:HG52NDSX5:1:1116:19768:17065/1	60	-
chr1	194361575	194361576	A00252:305:HG52NDSX5:2:2374:8495:30796/1	60	+
chr1	194375362	194375363	A00252:305:HG52NDSX5:1:1122:15962:33927/1	60	+
chr1	194402733	194402734	A00252:305:HG52NDSX5:1:1213:3875:34006/1	60	+
chr1	194559970	194559971	A00252:305:HG52NDSX5:2:2273:13856:8265	60	-
chr1	194602468	194602469	A00252:305:HG52NDSX5:1:1152:9733:21418/1	60	+
chr1	194613895	194613896	A00252:305:HG52NDSX5:3:2328:1868:12931	60	-
chr1	194696600	194696601	A00252:305:HG52NDSX5:3:1361:11342:26991	60	-
chr1	194743788	194743789	A00252:305:HG52NDSX5:1:1239:2220:28698/1	60	+
chr1	194797362	194797363	A00252:305:HG52NDSX5:1:2657:16884:8218/1	60	-
chr1	194916729	194916730	A00252:305:HG52NDSX5:1:2229:14045:20744/1	60	-
chr1	194993978	194993979	A00252:305:HG52NDSX5:1:1212:8703:28714/1	60	-
chr1	195085343	195085344	A00252:305:HG52NDSX5:2:1440:10104:21183/1	60	-
chr1	195164118	195164119	A00252:305:HG52NDSX5:1:1264:9787:13526/1	60	+
chr1	195187827	195187828	A00252:305:HG52NDSX5:1:1123:25581:5494/1	60	-
chr1	195200473	195200474	A00252:305:HG52NDSX5:2:2629:6153:11115/1	60	+
chr1	195234448	195234449	A00252:305:HG52NDSX5:1:1609:7907:1157/1	60	+
chr1	195243765	195243766	A00252:305:HG52NDSX5:1:1531:19849:2550	60	-
chr1	195279190	195279191	A00252:305:HG52NDSX5:2:1620:23665:15953	60	-
chr1	195335272	195335273	A00252:305:HG52NDSX5:1:1254:24505:36229	60	-
chr1	195431403	195431404	A00252:305:HG52NDSX5:3:1543:23972:30138	60	-
chr1	195460284	195460285	A00252:305:HG52NDSX5:1:1165:6714:10551/1	60	-
chr1	195682832	195682833	A00252:305:HG52NDSX5:2:2234:13955:6433/1	60	-
chr1	195744307	195744308	A00252:305:HG52NDSX5:2:1458:14660:10504	60	+
chr1	195774176	195774177	A00252:305:HG52NDSX5:1:1321:6876:15405/1	60	+
chr1	195930594	195930595	A00252:305:HG52NDSX5:1:1140:17598:14309/1	60	+
chr1	195984627	195984628	A00252:305:HG52NDSX5:1:1677:20672:17816/1	60	+
chr1	195985836	195985837	A00252:305:HG52NDSX5:2:2333:20410:36652	60	-
chr1	196252616	196252617	A00252:305:HG52NDSX5:3:2167:20464:5055/1	60	-
chr1	196304660	196304661	A00252:305:HG52NDSX5:3:1371:32642:11271/1	60	-
chr1	196329054	196329055	A00252:305:HG52NDSX5:1:1337:11803:16235/1	60	+
chr1	196340460	196340461	A00252:305:HG52NDSX5:1:1128:7952:32643/1	60	-
chr1	196345802	196345803	A00252:305:HG52NDSX5:1:1301:19162:30639	60	+
chr1	196507183	196507184	A00252:305:HG52NDSX5:1:1450:20663:35556/1	60	+
chr1	196908719	196908720	A00252:305:HG52NDSX5:3:1621:15085:18255/1	60	-
chr1	196992872	196992873	A00252:305:HG52NDSX5:3:2115:29487:33614	60	-
chr1	197112470	197112471	A00252:305:HG52NDSX5:1:1167:11487:30686/1	60	-
chr1	197142506	197142507	A00252:305:HG52NDSX5:1:2475:4960:34976	60	-
chr1	197171994	197171995	A00252:305:HG52NDSX5:1:1114:4589:20337/1	60	-
chr1	197176272	197176273	A00252:305:HG52NDSX5:1:1564:15383:27571/1	60	+
chr1	197190555	197190556	A00252:305:HG52NDSX5:1:1153:6325:5181/1	60	+
chr1	197197778	197197779	A00252:305:HG52NDSX5:1:1433:32551:32221/1	60	+
chr1	197203511	197203512	A00252:305:HG52NDSX5:4:1474:30553:33176/1	60	-
chr1	197255400	197255401	A00252:305:HG52NDSX5:1:1239:16776:22153/1	60	-
chr1	197485098	197485099	A00252:305:HG52NDSX5:3:2151:7111:30718/1	60	-
chr1	197485099	197485100	A00252:305:HG52NDSX5:3:2105:28899:13996	60	-
chr1	197583703	197583704	A00252:305:HG52NDSX5:1:2152:14082:22028/1	60	-
chr1	197603945	197603946	A00252:305:HG52NDSX5:1:1513:16975:6245/1	60	-
chr1	197607963	197607964	A00252:305:HG52NDSX5:1:1649:9173:36229/1	60	+
chr1	197609339	197609340	A00252:305:HG52NDSX5:4:2377:12319:2347/1	60	+
chr1	197611327	197611328	A00252:305:HG52NDSX5:1:1417:9588:15405/1	60	-
chr1	197612786	197612787	A00252:305:HG52NDSX5:4:1423:32145:24064	60	-
chr1	197614107	197614108	A00252:305:HG52NDSX5:1:2427:4815:28964/1	60	+
chr1	197652146	197652147	A00252:305:HG52NDSX5:4:2468:31033:7952	60	-
chr1	197658782	197658783	A00252:305:HG52NDSX5:1:1108:4300:27195/1	60	+
chr1	197658899	197658900	A00252:305:HG52NDSX5:2:1116:23936:21590/1	60	+
chr1	197662609	197662610	A00252:305:HG52NDSX5:1:1130:4679:17206/1	60	+
chr1	197663147	197663148	A00252:305:HG52NDSX5:1:1226:4399:29684/1	60	+
chr1	197669762	197669763	A00252:305:HG52NDSX5:1:2250:11695:19523	60	-
chr1	197670279	197670280	A00252:305:HG52NDSX5:1:1432:18756:30561/1	60	-
chr1	197695983	197695984	A00252:305:HG52NDSX5:1:1108:3396:3834/1	60	+
chr1	197728002	197728003	A00252:305:HG52NDSX5:2:1216:25292:21026	60	-
chr1	197741297	197741298	A00252:305:HG52NDSX5:1:1137:16902:33739/1	60	+
chr1	197766140	197766141	A00252:305:HG52NDSX5:1:1136:11514:19304/1	60	-
chr1	198160733	198160734	A00252:305:HG52NDSX5:2:1125:14597:34976	60	-
chr1	198279839	198279840	A00252:305:HG52NDSX5:1:1157:29170:35728/1	60	+
chr1	198279843	198279844	A00252:305:HG52NDSX5:1:1103:15338:20415/1	60	-
chr1	198322022	198322023	A00252:305:HG52NDSX5:1:1270:8124:24236/1	60	+
chr1	198349176	198349177	A00252:305:HG52NDSX5:2:1554:9408:17754/1	60	+
chr1	198861771	198861772	A00252:305:HG52NDSX5:3:2449:8079:5776	60	-
chr1	198883605	198883606	A00252:305:HG52NDSX5:4:2506:25699:7044	60	-
chr1	198931759	198931760	A00252:305:HG52NDSX5:2:2402:30779:2848/1	60	-
chr1	198989881	198989882	A00252:305:HG52NDSX5:1:1113:9941:4053/1	60	+
chr1	198992371	198992372	A00252:305:HG52NDSX5:2:2323:31096:29418	60	+
chr1	199014569	199014570	A00252:305:HG52NDSX5:3:2356:25536:18787	60	-
chr1	199066853	199066854	A00252:305:HG52NDSX5:1:1433:8793:1219/1	60	-
chr1	199069114	199069115	A00252:305:HG52NDSX5:1:1247:18213:32816/1	60	+
chr1	199134267	199134268	A00252:305:HG52NDSX5:1:1356:14308:7326/1	60	+
chr1	199139638	199139639	A00252:305:HG52NDSX5:2:1207:19633:14074	60	-
chr1	199145977	199145978	A00252:305:HG52NDSX5:1:1103:14868:19038/1	60	-
chr1	199191952	199191953	A00252:305:HG52NDSX5:1:1313:27805:19836/1	60	+
chr1	199224265	199224266	A00252:305:HG52NDSX5:1:1150:18982:34992	60	+
chr1	199283676	199283677	A00252:305:HG52NDSX5:1:1127:25970:28745/1	60	-
chr1	199403668	199403669	A00252:305:HG52NDSX5:2:2532:30183:30561	60	-
chr1	199491603	199491604	A00252:305:HG52NDSX5:3:2635:11433:2190	60	-
chr1	200399732	200399733	A00252:305:HG52NDSX5:2:1535:15022:25410/1	60	-
chr1	200437329	200437330	A00252:305:HG52NDSX5:1:2454:19144:15264/1	60	-
chr1	200499368	200499369	A00252:305:HG52NDSX5:3:2229:1687:13964	60	-
chr1	200555078	200555079	A00252:305:HG52NDSX5:3:2112:12409:19069	60	+
chr1	200568479	200568480	A00252:305:HG52NDSX5:4:2353:9173:31375/1	60	+
chr1	200578110	200578111	A00252:305:HG52NDSX5:2:2524:26386:19069	60	-
chr1	200586418	200586419	A00252:305:HG52NDSX5:1:1564:7844:31266/1	60	+
chr1	200655555	200655556	A00252:305:HG52NDSX5:1:1211:3459:12242	60	-
chr1	201013545	201013546	A00252:305:HG52NDSX5:3:1443:12771:25958/1	60	+
chr1	201861387	201861388	A00252:305:HG52NDSX5:4:1239:21386:17989/1	60	+
chr1	202425063	202425064	A00252:305:HG52NDSX5:3:1131:22064:13495/1	60	+
chr1	202743867	202743868	A00252:305:HG52NDSX5:1:1251:23628:2456/1	60	+
chr1	202759639	202759640	A00252:305:HG52NDSX5:4:1264:10556:35430	60	+
chr1	202762253	202762254	A00252:305:HG52NDSX5:1:1332:16884:17331/1	60	-
chr1	202765461	202765462	A00252:305:HG52NDSX5:1:1310:15257:22216/1	60	+
chr1	202767474	202767475	A00252:305:HG52NDSX5:1:1144:8404:35712/1	60	+
chr1	202857962	202857963	A00252:305:HG52NDSX5:2:1520:16541:27508/1	60	+
chr1	202905799	202905800	A00252:305:HG52NDSX5:1:1262:6352:2472	60	+
chr1	203658036	203658037	A00252:305:HG52NDSX5:1:1152:2049:25488/1	60	+
chr1	203667532	203667533	A00252:305:HG52NDSX5:1:1134:15239:15984/1	60	+
chr1	203802347	203802348	A00252:305:HG52NDSX5:1:1227:25355:16752/1	60	+
chr1	203809931	203809932	A00252:305:HG52NDSX5:1:2375:18710:8187/1	60	+
chr1	203817713	203817714	A00252:305:HG52NDSX5:1:1350:26241:16908	60	-
chr1	203825901	203825902	A00252:305:HG52NDSX5:1:1321:9136:22576/1	60	+
chr1	203825902	203825903	A00252:305:HG52NDSX5:4:2257:10068:17300	60	+
chr1	203832855	203832856	A00252:305:HG52NDSX5:1:2577:18873:6558	60	-
chr1	203857681	203857682	A00252:305:HG52NDSX5:1:1509:5954:32409/1	60	+
chr1	203946214	203946215	A00252:305:HG52NDSX5:2:2678:26558:9878/1	60	+
chr1	204444503	204444504	A00252:305:HG52NDSX5:1:1130:10529:16219/1	60	+
chr1	204451499	204451500	A00252:305:HG52NDSX5:4:2560:11812:9893	60	-
chr1	204491490	204491491	A00252:305:HG52NDSX5:4:2252:21423:31641/1	60	-
chr1	204532928	204532929	A00252:305:HG52NDSX5:1:1232:5204:6840/1	60	+
chr1	204535008	204535009	A00252:305:HG52NDSX5:1:1303:1841:14544	60	+
chr1	204591844	204591845	A00252:305:HG52NDSX5:1:1107:16043:21793	60	-
chr1	205619233	205619234	A00252:305:HG52NDSX5:1:1233:14507:32910/1	60	+
chr1	205734919	205734920	A00252:305:HG52NDSX5:4:2364:20573:10097/1	60	+
chr1	206212109	206212110	A00252:305:HG52NDSX5:1:2170:4797:32440/1	60	+
chr1	209682387	209682388	A00252:305:HG52NDSX5:1:1158:21287:9987/1	60	+
chr1	209845048	209845049	A00252:305:HG52NDSX5:1:1140:7301:36683/1	60	+
chr1	209845049	209845050	A00252:305:HG52NDSX5:4:2136:14091:27211/1	60	+
chr1	209887578	209887579	A00252:305:HG52NDSX5:2:1312:16857:29465/1	60	+
chr1	211368827	211368828	A00252:305:HG52NDSX5:1:1217:4020:28307/1	60	-
chr1	211821492	211821493	A00252:305:HG52NDSX5:1:1270:24397:11209/1	60	-
chr1	211839537	211839538	A00252:305:HG52NDSX5:1:2433:28348:24471	60	-
chr1	211871549	211871550	A00252:305:HG52NDSX5:1:1558:4227:18552/1	60	-
chr1	211931868	211931869	A00252:305:HG52NDSX5:2:1457:12680:7451	60	-
chr1	211980172	211980173	A00252:305:HG52NDSX5:1:2135:19425:17253	60	-
chr1	212039563	212039564	A00252:305:HG52NDSX5:1:1143:9317:17190/1	60	-
chr1	212069145	212069146	A00252:305:HG52NDSX5:3:1203:10529:21731	60	-
chr1	212436350	212436351	A00252:305:HG52NDSX5:2:1622:6433:27633/1	60	+
chr1	212612233	212612234	A00252:305:HG52NDSX5:1:1113:13006:25269/1	60	+
chr1	212745920	212745921	A00252:305:HG52NDSX5:1:1449:12798:29637	60	-
chr1	212749664	212749665	A00252:305:HG52NDSX5:3:2259:19940:20995	60	-
chr1	212787839	212787840	A00252:305:HG52NDSX5:1:2118:22426:28557/1	60	+
chr1	212876808	212876809	A00252:305:HG52NDSX5:1:1372:17978:1219/1	60	+
chr1	212882682	212882683	A00252:305:HG52NDSX5:1:1615:26015:4366/1	60	+
chr1	212990085	212990086	A00252:305:HG52NDSX5:1:1207:17146:32064/1	60	+
chr1	213080485	213080486	A00252:305:HG52NDSX5:2:1217:29912:19789/1	60	+
chr1	213132543	213132544	A00252:305:HG52NDSX5:2:1460:9733:9424/1	60	-
chr1	213237161	213237162	A00252:305:HG52NDSX5:1:2204:31096:8406	60	-
chr1	213501308	213501309	A00252:305:HG52NDSX5:1:1646:12771:32471/1	60	+
chr1	214127318	214127319	A00252:305:HG52NDSX5:1:1131:10529:4570/1	60	+
chr1	214650667	214650668	A00252:305:HG52NDSX5:1:1403:14045:14105	60	+
chr1	215574090	215574091	A00252:305:HG52NDSX5:1:1434:25256:6527/1	60	-
chr1	215606934	215606935	A00252:305:HG52NDSX5:2:1677:24795:9267	60	-
chr1	215944828	215944829	A00252:305:HG52NDSX5:2:1236:14606:7404	60	+
chr1	215950063	215950064	A00252:305:HG52NDSX5:1:1562:10908:26459/1	60	-
chr1	216163743	216163744	A00252:305:HG52NDSX5:1:2545:16721:8688	60	-
chr1	216233806	216233807	A00252:305:HG52NDSX5:1:2210:16152:30154/1	60	-
chr1	216391970	216391971	A00252:305:HG52NDSX5:4:2562:27651:36104	60	-
chr1	216724956	216724957	A00252:305:HG52NDSX5:1:1258:22083:25645/1	60	-
chr1	216744692	216744693	A00252:305:HG52NDSX5:1:1409:10565:8328/1	60	+
chr1	217161932	217161933	A00252:305:HG52NDSX5:4:2154:31476:23813/1	60	+
chr1	217273202	217273203	A00252:305:HG52NDSX5:1:1508:28682:17785/1	60	+
chr1	217471200	217471201	A00252:305:HG52NDSX5:1:1215:3766:6543/1	60	-
chr1	217579229	217579230	A00252:305:HG52NDSX5:1:1168:7337:29512/1	60	-
chr1	217602266	217602267	A00252:305:HG52NDSX5:1:1417:5249:36636	60	-
chr1	217855917	217855918	A00252:305:HG52NDSX5:3:2232:10465:16892/1	60	+
chr1	218059740	218059741	A00252:305:HG52NDSX5:1:1150:24316:9001	60	+
chr1	218244291	218244292	A00252:305:HG52NDSX5:2:2130:28113:32800	60	+
chr1	218311668	218311669	A00252:305:HG52NDSX5:1:1634:30481:14481/1	60	+
chr1	218741520	218741521	A00252:305:HG52NDSX5:1:1350:9932:28275	60	-
chr1	219021444	219021445	A00252:305:HG52NDSX5:1:1156:22064:20823/1	60	-
chr1	219174869	219174870	A00252:305:HG52NDSX5:1:1262:5493:19366/1	60	+
chr1	219395848	219395849	A00252:305:HG52NDSX5:1:1325:29939:35305	60	+
chr1	220006674	220006675	A00252:305:HG52NDSX5:3:1165:15356:25488	60	-
chr1	220019998	220019999	A00252:305:HG52NDSX5:2:2471:3974:19179	60	-
chr1	220068678	220068679	A00252:305:HG52NDSX5:3:1448:2573:24392/1	60	-
chr1	220107553	220107554	A00252:305:HG52NDSX5:1:1247:15835:6214	60	+
chr1	220142437	220142438	A00252:305:HG52NDSX5:1:1276:25346:16235/1	60	-
chr1	220175563	220175564	A00252:305:HG52NDSX5:1:2544:30210:18897/1	60	+
chr1	220240832	220240833	A00252:305:HG52NDSX5:4:2167:26196:2895	60	-
chr1	220241746	220241747	A00252:305:HG52NDSX5:1:1220:9028:20322/1	60	+
chr1	220241933	220241934	A00252:305:HG52NDSX5:1:1271:3061:22952	60	-
chr1	220270269	220270270	A00252:305:HG52NDSX5:1:1427:18177:5321/1	60	-
chr1	221033489	221033490	A00252:305:HG52NDSX5:1:1113:16523:29606/1	60	+
chr1	221033490	221033491	A00252:305:HG52NDSX5:3:2152:6388:18724	60	+
chr1	221356635	221356636	A00252:305:HG52NDSX5:4:1635:7419:20917/1	60	+
chr1	221464392	221464393	A00252:305:HG52NDSX5:1:1138:8938:11303/1	60	-
chr1	221614985	221614986	A00252:305:HG52NDSX5:1:1105:9073:4178/1	60	+
chr1	221614987	221614988	A00252:305:HG52NDSX5:2:2604:31168:32080	60	+
chr1	221665423	221665424	A00252:305:HG52NDSX5:1:1228:6560:26475/1	60	-
chr1	221719487	221719488	A00252:305:HG52NDSX5:1:1362:15917:3693/1	60	+
chr1	221724741	221724742	A00252:305:HG52NDSX5:1:1107:19018:9345/1	60	-
chr1	222564146	222564147	A00252:305:HG52NDSX5:1:2563:15817:11475/1	60	-
chr1	222586611	222586612	A00252:305:HG52NDSX5:1:1220:19813:25316/1	60	-
chr1	222651170	222651171	A00252:305:HG52NDSX5:1:1453:9625:11209/1	60	-
chr1	222663204	222663205	A00252:305:HG52NDSX5:1:1338:29523:1642/1	60	-
chr1	222721082	222721083	A00252:305:HG52NDSX5:3:1423:9317:13056	60	+
chr1	222762703	222762704	A00252:305:HG52NDSX5:3:2655:12301:19539/1	60	-
chr1	222898359	222898360	A00252:305:HG52NDSX5:1:2403:11071:26021	60	+
chr1	222966739	222966740	A00252:305:HG52NDSX5:1:2311:21911:18490/1	60	+
chr1	223807287	223807288	A00252:305:HG52NDSX5:1:1216:23303:22717/1	60	-
chr1	223811175	223811176	A00252:305:HG52NDSX5:1:1340:19669:2080/1	60	-
chr1	223811389	223811390	A00252:305:HG52NDSX5:1:1444:20265:2581/1	60	+
chr1	223823529	223823530	A00252:305:HG52NDSX5:1:1426:20130:7388/1	60	+
chr1	223840452	223840453	A00252:305:HG52NDSX5:1:1355:7753:14951	60	-
chr1	224070692	224070693	A00252:305:HG52NDSX5:1:1243:17951:23876/1	60	-
chr1	224140577	224140578	A00252:305:HG52NDSX5:1:1257:19099:7952/1	60	+
chr1	224318286	224318287	A00252:305:HG52NDSX5:1:1127:2456:25848/1	60	+
chr1	224388999	224389000	A00252:305:HG52NDSX5:1:1110:24623:12289/1	60	+
chr1	224398599	224398600	A00252:305:HG52NDSX5:1:1150:3423:21167	60	-
chr1	224428404	224428405	A00252:305:HG52NDSX5:1:2123:30879:5087/1	60	+
chr1	225337761	225337762	A00252:305:HG52NDSX5:1:2324:16043:33411/1	60	-
chr1	225371073	225371074	A00252:305:HG52NDSX5:1:1234:27859:22717/1	60	+
chr1	225403744	225403745	A00252:305:HG52NDSX5:2:1266:18900:18004	60	+
chr1	225416903	225416904	A00252:305:HG52NDSX5:1:1257:5150:10316/1	60	+
chr1	225419419	225419420	A00252:305:HG52NDSX5:1:1272:18620:19241/1	60	-
chr1	225487242	225487243	A00252:305:HG52NDSX5:1:1253:9932:11115/1	60	-
chr1	225494150	225494151	A00252:305:HG52NDSX5:1:1610:27073:10300/1	60	+
chr1	225496493	225496494	A00252:305:HG52NDSX5:2:1613:16541:15013	60	-
chr1	225500398	225500399	A00252:305:HG52NDSX5:1:1440:13322:13291/1	60	-
chr1	225507656	225507657	A00252:305:HG52NDSX5:1:1101:24831:23891/1	60	-
chr1	225526700	225526701	A00252:305:HG52NDSX5:1:1143:19515:6762/1	60	+
chr1	225555566	225555567	A00252:305:HG52NDSX5:1:1403:13485:10817/1	60	-
chr1	225605797	225605798	A00252:305:HG52NDSX5:1:1116:19741:2174/1	60	+
chr1	225640275	225640276	A00252:305:HG52NDSX5:1:1144:3658:5228/1	60	+
chr1	225764930	225764931	A00252:305:HG52NDSX5:1:2576:28637:1047	60	+
chr1	225877582	225877583	A00252:305:HG52NDSX5:2:1133:18783:18176	60	-
chr1	226049174	226049175	A00252:305:HG52NDSX5:1:1662:16116:21856	60	-
chr1	226228714	226228715	A00252:305:HG52NDSX5:1:1319:8974:34100/1	60	+
chr1	226230782	226230783	A00252:305:HG52NDSX5:1:1136:6081:32503/1	60	-
chr1	226230826	226230827	A00252:305:HG52NDSX5:1:1309:16929:20290/1	60	+
chr1	226231497	226231498	A00252:305:HG52NDSX5:1:1144:8603:20243/1	60	+
chr1	226233338	226233339	A00252:305:HG52NDSX5:1:1422:5376:36761/1	60	-
chr1	226246897	226246898	A00252:305:HG52NDSX5:1:1149:9679:16689/1	60	+
chr1	226248667	226248668	A00252:305:HG52NDSX5:1:1264:11568:14826/1	60	-
chr1	226259366	226259367	A00252:305:HG52NDSX5:1:1251:15619:21966/1	60	+
chr1	226259367	226259368	A00252:305:HG52NDSX5:4:2473:29279:18317	60	+
chr1	226267019	226267020	A00252:305:HG52NDSX5:2:1437:20582:26678/1	60	-
chr1	226273352	226273353	A00252:305:HG52NDSX5:2:2205:2356:1658	60	-
chr1	226284993	226284994	A00252:305:HG52NDSX5:1:2548:12617:25316/1	60	+
chr1	226285143	226285144	A00252:305:HG52NDSX5:1:2614:18385:9314	60	-
chr1	226287122	226287123	A00252:305:HG52NDSX5:1:1210:18864:2628/1	60	+
chr1	226288201	226288202	A00252:305:HG52NDSX5:2:1367:17662:10347/1	60	-
chr1	226298805	226298806	A00252:305:HG52NDSX5:1:2118:15094:14262/1	60	-
chr1	226306598	226306599	A00252:305:HG52NDSX5:1:1147:20672:16845/1	60	-
chr1	226344781	226344782	A00252:305:HG52NDSX5:4:1101:20039:29935	60	+
chr1	226587663	226587664	A00252:305:HG52NDSX5:4:1561:13991:23782/1	60	-
chr1	226729969	226729970	A00252:305:HG52NDSX5:1:1315:21169:26631/1	60	+
chr1	226734857	226734858	A00252:305:HG52NDSX5:1:2520:13575:6715/1	60	-
chr1	226936432	226936433	A00252:305:HG52NDSX5:2:1272:16613:34710/1	60	-
chr1	227566915	227566916	A00252:305:HG52NDSX5:1:2677:6298:37043/1	60	+
chr1	227614219	227614220	A00252:305:HG52NDSX5:1:1229:15022:4961/1	60	+
chr1	227755468	227755469	A00252:305:HG52NDSX5:1:1440:19162:19241/1	60	+
chr1	228084500	228084501	A00252:305:HG52NDSX5:4:1229:31919:31626	60	+
chr1	228086719	228086720	A00252:305:HG52NDSX5:1:1333:13557:24314/1	60	+
chr1	228087357	228087358	A00252:305:HG52NDSX5:1:2238:4707:20384/1	60	+
chr1	228091478	228091479	A00252:305:HG52NDSX5:4:2466:18783:21057/1	60	-
chr1	228097704	228097705	A00252:305:HG52NDSX5:1:1259:3685:24784/1	60	-
chr1	228098554	228098555	A00252:305:HG52NDSX5:1:1504:8413:22795/1	60	+
chr1	228106462	228106463	A00252:305:HG52NDSX5:1:2640:20184:23171/1	60	-
chr1	228148942	228148943	A00252:305:HG52NDSX5:1:2423:15700:4695	60	-
chr1	228169125	228169126	A00252:305:HG52NDSX5:1:1311:10502:22310	60	+
chr1	228196085	228196086	A00252:305:HG52NDSX5:1:1268:10176:12320	60	+
chr1	228203340	228203341	A00252:305:HG52NDSX5:4:1664:27163:4570	60	-
chr1	228225360	228225361	A00252:305:HG52NDSX5:1:1464:21242:5650/1	60	-
chr1	228227835	228227836	A00252:305:HG52NDSX5:4:2312:1841:7968	60	-
chr1	228228043	228228044	A00252:305:HG52NDSX5:1:1174:28076:34272/1	60	+
chr1	228228044	228228045	A00252:305:HG52NDSX5:4:2167:4924:28588	60	+
chr1	228228877	228228878	A00252:305:HG52NDSX5:3:1215:6912:30217/1	60	-
chr1	228229039	228229040	A00252:305:HG52NDSX5:3:1275:10113:10676/1	60	-
chr1	228229747	228229748	A00252:305:HG52NDSX5:1:2307:3052:17644	60	-
chr1	228229796	228229797	A00252:305:HG52NDSX5:2:1355:26359:26130/1	60	-
chr1	228229797	228229798	A00252:305:HG52NDSX5:1:1141:15356:14184/1	60	-
chr1	228230471	228230472	A00252:305:HG52NDSX5:1:1252:27471:28651/1	60	+
chr1	228230592	228230593	A00252:305:HG52NDSX5:1:1109:29134:26490/1	60	-
chr1	228231038	228231039	A00252:305:HG52NDSX5:1:1457:28167:20494/1	60	-
chr1	228232429	228232430	A00252:305:HG52NDSX5:1:1110:3622:32784/1	60	-
chr1	228233536	228233537	A00252:305:HG52NDSX5:1:1338:8802:22310/1	60	+
chr1	228233948	228233949	A00252:305:HG52NDSX5:1:2161:11162:19727/1	60	+
chr1	228234150	228234151	A00252:305:HG52NDSX5:1:1115:6750:31093	60	+
chr1	228234711	228234712	A00252:305:HG52NDSX5:1:1119:13892:1971/1	60	-
chr1	228234878	228234879	A00252:305:HG52NDSX5:1:2432:14208:16579/1	60	-
chr1	228236243	228236244	A00252:305:HG52NDSX5:1:1230:13042:16376/1	60	-
chr1	228236538	228236539	A00252:305:HG52NDSX5:1:1342:3631:26005	60	-
chr1	228242126	228242127	A00252:305:HG52NDSX5:1:2364:10990:24815/1	60	+
chr1	228245604	228245605	A00252:305:HG52NDSX5:2:1540:8865:36104	60	-
chr1	228253047	228253048	A00252:305:HG52NDSX5:1:1511:13042:14904/1	60	-
chr1	228253343	228253344	A00252:305:HG52NDSX5:2:1622:3034:20744/1	60	+
chr1	228254433	228254434	A00252:305:HG52NDSX5:1:1233:24822:29105	60	-
chr1	228254450	228254451	A00252:305:HG52NDSX5:1:1227:22164:4617	60	+
chr1	228254451	228254452	A00252:305:HG52NDSX5:4:2575:31964:30201	60	+
chr1	228258751	228258752	A00252:305:HG52NDSX5:2:1449:14760:1157/1	60	-
chr1	228261688	228261689	A00252:305:HG52NDSX5:3:1434:21920:10269	60	+
chr1	228262830	228262831	A00252:305:HG52NDSX5:1:1137:14470:9236/1	60	+
chr1	228262831	228262832	A00252:305:HG52NDSX5:1:2276:2338:20541	60	+
chr1	228263073	228263074	A00252:305:HG52NDSX5:4:2258:4300:35994/1	60	-
chr1	228265332	228265333	A00252:305:HG52NDSX5:1:1253:14561:26678/1	60	-
chr1	228265661	228265662	A00252:305:HG52NDSX5:1:1178:23321:13166	60	-
chr1	228266926	228266927	A00252:305:HG52NDSX5:1:1411:3495:12743	60	-
chr1	228267365	228267366	A00252:305:HG52NDSX5:1:1165:5330:36245/1	60	+
chr1	228267916	228267917	A00252:305:HG52NDSX5:4:2146:9995:9377	60	-
chr1	228267917	228267918	A00252:305:HG52NDSX5:1:1507:19849:14732	60	-
chr1	228295973	228295974	A00252:305:HG52NDSX5:1:2221:16749:9111	60	-
chr1	228320827	228320828	A00252:305:HG52NDSX5:1:1325:27561:12399/1	60	+
chr1	228323376	228323377	A00252:305:HG52NDSX5:2:2247:25762:33238	60	-
chr1	228324733	228324734	A00252:305:HG52NDSX5:1:1274:13883:33458/1	60	+
chr1	228325706	228325707	A00252:305:HG52NDSX5:1:1214:17481:4178	60	-
chr1	228325855	228325856	A00252:305:HG52NDSX5:1:1316:1588:11381/1	60	-
chr1	228325966	228325967	A00252:305:HG52NDSX5:1:1202:32199:25473/1	60	+
chr1	228325978	228325979	A00252:305:HG52NDSX5:1:1362:27010:1642/1	60	-
chr1	228326512	228326513	A00252:305:HG52NDSX5:1:1568:9796:5181/1	60	+
chr1	228326903	228326904	A00252:305:HG52NDSX5:2:1434:26196:13354	60	+
chr1	228326962	228326963	A00252:305:HG52NDSX5:3:1127:16432:11537/1	60	-
chr1	228327106	228327107	A00252:305:HG52NDSX5:1:1136:16495:19789/1	60	+
chr1	228327365	228327366	A00252:305:HG52NDSX5:1:2454:13376:23625	60	-
chr1	228328317	228328318	A00252:305:HG52NDSX5:1:1206:10827:34804/1	60	+
chr1	228328361	228328362	A00252:305:HG52NDSX5:2:2136:23619:25958/1	60	-
chr1	228328936	228328937	A00252:305:HG52NDSX5:2:1361:1425:1454	60	-
chr1	228331320	228331321	A00252:305:HG52NDSX5:3:1302:14570:26850/1	60	-
chr1	228393747	228393748	A00252:305:HG52NDSX5:4:1524:16893:3630	60	-
chr1	228404707	228404708	A00252:305:HG52NDSX5:1:1312:12581:20744/1	60	-
chr1	228404765	228404766	A00252:305:HG52NDSX5:1:1374:17761:15875/1	60	-
chr1	228421768	228421769	A00252:305:HG52NDSX5:1:1165:10050:24471/1	60	+
chr1	228493346	228493347	A00252:305:HG52NDSX5:1:1115:13015:13385/1	60	-
chr1	228493537	228493538	A00252:305:HG52NDSX5:1:1140:24153:23187	60	-
chr1	228496094	228496095	A00252:305:HG52NDSX5:1:1473:14931:30138	60	+
chr1	228496839	228496840	A00252:305:HG52NDSX5:1:1415:19081:16908/1	60	+
chr1	228497279	228497280	A00252:305:HG52NDSX5:1:2256:19117:2503/1	60	+
chr1	228497668	228497669	A00252:305:HG52NDSX5:1:1170:23538:10598/1	60	+
chr1	228649390	228649391	A00252:305:HG52NDSX5:4:2620:12400:25410/1	60	+
chr1	228651185	228651186	A00252:305:HG52NDSX5:1:2678:7853:30342/1	60	+
chr1	228652447	228652448	A00252:305:HG52NDSX5:1:2162:4300:36871	60	+
chr1	228652539	228652540	A00252:305:HG52NDSX5:1:1673:25084:12618/1	60	+
chr1	228652768	228652769	A00252:305:HG52NDSX5:2:2468:6397:5932	60	-
chr1	228655984	228655985	A00252:305:HG52NDSX5:1:1522:15103:36385/1	60	-
chr1	228657595	228657596	A00252:305:HG52NDSX5:2:1523:16631:22153	60	-
chr1	228692980	228692981	A00252:305:HG52NDSX5:1:1134:20166:15436/1	60	+
chr1	228714853	228714854	A00252:305:HG52NDSX5:1:1111:21856:29606/1	60	+
chr1	228714854	228714855	A00252:305:HG52NDSX5:2:2432:5782:2957/1	60	+
chr1	228714855	228714856	A00252:305:HG52NDSX5:1:2543:22770:29684/1	60	+
chr1	229246195	229246196	A00252:305:HG52NDSX5:4:1550:5285:28870	60	-
chr1	229262214	229262215	A00252:305:HG52NDSX5:1:1341:16812:34867/1	60	-
chr1	229280970	229280971	A00252:305:HG52NDSX5:1:1226:26169:2503/1	60	+
chr1	229285646	229285647	A00252:305:HG52NDSX5:1:1548:21956:18443/1	60	+
chr1	229286245	229286246	A00252:305:HG52NDSX5:1:1218:7238:30843/1	60	+
chr1	229288729	229288730	A00252:305:HG52NDSX5:1:1443:20943:10457/1	60	+
chr1	229295946	229295947	A00252:305:HG52NDSX5:1:1174:15393:29121/1	60	-
chr1	229299008	229299009	A00252:305:HG52NDSX5:1:2606:19397:33270/1	60	-
chr1	229299084	229299085	A00252:305:HG52NDSX5:2:2514:29460:22482	60	-
chr1	229300834	229300835	A00252:305:HG52NDSX5:1:1110:29215:13636	60	+
chr1	229302046	229302047	A00252:305:HG52NDSX5:1:2204:6334:2628	60	-
chr1	229303312	229303313	A00252:305:HG52NDSX5:1:1444:15863:26115/1	60	+
chr1	229303499	229303500	A00252:305:HG52NDSX5:1:1110:21088:2002/1	60	+
chr1	229304546	229304547	A00252:305:HG52NDSX5:1:1133:25572:28119/1	60	+
chr1	229306675	229306676	A00252:305:HG52NDSX5:1:1156:16161:31046	60	+
chr1	229306867	229306868	A00252:305:HG52NDSX5:1:1326:5412:18881	60	-
chr1	229306869	229306870	A00252:305:HG52NDSX5:1:2205:24939:35321	60	-
chr1	229307742	229307743	A00252:305:HG52NDSX5:1:1105:3125:34929/1	60	+
chr1	229308566	229308567	A00252:305:HG52NDSX5:1:1110:9652:33552	60	+
chr1	229308567	229308568	A00252:305:HG52NDSX5:2:1152:16477:18286	60	+
chr1	229309635	229309636	A00252:305:HG52NDSX5:1:1361:24795:36479/1	60	-
chr1	229310094	229310095	A00252:305:HG52NDSX5:1:1109:9136:19476/1	60	+
chr1	229314586	229314587	A00252:305:HG52NDSX5:3:1257:28980:14920/1	60	+
chr1	229316138	229316139	A00252:305:HG52NDSX5:1:1119:16477:28432/1	60	-
chr1	229318371	229318372	A00252:305:HG52NDSX5:1:1205:15058:27633/1	60	+
chr1	229321315	229321316	A00252:305:HG52NDSX5:1:1129:5502:2910/1	60	+
chr1	229322615	229322616	A00252:305:HG52NDSX5:1:1370:9706:23782/1	60	+
chr1	229324265	229324266	A00252:305:HG52NDSX5:1:1171:4191:28447/1	60	+
chr1	229330297	229330298	A00252:305:HG52NDSX5:1:1108:6750:24518	60	+
chr1	229333549	229333550	A00252:305:HG52NDSX5:1:1101:13792:4085/1	60	+
chr1	229336329	229336330	A00252:305:HG52NDSX5:1:1642:12192:18223/1	60	+
chr1	229337223	229337224	A00252:305:HG52NDSX5:1:1202:1994:29872/1	60	-
chr1	229338226	229338227	A00252:305:HG52NDSX5:1:2446:13141:1830	60	-
chr1	229339831	229339832	A00252:305:HG52NDSX5:1:1315:23565:27806/1	60	+
chr1	229446538	229446539	A00252:305:HG52NDSX5:1:1169:19407:14152/1	60	+
chr1	229447065	229447066	A00252:305:HG52NDSX5:1:1150:24297:30577/1	60	+
chr1	229447573	229447574	A00252:305:HG52NDSX5:2:2458:16450:28604	60	-
chr1	229451252	229451253	A00252:305:HG52NDSX5:1:1230:13386:23516	60	+
chr1	229451522	229451523	A00252:305:HG52NDSX5:1:1159:3296:26490	60	-
chr1	229459225	229459226	A00252:305:HG52NDSX5:1:1216:6253:20087/1	60	-
chr1	229460732	229460733	A00252:305:HG52NDSX5:1:1552:18484:27993	60	-
chr1	229462781	229462782	A00252:305:HG52NDSX5:1:1125:14217:21856/1	60	+
chr1	229464528	229464529	A00252:305:HG52NDSX5:2:2239:6668:10066	60	-
chr1	229465002	229465003	A00252:305:HG52NDSX5:1:2216:21459:25410	60	-
chr1	229466742	229466743	A00252:305:HG52NDSX5:1:2548:6280:29716/1	60	-
chr1	229482578	229482579	A00252:305:HG52NDSX5:1:1126:20302:22999/1	60	+
chr1	229483914	229483915	A00252:305:HG52NDSX5:1:1321:13503:21652/1	60	+
chr1	229492001	229492002	A00252:305:HG52NDSX5:1:1108:8495:6402/1	60	-
chr1	229492197	229492198	A00252:305:HG52NDSX5:2:2162:20591:3176/1	60	+
chr1	229498140	229498141	A00252:305:HG52NDSX5:1:1205:9860:19163/1	60	-
chr1	229498142	229498143	A00252:305:HG52NDSX5:1:2142:17915:19523/1	60	-
chr1	229500871	229500872	A00252:305:HG52NDSX5:1:1156:5927:3114/1	60	+
chr1	229501911	229501912	A00252:305:HG52NDSX5:3:1545:10312:25676	60	-
chr1	229503268	229503269	A00252:305:HG52NDSX5:1:2426:6108:9439/1	60	+
chr1	229519429	229519430	A00252:305:HG52NDSX5:1:1116:16613:33332	60	-
chr1	229521439	229521440	A00252:305:HG52NDSX5:1:1254:16441:7545/1	60	-
chr1	229532306	229532307	A00252:305:HG52NDSX5:1:1316:8567:33301/1	60	+
chr1	229532738	229532739	A00252:305:HG52NDSX5:1:1230:1072:3098/1	60	-
chr1	229533980	229533981	A00252:305:HG52NDSX5:1:2204:10800:35978	60	+
chr1	229538399	229538400	A00252:305:HG52NDSX5:1:1125:9200:15608/1	60	+
chr1	229539801	229539802	A00252:305:HG52NDSX5:1:1220:12843:26177/1	60	+
chr1	229541709	229541710	A00252:305:HG52NDSX5:4:2234:2040:7717	60	-
chr1	229542010	229542011	A00252:305:HG52NDSX5:2:2661:16071:5055/1	60	-
chr1	229547539	229547540	A00252:305:HG52NDSX5:1:1103:16830:35430/1	60	+
chr1	229548128	229548129	A00252:305:HG52NDSX5:2:1412:18331:15859/1	60	+
chr1	229548157	229548158	A00252:305:HG52NDSX5:4:2101:7355:5087	60	-
chr1	229548159	229548160	A00252:305:HG52NDSX5:2:2156:27172:11162/1	60	-
chr1	229569766	229569767	A00252:305:HG52NDSX5:1:1562:16875:17503	60	+
chr1	229596594	229596595	A00252:305:HG52NDSX5:2:2553:9751:22263/1	60	-
chr1	229608250	229608251	A00252:305:HG52NDSX5:2:1308:31702:20885/1	60	-
chr1	229609434	229609435	A00252:305:HG52NDSX5:1:1147:19560:33207/1	60	-
chr1	229621895	229621896	A00252:305:HG52NDSX5:1:1110:13160:19930/1	60	+
chr1	229627828	229627829	A00252:305:HG52NDSX5:1:1242:32615:16611	60	-
chr1	229652889	229652890	A00252:305:HG52NDSX5:3:2523:14796:1971	60	+
chr1	229657666	229657667	A00252:305:HG52NDSX5:1:1278:14669:22200/1	60	+
chr1	230069169	230069170	A00252:305:HG52NDSX5:1:1444:14615:30060/1	60	+
chr1	230081795	230081796	A00252:305:HG52NDSX5:1:1147:16523:32925/1	60	-
chr1	230095275	230095276	A00252:305:HG52NDSX5:1:1130:11749:8124/1	60	-
chr1	230100700	230100701	A00252:305:HG52NDSX5:4:2103:4734:17331	60	-
chr1	230144584	230144585	A00252:305:HG52NDSX5:1:2216:24605:20024/1	60	+
chr1	230167560	230167561	A00252:305:HG52NDSX5:2:2138:30978:30561	60	-
chr1	230181889	230181890	A00252:305:HG52NDSX5:1:2347:8205:32236	60	-
chr1	230205136	230205137	A00252:305:HG52NDSX5:1:1314:26657:8797/1	60	+
chr1	230205137	230205138	A00252:305:HG52NDSX5:3:1530:7184:3724	60	+
chr1	230216768	230216769	A00252:305:HG52NDSX5:1:1143:13964:11804/1	60	+
chr1	230229090	230229091	A00252:305:HG52NDSX5:1:1104:16360:31829/1	60	+
chr1	230229340	230229341	A00252:305:HG52NDSX5:1:1148:17445:19085/1	60	+
chr1	230236111	230236112	A00252:305:HG52NDSX5:1:1106:19587:1564	60	-
chr1	230236554	230236555	A00252:305:HG52NDSX5:1:1124:3152:22764/1	60	-
chr1	230236861	230236862	A00252:305:HG52NDSX5:1:1176:25753:9236/1	60	+
chr1	230251396	230251397	A00252:305:HG52NDSX5:1:1363:5584:5431/1	60	-
chr1	230251693	230251694	A00252:305:HG52NDSX5:1:1372:20094:16939/1	60	-
chr1	230661879	230661880	A00252:305:HG52NDSX5:1:1103:19352:24862/1	60	+
chr1	230662252	230662253	A00252:305:HG52NDSX5:1:1154:18656:10942/1	60	+
chr1	230662254	230662255	A00252:305:HG52NDSX5:2:2113:7256:20572/1	60	+
chr1	230664232	230664233	A00252:305:HG52NDSX5:3:1227:26359:31015/1	60	-
chr1	230716912	230716913	A00252:305:HG52NDSX5:1:2574:5665:6355/1	60	+
chr1	230740816	230740817	A00252:305:HG52NDSX5:3:1553:4987:19053/1	60	-
chr1	230928859	230928860	A00252:305:HG52NDSX5:1:1258:11198:15186/1	60	+
chr1	230948782	230948783	A00252:305:HG52NDSX5:1:1143:15121:9298/1	60	-
chr1	230952961	230952962	A00252:305:HG52NDSX5:1:1146:25509:30827/1	60	+
chr1	230953500	230953501	A00252:305:HG52NDSX5:3:1243:19235:23437	60	-
chr1	230959440	230959441	A00252:305:HG52NDSX5:2:2248:31150:20964/1	60	-
chr1	230965689	230965690	A00252:305:HG52NDSX5:1:1148:11171:20525/1	60	+
chr1	231251378	231251379	A00252:305:HG52NDSX5:1:1145:23402:4664/1	60	+
chr1	231404681	231404682	A00252:305:HG52NDSX5:1:1140:19669:22404/1	60	-
chr1	231412275	231412276	A00252:305:HG52NDSX5:1:1143:14226:11036	60	-
chr1	231539171	231539172	A00252:305:HG52NDSX5:1:1245:17526:23578/1	60	+
chr1	231544629	231544630	A00252:305:HG52NDSX5:2:1271:13765:2660/1	60	-
chr1	231549414	231549415	A00252:305:HG52NDSX5:1:1340:16351:12273/1	60	+
chr1	231636630	231636631	A00252:305:HG52NDSX5:1:1175:4499:21652/1	60	+
chr1	231650748	231650749	A00252:305:HG52NDSX5:1:1451:28131:13886/1	60	+
chr1	231824099	231824100	A00252:305:HG52NDSX5:1:1328:12599:15233/1	60	-
chr1	231884577	231884578	A00252:305:HG52NDSX5:2:2417:3287:2049/1	60	+
chr1	232018226	232018227	A00252:305:HG52NDSX5:3:2630:17788:26788/1	60	-
chr1	232480941	232480942	A00252:305:HG52NDSX5:4:1643:1850:25833	60	-
chr1	232495404	232495405	A00252:305:HG52NDSX5:4:1116:21097:20807/1	60	-
chr1	232862741	232862742	A00252:305:HG52NDSX5:1:1547:7084:11381/1	60	+
chr1	232888081	232888082	A00252:305:HG52NDSX5:4:1450:22055:6652/1	60	-
chr1	232957454	232957455	A00252:305:HG52NDSX5:1:1364:6307:31798	60	+
chr1	233039464	233039465	A00252:305:HG52NDSX5:1:2552:18855:7310/1	60	+
chr1	233047734	233047735	A00252:305:HG52NDSX5:1:1133:25473:17957	60	+
chr1	233072600	233072601	A00252:305:HG52NDSX5:1:1318:4924:17566/1	60	+
chr1	233115919	233115920	A00252:305:HG52NDSX5:1:1448:15176:29872/1	60	-
chr1	233232638	233232639	A00252:305:HG52NDSX5:1:1239:10375:5212/1	60	+
chr1	233260066	233260067	A00252:305:HG52NDSX5:4:2309:16468:26224	60	-
chr1	233351752	233351753	A00252:305:HG52NDSX5:1:1143:13078:22827/1	60	-
chr1	233912320	233912321	A00252:305:HG52NDSX5:2:2309:3540:5619/1	60	-
chr1	234144707	234144708	A00252:305:HG52NDSX5:2:2628:27199:26146	60	+
chr1	234462237	234462238	A00252:305:HG52NDSX5:1:1103:12038:29450/1	60	+
chr1	234462238	234462239	A00252:305:HG52NDSX5:2:2243:1931:6214	60	+
chr1	234462242	234462243	A00252:305:HG52NDSX5:3:2107:7808:17362	60	+
chr1	234843840	234843841	A00252:305:HG52NDSX5:1:2230:11686:13839	60	+
chr1	235009142	235009143	A00252:305:HG52NDSX5:1:1224:7654:33066/1	60	-
chr1	235043792	235043793	A00252:305:HG52NDSX5:1:1544:15049:25363/1	60	+
chr1	235214835	235214836	A00252:305:HG52NDSX5:1:1137:12852:33990/1	60	-
chr1	235234138	235234139	A00252:305:HG52NDSX5:1:1143:16893:34695/1	60	+
chr1	235241613	235241614	A00252:305:HG52NDSX5:1:2171:22408:11772/1	60	-
chr1	235246300	235246301	A00252:305:HG52NDSX5:4:2307:18050:30655/1	60	-
chr1	235246301	235246302	A00252:305:HG52NDSX5:2:1414:23909:29528	60	-
chr1	235248793	235248794	A00252:305:HG52NDSX5:4:1549:7835:12430/1	60	-
chr1	235252469	235252470	A00252:305:HG52NDSX5:1:2412:16080:9831/1	60	+
chr1	235259933	235259934	A00252:305:HG52NDSX5:1:2635:27624:16329/1	60	+
chr1	235278967	235278968	A00252:305:HG52NDSX5:1:1148:19443:14873/1	60	+
chr1	235278968	235278969	A00252:305:HG52NDSX5:2:2650:11469:17566/1	60	+
chr1	235281577	235281578	A00252:305:HG52NDSX5:1:2423:10818:2534/1	60	-
chr1	235404704	235404705	A00252:305:HG52NDSX5:4:2268:1307:29496/1	60	+
chr1	235645673	235645674	A00252:305:HG52NDSX5:1:1314:15646:3662	60	+
chr1	235754631	235754632	A00252:305:HG52NDSX5:4:1508:9625:10895	60	-
chr1	235771614	235771615	A00252:305:HG52NDSX5:1:1627:8865:26804/1	60	+
chr1	235772292	235772293	A00252:305:HG52NDSX5:1:1125:8576:20102/1	60	+
chr1	235781966	235781967	A00252:305:HG52NDSX5:2:1143:26549:26334/1	60	-
chr1	236180774	236180775	A00252:305:HG52NDSX5:2:1302:10122:29794	60	-
chr1	236216333	236216334	A00252:305:HG52NDSX5:1:1452:12816:10128	60	-
chr1	236403479	236403480	A00252:305:HG52NDSX5:1:2561:20039:30968	60	-
chr1	236767777	236767778	A00252:305:HG52NDSX5:3:1430:2564:1548/1	60	+
chr1	237567183	237567184	A00252:305:HG52NDSX5:1:1126:11433:6480/1	60	-
chr1	237625811	237625812	A00252:305:HG52NDSX5:1:1110:2465:35665/1	60	+
chr1	237702191	237702192	A00252:305:HG52NDSX5:1:1436:20564:15937/1	60	+
chr1	237724919	237724920	A00252:305:HG52NDSX5:2:1304:6388:5697	60	+
chr1	238637104	238637105	A00252:305:HG52NDSX5:4:1578:22028:29841	60	-
chr1	239299082	239299083	A00252:305:HG52NDSX5:3:1131:3378:11694/1	60	+
chr1	239633012	239633013	A00252:305:HG52NDSX5:1:1226:7148:35227/1	60	-
chr1	239677997	239677998	A00252:305:HG52NDSX5:1:1150:17553:14700/1	60	+
chr1	239725807	239725808	A00252:305:HG52NDSX5:1:1107:21251:7795/1	60	+
chr1	239727578	239727579	A00252:305:HG52NDSX5:1:2524:14425:36933	60	-
chr1	239763235	239763236	A00252:305:HG52NDSX5:1:1436:27841:10692/1	60	+
chr1	239763237	239763238	A00252:305:HG52NDSX5:4:2123:8820:29356	60	+
chr1	240584223	240584224	A00252:305:HG52NDSX5:1:2406:31304:15843/1	60	+
chr1	244428032	244428033	A00252:305:HG52NDSX5:1:1219:1307:9048/1	60	+
chr1	244447818	244447819	A00252:305:HG52NDSX5:1:1228:17978:1626/1	60	-
chr1	244685852	244685853	A00252:305:HG52NDSX5:1:1130:13322:30420/1	60	-
chr1	244850393	244850394	A00252:305:HG52NDSX5:1:1215:4625:12540/1	60	+
chr1	244851804	244851805	A00252:305:HG52NDSX5:1:1549:26937:27727	60	-
chr1	244856229	244856230	A00252:305:HG52NDSX5:3:1439:2293:34522	60	-
chr1	244856565	244856566	A00252:305:HG52NDSX5:1:1570:7473:21480	60	-
chr1	244972801	244972802	A00252:305:HG52NDSX5:1:1212:14886:29747/1	60	-
chr1	244973492	244973493	A00252:305:HG52NDSX5:1:1117:27308:4225/1	60	-
chr1	245007924	245007925	A00252:305:HG52NDSX5:2:2372:24478:19774	60	+
chr1	245013119	245013120	A00252:305:HG52NDSX5:1:1219:9489:15546/1	60	+
chr1	245013677	245013678	A00252:305:HG52NDSX5:1:1271:3866:33332/1	60	+
chr1	245204643	245204644	A00252:305:HG52NDSX5:4:2542:23330:31187	60	+
chr1	246064411	246064412	A00252:305:HG52NDSX5:1:1116:19723:12508/1	60	+
chr1	246134003	246134004	A00252:305:HG52NDSX5:1:1161:22652:36652/1	60	+
chr1	246139529	246139530	A00252:305:HG52NDSX5:3:2104:15284:23797/1	60	-
chr1	246189650	246189651	A00252:305:HG52NDSX5:1:1125:15139:25457/1	60	-
chr1	246213691	246213692	A00252:305:HG52NDSX5:3:1452:12762:19116/1	60	-
chr1	246246333	246246334	A00252:305:HG52NDSX5:1:1119:10827:8876/1	60	-
chr1	246355135	246355136	A00252:305:HG52NDSX5:1:1141:20916:15389/1	60	+
chr1	246631609	246631610	A00252:305:HG52NDSX5:1:1313:10845:9972/1	60	-
chr1	246752800	246752801	A00252:305:HG52NDSX5:1:1128:16495:31438/1	60	-
chr1	246764677	246764678	A00252:305:HG52NDSX5:1:1126:23764:10770/1	60	-
chr1	246848913	246848914	A00252:305:HG52NDSX5:1:1143:16604:18975/1	60	-
chr1	246852793	246852794	A00252:305:HG52NDSX5:1:1220:2853:27539/1	60	+
chr1	246876386	246876387	A00252:305:HG52NDSX5:1:1256:26666:17018/1	60	+
chr1	246878818	246878819	A00252:305:HG52NDSX5:1:2361:29514:24737/1	60	-
chr1	247145910	247145911	A00252:305:HG52NDSX5:4:2113:6470:5995	60	-
chr1	248920210	248920211	A00252:305:HG52NDSX5:4:1163:1994:8516	60	-
chr10	183592	183593	A00252:305:HG52NDSX5:1:1413:21432:8797/1	60	+
chr10	222787	222788	A00252:305:HG52NDSX5:1:1231:18900:34100	60	-
chr10	839411	839412	A00252:305:HG52NDSX5:1:1240:16514:6699/1	60	+
chr10	897786	897787	A00252:305:HG52NDSX5:3:1510:7753:24220/1	60	+
chr10	1557829	1557830	A00252:305:HG52NDSX5:2:2540:24641:15734/1	60	+
chr10	1953085	1953086	A00252:305:HG52NDSX5:2:2631:25165:30044/1	60	-
chr10	2327712	2327713	A00252:305:HG52NDSX5:2:1417:31566:3270	60	-
chr10	3073002	3073003	A00252:305:HG52NDSX5:1:1520:6804:8985/1	60	-
chr10	3083169	3083170	A00252:305:HG52NDSX5:1:1108:10583:29559/1	60	+
chr10	3134491	3134492	A00252:305:HG52NDSX5:3:2137:12771:14497	60	-
chr10	5180462	5180463	A00252:305:HG52NDSX5:2:1170:30237:31908/1	60	+
chr10	5426686	5426687	A00252:305:HG52NDSX5:2:1304:21350:22373	60	-
chr10	6447754	6447755	A00252:305:HG52NDSX5:1:1112:8205:22467/1	60	+
chr10	6511652	6511653	A00252:305:HG52NDSX5:1:1176:4010:30138/1	60	+
chr10	6595344	6595345	A00252:305:HG52NDSX5:1:2437:24469:10708/1	60	+
chr10	6847236	6847237	A00252:305:HG52NDSX5:1:1216:9986:29465/1	60	+
chr10	6893377	6893378	A00252:305:HG52NDSX5:3:1378:13440:22858/1	60	-
chr10	7398459	7398460	A00252:305:HG52NDSX5:4:2229:24867:22263/1	60	-
chr10	7920735	7920736	A00252:305:HG52NDSX5:2:1465:14895:2394	60	+
chr10	7958519	7958520	A00252:305:HG52NDSX5:1:1171:14561:1407/1	60	+
chr10	8067939	8067940	A00252:305:HG52NDSX5:1:1157:4698:13479/1	60	+
chr10	8217248	8217249	A00252:305:HG52NDSX5:2:2524:2058:20369	60	-
chr10	8289381	8289382	A00252:305:HG52NDSX5:1:2555:31349:33865	60	+
chr10	8407691	8407692	A00252:305:HG52NDSX5:1:2242:19479:25770/1	60	+
chr10	8774915	8774916	A00252:305:HG52NDSX5:2:1202:28501:35665	60	+
chr10	8781607	8781608	A00252:305:HG52NDSX5:1:1140:21983:24001/1	60	+
chr10	9207542	9207543	A00252:305:HG52NDSX5:1:1620:25988:14622/1	60	+
chr10	11545688	11545689	A00252:305:HG52NDSX5:3:1454:18186:3145/1	60	-
chr10	11604662	11604663	A00252:305:HG52NDSX5:3:1258:18954:23516/1	60	+
chr10	11931806	11931807	A00252:305:HG52NDSX5:1:1112:28113:25598/1	60	-
chr10	11954517	11954518	A00252:305:HG52NDSX5:2:2627:24551:21840	60	-
chr10	11954518	11954519	A00252:305:HG52NDSX5:3:2562:29197:19523/1	60	-
chr10	12230232	12230233	A00252:305:HG52NDSX5:4:1545:26078:23829	60	-
chr10	13266067	13266068	A00252:305:HG52NDSX5:4:1450:18304:22764	60	+
chr10	13598202	13598203	A00252:305:HG52NDSX5:1:1146:2067:21574/1	60	+
chr10	13967134	13967135	A00252:305:HG52NDSX5:1:2521:30355:14700	60	+
chr10	14155226	14155227	A00252:305:HG52NDSX5:2:1350:9326:12884	60	-
chr10	14373743	14373744	A00252:305:HG52NDSX5:2:1541:32759:6965	60	+
chr10	14869934	14869935	A00252:305:HG52NDSX5:1:2129:3848:7216	60	-
chr10	14869937	14869938	A00252:305:HG52NDSX5:1:2511:31828:33692	60	-
chr10	14871204	14871205	A00252:305:HG52NDSX5:1:1109:28592:3818/1	60	+
chr10	15788380	15788381	A00252:305:HG52NDSX5:3:1632:32597:28510/1	60	+
chr10	16314896	16314897	A00252:305:HG52NDSX5:2:2243:17644:36025/1	60	+
chr10	16693908	16693909	A00252:305:HG52NDSX5:1:1576:19162:4147/1	60	+
chr10	17099733	17099734	A00252:305:HG52NDSX5:1:1318:16523:27821/1	60	-
chr10	17176438	17176439	A00252:305:HG52NDSX5:1:2138:4164:4163/1	60	+
chr10	17501639	17501640	A00252:305:HG52NDSX5:2:1150:26937:31203	60	+
chr10	17665062	17665063	A00252:305:HG52NDSX5:1:1139:15275:16924/1	60	-
chr10	17703293	17703294	A00252:305:HG52NDSX5:1:1128:9986:30780/1	60	-
chr10	17729400	17729401	A00252:305:HG52NDSX5:1:1670:12418:20055/1	60	-
chr10	19485522	19485523	A00252:305:HG52NDSX5:3:2441:10095:7294	60	+
chr10	19708317	19708318	A00252:305:HG52NDSX5:1:1130:3839:16031/1	60	+
chr10	19708325	19708326	A00252:305:HG52NDSX5:4:2323:25889:20431/1	60	+
chr10	19708326	19708327	A00252:305:HG52NDSX5:4:2556:15429:35603/1	60	+
chr10	20133102	20133103	A00252:305:HG52NDSX5:2:2220:20835:16438/1	60	+
chr10	20339689	20339690	A00252:305:HG52NDSX5:1:1659:18701:9612/1	60	-
chr10	21239829	21239830	A00252:305:HG52NDSX5:2:1420:11008:24251	60	-
chr10	21287471	21287472	A00252:305:HG52NDSX5:4:1338:22679:5447	60	-
chr10	21657202	21657203	A00252:305:HG52NDSX5:4:1109:29532:1282/1	60	-
chr10	21681158	21681159	A00252:305:HG52NDSX5:1:1206:15763:20024/1	60	+
chr10	21681159	21681160	A00252:305:HG52NDSX5:2:2404:16278:16094	60	+
chr10	22698586	22698587	A00252:305:HG52NDSX5:4:2257:15275:5776	60	+
chr10	23624509	23624510	A00252:305:HG52NDSX5:3:1102:27561:4758	60	-
chr10	24016804	24016805	A00252:305:HG52NDSX5:1:2369:19397:12978/1	60	+
chr10	24143456	24143457	A00252:305:HG52NDSX5:1:2557:13141:3176/1	60	+
chr10	24537341	24537342	A00252:305:HG52NDSX5:4:2214:1172:11443/1	60	+
chr10	24961236	24961237	A00252:305:HG52NDSX5:4:1675:24514:8124/1	60	-
chr10	25025631	25025632	A00252:305:HG52NDSX5:1:1255:14606:32675/1	60	+
chr10	25030936	25030937	A00252:305:HG52NDSX5:4:1509:24099:32268	60	-
chr10	26508211	26508212	A00252:305:HG52NDSX5:1:2476:9281:36949/1	60	-
chr10	26548257	26548258	A00252:305:HG52NDSX5:2:2545:18584:11256	60	-
chr10	26751428	26751429	A00252:305:HG52NDSX5:1:2214:30960:14121	60	+
chr10	26757264	26757265	A00252:305:HG52NDSX5:1:1144:4173:7028/1	60	+
chr10	26776378	26776379	A00252:305:HG52NDSX5:4:2337:24731:20713/1	60	+
chr10	26793859	26793860	A00252:305:HG52NDSX5:1:1319:25400:28761/1	60	-
chr10	26851054	26851055	A00252:305:HG52NDSX5:1:2160:20618:25019	60	+
chr10	27035005	27035006	A00252:305:HG52NDSX5:1:1203:5918:14528/1	60	+
chr10	27056270	27056271	A00252:305:HG52NDSX5:2:2557:18674:25254	60	+
chr10	27079109	27079110	A00252:305:HG52NDSX5:2:1207:14326:14716/1	60	+
chr10	27150387	27150388	A00252:305:HG52NDSX5:4:1673:7880:7341/1	60	-
chr10	27150389	27150390	A00252:305:HG52NDSX5:2:1504:7102:23187	60	-
chr10	27151161	27151162	A00252:305:HG52NDSX5:2:1533:1678:26005/1	60	-
chr10	27452224	27452225	A00252:305:HG52NDSX5:2:2306:27742:8923/1	60	-
chr10	28812878	28812879	A00252:305:HG52NDSX5:1:1105:2654:32581/1	60	+
chr10	28812879	28812880	A00252:305:HG52NDSX5:1:1176:30535:26913	60	+
chr10	28812880	28812881	A00252:305:HG52NDSX5:3:1427:28583:30107	60	+
chr10	28823888	28823889	A00252:305:HG52NDSX5:1:1231:9146:27946/1	60	+
chr10	29274455	29274456	A00252:305:HG52NDSX5:1:2374:7491:33974/1	60	+
chr10	29457918	29457919	A00252:305:HG52NDSX5:4:2104:24035:18756	60	+
chr10	29472702	29472703	A00252:305:HG52NDSX5:1:2610:18358:18693	60	-
chr10	29820330	29820331	A00252:305:HG52NDSX5:4:2645:19922:26850	60	-
chr10	30869967	30869968	A00252:305:HG52NDSX5:1:1270:8693:9815/1	60	+
chr10	30890164	30890165	A00252:305:HG52NDSX5:1:1141:17842:26224/1	60	+
chr10	30890165	30890166	A00252:305:HG52NDSX5:2:2650:17363:21512	60	+
chr10	30987889	30987890	A00252:305:HG52NDSX5:3:1351:24939:20948	60	-
chr10	31324285	31324286	A00252:305:HG52NDSX5:1:2315:4047:27665/1	60	+
chr10	31354706	31354707	A00252:305:HG52NDSX5:1:2433:26775:31641	60	-
chr10	31374351	31374352	A00252:305:HG52NDSX5:1:1108:16821:12493	60	+
chr10	31380270	31380271	A00252:305:HG52NDSX5:1:1130:10945:4225/1	60	+
chr10	31833882	31833883	A00252:305:HG52NDSX5:1:1109:6976:19899/1	60	-
chr10	31837467	31837468	A00252:305:HG52NDSX5:1:1350:1398:14998/1	60	-
chr10	32000447	32000448	A00252:305:HG52NDSX5:1:1176:10547:26052/1	60	-
chr10	32139976	32139977	A00252:305:HG52NDSX5:2:1627:25192:30499/1	60	-
chr10	32286459	32286460	A00252:305:HG52NDSX5:1:1428:15718:5760/1	60	-
chr10	32471105	32471106	A00252:305:HG52NDSX5:2:1267:29966:31125/1	60	-
chr10	32605712	32605713	A00252:305:HG52NDSX5:1:1232:8901:14528/1	60	+
chr10	32736493	32736494	A00252:305:HG52NDSX5:3:1375:12545:36307	60	-
chr10	32865073	32865074	A00252:305:HG52NDSX5:3:2156:25961:36338	60	-
chr10	32907403	32907404	A00252:305:HG52NDSX5:1:2635:1705:32346/1	60	-
chr10	32932475	32932476	A00252:305:HG52NDSX5:1:1351:21540:19351/1	60	+
chr10	34151881	34151882	A00252:305:HG52NDSX5:2:2316:7401:19351/1	60	-
chr10	34225337	34225338	A00252:305:HG52NDSX5:3:2111:25084:6762	60	+
chr10	34337052	34337053	A00252:305:HG52NDSX5:1:1633:28275:22686/1	60	-
chr10	34392027	34392028	A00252:305:HG52NDSX5:2:2447:9706:27884/1	60	+
chr10	34447772	34447773	A00252:305:HG52NDSX5:1:1567:19732:24017	60	-
chr10	34961504	34961505	A00252:305:HG52NDSX5:3:2644:26847:11162	60	+
chr10	35062387	35062388	A00252:305:HG52NDSX5:1:1428:7509:16877	60	-
chr10	35162973	35162974	A00252:305:HG52NDSX5:1:2671:5358:2722	60	-
chr10	35386417	35386418	A00252:305:HG52NDSX5:2:1412:1841:17801/1	60	-
chr10	35998590	35998591	A00252:305:HG52NDSX5:4:2615:29414:16078	60	+
chr10	36764182	36764183	A00252:305:HG52NDSX5:3:2151:26377:24095	60	+
chr10	36804581	36804582	A00252:305:HG52NDSX5:1:1313:18313:18521	60	-
chr10	38045789	38045790	A00252:305:HG52NDSX5:3:2244:31575:14716	60	-
chr10	38194717	38194718	A00252:305:HG52NDSX5:1:1519:20148:5228	60	-
chr10	38813285	38813286	A00252:305:HG52NDSX5:1:1278:19705:13980	60	+
chr10	38957152	38957153	A00252:305:HG52NDSX5:2:2555:10854:12931/1	60	+
chr10	41562321	41562322	A00252:305:HG52NDSX5:4:2260:25247:7012	60	-
chr10	42310073	42310074	A00252:305:HG52NDSX5:1:2224:29903:22905	60	+
[truncated: 14,008 more rows]
