# Supplementary material for: HIV-1 capsid stability enables inositol phosphate-independent infection of target cells and promotes integration into genes
Source: PLoS Pathog. 2023 Jun 2;19(6):e1011423. doi: 10.1371/journal.ppat.1011423 (PMC10266667; doi:10.1371/journal.ppat.1011423)
Supplement: S3 Data — (TAR.GZ) [file ppat.1011423.s014.tar.gz › IPPK_KO/CA_P38A-T200I/Unique_hg38_integration_sites/9055-GS-0016.bed]

chr1	633986	633987	A00252:305:HG52NDSX5:1:1372:10131:1783/1	60	+
chr1	737791	737792	A00252:305:HG52NDSX5:4:1111:16242:26240/1	60	+
chr1	740460	740461	A00252:305:HG52NDSX5:1:1108:27335:16391/1	60	-
chr1	740461	740462	A00252:305:HG52NDSX5:1:1241:9073:29637/1	60	-
chr1	753796	753797	A00252:305:HG52NDSX5:1:1250:15049:32471/1	60	-
chr1	758362	758363	A00252:305:HG52NDSX5:1:1153:5014:20697/1	60	+
chr1	762485	762486	A00252:305:HG52NDSX5:1:1124:27516:22811/1	60	-
chr1	782137	782138	A00252:305:HG52NDSX5:1:1263:11867:21042/1	60	-
chr1	782343	782344	A00252:305:HG52NDSX5:1:1124:22019:26882/1	60	-
chr1	783702	783703	A00252:305:HG52NDSX5:1:1455:21630:20102/1	60	-
chr1	799686	799687	A00252:305:HG52NDSX5:1:2157:28076:18114	60	+
chr1	799722	799723	A00252:305:HG52NDSX5:4:2630:24514:10755	60	-
chr1	804415	804416	A00252:305:HG52NDSX5:1:2640:21395:25989/1	60	+
chr1	807781	807782	A00252:305:HG52NDSX5:1:1128:24641:8970/1	60	-
chr1	808389	808390	A00252:305:HG52NDSX5:1:1150:7618:33098/1	60	-
chr1	809692	809693	A00252:305:HG52NDSX5:1:1128:13304:11725	60	-
chr1	809726	809727	A00252:305:HG52NDSX5:1:1222:26549:31657/1	60	-
chr1	810560	810561	A00252:305:HG52NDSX5:1:1253:2980:30953/1	60	-
chr1	811019	811020	A00252:305:HG52NDSX5:1:1134:12527:24283/1	60	+
chr1	812875	812876	A00252:305:HG52NDSX5:1:1127:20989:25504/1	60	+
chr1	812877	812878	A00252:305:HG52NDSX5:4:2577:25690:26663	60	+
chr1	813174	813175	A00252:305:HG52NDSX5:1:1426:29812:19272/1	60	-
chr1	813575	813576	A00252:305:HG52NDSX5:1:1145:7835:33348/1	60	+
chr1	814071	814072	A00252:305:HG52NDSX5:1:2340:26982:19789/1	60	+
chr1	814144	814145	A00252:305:HG52NDSX5:4:1502:11116:8281/1	60	-
chr1	818868	818869	A00252:305:HG52NDSX5:4:1451:23764:34945/1	60	-
chr1	820045	820046	A00252:305:HG52NDSX5:1:1277:11125:18599/1	60	-
chr1	830461	830462	A00252:305:HG52NDSX5:4:1125:26250:18615/1	60	-
chr1	832189	832190	A00252:305:HG52NDSX5:1:1278:29125:8437/1	60	+
chr1	832578	832579	A00252:305:HG52NDSX5:1:2238:24252:4382/1	60	-
chr1	832579	832580	A00252:305:HG52NDSX5:1:2464:27679:7686/1	60	-
chr1	839009	839010	A00252:305:HG52NDSX5:1:1422:5376:11397	60	+
chr1	840101	840102	A00252:305:HG52NDSX5:1:2504:25120:13777/1	60	-
chr1	841029	841030	A00252:305:HG52NDSX5:4:2664:12219:19554/1	60	+
chr1	848511	848512	A00252:305:HG52NDSX5:2:2141:11894:7811	60	+
chr1	848514	848515	A00252:305:HG52NDSX5:1:1111:27389:11193/1	60	-
chr1	849360	849361	A00252:305:HG52NDSX5:1:1112:13214:12320/1	60	+
chr1	849361	849362	A00252:305:HG52NDSX5:2:2650:5122:12273	60	+
chr1	849933	849934	A00252:305:HG52NDSX5:1:1250:23231:32863/1	60	-
chr1	851539	851540	A00252:305:HG52NDSX5:2:2140:31412:33254	60	+
chr1	907066	907067	A00252:305:HG52NDSX5:3:1501:23393:7717	60	-
chr1	1016249	1016250	A00252:305:HG52NDSX5:1:1634:26494:5447/1	60	+
chr1	1097791	1097792	A00252:305:HG52NDSX5:1:1616:17924:24987/1	60	-
chr1	1099436	1099437	A00252:305:HG52NDSX5:1:1230:9191:6449/1	60	-
chr1	1101581	1101582	A00252:305:HG52NDSX5:1:2321:19271:35524	60	-
chr1	1101799	1101800	A00252:305:HG52NDSX5:1:2652:31304:24893	60	-
chr1	1102360	1102361	A00252:305:HG52NDSX5:1:2168:21730:29387/1	60	+
chr1	1103766	1103767	A00252:305:HG52NDSX5:2:2332:23393:36652	60	+
chr1	1111653	1111654	A00252:305:HG52NDSX5:1:1105:27480:19022/1	60	+
chr1	1190893	1190894	A00252:305:HG52NDSX5:1:2670:23158:20964	60	+
chr1	1221741	1221742	A00252:305:HG52NDSX5:1:2571:1967:9001	60	-
chr1	1222305	1222306	A00252:305:HG52NDSX5:2:1359:20880:34679	60	-
chr1	1252284	1252285	A00252:305:HG52NDSX5:1:1276:17924:3192	60	-
chr1	1256168	1256169	A00252:305:HG52NDSX5:2:2604:31485:25363	60	-
chr1	1256170	1256171	A00252:305:HG52NDSX5:1:1152:30572:27696/1	60	-
chr1	1256279	1256280	A00252:305:HG52NDSX5:1:2123:27742:28995/1	60	-
chr1	1262695	1262696	A00252:305:HG52NDSX5:1:2645:23185:21480	60	-
chr1	1263460	1263461	A00252:305:HG52NDSX5:1:1254:25997:8688/1	60	+
chr1	1264544	1264545	A00252:305:HG52NDSX5:2:2226:17101:29512	60	-
chr1	1271124	1271125	A00252:305:HG52NDSX5:1:1115:20998:33724/1	60	+
chr1	1277651	1277652	A00252:305:HG52NDSX5:1:1304:19289:17519/1	60	-
chr1	1278824	1278825	A00252:305:HG52NDSX5:1:1203:5647:7451/1	60	+
chr1	1279766	1279767	A00252:305:HG52NDSX5:4:2140:12545:9752	60	-
chr1	1313837	1313838	A00252:305:HG52NDSX5:1:1101:7039:28714/1	60	+
chr1	1314046	1314047	A00252:305:HG52NDSX5:3:1626:16089:1924	60	+
chr1	1314215	1314216	A00252:305:HG52NDSX5:1:1118:26720:2769/1	60	+
chr1	1316038	1316039	A00252:305:HG52NDSX5:2:1156:28917:31031	60	+
chr1	1316486	1316487	A00252:305:HG52NDSX5:1:1563:20699:2080/1	60	+
chr1	1317119	1317120	A00252:305:HG52NDSX5:1:1331:4273:27305	60	-
chr1	1317170	1317171	A00252:305:HG52NDSX5:2:1277:5023:15796	60	-
chr1	1317191	1317192	A00252:305:HG52NDSX5:1:2544:30499:22811	60	-
chr1	1317467	1317468	A00252:305:HG52NDSX5:1:1333:3043:22858/1	60	-
chr1	1317803	1317804	A00252:305:HG52NDSX5:2:2352:11794:36072	60	-
chr1	1346785	1346786	A00252:305:HG52NDSX5:1:1118:17933:34741/1	60	+
chr1	1388251	1388252	A00252:305:HG52NDSX5:2:1635:13376:15389	60	-
chr1	1390997	1390998	A00252:305:HG52NDSX5:1:1172:5692:5431/1	60	+
chr1	1391057	1391058	A00252:305:HG52NDSX5:4:1218:32136:24893/1	60	+
chr1	1391135	1391136	A00252:305:HG52NDSX5:1:2558:10022:9768/1	60	-
chr1	1391247	1391248	A00252:305:HG52NDSX5:1:2402:20274:9298	60	-
chr1	1391341	1391342	A00252:305:HG52NDSX5:2:1301:6144:23469	60	-
chr1	1391345	1391346	A00252:305:HG52NDSX5:1:1139:6253:16767/1	60	+
chr1	1391628	1391629	A00252:305:HG52NDSX5:1:1311:11704:33035/1	60	+
chr1	1392175	1392176	A00252:305:HG52NDSX5:1:1215:18810:20040/1	60	+
chr1	1392321	1392322	A00252:305:HG52NDSX5:1:1502:10330:18129/1	60	-
chr1	1392515	1392516	A00252:305:HG52NDSX5:2:1404:28167:33395	60	+
chr1	1392589	1392590	A00252:305:HG52NDSX5:1:1154:4110:23453/1	60	+
chr1	1392784	1392785	A00252:305:HG52NDSX5:1:1534:13819:20040/1	60	+
chr1	1392789	1392790	A00252:305:HG52NDSX5:4:2355:23457:27586/1	60	-
chr1	1393200	1393201	A00252:305:HG52NDSX5:1:1333:29731:30937	60	-
chr1	1393448	1393449	A00252:305:HG52NDSX5:1:1666:6298:5916	60	-
chr1	1393916	1393917	A00252:305:HG52NDSX5:1:1153:5638:25535/1	60	-
chr1	1394211	1394212	A00252:305:HG52NDSX5:4:2354:1642:19993/1	60	+
chr1	1394294	1394295	A00252:305:HG52NDSX5:1:1303:14262:14794/1	60	+
chr1	1396085	1396086	A00252:305:HG52NDSX5:1:1220:26467:14356/1	60	-
chr1	1397130	1397131	A00252:305:HG52NDSX5:1:1155:3893:15468/1	60	+
chr1	1398171	1398172	A00252:305:HG52NDSX5:3:2255:29984:17409	60	-
chr1	1403159	1403160	A00252:305:HG52NDSX5:3:1266:31512:20431	60	+
chr1	1404129	1404130	A00252:305:HG52NDSX5:1:2252:11107:3286/1	60	-
chr1	1405639	1405640	A00252:305:HG52NDSX5:1:1114:3929:35947/1	60	+
chr1	1473762	1473763	A00252:305:HG52NDSX5:1:1140:18620:30076/1	60	+
chr1	1475010	1475011	A00252:305:HG52NDSX5:1:1155:7943:2253/1	60	-
chr1	1481880	1481881	A00252:305:HG52NDSX5:1:2228:31186:17143/1	60	-
chr1	1482961	1482962	A00252:305:HG52NDSX5:3:2273:30825:31798	60	-
chr1	1483964	1483965	A00252:305:HG52NDSX5:1:1128:16468:11725/1	60	+
chr1	1521185	1521186	A00252:305:HG52NDSX5:2:1510:6768:36198	60	+
chr1	1558279	1558280	A00252:305:HG52NDSX5:2:1666:29215:22936	60	-
chr1	1568372	1568373	A00252:305:HG52NDSX5:3:2466:16676:7232	60	-
chr1	1569525	1569526	A00252:305:HG52NDSX5:2:2307:20862:24189	60	-
chr1	1646885	1646886	A00252:305:HG52NDSX5:1:2447:13792:25066/1	60	-
chr1	1651389	1651390	A00252:305:HG52NDSX5:1:1360:6623:19163/1	60	-
chr1	1656090	1656091	A00252:305:HG52NDSX5:1:1456:16504:22717/1	60	-
chr1	1656462	1656463	A00252:305:HG52NDSX5:1:1109:20356:19429/1	60	+
chr1	1656794	1656795	A00252:305:HG52NDSX5:1:1441:5113:18615/1	60	-
chr1	1664694	1664695	A00252:305:HG52NDSX5:4:1410:14588:3396	60	+
chr1	1719754	1719755	A00252:305:HG52NDSX5:2:1652:21712:32174	60	-
chr1	1762401	1762402	A00252:305:HG52NDSX5:1:1312:5032:34914/1	60	+
chr1	1768754	1768755	A00252:305:HG52NDSX5:4:1224:30707:22952	60	+
chr1	1768824	1768825	A00252:305:HG52NDSX5:2:2174:13530:18818	60	-
chr1	1792271	1792272	A00252:305:HG52NDSX5:2:1242:11641:8844	60	-
chr1	1792341	1792342	A00252:305:HG52NDSX5:1:1203:20925:3944/1	60	+
chr1	1799480	1799481	A00252:305:HG52NDSX5:4:1123:9417:4993/1	60	+
chr1	1801614	1801615	A00252:305:HG52NDSX5:2:1477:29658:7482	60	-
chr1	1804815	1804816	A00252:305:HG52NDSX5:3:2251:12093:26287	60	-
chr1	1810649	1810650	A00252:305:HG52NDSX5:1:1139:17870:31501/1	60	+
chr1	1810651	1810652	A00252:305:HG52NDSX5:2:1630:32814:27853	60	+
chr1	1812751	1812752	A00252:305:HG52NDSX5:2:1134:17833:12211	60	-
chr1	1817794	1817795	A00252:305:HG52NDSX5:3:2121:24288:36229	60	-
chr1	1821751	1821752	A00252:305:HG52NDSX5:1:1375:22345:12571/1	60	+
chr1	1823675	1823676	A00252:305:HG52NDSX5:1:1516:15962:26005/1	60	-
chr1	1823736	1823737	A00252:305:HG52NDSX5:1:1450:25220:9784/1	60	-
chr1	1830148	1830149	A00252:305:HG52NDSX5:1:1107:9905:14512/1	60	+
chr1	1832560	1832561	A00252:305:HG52NDSX5:4:2552:28266:35321	60	-
chr1	1837153	1837154	A00252:305:HG52NDSX5:1:2620:17065:7467/1	60	-
chr1	1837595	1837596	A00252:305:HG52NDSX5:1:1141:16523:24596/1	60	+
chr1	1839931	1839932	A00252:305:HG52NDSX5:1:1146:15302:30843/1	60	-
chr1	1844349	1844350	A00252:305:HG52NDSX5:2:1409:29053:36401	60	+
chr1	1844689	1844690	A00252:305:HG52NDSX5:1:1219:14959:8296/1	60	+
chr1	1852560	1852561	A00252:305:HG52NDSX5:4:1520:3857:16532/1	60	+
chr1	1864774	1864775	A00252:305:HG52NDSX5:4:1504:3920:30358/1	60	-
chr1	1886780	1886781	A00252:305:HG52NDSX5:1:1568:13711:10300/1	60	-
chr1	1887386	1887387	A00252:305:HG52NDSX5:1:1466:24912:29074	60	+
chr1	2261666	2261667	A00252:305:HG52NDSX5:1:1449:17354:16642/1	60	+
chr1	3019953	3019954	A00252:305:HG52NDSX5:1:1119:2582:31579/1	60	+
chr1	3626513	3626514	A00252:305:HG52NDSX5:1:1176:25943:16642/1	60	+
chr1	5654329	5654330	A00252:305:HG52NDSX5:4:2154:21893:34240/1	60	-
chr1	5995658	5995659	A00252:305:HG52NDSX5:1:2257:27489:26929/1	60	+
chr1	6132342	6132343	A00252:305:HG52NDSX5:4:1525:24514:30483/1	60	-
chr1	6188370	6188371	A00252:305:HG52NDSX5:1:2154:15004:8249/1	60	+
chr1	6232363	6232364	A00252:305:HG52NDSX5:3:2214:20880:3114	60	-
chr1	6812926	6812927	A00252:305:HG52NDSX5:1:1451:16188:10645/1	60	+
chr1	6820608	6820609	A00252:305:HG52NDSX5:1:1232:16242:36198/1	60	-
chr1	6825115	6825116	A00252:305:HG52NDSX5:4:2211:1127:13808/1	60	+
chr1	6825850	6825851	A00252:305:HG52NDSX5:1:2560:14787:27195/1	60	+
chr1	6833745	6833746	A00252:305:HG52NDSX5:1:2621:4679:20556/1	60	+
chr1	6870118	6870119	A00252:305:HG52NDSX5:2:1405:3242:18129	60	+
chr1	6870125	6870126	A00252:305:HG52NDSX5:3:2118:16749:13902	60	-
chr1	6870928	6870929	A00252:305:HG52NDSX5:2:1462:5068:35383	60	-
chr1	6886153	6886154	A00252:305:HG52NDSX5:1:1202:29686:25410/1	60	+
chr1	7802652	7802653	A00252:305:HG52NDSX5:1:1450:19461:3787/1	60	+
chr1	7853236	7853237	A00252:305:HG52NDSX5:4:1428:24677:22216/1	60	+
chr1	7884523	7884524	A00252:305:HG52NDSX5:1:1504:4047:1329/1	60	+
chr1	7968882	7968883	A00252:305:HG52NDSX5:1:1214:23818:26396/1	60	+
chr1	8414980	8414981	A00252:305:HG52NDSX5:1:1457:28465:11553/1	60	-
chr1	8437143	8437144	A00252:305:HG52NDSX5:1:1225:10592:14732/1	60	+
chr1	8475919	8475920	A00252:305:HG52NDSX5:2:1415:27001:4257	60	+
chr1	8519248	8519249	A00252:305:HG52NDSX5:1:1652:6967:22357/1	60	+
chr1	8537587	8537588	A00252:305:HG52NDSX5:4:1546:20139:4993/1	60	+
chr1	8544096	8544097	A00252:305:HG52NDSX5:1:1354:7880:23938/1	60	+
chr1	8576238	8576239	A00252:305:HG52NDSX5:2:2121:24804:9189	60	-
chr1	8597127	8597128	A00252:305:HG52NDSX5:2:1238:28510:30514	60	-
chr1	8614793	8614794	A00252:305:HG52NDSX5:2:2140:11270:36918	60	-
chr1	8616473	8616474	A00252:305:HG52NDSX5:1:1215:4300:27508/1	60	+
chr1	8621609	8621610	A00252:305:HG52NDSX5:1:2378:20220:34538/1	60	-
chr1	8623783	8623784	A00252:305:HG52NDSX5:1:1353:21151:4899/1	60	+
chr1	8623784	8623785	A00252:305:HG52NDSX5:4:2574:23764:4852/1	60	+
chr1	8628309	8628310	A00252:305:HG52NDSX5:1:1551:30843:7467/1	60	+
chr1	8640094	8640095	A00252:305:HG52NDSX5:2:1432:1859:25692	60	-
chr1	8640794	8640795	A00252:305:HG52NDSX5:3:1218:25373:17378	60	-
chr1	8641165	8641166	A00252:305:HG52NDSX5:4:1546:21251:5447	60	-
chr1	8641799	8641800	A00252:305:HG52NDSX5:1:1218:10104:33176/1	60	-
chr1	8644596	8644597	A00252:305:HG52NDSX5:1:1641:12048:6480/1	60	-
chr1	8664939	8664940	A00252:305:HG52NDSX5:1:1213:28447:23797	60	-
chr1	8740357	8740358	A00252:305:HG52NDSX5:1:1303:3278:31782/1	60	-
chr1	8746326	8746327	A00252:305:HG52NDSX5:2:2414:12626:21136	60	-
chr1	8761402	8761403	A00252:305:HG52NDSX5:1:1240:24433:36699/1	60	-
chr1	8802206	8802207	A00252:305:HG52NDSX5:1:2338:7771:4210/1	60	+
chr1	8871357	8871358	A00252:305:HG52NDSX5:4:2302:8666:27461/1	60	-
chr1	9149026	9149027	A00252:305:HG52NDSX5:2:2439:21504:24862	60	-
chr1	9240573	9240574	A00252:305:HG52NDSX5:2:1442:30906:35603	60	+
chr1	9254184	9254185	A00252:305:HG52NDSX5:1:1103:25735:24612/1	60	-
chr1	9551986	9551987	A00252:305:HG52NDSX5:1:2142:25870:18114	60	-
chr1	9553970	9553971	A00252:305:HG52NDSX5:3:2476:16179:17519	60	-
chr1	9559570	9559571	A00252:305:HG52NDSX5:1:1311:14950:28698/1	60	+
chr1	9559619	9559620	A00252:305:HG52NDSX5:4:2236:29848:23970	60	-
chr1	9570052	9570053	A00252:305:HG52NDSX5:1:1228:13150:21418	60	-
chr1	9654044	9654045	A00252:305:HG52NDSX5:3:2167:3414:22654	60	-
chr1	9654045	9654046	A00252:305:HG52NDSX5:2:2106:16071:32957	60	-
chr1	9654046	9654047	A00252:305:HG52NDSX5:2:2105:12680:27899	60	-
chr1	9654047	9654048	A00252:305:HG52NDSX5:4:2264:29017:6277	60	-
chr1	9742260	9742261	A00252:305:HG52NDSX5:1:1560:19470:24471/1	60	+
chr1	9781875	9781876	A00252:305:HG52NDSX5:2:2618:27588:11130	60	+
chr1	9813681	9813682	A00252:305:HG52NDSX5:1:1162:26964:5572/1	60	-
chr1	9821794	9821795	A00252:305:HG52NDSX5:1:2658:7473:29528/1	60	+
chr1	10040819	10040820	A00252:305:HG52NDSX5:1:1444:12897:29027	60	+
chr1	10122944	10122945	A00252:305:HG52NDSX5:1:1170:1479:31109/1	60	-
chr1	10138588	10138589	A00252:305:HG52NDSX5:1:1224:16767:23015/1	60	-
chr1	10157071	10157072	A00252:305:HG52NDSX5:1:1208:16785:37043/1	60	+
chr1	10237416	10237417	A00252:305:HG52NDSX5:2:1532:2374:32722	60	-
chr1	10264491	10264492	A00252:305:HG52NDSX5:1:1303:23927:23484/1	60	+
chr1	10270603	10270604	A00252:305:HG52NDSX5:1:1138:15845:36323/1	60	-
chr1	10276635	10276636	A00252:305:HG52NDSX5:1:2468:26087:24721/1	60	+
chr1	10279841	10279842	A00252:305:HG52NDSX5:2:1254:17571:33896	60	-
chr1	10281153	10281154	A00252:305:HG52NDSX5:2:1317:16957:15264	60	-
chr1	10282272	10282273	A00252:305:HG52NDSX5:1:1203:24505:10175/1	60	-
chr1	10293787	10293788	A00252:305:HG52NDSX5:3:2530:27552:18458	60	-
chr1	10302559	10302560	A00252:305:HG52NDSX5:1:2477:26883:24126/1	60	+
chr1	10306478	10306479	A00252:305:HG52NDSX5:2:1339:1063:3490	60	-
chr1	10315543	10315544	A00252:305:HG52NDSX5:1:1116:6153:12618/1	60	+
chr1	10319247	10319248	A00252:305:HG52NDSX5:2:2164:15917:25144	60	-
chr1	10453144	10453145	A00252:305:HG52NDSX5:1:2155:30147:2754/1	60	-
chr1	10516589	10516590	A00252:305:HG52NDSX5:1:1446:17553:27007/1	60	+
chr1	10544859	10544860	A00252:305:HG52NDSX5:1:1627:20283:35524/1	60	-
chr1	10546041	10546042	A00252:305:HG52NDSX5:1:1553:24424:33646/1	60	-
chr1	10575579	10575580	A00252:305:HG52NDSX5:4:1655:21540:19288/1	60	+
chr1	10582328	10582329	A00252:305:HG52NDSX5:1:1518:8404:20650/1	60	+
chr1	11018465	11018466	A00252:305:HG52NDSX5:3:1133:30581:22357	60	+
chr1	11084383	11084384	A00252:305:HG52NDSX5:2:1615:29487:19648	60	-
chr1	11122787	11122788	A00252:305:HG52NDSX5:2:1425:6650:8030	60	+
chr1	11122997	11122998	A00252:305:HG52NDSX5:1:2338:11966:2487/1	60	-
chr1	11154310	11154311	A00252:305:HG52NDSX5:1:1105:27751:25974/1	60	+
chr1	11184964	11184965	A00252:305:HG52NDSX5:1:1267:1705:20603/1	60	+
chr1	11218097	11218098	A00252:305:HG52NDSX5:1:1344:18909:35399/1	60	-
chr1	11220345	11220346	A00252:305:HG52NDSX5:4:2469:21558:13213	60	+
chr1	11224326	11224327	A00252:305:HG52NDSX5:1:1245:6596:5682/1	60	+
chr1	11224327	11224328	A00252:305:HG52NDSX5:3:2172:32895:28432	60	+
chr1	11224886	11224887	A00252:305:HG52NDSX5:1:1164:3784:34882/1	60	+
chr1	11229123	11229124	A00252:305:HG52NDSX5:4:1265:29803:30624/1	60	-
chr1	11576625	11576626	A00252:305:HG52NDSX5:1:1123:14669:19883/1	60	-
chr1	11628852	11628853	A00252:305:HG52NDSX5:3:1630:10845:37059	60	+
chr1	11814674	11814675	A00252:305:HG52NDSX5:4:1124:11523:1344	60	+
chr1	11984523	11984524	A00252:305:HG52NDSX5:2:1246:32000:4617	60	-
chr1	11999289	11999290	A00252:305:HG52NDSX5:1:1539:22318:18098/1	60	-
chr1	12020890	12020891	A00252:305:HG52NDSX5:3:1456:7274:13432	60	+
chr1	12297193	12297194	A00252:305:HG52NDSX5:1:1323:14290:14434/1	60	-
chr1	12347035	12347036	A00252:305:HG52NDSX5:1:1212:24316:5274/1	60	+
chr1	12347036	12347037	A00252:305:HG52NDSX5:2:1531:20708:6825	60	+
chr1	12347251	12347252	A00252:305:HG52NDSX5:2:2448:19750:6261	60	+
chr1	12349051	12349052	A00252:305:HG52NDSX5:2:1526:13214:13385	60	+
chr1	12354795	12354796	A00252:305:HG52NDSX5:4:1118:32307:18458/1	60	-
chr1	12355039	12355040	A00252:305:HG52NDSX5:1:1116:27218:9486/1	60	+
chr1	12372552	12372553	A00252:305:HG52NDSX5:2:1309:8458:35117	60	+
chr1	12380962	12380963	A00252:305:HG52NDSX5:1:1330:6614:36119/1	60	+
chr1	12392047	12392048	A00252:305:HG52NDSX5:1:1619:6994:13761/1	60	+
chr1	12410843	12410844	A00252:305:HG52NDSX5:2:1630:19244:28432	60	+
chr1	12428635	12428636	A00252:305:HG52NDSX5:1:1649:27136:28103	60	-
chr1	12447224	12447225	A00252:305:HG52NDSX5:2:2469:22932:34538	60	-
chr1	13486250	13486251	A00252:305:HG52NDSX5:1:2273:5927:7905/1	60	-
chr1	13486927	13486928	A00252:305:HG52NDSX5:3:2319:17409:15671	60	+
chr1	13569579	13569580	A00252:305:HG52NDSX5:1:2115:3784:19758/1	60	+
chr1	13661605	13661606	A00252:305:HG52NDSX5:3:1344:10926:36448	60	-
chr1	13710302	13710303	A00252:305:HG52NDSX5:1:1407:6614:2832/1	60	-
chr1	13758450	13758451	A00252:305:HG52NDSX5:2:2329:14208:35963	60	-
chr1	13764524	13764525	A00252:305:HG52NDSX5:3:2117:28366:14920	60	-
chr1	13787497	13787498	A00252:305:HG52NDSX5:1:2447:23628:24471/1	60	-
chr1	13793535	13793536	A00252:305:HG52NDSX5:3:2264:20998:27211	60	+
chr1	13793536	13793537	A00252:305:HG52NDSX5:1:1227:13449:23970/1	60	+
chr1	15307229	15307230	A00252:305:HG52NDSX5:1:1201:14299:30170/1	60	+
chr1	15307233	15307234	A00252:305:HG52NDSX5:2:1270:23023:9424	60	+
chr1	15532085	15532086	A00252:305:HG52NDSX5:2:2367:22083:14559	60	+
chr1	15570247	15570248	A00252:305:HG52NDSX5:1:1512:2519:20228/1	60	+
chr1	15655630	15655631	A00252:305:HG52NDSX5:2:1117:24912:21402/1	60	+
chr1	15659964	15659965	A00252:305:HG52NDSX5:1:1158:4679:3020/1	60	-
chr1	15841174	15841175	A00252:305:HG52NDSX5:3:1616:20808:16391	60	-
chr1	15852777	15852778	A00252:305:HG52NDSX5:1:1205:27154:10598/1	60	-
chr1	15874497	15874498	A00252:305:HG52NDSX5:4:1546:17146:8077/1	60	-
chr1	15888884	15888885	A00252:305:HG52NDSX5:3:1305:17942:32095	60	+
chr1	15895280	15895281	A00252:305:HG52NDSX5:1:1539:24930:3051/1	60	+
chr1	15900515	15900516	A00252:305:HG52NDSX5:2:2209:28402:12195	60	+
chr1	15901729	15901730	A00252:305:HG52NDSX5:1:1123:3468:37059/1	60	+
chr1	15903143	15903144	A00252:305:HG52NDSX5:2:2548:11351:5306	60	+
chr1	15908418	15908419	A00252:305:HG52NDSX5:1:1370:3938:22467/1	60	-
chr1	15909582	15909583	A00252:305:HG52NDSX5:1:1517:1949:13103/1	60	+
chr1	15910551	15910552	A00252:305:HG52NDSX5:4:2247:27434:34194	60	-
chr1	15911241	15911242	A00252:305:HG52NDSX5:1:1137:17806:26882/1	60	-
chr1	15913180	15913181	A00252:305:HG52NDSX5:4:1550:20057:27430/1	60	-
chr1	15919537	15919538	A00252:305:HG52NDSX5:4:2540:24189:28354	60	-
chr1	15920287	15920288	A00252:305:HG52NDSX5:1:1104:6126:32612/1	60	+
chr1	16130685	16130686	A00252:305:HG52NDSX5:4:1252:19976:12352/1	60	+
chr1	16172717	16172718	A00252:305:HG52NDSX5:3:2644:21296:7936	60	-
chr1	16262207	16262208	A00252:305:HG52NDSX5:1:1323:5791:33630/1	60	+
chr1	16265572	16265573	A00252:305:HG52NDSX5:1:2376:30002:34788/1	60	-
chr1	16291951	16291952	A00252:305:HG52NDSX5:1:1216:9588:12555/1	60	+
chr1	16307596	16307597	A00252:305:HG52NDSX5:1:2348:5529:21245	60	+
chr1	16372503	16372504	A00252:305:HG52NDSX5:1:1461:6768:28056/1	60	+
chr1	16481125	16481126	A00252:305:HG52NDSX5:1:1128:7527:1063/1	60	-
chr1	16604723	16604724	A00252:305:HG52NDSX5:1:1110:16278:16658/1	60	+
chr1	16608221	16608222	A00252:305:HG52NDSX5:1:2365:7726:18599/1	60	-
chr1	16608694	16608695	A00252:305:HG52NDSX5:1:1318:20428:16642/1	60	-
chr1	16641566	16641567	A00252:305:HG52NDSX5:1:1130:4670:31688/1	60	-
chr1	17036200	17036201	A00252:305:HG52NDSX5:1:2632:3152:12085/1	60	-
chr1	17042245	17042246	A00252:305:HG52NDSX5:3:2304:1172:33990	60	+
chr1	17434145	17434146	A00252:305:HG52NDSX5:1:1211:24957:10989/1	60	+
chr1	17781435	17781436	A00252:305:HG52NDSX5:3:1670:21423:10160	60	-
chr1	18153463	18153464	A00252:305:HG52NDSX5:2:1130:29469:15859/1	60	+
chr1	18696350	18696351	A00252:305:HG52NDSX5:3:2628:28492:22310	60	-
chr1	18834218	18834219	A00252:305:HG52NDSX5:2:2618:24876:36526	60	+
chr1	19130476	19130477	A00252:305:HG52NDSX5:2:1537:26259:8234	60	-
chr1	19158610	19158611	A00252:305:HG52NDSX5:4:2616:23158:22561/1	60	-
chr1	19163224	19163225	A00252:305:HG52NDSX5:1:1110:17635:20102/1	60	-
chr1	19173335	19173336	A00252:305:HG52NDSX5:4:1235:20799:17816/1	60	+
chr1	19176969	19176970	A00252:305:HG52NDSX5:1:1360:26937:21183/1	60	+
chr1	19184350	19184351	A00252:305:HG52NDSX5:3:2635:2465:23453	60	-
chr1	19200223	19200224	A00252:305:HG52NDSX5:3:1465:13593:2300	60	+
chr1	19435478	19435479	A00252:305:HG52NDSX5:1:2507:24460:13291	60	+
chr1	19455435	19455436	A00252:305:HG52NDSX5:2:2332:26567:33599	60	-
chr1	19457127	19457128	A00252:305:HG52NDSX5:1:1103:18123:16939/1	60	+
chr1	19616793	19616794	A00252:305:HG52NDSX5:1:1154:3965:13369/1	60	+
chr1	19619808	19619809	A00252:305:HG52NDSX5:1:1147:7753:23406/1	60	+
chr1	19871179	19871180	A00252:305:HG52NDSX5:1:1116:19289:35023/1	60	+
chr1	19887540	19887541	A00252:305:HG52NDSX5:1:1312:28881:24580/1	60	-
chr1	20754238	20754239	A00252:305:HG52NDSX5:1:1241:15356:36323/1	60	+
chr1	20767417	20767418	A00252:305:HG52NDSX5:2:1328:5466:31250	60	+
chr1	20777435	20777436	A00252:305:HG52NDSX5:1:1339:1488:34006/1	60	-
chr1	20802625	20802626	A00252:305:HG52NDSX5:1:2155:29161:16830/1	60	-
chr1	20825286	20825287	A00252:305:HG52NDSX5:1:1364:13557:31234/1	60	+
chr1	20834682	20834683	A00252:305:HG52NDSX5:1:2243:12924:9189/1	60	+
chr1	20855299	20855300	A00252:305:HG52NDSX5:1:1156:4246:31548/1	60	-
chr1	20859798	20859799	A00252:305:HG52NDSX5:2:1233:6967:25520	60	-
chr1	20876346	20876347	A00252:305:HG52NDSX5:3:2455:17906:36636	60	+
chr1	20894496	20894497	A00252:305:HG52NDSX5:1:2574:1118:22404/1	60	-
chr1	20897591	20897592	A00252:305:HG52NDSX5:1:2637:8757:19006/1	60	-
chr1	20899754	20899755	A00252:305:HG52NDSX5:4:1171:29071:20995/1	60	+
chr1	20905540	20905541	A00252:305:HG52NDSX5:2:2420:13123:22091	60	+
chr1	20913293	20913294	A00252:305:HG52NDSX5:1:1416:5159:33692/1	60	+
chr1	20943044	20943045	A00252:305:HG52NDSX5:1:2445:14009:32424/1	60	-
chr1	20950295	20950296	A00252:305:HG52NDSX5:4:1678:21423:22341/1	60	-
chr1	20955065	20955066	A00252:305:HG52NDSX5:1:1219:15926:4899/1	60	+
chr1	20976630	20976631	A00252:305:HG52NDSX5:2:1107:12662:33536	60	-
chr1	20979841	20979842	A00252:305:HG52NDSX5:2:1670:2013:24549	60	+
chr1	20985366	20985367	A00252:305:HG52NDSX5:1:1115:21649:13964/1	60	+
chr1	20996407	20996408	A00252:305:HG52NDSX5:1:1145:26060:18505/1	60	+
chr1	20997520	20997521	A00252:305:HG52NDSX5:1:1535:12048:5353/1	60	+
chr1	21004771	21004772	A00252:305:HG52NDSX5:1:2466:2691:1485/1	60	+
chr1	21005324	21005325	A00252:305:HG52NDSX5:2:1243:20826:2425	60	-
chr1	21005672	21005673	A00252:305:HG52NDSX5:1:2103:13358:15452	60	-
chr1	21017035	21017036	A00252:305:HG52NDSX5:1:2475:25075:4053	60	-
chr1	21033036	21033037	A00252:305:HG52NDSX5:1:1211:16387:5290	60	+
chr1	21049958	21049959	A00252:305:HG52NDSX5:1:2105:4101:15421/1	60	+
chr1	21056639	21056640	A00252:305:HG52NDSX5:1:2427:2935:34507/1	60	+
chr1	21056878	21056879	A00252:305:HG52NDSX5:2:1672:8106:34882	60	-
chr1	21059216	21059217	A00252:305:HG52NDSX5:3:2606:22878:27743	60	-
chr1	21065607	21065608	A00252:305:HG52NDSX5:1:1439:10041:22294/1	60	+
chr1	21067162	21067163	A00252:305:HG52NDSX5:1:1132:15121:33411/1	60	+
chr1	21083205	21083206	A00252:305:HG52NDSX5:1:1178:15890:26099/1	60	-
chr1	21085112	21085113	A00252:305:HG52NDSX5:1:1171:9679:21731/1	60	-
chr1	21090870	21090871	A00252:305:HG52NDSX5:1:2548:28076:30702	60	-
chr1	21103894	21103895	A00252:305:HG52NDSX5:1:1612:27543:14027/1	60	+
chr1	21135476	21135477	A00252:305:HG52NDSX5:1:1128:12581:5306/1	60	+
chr1	21142568	21142569	A00252:305:HG52NDSX5:2:1607:11207:23907	60	-
chr1	21142576	21142577	A00252:305:HG52NDSX5:2:1254:5032:6981	60	-
chr1	21710479	21710480	A00252:305:HG52NDSX5:1:1369:29405:11678/1	60	-
chr1	21727417	21727418	A00252:305:HG52NDSX5:2:1448:27299:1141	60	+
chr1	21733104	21733105	A00252:305:HG52NDSX5:1:1244:30445:9752/1	60	-
chr1	22081586	22081587	A00252:305:HG52NDSX5:1:2569:2763:9283/1	60	+
chr1	22083543	22083544	A00252:305:HG52NDSX5:3:1306:21368:21151	60	-
chr1	22086897	22086898	A00252:305:HG52NDSX5:4:1468:26512:19351/1	60	+
chr1	22640494	22640495	A00252:305:HG52NDSX5:4:1561:21233:2002/1	60	+
chr1	23041575	23041576	A00252:305:HG52NDSX5:1:1641:6714:9142/1	60	+
chr1	23048142	23048143	A00252:305:HG52NDSX5:4:1624:11035:25394/1	60	-
chr1	23050761	23050762	A00252:305:HG52NDSX5:1:1301:12048:12931/1	60	+
chr1	23061426	23061427	A00252:305:HG52NDSX5:1:1162:5502:23735/1	60	-
chr1	23063470	23063471	A00252:305:HG52NDSX5:2:2336:7030:11036	60	-
chr1	23074324	23074325	A00252:305:HG52NDSX5:1:1244:15989:36041/1	60	-
chr1	23079606	23079607	A00252:305:HG52NDSX5:2:1404:32072:24533	60	-
chr1	23121361	23121362	A00252:305:HG52NDSX5:1:1224:25328:8343/1	60	-
chr1	23161959	23161960	A00252:305:HG52NDSX5:2:1444:17535:36777	60	-
chr1	23233259	23233260	A00252:305:HG52NDSX5:4:1226:13521:13636/1	60	-
chr1	23289340	23289341	A00252:305:HG52NDSX5:4:2309:14407:14857/1	60	-
chr1	23296432	23296433	A00252:305:HG52NDSX5:1:1442:18927:27132/1	60	-
chr1	23302137	23302138	A00252:305:HG52NDSX5:1:1274:2510:25880/1	60	-
chr1	23302455	23302456	A00252:305:HG52NDSX5:1:1156:24722:13119/1	60	+
chr1	23303804	23303805	A00252:305:HG52NDSX5:1:2103:18096:30389/1	60	+
chr1	23304059	23304060	A00252:305:HG52NDSX5:2:1344:27670:23359	60	-
chr1	23307348	23307349	A00252:305:HG52NDSX5:4:1366:23167:5916/1	60	-
chr1	23308154	23308155	A00252:305:HG52NDSX5:1:1530:26567:23140/1	60	+
chr1	23308647	23308648	A00252:305:HG52NDSX5:1:1104:9408:9893/1	60	-
chr1	23312059	23312060	A00252:305:HG52NDSX5:1:1325:1895:10473/1	60	-
chr1	23313085	23313086	A00252:305:HG52NDSX5:1:1476:1542:29465/1	60	-
chr1	23315701	23315702	A00252:305:HG52NDSX5:2:2513:24207:19304	60	-
chr1	23318546	23318547	A00252:305:HG52NDSX5:2:1324:13178:29637	60	-
chr1	23339117	23339118	A00252:305:HG52NDSX5:1:1248:1741:11584/1	60	+
chr1	23355213	23355214	A00252:305:HG52NDSX5:2:2358:28221:23249	60	+
chr1	23413050	23413051	A00252:305:HG52NDSX5:1:1336:19533:27367/1	60	+
chr1	23413469	23413470	A00252:305:HG52NDSX5:1:1347:21061:12571/1	60	+
chr1	23692270	23692271	A00252:305:HG52NDSX5:2:2255:24451:11052	60	+
chr1	23692271	23692272	A00252:305:HG52NDSX5:2:2658:14714:3521	60	+
chr1	23903338	23903339	A00252:305:HG52NDSX5:3:2342:12608:31939	60	-
chr1	23970688	23970689	A00252:305:HG52NDSX5:2:1302:17626:35086	60	+
chr1	23975267	23975268	A00252:305:HG52NDSX5:2:1623:24822:13291	60	-
chr1	23975527	23975528	A00252:305:HG52NDSX5:4:1673:8974:33943/1	60	-
chr1	24072683	24072684	A00252:305:HG52NDSX5:4:1625:24044:32737/1	60	+
chr1	24437463	24437464	A00252:305:HG52NDSX5:1:1152:4906:22169/1	60	+
chr1	24463116	24463117	A00252:305:HG52NDSX5:1:2371:22110:12226/1	60	+
chr1	24615244	24615245	A00252:305:HG52NDSX5:1:1359:4029:19711	60	+
chr1	24646591	24646592	A00252:305:HG52NDSX5:1:1157:17806:33739/1	60	+
chr1	24653917	24653918	A00252:305:HG52NDSX5:4:1160:15365:12790/1	60	-
chr1	24669357	24669358	A00252:305:HG52NDSX5:1:1149:23321:18427/1	60	-
chr1	24674000	24674001	A00252:305:HG52NDSX5:2:1677:2618:32769	60	-
chr1	24805756	24805757	A00252:305:HG52NDSX5:1:2120:15402:24439/1	60	+
chr1	24825028	24825029	A00252:305:HG52NDSX5:3:1623:32398:27821	60	+
chr1	25139621	25139622	A00252:305:HG52NDSX5:1:1641:20410:1423/1	60	-
chr1	25350593	25350594	A00252:305:HG52NDSX5:2:2656:5177:6699	60	-
chr1	25361216	25361217	A00252:305:HG52NDSX5:1:1102:25102:32221/1	60	-
chr1	25429682	25429683	A00252:305:HG52NDSX5:1:1142:20139:9314/1	60	+
chr1	25444293	25444294	A00252:305:HG52NDSX5:4:1619:5267:9737/1	60	-
chr1	25446935	25446936	A00252:305:HG52NDSX5:1:1261:22146:32299/1	60	+
chr1	25453432	25453433	A00252:305:HG52NDSX5:3:1668:27715:28886	60	+
chr1	25472031	25472032	A00252:305:HG52NDSX5:1:1437:26901:14920/1	60	-
chr1	25477592	25477593	A00252:305:HG52NDSX5:1:1113:17924:1376/1	60	+
chr1	25484414	25484415	A00252:305:HG52NDSX5:1:1437:17454:35759/1	60	+
chr1	25839745	25839746	A00252:305:HG52NDSX5:1:1154:10474:13432/1	60	+
chr1	25840996	25840997	A00252:305:HG52NDSX5:2:1348:20175:1548	60	+
chr1	25887610	25887611	A00252:305:HG52NDSX5:3:1256:1579:21887	60	-
chr1	25901613	25901614	A00252:305:HG52NDSX5:1:1571:16712:10081/1	60	+
chr1	26098501	26098502	A00252:305:HG52NDSX5:4:2639:32307:11569/1	60	-
chr1	26119480	26119481	A00252:305:HG52NDSX5:2:2231:6596:32080	60	+
chr1	26124526	26124527	A00252:305:HG52NDSX5:2:1530:9679:23985	60	-
chr1	26124527	26124528	A00252:305:HG52NDSX5:1:1102:2338:25207/1	60	-
chr1	26240641	26240642	A00252:305:HG52NDSX5:4:1249:23927:27555/1	60	-
chr1	26258484	26258485	A00252:305:HG52NDSX5:1:1344:26051:33739/1	60	+
chr1	26261201	26261202	A00252:305:HG52NDSX5:2:1405:3296:23359	60	+
chr1	26270371	26270372	A00252:305:HG52NDSX5:1:1475:23475:19038/1	60	+
chr1	26436658	26436659	A00252:305:HG52NDSX5:1:1175:23800:14998/1	60	+
chr1	26453880	26453881	A00252:305:HG52NDSX5:1:1161:14416:21950/1	60	+
chr1	26479773	26479774	A00252:305:HG52NDSX5:4:1149:13612:32299/1	60	-
chr1	26490366	26490367	A00252:305:HG52NDSX5:1:1123:23610:13542/1	60	+
chr1	26490367	26490368	A00252:305:HG52NDSX5:3:1536:12319:16908	60	+
chr1	26700825	26700826	A00252:305:HG52NDSX5:1:1633:11849:7451/1	60	+
chr1	26712386	26712387	A00252:305:HG52NDSX5:2:2166:24316:8688	60	-
chr1	26712949	26712950	A00252:305:HG52NDSX5:3:2477:12147:26412	60	-
chr1	26713865	26713866	A00252:305:HG52NDSX5:2:2172:3685:36432	60	-
chr1	26714002	26714003	A00252:305:HG52NDSX5:1:1176:18050:5509/1	60	+
chr1	26715573	26715574	A00252:305:HG52NDSX5:1:1121:20528:14716/1	60	+
chr1	26717758	26717759	A00252:305:HG52NDSX5:1:1534:30101:4178/1	60	+
chr1	26718418	26718419	A00252:305:HG52NDSX5:4:2173:22354:6480	60	-
chr1	26734826	26734827	A00252:305:HG52NDSX5:1:1119:18846:34037/1	60	-
chr1	26735665	26735666	A00252:305:HG52NDSX5:4:1456:17996:18161/1	60	+
chr1	26737553	26737554	A00252:305:HG52NDSX5:3:1544:30798:10081	60	-
chr1	26737555	26737556	A00252:305:HG52NDSX5:2:1567:9100:26240	60	-
chr1	26739528	26739529	A00252:305:HG52NDSX5:1:1253:28094:8625/1	60	+
chr1	26739529	26739530	A00252:305:HG52NDSX5:2:1311:19280:17942	60	+
chr1	26740572	26740573	A00252:305:HG52NDSX5:1:1269:12997:20306/1	60	-
chr1	26756093	26756094	A00252:305:HG52NDSX5:2:1454:12418:36683	60	+
chr1	26766096	26766097	A00252:305:HG52NDSX5:1:1631:16188:21104/1	60	+
chr1	26843051	26843052	A00252:305:HG52NDSX5:1:1425:5014:2002/1	60	+
chr1	27149048	27149049	A00252:305:HG52NDSX5:1:1468:16568:3161/1	60	+
chr1	27263141	27263142	A00252:305:HG52NDSX5:1:2157:18358:2816/1	60	-
chr1	27458120	27458121	A00252:305:HG52NDSX5:1:1123:6171:7106/1	60	+
chr1	27458353	27458354	A00252:305:HG52NDSX5:1:1231:6216:15327/1	60	-
chr1	27482212	27482213	A00252:305:HG52NDSX5:1:1318:16586:6699/1	60	-
chr1	27486468	27486469	A00252:305:HG52NDSX5:1:1420:29884:30984/1	60	+
chr1	27786276	27786277	A00252:305:HG52NDSX5:1:1243:14217:22795/1	60	+
chr1	27794109	27794110	A00252:305:HG52NDSX5:1:2158:8323:27774	60	-
chr1	27867761	27867762	A00252:305:HG52NDSX5:1:2337:21414:23296/1	60	+
chr1	27971621	27971622	A00252:305:HG52NDSX5:1:2169:4038:16752/1	60	+
chr1	27971622	27971623	A00252:305:HG52NDSX5:1:1128:28872:33959/1	60	+
chr1	27985600	27985601	A00252:305:HG52NDSX5:3:2250:24316:4836	60	+
chr1	28007142	28007143	A00252:305:HG52NDSX5:1:1104:23674:22357/1	60	+
chr1	28020409	28020410	A00252:305:HG52NDSX5:1:1133:26630:33113/1	60	+
chr1	28032091	28032092	A00252:305:HG52NDSX5:3:1465:7066:20181	60	-
chr1	28037387	28037388	A00252:305:HG52NDSX5:1:1227:12463:36354/1	60	+
chr1	28038860	28038861	A00252:305:HG52NDSX5:1:1458:13819:10676	60	-
chr1	28046782	28046783	A00252:305:HG52NDSX5:1:1138:16342:10003	60	-
chr1	28056380	28056381	A00252:305:HG52NDSX5:1:1257:1696:15452/1	60	+
chr1	28057088	28057089	A00252:305:HG52NDSX5:3:1455:30165:25520	60	-
chr1	28060600	28060601	A00252:305:HG52NDSX5:1:1245:6334:6918/1	60	+
chr1	28065039	28065040	A00252:305:HG52NDSX5:4:1503:14145:2315/1	60	+
chr1	28070336	28070337	A00252:305:HG52NDSX5:4:1672:27887:26396	60	+
chr1	28070889	28070890	A00252:305:HG52NDSX5:1:1148:12590:32753/1	60	-
chr1	28084161	28084162	A00252:305:HG52NDSX5:2:2119:19967:29528	60	-
chr1	28395729	28395730	A00252:305:HG52NDSX5:2:2465:2654:35055	60	-
chr1	28399651	28399652	A00252:305:HG52NDSX5:4:1160:13286:11976/1	60	+
chr1	28411485	28411486	A00252:305:HG52NDSX5:1:2506:15736:33849	60	-
chr1	28413821	28413822	A00252:305:HG52NDSX5:1:1231:14163:36511/1	60	+
chr1	28415353	28415354	A00252:305:HG52NDSX5:2:1537:29188:33254	60	+
chr1	28415935	28415936	A00252:305:HG52NDSX5:4:2118:20790:9846/1	60	-
chr1	28416310	28416311	A00252:305:HG52NDSX5:1:1503:2727:3270/1	60	+
chr1	28423172	28423173	A00252:305:HG52NDSX5:1:1128:2157:17754/1	60	+
chr1	28423562	28423563	A00252:305:HG52NDSX5:4:1643:14651:32315/1	60	+
chr1	28430704	28430705	A00252:305:HG52NDSX5:4:2120:12472:19210	60	+
chr1	28436864	28436865	A00252:305:HG52NDSX5:1:1643:18358:29559/1	60	-
chr1	28439402	28439403	A00252:305:HG52NDSX5:1:1477:16685:36276/1	60	+
chr1	28467806	28467807	A00252:305:HG52NDSX5:1:1172:7093:20290/1	60	-
chr1	28482849	28482850	A00252:305:HG52NDSX5:2:2240:30761:9424	60	-
chr1	28490178	28490179	A00252:305:HG52NDSX5:2:2369:23167:34601	60	-
chr1	28502802	28502803	A00252:305:HG52NDSX5:1:1160:6135:4225	60	-
chr1	28635874	28635875	A00252:305:HG52NDSX5:1:2255:19262:22420/1	60	+
chr1	28739617	28739618	A00252:305:HG52NDSX5:1:1246:20238:14841/1	60	+
chr1	28830799	28830800	A00252:305:HG52NDSX5:1:1215:8639:3521/1	60	+
chr1	28974427	28974428	A00252:305:HG52NDSX5:1:1611:16586:17503/1	60	+
chr1	28989891	28989892	A00252:305:HG52NDSX5:1:1653:4218:1313/1	60	-
chr1	28994149	28994150	A00252:305:HG52NDSX5:1:1314:2600:25003/1	60	+
chr1	28997611	28997612	A00252:305:HG52NDSX5:1:2636:17092:22858/1	60	-
chr1	29015972	29015973	A00252:305:HG52NDSX5:1:1218:15230:4131/1	60	-
chr1	29031727	29031728	A00252:305:HG52NDSX5:1:1570:10303:34898/1	60	+
chr1	29033952	29033953	A00252:305:HG52NDSX5:1:1234:15365:35336/1	60	-
chr1	29038975	29038976	A00252:305:HG52NDSX5:1:1427:12834:7341/1	60	+
chr1	29048980	29048981	A00252:305:HG52NDSX5:1:1247:15022:4554/1	60	-
chr1	29050258	29050259	A00252:305:HG52NDSX5:1:1242:23005:1407/1	60	+
chr1	29054114	29054115	A00252:305:HG52NDSX5:4:2529:32832:35493	60	-
chr1	29073167	29073168	A00252:305:HG52NDSX5:1:1454:21178:14090/1	60	+
chr1	29073592	29073593	A00252:305:HG52NDSX5:1:1137:16920:18490/1	60	+
chr1	29082434	29082435	A00252:305:HG52NDSX5:1:1174:11044:31861/1	60	+
chr1	29084598	29084599	A00252:305:HG52NDSX5:1:1139:14624:28792/1	60	+
chr1	29178657	29178658	A00252:305:HG52NDSX5:4:1412:12382:7811	60	-
chr1	29178658	29178659	A00252:305:HG52NDSX5:2:1257:14199:3474	60	-
chr1	29199462	29199463	A00252:305:HG52NDSX5:2:1636:3803:6637	60	+
chr1	29287764	29287765	A00252:305:HG52NDSX5:3:1405:29170:35978	60	-
chr1	29776120	29776121	A00252:305:HG52NDSX5:4:2123:30951:32988/1	60	-
chr1	29909752	29909753	A00252:305:HG52NDSX5:3:1257:18828:22451	60	-
chr1	30967205	30967206	A00252:305:HG52NDSX5:2:1368:14633:10989	60	+
chr1	30981888	30981889	A00252:305:HG52NDSX5:4:2129:25599:16016	60	-
chr1	30985487	30985488	A00252:305:HG52NDSX5:4:2437:4996:29559	60	-
chr1	30985489	30985490	A00252:305:HG52NDSX5:2:1419:25509:33896	60	-
chr1	30986402	30986403	A00252:305:HG52NDSX5:1:1129:25988:35947/1	60	-
chr1	30987836	30987837	A00252:305:HG52NDSX5:1:1206:7057:2440/1	60	-
chr1	30993039	30993040	A00252:305:HG52NDSX5:1:1274:24343:26929	60	+
chr1	31004008	31004009	A00252:305:HG52NDSX5:1:1149:17020:29246/1	60	+
chr1	31007968	31007969	A00252:305:HG52NDSX5:1:1649:27308:28244/1	60	-
chr1	31017865	31017866	A00252:305:HG52NDSX5:1:1201:17065:13041/1	60	+
chr1	31020922	31020923	A00252:305:HG52NDSX5:1:2527:13639:34068/1	60	-
chr1	31022910	31022911	A00252:305:HG52NDSX5:1:1440:25238:7811	60	-
chr1	31026367	31026368	A00252:305:HG52NDSX5:1:1667:8983:37059/1	60	-
chr1	31264594	31264595	A00252:305:HG52NDSX5:1:2245:26992:26475/1	60	-
chr1	31300737	31300738	A00252:305:HG52NDSX5:1:1126:14995:9612/1	60	-
chr1	31318427	31318428	A00252:305:HG52NDSX5:1:1402:16712:18630/1	60	-
chr1	31320808	31320809	A00252:305:HG52NDSX5:1:2665:9236:21339/1	60	+
chr1	31349934	31349935	A00252:305:HG52NDSX5:4:2447:15555:9424	60	-
chr1	31350145	31350146	A00252:305:HG52NDSX5:1:1114:18484:13808/1	60	+
chr1	31557277	31557278	A00252:305:HG52NDSX5:2:2209:6072:20807	60	-
chr1	31833514	31833515	A00252:305:HG52NDSX5:1:1551:5050:27931/1	60	+
chr1	31893550	31893551	A00252:305:HG52NDSX5:1:1407:21649:7921/1	60	+
chr1	31909181	31909182	A00252:305:HG52NDSX5:1:1129:30110:2033	60	-
chr1	31909593	31909594	A00252:305:HG52NDSX5:2:1372:15356:5165	60	+
chr1	31914169	31914170	A00252:305:HG52NDSX5:1:2642:3486:14481/1	60	+
chr1	31914170	31914171	A00252:305:HG52NDSX5:1:2252:12780:12164	60	+
chr1	31914639	31914640	A00252:305:HG52NDSX5:4:2347:1425:34272	60	-
chr1	31914702	31914703	A00252:305:HG52NDSX5:1:1508:10673:10175/1	60	+
chr1	31917294	31917295	A00252:305:HG52NDSX5:2:1425:19678:30561	60	-
chr1	31918082	31918083	A00252:305:HG52NDSX5:3:2345:14868:22576	60	+
chr1	31918559	31918560	A00252:305:HG52NDSX5:1:1103:29071:7968/1	60	+
chr1	31926425	31926426	A00252:305:HG52NDSX5:1:1401:28519:17002/1	60	+
chr1	31926868	31926869	A00252:305:HG52NDSX5:3:2509:2926:35963	60	-
chr1	31930102	31930103	A00252:305:HG52NDSX5:1:1648:3305:17613/1	60	-
chr1	31930495	31930496	A00252:305:HG52NDSX5:2:2525:20853:15217	60	-
chr1	31930497	31930498	A00252:305:HG52NDSX5:1:1311:15022:15233	60	-
chr1	31931311	31931312	A00252:305:HG52NDSX5:4:1412:27932:18364/1	60	+
chr1	31931966	31931967	A00252:305:HG52NDSX5:3:2154:6442:29403	60	-
chr1	31932726	31932727	A00252:305:HG52NDSX5:2:2243:7600:25958	60	+
chr1	32018363	32018364	A00252:305:HG52NDSX5:1:1173:10700:6277/1	60	-
chr1	32019878	32019879	A00252:305:HG52NDSX5:4:2236:25798:35462	60	+
chr1	32022967	32022968	A00252:305:HG52NDSX5:1:1219:10294:6386/1	60	+
chr1	32051685	32051686	A00252:305:HG52NDSX5:1:1129:20103:30702/1	60	+
chr1	32145934	32145935	A00252:305:HG52NDSX5:2:1367:30743:20572	60	-
chr1	32152568	32152569	A00252:305:HG52NDSX5:1:1322:18132:33927/1	60	-
chr1	32564286	32564287	A00252:305:HG52NDSX5:1:1463:9299:30185/1	60	+
chr1	32621843	32621844	A00252:305:HG52NDSX5:1:1319:19795:8469/1	60	-
chr1	32627147	32627148	A00252:305:HG52NDSX5:4:1162:7012:12508/1	60	-
chr1	32634662	32634663	A00252:305:HG52NDSX5:2:1622:9417:3145	60	-
chr1	32636384	32636385	A00252:305:HG52NDSX5:2:1258:31964:9972	60	+
chr1	32652931	32652932	A00252:305:HG52NDSX5:1:2550:28094:26130/1	60	-
chr1	32668373	32668374	A00252:305:HG52NDSX5:2:1610:24623:33739	60	+
chr1	32747348	32747349	A00252:305:HG52NDSX5:4:2271:1524:11929/1	60	+
chr1	32765754	32765755	A00252:305:HG52NDSX5:2:2332:8214:19789	60	+
chr1	32814224	32814225	A00252:305:HG52NDSX5:1:1206:19407:37012/1	60	-
chr1	32827777	32827778	A00252:305:HG52NDSX5:2:1444:11071:20071	60	-
chr1	32832722	32832723	A00252:305:HG52NDSX5:3:2151:10791:28823	60	+
chr1	32843244	32843245	A00252:305:HG52NDSX5:1:1437:24975:8641	60	-
chr1	32849081	32849082	A00252:305:HG52NDSX5:1:1144:25599:36276/1	60	-
chr1	32850496	32850497	A00252:305:HG52NDSX5:4:1176:27896:32550/1	60	+
chr1	32943187	32943188	A00252:305:HG52NDSX5:1:1123:8838:4523/1	60	+
chr1	33008977	33008978	A00252:305:HG52NDSX5:1:1346:10773:17456/1	60	+
chr1	33012045	33012046	A00252:305:HG52NDSX5:1:2353:31259:28072/1	60	-
chr1	33098804	33098805	A00252:305:HG52NDSX5:1:1307:10547:16344/1	60	-
chr1	34297388	34297389	A00252:305:HG52NDSX5:2:1564:13530:18599	60	+
chr1	34997343	34997344	A00252:305:HG52NDSX5:1:1263:18430:15280/1	60	-
chr1	35002480	35002481	A00252:305:HG52NDSX5:1:1325:17942:8046/1	60	+
chr1	35002762	35002763	A00252:305:HG52NDSX5:1:1373:9977:14826/1	60	-
chr1	35012304	35012305	A00252:305:HG52NDSX5:1:2356:23809:27696/1	60	+
chr1	35015217	35015218	A00252:305:HG52NDSX5:2:1111:30978:26929	60	-
chr1	35016859	35016860	A00252:305:HG52NDSX5:1:1359:5186:34084/1	60	+
chr1	35017591	35017592	A00252:305:HG52NDSX5:2:1132:2700:2190	60	+
chr1	35017732	35017733	A00252:305:HG52NDSX5:2:1616:21703:22200	60	+
chr1	35104394	35104395	A00252:305:HG52NDSX5:1:1174:18593:29309/1	60	+
chr1	35111904	35111905	A00252:305:HG52NDSX5:4:1575:13621:19883	60	-
chr1	35116049	35116050	A00252:305:HG52NDSX5:1:1325:16387:31845/1	60	-
chr1	35116484	35116485	A00252:305:HG52NDSX5:1:1212:28429:5478/1	60	-
chr1	35189020	35189021	A00252:305:HG52NDSX5:1:1215:8241:30170/1	60	-
chr1	35306215	35306216	A00252:305:HG52NDSX5:1:1221:30373:17112/1	60	-
chr1	35309626	35309627	A00252:305:HG52NDSX5:2:1617:32190:36135	60	-
chr1	35326291	35326292	A00252:305:HG52NDSX5:1:1151:5981:7842/1	60	+
chr1	35340929	35340930	A00252:305:HG52NDSX5:3:2453:13666:1611	60	-
chr1	35348557	35348558	A00252:305:HG52NDSX5:1:1315:9733:28119/1	60	-
chr1	35349373	35349374	A00252:305:HG52NDSX5:1:2378:15411:32409	60	-
chr1	35353316	35353317	A00252:305:HG52NDSX5:1:2674:24948:18584/1	60	+
chr1	35361712	35361713	A00252:305:HG52NDSX5:1:1151:30065:27320/1	60	+
chr1	35365807	35365808	A00252:305:HG52NDSX5:1:1216:5611:23703/1	60	+
chr1	35371443	35371444	A00252:305:HG52NDSX5:1:1117:13883:30389/1	60	+
chr1	35386056	35386057	A00252:305:HG52NDSX5:3:2563:28004:31579	60	-
chr1	35386315	35386316	A00252:305:HG52NDSX5:2:1250:8404:5525	60	+
chr1	35387576	35387577	A00252:305:HG52NDSX5:1:1141:28881:33599/1	60	+
chr1	35389522	35389523	A00252:305:HG52NDSX5:3:2527:31421:17957	60	+
chr1	35393131	35393132	A00252:305:HG52NDSX5:1:1444:3839:7169/1	60	-
chr1	35399495	35399496	A00252:305:HG52NDSX5:1:1653:15736:10770/1	60	-
chr1	35405426	35405427	A00252:305:HG52NDSX5:1:2655:12581:35556/1	60	+
chr1	35406153	35406154	A00252:305:HG52NDSX5:1:2644:12391:2942	60	-
chr1	35407009	35407010	A00252:305:HG52NDSX5:2:1622:7916:3302	60	+
chr1	35415679	35415680	A00252:305:HG52NDSX5:1:1168:21341:26616/1	60	-
chr1	35616329	35616330	A00252:305:HG52NDSX5:4:1611:9245:10207/1	60	+
chr1	35617556	35617557	A00252:305:HG52NDSX5:1:1149:12201:34741/1	60	-
chr1	35626638	35626639	A00252:305:HG52NDSX5:1:1107:10239:24298/1	60	-
chr1	35749627	35749628	A00252:305:HG52NDSX5:1:1166:19144:4429/1	60	+
chr1	35749715	35749716	A00252:305:HG52NDSX5:4:1604:7862:26944/1	60	+
chr1	35756420	35756421	A00252:305:HG52NDSX5:1:2177:32163:2331	60	-
chr1	35824310	35824311	A00252:305:HG52NDSX5:4:1570:2184:3458/1	60	-
chr1	35877047	35877048	A00252:305:HG52NDSX5:1:1560:17616:19789/1	60	-
chr1	35877048	35877049	A00252:305:HG52NDSX5:4:1367:7952:34366/1	60	-
chr1	35909973	35909974	A00252:305:HG52NDSX5:2:2670:2003:36025	60	-
chr1	35942361	35942362	A00252:305:HG52NDSX5:1:1171:23628:17300/1	60	-
chr1	35954887	35954888	A00252:305:HG52NDSX5:1:1210:24171:35994/1	60	+
chr1	35969957	35969958	A00252:305:HG52NDSX5:1:1367:11559:1407/1	60	-
chr1	35980195	35980196	A00252:305:HG52NDSX5:1:2639:10972:8218/1	60	+
chr1	35998831	35998832	A00252:305:HG52NDSX5:1:1562:11975:29590/1	60	+
chr1	36005382	36005383	A00252:305:HG52NDSX5:3:1568:25464:21292	60	-
chr1	36008353	36008354	A00252:305:HG52NDSX5:1:1636:11984:21214/1	60	+
chr1	36017670	36017671	A00252:305:HG52NDSX5:1:1617:9733:1501/1	60	+
chr1	36060481	36060482	A00252:305:HG52NDSX5:2:1112:25617:21840/1	60	+
chr1	36237184	36237185	A00252:305:HG52NDSX5:4:2448:32316:24424/1	60	-
chr1	36264999	36265000	A00252:305:HG52NDSX5:1:1119:10022:34538/1	60	+
chr1	36269149	36269150	A00252:305:HG52NDSX5:1:1171:5882:4100/1	60	-
chr1	36269344	36269345	A00252:305:HG52NDSX5:1:1254:16260:32753/1	60	+
chr1	36369812	36369813	A00252:305:HG52NDSX5:4:1342:13123:25160/1	60	+
chr1	36909544	36909545	A00252:305:HG52NDSX5:1:2408:30626:18834	60	+
chr1	37493296	37493297	A00252:305:HG52NDSX5:2:1567:6967:20102	60	+
chr1	37493601	37493602	A00252:305:HG52NDSX5:1:1345:11595:15812/1	60	-
chr1	37593250	37593251	A00252:305:HG52NDSX5:1:1164:8757:19789/1	60	+
chr1	38177871	38177872	A00252:305:HG52NDSX5:2:1548:4453:12680	60	+
chr1	39003869	39003870	A00252:305:HG52NDSX5:1:1106:16450:20431/1	60	+
chr1	39007700	39007701	A00252:305:HG52NDSX5:1:1353:5032:36417/1	60	+
chr1	39121212	39121213	A00252:305:HG52NDSX5:3:2239:6108:9846	60	+
chr1	39200683	39200684	A00252:305:HG52NDSX5:1:1576:1561:3975/1	60	-
chr1	39217199	39217200	A00252:305:HG52NDSX5:3:2627:1389:6026	60	-
chr1	39273930	39273931	A00252:305:HG52NDSX5:1:1164:10990:9126/1	60	+
chr1	39274471	39274472	A00252:305:HG52NDSX5:2:2653:17264:4993	60	+
chr1	39276898	39276899	A00252:305:HG52NDSX5:3:2432:22815:14387	60	-
chr1	39277955	39277956	A00252:305:HG52NDSX5:1:1367:16432:26287/1	60	+
chr1	39295497	39295498	A00252:305:HG52NDSX5:1:1328:17119:3740/1	60	+
chr1	39317953	39317954	A00252:305:HG52NDSX5:1:1121:28212:3035/1	60	-
chr1	39318777	39318778	A00252:305:HG52NDSX5:2:2376:21414:11898	60	+
chr1	39320055	39320056	A00252:305:HG52NDSX5:1:1129:5231:6355/1	60	-
chr1	39324074	39324075	A00252:305:HG52NDSX5:1:1173:17390:19774/1	60	+
chr1	39328936	39328937	A00252:305:HG52NDSX5:1:1169:10059:30906/1	60	-
chr1	39357106	39357107	A00252:305:HG52NDSX5:4:1231:8802:6277/1	60	-
chr1	39357525	39357526	A00252:305:HG52NDSX5:2:2559:13892:21731	60	-
chr1	39360560	39360561	A00252:305:HG52NDSX5:1:1346:6008:6511/1	60	+
chr1	39365476	39365477	A00252:305:HG52NDSX5:1:1648:19877:15906/1	60	+
chr1	39366126	39366127	A00252:305:HG52NDSX5:3:2372:23113:15530	60	+
chr1	39396299	39396300	A00252:305:HG52NDSX5:3:1671:32696:35759	60	-
chr1	39396300	39396301	A00252:305:HG52NDSX5:3:1438:8052:34757	60	-
chr1	39432920	39432921	A00252:305:HG52NDSX5:1:1231:1271:5384/1	60	+
chr1	39437441	39437442	A00252:305:HG52NDSX5:1:2462:10095:30780/1	60	-
chr1	39471040	39471041	A00252:305:HG52NDSX5:1:1356:9968:28338/1	60	+
chr1	39567733	39567734	A00252:305:HG52NDSX5:2:1415:3468:31955	60	+
chr1	39836141	39836142	A00252:305:HG52NDSX5:1:2640:25310:17613	60	-
chr1	39836142	39836143	A00252:305:HG52NDSX5:1:1116:8061:5400/1	60	-
chr1	39840218	39840219	A00252:305:HG52NDSX5:2:1621:15582:9095	60	-
chr1	39853947	39853948	A00252:305:HG52NDSX5:1:1304:18222:1517/1	60	+
chr1	39858930	39858931	A00252:305:HG52NDSX5:3:1178:25165:35117	60	-
chr1	39879908	39879909	A00252:305:HG52NDSX5:3:1558:26341:33708	60	+
chr1	40064281	40064282	A00252:305:HG52NDSX5:1:2665:20166:8703/1	60	-
chr1	40127752	40127753	A00252:305:HG52NDSX5:1:1159:27552:7654/1	60	-
chr1	40172419	40172420	A00252:305:HG52NDSX5:1:1348:11758:10958/1	60	+
chr1	40193105	40193106	A00252:305:HG52NDSX5:3:1273:4896:25817	60	+
chr1	40197717	40197718	A00252:305:HG52NDSX5:2:1356:26973:4492	60	-
chr1	40207260	40207261	A00252:305:HG52NDSX5:1:1325:19171:34287/1	60	+
chr1	40219916	40219917	A00252:305:HG52NDSX5:2:2625:8748:30452	60	+
chr1	40229313	40229314	A00252:305:HG52NDSX5:4:2211:24903:13338	60	-
chr1	40234202	40234203	A00252:305:HG52NDSX5:3:1137:28727:10661	60	+
chr1	40290431	40290432	A00252:305:HG52NDSX5:1:2244:10791:19961/1	60	-
chr1	40455674	40455675	A00252:305:HG52NDSX5:1:1302:12726:11663/1	60	-
chr1	40461106	40461107	A00252:305:HG52NDSX5:3:2604:9778:32330	60	-
chr1	40545171	40545172	A00252:305:HG52NDSX5:1:1432:28718:28620/1	60	+
chr1	40711905	40711906	A00252:305:HG52NDSX5:4:2204:1443:33646/1	60	+
chr1	40714549	40714550	A00252:305:HG52NDSX5:1:1117:10068:14450/1	60	-
chr1	41076460	41076461	A00252:305:HG52NDSX5:1:1201:26476:15123/1	60	+
chr1	41124968	41124969	A00252:305:HG52NDSX5:1:1107:10402:7326/1	60	+
chr1	41146581	41146582	A00252:305:HG52NDSX5:3:1103:13928:32628	60	-
chr1	41188441	41188442	A00252:305:HG52NDSX5:1:2508:29179:29105/1	60	-
chr1	41225019	41225020	A00252:305:HG52NDSX5:1:1101:27100:24972/1	60	+
chr1	41235194	41235195	A00252:305:HG52NDSX5:1:2625:4806:22592/1	60	-
chr1	42132527	42132528	A00252:305:HG52NDSX5:4:2642:19343:34334/1	60	+
chr1	42188915	42188916	A00252:305:HG52NDSX5:1:1113:6623:25645/1	60	+
chr1	42188916	42188917	A00252:305:HG52NDSX5:3:2151:12048:30123	60	+
chr1	42191252	42191253	A00252:305:HG52NDSX5:1:2670:16929:21042	60	+
chr1	42257087	42257088	A00252:305:HG52NDSX5:1:1208:9326:24627/1	60	+
chr1	42257089	42257090	A00252:305:HG52NDSX5:4:2355:4173:22185/1	60	+
chr1	42265084	42265085	A00252:305:HG52NDSX5:1:1132:7355:31297/1	60	-
chr1	42267625	42267626	A00252:305:HG52NDSX5:1:2207:23737:8249/1	60	+
chr1	42286863	42286864	A00252:305:HG52NDSX5:1:1426:31340:21793	60	-
chr1	42290336	42290337	A00252:305:HG52NDSX5:1:1172:28402:29230/1	60	+
chr1	42297187	42297188	A00252:305:HG52NDSX5:1:1554:16577:3364/1	60	-
chr1	42412324	42412325	A00252:305:HG52NDSX5:1:2116:18340:20384/1	60	-
chr1	42499064	42499065	A00252:305:HG52NDSX5:1:1501:15275:1110/1	60	-
chr1	42535813	42535814	A00252:305:HG52NDSX5:1:2205:28158:20666	60	-
chr1	42656178	42656179	A00252:305:HG52NDSX5:4:1301:23637:2347/1	60	-
chr1	42656180	42656181	A00252:305:HG52NDSX5:1:1322:3314:7294/1	60	-
chr1	42660876	42660877	A00252:305:HG52NDSX5:4:2107:20392:35931/1	60	-
chr1	42685357	42685358	A00252:305:HG52NDSX5:1:2417:22553:7513/1	60	-
chr1	42686895	42686896	A00252:305:HG52NDSX5:3:2248:27344:14434	60	+
chr1	42698362	42698363	A00252:305:HG52NDSX5:2:1173:19904:31391	60	-
chr1	42700203	42700204	A00252:305:HG52NDSX5:1:1177:18493:35587/1	60	+
chr1	42718823	42718824	A00252:305:HG52NDSX5:1:1152:19642:32534	60	+
chr1	42755349	42755350	A00252:305:HG52NDSX5:4:1112:27733:6621/1	60	+
chr1	42770906	42770907	A00252:305:HG52NDSX5:1:1542:9236:24283	60	-
chr1	42771673	42771674	A00252:305:HG52NDSX5:1:1167:15013:4539/1	60	-
chr1	42809487	42809488	A00252:305:HG52NDSX5:1:1421:24252:35070/1	60	-
chr1	42813043	42813044	A00252:305:HG52NDSX5:2:1539:4453:17628	60	-
chr1	42950381	42950382	A00252:305:HG52NDSX5:4:2611:12445:25175	60	-
chr1	43372300	43372301	A00252:305:HG52NDSX5:1:2435:14543:8829/1	60	+
chr1	43406883	43406884	A00252:305:HG52NDSX5:1:1164:18304:28808/1	60	-
chr1	43412211	43412212	A00252:305:HG52NDSX5:1:1403:13819:29966/1	60	+
chr1	43435756	43435757	A00252:305:HG52NDSX5:1:1104:18557:16595/1	60	+
chr1	43435758	43435759	A00252:305:HG52NDSX5:4:2101:6587:13307	60	+
chr1	43575591	43575592	A00252:305:HG52NDSX5:1:1145:20934:2237/1	60	-
chr1	43674433	43674434	A00252:305:HG52NDSX5:1:1207:15492:24502/1	60	-
chr1	43722551	43722552	A00252:305:HG52NDSX5:1:2113:12463:5948	60	-
chr1	43737886	43737887	A00252:305:HG52NDSX5:4:1161:32976:31548	60	-
chr1	43738064	43738065	A00252:305:HG52NDSX5:1:1275:6017:11537/1	60	+
chr1	43749557	43749558	A00252:305:HG52NDSX5:2:2233:5611:11835	60	-
chr1	43755316	43755317	A00252:305:HG52NDSX5:1:2564:27552:5462/1	60	-
chr1	43758310	43758311	A00252:305:HG52NDSX5:2:1320:8612:3223	60	-
chr1	43765994	43765995	A00252:305:HG52NDSX5:1:1614:1759:22608/1	60	+
chr1	43773144	43773145	A00252:305:HG52NDSX5:1:2316:12093:34679/1	60	-
chr1	43774059	43774060	A00252:305:HG52NDSX5:1:1117:5312:11945/1	60	-
chr1	43775834	43775835	A00252:305:HG52NDSX5:1:1223:9661:26710/1	60	+
chr1	43785089	43785090	A00252:305:HG52NDSX5:1:1150:25970:32753/1	60	+
chr1	43797764	43797765	A00252:305:HG52NDSX5:1:1254:26883:18991/1	60	+
chr1	43804484	43804485	A00252:305:HG52NDSX5:1:1127:12301:27367/1	60	+
chr1	43804485	43804486	A00252:305:HG52NDSX5:2:2317:10628:12665	60	+
chr1	43818885	43818886	A00252:305:HG52NDSX5:1:2326:10493:2002	60	-
chr1	43824589	43824590	A00252:305:HG52NDSX5:1:1229:2980:10285/1	60	-
chr1	43826855	43826856	A00252:305:HG52NDSX5:1:2662:32714:14779/1	60	-
chr1	43830604	43830605	A00252:305:HG52NDSX5:1:1673:4996:16783/1	60	-
chr1	43842771	43842772	A00252:305:HG52NDSX5:1:1630:3712:17409	60	-
chr1	43847419	43847420	A00252:305:HG52NDSX5:2:1367:31566:6496	60	+
chr1	43847711	43847712	A00252:305:HG52NDSX5:1:1665:27597:21230/1	60	-
chr1	43878820	43878821	A00252:305:HG52NDSX5:4:2429:10908:16658/1	60	-
chr1	44236853	44236854	A00252:305:HG52NDSX5:2:1117:21630:23140/1	60	-
chr1	44316723	44316724	A00252:305:HG52NDSX5:3:1408:5240:24659	60	-
chr1	44747751	44747752	A00252:305:HG52NDSX5:1:2539:9805:14152/1	60	+
chr1	44750853	44750854	A00252:305:HG52NDSX5:1:2474:30635:34444/1	60	-
chr1	44755195	44755196	A00252:305:HG52NDSX5:2:1313:14877:28604	60	+
chr1	44788407	44788408	A00252:305:HG52NDSX5:3:1118:5791:10269	60	-
chr1	44914682	44914683	A00252:305:HG52NDSX5:1:1201:18611:3255/1	60	-
chr1	44949635	44949636	A00252:305:HG52NDSX5:2:1247:14570:9627	60	-
chr1	44974872	44974873	A00252:305:HG52NDSX5:1:1445:17725:2315/1	60	-
chr1	45135527	45135528	A00252:305:HG52NDSX5:2:1108:13485:33708	60	-
chr1	45377757	45377758	A00252:305:HG52NDSX5:4:1340:1759:34945	60	+
chr1	45451444	45451445	A00252:305:HG52NDSX5:4:2230:15736:24392	60	-
chr1	45515457	45515458	A00252:305:HG52NDSX5:2:2454:32741:18834	60	+
chr1	45515458	45515459	A00252:305:HG52NDSX5:1:1152:24921:4476	60	+
chr1	45519476	45519477	A00252:305:HG52NDSX5:2:2109:25527:35117	60	-
chr1	45563843	45563844	A00252:305:HG52NDSX5:1:2274:7319:15702/1	60	-
chr1	45574896	45574897	A00252:305:HG52NDSX5:4:1240:31114:10880	60	+
chr1	45595681	45595682	A00252:305:HG52NDSX5:1:2404:5565:20400	60	+
chr1	45611080	45611081	A00252:305:HG52NDSX5:1:1123:21368:9909/1	60	+
chr1	45643120	45643121	A00252:305:HG52NDSX5:1:2578:4679:10848/1	60	+
chr1	45649393	45649394	A00252:305:HG52NDSX5:2:1456:1750:3991	60	-
chr1	45654477	45654478	A00252:305:HG52NDSX5:2:2134:20437:14309	60	-
chr1	45655862	45655863	A00252:305:HG52NDSX5:1:1122:18195:24518/1	60	-
chr1	45678559	45678560	A00252:305:HG52NDSX5:4:1243:6460:16094/1	60	+
chr1	45840710	45840711	A00252:305:HG52NDSX5:1:2206:25545:22686/1	60	-
chr1	45842849	45842850	A00252:305:HG52NDSX5:2:1317:16134:16219	60	+
chr1	45844811	45844812	A00252:305:HG52NDSX5:2:2339:6949:25927	60	-
chr1	45867893	45867894	A00252:305:HG52NDSX5:1:1222:4824:15515/1	60	+
chr1	45896730	45896731	A00252:305:HG52NDSX5:1:1159:7057:13495/1	60	-
chr1	45902274	45902275	A00252:305:HG52NDSX5:1:1514:14488:37043/1	60	-
chr1	45907218	45907219	A00252:305:HG52NDSX5:1:2518:30364:35196	60	-
chr1	45938174	45938175	A00252:305:HG52NDSX5:1:2151:19307:2112/1	60	-
chr1	45938711	45938712	A00252:305:HG52NDSX5:1:1157:10773:27414/1	60	+
chr1	45967164	45967165	A00252:305:HG52NDSX5:1:2118:14064:27633	60	-
chr1	46061395	46061396	A00252:305:HG52NDSX5:1:1428:17183:2378/1	60	-
chr1	46066458	46066459	A00252:305:HG52NDSX5:2:2547:9896:20196	60	+
chr1	46076672	46076673	A00252:305:HG52NDSX5:1:1224:26585:28870/1	60	+
chr1	46283114	46283115	A00252:305:HG52NDSX5:3:2302:26277:1313	60	-
chr1	46699387	46699388	A00252:305:HG52NDSX5:1:1661:7292:1031/1	60	+
chr1	46789713	46789714	A00252:305:HG52NDSX5:3:1508:16161:12038	60	+
chr1	47038125	47038126	A00252:305:HG52NDSX5:2:2671:19678:19006	60	+
chr1	47269685	47269686	A00252:305:HG52NDSX5:1:1102:2410:10081/1	60	-
chr1	47282811	47282812	A00252:305:HG52NDSX5:4:1530:31458:5462	60	-
chr1	47371939	47371940	A00252:305:HG52NDSX5:2:1137:32470:1391	60	+
chr1	48955079	48955080	A00252:305:HG52NDSX5:1:1121:10194:4272/1	60	+
chr1	50450118	50450119	A00252:305:HG52NDSX5:3:2614:25518:18067	60	-
chr1	50644371	50644372	A00252:305:HG52NDSX5:1:1615:21359:13996/1	60	+
chr1	50659852	50659853	A00252:305:HG52NDSX5:1:1154:10601:36573/1	60	+
chr1	50686179	50686180	A00252:305:HG52NDSX5:1:1340:7889:34225/1	60	+
chr1	50770799	50770800	A00252:305:HG52NDSX5:2:1617:19560:19586	60	-
chr1	50778442	50778443	A00252:305:HG52NDSX5:1:1573:7166:11584/1	60	+
chr1	50800928	50800929	A00252:305:HG52NDSX5:1:1103:25843:27117/1	60	-
chr1	50802377	50802378	A00252:305:HG52NDSX5:3:2333:7581:29340	60	-
chr1	50804552	50804553	A00252:305:HG52NDSX5:1:2370:16098:30091/1	60	+
chr1	50818455	50818456	A00252:305:HG52NDSX5:1:1256:1642:22811/1	60	-
chr1	50841437	50841438	A00252:305:HG52NDSX5:1:1475:19099:28275/1	60	+
chr1	50966278	50966279	A00252:305:HG52NDSX5:2:2122:30861:9189	60	+
chr1	51039448	51039449	A00252:305:HG52NDSX5:1:1174:18358:3944/1	60	-
chr1	51269650	51269651	A00252:305:HG52NDSX5:1:1314:24623:15013/1	60	+
chr1	51466065	51466066	A00252:305:HG52NDSX5:3:1554:30608:34021	60	-
chr1	51492423	51492424	A00252:305:HG52NDSX5:1:1632:1262:32988/1	60	+
chr1	51570166	51570167	A00252:305:HG52NDSX5:4:1639:7952:34992/1	60	-
chr1	51596077	51596078	A00252:305:HG52NDSX5:3:1604:19054:12978	60	+
chr1	51657360	51657361	A00252:305:HG52NDSX5:1:1117:14082:32080/1	60	+
chr1	51657361	51657362	A00252:305:HG52NDSX5:1:1407:22191:35540/1	60	+
chr1	51658205	51658206	A00252:305:HG52NDSX5:1:1152:19515:31594/1	60	+
chr1	51667813	51667814	A00252:305:HG52NDSX5:1:1230:30237:37043/1	60	-
chr1	51744591	51744592	A00252:305:HG52NDSX5:4:2207:22869:29481/1	60	-
chr1	51746886	51746887	A00252:305:HG52NDSX5:4:2510:12391:36260/1	60	+
chr1	51809258	51809259	A00252:305:HG52NDSX5:3:2306:15600:19272	60	-
chr1	51816805	51816806	A00252:305:HG52NDSX5:4:1115:11388:17018/1	60	-
chr1	52025869	52025870	A00252:305:HG52NDSX5:1:1272:26521:13385/1	60	-
chr1	52032230	52032231	A00252:305:HG52NDSX5:4:1310:17065:22153	60	-
chr1	52055249	52055250	A00252:305:HG52NDSX5:1:1139:27923:33912/1	60	+
chr1	52086304	52086305	A00252:305:HG52NDSX5:1:1201:14986:26256/1	60	-
chr1	52165042	52165043	A00252:305:HG52NDSX5:4:1457:28583:33959/1	60	-
chr1	52265420	52265421	A00252:305:HG52NDSX5:4:2153:11568:12665/1	60	-
chr1	52268724	52268725	A00252:305:HG52NDSX5:1:1351:4182:7294/1	60	+
chr1	52277733	52277734	A00252:305:HG52NDSX5:1:1217:10872:36260/1	60	-
chr1	52293498	52293499	A00252:305:HG52NDSX5:3:1157:8269:10457	60	-
chr1	52335430	52335431	A00252:305:HG52NDSX5:1:1146:25418:33051/1	60	+
chr1	52429064	52429065	A00252:305:HG52NDSX5:3:1326:6587:20760	60	-
chr1	52438037	52438038	A00252:305:HG52NDSX5:1:2273:27661:26443/1	60	+
chr1	52444761	52444762	A00252:305:HG52NDSX5:3:2410:23936:25974	60	-
chr1	52474782	52474783	A00252:305:HG52NDSX5:1:1443:14055:3067/1	60	+
chr1	52475801	52475802	A00252:305:HG52NDSX5:2:1446:23502:10222	60	+
chr1	52486291	52486292	A00252:305:HG52NDSX5:1:2267:17942:9236/1	60	+
chr1	52494126	52494127	A00252:305:HG52NDSX5:4:2507:14172:4492/1	60	-
chr1	52494461	52494462	A00252:305:HG52NDSX5:1:1527:28682:13526	60	-
chr1	52526015	52526016	A00252:305:HG52NDSX5:1:1443:9751:15060/1	60	+
chr1	52673279	52673280	A00252:305:HG52NDSX5:1:1361:23502:14105/1	60	+
chr1	52799356	52799357	A00252:305:HG52NDSX5:3:1676:6958:22529	60	+
chr1	52817873	52817874	A00252:305:HG52NDSX5:1:1153:12852:19836/1	60	+
chr1	52822960	52822961	A00252:305:HG52NDSX5:1:2166:4399:11397	60	-
chr1	52940864	52940865	A00252:305:HG52NDSX5:4:1363:14778:10708/1	60	+
chr1	52960987	52960988	A00252:305:HG52NDSX5:1:1443:15619:33990	60	+
chr1	52986751	52986752	A00252:305:HG52NDSX5:1:1153:27670:4758/1	60	-
chr1	53767744	53767745	A00252:305:HG52NDSX5:1:2438:12292:3490/1	60	-
chr1	53771535	53771536	A00252:305:HG52NDSX5:1:1307:5222:36213/1	60	+
chr1	53827945	53827946	A00252:305:HG52NDSX5:2:1472:21920:9518	60	-
chr1	53940231	53940232	A00252:305:HG52NDSX5:4:1416:13485:4147	60	-
chr1	54032057	54032058	A00252:305:HG52NDSX5:1:1465:14326:31751/1	60	-
chr1	54236554	54236555	A00252:305:HG52NDSX5:2:1249:15094:8625	60	+
chr1	54670228	54670229	A00252:305:HG52NDSX5:4:2650:10348:15186/1	60	+
chr1	55140301	55140302	A00252:305:HG52NDSX5:1:1118:14742:13463/1	60	-
chr1	55144827	55144828	A00252:305:HG52NDSX5:1:2206:8820:28197/1	60	-
chr1	55335188	55335189	A00252:305:HG52NDSX5:1:1570:6072:34366	60	-
chr1	55335190	55335191	A00252:305:HG52NDSX5:2:1309:3287:19398	60	-
chr1	55865657	55865658	A00252:305:HG52NDSX5:1:1106:13223:22795/1	60	+
chr1	55897835	55897836	A00252:305:HG52NDSX5:1:1371:23511:5603/1	60	-
chr1	56100677	56100678	A00252:305:HG52NDSX5:1:1102:24017:22764/1	60	+
chr1	57106245	57106246	A00252:305:HG52NDSX5:1:2508:30544:23672	60	-
chr1	57135661	57135662	A00252:305:HG52NDSX5:1:1274:14281:8531/1	60	+
chr1	57227377	57227378	A00252:305:HG52NDSX5:4:2261:11189:33364/1	60	-
chr1	57293848	57293849	A00252:305:HG52NDSX5:2:1207:32163:19398	60	-
chr1	57359402	57359403	A00252:305:HG52NDSX5:1:1335:18069:24267/1	60	-
chr1	58110799	58110800	A00252:305:HG52NDSX5:1:2676:5656:22373/1	60	-
chr1	58488083	58488084	A00252:305:HG52NDSX5:2:1451:24632:26804	60	-
chr1	58501998	58501999	A00252:305:HG52NDSX5:4:1378:24858:8719/1	60	+
chr1	58520868	58520869	A00252:305:HG52NDSX5:1:1371:10574:6245/1	60	-
chr1	58690787	58690788	A00252:305:HG52NDSX5:2:1372:30246:10066	60	-
chr1	58741122	58741123	A00252:305:HG52NDSX5:1:1178:1380:32064/1	60	+
chr1	59388178	59388179	A00252:305:HG52NDSX5:1:2157:27453:6574	60	-
chr1	59449149	59449150	A00252:305:HG52NDSX5:2:1640:26874:8891	60	+
chr1	59589232	59589233	A00252:305:HG52NDSX5:2:1108:14696:22216	60	+
chr1	59703212	59703213	A00252:305:HG52NDSX5:1:2618:25455:9784/1	60	-
chr1	60051726	60051727	A00252:305:HG52NDSX5:1:1155:11532:29230/1	60	+
chr1	61216910	61216911	A00252:305:HG52NDSX5:1:1228:22110:15546/1	60	-
chr1	61222562	61222563	A00252:305:HG52NDSX5:1:1107:24659:22623/1	60	+
chr1	61305989	61305990	A00252:305:HG52NDSX5:1:1316:22968:36886	60	-
chr1	62106019	62106020	A00252:305:HG52NDSX5:1:1121:21504:3223/1	60	+
chr1	62106021	62106022	A00252:305:HG52NDSX5:1:2105:12545:24095/1	60	+
chr1	62207599	62207600	A00252:305:HG52NDSX5:2:2125:4815:30311	60	-
chr1	62266020	62266021	A00252:305:HG52NDSX5:1:1135:13449:6496/1	60	-
chr1	62305196	62305197	A00252:305:HG52NDSX5:2:1303:15845:16157	60	+
chr1	62388861	62388862	A00252:305:HG52NDSX5:1:1122:15483:27806/1	60	+
chr1	62388862	62388863	A00252:305:HG52NDSX5:3:2152:8341:17127	60	+
chr1	62493523	62493524	A00252:305:HG52NDSX5:1:1419:6940:36746/1	60	-
chr1	62500312	62500313	A00252:305:HG52NDSX5:4:1220:9182:17362/1	60	+
chr1	62514181	62514182	A00252:305:HG52NDSX5:3:1570:23728:1939	60	+
chr1	62522235	62522236	A00252:305:HG52NDSX5:1:1524:18864:16219/1	60	+
chr1	62611512	62611513	A00252:305:HG52NDSX5:1:1355:20618:33536/1	60	+
chr1	62616575	62616576	A00252:305:HG52NDSX5:1:1142:8847:26991/1	60	+
chr1	62803104	62803105	A00252:305:HG52NDSX5:4:1462:19931:20196/1	60	-
chr1	62832159	62832160	A00252:305:HG52NDSX5:4:1357:12581:13698/1	60	-
chr1	62890984	62890985	A00252:305:HG52NDSX5:2:1448:28230:13088	60	+
chr1	63143651	63143652	A00252:305:HG52NDSX5:4:1659:12120:9111	60	-
chr1	63406648	63406649	A00252:305:HG52NDSX5:1:2621:3134:5447/1	60	-
chr1	63452398	63452399	A00252:305:HG52NDSX5:1:2127:23701:9815/1	60	-
chr1	63535305	63535306	A00252:305:HG52NDSX5:1:1503:23538:10285/1	60	+
chr1	63571958	63571959	A00252:305:HG52NDSX5:4:1517:13367:16313/1	60	+
chr1	64749923	64749924	A00252:305:HG52NDSX5:1:2119:27516:35681	60	-
chr1	64804858	64804859	A00252:305:HG52NDSX5:4:1553:2781:36965/1	60	-
chr1	64951040	64951041	A00252:305:HG52NDSX5:2:2252:19144:31861	60	+
chr1	65326095	65326096	A00252:305:HG52NDSX5:1:1106:20681:23750/1	60	+
chr1	65326096	65326097	A00252:305:HG52NDSX5:1:1172:7238:25269/1	60	+
chr1	65328183	65328184	A00252:305:HG52NDSX5:4:1329:20021:25363/1	60	+
chr1	65569878	65569879	A00252:305:HG52NDSX5:4:1554:5457:16266	60	-
chr1	65600928	65600929	A00252:305:HG52NDSX5:1:1105:31801:12038/1	60	+
chr1	65841439	65841440	A00252:305:HG52NDSX5:1:1110:20455:8328/1	60	+
chr1	66164853	66164854	A00252:305:HG52NDSX5:2:1364:15799:16579	60	+
chr1	66237771	66237772	A00252:305:HG52NDSX5:1:1224:2356:26866/1	60	+
chr1	66327081	66327082	A00252:305:HG52NDSX5:1:2614:27498:19492/1	60	-
chr1	66327083	66327084	A00252:305:HG52NDSX5:4:2627:9552:36260/1	60	-
chr1	66959947	66959948	A00252:305:HG52NDSX5:2:2156:28809:19132	60	-
chr1	66961128	66961129	A00252:305:HG52NDSX5:1:1130:7645:20149/1	60	-
chr1	67016618	67016619	A00252:305:HG52NDSX5:1:2665:9525:16579/1	60	+
chr1	67035532	67035533	A00252:305:HG52NDSX5:1:1318:28076:26944/1	60	+
chr1	67141276	67141277	A00252:305:HG52NDSX5:4:1555:25012:10864/1	60	+
chr1	67688713	67688714	A00252:305:HG52NDSX5:4:2321:31467:31219/1	60	-
chr1	68720535	68720536	A00252:305:HG52NDSX5:2:2159:6361:13542	60	+
chr1	69918127	69918128	A00252:305:HG52NDSX5:1:1307:19904:26099/1	60	-
chr1	70052613	70052614	A00252:305:HG52NDSX5:1:1143:4499:18364/1	60	+
chr1	70151935	70151936	A00252:305:HG52NDSX5:3:1238:18756:28244	60	+
chr1	70173510	70173511	A00252:305:HG52NDSX5:1:1329:8612:28087/1	60	-
chr1	70176425	70176426	A00252:305:HG52NDSX5:2:1650:12038:18521	60	+
chr1	70186809	70186810	A00252:305:HG52NDSX5:1:1150:10059:18756/1	60	+
chr1	70193684	70193685	A00252:305:HG52NDSX5:4:1271:11261:7185/1	60	+
chr1	70261637	70261638	A00252:305:HG52NDSX5:4:2612:15456:9533/1	60	-
chr1	70318085	70318086	A00252:305:HG52NDSX5:2:2259:24858:31391	60	-
chr1	70533815	70533816	A00252:305:HG52NDSX5:4:2169:15826:9925/1	60	+
chr1	70679442	70679443	A00252:305:HG52NDSX5:4:2226:29586:10958/1	60	-
chr1	70915114	70915115	A00252:305:HG52NDSX5:4:1221:24777:1971/1	60	+
chr1	70916309	70916310	A00252:305:HG52NDSX5:1:1170:8260:4022/1	60	-
chr1	71151411	71151412	A00252:305:HG52NDSX5:1:1671:24252:11898/1	60	-
chr1	71234559	71234560	A00252:305:HG52NDSX5:1:1428:5638:14888/1	60	-
chr1	71361655	71361656	A00252:305:HG52NDSX5:2:1461:15356:18599	60	-
chr1	71651088	71651089	A00252:305:HG52NDSX5:1:1413:27525:14465/1	60	+
chr1	71991134	71991135	A00252:305:HG52NDSX5:3:2413:27624:26036	60	-
chr1	72009162	72009163	A00252:305:HG52NDSX5:1:1224:27733:10723/1	60	+
chr1	72009164	72009165	A00252:305:HG52NDSX5:2:1472:4426:28729	60	+
chr1	72161462	72161463	A00252:305:HG52NDSX5:1:1334:11505:8954/1	60	+
chr1	72165017	72165018	A00252:305:HG52NDSX5:1:1172:23158:24565/1	60	-
chr1	72169670	72169671	A00252:305:HG52NDSX5:1:1364:8558:1783/1	60	-
chr1	72178289	72178290	A00252:305:HG52NDSX5:1:1671:12156:7670/1	60	-
chr1	72213137	72213138	A00252:305:HG52NDSX5:2:1454:30065:16485	60	+
chr1	72213139	72213140	A00252:305:HG52NDSX5:1:2542:2112:26193	60	+
chr1	72218770	72218771	A00252:305:HG52NDSX5:1:1673:11433:20854	60	-
chr1	72265930	72265931	A00252:305:HG52NDSX5:1:2478:22652:18145/1	60	+
chr1	72417559	72417560	A00252:305:HG52NDSX5:1:1435:9842:30843/1	60	+
chr1	72605841	72605842	A00252:305:HG52NDSX5:1:2273:19316:33160/1	60	+
chr1	72617113	72617114	A00252:305:HG52NDSX5:1:2114:17942:30592/1	60	-
chr1	72627171	72627172	A00252:305:HG52NDSX5:1:1123:12436:15640/1	60	+
chr1	72856573	72856574	A00252:305:HG52NDSX5:1:1217:25527:15859/1	60	-
chr1	72889751	72889752	A00252:305:HG52NDSX5:4:2154:18087:16752	60	-
chr1	72948598	72948599	A00252:305:HG52NDSX5:1:2277:8431:6261/1	60	+
chr1	73315652	73315653	A00252:305:HG52NDSX5:1:1350:12472:16235/1	60	-
chr1	73346087	73346088	A00252:305:HG52NDSX5:3:1368:28908:11569	60	-
chr1	73350180	73350181	A00252:305:HG52NDSX5:1:1261:10592:28855/1	60	+
chr1	73352370	73352371	A00252:305:HG52NDSX5:3:2160:7699:20744	60	+
chr1	73551914	73551915	A00252:305:HG52NDSX5:1:1117:6415:37059/1	60	+
chr1	73786531	73786532	A00252:305:HG52NDSX5:1:1110:10565:19351/1	60	+
chr1	73840206	73840207	A00252:305:HG52NDSX5:2:2238:16866:10723	60	-
chr1	74110880	74110881	A00252:305:HG52NDSX5:1:1528:16107:33646	60	-
chr1	74141133	74141134	A00252:305:HG52NDSX5:1:1206:24822:6464/1	60	+
chr1	74171999	74172000	A00252:305:HG52NDSX5:1:1333:4309:13025/1	60	+
chr1	74408965	74408966	A00252:305:HG52NDSX5:2:2139:20030:4993	60	+
chr1	74980098	74980099	A00252:305:HG52NDSX5:1:1547:24424:18176/1	60	+
chr1	74981173	74981174	A00252:305:HG52NDSX5:1:1545:8585:32957/1	60	+
chr1	75268929	75268930	A00252:305:HG52NDSX5:1:1344:22634:24126/1	60	-
chr1	75317385	75317386	A00252:305:HG52NDSX5:3:2204:28149:8970	60	-
chr1	75524811	75524812	A00252:305:HG52NDSX5:1:1409:6696:35289/1	60	-
chr1	75591442	75591443	A00252:305:HG52NDSX5:4:1452:1787:2988	60	-
chr1	75599718	75599719	A00252:305:HG52NDSX5:2:2644:3694:6981	60	+
chr1	75624349	75624350	A00252:305:HG52NDSX5:1:1123:18385:28729/1	60	+
chr1	75659838	75659839	A00252:305:HG52NDSX5:1:1140:17598:5040/1	60	-
chr1	75735281	75735282	A00252:305:HG52NDSX5:1:1118:10719:5869/1	60	-
chr1	75738775	75738776	A00252:305:HG52NDSX5:1:1119:19090:9846/1	60	+
chr1	75748040	75748041	A00252:305:HG52NDSX5:1:1305:6985:5916/1	60	+
chr1	75868551	75868552	A00252:305:HG52NDSX5:1:2216:25780:21872/1	60	-
chr1	75945907	75945908	A00252:305:HG52NDSX5:1:1617:22869:31892/1	60	-
chr1	76075183	76075184	A00252:305:HG52NDSX5:3:2516:10583:7921	60	+
chr1	76374541	76374542	A00252:305:HG52NDSX5:1:1133:2474:16203/1	60	+
chr1	76523124	76523125	A00252:305:HG52NDSX5:1:1155:16342:31986/1	60	+
chr1	76715690	76715691	A00252:305:HG52NDSX5:1:1257:2781:32111/1	60	-
chr1	77151529	77151530	A00252:305:HG52NDSX5:1:2172:18159:2816	60	-
chr1	77192332	77192333	A00252:305:HG52NDSX5:1:1618:18846:14246/1	60	+
chr1	77568445	77568446	A00252:305:HG52NDSX5:3:1202:21567:27164	60	-
chr1	77571745	77571746	A00252:305:HG52NDSX5:1:1143:2727:14951/1	60	+
chr1	77574300	77574301	A00252:305:HG52NDSX5:1:1313:29080:13683/1	60	-
chr1	77598249	77598250	A00252:305:HG52NDSX5:1:1320:14154:3552/1	60	+
chr1	77789642	77789643	A00252:305:HG52NDSX5:1:1267:19470:17487/1	60	+
chr1	78005282	78005283	A00252:305:HG52NDSX5:4:2304:26630:4492	60	-
chr1	78959632	78959633	A00252:305:HG52NDSX5:1:1241:13946:5415/1	60	-
chr1	79261361	79261362	A00252:305:HG52NDSX5:2:1449:7654:17785	60	-
chr1	79659983	79659984	A00252:305:HG52NDSX5:4:1339:10484:12853/1	60	-
chr1	79731152	79731153	A00252:305:HG52NDSX5:1:2302:32488:36151/1	60	+
chr1	80855052	80855053	A00252:305:HG52NDSX5:2:1674:26196:21214	60	+
chr1	81671683	81671684	A00252:305:HG52NDSX5:1:1162:10890:7701/1	60	-
chr1	81934874	81934875	A00252:305:HG52NDSX5:1:2157:5330:25222/1	60	+
chr1	81988749	81988750	A00252:305:HG52NDSX5:1:1130:16957:18584/1	60	+
chr1	82222250	82222251	A00252:305:HG52NDSX5:1:2317:24650:30405/1	60	+
chr1	82321330	82321331	A00252:305:HG52NDSX5:1:1460:5674:34522/1	60	-
chr1	82419379	82419380	A00252:305:HG52NDSX5:1:1252:5475:26412	60	-
chr1	82419381	82419382	A00252:305:HG52NDSX5:1:1169:18882:17065/1	60	-
chr1	82460741	82460742	A00252:305:HG52NDSX5:1:1158:14579:7670/1	60	-
chr1	82759068	82759069	A00252:305:HG52NDSX5:1:1144:20057:2848/1	60	+
chr1	82841992	82841993	A00252:305:HG52NDSX5:1:1146:27389:25598/1	60	+
chr1	82869652	82869653	A00252:305:HG52NDSX5:1:1371:6253:22905/1	60	-
chr1	83810201	83810202	A00252:305:HG52NDSX5:1:1162:28619:28698/1	60	+
chr1	84164362	84164363	A00252:305:HG52NDSX5:1:1362:9986:19852/1	60	+
chr1	84176832	84176833	A00252:305:HG52NDSX5:1:2657:15664:36730	60	+
chr1	84189275	84189276	A00252:305:HG52NDSX5:3:1443:7771:22091	60	-
chr1	84190007	84190008	A00252:305:HG52NDSX5:1:2216:8377:8891	60	-
chr1	84201359	84201360	A00252:305:HG52NDSX5:1:2122:12617:22373/1	60	+
chr1	84202459	84202460	A00252:305:HG52NDSX5:1:1505:26621:1971/1	60	+
chr1	84202461	84202462	A00252:305:HG52NDSX5:4:2119:23710:15875/1	60	+
chr1	84202777	84202778	A00252:305:HG52NDSX5:1:2176:13856:27023/1	60	+
chr1	84217903	84217904	A00252:305:HG52NDSX5:4:1125:26675:16532/1	60	+
chr1	84351209	84351210	A00252:305:HG52NDSX5:1:1219:6180:18270/1	60	-
chr1	84411330	84411331	A00252:305:HG52NDSX5:1:2474:2329:27946/1	60	-
chr1	84538638	84538639	A00252:305:HG52NDSX5:4:1526:29713:12179/1	60	+
chr1	84571900	84571901	A00252:305:HG52NDSX5:4:2520:17743:15562/1	60	-
chr1	85703343	85703344	A00252:305:HG52NDSX5:1:1131:15402:6057/1	60	+
chr1	86709157	86709158	A00252:305:HG52NDSX5:1:1203:11568:2112/1	60	-
chr1	86741559	86741560	A00252:305:HG52NDSX5:1:1649:1452:19977/1	60	+
chr1	86868613	86868614	A00252:305:HG52NDSX5:4:2509:1732:10567	60	-
chr1	86879006	86879007	A00252:305:HG52NDSX5:1:2429:24225:27915/1	60	-
chr1	86946206	86946207	A00252:305:HG52NDSX5:1:1242:22146:19617/1	60	+
chr1	86946495	86946496	A00252:305:HG52NDSX5:1:1519:20961:25864/1	60	+
chr1	86972800	86972801	A00252:305:HG52NDSX5:1:1249:10502:10692/1	60	-
chr1	87114562	87114563	A00252:305:HG52NDSX5:2:2312:26015:24909	60	-
chr1	87311942	87311943	A00252:305:HG52NDSX5:4:2103:13069:18333/1	60	-
chr1	87343207	87343208	A00252:305:HG52NDSX5:1:2512:18765:17989/1	60	+
chr1	87782953	87782954	A00252:305:HG52NDSX5:3:1272:13621:37012	60	-
chr1	87784527	87784528	A00252:305:HG52NDSX5:1:1353:1705:28025/1	60	+
chr1	87942995	87942996	A00252:305:HG52NDSX5:1:2162:11451:3505/1	60	+
chr1	88185833	88185834	A00252:305:HG52NDSX5:2:2527:18557:17691	60	-
chr1	88701656	88701657	A00252:305:HG52NDSX5:3:2106:23131:7357	60	-
chr1	88707033	88707034	A00252:305:HG52NDSX5:1:1262:26178:28354/1	60	+
chr1	88720896	88720897	A00252:305:HG52NDSX5:1:1156:24216:13902/1	60	+
chr1	88760868	88760869	A00252:305:HG52NDSX5:4:1276:16957:14387/1	60	-
chr1	88785005	88785006	A00252:305:HG52NDSX5:2:2421:24966:29230	60	-
chr1	88822153	88822154	A00252:305:HG52NDSX5:1:2414:16342:21590/1	60	+
chr1	88961887	88961888	A00252:305:HG52NDSX5:2:1518:2293:3490	60	-
chr1	89188420	89188421	A00252:305:HG52NDSX5:1:1273:29812:1110/1	60	+
chr1	89213142	89213143	A00252:305:HG52NDSX5:1:1451:27769:21997/1	60	-
chr1	89269898	89269899	A00252:305:HG52NDSX5:4:1546:1886:24330/1	60	-
chr1	89531482	89531483	A00252:305:HG52NDSX5:2:1338:30291:1501	60	-
chr1	89575408	89575409	A00252:305:HG52NDSX5:2:1373:31901:15217	60	+
chr1	89923368	89923369	A00252:305:HG52NDSX5:1:1151:24722:20823/1	60	+
chr1	89924037	89924038	A00252:305:HG52NDSX5:1:1149:20292:25363/1	60	+
chr1	90408804	90408805	A00252:305:HG52NDSX5:1:1129:20817:6574/1	60	-
chr1	90746276	90746277	A00252:305:HG52NDSX5:1:1220:26738:16861/1	60	+
chr1	90902934	90902935	A00252:305:HG52NDSX5:1:1172:24650:9361/1	60	+
chr1	91304559	91304560	A00252:305:HG52NDSX5:2:1219:5719:4257	60	+
chr1	91744152	91744153	A00252:305:HG52NDSX5:1:2138:6885:8437/1	60	+
chr1	91744153	91744154	A00252:305:HG52NDSX5:2:2356:12129:7654	60	+
chr1	92052716	92052717	A00252:305:HG52NDSX5:1:1511:17852:2472/1	60	-
chr1	92176651	92176652	A00252:305:HG52NDSX5:1:1678:18656:17487/1	60	-
chr1	92251668	92251669	A00252:305:HG52NDSX5:1:1342:26359:6934/1	60	-
chr1	92261929	92261930	A00252:305:HG52NDSX5:1:1145:21893:7936/1	60	+
chr1	92267807	92267808	A00252:305:HG52NDSX5:1:1337:28402:36495/1	60	+
chr1	92268438	92268439	A00252:305:HG52NDSX5:2:1165:19922:2425	60	+
chr1	92306724	92306725	A00252:305:HG52NDSX5:3:2169:6741:23124	60	+
chr1	92337463	92337464	A00252:305:HG52NDSX5:4:1118:4580:6856/1	60	-
chr1	92514894	92514895	A00252:305:HG52NDSX5:4:1433:30472:16438/1	60	+
chr1	92515753	92515754	A00252:305:HG52NDSX5:2:1459:25545:6558	60	-
chr1	92520076	92520077	A00252:305:HG52NDSX5:4:2367:11053:14653/1	60	+
chr1	92520077	92520078	A00252:305:HG52NDSX5:1:1333:22146:24158	60	+
chr1	92563076	92563077	A00252:305:HG52NDSX5:1:1604:30065:8876/1	60	+
chr1	92666687	92666688	A00252:305:HG52NDSX5:1:1250:29026:13996/1	60	+
chr1	92679571	92679572	A00252:305:HG52NDSX5:1:1623:31051:31469/1	60	+
chr1	92713515	92713516	A00252:305:HG52NDSX5:1:1122:25825:10144/1	60	-
chr1	92759092	92759093	A00252:305:HG52NDSX5:1:1146:7437:27806/1	60	-
chr1	92873250	92873251	A00252:305:HG52NDSX5:1:2636:19407:36010	60	+
chr1	92912685	92912686	A00252:305:HG52NDSX5:1:1131:19741:8437/1	60	+
chr1	92917527	92917528	A00252:305:HG52NDSX5:2:1348:9760:3020	60	-
chr1	92937789	92937790	A00252:305:HG52NDSX5:4:1462:23113:29058	60	-
chr1	92945409	92945410	A00252:305:HG52NDSX5:2:2603:26087:26349	60	-
chr1	93088605	93088606	A00252:305:HG52NDSX5:1:1334:8612:4726/1	60	-
chr1	93114755	93114756	A00252:305:HG52NDSX5:1:1211:23565:3662/1	60	+
chr1	93116248	93116249	A00252:305:HG52NDSX5:1:1443:11758:25175/1	60	+
chr1	93128540	93128541	A00252:305:HG52NDSX5:2:2173:28194:27305	60	-
chr1	93151146	93151147	A00252:305:HG52NDSX5:2:2559:17381:21793	60	+
chr1	93156848	93156849	A00252:305:HG52NDSX5:1:1534:13160:13103	60	+
chr1	93188879	93188880	A00252:305:HG52NDSX5:1:2261:18322:29434	60	-
chr1	93196918	93196919	A00252:305:HG52NDSX5:3:1312:16387:13651	60	+
chr1	93204977	93204978	A00252:305:HG52NDSX5:3:2325:5674:3959	60	+
chr1	93235351	93235352	A00252:305:HG52NDSX5:1:1570:20482:35744/1	60	-
chr1	93247560	93247561	A00252:305:HG52NDSX5:3:2343:25889:11913	60	+
chr1	93352313	93352314	A00252:305:HG52NDSX5:1:1118:11071:21825/1	60	+
chr1	93355514	93355515	A00252:305:HG52NDSX5:1:1267:13738:31955/1	60	+
chr1	93361826	93361827	A00252:305:HG52NDSX5:2:1628:3902:24846	60	+
chr1	93527288	93527289	A00252:305:HG52NDSX5:3:1443:27389:12352	60	-
chr1	93532715	93532716	A00252:305:HG52NDSX5:4:1178:14073:2660/1	60	-
chr1	93537245	93537246	A00252:305:HG52NDSX5:1:1561:24867:23860/1	60	+
chr1	93540140	93540141	A00252:305:HG52NDSX5:1:1378:12210:19069/1	60	-
chr1	93897119	93897120	A00252:305:HG52NDSX5:2:2342:20247:9064	60	+
chr1	93919126	93919127	A00252:305:HG52NDSX5:4:2352:12382:23406	60	+
chr1	94194073	94194074	A00252:305:HG52NDSX5:4:1217:9118:30561/1	60	-
chr1	94218415	94218416	A00252:305:HG52NDSX5:2:2166:28131:30890	60	+
chr1	94400233	94400234	A00252:305:HG52NDSX5:4:1303:9019:9471/1	60	+
chr1	94463779	94463780	A00252:305:HG52NDSX5:1:1102:22263:15280/1	60	+
chr1	94466585	94466586	A00252:305:HG52NDSX5:1:1554:26720:16110	60	-
chr1	94466589	94466590	A00252:305:HG52NDSX5:1:1136:5990:24205	60	-
chr1	94468099	94468100	A00252:305:HG52NDSX5:1:2405:14344:35884/1	60	+
chr1	94471242	94471243	A00252:305:HG52NDSX5:1:1242:14362:31375/1	60	-
chr1	94480934	94480935	A00252:305:HG52NDSX5:4:1150:8829:30436/1	60	-
chr1	96093135	96093136	A00252:305:HG52NDSX5:4:2302:17146:20259	60	-
chr1	96665588	96665589	A00252:305:HG52NDSX5:1:2144:2591:21887	60	-
chr1	96665589	96665590	A00252:305:HG52NDSX5:1:1123:20582:9831/1	60	-
chr1	96781979	96781980	A00252:305:HG52NDSX5:3:2148:13693:29590	60	-
chr1	96784235	96784236	A00252:305:HG52NDSX5:1:1367:13331:7827/1	60	-
chr1	96812094	96812095	A00252:305:HG52NDSX5:1:1130:19407:28432/1	60	+
chr1	96967184	96967185	A00252:305:HG52NDSX5:4:2423:20826:1078	60	+
chr1	97069553	97069554	A00252:305:HG52NDSX5:1:2501:5502:13683/1	60	-
chr1	97345233	97345234	A00252:305:HG52NDSX5:3:2451:9308:21746	60	-
chr1	97418951	97418952	A00252:305:HG52NDSX5:2:1406:13431:28009	60	-
chr1	97427033	97427034	A00252:305:HG52NDSX5:1:1105:8793:28995/1	60	-
chr1	97500139	97500140	A00252:305:HG52NDSX5:1:1106:16405:21198/1	60	+
chr1	97524074	97524075	A00252:305:HG52NDSX5:1:1132:17770:22467/1	60	+
chr1	97526984	97526985	A00252:305:HG52NDSX5:1:1140:19162:10880/1	60	+
chr1	97539386	97539387	A00252:305:HG52NDSX5:2:2410:8006:26725	60	+
chr1	97592062	97592063	A00252:305:HG52NDSX5:4:1242:4146:29778/1	60	+
chr1	97622638	97622639	A00252:305:HG52NDSX5:1:1619:14226:35900/1	60	-
chr1	97701753	97701754	A00252:305:HG52NDSX5:4:2332:13286:9752/1	60	+
chr1	97706737	97706738	A00252:305:HG52NDSX5:1:2341:25292:9439/1	60	-
chr1	97711702	97711703	A00252:305:HG52NDSX5:1:2307:11641:6903/1	60	+
chr1	97720435	97720436	A00252:305:HG52NDSX5:1:2466:26530:23891/1	60	+
chr1	97749706	97749707	A00252:305:HG52NDSX5:4:2559:26549:7639	60	-
chr1	97783673	97783674	A00252:305:HG52NDSX5:4:1417:23375:25410/1	60	+
chr1	97785118	97785119	A00252:305:HG52NDSX5:4:1223:20817:5541	60	+
chr1	97828163	97828164	A00252:305:HG52NDSX5:1:2623:15872:35493	60	-
chr1	98006650	98006651	A00252:305:HG52NDSX5:3:2677:11062:20901	60	-
chr1	98009446	98009447	A00252:305:HG52NDSX5:2:2408:4851:24048	60	-
chr1	98192582	98192583	A00252:305:HG52NDSX5:1:1109:23204:8171/1	60	-
chr1	98213364	98213365	A00252:305:HG52NDSX5:3:2540:13593:26757	60	+
chr1	98259004	98259005	A00252:305:HG52NDSX5:4:2649:28158:12962	60	-
chr1	98271170	98271171	A00252:305:HG52NDSX5:2:1371:13738:22811	60	+
chr1	98409665	98409666	A00252:305:HG52NDSX5:2:2522:8296:12633	60	+
chr1	98445660	98445661	A00252:305:HG52NDSX5:2:2436:17047:2613	60	-
chr1	98490426	98490427	A00252:305:HG52NDSX5:1:1261:27028:9940	60	-
chr1	98570767	98570768	A00252:305:HG52NDSX5:1:2267:13042:13150/1	60	+
chr1	98579407	98579408	A00252:305:HG52NDSX5:1:1119:2808:2566/1	60	+
chr1	98597540	98597541	A00252:305:HG52NDSX5:1:2177:10375:19711/1	60	+
chr1	98903618	98903619	A00252:305:HG52NDSX5:1:1126:11686:3349/1	60	+
chr1	99070488	99070489	A00252:305:HG52NDSX5:2:2677:20085:3114	60	-
chr1	99230336	99230337	A00252:305:HG52NDSX5:1:1275:1732:32925/1	60	+
chr1	99230337	99230338	A00252:305:HG52NDSX5:2:2650:14353:16705	60	+
chr1	99871359	99871360	A00252:305:HG52NDSX5:3:2621:13512:15123	60	-
chr1	99882914	99882915	A00252:305:HG52NDSX5:1:1325:4327:7263/1	60	+
chr1	100107716	100107717	A00252:305:HG52NDSX5:1:1217:17363:4914/1	60	-
chr1	100225622	100225623	A00252:305:HG52NDSX5:1:1214:6587:18662/1	60	-
chr1	100388500	100388501	A00252:305:HG52NDSX5:2:2257:14633:5290	60	+
chr1	100813301	100813302	A00252:305:HG52NDSX5:1:2666:16667:19680/1	60	+
chr1	100914260	100914261	A00252:305:HG52NDSX5:1:1208:20365:27336/1	60	-
chr1	100974007	100974008	A00252:305:HG52NDSX5:1:1234:13187:21355/1	60	-
chr1	100995243	100995244	A00252:305:HG52NDSX5:1:1110:12888:21245/1	60	+
chr1	101029793	101029794	A00252:305:HG52NDSX5:1:1233:27082:35462/1	60	-
chr1	101087568	101087569	A00252:305:HG52NDSX5:2:1531:15365:36839	60	-
chr1	101182107	101182108	A00252:305:HG52NDSX5:2:2113:9399:2174	60	-
chr1	101182113	101182114	A00252:305:HG52NDSX5:2:1254:2627:18630	60	-
chr1	101339942	101339943	A00252:305:HG52NDSX5:3:2303:18539:4445	60	+
chr1	101382948	101382949	A00252:305:HG52NDSX5:1:1219:17635:32503/1	60	-
chr1	101383068	101383069	A00252:305:HG52NDSX5:1:1173:18539:8296/1	60	-
chr1	101924657	101924658	A00252:305:HG52NDSX5:1:1537:7952:1297/1	60	-
chr1	101944482	101944483	A00252:305:HG52NDSX5:2:1366:29008:12962	60	+
chr1	101948066	101948067	A00252:305:HG52NDSX5:1:1166:27127:30373/1	60	+
chr1	102153620	102153621	A00252:305:HG52NDSX5:4:1315:31521:36636/1	60	-
chr1	102165293	102165294	A00252:305:HG52NDSX5:4:1440:19642:20697/1	60	-
chr1	102260459	102260460	A00252:305:HG52NDSX5:1:1167:5665:12305	60	+
chr1	102324946	102324947	A00252:305:HG52NDSX5:1:1318:14769:8782/1	60	+
chr1	102525184	102525185	A00252:305:HG52NDSX5:1:1355:7952:7874/1	60	+
chr1	102543216	102543217	A00252:305:HG52NDSX5:1:2316:20573:11443	60	-
chr1	102709136	102709137	A00252:305:HG52NDSX5:1:1112:5855:28948/1	60	+
chr1	102800846	102800847	A00252:305:HG52NDSX5:2:1422:6262:2347	60	+
chr1	103002881	103002882	A00252:305:HG52NDSX5:1:2674:8730:15170/1	60	+
chr1	103087271	103087272	A00252:305:HG52NDSX5:4:1548:26802:10363/1	60	-
chr1	103499616	103499617	A00252:305:HG52NDSX5:1:2172:7057:33442/1	60	-
chr1	103535606	103535607	A00252:305:HG52NDSX5:2:2140:16667:4961	60	+
chr1	103583283	103583284	A00252:305:HG52NDSX5:1:1148:11324:9236/1	60	+
chr1	103828959	103828960	A00252:305:HG52NDSX5:1:1274:24225:27383/1	60	-
chr1	103919240	103919241	A00252:305:HG52NDSX5:1:1452:11686:11271/1	60	+
chr1	104681471	104681472	A00252:305:HG52NDSX5:1:1548:15130:22498/1	60	-
chr1	104867489	104867490	A00252:305:HG52NDSX5:1:2130:15501:33379/1	60	+
chr1	105145249	105145250	A00252:305:HG52NDSX5:4:1329:13132:3787/1	60	-
chr1	105826543	105826544	A00252:305:HG52NDSX5:2:1138:11921:14152	60	+
chr1	105860475	105860476	A00252:305:HG52NDSX5:1:1115:27163:20228/1	60	+
chr1	106164232	106164233	A00252:305:HG52NDSX5:1:2315:16749:8641/1	60	+
chr1	106902116	106902117	A00252:305:HG52NDSX5:1:1325:14163:4194	60	+
chr1	107596605	107596606	A00252:305:HG52NDSX5:1:1507:14977:27868/1	60	-
chr1	107604554	107604555	A00252:305:HG52NDSX5:1:2320:12563:6621/1	60	-
chr1	107765736	107765737	A00252:305:HG52NDSX5:2:1361:28194:10394	60	-
chr1	107810027	107810028	A00252:305:HG52NDSX5:1:1562:18493:21590	60	-
chr1	107815335	107815336	A00252:305:HG52NDSX5:1:1465:10881:11757/1	60	+
chr1	107826913	107826914	A00252:305:HG52NDSX5:1:1210:25861:4131/1	60	-
chr1	107878784	107878785	A00252:305:HG52NDSX5:1:1464:27733:2863/1	60	+
chr1	107895770	107895771	A00252:305:HG52NDSX5:1:1405:23592:3208/1	60	-
chr1	107905589	107905590	A00252:305:HG52NDSX5:4:1353:32072:33646/1	60	-
chr1	107914313	107914314	A00252:305:HG52NDSX5:1:1108:10538:30984/1	60	+
chr1	108544166	108544167	A00252:305:HG52NDSX5:3:2349:10402:20447	60	-
chr1	108753824	108753825	A00252:305:HG52NDSX5:1:1651:17662:6057/1	60	-
chr1	108790519	108790520	A00252:305:HG52NDSX5:1:1130:6605:6042/1	60	-
chr1	108881355	108881356	A00252:305:HG52NDSX5:2:1541:15980:11976	60	-
chr1	108918850	108918851	A00252:305:HG52NDSX5:1:1167:17002:36354/1	60	-
chr1	109224014	109224015	A00252:305:HG52NDSX5:1:1206:6289:13416/1	60	+
chr1	109224942	109224943	A00252:305:HG52NDSX5:4:1240:13991:3239/1	60	-
chr1	109250830	109250831	A00252:305:HG52NDSX5:1:1171:6912:24893/1	60	-
chr1	109313112	109313113	A00252:305:HG52NDSX5:1:1136:13078:29496/1	60	+
chr1	109324250	109324251	A00252:305:HG52NDSX5:2:2227:4716:1110	60	-
chr1	109358370	109358371	A00252:305:HG52NDSX5:1:1127:6714:29309/1	60	-
chr1	109384090	109384091	A00252:305:HG52NDSX5:1:1505:10520:28541/1	60	-
chr1	109412027	109412028	A00252:305:HG52NDSX5:1:1551:10230:11256/1	60	+
chr1	109498634	109498635	A00252:305:HG52NDSX5:3:2677:6985:13150	60	+
chr1	109555775	109555776	A00252:305:HG52NDSX5:1:1304:29261:12743/1	60	+
chr1	109561067	109561068	A00252:305:HG52NDSX5:2:2431:4517:27101	60	-
chr1	109561068	109561069	A00252:305:HG52NDSX5:2:1444:15799:33583	60	-
chr1	109810431	109810432	A00252:305:HG52NDSX5:2:1612:29767:24079	60	+
chr1	110005015	110005016	A00252:305:HG52NDSX5:4:1557:27335:2394/1	60	-
chr1	110006346	110006347	A00252:305:HG52NDSX5:3:1140:27263:36902	60	-
chr1	110349445	110349446	A00252:305:HG52NDSX5:4:1563:6081:18161/1	60	+
chr1	110349592	110349593	A00252:305:HG52NDSX5:4:2544:13747:3380	60	-
chr1	110367886	110367887	A00252:305:HG52NDSX5:4:1218:10041:33473/1	60	-
chr1	110377313	110377314	A00252:305:HG52NDSX5:2:1501:11740:5165	60	+
chr1	110589036	110589037	A00252:305:HG52NDSX5:2:1631:17969:12508	60	+
chr1	110958020	110958021	A00252:305:HG52NDSX5:1:1537:4670:13275/1	60	+
chr1	111130928	111130929	A00252:305:HG52NDSX5:4:1378:7383:10238/1	60	+
chr1	111157023	111157024	A00252:305:HG52NDSX5:4:1563:2076:7310/1	60	-
chr1	111157933	111157934	A00252:305:HG52NDSX5:3:1213:2392:35258	60	-
chr1	111159975	111159976	A00252:305:HG52NDSX5:1:1126:11785:24377/1	60	+
chr1	111160722	111160723	A00252:305:HG52NDSX5:1:1553:25030:11083/1	60	+
chr1	111165989	111165990	A00252:305:HG52NDSX5:1:1209:19768:13463/1	60	-
chr1	111167305	111167306	A00252:305:HG52NDSX5:4:1529:5954:15468/1	60	+
chr1	111171344	111171345	A00252:305:HG52NDSX5:1:1153:5755:24612/1	60	+
chr1	111172332	111172333	A00252:305:HG52NDSX5:4:2652:25120:31594/1	60	-
chr1	111173713	111173714	A00252:305:HG52NDSX5:4:2106:15338:17973/1	60	-
chr1	111174957	111174958	A00252:305:HG52NDSX5:1:1122:20555:18615/1	60	-
chr1	111176719	111176720	A00252:305:HG52NDSX5:1:1218:25030:31657/1	60	+
chr1	111176823	111176824	A00252:305:HG52NDSX5:1:1248:20166:34413/1	60	-
chr1	111178929	111178930	A00252:305:HG52NDSX5:1:1112:29731:1658/1	60	+
chr1	111240785	111240786	A00252:305:HG52NDSX5:1:1412:20763:15749/1	60	+
chr1	111288183	111288184	A00252:305:HG52NDSX5:1:1106:4679:21465/1	60	+
chr1	111466963	111466964	A00252:305:HG52NDSX5:1:1422:27154:18490/1	60	+
chr1	111631405	111631406	A00252:305:HG52NDSX5:4:2569:23954:36558	60	-
chr1	111636632	111636633	A00252:305:HG52NDSX5:1:2521:16278:7388/1	60	+
chr1	111708972	111708973	A00252:305:HG52NDSX5:1:1555:8775:27023/1	60	+
chr1	112551750	112551751	A00252:305:HG52NDSX5:1:1408:14588:18552/1	60	-
chr1	112591443	112591444	A00252:305:HG52NDSX5:1:2608:21395:15405/1	60	+
chr1	112593493	112593494	A00252:305:HG52NDSX5:2:1313:17002:11960	60	+
chr1	112666692	112666693	A00252:305:HG52NDSX5:3:2503:6795:21402	60	-
chr1	112886686	112886687	A00252:305:HG52NDSX5:2:1639:8956:28870	60	-
chr1	112935687	112935688	A00252:305:HG52NDSX5:1:1233:20509:33661/1	60	-
chr1	112943598	112943599	A00252:305:HG52NDSX5:1:1213:26268:9314/1	60	-
chr1	112951880	112951881	A00252:305:HG52NDSX5:2:2437:11921:17691	60	-
chr1	112974433	112974434	A00252:305:HG52NDSX5:2:1329:7744:2754	60	-
chr1	113166495	113166496	A00252:305:HG52NDSX5:1:1130:9254:6684/1	60	+
chr1	113398292	113398293	A00252:305:HG52NDSX5:1:1664:2329:20682/1	60	-
chr1	113535337	113535338	A00252:305:HG52NDSX5:1:1403:25771:17973/1	60	-
chr1	113538739	113538740	A00252:305:HG52NDSX5:2:2427:3206:32471	60	-
chr1	113541910	113541911	A00252:305:HG52NDSX5:1:1661:7699:23218/1	60	-
chr1	113589615	113589616	A00252:305:HG52NDSX5:2:2264:6072:29324	60	-
chr1	113739581	113739582	A00252:305:HG52NDSX5:1:1244:14470:19570/1	60	-
chr1	113747503	113747504	A00252:305:HG52NDSX5:3:1471:20247:4022	60	-
chr1	113795032	113795033	A00252:305:HG52NDSX5:1:1245:4309:21699/1	60	+
chr1	113806537	113806538	A00252:305:HG52NDSX5:2:2234:31060:10535	60	+
chr1	113815350	113815351	A00252:305:HG52NDSX5:1:1159:4951:23093/1	60	-
chr1	113828381	113828382	A00252:305:HG52NDSX5:3:1618:30481:35117	60	-
chr1	113847146	113847147	A00252:305:HG52NDSX5:1:1133:3197:18740/1	60	+
chr1	113951480	113951481	A00252:305:HG52NDSX5:1:1126:23755:36151/1	60	+
chr1	113955501	113955502	A00252:305:HG52NDSX5:1:1617:6162:31297/1	60	-
chr1	113959831	113959832	A00252:305:HG52NDSX5:1:1124:10276:15123/1	60	+
chr1	113960280	113960281	A00252:305:HG52NDSX5:2:1603:19886:9565	60	-
chr1	114021588	114021589	A00252:305:HG52NDSX5:3:1330:17662:21903	60	-
chr1	114394052	114394053	A00252:305:HG52NDSX5:1:1346:15763:21840/1	60	-
chr1	114395077	114395078	A00252:305:HG52NDSX5:4:2529:4472:28557/1	60	-
chr1	114395140	114395141	A00252:305:HG52NDSX5:1:1151:20518:13542/1	60	-
chr1	114412061	114412062	A00252:305:HG52NDSX5:4:2510:1253:15781/1	60	-
chr1	114412405	114412406	A00252:305:HG52NDSX5:4:1168:14208:5087/1	60	-
chr1	114412453	114412454	A00252:305:HG52NDSX5:1:1201:22372:13808/1	60	-
chr1	114429707	114429708	A00252:305:HG52NDSX5:1:1142:6090:34992/1	60	+
chr1	114433680	114433681	A00252:305:HG52NDSX5:1:1144:20003:25238/1	60	+
chr1	114502652	114502653	A00252:305:HG52NDSX5:1:2164:15709:2456/1	60	-
chr1	114733034	114733035	A00252:305:HG52NDSX5:1:1107:6885:30138/1	60	+
chr1	114742574	114742575	A00252:305:HG52NDSX5:1:1335:10393:14857/1	60	+
chr1	116459060	116459061	A00252:305:HG52NDSX5:1:1210:20726:17096/1	60	-
chr1	116569845	116569846	A00252:305:HG52NDSX5:4:2172:7808:17769	60	+
chr1	116779024	116779025	A00252:305:HG52NDSX5:1:2108:25382:4742/1	60	+
chr1	116779025	116779026	A00252:305:HG52NDSX5:2:2431:4173:29418	60	+
chr1	117410064	117410065	A00252:305:HG52NDSX5:1:1240:16468:31516/1	60	+
chr1	117442940	117442941	A00252:305:HG52NDSX5:2:1411:11297:28291	60	+
chr1	117476662	117476663	A00252:305:HG52NDSX5:2:2238:16866:9659	60	+
chr1	117486364	117486365	A00252:305:HG52NDSX5:1:1261:2736:33285/1	60	-
chr1	117618488	117618489	A00252:305:HG52NDSX5:1:1101:2528:2926/1	60	+
chr1	117671003	117671004	A00252:305:HG52NDSX5:1:1208:4246:26412/1	60	+
chr1	117785414	117785415	A00252:305:HG52NDSX5:1:1555:27859:8563/1	60	-
chr1	117876168	117876169	A00252:305:HG52NDSX5:1:1323:10239:27398/1	60	+
chr1	117959816	117959817	A00252:305:HG52NDSX5:2:1607:32714:13870	60	+
chr1	118817087	118817088	A00252:305:HG52NDSX5:4:1132:29875:19445/1	60	+
chr1	119136344	119136345	A00252:305:HG52NDSX5:1:1218:3658:14152/1	60	-
chr1	119527374	119527375	A00252:305:HG52NDSX5:1:1252:26431:33802/1	60	+
chr1	119733024	119733025	A00252:305:HG52NDSX5:1:1117:12057:10160/1	60	+
chr1	119942461	119942462	A00252:305:HG52NDSX5:1:1616:32280:12023/1	60	+
chr1	119942481	119942482	A00252:305:HG52NDSX5:1:1151:26657:12430	60	-
chr1	119983904	119983905	A00252:305:HG52NDSX5:1:1165:16740:15890/1	60	+
chr1	119991829	119991830	A00252:305:HG52NDSX5:1:2306:23475:3067/1	60	+
chr1	121079710	121079711	A00252:305:HG52NDSX5:2:2675:7708:34413	60	-
chr1	121569510	121569511	A00252:305:HG52NDSX5:1:1376:2862:8578/1	60	-
chr1	121594472	121594473	A00252:305:HG52NDSX5:1:2152:16089:36338/1	60	+
chr1	125011052	125011053	A00252:305:HG52NDSX5:4:2214:25907:12821/1	60	+
chr1	143584698	143584699	A00252:305:HG52NDSX5:2:1427:23176:29230	60	+
chr1	143627841	143627842	A00252:305:HG52NDSX5:1:1617:9796:13636	60	-
chr1	145030407	145030408	A00252:305:HG52NDSX5:1:1457:2293:29857/1	60	-
chr1	145082438	145082439	A00252:305:HG52NDSX5:4:2139:8666:31031/1	60	+
chr1	145153617	145153618	A00252:305:HG52NDSX5:1:1659:32027:21010/1	60	-
chr1	145157234	145157235	A00252:305:HG52NDSX5:3:2163:22046:3098	60	-
chr1	145157236	145157237	A00252:305:HG52NDSX5:2:1252:8540:5854	60	-
chr1	145228686	145228687	A00252:305:HG52NDSX5:2:2429:29423:13714	60	+
chr1	145636669	145636670	A00252:305:HG52NDSX5:2:1231:31006:17957	60	-
chr1	145770714	145770715	A00252:305:HG52NDSX5:1:1527:28700:8703/1	60	-
chr1	145771630	145771631	A00252:305:HG52NDSX5:1:1562:10429:7874/1	60	+
chr1	145805101	145805102	A00252:305:HG52NDSX5:4:1650:14886:13589/1	60	+
chr1	145830163	145830164	A00252:305:HG52NDSX5:3:1255:4065:7905	60	-
chr1	145938965	145938966	A00252:305:HG52NDSX5:2:1558:32732:27649	60	-
chr1	145942033	145942034	A00252:305:HG52NDSX5:1:1414:17363:1595/1	60	-
chr1	146397810	146397811	A00252:305:HG52NDSX5:3:1256:26838:9862	60	-
chr1	146568866	146568867	A00252:305:HG52NDSX5:2:1447:28131:9627	60	+
chr1	146624967	146624968	A00252:305:HG52NDSX5:1:1245:21251:8484/1	60	-
chr1	146624969	146624970	A00252:305:HG52NDSX5:1:1328:4499:35180/1	60	-
chr1	146946793	146946794	A00252:305:HG52NDSX5:4:2506:13015:14168	60	-
chr1	147144370	147144371	A00252:305:HG52NDSX5:1:2609:26494:23641	60	-
chr1	147144371	147144372	A00252:305:HG52NDSX5:3:1373:6922:29951	60	-
chr1	147158892	147158893	A00252:305:HG52NDSX5:2:1260:1425:35712	60	+
chr1	147249731	147249732	A00252:305:HG52NDSX5:1:2362:15628:7983/1	60	+
chr1	147608655	147608656	A00252:305:HG52NDSX5:2:1460:20591:22467	60	+
chr1	147610900	147610901	A00252:305:HG52NDSX5:1:1151:16676:10175/1	60	-
chr1	147934803	147934804	A00252:305:HG52NDSX5:4:1172:13078:17910/1	60	+
chr1	147961251	147961252	A00252:305:HG52NDSX5:1:1302:25039:13072/1	60	-
chr1	147994173	147994174	A00252:305:HG52NDSX5:2:1265:19027:30812	60	+
chr1	148048499	148048500	A00252:305:HG52NDSX5:1:1119:12933:7138/1	60	+
chr1	149365241	149365242	A00252:305:HG52NDSX5:1:1128:21513:32456/1	60	-
chr1	149410968	149410969	A00252:305:HG52NDSX5:1:1244:7129:8296/1	60	-
chr1	149432295	149432296	A00252:305:HG52NDSX5:1:1669:8015:9267/1	60	+
chr1	149433426	149433427	A00252:305:HG52NDSX5:1:1433:10800:3411/1	60	-
chr1	149445113	149445114	A00252:305:HG52NDSX5:1:1541:3170:13182/1	60	+
chr1	149451936	149451937	A00252:305:HG52NDSX5:4:2609:30436:9862	60	+
chr1	149556990	149556991	A00252:305:HG52NDSX5:4:2461:4029:11193	60	+
chr1	149585503	149585504	A00252:305:HG52NDSX5:1:1108:14543:21731/1	60	+
chr1	149594490	149594491	A00252:305:HG52NDSX5:1:1449:23683:1485	60	-
chr1	149644764	149644765	A00252:305:HG52NDSX5:1:1161:21450:29904/1	60	+
chr1	149757937	149757938	A00252:305:HG52NDSX5:4:2563:31403:19899	60	-
chr1	149876674	149876675	A00252:305:HG52NDSX5:1:1161:11080:30201/1	60	+
chr1	149968130	149968131	A00252:305:HG52NDSX5:4:2506:12481:3537/1	60	+
chr1	149978569	149978570	A00252:305:HG52NDSX5:1:1361:21459:20431/1	60	+
chr1	149986107	149986108	A00252:305:HG52NDSX5:3:1528:6605:34256	60	+
chr1	149996435	149996436	A00252:305:HG52NDSX5:1:2525:29460:4977/1	60	-
chr1	149996713	149996714	A00252:305:HG52NDSX5:2:1218:14271:12618	60	-
chr1	150074863	150074864	A00252:305:HG52NDSX5:1:1171:16631:6903/1	60	+
chr1	150075456	150075457	A00252:305:HG52NDSX5:1:1111:14217:8923/1	60	-
chr1	150077845	150077846	A00252:305:HG52NDSX5:1:1526:5303:20415/1	60	+
chr1	150079882	150079883	A00252:305:HG52NDSX5:3:1374:15781:10598	60	-
chr1	150081609	150081610	A00252:305:HG52NDSX5:1:1153:10999:36636/1	60	-
chr1	150085701	150085702	A00252:305:HG52NDSX5:1:1151:12020:8719/1	60	+
chr1	150089637	150089638	A00252:305:HG52NDSX5:1:1157:28302:34601/1	60	+
chr1	150089638	150089639	A00252:305:HG52NDSX5:3:2109:10131:15937	60	+
chr1	150096069	150096070	A00252:305:HG52NDSX5:1:1214:14118:23375	60	+
chr1	150098227	150098228	A00252:305:HG52NDSX5:2:2119:22697:20290	60	-
chr1	150104928	150104929	A00252:305:HG52NDSX5:1:1120:27887:30655/1	60	+
chr1	150104929	150104930	A00252:305:HG52NDSX5:2:2650:9046:5071	60	+
chr1	150112526	150112527	A00252:305:HG52NDSX5:2:1530:3070:36871	60	-
chr1	150114814	150114815	A00252:305:HG52NDSX5:1:1205:20971:27633/1	60	+
chr1	150114815	150114816	A00252:305:HG52NDSX5:4:1444:10538:27821	60	+
chr1	150119230	150119231	A00252:305:HG52NDSX5:2:1509:27624:21120	60	-
chr1	150119673	150119674	A00252:305:HG52NDSX5:2:2358:5538:10958	60	-
chr1	150132167	150132168	A00252:305:HG52NDSX5:1:2514:6216:4492/1	60	+
chr1	150134409	150134410	A00252:305:HG52NDSX5:4:1133:17680:35399/1	60	+
chr1	150141669	150141670	A00252:305:HG52NDSX5:1:1206:28782:34460/1	60	+
chr1	150238766	150238767	A00252:305:HG52NDSX5:1:1112:13494:14027/1	60	+
chr1	150264606	150264607	A00252:305:HG52NDSX5:1:1411:7310:37012/1	60	+
chr1	150305790	150305791	A00252:305:HG52NDSX5:1:1466:9453:3020/1	60	-
chr1	150352412	150352413	A00252:305:HG52NDSX5:1:1531:15221:4022/1	60	-
chr1	150378387	150378388	A00252:305:HG52NDSX5:1:1260:5620:8061/1	60	-
chr1	150386017	150386018	A00252:305:HG52NDSX5:1:1306:15329:28134/1	60	+
chr1	150392855	150392856	A00252:305:HG52NDSX5:4:2356:4752:5181	60	+
chr1	150409008	150409009	A00252:305:HG52NDSX5:1:1134:20509:10332/1	60	+
chr1	150416001	150416002	A00252:305:HG52NDSX5:1:1267:12599:13291/1	60	-
chr1	150420486	150420487	A00252:305:HG52NDSX5:1:1160:2908:10347/1	60	-
chr1	150421707	150421708	A00252:305:HG52NDSX5:1:1163:28185:34679/1	60	+
chr1	150422509	150422510	A00252:305:HG52NDSX5:1:2237:3848:29262	60	-
chr1	150439807	150439808	A00252:305:HG52NDSX5:1:1452:2383:13792/1	60	+
chr1	150442919	150442920	A00252:305:HG52NDSX5:1:1638:15320:12555/1	60	+
chr1	150446122	150446123	A00252:305:HG52NDSX5:1:1541:13413:28322/1	60	-
chr1	150448793	150448794	A00252:305:HG52NDSX5:1:1219:7880:29450/1	60	+
chr1	150450232	150450233	A00252:305:HG52NDSX5:1:2469:17526:13244	60	+
chr1	150490291	150490292	A00252:305:HG52NDSX5:1:1667:14724:12962/1	60	+
chr1	150662246	150662247	A00252:305:HG52NDSX5:2:1312:9191:25676	60	-
chr1	150663749	150663750	A00252:305:HG52NDSX5:1:1645:25907:16642	60	+
chr1	150666529	150666530	A00252:305:HG52NDSX5:1:1166:25319:36761/1	60	+
chr1	150676727	150676728	A00252:305:HG52NDSX5:1:2575:21070:30749/1	60	+
chr1	150677869	150677870	A00252:305:HG52NDSX5:4:1134:16179:16767	60	-
chr1	150684191	150684192	A00252:305:HG52NDSX5:1:1535:7636:30592/1	60	-
chr1	150692956	150692957	A00252:305:HG52NDSX5:1:1365:5321:30185/1	60	-
chr1	150697715	150697716	A00252:305:HG52NDSX5:1:1408:31494:31892	60	-
chr1	150718505	150718506	A00252:305:HG52NDSX5:1:1211:7844:32925/1	60	-
chr1	150734913	150734914	A00252:305:HG52NDSX5:1:1475:19009:16438/1	60	+
chr1	150813064	150813065	A00252:305:HG52NDSX5:2:2235:14922:15906	60	-
chr1	150820376	150820377	A00252:305:HG52NDSX5:1:1237:15293:35336/1	60	+
chr1	150821815	150821816	A00252:305:HG52NDSX5:2:1256:25717:7482	60	-
chr1	150827709	150827710	A00252:305:HG52NDSX5:4:2374:31729:12289/1	60	-
chr1	150844617	150844618	A00252:305:HG52NDSX5:3:1360:19633:30733	60	-
chr1	150861387	150861388	A00252:305:HG52NDSX5:2:2223:26729:15875	60	+
chr1	151025883	151025884	A00252:305:HG52NDSX5:1:1124:14000:18599/1	60	+
chr1	151213415	151213416	A00252:305:HG52NDSX5:1:1673:30056:31156/1	60	-
chr1	151219696	151219697	A00252:305:HG52NDSX5:1:1148:20175:16235/1	60	-
chr1	151231365	151231366	A00252:305:HG52NDSX5:1:1603:18041:5149/1	60	-
chr1	151232101	151232102	A00252:305:HG52NDSX5:1:1106:6497:35540/1	60	+
chr1	151302983	151302984	A00252:305:HG52NDSX5:2:1435:2537:27148	60	+
chr1	151317356	151317357	A00252:305:HG52NDSX5:1:1175:26747:16063/1	60	-
chr1	151419984	151419985	A00252:305:HG52NDSX5:1:1427:14443:2112/1	60	-
chr1	151420465	151420466	A00252:305:HG52NDSX5:4:1127:30129:31407/1	60	+
chr1	151429000	151429001	A00252:305:HG52NDSX5:1:1121:12147:12383/1	60	+
chr1	151430758	151430759	A00252:305:HG52NDSX5:4:2513:8513:28354/1	60	-
chr1	151616519	151616520	A00252:305:HG52NDSX5:1:2113:8232:16313/1	60	+
chr1	151632306	151632307	A00252:305:HG52NDSX5:1:2574:30535:32769	60	+
chr1	151640421	151640422	A00252:305:HG52NDSX5:1:2651:28275:19774	60	-
chr1	151662480	151662481	A00252:305:HG52NDSX5:4:1156:25654:6308	60	-
chr1	151665189	151665190	A00252:305:HG52NDSX5:1:1249:20482:15608/1	60	+
chr1	151667062	151667063	A00252:305:HG52NDSX5:1:2550:8377:22232/1	60	+
chr1	151672723	151672724	A00252:305:HG52NDSX5:1:1436:20772:20525/1	60	-
chr1	151729584	151729585	A00252:305:HG52NDSX5:4:2357:28628:26459/1	60	+
chr1	153291744	153291745	A00252:305:HG52NDSX5:4:1249:26964:13620/1	60	-
chr1	153339225	153339226	A00252:305:HG52NDSX5:3:1524:8648:19288	60	-
chr1	153392591	153392592	A00252:305:HG52NDSX5:3:2358:7771:17550	60	-
chr1	153643613	153643614	A00252:305:HG52NDSX5:2:2358:9317:10332	60	-
chr1	153646521	153646522	A00252:305:HG52NDSX5:1:1174:18114:9846/1	60	+
chr1	153874187	153874188	A00252:305:HG52NDSX5:4:1636:5638:28103/1	60	-
chr1	153891255	153891256	A00252:305:HG52NDSX5:4:1469:25590:23891/1	60	-
chr1	153891851	153891852	A00252:305:HG52NDSX5:1:2221:11035:22451/1	60	-
chr1	153896807	153896808	A00252:305:HG52NDSX5:1:1515:18023:19272/1	60	+
chr1	153909068	153909069	A00252:305:HG52NDSX5:1:1136:20880:29136/1	60	+
chr1	153909072	153909073	A00252:305:HG52NDSX5:4:1156:28257:4304/1	60	+
chr1	153911369	153911370	A00252:305:HG52NDSX5:2:1240:14036:24330	60	-
chr1	153912670	153912671	A00252:305:HG52NDSX5:1:1104:25771:11146/1	60	-
chr1	153917138	153917139	A00252:305:HG52NDSX5:3:1151:21875:32863	60	+
chr1	153918002	153918003	A00252:305:HG52NDSX5:2:1414:26404:28056	60	-
chr1	153993972	153993973	A00252:305:HG52NDSX5:1:1138:2573:21605/1	60	+
chr1	153993973	153993974	A00252:305:HG52NDSX5:2:2650:15456:18615	60	+
chr1	154156919	154156920	A00252:305:HG52NDSX5:3:2157:7509:14246	60	+
chr1	154213538	154213539	A00252:305:HG52NDSX5:1:1121:5014:27242/1	60	-
chr1	154227870	154227871	A00252:305:HG52NDSX5:1:1216:25364:8938/1	60	+
chr1	154237463	154237464	A00252:305:HG52NDSX5:1:1209:13051:29731/1	60	+
chr1	154238699	154238700	A00252:305:HG52NDSX5:1:1103:9561:34992/1	60	+
chr1	154239828	154239829	A00252:305:HG52NDSX5:1:1219:16260:32878/1	60	+
chr1	154240421	154240422	A00252:305:HG52NDSX5:2:1420:4887:9518	60	+
chr1	154241569	154241570	A00252:305:HG52NDSX5:2:2304:28989:23328	60	-
chr1	154245836	154245837	A00252:305:HG52NDSX5:1:1109:20374:23343/1	60	-
chr1	154503909	154503910	A00252:305:HG52NDSX5:1:1207:9905:10535/1	60	-
chr1	154542472	154542473	A00252:305:HG52NDSX5:2:2244:19099:1313	60	+
chr1	154589654	154589655	A00252:305:HG52NDSX5:4:2546:12717:23390/1	60	-
chr1	154613171	154613172	A00252:305:HG52NDSX5:3:2212:28899:23641	60	-
chr1	154623009	154623010	A00252:305:HG52NDSX5:1:2211:7211:10598/1	60	+
chr1	154931883	154931884	A00252:305:HG52NDSX5:3:2175:20609:13573	60	-
chr1	155158829	155158830	A00252:305:HG52NDSX5:4:1616:31864:34820	60	+
chr1	155354316	155354317	A00252:305:HG52NDSX5:1:1338:15989:6042/1	60	-
chr1	155367614	155367615	A00252:305:HG52NDSX5:4:1210:28194:35916	60	-
chr1	155377286	155377287	A00252:305:HG52NDSX5:2:1242:27353:20462	60	+
chr1	155380519	155380520	A00252:305:HG52NDSX5:2:2605:2166:4679	60	-
chr1	155381665	155381666	A00252:305:HG52NDSX5:4:2554:25482:29246	60	-
chr1	155390199	155390200	A00252:305:HG52NDSX5:1:2404:29387:2159/1	60	+
chr1	155394971	155394972	A00252:305:HG52NDSX5:1:2431:27218:28839/1	60	-
chr1	155400478	155400479	A00252:305:HG52NDSX5:1:2229:14488:12743	60	+
chr1	155406066	155406067	A00252:305:HG52NDSX5:4:2211:30309:10300	60	-
chr1	155414458	155414459	A00252:305:HG52NDSX5:1:1358:10710:36448/1	60	+
chr1	155446331	155446332	A00252:305:HG52NDSX5:1:1238:15257:15984/1	60	+
chr1	155449131	155449132	A00252:305:HG52NDSX5:1:1206:15808:7138/1	60	-
chr1	155453217	155453218	A00252:305:HG52NDSX5:1:2560:3929:6386/1	60	-
chr1	155463996	155463997	A00252:305:HG52NDSX5:1:1447:26621:10081/1	60	-
chr1	155464036	155464037	A00252:305:HG52NDSX5:4:2463:8540:13369	60	-
chr1	155485865	155485866	A00252:305:HG52NDSX5:2:1138:6831:29543	60	-
chr1	155485866	155485867	A00252:305:HG52NDSX5:1:1444:12735:7607/1	60	-
chr1	155494141	155494142	A00252:305:HG52NDSX5:1:1116:29179:32957/1	60	+
chr1	155503387	155503388	A00252:305:HG52NDSX5:4:1431:13602:9142	60	+
chr1	155504458	155504459	A00252:305:HG52NDSX5:1:2275:16414:6402/1	60	+
chr1	155506168	155506169	A00252:305:HG52NDSX5:2:2315:10456:17253	60	-
chr1	155511390	155511391	A00252:305:HG52NDSX5:1:1409:25446:22576/1	60	+
chr1	155514081	155514082	A00252:305:HG52NDSX5:1:1261:19018:30389/1	60	+
chr1	155540370	155540371	A00252:305:HG52NDSX5:1:1656:25870:26913/1	60	+
chr1	155543935	155543936	A00252:305:HG52NDSX5:4:2643:26404:22388	60	-
chr1	155556228	155556229	A00252:305:HG52NDSX5:4:2510:28203:23719/1	60	-
chr1	155557134	155557135	A00252:305:HG52NDSX5:1:1440:8603:22247/1	60	+
chr1	155587040	155587041	A00252:305:HG52NDSX5:1:1203:20808:6339/1	60	-
chr1	155677667	155677668	A00252:305:HG52NDSX5:1:1229:26567:17942/1	60	+
chr1	155713649	155713650	A00252:305:HG52NDSX5:1:1460:7798:22670/1	60	+
chr1	155731415	155731416	A00252:305:HG52NDSX5:1:1302:25988:24987/1	60	+
chr1	155804598	155804599	A00252:305:HG52NDSX5:2:1263:3477:16752	60	-
chr1	155805531	155805532	A00252:305:HG52NDSX5:1:1255:26431:8061/1	60	-
chr1	155812337	155812338	A00252:305:HG52NDSX5:1:1156:3938:6120/1	60	+
chr1	155818229	155818230	A00252:305:HG52NDSX5:1:1168:18620:35524/1	60	-
chr1	155818480	155818481	A00252:305:HG52NDSX5:2:2354:31078:23437	60	+
chr1	155820397	155820398	A00252:305:HG52NDSX5:1:2625:26087:17707	60	-
chr1	155820651	155820652	A00252:305:HG52NDSX5:1:2116:23402:18944/1	60	+
chr1	155821961	155821962	A00252:305:HG52NDSX5:1:1171:1949:33364/1	60	+
chr1	155824021	155824022	A00252:305:HG52NDSX5:2:1270:16803:19570	60	+
chr1	155827298	155827299	A00252:305:HG52NDSX5:1:1266:12888:27101/1	60	-
chr1	155899046	155899047	A00252:305:HG52NDSX5:2:2526:24505:4758	60	-
chr1	155899620	155899621	A00252:305:HG52NDSX5:1:2225:24849:23171	60	-
chr1	155922598	155922599	A00252:305:HG52NDSX5:1:1613:8684:10927/1	60	+
chr1	155922752	155922753	A00252:305:HG52NDSX5:1:1408:5475:16203/1	60	-
chr1	155928694	155928695	A00252:305:HG52NDSX5:4:1254:14606:24659/1	60	-
chr1	155948139	155948140	A00252:305:HG52NDSX5:1:2320:15917:13025/1	60	-
chr1	156263706	156263707	A00252:305:HG52NDSX5:1:2170:24985:25316/1	60	+
chr1	156474023	156474024	A00252:305:HG52NDSX5:1:1275:15528:26162/1	60	-
chr1	156475143	156475144	A00252:305:HG52NDSX5:3:1345:32108:20212	60	-
chr1	156475144	156475145	A00252:305:HG52NDSX5:3:2152:3830:10222	60	-
chr1	156475145	156475146	A00252:305:HG52NDSX5:4:1520:21233:29778/1	60	-
chr1	156507108	156507109	A00252:305:HG52NDSX5:1:1478:8323:7106/1	60	+
chr1	156525778	156525779	A00252:305:HG52NDSX5:4:1327:19949:7200/1	60	+
chr1	156541397	156541398	A00252:305:HG52NDSX5:2:2356:5611:33473	60	+
chr1	156781968	156781969	A00252:305:HG52NDSX5:2:1322:16450:32831	60	-
chr1	156794563	156794564	A00252:305:HG52NDSX5:3:2617:20781:22795	60	+
chr1	157288602	157288603	A00252:305:HG52NDSX5:1:1124:11089:1000/1	60	+
chr1	157288604	157288605	A00252:305:HG52NDSX5:3:1277:26711:33692	60	+
chr1	157907965	157907966	A00252:305:HG52NDSX5:4:2675:17508:34162	60	-
chr1	158845687	158845688	A00252:305:HG52NDSX5:1:1262:20302:5682/1	60	-
chr1	158945201	158945202	A00252:305:HG52NDSX5:4:1165:2826:2503/1	60	-
chr1	159029079	159029080	A00252:305:HG52NDSX5:1:1170:21341:34162/1	60	+
chr1	159708923	159708924	A00252:305:HG52NDSX5:4:1132:9299:4194/1	60	+
chr1	159757240	159757241	A00252:305:HG52NDSX5:1:1262:26449:33332/1	60	+
chr1	160317830	160317831	A00252:305:HG52NDSX5:3:2212:26738:29606	60	-
chr1	160450890	160450891	A00252:305:HG52NDSX5:3:1523:17381:34976	60	-
chr1	160452308	160452309	A00252:305:HG52NDSX5:1:2439:16125:13291	60	+
chr1	160458156	160458157	A00252:305:HG52NDSX5:2:1578:25644:30718	60	-
chr1	160471916	160471917	A00252:305:HG52NDSX5:1:1467:24270:19946/1	60	+
chr1	160530189	160530190	A00252:305:HG52NDSX5:1:1148:7663:5306/1	60	+
chr1	160543052	160543053	A00252:305:HG52NDSX5:1:1104:4463:33270/1	60	+
chr1	160556518	160556519	A00252:305:HG52NDSX5:2:1254:12698:27117	60	+
chr1	160557471	160557472	A00252:305:HG52NDSX5:2:1212:13313:35759	60	-
chr1	160559910	160559911	A00252:305:HG52NDSX5:4:2630:14226:27727	60	-
chr1	160563975	160563976	A00252:305:HG52NDSX5:2:2339:5222:13260	60	-
chr1	160576884	160576885	A00252:305:HG52NDSX5:4:2128:14588:33238	60	+
chr1	160580378	160580379	A00252:305:HG52NDSX5:1:1143:17517:15045/1	60	+
chr1	160583753	160583754	A00252:305:HG52NDSX5:1:1113:11623:2394/1	60	-
chr1	160590620	160590621	A00252:305:HG52NDSX5:2:2266:23927:3756	60	+
chr1	160747412	160747413	A00252:305:HG52NDSX5:1:2172:9362:10285	60	-
chr1	160865694	160865695	A00252:305:HG52NDSX5:1:1101:4625:25692/1	60	+
chr1	160865695	160865696	A00252:305:HG52NDSX5:3:1507:11722:22232	60	+
chr1	161011253	161011254	A00252:305:HG52NDSX5:3:2315:19190:16094	60	+
chr1	161318424	161318425	A00252:305:HG52NDSX5:1:1166:2528:34898/1	60	+
chr1	161341836	161341837	A00252:305:HG52NDSX5:4:2526:20537:32550	60	-
chr1	161344808	161344809	A00252:305:HG52NDSX5:1:1146:10348:26146/1	60	+
chr1	161362773	161362774	A00252:305:HG52NDSX5:1:1374:6225:37012/1	60	-
chr1	161774060	161774061	A00252:305:HG52NDSX5:1:1335:18258:9283/1	60	+
chr1	161824612	161824613	A00252:305:HG52NDSX5:1:1460:7274:13589/1	60	+
chr1	161835198	161835199	A00252:305:HG52NDSX5:1:1229:27082:21715/1	60	+
chr1	161849064	161849065	A00252:305:HG52NDSX5:4:1205:14498:27258/1	60	+
chr1	161852914	161852915	A00252:305:HG52NDSX5:3:1536:20835:7607	60	+
chr1	161859932	161859933	A00252:305:HG52NDSX5:2:2326:18973:31250	60	-
chr1	161861929	161861930	A00252:305:HG52NDSX5:1:1122:7581:35884/1	60	+
chr1	161870706	161870707	A00252:305:HG52NDSX5:1:2157:13593:6464/1	60	+
chr1	161879915	161879916	A00252:305:HG52NDSX5:1:1219:19072:4178/1	60	-
chr1	161883180	161883181	A00252:305:HG52NDSX5:1:1155:1570:7654/1	60	-
chr1	161887399	161887400	A00252:305:HG52NDSX5:1:1376:26549:4319/1	60	+
chr1	161909561	161909562	A00252:305:HG52NDSX5:2:1663:32190:7764	60	-
chr1	161925280	161925281	A00252:305:HG52NDSX5:1:2336:12961:15201/1	60	+
chr1	162502232	162502233	A00252:305:HG52NDSX5:1:1634:10357:24690/1	60	-
chr1	162510997	162510998	A00252:305:HG52NDSX5:1:1209:29134:19664/1	60	-
chr1	162521191	162521192	A00252:305:HG52NDSX5:1:2149:8838:31923/1	60	+
chr1	162587670	162587671	A00252:305:HG52NDSX5:1:1204:28248:31031/1	60	+
chr1	162588199	162588200	A00252:305:HG52NDSX5:1:2115:18548:22623/1	60	-
chr1	163192399	163192400	A00252:305:HG52NDSX5:1:1371:7979:18693/1	60	-
chr1	163329281	163329282	A00252:305:HG52NDSX5:1:1571:13386:23453/1	60	+
chr1	163550799	163550800	A00252:305:HG52NDSX5:4:2612:8495:36965	60	-
chr1	163691343	163691344	A00252:305:HG52NDSX5:1:2430:2392:18850/1	60	+
chr1	163896723	163896724	A00252:305:HG52NDSX5:1:1360:6307:14763/1	60	+
chr1	163915206	163915207	A00252:305:HG52NDSX5:1:1318:5665:24392	60	+
chr1	164050485	164050486	A00252:305:HG52NDSX5:1:1259:20835:30060/1	60	+
chr1	164095652	164095653	A00252:305:HG52NDSX5:1:1612:8748:2487/1	60	+
chr1	164179147	164179148	A00252:305:HG52NDSX5:2:1244:12472:29575	60	+
chr1	164766093	164766094	A00252:305:HG52NDSX5:1:1301:18186:1548/1	60	+
chr1	164842729	164842730	A00252:305:HG52NDSX5:1:1429:26838:2472/1	60	-
chr1	164861666	164861667	A00252:305:HG52NDSX5:3:2419:6234:16955	60	+
chr1	166863310	166863311	A00252:305:HG52NDSX5:1:1630:21965:9157	60	-
chr1	166922478	166922479	A00252:305:HG52NDSX5:1:2504:10167:3787	60	-
chr1	166998430	166998431	A00252:305:HG52NDSX5:1:1119:23791:2268/1	60	+
chr1	167001480	167001481	A00252:305:HG52NDSX5:1:1118:12762:17644/1	60	-
chr1	167007600	167007601	A00252:305:HG52NDSX5:2:2205:19786:35853	60	+
chr1	167008618	167008619	A00252:305:HG52NDSX5:1:1245:3441:20635/1	60	-
chr1	167010341	167010342	A00252:305:HG52NDSX5:3:2344:28393:30436	60	+
chr1	167101175	167101176	A00252:305:HG52NDSX5:1:2653:4227:6308	60	-
chr1	167138420	167138421	A00252:305:HG52NDSX5:3:2517:32759:18897	60	-
chr1	167197300	167197301	A00252:305:HG52NDSX5:1:1565:21486:32127/1	60	-
chr1	167226905	167226906	A00252:305:HG52NDSX5:4:2167:7292:17440/1	60	+
chr1	167287468	167287469	A00252:305:HG52NDSX5:1:1142:14136:8594/1	60	+
chr1	167304497	167304498	A00252:305:HG52NDSX5:1:1437:4797:12618/1	60	-
chr1	167348485	167348486	A00252:305:HG52NDSX5:1:1102:9263:11804/1	60	+
chr1	167366661	167366662	A00252:305:HG52NDSX5:2:2629:24876:14638	60	+
chr1	167392824	167392825	A00252:305:HG52NDSX5:1:1454:1651:28463/1	60	-
chr1	167395640	167395641	A00252:305:HG52NDSX5:1:1133:14832:8140/1	60	+
chr1	167453769	167453770	A00252:305:HG52NDSX5:1:2638:8965:4398	60	-
chr1	167922692	167922693	A00252:305:HG52NDSX5:3:1432:23882:36558	60	-
chr1	167968540	167968541	A00252:305:HG52NDSX5:4:1248:7057:28401	60	-
chr1	168012878	168012879	A00252:305:HG52NDSX5:3:1256:24180:12117	60	-
chr1	168038864	168038865	A00252:305:HG52NDSX5:2:2427:25581:11256	60	-
chr1	168039261	168039262	A00252:305:HG52NDSX5:4:2541:25889:18302	60	-
chr1	168040957	168040958	A00252:305:HG52NDSX5:1:1203:16577:10692	60	-
chr1	168064569	168064570	A00252:305:HG52NDSX5:1:1505:14163:13119/1	60	+
chr1	168065528	168065529	A00252:305:HG52NDSX5:1:2229:10845:4523/1	60	-
chr1	168375563	168375564	A00252:305:HG52NDSX5:1:2145:24451:19257/1	60	-
chr1	168632814	168632815	A00252:305:HG52NDSX5:1:2462:21730:24283/1	60	-
chr1	168960514	168960515	A00252:305:HG52NDSX5:1:1103:12029:26741/1	60	+
chr1	169132657	169132658	A00252:305:HG52NDSX5:1:1416:29749:5165/1	60	+
chr1	169139938	169139939	A00252:305:HG52NDSX5:1:1354:18014:15562/1	60	+
chr1	169323472	169323473	A00252:305:HG52NDSX5:1:1418:22978:28197/1	60	+
chr1	169327656	169327657	A00252:305:HG52NDSX5:4:1354:2799:15389/1	60	+
chr1	169417214	169417215	A00252:305:HG52NDSX5:1:1629:18114:3991/1	60	-
chr1	169589089	169589090	A00252:305:HG52NDSX5:1:1557:25328:27414/1	60	-
chr1	169589095	169589096	A00252:305:HG52NDSX5:2:1169:32976:3865	60	-
chr1	169805876	169805877	A00252:305:HG52NDSX5:4:1224:15799:13479/1	60	-
chr1	169819446	169819447	A00252:305:HG52NDSX5:1:1155:7265:14512/1	60	+
chr1	169822126	169822127	A00252:305:HG52NDSX5:2:1647:23791:24878	60	-
chr1	169985544	169985545	A00252:305:HG52NDSX5:1:1213:14534:16047/1	60	+
chr1	170470232	170470233	A00252:305:HG52NDSX5:1:1352:19687:12195	60	-
chr1	171269780	171269781	A00252:305:HG52NDSX5:4:1620:15203:5838	60	+
chr1	171531229	171531230	A00252:305:HG52NDSX5:3:1322:8287:10802	60	+
chr1	171964999	171965000	A00252:305:HG52NDSX5:1:2274:11089:17378/1	60	-
chr1	172105675	172105676	A00252:305:HG52NDSX5:1:1620:14805:16767/1	60	-
chr1	172140261	172140262	A00252:305:HG52NDSX5:4:1204:3830:1830/1	60	+
chr1	172141086	172141087	A00252:305:HG52NDSX5:1:1340:14606:17926/1	60	-
chr1	172154472	172154473	A00252:305:HG52NDSX5:1:1277:26196:29575/1	60	+
chr1	172174475	172174476	A00252:305:HG52NDSX5:1:1333:1054:17221/1	60	+
chr1	172254827	172254828	A00252:305:HG52NDSX5:4:1462:24921:36417/1	60	+
chr1	172327259	172327260	A00252:305:HG52NDSX5:3:1617:14127:36573	60	-
chr1	172327348	172327349	A00252:305:HG52NDSX5:1:1149:9317:18380/1	60	-
chr1	172541759	172541760	A00252:305:HG52NDSX5:2:1105:20844:24408	60	+
chr1	172551302	172551303	A00252:305:HG52NDSX5:1:1249:24849:35571/1	60	+
chr1	172576799	172576800	A00252:305:HG52NDSX5:2:2209:15519:30154	60	+
chr1	172577709	172577710	A00252:305:HG52NDSX5:1:1152:19614:17112/1	60	+
chr1	172583353	172583354	A00252:305:HG52NDSX5:1:1304:19226:28714/1	60	+
chr1	172601852	172601853	A00252:305:HG52NDSX5:1:1672:28763:27414/1	60	+
chr1	173748049	173748050	A00252:305:HG52NDSX5:1:1406:4896:36213/1	60	+
chr1	173849669	173849670	A00252:305:HG52NDSX5:1:1107:16324:4429/1	60	+
chr1	173892611	173892612	A00252:305:HG52NDSX5:4:1542:9805:33786/1	60	-
chr1	173949282	173949283	A00252:305:HG52NDSX5:1:1161:17571:14418/1	60	+
chr1	173965712	173965713	A00252:305:HG52NDSX5:1:1121:20392:13886/1	60	+
chr1	173969007	173969008	A00252:305:HG52NDSX5:1:1259:28022:3302/1	60	+
chr1	173981230	173981231	A00252:305:HG52NDSX5:2:1432:1307:16626	60	+
chr1	174017987	174017988	A00252:305:HG52NDSX5:1:1401:26042:29434/1	60	-
chr1	174278435	174278436	A00252:305:HG52NDSX5:3:1506:1443:13698	60	-
chr1	174404518	174404519	A00252:305:HG52NDSX5:1:1428:13557:6903/1	60	-
chr1	174458406	174458407	A00252:305:HG52NDSX5:2:2474:4589:8876	60	-
chr1	174479742	174479743	A00252:305:HG52NDSX5:1:1217:20763:12273/1	60	+
chr1	174502151	174502152	A00252:305:HG52NDSX5:1:1248:10520:5963/1	60	+
chr1	174559112	174559113	A00252:305:HG52NDSX5:2:1472:5538:15217	60	-
chr1	174792930	174792931	A00252:305:HG52NDSX5:1:1164:14027:33270/1	60	+
chr1	174993652	174993653	A00252:305:HG52NDSX5:1:1523:28854:18865	60	-
chr1	175695086	175695087	A00252:305:HG52NDSX5:4:2412:21432:1251	60	+
chr1	175890889	175890890	A00252:305:HG52NDSX5:3:2258:32931:6167	60	+
chr1	177425629	177425630	A00252:305:HG52NDSX5:3:2350:10086:34804	60	+
chr1	177425630	177425631	A00252:305:HG52NDSX5:1:1501:15474:25817/1	60	+
chr1	178744346	178744347	A00252:305:HG52NDSX5:1:1549:11876:36151/1	60	+
chr1	179032824	179032825	A00252:305:HG52NDSX5:1:2360:20907:21543/1	60	-
chr1	179126847	179126848	A00252:305:HG52NDSX5:1:1406:18403:23594/1	60	+
chr1	179190808	179190809	A00252:305:HG52NDSX5:1:1571:12427:17754/1	60	-
chr1	179191811	179191812	A00252:305:HG52NDSX5:1:1125:17662:5901/1	60	+
chr1	179194192	179194193	A00252:305:HG52NDSX5:1:1218:24677:30452/1	60	-
chr1	179208344	179208345	A00252:305:HG52NDSX5:1:1339:14507:11146/1	60	-
chr1	179330607	179330608	A00252:305:HG52NDSX5:1:1278:3640:30906/1	60	+
chr1	179351555	179351556	A00252:305:HG52NDSX5:2:2172:6216:18114	60	-
chr1	179578794	179578795	A00252:305:HG52NDSX5:1:2437:24487:32628/1	60	-
chr1	179877900	179877901	A00252:305:HG52NDSX5:3:1178:2410:33223	60	-
chr1	179996357	179996358	A00252:305:HG52NDSX5:1:1360:29514:35227/1	60	-
chr1	180022141	180022142	A00252:305:HG52NDSX5:1:1147:18304:35289/1	60	-
chr1	180024038	180024039	A00252:305:HG52NDSX5:1:1519:15393:15875/1	60	-
chr1	180030037	180030038	A00252:305:HG52NDSX5:1:1403:4390:26256/1	60	-
chr1	180059739	180059740	A00252:305:HG52NDSX5:3:1463:29342:30201	60	-
chr1	180060705	180060706	A00252:305:HG52NDSX5:1:1533:20898:20275/1	60	+
chr1	180084326	180084327	A00252:305:HG52NDSX5:1:1231:17237:16783/1	60	+
chr1	180351508	180351509	A00252:305:HG52NDSX5:4:2137:30192:10003	60	-
chr1	180484740	180484741	A00252:305:HG52NDSX5:3:1159:28610:6793	60	-
chr1	180600345	180600346	A00252:305:HG52NDSX5:2:1601:30427:20055	60	-
chr1	180736860	180736861	A00252:305:HG52NDSX5:2:2411:2022:12602	60	-
chr1	180792780	180792781	A00252:305:HG52NDSX5:4:1521:4535:8469/1	60	+
chr1	180818302	180818303	A00252:305:HG52NDSX5:1:1146:20292:13401/1	60	+
chr1	180864985	180864986	A00252:305:HG52NDSX5:1:1233:25211:17472/1	60	-
chr1	181607769	181607770	A00252:305:HG52NDSX5:1:1122:19651:25848/1	60	-
chr1	181999427	181999428	A00252:305:HG52NDSX5:3:1329:4806:8813	60	+
chr1	182885432	182885433	A00252:305:HG52NDSX5:2:1103:8178:27868/1	60	+
chr1	183494726	183494727	A00252:305:HG52NDSX5:4:1541:5177:32252/1	60	-
chr1	183504431	183504432	A00252:305:HG52NDSX5:3:2431:20265:34835	60	+
chr1	183529880	183529881	A00252:305:HG52NDSX5:1:1143:14778:34444/1	60	+
chr1	183530295	183530296	A00252:305:HG52NDSX5:4:1120:11379:16814/1	60	-
chr1	184067024	184067025	A00252:305:HG52NDSX5:1:1215:24668:13839/1	60	+
chr1	184561313	184561314	A00252:305:HG52NDSX5:1:2438:29541:7028/1	60	+
chr1	184724286	184724287	A00252:305:HG52NDSX5:1:1275:22245:18067/1	60	-
chr1	184725214	184725215	A00252:305:HG52NDSX5:4:2522:28185:23469	60	+
chr1	184729090	184729091	A00252:305:HG52NDSX5:1:1242:13358:26600/1	60	+
chr1	184735942	184735943	A00252:305:HG52NDSX5:2:2527:28094:22467	60	-
chr1	184744541	184744542	A00252:305:HG52NDSX5:1:2244:19180:4805/1	60	+
chr1	184750229	184750230	A00252:305:HG52NDSX5:1:1505:29026:5885/1	60	-
chr1	185147016	185147017	A00252:305:HG52NDSX5:1:1312:27760:1658/1	60	+
chr1	185876806	185876807	A00252:305:HG52NDSX5:4:1643:17824:29481/1	60	+
chr1	186105487	186105488	A00252:305:HG52NDSX5:1:1336:25409:36605/1	60	-
chr1	186138082	186138083	A00252:305:HG52NDSX5:1:1232:30825:16391	60	-
chr1	186391290	186391291	A00252:305:HG52NDSX5:1:1145:17146:5134	60	-
chr1	186421465	186421466	A00252:305:HG52NDSX5:1:1444:13413:8782/1	60	+
chr1	186429684	186429685	A00252:305:HG52NDSX5:1:1133:8052:13463/1	60	-
chr1	186461315	186461316	A00252:305:HG52NDSX5:4:1564:31051:1125	60	-
chr1	187135237	187135238	A00252:305:HG52NDSX5:1:1244:3794:2268/1	60	-
chr1	187247698	187247699	A00252:305:HG52NDSX5:1:1147:4526:3537/1	60	+
chr1	187458047	187458048	A00252:305:HG52NDSX5:2:2237:26964:19382	60	-
chr1	188234111	188234112	A00252:305:HG52NDSX5:4:2117:14516:8594/1	60	+
chr1	188234112	188234113	A00252:305:HG52NDSX5:1:1557:16016:9565/1	60	+
chr1	188324462	188324463	A00252:305:HG52NDSX5:1:2366:9950:22670	60	-
chr1	188403951	188403952	A00252:305:HG52NDSX5:4:1361:1244:22999/1	60	+
chr1	188432897	188432898	A00252:305:HG52NDSX5:1:1447:15890:20870/1	60	+
chr1	188867128	188867129	A00252:305:HG52NDSX5:1:1333:27832:16470/1	60	+
chr1	188991890	188991891	A00252:305:HG52NDSX5:1:1217:27570:2957/1	60	+
chr1	189083416	189083417	A00252:305:HG52NDSX5:1:2502:21739:16376/1	60	-
chr1	189158367	189158368	A00252:305:HG52NDSX5:4:1605:28628:34037/1	60	+
chr1	189345997	189345998	A00252:305:HG52NDSX5:3:2417:32723:3082	60	-
chr1	189441718	189441719	A00252:305:HG52NDSX5:1:1201:9634:36777/1	60	-
chr1	189456908	189456909	A00252:305:HG52NDSX5:1:1221:12246:14528/1	60	-
chr1	189520946	189520947	A00252:305:HG52NDSX5:1:1636:24749:16266/1	60	-
chr1	189538240	189538241	A00252:305:HG52NDSX5:1:1570:12472:3677/1	60	+
chr1	189603475	189603476	A00252:305:HG52NDSX5:4:2559:14308:2973	60	+
chr1	189783275	189783276	A00252:305:HG52NDSX5:1:2318:7211:14638/1	60	+
chr1	189941852	189941853	A00252:305:HG52NDSX5:1:1157:17508:16783/1	60	+
chr1	189960393	189960394	A00252:305:HG52NDSX5:1:1124:10212:35744/1	60	+
chr1	190102993	190102994	A00252:305:HG52NDSX5:1:1359:5339:35164/1	60	+
chr1	190197128	190197129	A00252:305:HG52NDSX5:1:1119:9408:19852/1	60	-
chr1	190219620	190219621	A00252:305:HG52NDSX5:3:1352:2537:12837	60	-
chr1	190228939	190228940	A00252:305:HG52NDSX5:4:2232:28646:14246	60	-
chr1	190282174	190282175	A00252:305:HG52NDSX5:1:1578:15519:5290/1	60	+
chr1	190302146	190302147	A00252:305:HG52NDSX5:3:2448:28375:18568	60	-
chr1	190356738	190356739	A00252:305:HG52NDSX5:1:1253:14389:34804/1	60	+
chr1	190517641	190517642	A00252:305:HG52NDSX5:1:2431:17535:18020/1	60	-
chr1	190523681	190523682	A00252:305:HG52NDSX5:2:1326:15483:29810	60	+
chr1	190751651	190751652	A00252:305:HG52NDSX5:2:2618:24008:6433	60	-
chr1	190773815	190773816	A00252:305:HG52NDSX5:2:2373:24460:10629	60	-
chr1	191040725	191040726	A00252:305:HG52NDSX5:1:1366:26937:14857	60	-
chr1	191167029	191167030	A00252:305:HG52NDSX5:1:1632:24930:25942/1	60	+
chr1	191187580	191187581	A00252:305:HG52NDSX5:1:1533:12897:25582/1	60	-
chr1	191836597	191836598	A00252:305:HG52NDSX5:1:2378:30924:10050/1	60	-
chr1	191877000	191877001	A00252:305:HG52NDSX5:1:2271:8449:11929/1	60	-
chr1	191884815	191884816	A00252:305:HG52NDSX5:1:1143:23800:6292/1	60	+
chr1	191922572	191922573	A00252:305:HG52NDSX5:1:1277:21070:18818/1	60	-
chr1	191970734	191970735	A00252:305:HG52NDSX5:1:1418:10556:3020/1	60	-
chr1	192177797	192177798	A00252:305:HG52NDSX5:1:1110:19859:25989/1	60	+
chr1	192297229	192297230	A00252:305:HG52NDSX5:1:2258:32298:8516/1	60	+
chr1	192367785	192367786	A00252:305:HG52NDSX5:1:1322:10637:29528/1	60	-
chr1	192377745	192377746	A00252:305:HG52NDSX5:1:1122:17897:18270/1	60	+
chr1	192379215	192379216	A00252:305:HG52NDSX5:1:2341:15383:10410/1	60	+
chr1	192383802	192383803	A00252:305:HG52NDSX5:4:1120:16721:15671/1	60	-
chr1	192505560	192505561	A00252:305:HG52NDSX5:2:2305:32009:13307	60	-
chr1	193016607	193016608	A00252:305:HG52NDSX5:4:1463:7988:18239/1	60	+
chr1	193025913	193025914	A00252:305:HG52NDSX5:4:2508:9896:2848	60	-
chr1	193034381	193034382	A00252:305:HG52NDSX5:1:2361:28628:35822/1	60	+
chr1	193088121	193088122	A00252:305:HG52NDSX5:4:2411:29071:17550/1	60	+
chr1	193153077	193153078	A00252:305:HG52NDSX5:1:2633:14986:24690/1	60	+
chr1	193173913	193173914	A00252:305:HG52NDSX5:4:1155:30635:18662/1	60	-
chr1	193212222	193212223	A00252:305:HG52NDSX5:1:1116:14036:29215/1	60	+
chr1	193460830	193460831	A00252:305:HG52NDSX5:2:1301:18032:12555	60	+
chr1	193483398	193483399	A00252:305:HG52NDSX5:1:1237:16495:23923/1	60	-
chr1	193504860	193504861	A00252:305:HG52NDSX5:4:2173:7129:14184	60	-
chr1	193625936	193625937	A00252:305:HG52NDSX5:1:2403:9218:4805/1	60	-
chr1	193664215	193664216	A00252:305:HG52NDSX5:4:1207:19018:27571/1	60	-
chr1	193709715	193709716	A00252:305:HG52NDSX5:1:1117:9787:11459/1	60	-
chr1	193935184	193935185	A00252:305:HG52NDSX5:1:1144:2709:1235/1	60	-
chr1	193936367	193936368	A00252:305:HG52NDSX5:1:2564:7717:13886/1	60	-
chr1	194114761	194114762	A00252:305:HG52NDSX5:1:1174:10637:7012/1	60	+
chr1	194238701	194238702	A00252:305:HG52NDSX5:1:2661:31910:31704/1	60	-
chr1	194254425	194254426	A00252:305:HG52NDSX5:1:1122:15284:3192/1	60	+
chr1	194271121	194271122	A00252:305:HG52NDSX5:2:1611:1705:24392	60	-
chr1	194447038	194447039	A00252:305:HG52NDSX5:4:1252:29243:36824/1	60	+
chr1	194463389	194463390	A00252:305:HG52NDSX5:2:2662:28357:17127	60	-
chr1	194508749	194508750	A00252:305:HG52NDSX5:1:1223:24108:5885/1	60	-
chr1	194649209	194649210	A00252:305:HG52NDSX5:1:1324:27986:26412/1	60	+
chr1	194827547	194827548	A00252:305:HG52NDSX5:1:2433:6027:7138/1	60	-
chr1	194879768	194879769	A00252:305:HG52NDSX5:1:1121:18991:36323/1	60	+
chr1	194893439	194893440	A00252:305:HG52NDSX5:1:1145:25346:19680/1	60	-
chr1	194947197	194947198	A00252:305:HG52NDSX5:1:1140:8802:26788/1	60	+
chr1	194947199	194947200	A00252:305:HG52NDSX5:4:2564:29143:10692	60	+
chr1	195059518	195059519	A00252:305:HG52NDSX5:1:2466:30843:34460	60	+
chr1	195072508	195072509	A00252:305:HG52NDSX5:1:1154:4300:13385/1	60	+
chr1	195076244	195076245	A00252:305:HG52NDSX5:1:1247:26648:19899/1	60	+
chr1	195158082	195158083	A00252:305:HG52NDSX5:1:1146:28718:31501/1	60	+
chr1	195169518	195169519	A00252:305:HG52NDSX5:1:2168:18457:22247/1	60	+
chr1	195292069	195292070	A00252:305:HG52NDSX5:4:1524:30056:12336/1	60	-
chr1	195298611	195298612	A00252:305:HG52NDSX5:1:1439:16098:17440/1	60	-
chr1	195299088	195299089	A00252:305:HG52NDSX5:1:2525:11695:19993	60	-
chr1	195344125	195344126	A00252:305:HG52NDSX5:2:1476:31629:7670	60	-
chr1	195369446	195369447	A00252:305:HG52NDSX5:1:1108:17815:16031/1	60	+
chr1	195372906	195372907	A00252:305:HG52NDSX5:1:1133:7572:25222/1	60	-
chr1	195405890	195405891	A00252:305:HG52NDSX5:1:1401:1307:7420/1	60	-
chr1	195435765	195435766	A00252:305:HG52NDSX5:1:2409:23511:28964/1	60	-
chr1	195503696	195503697	A00252:305:HG52NDSX5:2:1433:28239:30577	60	-
chr1	195540847	195540848	A00252:305:HG52NDSX5:1:1250:7392:24032/1	60	-
chr1	195593561	195593562	A00252:305:HG52NDSX5:1:1208:13141:17112/1	60	+
chr1	195683357	195683358	A00252:305:HG52NDSX5:1:1143:5819:23782/1	60	-
chr1	195685845	195685846	A00252:305:HG52NDSX5:1:1155:28510:16016/1	60	-
chr1	195689573	195689574	A00252:305:HG52NDSX5:4:1648:12536:3787/1	60	-
chr1	195705757	195705758	A00252:305:HG52NDSX5:4:2331:11415:20635	60	-
chr1	195705759	195705760	A00252:305:HG52NDSX5:4:1267:12409:25645	60	-
chr1	195715603	195715604	A00252:305:HG52NDSX5:2:1569:27778:10113	60	+
chr1	195778607	195778608	A00252:305:HG52NDSX5:1:1226:18412:20572/1	60	-
chr1	195826566	195826567	A00252:305:HG52NDSX5:1:2366:12970:36699/1	60	+
chr1	195871072	195871073	A00252:305:HG52NDSX5:1:1473:21079:31767/1	60	+
chr1	195996206	195996207	A00252:305:HG52NDSX5:1:1320:12680:23328/1	60	-
chr1	196024715	196024716	A00252:305:HG52NDSX5:1:2220:15790:36918	60	-
chr1	196233191	196233192	A00252:305:HG52NDSX5:1:1668:20220:15311/1	60	-
chr1	196235984	196235985	A00252:305:HG52NDSX5:2:1256:10981:34569	60	-
chr1	196450655	196450656	A00252:305:HG52NDSX5:1:1160:12029:22701/1	60	+
chr1	196486692	196486693	A00252:305:HG52NDSX5:1:1127:18801:30545/1	60	-
chr1	196491785	196491786	A00252:305:HG52NDSX5:4:1501:7690:28588/1	60	+
chr1	196623280	196623281	A00252:305:HG52NDSX5:1:1118:9733:23359/1	60	+
chr1	196623281	196623282	A00252:305:HG52NDSX5:2:2650:1796:7889	60	+
chr1	197072871	197072872	A00252:305:HG52NDSX5:4:1570:27163:16845/1	60	-
chr1	197134703	197134704	A00252:305:HG52NDSX5:1:1155:10276:23077/1	60	+
chr1	197168800	197168801	A00252:305:HG52NDSX5:1:2208:27814:7513/1	60	+
chr1	197177721	197177722	A00252:305:HG52NDSX5:2:1275:6234:22811	60	+
chr1	197192055	197192056	A00252:305:HG52NDSX5:1:1170:26422:9267/1	60	+
chr1	197370453	197370454	A00252:305:HG52NDSX5:1:1142:7120:14512/1	60	-
chr1	197558877	197558878	A00252:305:HG52NDSX5:1:1236:25726:22216/1	60	+
chr1	197596601	197596602	A00252:305:HG52NDSX5:1:1318:3034:4711/1	60	-
chr1	197597629	197597630	A00252:305:HG52NDSX5:1:1153:4553:25473/1	60	-
chr1	197605255	197605256	A00252:305:HG52NDSX5:1:1114:29188:16783/1	60	+
chr1	197607452	197607453	A00252:305:HG52NDSX5:2:1424:12735:7263	60	-
chr1	197609735	197609736	A00252:305:HG52NDSX5:1:1164:7003:13119/1	60	-
chr1	197646171	197646172	A00252:305:HG52NDSX5:4:2443:8829:17472/1	60	+
chr1	197654944	197654945	A00252:305:HG52NDSX5:1:1135:15528:26036/1	60	-
chr1	197657335	197657336	A00252:305:HG52NDSX5:2:1266:29640:5228	60	+
chr1	197657750	197657751	A00252:305:HG52NDSX5:2:1572:13096:2848	60	+
chr1	197659661	197659662	A00252:305:HG52NDSX5:1:1301:28420:25316/1	60	+
chr1	197662215	197662216	A00252:305:HG52NDSX5:1:1309:29423:34350/1	60	+
chr1	197679160	197679161	A00252:305:HG52NDSX5:2:1149:14018:22138	60	-
chr1	197692038	197692039	A00252:305:HG52NDSX5:1:1244:30002:15530/1	60	+
chr1	197696357	197696358	A00252:305:HG52NDSX5:1:1164:17589:2237/1	60	+
chr1	197712693	197712694	A00252:305:HG52NDSX5:2:1366:21160:22608	60	-
chr1	197732475	197732476	A00252:305:HG52NDSX5:1:1135:19235:31140/1	60	-
chr1	197748137	197748138	A00252:305:HG52NDSX5:1:1268:25870:28134/1	60	+
chr1	198229874	198229875	A00252:305:HG52NDSX5:1:2667:25545:28416/1	60	+
chr1	198277416	198277417	A00252:305:HG52NDSX5:4:1675:30752:18364/1	60	+
chr1	198295304	198295305	A00252:305:HG52NDSX5:1:1556:14660:2550/1	60	-
chr1	198320090	198320091	A00252:305:HG52NDSX5:1:1118:17553:31704/1	60	+
chr1	198761018	198761019	A00252:305:HG52NDSX5:4:1206:8576:20791/1	60	+
chr1	198859194	198859195	A00252:305:HG52NDSX5:2:2574:15311:16579	60	+
chr1	198887003	198887004	A00252:305:HG52NDSX5:2:2249:14588:11663	60	-
chr1	198893976	198893977	A00252:305:HG52NDSX5:1:1650:14434:29058/1	60	+
chr1	198904413	198904414	A00252:305:HG52NDSX5:2:2626:17119:18740	60	-
chr1	198919469	198919470	A00252:305:HG52NDSX5:1:1428:2501:13777/1	60	+
chr1	198997018	198997019	A00252:305:HG52NDSX5:1:1152:25907:20838/1	60	+
chr1	199025914	199025915	A00252:305:HG52NDSX5:2:2149:6334:17190	60	-
chr1	199062944	199062945	A00252:305:HG52NDSX5:1:1541:9661:1564/1	60	-
chr1	199063415	199063416	A00252:305:HG52NDSX5:4:2152:28067:10770/1	60	+
chr1	199064162	199064163	A00252:305:HG52NDSX5:1:1139:26711:21480/1	60	+
chr1	199064535	199064536	A00252:305:HG52NDSX5:1:1319:8187:10285/1	60	+
chr1	199069102	199069103	A00252:305:HG52NDSX5:4:2360:11487:14653/1	60	+
chr1	199069504	199069505	A00252:305:HG52NDSX5:1:1610:16541:28541/1	60	+
chr1	199074803	199074804	A00252:305:HG52NDSX5:2:1563:6433:5525	60	-
chr1	199145703	199145704	A00252:305:HG52NDSX5:1:2419:5403:17174/1	60	-
chr1	199151794	199151795	A00252:305:HG52NDSX5:2:2168:4246:8093	60	+
chr1	199153293	199153294	A00252:305:HG52NDSX5:1:1437:30563:11177	60	-
chr1	199154141	199154142	A00252:305:HG52NDSX5:1:2659:15094:32988/1	60	+
chr1	199154838	199154839	A00252:305:HG52NDSX5:1:2503:28013:9831/1	60	-
chr1	199212958	199212959	A00252:305:HG52NDSX5:1:1440:6361:22592/1	60	-
chr1	199238636	199238637	A00252:305:HG52NDSX5:1:2330:12509:21245/1	60	+
chr1	199297245	199297246	A00252:305:HG52NDSX5:4:2575:8043:10504	60	+
chr1	199407273	199407274	A00252:305:HG52NDSX5:3:1432:13810:11162	60	-
chr1	199435125	199435126	A00252:305:HG52NDSX5:1:1105:25418:18458/1	60	-
chr1	199452721	199452722	A00252:305:HG52NDSX5:4:2125:19108:17425	60	-
chr1	199520912	199520913	A00252:305:HG52NDSX5:3:1528:23131:11898	60	-
chr1	200171190	200171191	A00252:305:HG52NDSX5:4:2123:17228:2456/1	60	+
chr1	200465241	200465242	A00252:305:HG52NDSX5:1:2208:27751:33739	60	-
chr1	200552763	200552764	A00252:305:HG52NDSX5:1:1121:10565:13369/1	60	+
chr1	200552860	200552861	A00252:305:HG52NDSX5:3:2640:29912:19664	60	-
chr1	200554646	200554647	A00252:305:HG52NDSX5:1:1103:28971:28682/1	60	+
chr1	200554648	200554649	A00252:305:HG52NDSX5:2:2671:26051:19617	60	+
chr1	200574811	200574812	A00252:305:HG52NDSX5:1:1602:29903:29105/1	60	-
chr1	200590771	200590772	A00252:305:HG52NDSX5:1:2170:15962:25755/1	60	-
chr1	200642324	200642325	A00252:305:HG52NDSX5:1:1306:30508:28275/1	60	+
chr1	200647056	200647057	A00252:305:HG52NDSX5:3:1648:16559:10473	60	-
chr1	200656888	200656889	A00252:305:HG52NDSX5:1:2662:18765:35587/1	60	-
chr1	200660360	200660361	A00252:305:HG52NDSX5:1:1456:4435:14465/1	60	-
chr1	200673972	200673973	A00252:305:HG52NDSX5:4:1350:31232:36667	60	+
chr1	200804858	200804859	A00252:305:HG52NDSX5:1:1346:25509:26788/1	60	+
chr1	200837321	200837322	A00252:305:HG52NDSX5:4:2152:12147:17018/1	60	-
chr1	200987681	200987682	A00252:305:HG52NDSX5:1:1138:6922:3552/1	60	+
chr1	201033931	201033932	A00252:305:HG52NDSX5:1:1106:9245:8891/1	60	+
chr1	201165687	201165688	A00252:305:HG52NDSX5:1:1523:10664:22686/1	60	+
chr1	201715398	201715399	A00252:305:HG52NDSX5:3:2177:26811:30608	60	-
chr1	201968052	201968053	A00252:305:HG52NDSX5:2:2130:18195:19695	60	+
chr1	202231840	202231841	A00252:305:HG52NDSX5:1:2270:29125:32017/1	60	-
chr1	202406452	202406453	A00252:305:HG52NDSX5:4:1425:24460:22216/1	60	+
chr1	202411695	202411696	A00252:305:HG52NDSX5:2:1652:19000:13823	60	+
chr1	202432153	202432154	A00252:305:HG52NDSX5:2:2605:32633:28510	60	-
chr1	202486286	202486287	A00252:305:HG52NDSX5:1:2321:16649:13980/1	60	-
chr1	202505724	202505725	A00252:305:HG52NDSX5:2:1335:31295:27383	60	-
chr1	202512895	202512896	A00252:305:HG52NDSX5:2:1304:12029:24486	60	-
chr1	202554402	202554403	A00252:305:HG52NDSX5:1:1263:6253:17832/1	60	+
chr1	202559194	202559195	A00252:305:HG52NDSX5:2:1567:4652:8735	60	-
chr1	202738018	202738019	A00252:305:HG52NDSX5:1:1107:8621:15765/1	60	+
chr1	202773514	202773515	A00252:305:HG52NDSX5:1:1316:24903:33912/1	60	+
chr1	202773516	202773517	A00252:305:HG52NDSX5:1:1115:28076:6778	60	+
chr1	202794324	202794325	A00252:305:HG52NDSX5:4:2162:15004:32017	60	-
chr1	202804360	202804361	A00252:305:HG52NDSX5:3:1338:29008:30185	60	-
chr1	202908405	202908406	A00252:305:HG52NDSX5:2:2329:15926:4867	60	+
chr1	202909362	202909363	A00252:305:HG52NDSX5:1:1214:11342:15875/1	60	-
chr1	202920751	202920752	A00252:305:HG52NDSX5:1:1149:30327:10144/1	60	-
chr1	202984663	202984664	A00252:305:HG52NDSX5:3:2604:19280:25958	60	-
chr1	203019930	203019931	A00252:305:HG52NDSX5:2:1257:1777:2221	60	+
chr1	203655241	203655242	A00252:305:HG52NDSX5:2:1417:25147:35587	60	+
chr1	203699361	203699362	A00252:305:HG52NDSX5:1:1323:16568:13307/1	60	+
chr1	203801477	203801478	A00252:305:HG52NDSX5:1:1243:21694:31516/1	60	-
chr1	203804145	203804146	A00252:305:HG52NDSX5:1:1249:30906:18349/1	60	-
chr1	203838348	203838349	A00252:305:HG52NDSX5:1:1667:3097:32784/1	60	+
chr1	203849733	203849734	A00252:305:HG52NDSX5:3:2429:22968:35352	60	-
chr1	204518116	204518117	A00252:305:HG52NDSX5:1:1230:6108:4147/1	60	-
chr1	204542342	204542343	A00252:305:HG52NDSX5:1:1338:28845:27586/1	60	+
chr1	204551642	204551643	A00252:305:HG52NDSX5:4:1560:28402:13416/1	60	-
chr1	204551643	204551644	A00252:305:HG52NDSX5:1:1267:26775:10128/1	60	-
chr1	204682507	204682508	A00252:305:HG52NDSX5:1:1209:20555:12164/1	60	-
chr1	204742601	204742602	A00252:305:HG52NDSX5:2:1526:3278:11741	60	+
chr1	205086044	205086045	A00252:305:HG52NDSX5:4:2231:17390:8907/1	60	+
chr1	205722483	205722484	A00252:305:HG52NDSX5:1:1239:19208:21136/1	60	+
chr1	205733842	205733843	A00252:305:HG52NDSX5:1:1175:19063:22357/1	60	+
chr1	205741397	205741398	A00252:305:HG52NDSX5:2:2125:7184:12900	60	+
chr1	205860612	205860613	A00252:305:HG52NDSX5:1:2537:30029:10316/1	60	-
chr1	206046824	206046825	A00252:305:HG52NDSX5:1:1165:18674:33395/1	60	+
chr1	206076885	206076886	A00252:305:HG52NDSX5:1:1158:20636:35415/1	60	+
chr1	206082060	206082061	A00252:305:HG52NDSX5:1:1320:15619:3583/1	60	+
chr1	206089847	206089848	A00252:305:HG52NDSX5:1:1142:25672:36652/1	60	+
chr1	206090599	206090600	A00252:305:HG52NDSX5:3:2410:2230:2065	60	+
chr1	206091817	206091818	A00252:305:HG52NDSX5:1:2575:26268:17049/1	60	-
chr1	206092259	206092260	A00252:305:HG52NDSX5:4:1247:5285:30968/1	60	-
chr1	206156089	206156090	A00252:305:HG52NDSX5:1:2658:11225:14011/1	60	+
chr1	206206021	206206022	A00252:305:HG52NDSX5:3:1561:14922:36479	60	+
chr1	206587129	206587130	A00252:305:HG52NDSX5:2:2428:28601:36401	60	-
chr1	206645128	206645129	A00252:305:HG52NDSX5:2:2240:30337:27226	60	-
chr1	206646465	206646466	A00252:305:HG52NDSX5:1:1150:28655:28009/1	60	-
chr1	207332769	207332770	A00252:305:HG52NDSX5:1:2528:23366:32753/1	60	+
chr1	207344231	207344232	A00252:305:HG52NDSX5:3:2262:25590:30091	60	+
chr1	207358147	207358148	A00252:305:HG52NDSX5:2:2357:31593:19727	60	-
chr1	207367450	207367451	A00252:305:HG52NDSX5:2:1460:16776:34616	60	+
chr1	207778557	207778558	A00252:305:HG52NDSX5:3:2609:21838:20369	60	+
chr1	207781293	207781294	A00252:305:HG52NDSX5:3:2608:1994:2566	60	-
chr1	207783651	207783652	A00252:305:HG52NDSX5:4:2651:15338:26678	60	-
chr1	209857461	209857462	A00252:305:HG52NDSX5:1:1503:2302:8046/1	60	-
chr1	210604058	210604059	A00252:305:HG52NDSX5:2:1312:23294:4695	60	-
chr1	211362498	211362499	A00252:305:HG52NDSX5:1:1175:7365:17315	60	-
chr1	211496810	211496811	A00252:305:HG52NDSX5:1:1306:26946:1094	60	-
chr1	211575909	211575910	A00252:305:HG52NDSX5:1:1106:6271:22279/1	60	+
chr1	211770737	211770738	A00252:305:HG52NDSX5:4:1558:9968:20729/1	60	-
chr1	211774182	211774183	A00252:305:HG52NDSX5:2:2610:24316:23249	60	-
chr1	211798949	211798950	A00252:305:HG52NDSX5:2:1269:7509:33912	60	+
chr1	211948527	211948528	A00252:305:HG52NDSX5:2:2457:7039:17691	60	+
chr1	211973667	211973668	A00252:305:HG52NDSX5:2:2522:12283:8359	60	-
chr1	211984656	211984657	A00252:305:HG52NDSX5:4:2549:26512:29183/1	60	-
chr1	212003415	212003416	A00252:305:HG52NDSX5:1:1455:14742:30060/1	60	-
chr1	212023116	212023117	A00252:305:HG52NDSX5:1:1248:12472:34491/1	60	+
chr1	212074239	212074240	A00252:305:HG52NDSX5:4:1212:9778:26788/1	60	+
chr1	212262631	212262632	A00252:305:HG52NDSX5:1:1413:11704:5478/1	60	+
chr1	212332352	212332353	A00252:305:HG52NDSX5:2:1340:23131:31657	60	-
chr1	212346371	212346372	A00252:305:HG52NDSX5:2:2422:28953:34413	60	+
chr1	212729004	212729005	A00252:305:HG52NDSX5:1:2623:15103:22827/1	60	-
chr1	212755963	212755964	A00252:305:HG52NDSX5:3:1242:14742:20415	60	+
chr1	212763688	212763689	A00252:305:HG52NDSX5:1:2462:24930:8218/1	60	-
chr1	212772988	212772989	A00252:305:HG52NDSX5:1:1203:25988:34976/1	60	+
chr1	212772989	212772990	A00252:305:HG52NDSX5:3:1225:28492:36464	60	+
chr1	213006776	213006777	A00252:305:HG52NDSX5:1:2653:21513:14763	60	+
chr1	213083569	213083570	A00252:305:HG52NDSX5:2:1512:26648:35837	60	-
chr1	213127635	213127636	A00252:305:HG52NDSX5:3:1354:31819:13792	60	-
chr1	213175744	213175745	A00252:305:HG52NDSX5:4:1136:32868:10128/1	60	+
chr1	213176314	213176315	A00252:305:HG52NDSX5:1:1549:23176:12727/1	60	+
chr1	215114207	215114208	A00252:305:HG52NDSX5:1:1173:14787:24408/1	60	-
chr1	215829598	215829599	A00252:305:HG52NDSX5:1:1150:29532:14121/1	60	-
chr1	215963245	215963246	A00252:305:HG52NDSX5:1:2302:3649:12258	60	-
chr1	215969605	215969606	A00252:305:HG52NDSX5:1:1321:10673:17221/1	60	+
chr1	216047019	216047020	A00252:305:HG52NDSX5:1:1404:2437:2425/1	60	+
chr1	216050309	216050310	A00252:305:HG52NDSX5:4:2275:27561:26647	60	-
chr1	216378596	216378597	A00252:305:HG52NDSX5:1:1624:14172:4366/1	60	+
chr1	216426149	216426150	A00252:305:HG52NDSX5:3:2320:25916:3380	60	-
chr1	216550039	216550040	A00252:305:HG52NDSX5:2:2433:6967:16908	60	-
chr1	216703016	216703017	A00252:305:HG52NDSX5:4:1349:2908:29606	60	-
chr1	216730375	216730376	A00252:305:HG52NDSX5:1:2147:8540:24518/1	60	+
chr1	216784938	216784939	A00252:305:HG52NDSX5:1:1639:9173:31031/1	60	+
chr1	217016678	217016679	A00252:305:HG52NDSX5:1:1213:17607:5869/1	60	+
chr1	217044853	217044854	A00252:305:HG52NDSX5:1:1148:16116:30060/1	60	+
chr1	217149424	217149425	A00252:305:HG52NDSX5:1:1245:26259:27085	60	-
chr1	217577363	217577364	A00252:305:HG52NDSX5:1:1612:7003:32503	60	-
chr1	217592460	217592461	A00252:305:HG52NDSX5:2:1142:9290:24878	60	-
chr1	217616552	217616553	A00252:305:HG52NDSX5:1:1429:18828:26741/1	60	-
chr1	217618665	217618666	A00252:305:HG52NDSX5:1:1201:10465:16485/1	60	+
chr1	218064598	218064599	A00252:305:HG52NDSX5:1:1151:27769:18803/1	60	+
[truncated: 19,779 more rows]
