# Supplementary material for: HIV-1 capsid stability enables inositol phosphate-independent infection of target cells and promotes integration into genes
Source: PLoS Pathog. 2023 Jun 2;19(6):e1011423. doi: 10.1371/journal.ppat.1011423 (PMC10266667; doi:10.1371/journal.ppat.1011423)
Supplement: S3 Data — (TAR.GZ) [file ppat.1011423.s014.tar.gz › IPPK_KO/CA_P38A-T200I/Unique_hg38_integration_sites/9055-GS-0017.bed]

chr1	180747	180748	A00252:305:HG52NDSX5:4:1514:22173:32690	60	+
chr1	264679	264680	A00252:305:HG52NDSX5:1:2354:2636:13354/1	60	-
chr1	716215	716216	A00252:305:HG52NDSX5:1:1172:25482:3787/1	60	+
chr1	717224	717225	A00252:305:HG52NDSX5:3:1475:3558:32456/1	60	+
chr1	737040	737041	A00252:305:HG52NDSX5:2:1507:5321:4476/1	60	+
chr1	763517	763518	A00252:305:HG52NDSX5:1:1242:15248:30937/1	60	-
chr1	775632	775633	A00252:305:HG52NDSX5:1:1266:8142:26428/1	60	-
chr1	783480	783481	A00252:305:HG52NDSX5:1:2268:15356:33348/1	60	+
chr1	784225	784226	A00252:305:HG52NDSX5:4:2257:7600:8766/1	60	+
chr1	784586	784587	A00252:305:HG52NDSX5:1:2333:2880:31062/1	60	+
chr1	785914	785915	A00252:305:HG52NDSX5:1:1102:6244:9079	60	-
chr1	788249	788250	A00252:305:HG52NDSX5:1:1535:27299:28134/1	60	+
chr1	796110	796111	A00252:305:HG52NDSX5:2:1572:26720:33458/1	60	+
chr1	797397	797398	A00252:305:HG52NDSX5:1:2373:29939:12633/1	60	-
chr1	799475	799476	A00252:305:HG52NDSX5:3:2457:32072:20400/1	60	+
chr1	803566	803567	A00252:305:HG52NDSX5:1:1552:15013:2315/1	60	+
chr1	804445	804446	A00252:305:HG52NDSX5:1:1104:6153:34914/1	60	+
chr1	807773	807774	A00252:305:HG52NDSX5:3:2240:2871:32487	60	-
chr1	807788	807789	A00252:305:HG52NDSX5:1:1166:18123:19225/1	60	-
chr1	809579	809580	A00252:305:HG52NDSX5:3:1535:13503:19053/1	60	-
chr1	809972	809973	A00252:305:HG52NDSX5:2:1315:11749:6527/1	60	+
chr1	813020	813021	A00252:305:HG52NDSX5:4:2331:20645:2394/1	60	+
chr1	815401	815402	A00252:305:HG52NDSX5:2:2347:25753:20541/1	60	+
chr1	817123	817124	A00252:305:HG52NDSX5:1:1330:9896:17691/1	60	+
chr1	817240	817241	A00252:305:HG52NDSX5:1:1513:25201:30326/1	60	-
chr1	831990	831991	A00252:305:HG52NDSX5:3:1230:8115:24189/1	60	-
chr1	836610	836611	A00252:305:HG52NDSX5:2:1431:8693:5869	60	+
chr1	837232	837233	A00252:305:HG52NDSX5:3:2674:27208:16548/1	60	+
chr1	839695	839696	A00252:305:HG52NDSX5:4:1516:29758:22968	60	-
chr1	849091	849092	A00252:305:HG52NDSX5:3:2214:29288:29293	60	+
chr1	1114322	1114323	A00252:305:HG52NDSX5:2:1304:18819:32111	60	+
chr1	1222636	1222637	A00252:305:HG52NDSX5:1:1203:17219:9893/1	60	+
chr1	1224248	1224249	A00252:305:HG52NDSX5:2:1466:15447:18944/1	60	+
chr1	1227277	1227278	A00252:305:HG52NDSX5:1:1417:26567:16752	60	+
chr1	1227399	1227400	A00252:305:HG52NDSX5:3:1622:25789:7451	60	+
chr1	1235061	1235062	A00252:305:HG52NDSX5:3:1516:29649:26819	60	-
chr1	1256658	1256659	A00252:305:HG52NDSX5:2:2417:17824:30326	60	-
chr1	1262326	1262327	A00252:305:HG52NDSX5:4:2550:24632:30405/1	60	+
chr1	1264427	1264428	A00252:305:HG52NDSX5:1:1170:16839:6699	60	-
chr1	1264973	1264974	A00252:305:HG52NDSX5:1:1229:3152:22357/1	60	+
chr1	1265241	1265242	A00252:305:HG52NDSX5:1:1244:16468:31046/1	60	+
chr1	1265754	1265755	A00252:305:HG52NDSX5:1:1635:3739:1110/1	60	+
chr1	1271936	1271937	A00252:305:HG52NDSX5:1:1157:2347:8563/1	60	-
chr1	1272056	1272057	A00252:305:HG52NDSX5:2:1612:23511:11741	60	-
chr1	1310557	1310558	A00252:305:HG52NDSX5:1:1177:10031:21746	60	-
chr1	1310722	1310723	A00252:305:HG52NDSX5:1:1401:8820:13228/1	60	-
chr1	1314823	1314824	A00252:305:HG52NDSX5:4:1658:17607:28886	60	-
chr1	1316132	1316133	A00252:305:HG52NDSX5:1:1207:27923:35102/1	60	+
chr1	1316133	1316134	A00252:305:HG52NDSX5:1:2104:32542:16611	60	+
chr1	1316159	1316160	A00252:305:HG52NDSX5:1:1217:9480:20791/1	60	+
chr1	1316995	1316996	A00252:305:HG52NDSX5:1:1130:27227:8155/1	60	+
chr1	1316997	1316998	A00252:305:HG52NDSX5:4:1435:14163:20948/1	60	+
chr1	1317340	1317341	A00252:305:HG52NDSX5:1:1378:24361:17910	60	-
chr1	1317565	1317566	A00252:305:HG52NDSX5:4:2522:30337:4398/1	60	+
chr1	1317754	1317755	A00252:305:HG52NDSX5:1:2255:29731:14873/1	60	+
chr1	1336774	1336775	A00252:305:HG52NDSX5:1:1213:24903:13651	60	+
chr1	1391271	1391272	A00252:305:HG52NDSX5:1:2651:10303:2644	60	-
chr1	1391295	1391296	A00252:305:HG52NDSX5:1:2162:16089:25692/1	60	-
chr1	1391945	1391946	A00252:305:HG52NDSX5:3:1615:1334:36620/1	60	-
chr1	1392009	1392010	A00252:305:HG52NDSX5:1:1616:3079:5854/1	60	-
chr1	1392451	1392452	A00252:305:HG52NDSX5:1:1147:15582:1861	60	-
chr1	1393119	1393120	A00252:305:HG52NDSX5:4:1220:9778:26412/1	60	-
chr1	1393293	1393294	A00252:305:HG52NDSX5:1:1105:5547:32362/1	60	+
chr1	1393320	1393321	A00252:305:HG52NDSX5:1:1219:8106:29684/1	60	+
chr1	1393445	1393446	A00252:305:HG52NDSX5:1:1162:17038:30311/1	60	+
chr1	1395531	1395532	A00252:305:HG52NDSX5:1:1470:18656:18897/1	60	+
chr1	1395597	1395598	A00252:305:HG52NDSX5:3:2152:28754:3161	60	-
chr1	1395598	1395599	A00252:305:HG52NDSX5:1:1445:25907:18020	60	-
chr1	1395816	1395817	A00252:305:HG52NDSX5:1:1506:17987:22310/1	60	+
chr1	1416175	1416176	A00252:305:HG52NDSX5:1:2613:8359:29653/1	60	-
chr1	1483438	1483439	A00252:305:HG52NDSX5:1:2137:26368:28338	60	-
chr1	1485360	1485361	A00252:305:HG52NDSX5:1:1102:18322:25708/1	60	+
chr1	1538971	1538972	A00252:305:HG52NDSX5:4:2127:16297:14998	60	-
chr1	1563741	1563742	A00252:305:HG52NDSX5:2:2338:3423:15499	60	-
chr1	1563742	1563743	A00252:305:HG52NDSX5:2:1119:11288:2472	60	-
chr1	1567780	1567781	A00252:305:HG52NDSX5:3:2224:32190:21042/1	60	-
chr1	1647602	1647603	A00252:305:HG52NDSX5:1:1276:19633:3709/1	60	-
chr1	1648653	1648654	A00252:305:HG52NDSX5:1:1411:28519:22138	60	+
chr1	1649423	1649424	A00252:305:HG52NDSX5:2:2473:31864:13150	60	-
chr1	1650896	1650897	A00252:305:HG52NDSX5:1:1325:4860:5619/1	60	+
chr1	1656109	1656110	A00252:305:HG52NDSX5:1:2554:16342:35650	60	-
chr1	1656305	1656306	A00252:305:HG52NDSX5:1:2129:27218:18255/1	60	-
chr1	1672314	1672315	A00252:305:HG52NDSX5:1:1264:11098:8249/1	60	+
chr1	1683142	1683143	A00252:305:HG52NDSX5:1:1276:26485:31861/1	60	+
chr1	1706420	1706421	A00252:305:HG52NDSX5:1:1115:25654:36777/1	60	+
chr1	1721363	1721364	A00252:305:HG52NDSX5:1:1311:15962:11663	60	-
chr1	1731501	1731502	A00252:305:HG52NDSX5:1:1268:20871:25927/1	60	+
chr1	1733161	1733162	A00252:305:HG52NDSX5:1:1305:30418:26522/1	60	+
chr1	1801104	1801105	A00252:305:HG52NDSX5:1:1478:10366:26083	60	-
chr1	1805126	1805127	A00252:305:HG52NDSX5:2:2112:10086:32737/1	60	-
chr1	1805127	1805128	A00252:305:HG52NDSX5:1:1119:13901:23156/1	60	-
chr1	1809168	1809169	A00252:305:HG52NDSX5:1:2156:17029:11819/1	60	-
chr1	1817405	1817406	A00252:305:HG52NDSX5:1:1137:19524:36245/1	60	-
chr1	1817685	1817686	A00252:305:HG52NDSX5:1:2341:4698:17707/1	60	-
chr1	1817993	1817994	A00252:305:HG52NDSX5:1:1422:4887:24518/1	60	+
chr1	1821293	1821294	A00252:305:HG52NDSX5:4:2566:20980:2848	60	-
chr1	1828052	1828053	A00252:305:HG52NDSX5:1:1104:10999:34945/1	60	+
chr1	1832756	1832757	A00252:305:HG52NDSX5:2:1219:7166:6668/1	60	-
chr1	1834968	1834969	A00252:305:HG52NDSX5:4:1434:21531:24220/1	60	-
chr1	1836586	1836587	A00252:305:HG52NDSX5:1:1516:22001:24690	60	+
chr1	1837067	1837068	A00252:305:HG52NDSX5:1:1606:20229:26506/1	60	+
chr1	1844658	1844659	A00252:305:HG52NDSX5:1:2249:15980:4679/1	60	+
chr1	1856481	1856482	A00252:305:HG52NDSX5:1:1644:24306:28808/1	60	+
chr1	1867948	1867949	A00252:305:HG52NDSX5:3:1438:8079:20838/1	60	-
chr1	1868005	1868006	A00252:305:HG52NDSX5:3:1271:21929:15922/1	60	+
chr1	1876251	1876252	A00252:305:HG52NDSX5:1:1102:26341:6120	60	-
chr1	1878263	1878264	A00252:305:HG52NDSX5:4:2465:23574:5619	60	-
chr1	1878264	1878265	A00252:305:HG52NDSX5:2:1265:15781:24064	60	-
chr1	1886223	1886224	A00252:305:HG52NDSX5:1:1255:20600:22388/1	60	-
chr1	2244438	2244439	A00252:305:HG52NDSX5:1:1271:16984:27618/1	60	+
chr1	3647856	3647857	A00252:305:HG52NDSX5:1:1364:23267:23030/1	60	-
chr1	4398069	4398070	A00252:305:HG52NDSX5:2:2161:8178:26678	60	+
chr1	4409481	4409482	A00252:305:HG52NDSX5:2:2323:18629:20290/1	60	-
chr1	5930053	5930054	A00252:305:HG52NDSX5:1:1638:9525:21026/1	60	+
chr1	5941222	5941223	A00252:305:HG52NDSX5:1:2463:16233:23594	60	-
chr1	5986662	5986663	A00252:305:HG52NDSX5:1:1443:6271:17989/1	60	+
chr1	6190157	6190158	A00252:305:HG52NDSX5:1:2149:15664:27712/1	60	+
chr1	6640445	6640446	A00252:305:HG52NDSX5:1:1120:14154:26976/1	60	-
chr1	6791297	6791298	A00252:305:HG52NDSX5:2:1130:8431:16063/1	60	-
chr1	6795822	6795823	A00252:305:HG52NDSX5:3:1646:3143:31046	60	-
chr1	6825739	6825740	A00252:305:HG52NDSX5:1:2648:25626:10113/1	60	-
chr1	6831159	6831160	A00252:305:HG52NDSX5:2:1573:12680:29371/1	60	+
chr1	6848974	6848975	A00252:305:HG52NDSX5:1:2543:3161:2206/1	60	-
chr1	6850493	6850494	A00252:305:HG52NDSX5:1:1605:20076:27743/1	60	+
chr1	6870203	6870204	A00252:305:HG52NDSX5:2:2307:20690:18443	60	-
chr1	6891277	6891278	A00252:305:HG52NDSX5:2:1517:9959:19398/1	60	+
chr1	6896548	6896549	A00252:305:HG52NDSX5:1:1242:13991:5588/1	60	+
chr1	7817155	7817156	A00252:305:HG52NDSX5:1:1529:25084:8578/1	60	-
chr1	7831985	7831986	A00252:305:HG52NDSX5:1:1445:4137:30514/1	60	+
chr1	7832901	7832902	A00252:305:HG52NDSX5:3:2150:8901:17127/1	60	+
chr1	8104902	8104903	A00252:305:HG52NDSX5:1:1529:24722:16720	60	+
chr1	8367805	8367806	A00252:305:HG52NDSX5:4:1303:26802:6324/1	60	-
chr1	8473650	8473651	A00252:305:HG52NDSX5:1:1168:25626:12524/1	60	+
chr1	8479279	8479280	A00252:305:HG52NDSX5:1:1170:21965:10410/1	60	-
chr1	8486187	8486188	A00252:305:HG52NDSX5:1:1140:19723:30921/1	60	+
chr1	8486691	8486692	A00252:305:HG52NDSX5:1:1152:26729:26490/1	60	+
chr1	8534008	8534009	A00252:305:HG52NDSX5:1:1577:17228:25254/1	60	-
chr1	8550952	8550953	A00252:305:HG52NDSX5:3:1428:29604:34507	60	-
chr1	8561675	8561676	A00252:305:HG52NDSX5:1:1277:14299:20369/1	60	+
chr1	8572661	8572662	A00252:305:HG52NDSX5:1:1144:6117:26021/1	60	+
chr1	8572662	8572663	A00252:305:HG52NDSX5:3:1268:28917:28808	60	+
chr1	8575883	8575884	A00252:305:HG52NDSX5:1:1638:4951:6590	60	-
chr1	8580170	8580171	A00252:305:HG52NDSX5:2:2141:15528:18865/1	60	+
chr1	8581895	8581896	A00252:305:HG52NDSX5:2:1470:1814:18380/1	60	-
chr1	8594311	8594312	A00252:305:HG52NDSX5:2:1515:23827:21402/1	60	+
chr1	8615376	8615377	A00252:305:HG52NDSX5:1:1507:21486:30467/1	60	+
chr1	8615443	8615444	A00252:305:HG52NDSX5:3:1345:20971:28510/1	60	+
chr1	8635643	8635644	A00252:305:HG52NDSX5:1:1160:5755:19539/1	60	+
chr1	8648750	8648751	A00252:305:HG52NDSX5:4:2410:25328:4773/1	60	+
chr1	8670846	8670847	A00252:305:HG52NDSX5:1:2529:5638:28510/1	60	-
chr1	8677436	8677437	A00252:305:HG52NDSX5:1:2651:20871:8735	60	-
chr1	8677437	8677438	A00252:305:HG52NDSX5:1:1256:7997:36605/1	60	-
chr1	8677440	8677441	A00252:305:HG52NDSX5:3:2149:24731:26412	60	-
chr1	8677444	8677445	A00252:305:HG52NDSX5:1:2172:11858:7717	60	-
chr1	8750111	8750112	A00252:305:HG52NDSX5:3:1555:15257:10034/1	60	-
chr1	8752905	8752906	A00252:305:HG52NDSX5:2:2640:9824:1939/1	60	-
chr1	8759371	8759372	A00252:305:HG52NDSX5:1:1156:10086:17738/1	60	-
chr1	8804362	8804363	A00252:305:HG52NDSX5:2:2573:18774:16564/1	60	+
chr1	9347802	9347803	A00252:305:HG52NDSX5:2:1576:25192:26083	60	+
chr1	9553426	9553427	A00252:305:HG52NDSX5:1:1442:8413:31751/1	60	+
chr1	9572956	9572957	A00252:305:HG52NDSX5:1:1437:12825:10770/1	60	+
chr1	9573250	9573251	A00252:305:HG52NDSX5:1:2638:31268:27179/1	60	+
chr1	9651530	9651531	A00252:305:HG52NDSX5:1:1258:18719:28463	60	-
chr1	9746228	9746229	A00252:305:HG52NDSX5:1:1347:13865:18020/1	60	+
chr1	9802648	9802649	A00252:305:HG52NDSX5:1:1264:11071:22733/1	60	-
chr1	9809386	9809387	A00252:305:HG52NDSX5:3:2615:15854:26819	60	+
chr1	9814420	9814421	A00252:305:HG52NDSX5:1:1231:19072:18302/1	60	+
chr1	9819267	9819268	A00252:305:HG52NDSX5:1:1648:22119:32409/1	60	+
chr1	10098589	10098590	A00252:305:HG52NDSX5:2:1441:26124:12884/1	60	-
chr1	10099695	10099696	A00252:305:HG52NDSX5:2:1544:30942:16501	60	-
chr1	10112034	10112035	A00252:305:HG52NDSX5:1:1115:25898:18317	60	+
chr1	10114958	10114959	A00252:305:HG52NDSX5:1:1132:2555:10958/1	60	-
chr1	10119220	10119221	A00252:305:HG52NDSX5:1:1358:13910:36605/1	60	-
chr1	10131295	10131296	A00252:305:HG52NDSX5:1:1424:3287:9878/1	60	-
chr1	10134087	10134088	A00252:305:HG52NDSX5:1:1460:16649:16172/1	60	+
chr1	10180986	10180987	A00252:305:HG52NDSX5:1:1239:13973:28009/1	60	+
chr1	10229637	10229638	A00252:305:HG52NDSX5:1:1327:20446:25473/1	60	-
chr1	10231329	10231330	A00252:305:HG52NDSX5:1:2240:15835:19429/1	60	+
chr1	10233213	10233214	A00252:305:HG52NDSX5:1:1607:22281:32095	60	+
chr1	10241615	10241616	A00252:305:HG52NDSX5:2:1463:32651:29481/1	60	+
chr1	10268612	10268613	A00252:305:HG52NDSX5:4:1676:7256:34507	60	-
chr1	10273119	10273120	A00252:305:HG52NDSX5:1:2202:24397:29403	60	+
chr1	10273190	10273191	A00252:305:HG52NDSX5:1:1404:18448:17816/1	60	-
chr1	10275507	10275508	A00252:305:HG52NDSX5:1:1471:10167:17597/1	60	+
chr1	10278174	10278175	A00252:305:HG52NDSX5:1:2535:12084:26710/1	60	+
chr1	10292848	10292849	A00252:305:HG52NDSX5:1:1203:4887:6480/1	60	+
chr1	10292849	10292850	A00252:305:HG52NDSX5:1:1168:23285:32581	60	+
chr1	10293850	10293851	A00252:305:HG52NDSX5:1:1232:10945:23484	60	+
chr1	10293884	10293885	A00252:305:HG52NDSX5:2:1464:16640:3380/1	60	-
chr1	10295562	10295563	A00252:305:HG52NDSX5:1:1146:17192:15702/1	60	+
chr1	10302425	10302426	A00252:305:HG52NDSX5:1:2331:17969:21183/1	60	-
chr1	10325785	10325786	A00252:305:HG52NDSX5:2:1522:25147:25974/1	60	-
chr1	10339827	10339828	A00252:305:HG52NDSX5:1:1110:17833:6292	60	+
chr1	10354351	10354352	A00252:305:HG52NDSX5:2:2571:31503:20228	60	-
chr1	10380272	10380273	A00252:305:HG52NDSX5:1:1560:24089:4163	60	-
chr1	10442435	10442436	A00252:305:HG52NDSX5:1:2212:11225:8312	60	-
chr1	10550988	10550989	A00252:305:HG52NDSX5:1:1127:9607:27305/1	60	-
chr1	10568217	10568218	A00252:305:HG52NDSX5:1:2227:31485:16000/1	60	-
chr1	10574784	10574785	A00252:305:HG52NDSX5:1:1553:20148:27649/1	60	-
chr1	10580997	10580998	A00252:305:HG52NDSX5:1:2503:21866:26522/1	60	+
chr1	10584783	10584784	A00252:305:HG52NDSX5:1:2343:19217:14794/1	60	-
chr1	11113859	11113860	A00252:305:HG52NDSX5:1:2111:26395:16705	60	-
chr1	11113861	11113862	A00252:305:HG52NDSX5:1:1268:8929:28040/1	60	-
chr1	11137680	11137681	A00252:305:HG52NDSX5:2:2609:23167:21480/1	60	+
chr1	11140848	11140849	A00252:305:HG52NDSX5:3:1557:15275:14168/1	60	+
chr1	11194992	11194993	A00252:305:HG52NDSX5:1:1109:7645:4147/1	60	+
chr1	11195136	11195137	A00252:305:HG52NDSX5:2:2309:18602:11412/1	60	+
chr1	11202303	11202304	A00252:305:HG52NDSX5:2:1237:7961:2503/1	60	-
chr1	11219674	11219675	A00252:305:HG52NDSX5:2:1219:31376:20823/1	60	+
chr1	11224256	11224257	A00252:305:HG52NDSX5:1:1509:18710:33082/1	60	-
chr1	11225636	11225637	A00252:305:HG52NDSX5:1:1206:17155:4993/1	60	+
chr1	11808172	11808173	A00252:305:HG52NDSX5:3:1437:6216:28698/1	60	+
chr1	11820315	11820316	A00252:305:HG52NDSX5:1:1331:12753:30467/1	60	-
chr1	11821715	11821716	A00252:305:HG52NDSX5:1:2315:28718:9768	60	-
chr1	11994177	11994178	A00252:305:HG52NDSX5:1:1205:6587:3881/1	60	+
chr1	12244567	12244568	A00252:305:HG52NDSX5:1:2330:16369:21919/1	60	+
chr1	12249854	12249855	A00252:305:HG52NDSX5:1:2250:8241:3051/1	60	-
chr1	12270746	12270747	A00252:305:HG52NDSX5:1:1226:24903:34194/1	60	+
chr1	12278497	12278498	A00252:305:HG52NDSX5:3:2304:16550:31970	60	-
chr1	12283012	12283013	A00252:305:HG52NDSX5:1:1116:30337:6245/1	60	+
chr1	12291732	12291733	A00252:305:HG52NDSX5:3:2227:13395:14888	60	-
chr1	12291734	12291735	A00252:305:HG52NDSX5:2:1314:27932:22811	60	-
chr1	12296378	12296379	A00252:305:HG52NDSX5:4:2407:20374:4304/1	60	-
chr1	12298958	12298959	A00252:305:HG52NDSX5:2:1615:7808:3709/1	60	-
chr1	12299715	12299716	A00252:305:HG52NDSX5:1:1340:10682:23938/1	60	-
chr1	12302385	12302386	A00252:305:HG52NDSX5:1:1658:11035:9486/1	60	+
chr1	12302924	12302925	A00252:305:HG52NDSX5:1:1511:3739:15953/1	60	-
chr1	12305879	12305880	A00252:305:HG52NDSX5:1:1324:14208:19617/1	60	+
chr1	12321280	12321281	A00252:305:HG52NDSX5:1:1356:6207:3537/1	60	-
chr1	12331388	12331389	A00252:305:HG52NDSX5:1:1342:13376:21809/1	60	-
chr1	12345097	12345098	A00252:305:HG52NDSX5:4:1362:15835:1235	60	-
chr1	12346845	12346846	A00252:305:HG52NDSX5:1:1113:15049:17942/1	60	+
chr1	12348414	12348415	A00252:305:HG52NDSX5:1:2562:30427:1078	60	-
chr1	12367976	12367977	A00252:305:HG52NDSX5:1:1168:19578:21183/1	60	-
chr1	12368423	12368424	A00252:305:HG52NDSX5:3:1235:5547:35305/1	60	+
chr1	12401465	12401466	A00252:305:HG52NDSX5:1:2639:16441:8578/1	60	+
chr1	12403255	12403256	A00252:305:HG52NDSX5:1:1154:12436:30295/1	60	+
chr1	12404311	12404312	A00252:305:HG52NDSX5:1:1671:5891:1517/1	60	+
chr1	12405766	12405767	A00252:305:HG52NDSX5:1:1113:21206:28541/1	60	+
chr1	12408554	12408555	A00252:305:HG52NDSX5:2:2152:13250:22999	60	-
chr1	12414650	12414651	A00252:305:HG52NDSX5:1:1117:27661:30890	60	-
chr1	12415415	12415416	A00252:305:HG52NDSX5:1:1115:12337:12211/1	60	-
chr1	12430957	12430958	A00252:305:HG52NDSX5:3:2445:29098:18599/1	60	+
chr1	12441868	12441869	A00252:305:HG52NDSX5:2:2131:23086:26475	60	-
chr1	12470264	12470265	A00252:305:HG52NDSX5:1:2116:26946:30624/1	60	-
chr1	12497644	12497645	A00252:305:HG52NDSX5:1:1134:6352:24205/1	60	-
chr1	13600608	13600609	A00252:305:HG52NDSX5:3:1331:20582:9173/1	60	+
chr1	13627707	13627708	A00252:305:HG52NDSX5:4:2546:15284:23422	60	-
chr1	13719766	13719767	A00252:305:HG52NDSX5:1:1356:8775:34757/1	60	+
chr1	13791803	13791804	A00252:305:HG52NDSX5:1:1157:9218:1235/1	60	+
chr1	13912166	13912167	A00252:305:HG52NDSX5:2:1212:10664:9439	60	-
chr1	14970885	14970886	A00252:305:HG52NDSX5:1:1169:27462:29074/1	60	+
chr1	15541616	15541617	A00252:305:HG52NDSX5:1:2139:19696:18537/1	60	+
chr1	15553273	15553274	A00252:305:HG52NDSX5:3:1528:16640:17910	60	+
chr1	15625296	15625297	A00252:305:HG52NDSX5:2:1437:7003:3724/1	60	-
chr1	15633213	15633214	A00252:305:HG52NDSX5:1:1110:14109:5196/1	60	+
chr1	15654449	15654450	A00252:305:HG52NDSX5:4:2538:19913:26522/1	60	-
chr1	15760082	15760083	A00252:305:HG52NDSX5:4:2457:7672:8108/1	60	-
chr1	15851761	15851762	A00252:305:HG52NDSX5:1:2401:19199:33865/1	60	+
chr1	15852214	15852215	A00252:305:HG52NDSX5:1:2171:30138:11882/1	60	+
chr1	15852253	15852254	A00252:305:HG52NDSX5:2:2365:31060:19836/1	60	+
chr1	15856076	15856077	A00252:305:HG52NDSX5:2:2152:3079:34006	60	-
chr1	15856374	15856375	A00252:305:HG52NDSX5:1:2128:23863:3082/1	60	-
chr1	15873701	15873702	A00252:305:HG52NDSX5:3:2531:20618:8015/1	60	+
chr1	15876989	15876990	A00252:305:HG52NDSX5:3:2545:7455:13839/1	60	-
chr1	15878201	15878202	A00252:305:HG52NDSX5:1:1152:12717:29058/1	60	-
chr1	15884916	15884917	A00252:305:HG52NDSX5:1:1203:7346:29058/1	60	+
chr1	15908196	15908197	A00252:305:HG52NDSX5:1:1538:18991:14215/1	60	-
chr1	15908706	15908707	A00252:305:HG52NDSX5:3:1369:21594:36260	60	-
chr1	15912120	15912121	A00252:305:HG52NDSX5:1:1657:13169:30060/1	60	-
chr1	15913103	15913104	A00252:305:HG52NDSX5:1:1159:23746:37043/1	60	+
chr1	15919544	15919545	A00252:305:HG52NDSX5:1:1119:8160:21418/1	60	+
chr1	15923200	15923201	A00252:305:HG52NDSX5:1:1148:25735:25050/1	60	+
chr1	15962395	15962396	A00252:305:HG52NDSX5:1:1509:23737:25974/1	60	+
chr1	16273820	16273821	A00252:305:HG52NDSX5:4:2425:14488:14215/1	60	+
chr1	16305577	16305578	A00252:305:HG52NDSX5:1:1647:19090:10316	60	+
chr1	16309222	16309223	A00252:305:HG52NDSX5:3:1157:24388:25191/1	60	+
chr1	16545924	16545925	A00252:305:HG52NDSX5:1:1424:21640:24690	60	+
chr1	16878263	16878264	A00252:305:HG52NDSX5:2:1442:3929:6355	60	-
chr1	17022147	17022148	A00252:305:HG52NDSX5:1:1163:10511:33098/1	60	+
chr1	17361888	17361889	A00252:305:HG52NDSX5:1:1114:2871:8656/1	60	+
chr1	17361890	17361891	A00252:305:HG52NDSX5:1:1413:27787:22373/1	60	+
chr1	19106528	19106529	A00252:305:HG52NDSX5:1:1325:21070:34757/1	60	-
chr1	19117370	19117371	A00252:305:HG52NDSX5:1:1156:24135:1266/1	60	+
chr1	19129358	19129359	A00252:305:HG52NDSX5:1:1165:4670:32095/1	60	-
chr1	19132276	19132277	A00252:305:HG52NDSX5:1:1257:3938:18364	60	-
chr1	19135460	19135461	A00252:305:HG52NDSX5:1:1442:9191:1564/1	60	-
chr1	19137270	19137271	A00252:305:HG52NDSX5:2:1425:14199:2691	60	-
chr1	19148650	19148651	A00252:305:HG52NDSX5:2:1119:15411:30248/1	60	+
chr1	19169783	19169784	A00252:305:HG52NDSX5:1:1320:4164:20447/1	60	+
chr1	19171459	19171460	A00252:305:HG52NDSX5:1:2265:14425:23124/1	60	-
chr1	19173870	19173871	A00252:305:HG52NDSX5:1:1462:20862:35712/1	60	+
chr1	19174078	19174079	A00252:305:HG52NDSX5:1:1204:5430:30311/1	60	+
chr1	19187524	19187525	A00252:305:HG52NDSX5:1:1553:16758:4398/1	60	-
chr1	19190057	19190058	A00252:305:HG52NDSX5:1:1202:23357:35712/1	60	-
chr1	19204274	19204275	A00252:305:HG52NDSX5:2:2638:32081:5948	60	-
chr1	19213600	19213601	A00252:305:HG52NDSX5:1:2656:18801:28948/1	60	+
chr1	19300681	19300682	A00252:305:HG52NDSX5:3:2310:25455:26349	60	-
chr1	19445790	19445791	A00252:305:HG52NDSX5:1:1171:5945:22373/1	60	+
chr1	19458060	19458061	A00252:305:HG52NDSX5:1:1656:6750:10081/1	60	-
chr1	19605177	19605178	A00252:305:HG52NDSX5:1:1476:14271:16908/1	60	-
chr1	19615477	19615478	A00252:305:HG52NDSX5:1:1466:14931:30358/1	60	+
chr1	19915800	19915801	A00252:305:HG52NDSX5:1:1525:12825:7858	60	-
chr1	20151691	20151692	A00252:305:HG52NDSX5:2:2527:21169:7529	60	+
chr1	20635672	20635673	A00252:305:HG52NDSX5:3:1358:27407:5650	60	-
chr1	20830896	20830897	A00252:305:HG52NDSX5:1:2427:19217:23531/1	60	+
chr1	20846620	20846621	A00252:305:HG52NDSX5:1:1152:16523:14763/1	60	-
chr1	20867532	20867533	A00252:305:HG52NDSX5:1:2272:20790:31422/1	60	+
chr1	20877992	20877993	A00252:305:HG52NDSX5:1:1406:19081:33880/1	60	+
chr1	20884369	20884370	A00252:305:HG52NDSX5:2:2276:21088:29027/1	60	+
chr1	20887268	20887269	A00252:305:HG52NDSX5:4:1108:3504:30170	60	-
chr1	20897115	20897116	A00252:305:HG52NDSX5:1:1216:15212:29465/1	60	+
chr1	20902676	20902677	A00252:305:HG52NDSX5:1:1449:9064:11584/1	60	+
chr1	20917843	20917844	A00252:305:HG52NDSX5:3:2133:14814:22232/1	60	-
chr1	20920721	20920722	A00252:305:HG52NDSX5:1:1103:21395:29121/1	60	+
chr1	20936746	20936747	A00252:305:HG52NDSX5:3:2431:1515:7968	60	-
chr1	20948423	20948424	A00252:305:HG52NDSX5:1:1174:9444:36260/1	60	+
chr1	20948691	20948692	A00252:305:HG52NDSX5:1:1540:19642:31375/1	60	-
chr1	20976335	20976336	A00252:305:HG52NDSX5:1:1105:10800:10927/1	60	+
chr1	20976419	20976420	A00252:305:HG52NDSX5:2:2148:28926:22905	60	-
chr1	20979967	20979968	A00252:305:HG52NDSX5:4:1634:12355:10144	60	-
chr1	20980723	20980724	A00252:305:HG52NDSX5:4:2446:3305:33583	60	+
chr1	20996830	20996831	A00252:305:HG52NDSX5:1:1422:12138:8672/1	60	-
chr1	20997236	20997237	A00252:305:HG52NDSX5:1:1219:19669:1360/1	60	+
chr1	20999452	20999453	A00252:305:HG52NDSX5:1:1452:2564:16485/1	60	+
chr1	21002647	21002648	A00252:305:HG52NDSX5:1:1205:23583:33505/1	60	-
chr1	21004958	21004959	A00252:305:HG52NDSX5:2:1121:23547:12461/1	60	+
chr1	21005219	21005220	A00252:305:HG52NDSX5:1:2275:5475:11506/1	60	-
chr1	21006911	21006912	A00252:305:HG52NDSX5:1:1637:27941:8453/1	60	+
chr1	21031879	21031880	A00252:305:HG52NDSX5:1:2359:10122:33614/1	60	-
chr1	21034154	21034155	A00252:305:HG52NDSX5:2:2113:21621:3051	60	+
chr1	21040562	21040563	A00252:305:HG52NDSX5:1:1318:9453:34115/1	60	+
chr1	21044582	21044583	A00252:305:HG52NDSX5:1:1239:2139:4413/1	60	-
chr1	21058576	21058577	A00252:305:HG52NDSX5:1:1108:4815:23954/1	60	+
chr1	21061039	21061040	A00252:305:HG52NDSX5:1:1174:16495:20635/1	60	-
chr1	21064667	21064668	A00252:305:HG52NDSX5:2:1220:15167:31391/1	60	+
chr1	21065661	21065662	A00252:305:HG52NDSX5:1:1139:20745:23641/1	60	-
chr1	21066173	21066174	A00252:305:HG52NDSX5:1:2230:5466:10802/1	60	+
chr1	21070653	21070654	A00252:305:HG52NDSX5:1:1669:24578:31532/1	60	+
chr1	21070658	21070659	A00252:305:HG52NDSX5:1:1608:20365:7357/1	60	+
chr1	21072126	21072127	A00252:305:HG52NDSX5:1:1273:26901:35587/1	60	-
chr1	21075162	21075163	A00252:305:HG52NDSX5:1:1426:17662:18396/1	60	-
chr1	21079932	21079933	A00252:305:HG52NDSX5:1:2410:19831:3427/1	60	-
chr1	21100779	21100780	A00252:305:HG52NDSX5:2:1240:1823:32487/1	60	-
chr1	21108017	21108018	A00252:305:HG52NDSX5:1:1665:1515:17018/1	60	+
chr1	21116278	21116279	A00252:305:HG52NDSX5:4:1503:3242:17440/1	60	+
chr1	21117228	21117229	A00252:305:HG52NDSX5:1:2168:17653:36824/1	60	+
chr1	21124739	21124740	A00252:305:HG52NDSX5:4:1308:30951:36276	60	-
chr1	21125196	21125197	A00252:305:HG52NDSX5:1:1234:4435:30624/1	60	+
chr1	21143229	21143230	A00252:305:HG52NDSX5:1:2335:32850:17769/1	60	-
chr1	21458789	21458790	A00252:305:HG52NDSX5:3:2151:16387:32503	60	-
chr1	21458790	21458791	A00252:305:HG52NDSX5:3:2435:15980:27132	60	-
chr1	21695116	21695117	A00252:305:HG52NDSX5:1:1161:16080:14215/1	60	-
chr1	21705380	21705381	A00252:305:HG52NDSX5:1:1406:3143:32675/1	60	+
chr1	21705860	21705861	A00252:305:HG52NDSX5:1:1269:12897:11866/1	60	+
chr1	21725313	21725314	A00252:305:HG52NDSX5:1:1434:25780:15264/1	60	+
chr1	21727541	21727542	A00252:305:HG52NDSX5:1:1128:9299:6511/1	60	-
chr1	22082476	22082477	A00252:305:HG52NDSX5:3:2259:19244:4194	60	-
chr1	22100858	22100859	A00252:305:HG52NDSX5:3:2564:17210:4899	60	-
chr1	22360110	22360111	A00252:305:HG52NDSX5:3:2257:3106:34773	60	+
chr1	22502637	22502638	A00252:305:HG52NDSX5:2:1249:31855:18615/1	60	+
chr1	22934161	22934162	A00252:305:HG52NDSX5:3:1607:32542:9846	60	+
chr1	23033715	23033716	A00252:305:HG52NDSX5:1:2248:19669:6746/1	60	-
chr1	23034773	23034774	A00252:305:HG52NDSX5:3:1641:32687:4554/1	60	+
chr1	23034774	23034775	A00252:305:HG52NDSX5:3:2152:29794:2581	60	+
chr1	23038946	23038947	A00252:305:HG52NDSX5:1:1401:9426:14685/1	60	+
chr1	23039408	23039409	A00252:305:HG52NDSX5:4:2665:16685:20462/1	60	-
chr1	23046537	23046538	A00252:305:HG52NDSX5:1:1368:20410:9784/1	60	-
chr1	23051844	23051845	A00252:305:HG52NDSX5:1:1252:13096:34475/1	60	-
chr1	23058502	23058503	A00252:305:HG52NDSX5:1:1605:20754:17989/1	60	+
chr1	23078365	23078366	A00252:305:HG52NDSX5:1:1539:18873:34804	60	-
chr1	23095928	23095929	A00252:305:HG52NDSX5:1:1108:14262:9314/1	60	+
chr1	23122265	23122266	A00252:305:HG52NDSX5:1:1103:11469:20259/1	60	-
chr1	23129408	23129409	A00252:305:HG52NDSX5:2:2443:12906:35837/1	60	-
chr1	23148461	23148462	A00252:305:HG52NDSX5:2:1355:25482:2315	60	-
chr1	23156301	23156302	A00252:305:HG52NDSX5:3:1631:8748:26850/1	60	+
chr1	23160321	23160322	A00252:305:HG52NDSX5:1:1476:4128:24987/1	60	+
chr1	23281572	23281573	A00252:305:HG52NDSX5:1:1135:11189:28604/1	60	-
chr1	23285759	23285760	A00252:305:HG52NDSX5:3:2550:32325:31798/1	60	-
chr1	23307465	23307466	A00252:305:HG52NDSX5:1:1570:14009:35211/1	60	+
chr1	23314298	23314299	A00252:305:HG52NDSX5:1:1450:7997:31313/1	60	+
chr1	23320282	23320283	A00252:305:HG52NDSX5:1:1266:7048:11475/1	60	-
chr1	23322723	23322724	A00252:305:HG52NDSX5:2:2410:18295:29700/1	60	+
chr1	23323454	23323455	A00252:305:HG52NDSX5:1:1169:10212:33677/1	60	-
chr1	23450628	23450629	A00252:305:HG52NDSX5:2:1657:12020:13197/1	60	-
chr1	23500002	23500003	A00252:305:HG52NDSX5:2:2416:6831:5901/1	60	+
chr1	23514803	23514804	A00252:305:HG52NDSX5:2:1256:32344:22279	60	+
chr1	23557591	23557592	A00252:305:HG52NDSX5:4:1205:6686:12352/1	60	+
chr1	23786972	23786973	A00252:305:HG52NDSX5:1:1109:18502:15749/1	60	+
chr1	23818116	23818117	A00252:305:HG52NDSX5:1:1118:19126:19022/1	60	+
chr1	23963825	23963826	A00252:305:HG52NDSX5:3:2448:1307:5979	60	+
chr1	23964032	23964033	A00252:305:HG52NDSX5:1:2151:13160:33270/1	60	+
chr1	23967431	23967432	A00252:305:HG52NDSX5:3:2367:12491:27759/1	60	-
chr1	23977773	23977774	A00252:305:HG52NDSX5:1:1250:3152:13307/1	60	-
chr1	24356729	24356730	A00252:305:HG52NDSX5:1:2165:11632:9079/1	60	-
chr1	24356730	24356731	A00252:305:HG52NDSX5:1:1131:20573:7780/1	60	-
chr1	24426389	24426390	A00252:305:HG52NDSX5:4:2670:14950:24408	60	-
chr1	24512709	24512710	A00252:305:HG52NDSX5:1:2274:19108:14669/1	60	+
chr1	24640430	24640431	A00252:305:HG52NDSX5:1:1240:18882:27774/1	60	-
chr1	24668980	24668981	A00252:305:HG52NDSX5:2:2227:27208:34084/1	60	+
chr1	24710338	24710339	A00252:305:HG52NDSX5:1:1132:4716:26287/1	60	+
chr1	24801758	24801759	A00252:305:HG52NDSX5:4:1430:8874:6934/1	60	+
chr1	24825342	24825343	A00252:305:HG52NDSX5:3:1542:19732:5572/1	60	-
chr1	24842112	24842113	A00252:305:HG52NDSX5:1:1417:20057:6511/1	60	+
chr1	25223310	25223311	A00252:305:HG52NDSX5:1:1326:1967:13886/1	60	+
chr1	25287801	25287802	A00252:305:HG52NDSX5:4:1443:2627:17597/1	60	+
chr1	25436196	25436197	A00252:305:HG52NDSX5:1:2111:17201:13589	60	-
chr1	25443927	25443928	A00252:305:HG52NDSX5:1:1103:29686:32205/1	60	+
chr1	25448812	25448813	A00252:305:HG52NDSX5:1:1135:18964:26443/1	60	-
chr1	25451708	25451709	A00252:305:HG52NDSX5:1:1136:20464:32424	60	-
chr1	25452064	25452065	A00252:305:HG52NDSX5:1:1565:18457:27164/1	60	+
chr1	25455933	25455934	A00252:305:HG52NDSX5:1:1155:25789:15812/1	60	+
chr1	25466449	25466450	A00252:305:HG52NDSX5:1:1358:4110:30780/1	60	+
chr1	25491367	25491368	A00252:305:HG52NDSX5:2:2167:3143:25598/1	60	-
chr1	25840047	25840048	A00252:305:HG52NDSX5:4:1457:19090:19272	60	-
chr1	25847170	25847171	A00252:305:HG52NDSX5:1:2123:19470:7780/1	60	+
chr1	25901781	25901782	A00252:305:HG52NDSX5:4:1560:15564:1924	60	-
chr1	25981237	25981238	A00252:305:HG52NDSX5:1:1510:13331:23516/1	60	-
chr1	25995555	25995556	A00252:305:HG52NDSX5:1:1155:8730:5494/1	60	+
chr1	26113484	26113485	A00252:305:HG52NDSX5:2:1447:26684:20055/1	60	-
chr1	26124803	26124804	A00252:305:HG52NDSX5:2:1101:15700:14967/1	60	+
chr1	26124830	26124831	A00252:305:HG52NDSX5:1:1538:26485:22247/1	60	+
chr1	26237881	26237882	A00252:305:HG52NDSX5:1:1546:6686:19742/1	60	-
chr1	26241506	26241507	A00252:305:HG52NDSX5:3:1462:7120:26757	60	-
chr1	26253626	26253627	A00252:305:HG52NDSX5:1:1257:16749:29872/1	60	+
chr1	26261261	26261262	A00252:305:HG52NDSX5:1:1348:9986:1532	60	+
chr1	26261623	26261624	A00252:305:HG52NDSX5:1:1149:4472:34194/1	60	+
chr1	26454043	26454044	A00252:305:HG52NDSX5:1:2266:21233:2503/1	60	-
chr1	26479053	26479054	A00252:305:HG52NDSX5:1:2259:24288:8453/1	60	-
chr1	26483924	26483925	A00252:305:HG52NDSX5:1:1129:24632:25238/1	60	+
chr1	26489108	26489109	A00252:305:HG52NDSX5:2:1669:9833:16016/1	60	+
chr1	26493949	26493950	A00252:305:HG52NDSX5:1:2642:5909:31203/1	60	-
chr1	26693709	26693710	A00252:305:HG52NDSX5:1:2165:13693:7482/1	60	+
chr1	26731517	26731518	A00252:305:HG52NDSX5:3:1265:32524:33489	60	+
chr1	26746421	26746422	A00252:305:HG52NDSX5:1:1240:10122:10911/1	60	+
chr1	26750549	26750550	A00252:305:HG52NDSX5:3:1111:3061:11553	60	-
chr1	26750834	26750835	A00252:305:HG52NDSX5:1:1313:23954:31861/1	60	+
chr1	26838145	26838146	A00252:305:HG52NDSX5:1:1274:9046:35947/1	60	+
chr1	26842415	26842416	A00252:305:HG52NDSX5:2:2274:15989:29622	60	+
chr1	27245277	27245278	A00252:305:HG52NDSX5:1:1247:5538:35039/1	60	+
chr1	27262163	27262164	A00252:305:HG52NDSX5:2:2455:15872:12790	60	+
chr1	27277194	27277195	A00252:305:HG52NDSX5:1:1105:12210:3067/1	60	-
chr1	27434121	27434122	A00252:305:HG52NDSX5:1:1171:4707:11522/1	60	-
chr1	27449107	27449108	A00252:305:HG52NDSX5:1:1133:19524:24283/1	60	+
chr1	27454868	27454869	A00252:305:HG52NDSX5:1:1172:25654:25347/1	60	-
chr1	27466212	27466213	A00252:305:HG52NDSX5:1:2303:19036:13197/1	60	+
chr1	27470020	27470021	A00252:305:HG52NDSX5:1:1435:1163:4789/1	60	+
chr1	27477702	27477703	A00252:305:HG52NDSX5:1:1501:13765:19288	60	-
chr1	27741129	27741130	A00252:305:HG52NDSX5:4:1136:17852:18599	60	-
chr1	27761511	27761512	A00252:305:HG52NDSX5:2:2125:29568:29904	60	-
chr1	27802812	27802813	A00252:305:HG52NDSX5:4:2254:27760:25739	60	+
chr1	27806104	27806105	A00252:305:HG52NDSX5:1:1220:21169:27258/1	60	+
chr1	27807513	27807514	A00252:305:HG52NDSX5:1:1210:5132:10911/1	60	+
chr1	27818713	27818714	A00252:305:HG52NDSX5:2:1341:30617:35884/1	60	+
chr1	27835545	27835546	A00252:305:HG52NDSX5:1:1431:13521:3897	60	-
chr1	27890197	27890198	A00252:305:HG52NDSX5:4:2541:5837:21966	60	-
chr1	27901965	27901966	A00252:305:HG52NDSX5:1:1146:4716:17268/1	60	+
chr1	27936948	27936949	A00252:305:HG52NDSX5:3:2424:5647:23328/1	60	+
chr1	28011493	28011494	A00252:305:HG52NDSX5:1:2469:24659:25285	60	+
chr1	28012630	28012631	A00252:305:HG52NDSX5:2:1646:30237:6918	60	-
chr1	28014771	28014772	A00252:305:HG52NDSX5:1:1652:26865:31986/1	60	+
chr1	28020301	28020302	A00252:305:HG52NDSX5:1:2675:8034:10927/1	60	-
chr1	28023417	28023418	A00252:305:HG52NDSX5:1:1125:11424:2268/1	60	-
chr1	28024255	28024256	A00252:305:HG52NDSX5:2:1471:27245:6903	60	-
chr1	28025634	28025635	A00252:305:HG52NDSX5:2:1139:27706:31375/1	60	-
chr1	28029701	28029702	A00252:305:HG52NDSX5:1:1540:9263:17409/1	60	+
chr1	28034510	28034511	A00252:305:HG52NDSX5:1:1346:11234:17002	60	+
chr1	28037448	28037449	A00252:305:HG52NDSX5:1:1130:13494:5040/1	60	+
chr1	28037642	28037643	A00252:305:HG52NDSX5:1:1134:20356:32863/1	60	+
chr1	28042830	28042831	A00252:305:HG52NDSX5:1:1128:14064:13761/1	60	-
chr1	28042929	28042930	A00252:305:HG52NDSX5:1:1436:17020:6668	60	-
chr1	28045836	28045837	A00252:305:HG52NDSX5:3:1228:19714:15311	60	-
chr1	28049453	28049454	A00252:305:HG52NDSX5:1:1336:13648:28886/1	60	+
chr1	28058507	28058508	A00252:305:HG52NDSX5:1:1175:13973:15076/1	60	+
chr1	28060488	28060489	A00252:305:HG52NDSX5:4:2423:24849:13745	60	-
chr1	28062521	28062522	A00252:305:HG52NDSX5:1:1254:4933:12164/1	60	+
chr1	28068019	28068020	A00252:305:HG52NDSX5:1:1548:20564:18599/1	60	-
chr1	28070865	28070866	A00252:305:HG52NDSX5:1:1103:10954:30358/1	60	+
chr1	28071809	28071810	A00252:305:HG52NDSX5:1:1632:9679:34350/1	60	+
chr1	28406618	28406619	A00252:305:HG52NDSX5:3:1468:26847:9784	60	-
chr1	28407564	28407565	A00252:305:HG52NDSX5:1:2610:2808:33223	60	-
chr1	28412911	28412912	A00252:305:HG52NDSX5:3:2151:13892:29810	60	-
chr1	28412912	28412913	A00252:305:HG52NDSX5:1:1357:28691:36652	60	-
chr1	28420731	28420732	A00252:305:HG52NDSX5:3:1427:24089:35102/1	60	+
chr1	28421008	28421009	A00252:305:HG52NDSX5:1:1517:6768:18129/1	60	-
chr1	28421560	28421561	A00252:305:HG52NDSX5:4:1211:9399:16767/1	60	-
chr1	28422633	28422634	A00252:305:HG52NDSX5:1:1239:21350:25316/1	60	-
chr1	28436319	28436320	A00252:305:HG52NDSX5:1:2528:31403:5713/1	60	-
chr1	28470168	28470169	A00252:305:HG52NDSX5:1:1504:6931:33191/1	60	-
chr1	28516374	28516375	A00252:305:HG52NDSX5:1:1461:13376:15953/1	60	-
chr1	28565114	28565115	A00252:305:HG52NDSX5:2:2455:6397:24095/1	60	-
chr1	28633513	28633514	A00252:305:HG52NDSX5:1:1430:23601:2002/1	60	-
chr1	28762949	28762950	A00252:305:HG52NDSX5:3:2134:25843:9236/1	60	+
chr1	28938637	28938638	A00252:305:HG52NDSX5:1:1259:7925:28526/1	60	+
chr1	28963499	28963500	A00252:305:HG52NDSX5:1:1143:17318:19398/1	60	+
chr1	28972415	28972416	A00252:305:HG52NDSX5:1:1425:10945:1376	60	+
chr1	29009907	29009908	A00252:305:HG52NDSX5:2:2616:18448:6355	60	-
chr1	29012763	29012764	A00252:305:HG52NDSX5:4:1325:5782:13228	60	-
chr1	29019159	29019160	A00252:305:HG52NDSX5:4:1615:17662:9940	60	+
chr1	29028024	29028025	A00252:305:HG52NDSX5:1:1238:23665:17425	60	+
chr1	29029803	29029804	A00252:305:HG52NDSX5:1:1343:4137:36057/1	60	+
chr1	29065010	29065011	A00252:305:HG52NDSX5:1:1145:1705:17159/1	60	+
chr1	29073959	29073960	A00252:305:HG52NDSX5:2:1457:10836:27305	60	+
chr1	29084541	29084542	A00252:305:HG52NDSX5:3:1154:26657:34037	60	-
chr1	29163861	29163862	A00252:305:HG52NDSX5:1:2223:23366:10645/1	60	-
chr1	29411278	29411279	A00252:305:HG52NDSX5:1:1242:18295:21245/1	60	+
chr1	29533073	29533074	A00252:305:HG52NDSX5:1:1115:7645:36119	60	-
chr1	29811225	29811226	A00252:305:HG52NDSX5:1:2111:6198:13135	60	-
chr1	30119501	30119502	A00252:305:HG52NDSX5:1:1509:13169:23046/1	60	-
chr1	30238339	30238340	A00252:305:HG52NDSX5:2:2605:32886:24690	60	+
chr1	30251913	30251914	A00252:305:HG52NDSX5:1:1525:4643:26976/1	60	+
chr1	30941714	30941715	A00252:305:HG52NDSX5:1:1176:27127:22106/1	60	+
chr1	30942327	30942328	A00252:305:HG52NDSX5:1:1463:6587:26052/1	60	+
chr1	30959137	30959138	A00252:305:HG52NDSX5:1:1155:2465:8609/1	60	+
chr1	30977087	30977088	A00252:305:HG52NDSX5:1:1166:17092:21762	60	-
chr1	30989216	30989217	A00252:305:HG52NDSX5:1:2116:20175:22028/1	60	-
chr1	30991472	30991473	A00252:305:HG52NDSX5:2:1240:12102:23829	60	+
chr1	30995563	30995564	A00252:305:HG52NDSX5:1:1255:4598:7795/1	60	+
chr1	31011689	31011690	A00252:305:HG52NDSX5:3:2262:1524:23140/1	60	-
chr1	31258998	31258999	A00252:305:HG52NDSX5:3:2148:20130:34413/1	60	+
chr1	31258999	31259000	A00252:305:HG52NDSX5:1:1165:17879:12696/1	60	+
chr1	31269938	31269939	A00252:305:HG52NDSX5:1:2259:19407:18443/1	60	+
chr1	31278960	31278961	A00252:305:HG52NDSX5:1:1229:2202:29919	60	+
chr1	31315874	31315875	A00252:305:HG52NDSX5:1:1109:15266:29966/1	60	+
chr1	31317438	31317439	A00252:305:HG52NDSX5:1:1561:13774:19836/1	60	+
chr1	31491069	31491070	A00252:305:HG52NDSX5:1:1610:27543:5384/1	60	+
chr1	31516393	31516394	A00252:305:HG52NDSX5:1:2616:23637:6793/1	60	+
chr1	31912129	31912130	A00252:305:HG52NDSX5:3:1525:13187:4288/1	60	-
chr1	31915218	31915219	A00252:305:HG52NDSX5:1:1253:28067:9361/1	60	-
chr1	31916494	31916495	A00252:305:HG52NDSX5:1:1434:8305:22670/1	60	+
chr1	31916603	31916604	A00252:305:HG52NDSX5:1:1257:3830:10191/1	60	+
chr1	31916799	31916800	A00252:305:HG52NDSX5:1:2527:28103:21825/1	60	+
chr1	31917252	31917253	A00252:305:HG52NDSX5:1:1120:28103:26929/1	60	-
chr1	31917331	31917332	A00252:305:HG52NDSX5:2:2530:24804:15577/1	60	+
chr1	31922009	31922010	A00252:305:HG52NDSX5:2:2226:1226:35900	60	+
chr1	31922012	31922013	A00252:305:HG52NDSX5:1:1268:9164:31360/1	60	+
chr1	31924374	31924375	A00252:305:HG52NDSX5:3:1612:29279:22983	60	-
chr1	31931501	31931502	A00252:305:HG52NDSX5:1:1146:2166:35524/1	60	+
chr1	31934333	31934334	A00252:305:HG52NDSX5:1:1116:14886:36229/1	60	-
chr1	32029334	32029335	A00252:305:HG52NDSX5:1:1441:16125:12759/1	60	+
chr1	32035643	32035644	A00252:305:HG52NDSX5:1:1224:15194:15499/1	60	-
chr1	32043647	32043648	A00252:305:HG52NDSX5:1:1545:8196:18975/1	60	+
chr1	32058828	32058829	A00252:305:HG52NDSX5:1:1664:1615:34413/1	60	-
chr1	32110666	32110667	A00252:305:HG52NDSX5:1:1236:16966:31720	60	-
chr1	32117025	32117026	A00252:305:HG52NDSX5:1:2206:6768:31845/1	60	-
chr1	32124485	32124486	A00252:305:HG52NDSX5:1:2122:28917:17816/1	60	-
chr1	32137727	32137728	A00252:305:HG52NDSX5:3:2157:16550:32847/1	60	+
chr1	32137796	32137797	A00252:305:HG52NDSX5:1:1155:25482:17848/1	60	+
chr1	32139153	32139154	A00252:305:HG52NDSX5:1:2119:19651:22592/1	60	-
chr1	32141856	32141857	A00252:305:HG52NDSX5:1:1101:11993:30561/1	60	+
chr1	32152058	32152059	A00252:305:HG52NDSX5:1:1137:7916:6183	60	+
chr1	32156471	32156472	A00252:305:HG52NDSX5:1:1233:25889:16266/1	60	-
chr1	32165255	32165256	A00252:305:HG52NDSX5:2:1610:25165:13761/1	60	-
chr1	32186270	32186271	A00252:305:HG52NDSX5:2:2537:18159:9111/1	60	+
chr1	32189523	32189524	A00252:305:HG52NDSX5:1:2610:4887:35164	60	-
chr1	32269296	32269297	A00252:305:HG52NDSX5:1:1452:15474:15828/1	60	+
chr1	32308420	32308421	A00252:305:HG52NDSX5:1:1405:8178:15060/1	60	+
chr1	32383584	32383585	A00252:305:HG52NDSX5:3:1102:14552:3427	60	-
chr1	32385305	32385306	A00252:305:HG52NDSX5:1:1314:4580:7827/1	60	-
chr1	32558982	32558983	A00252:305:HG52NDSX5:2:1546:20202:4570/1	60	-
chr1	32563434	32563435	A00252:305:HG52NDSX5:1:1209:15609:17566/1	60	+
chr1	32580925	32580926	A00252:305:HG52NDSX5:1:1201:5900:14716/1	60	+
chr1	32585282	32585283	A00252:305:HG52NDSX5:1:1258:27733:7435	60	+
chr1	32600106	32600107	A00252:305:HG52NDSX5:1:1305:14678:12508/1	60	-
chr1	32629590	32629591	A00252:305:HG52NDSX5:3:2572:30318:5901/1	60	-
chr1	32639072	32639073	A00252:305:HG52NDSX5:2:1241:5701:19319	60	-
chr1	32823268	32823269	A00252:305:HG52NDSX5:1:2657:29107:13291	60	-
chr1	32838875	32838876	A00252:305:HG52NDSX5:1:1225:14986:25755/1	60	-
chr1	32846641	32846642	A00252:305:HG52NDSX5:2:1219:25979:28792/1	60	+
chr1	32847797	32847798	A00252:305:HG52NDSX5:2:1137:28980:19680/1	60	+
chr1	32854612	32854613	A00252:305:HG52NDSX5:1:1171:20283:5619/1	60	+
chr1	33004232	33004233	A00252:305:HG52NDSX5:1:1107:17210:3458/1	60	+
chr1	33013209	33013210	A00252:305:HG52NDSX5:1:2164:19660:27586/1	60	-
chr1	33170344	33170345	A00252:305:HG52NDSX5:2:2115:26341:5368	60	-
chr1	33231910	33231911	A00252:305:HG52NDSX5:2:1649:8431:35039/1	60	-
chr1	33437915	33437916	A00252:305:HG52NDSX5:1:2558:12210:30091	60	+
chr1	34257916	34257917	A00252:305:HG52NDSX5:3:2164:19144:31704	60	+
chr1	34596630	34596631	A00252:305:HG52NDSX5:2:1607:24994:33567/1	60	+
chr1	35007225	35007226	A00252:305:HG52NDSX5:1:1557:20998:35352/1	60	-
chr1	35008435	35008436	A00252:305:HG52NDSX5:1:2116:20591:29951/1	60	-
chr1	35013887	35013888	A00252:305:HG52NDSX5:2:1459:32000:32268/1	60	-
chr1	35020458	35020459	A00252:305:HG52NDSX5:4:1601:21522:3035	60	-
chr1	35114106	35114107	A00252:305:HG52NDSX5:4:1237:23719:2049/1	60	-
chr1	35272853	35272854	A00252:305:HG52NDSX5:1:1566:14380:21981/1	60	+
chr1	35272856	35272857	A00252:305:HG52NDSX5:4:2222:7129:29747/1	60	+
chr1	35274095	35274096	A00252:305:HG52NDSX5:1:1113:26549:5541/1	60	+
chr1	35295301	35295302	A00252:305:HG52NDSX5:1:2649:25988:20102	60	+
chr1	35306514	35306515	A00252:305:HG52NDSX5:1:2155:32271:18709/1	60	+
chr1	35321771	35321772	A00252:305:HG52NDSX5:1:1360:1985:32174/1	60	+
chr1	35322479	35322480	A00252:305:HG52NDSX5:1:1111:10818:24111/1	60	+
chr1	35327664	35327665	A00252:305:HG52NDSX5:2:1135:8187:13761	60	-
chr1	35330167	35330168	A00252:305:HG52NDSX5:1:2571:1768:12320	60	-
chr1	35333649	35333650	A00252:305:HG52NDSX5:2:1515:20039:10645	60	-
chr1	35341910	35341911	A00252:305:HG52NDSX5:3:1167:9869:22185/1	60	-
chr1	35359978	35359979	A00252:305:HG52NDSX5:1:1117:13720:20838/1	60	+
chr1	35361057	35361058	A00252:305:HG52NDSX5:1:1541:27172:2425	60	+
chr1	35361667	35361668	A00252:305:HG52NDSX5:3:2659:30454:17660/1	60	+
chr1	35362546	35362547	A00252:305:HG52NDSX5:1:2112:13141:36057/1	60	-
chr1	35362661	35362662	A00252:305:HG52NDSX5:1:2514:18647:35008/1	60	-
chr1	35365172	35365173	A00252:305:HG52NDSX5:3:2436:19271:36777	60	-
chr1	35365531	35365532	A00252:305:HG52NDSX5:3:1302:14434:5541/1	60	+
chr1	35366294	35366295	A00252:305:HG52NDSX5:2:2642:5168:14262/1	60	+
chr1	35369480	35369481	A00252:305:HG52NDSX5:1:2270:28284:34507/1	60	-
chr1	35369888	35369889	A00252:305:HG52NDSX5:2:1207:13557:20369/1	60	-
chr1	35370255	35370256	A00252:305:HG52NDSX5:1:1136:15094:2362/1	60	+
chr1	35371849	35371850	A00252:305:HG52NDSX5:1:1223:21540:2127/1	60	+
chr1	35374473	35374474	A00252:305:HG52NDSX5:1:1161:11342:26960	60	-
chr1	35393481	35393482	A00252:305:HG52NDSX5:2:2142:32181:3709/1	60	+
chr1	35395214	35395215	A00252:305:HG52NDSX5:3:1334:10719:3208/1	60	+
chr1	35402549	35402550	A00252:305:HG52NDSX5:1:1201:17978:34350/1	60	-
chr1	35411446	35411447	A00252:305:HG52NDSX5:4:1443:26747:14121/1	60	+
chr1	35414798	35414799	A00252:305:HG52NDSX5:4:2139:5900:24580	60	-
chr1	35439632	35439633	A00252:305:HG52NDSX5:1:2238:14968:21183/1	60	+
chr1	35467402	35467403	A00252:305:HG52NDSX5:1:2161:17264:35336/1	60	+
chr1	35473609	35473610	A00252:305:HG52NDSX5:1:2343:14498:25128/1	60	+
chr1	35476843	35476844	A00252:305:HG52NDSX5:1:1156:11812:12211/1	60	+
chr1	35540136	35540137	A00252:305:HG52NDSX5:1:1336:26051:10285/1	60	-
chr1	35553847	35553848	A00252:305:HG52NDSX5:1:1177:17815:9799/1	60	+
chr1	35612859	35612860	A00252:305:HG52NDSX5:1:1268:7365:5854/1	60	-
chr1	35636265	35636266	A00252:305:HG52NDSX5:1:1472:28836:15327	60	-
chr1	35752655	35752656	A00252:305:HG52NDSX5:1:2639:5810:14935/1	60	+
chr1	35812222	35812223	A00252:305:HG52NDSX5:1:2446:13747:36886/1	60	+
chr1	35852395	35852396	A00252:305:HG52NDSX5:3:2615:14959:32753	60	-
chr1	35855077	35855078	A00252:305:HG52NDSX5:1:1254:17924:25363/1	60	-
chr1	35938501	35938502	A00252:305:HG52NDSX5:3:2226:14461:30044/1	60	+
chr1	35964835	35964836	A00252:305:HG52NDSX5:1:1349:18855:34053/1	60	+
chr1	35972932	35972933	A00252:305:HG52NDSX5:1:1276:3604:13088/1	60	+
chr1	35981387	35981388	A00252:305:HG52NDSX5:2:1421:3278:16250	60	+
chr1	35982333	35982334	A00252:305:HG52NDSX5:1:1655:1551:34178/1	60	+
chr1	36008145	36008146	A00252:305:HG52NDSX5:4:1540:6578:5525	60	-
chr1	36066797	36066798	A00252:305:HG52NDSX5:1:2639:19985:2347/1	60	-
chr1	36184310	36184311	A00252:305:HG52NDSX5:3:1431:29523:23500	60	-
chr1	36230255	36230256	A00252:305:HG52NDSX5:1:2574:25274:33144	60	+
chr1	36232607	36232608	A00252:305:HG52NDSX5:1:1504:7654:33661/1	60	-
chr1	36241724	36241725	A00252:305:HG52NDSX5:2:1217:23845:28103	60	+
chr1	36242122	36242123	A00252:305:HG52NDSX5:2:1212:1895:7968/1	60	-
chr1	36245586	36245587	A00252:305:HG52NDSX5:1:2575:24243:7310/1	60	-
chr1	36263657	36263658	A00252:305:HG52NDSX5:2:1561:30400:18255/1	60	-
chr1	36268208	36268209	A00252:305:HG52NDSX5:2:1361:3739:30201	60	-
chr1	36275633	36275634	A00252:305:HG52NDSX5:3:2665:3513:10394	60	+
chr1	36275634	36275635	A00252:305:HG52NDSX5:4:2673:26901:7279	60	+
chr1	36409218	36409219	A00252:305:HG52NDSX5:1:1635:19877:16438	60	+
chr1	36824378	36824379	A00252:305:HG52NDSX5:1:1176:24207:5525/1	60	+
chr1	37856846	37856847	A00252:305:HG52NDSX5:1:1129:11605:29011/1	60	-
chr1	37888954	37888955	A00252:305:HG52NDSX5:4:2324:32072:19492	60	-
chr1	37914021	37914022	A00252:305:HG52NDSX5:3:2574:15781:23249	60	-
chr1	38865020	38865021	A00252:305:HG52NDSX5:4:1602:6316:31501	60	-
chr1	38984661	38984662	A00252:305:HG52NDSX5:4:2259:1597:14935	60	+
chr1	39007174	39007175	A00252:305:HG52NDSX5:2:2175:11107:13964/1	60	-
chr1	39010460	39010461	A00252:305:HG52NDSX5:4:1105:26241:25927/1	60	-
chr1	39218294	39218295	A00252:305:HG52NDSX5:4:1161:5972:24643	60	-
chr1	39226685	39226686	A00252:305:HG52NDSX5:1:1123:25753:5854/1	60	-
chr1	39261673	39261674	A00252:305:HG52NDSX5:1:2471:29261:4507/1	60	+
chr1	39265493	39265494	A00252:305:HG52NDSX5:1:1128:2609:36980/1	60	+
chr1	39265945	39265946	A00252:305:HG52NDSX5:1:1228:28782:36213/1	60	+
chr1	39267197	39267198	A00252:305:HG52NDSX5:2:2643:16432:1360	60	-
chr1	39273060	39273061	A00252:305:HG52NDSX5:1:1239:5412:20760/1	60	+
chr1	39274842	39274843	A00252:305:HG52NDSX5:1:2417:9751:30060/1	60	-
chr1	39278120	39278121	A00252:305:HG52NDSX5:1:1410:7039:23265	60	-
chr1	39294325	39294326	A00252:305:HG52NDSX5:1:1673:6985:12054/1	60	-
chr1	39311218	39311219	A00252:305:HG52NDSX5:1:1232:23095:15154/1	60	+
chr1	39364986	39364987	A00252:305:HG52NDSX5:1:1412:30906:6918	60	-
chr1	39382293	39382294	A00252:305:HG52NDSX5:2:2669:28239:35931	60	-
chr1	39433686	39433687	A00252:305:HG52NDSX5:4:2161:8205:32925	60	-
chr1	39439795	39439796	A00252:305:HG52NDSX5:2:2313:29812:32831/1	60	+
chr1	39448636	39448637	A00252:305:HG52NDSX5:1:1258:16839:7795/1	60	-
chr1	39567048	39567049	A00252:305:HG52NDSX5:1:1540:7536:14043	60	+
chr1	39746534	39746535	A00252:305:HG52NDSX5:1:1103:29351:19319	60	+
chr1	39851157	39851158	A00252:305:HG52NDSX5:1:1162:16622:20102/1	60	-
chr1	39856036	39856037	A00252:305:HG52NDSX5:1:1145:19280:20196/1	60	+
chr1	40044071	40044072	A00252:305:HG52NDSX5:3:2434:23909:22451	60	-
chr1	40063032	40063033	A00252:305:HG52NDSX5:1:2429:29640:21449/1	60	-
chr1	40134743	40134744	A00252:305:HG52NDSX5:4:1361:7310:2785	60	-
chr1	40148160	40148161	A00252:305:HG52NDSX5:1:1622:15944:31673/1	60	+
chr1	40178294	40178295	A00252:305:HG52NDSX5:2:2542:10465:33019/1	60	-
chr1	40182337	40182338	A00252:305:HG52NDSX5:4:1663:6659:30780/1	60	+
chr1	40193316	40193317	A00252:305:HG52NDSX5:1:2313:30599:28588/1	60	-
chr1	40202698	40202699	A00252:305:HG52NDSX5:1:1425:9390:34757/1	60	+
chr1	40204407	40204408	A00252:305:HG52NDSX5:4:1530:9724:8876/1	60	-
chr1	40210936	40210937	A00252:305:HG52NDSX5:2:1365:19361:4586	60	-
chr1	40213957	40213958	A00252:305:HG52NDSX5:1:1634:5547:12947/1	60	+
chr1	40281819	40281820	A00252:305:HG52NDSX5:1:2665:28999:3521/1	60	-
chr1	40291191	40291192	A00252:305:HG52NDSX5:1:1272:4544:32972/1	60	+
chr1	40507712	40507713	A00252:305:HG52NDSX5:1:1256:26594:5274/1	60	+
chr1	40549322	40549323	A00252:305:HG52NDSX5:1:1124:21567:4147/1	60	-
chr1	40712629	40712630	A00252:305:HG52NDSX5:1:1367:26585:29904/1	60	+
chr1	40716695	40716696	A00252:305:HG52NDSX5:3:1548:12988:31532	60	-
chr1	40720139	40720140	A00252:305:HG52NDSX5:1:1354:19117:22200/1	60	-
chr1	40730676	40730677	A00252:305:HG52NDSX5:4:1308:24053:30780	60	-
chr1	40743436	40743437	A00252:305:HG52NDSX5:1:1310:10185:8985/1	60	+
chr1	40770312	40770313	A00252:305:HG52NDSX5:1:1452:24080:18615/1	60	-
chr1	41110971	41110972	A00252:305:HG52NDSX5:1:1132:18864:2002/1	60	+
chr1	41113790	41113791	A00252:305:HG52NDSX5:1:1308:27236:4695	60	-
chr1	41129068	41129069	A00252:305:HG52NDSX5:1:1115:10583:21699/1	60	+
chr1	41145343	41145344	A00252:305:HG52NDSX5:2:2551:9281:4194/1	60	+
chr1	41145479	41145480	A00252:305:HG52NDSX5:1:1432:4463:20525/1	60	-
chr1	41148532	41148533	A00252:305:HG52NDSX5:1:1575:3839:27712/1	60	-
chr1	41160616	41160617	A00252:305:HG52NDSX5:1:1176:16089:18364/1	60	+
chr1	41174236	41174237	A00252:305:HG52NDSX5:3:1242:11026:28354	60	+
chr1	41174869	41174870	A00252:305:HG52NDSX5:1:1542:29469:31986/1	60	+
chr1	41191151	41191152	A00252:305:HG52NDSX5:1:1111:17020:35822/1	60	+
chr1	41213034	41213035	A00252:305:HG52NDSX5:2:2143:12463:5916	60	-
chr1	41213561	41213562	A00252:305:HG52NDSX5:1:1538:16667:34648/1	60	-
chr1	41228722	41228723	A00252:305:HG52NDSX5:1:2145:10809:26882/1	60	+
chr1	41320482	41320483	A00252:305:HG52NDSX5:1:1438:28330:15421/1	60	+
chr1	41320483	41320484	A00252:305:HG52NDSX5:4:2374:4951:6872/1	60	+
chr1	42189631	42189632	A00252:305:HG52NDSX5:1:1321:18412:32095/1	60	+
chr1	42203481	42203482	A00252:305:HG52NDSX5:4:1166:14940:12179	60	+
chr1	42218940	42218941	A00252:305:HG52NDSX5:2:1425:4101:32299/1	60	+
chr1	42243218	42243219	A00252:305:HG52NDSX5:4:1521:11939:13275/1	60	+
chr1	42245918	42245919	A00252:305:HG52NDSX5:1:1135:11867:30436	60	+
chr1	42249772	42249773	A00252:305:HG52NDSX5:1:1314:14814:1971/1	60	+
chr1	42255998	42255999	A00252:305:HG52NDSX5:2:1249:31946:11945/1	60	+
chr1	42263100	42263101	A00252:305:HG52NDSX5:2:1201:18430:19507/1	60	+
chr1	42263145	42263146	A00252:305:HG52NDSX5:1:1321:26901:11882/1	60	+
chr1	42264499	42264500	A00252:305:HG52NDSX5:1:1604:5972:25269/1	60	+
chr1	42265603	42265604	A00252:305:HG52NDSX5:3:2462:20139:32424	60	-
chr1	42267414	42267415	A00252:305:HG52NDSX5:1:1156:16043:14716/1	60	-
chr1	42268673	42268674	A00252:305:HG52NDSX5:1:2668:4074:20384/1	60	+
chr1	42269238	42269239	A00252:305:HG52NDSX5:1:1152:20419:6292/1	60	+
chr1	42272818	42272819	A00252:305:HG52NDSX5:2:1176:30165:12023/1	60	+
chr1	42274035	42274036	A00252:305:HG52NDSX5:1:2331:12943:34679/1	60	+
chr1	42274707	42274708	A00252:305:HG52NDSX5:4:1119:6596:22122/1	60	+
chr1	42307952	42307953	A00252:305:HG52NDSX5:1:1160:4689:16125/1	60	+
chr1	42311623	42311624	A00252:305:HG52NDSX5:1:1344:7627:5713/1	60	-
chr1	42321145	42321146	A00252:305:HG52NDSX5:1:1563:2311:8469/1	60	-
chr1	42325080	42325081	A00252:305:HG52NDSX5:1:1452:8467:15593/1	60	+
chr1	42685162	42685163	A00252:305:HG52NDSX5:1:1550:14913:24251/1	60	+
chr1	42685248	42685249	A00252:305:HG52NDSX5:3:2376:14724:28213/1	60	+
chr1	42689294	42689295	A00252:305:HG52NDSX5:2:1635:6958:28541/1	60	+
chr1	42690834	42690835	A00252:305:HG52NDSX5:1:2666:20374:28040/1	60	+
chr1	42695714	42695715	A00252:305:HG52NDSX5:2:1626:6578:6245/1	60	-
chr1	42697982	42697983	A00252:305:HG52NDSX5:1:1362:7862:5243/1	60	+
chr1	42706810	42706811	A00252:305:HG52NDSX5:1:1159:13666:26976	60	+
chr1	42709596	42709597	A00252:305:HG52NDSX5:1:1202:20781:14152/1	60	+
chr1	42773581	42773582	A00252:305:HG52NDSX5:4:2208:7500:20713/1	60	+
chr1	42795631	42795632	A00252:305:HG52NDSX5:1:1376:26937:36182/1	60	+
chr1	42926683	42926684	A00252:305:HG52NDSX5:4:2432:29559:35336/1	60	-
chr1	43362073	43362074	A00252:305:HG52NDSX5:3:2158:25292:14231	60	+
chr1	43393819	43393820	A00252:305:HG52NDSX5:1:1301:17644:26287/1	60	+
chr1	43403254	43403255	A00252:305:HG52NDSX5:1:1438:11333:31328/1	60	-
chr1	43414634	43414635	A00252:305:HG52NDSX5:4:1469:12680:1564/1	60	-
chr1	43416470	43416471	A00252:305:HG52NDSX5:1:1255:24415:24486	60	+
chr1	43417072	43417073	A00252:305:HG52NDSX5:1:1203:27877:34303	60	-
chr1	43459829	43459830	A00252:305:HG52NDSX5:1:1104:2718:5916/1	60	+
chr1	43481525	43481526	A00252:305:HG52NDSX5:2:1668:12382:31735	60	+
chr1	43575722	43575723	A00252:305:HG52NDSX5:1:1112:18593:33098/1	60	+
chr1	43614443	43614444	A00252:305:HG52NDSX5:1:1224:20573:9314/1	60	+
chr1	43614466	43614467	A00252:305:HG52NDSX5:1:2202:18457:19179	60	-
chr1	43614467	43614468	A00252:305:HG52NDSX5:4:1329:29451:10379	60	-
chr1	43655227	43655228	A00252:305:HG52NDSX5:1:1433:16875:11835/1	60	-
chr1	43662952	43662953	A00252:305:HG52NDSX5:1:1302:7952:14168/1	60	+
chr1	43699162	43699163	A00252:305:HG52NDSX5:2:2577:21296:22091/1	60	-
chr1	43712915	43712916	A00252:305:HG52NDSX5:1:2235:15528:15139/1	60	-
chr1	43728079	43728080	A00252:305:HG52NDSX5:1:1107:12735:35227/1	60	+
chr1	43730128	43730129	A00252:305:HG52NDSX5:1:2152:6596:33207/1	60	-
chr1	43750573	43750574	A00252:305:HG52NDSX5:2:2216:8657:12853/1	60	-
chr1	43751234	43751235	A00252:305:HG52NDSX5:2:2177:7970:31140	60	-
chr1	43751783	43751784	A00252:305:HG52NDSX5:1:1657:12301:32659	60	-
chr1	43752201	43752202	A00252:305:HG52NDSX5:1:1378:20717:2174/1	60	+
chr1	43755234	43755235	A00252:305:HG52NDSX5:2:1244:26187:17065/1	60	-
chr1	43759303	43759304	A00252:305:HG52NDSX5:1:1644:17824:6965/1	60	+
chr1	43773206	43773207	A00252:305:HG52NDSX5:1:1159:19687:13698/1	60	+
chr1	43775448	43775449	A00252:305:HG52NDSX5:2:2502:20329:32628/1	60	+
chr1	43775481	43775482	A00252:305:HG52NDSX5:1:1111:19036:11788/1	60	+
chr1	43776051	43776052	A00252:305:HG52NDSX5:4:1408:25292:11443	60	-
chr1	43824109	43824110	A00252:305:HG52NDSX5:1:1359:17969:22498/1	60	+
chr1	43827629	43827630	A00252:305:HG52NDSX5:1:1163:21368:12633/1	60	+
chr1	43827656	43827657	A00252:305:HG52NDSX5:3:2630:18331:12352/1	60	+
chr1	43844296	43844297	A00252:305:HG52NDSX5:2:1227:21197:20478	60	-
chr1	43846482	43846483	A00252:305:HG52NDSX5:2:1401:12979:17487/1	60	-
chr1	43918014	43918015	A00252:305:HG52NDSX5:2:2364:12554:6198/1	60	+
chr1	44249788	44249789	A00252:305:HG52NDSX5:1:1122:26485:25880/1	60	+
chr1	44322562	44322563	A00252:305:HG52NDSX5:1:1331:20699:15734/1	60	+
chr1	44345628	44345629	A00252:305:HG52NDSX5:1:1235:7274:23703/1	60	-
chr1	44746801	44746802	A00252:305:HG52NDSX5:1:2262:4327:19633/1	60	-
chr1	44747722	44747723	A00252:305:HG52NDSX5:1:1110:7762:30405/1	60	+
chr1	44755034	44755035	A00252:305:HG52NDSX5:1:1214:14814:13463	60	+
chr1	44765040	44765041	A00252:305:HG52NDSX5:4:1531:3070:36464	60	-
chr1	44886439	44886440	A00252:305:HG52NDSX5:4:2155:9082:9925/1	60	-
chr1	44893291	44893292	A00252:305:HG52NDSX5:1:1661:4544:14090/1	60	-
chr1	44894761	44894762	A00252:305:HG52NDSX5:1:2267:20292:4038	60	+
chr1	44903911	44903912	A00252:305:HG52NDSX5:1:2542:1208:11537/1	60	-
chr1	44915960	44915961	A00252:305:HG52NDSX5:2:2438:31620:23500/1	60	-
chr1	44917728	44917729	A00252:305:HG52NDSX5:3:2604:14281:24752	60	-
chr1	44939281	44939282	A00252:305:HG52NDSX5:1:1307:19117:30405/1	60	+
chr1	44939691	44939692	A00252:305:HG52NDSX5:1:1368:5692:19147	60	-
chr1	44941543	44941544	A00252:305:HG52NDSX5:1:1127:18412:19914	60	+
chr1	44941544	44941545	A00252:305:HG52NDSX5:3:2152:24144:20760	60	+
chr1	44942181	44942182	A00252:305:HG52NDSX5:3:1250:20247:16266/1	60	+
chr1	44942185	44942186	A00252:305:HG52NDSX5:4:2171:27245:35650	60	-
chr1	44964260	44964261	A00252:305:HG52NDSX5:3:1243:13259:23484	60	-
chr1	45114729	45114730	A00252:305:HG52NDSX5:2:1668:15799:8750/1	60	+
chr1	45419134	45419135	A00252:305:HG52NDSX5:4:1528:18756:22232	60	-
chr1	45419220	45419221	A00252:305:HG52NDSX5:1:1129:10854:23610/1	60	+
chr1	45443328	45443329	A00252:305:HG52NDSX5:1:1376:4435:22889	60	-
chr1	45445230	45445231	A00252:305:HG52NDSX5:1:1113:6198:26193/1	60	+
chr1	45446889	45446890	A00252:305:HG52NDSX5:1:1402:27751:11569/1	60	-
chr1	45447032	45447033	A00252:305:HG52NDSX5:1:2139:17562:7044/1	60	+
chr1	45451502	45451503	A00252:305:HG52NDSX5:1:2457:24370:17675	60	-
chr1	45455495	45455496	A00252:305:HG52NDSX5:1:1261:4101:30044/1	60	+
chr1	45469147	45469148	A00252:305:HG52NDSX5:3:1674:3730:1031	60	-
chr1	45477774	45477775	A00252:305:HG52NDSX5:1:1252:16278:33098/1	60	+
chr1	45508135	45508136	A00252:305:HG52NDSX5:3:2333:22336:34757	60	-
chr1	45524684	45524685	A00252:305:HG52NDSX5:4:1225:11776:27461/1	60	-
chr1	45575723	45575724	A00252:305:HG52NDSX5:2:2128:26576:23970/1	60	-
chr1	45598828	45598829	A00252:305:HG52NDSX5:1:2456:8703:5447/1	60	+
chr1	45640776	45640777	A00252:305:HG52NDSX5:1:1614:4553:1517	60	-
chr1	45747604	45747605	A00252:305:HG52NDSX5:2:1502:10339:26725	60	-
chr1	45836438	45836439	A00252:305:HG52NDSX5:1:2167:16803:5541/1	60	-
chr1	45846921	45846922	A00252:305:HG52NDSX5:4:2138:5367:23719	60	-
chr1	45871373	45871374	A00252:305:HG52NDSX5:1:1216:23095:17472/1	60	+
chr1	45878779	45878780	A00252:305:HG52NDSX5:1:2164:17101:11193/1	60	+
chr1	45886322	45886323	A00252:305:HG52NDSX5:1:1357:13792:21277/1	60	+
chr1	45886324	45886325	A00252:305:HG52NDSX5:1:2374:11062:14544/1	60	+
chr1	45891434	45891435	A00252:305:HG52NDSX5:1:1656:28320:4225	60	-
chr1	45892580	45892581	A00252:305:HG52NDSX5:1:1241:28601:5744/1	60	+
chr1	45901104	45901105	A00252:305:HG52NDSX5:3:1422:20256:14152/1	60	+
chr1	45916228	45916229	A00252:305:HG52NDSX5:1:1416:18358:31125/1	60	+
chr1	45938297	45938298	A00252:305:HG52NDSX5:2:2510:6912:14873	60	-
chr1	45955799	45955800	A00252:305:HG52NDSX5:1:1253:15402:26318/1	60	+
chr1	45969536	45969537	A00252:305:HG52NDSX5:3:2632:6524:33489	60	-
chr1	45973740	45973741	A00252:305:HG52NDSX5:2:2425:11297:34272/1	60	-
chr1	46046457	46046458	A00252:305:HG52NDSX5:1:1137:3938:12477/1	60	+
chr1	46051140	46051141	A00252:305:HG52NDSX5:1:1139:3369:5885/1	60	+
chr1	46057328	46057329	A00252:305:HG52NDSX5:1:1631:25961:23281	60	+
chr1	46071244	46071245	A00252:305:HG52NDSX5:1:1548:5620:8531/1	60	-
chr1	46075575	46075576	A00252:305:HG52NDSX5:1:1120:8531:27258/1	60	+
chr1	46075576	46075577	A00252:305:HG52NDSX5:2:2650:10899:4993	60	+
chr1	46077556	46077557	A00252:305:HG52NDSX5:1:1129:10945:8735/1	60	-
chr1	46083273	46083274	A00252:305:HG52NDSX5:1:1245:11767:17425/1	60	-
chr1	46119419	46119420	A00252:305:HG52NDSX5:2:2571:24903:29058/1	60	-
chr1	46124308	46124309	A00252:305:HG52NDSX5:2:1368:24677:29575	60	-
chr1	46125385	46125386	A00252:305:HG52NDSX5:1:2664:8847:36542/1	60	+
chr1	46229085	46229086	A00252:305:HG52NDSX5:4:2433:2419:23719	60	+
chr1	46288624	46288625	A00252:305:HG52NDSX5:1:1640:16486:29481	60	+
chr1	46325375	46325376	A00252:305:HG52NDSX5:1:1609:26982:28620/1	60	+
chr1	46365756	46365757	A00252:305:HG52NDSX5:1:1139:17996:18975/1	60	+
chr1	46656411	46656412	A00252:305:HG52NDSX5:1:1251:10194:10473/1	60	+
chr1	47038616	47038617	A00252:305:HG52NDSX5:4:1429:24433:30812	60	+
chr1	47251062	47251063	A00252:305:HG52NDSX5:1:1152:19253:27633/1	60	+
chr1	47284245	47284246	A00252:305:HG52NDSX5:2:1267:18647:25989/1	60	+
chr1	47351786	47351787	A00252:305:HG52NDSX5:1:1316:7148:27555/1	60	+
chr1	47351787	47351788	A00252:305:HG52NDSX5:2:2627:26476:18317	60	+
chr1	47351788	47351789	A00252:305:HG52NDSX5:3:2378:13512:8422/1	60	+
chr1	48736672	48736673	A00252:305:HG52NDSX5:1:1370:16098:11866/1	60	+
chr1	49117134	49117135	A00252:305:HG52NDSX5:2:1462:6307:6590	60	+
chr1	50027544	50027545	A00252:305:HG52NDSX5:3:2644:22896:18035	60	+
chr1	50303035	50303036	A00252:305:HG52NDSX5:2:1177:11930:6872/1	60	-
chr1	50526647	50526648	A00252:305:HG52NDSX5:3:1221:12961:15201/1	60	+
chr1	50672615	50672616	A00252:305:HG52NDSX5:1:2448:27615:3662/1	60	+
chr1	50793889	50793890	A00252:305:HG52NDSX5:1:1419:20799:16313/1	60	+
chr1	50811791	50811792	A00252:305:HG52NDSX5:1:1216:13666:31015/1	60	+
chr1	50833174	50833175	A00252:305:HG52NDSX5:1:1543:27814:31688/1	60	-
chr1	50847621	50847622	A00252:305:HG52NDSX5:1:2164:3387:25551/1	60	+
chr1	50852498	50852499	A00252:305:HG52NDSX5:1:2275:4933:4773/1	60	-
chr1	51030398	51030399	A00252:305:HG52NDSX5:1:1520:20455:31219/1	60	-
chr1	51185858	51185859	A00252:305:HG52NDSX5:4:2433:7618:24267/1	60	-
chr1	51261314	51261315	A00252:305:HG52NDSX5:1:2147:19669:3959/1	60	-
chr1	51414933	51414934	A00252:305:HG52NDSX5:1:1278:1913:24064/1	60	-
chr1	51444935	51444936	A00252:305:HG52NDSX5:3:2351:23321:27383	60	-
chr1	51456133	51456134	A00252:305:HG52NDSX5:1:1617:21495:14387/1	60	+
chr1	51463811	51463812	A00252:305:HG52NDSX5:1:1128:13621:6198/1	60	-
chr1	51471720	51471721	A00252:305:HG52NDSX5:3:1427:8305:36573/1	60	+
chr1	51496812	51496813	A00252:305:HG52NDSX5:1:1133:19633:11976/1	60	-
chr1	51497509	51497510	A00252:305:HG52NDSX5:1:2432:14344:4946/1	60	-
chr1	51504928	51504929	A00252:305:HG52NDSX5:3:2525:22959:19053/1	60	+
chr1	51677836	51677837	A00252:305:HG52NDSX5:1:1603:8540:29403/1	60	+
chr1	51764078	51764079	A00252:305:HG52NDSX5:1:2168:12617:13228/1	60	-
chr1	51806344	51806345	A00252:305:HG52NDSX5:1:1325:2446:24893/1	60	-
chr1	51812968	51812969	A00252:305:HG52NDSX5:1:1361:13621:31782/1	60	+
chr1	51812969	51812970	A00252:305:HG52NDSX5:1:1430:14516:27258/1	60	+
chr1	51821508	51821509	A00252:305:HG52NDSX5:1:1126:7030:24314/1	60	-
chr1	51861898	51861899	A00252:305:HG52NDSX5:4:1456:4029:23375/1	60	-
chr1	52039079	52039080	A00252:305:HG52NDSX5:2:2147:4670:27054	60	-
chr1	52041649	52041650	A00252:305:HG52NDSX5:1:1531:6171:13526/1	60	-
chr1	52225795	52225796	A00252:305:HG52NDSX5:1:1340:8558:28651/1	60	-
chr1	52237464	52237465	A00252:305:HG52NDSX5:1:1263:6307:4210/1	60	-
chr1	52237517	52237518	A00252:305:HG52NDSX5:2:2664:14516:36871/1	60	-
chr1	52269102	52269103	A00252:305:HG52NDSX5:1:1257:22019:26381/1	60	-
chr1	52349906	52349907	A00252:305:HG52NDSX5:3:2122:6325:15702/1	60	+
chr1	52463029	52463030	A00252:305:HG52NDSX5:3:2550:26720:3239/1	60	+
chr1	52464325	52464326	A00252:305:HG52NDSX5:1:1160:19262:7670/1	60	-
chr1	52476991	52476992	A00252:305:HG52NDSX5:1:1547:2257:2112	60	-
chr1	52479264	52479265	A00252:305:HG52NDSX5:1:2364:16459:3192	60	-
chr1	52485909	52485910	A00252:305:HG52NDSX5:1:1113:9733:12023/1	60	-
chr1	52487825	52487826	A00252:305:HG52NDSX5:1:1107:2709:18082/1	60	+
chr1	52491903	52491904	A00252:305:HG52NDSX5:1:1637:4887:36573	60	-
chr1	52496252	52496253	A00252:305:HG52NDSX5:4:2527:7247:32456/1	60	-
chr1	52497005	52497006	A00252:305:HG52NDSX5:2:1463:15058:13917/1	60	-
chr1	52497727	52497728	A00252:305:HG52NDSX5:1:1307:25120:8672/1	60	-
chr1	52515175	52515176	A00252:305:HG52NDSX5:1:1428:10050:19899/1	60	-
chr1	52524084	52524085	A00252:305:HG52NDSX5:3:1336:9787:11334/1	60	+
chr1	52779955	52779956	A00252:305:HG52NDSX5:1:1404:9851:9095/1	60	+
chr1	52965674	52965675	A00252:305:HG52NDSX5:4:1308:1606:26099	60	-
chr1	52968272	52968273	A00252:305:HG52NDSX5:1:1207:2790:7044/1	60	+
chr1	52984021	52984022	A00252:305:HG52NDSX5:1:1344:6542:36996/1	60	-
chr1	53033280	53033281	A00252:305:HG52NDSX5:2:2373:27868:10332/1	60	-
chr1	53035712	53035713	A00252:305:HG52NDSX5:3:1310:5701:36198/1	60	+
chr1	53204548	53204549	A00252:305:HG52NDSX5:1:1408:10700:12696	60	-
chr1	53205915	53205916	A00252:305:HG52NDSX5:2:1522:4101:3427	60	+
chr1	53769449	53769450	A00252:305:HG52NDSX5:1:1342:18701:34788/1	60	-
chr1	53927773	53927774	A00252:305:HG52NDSX5:2:2552:11930:1235/1	60	+
chr1	53956559	53956560	A00252:305:HG52NDSX5:1:1334:1579:26146/1	60	-
chr1	53958284	53958285	A00252:305:HG52NDSX5:1:1477:7817:9831	60	-
chr1	54043184	54043185	A00252:305:HG52NDSX5:2:2621:7365:30812	60	-
chr1	54225419	54225420	A00252:305:HG52NDSX5:1:1262:23529:28119/1	60	+
chr1	54388950	54388951	A00252:305:HG52NDSX5:1:2263:5981:17394/1	60	-
chr1	54730616	54730617	A00252:305:HG52NDSX5:1:1215:16875:21261/1	60	-
chr1	54750190	54750191	A00252:305:HG52NDSX5:2:1424:28185:21371	60	+
chr1	55205488	55205489	A00252:305:HG52NDSX5:1:1205:28429:18411/1	60	+
chr1	56442187	56442188	A00252:305:HG52NDSX5:2:1232:23411:19899/1	60	-
chr1	56718801	56718802	A00252:305:HG52NDSX5:1:1347:1488:13714/1	60	+
chr1	57030984	57030985	A00252:305:HG52NDSX5:2:1275:28058:12320/1	60	+
chr1	57131662	57131663	A00252:305:HG52NDSX5:1:1332:13150:36886/1	60	+
chr1	57159332	57159333	A00252:305:HG52NDSX5:1:1126:14877:15107/1	60	+
chr1	57476344	57476345	A00252:305:HG52NDSX5:1:1227:6054:8907	60	+
chr1	57973092	57973093	A00252:305:HG52NDSX5:1:1278:2076:16705/1	60	-
chr1	58183478	58183479	A00252:305:HG52NDSX5:1:1206:9805:36229/1	60	-
chr1	59178371	59178372	A00252:305:HG52NDSX5:1:2638:4643:23938/1	60	-
chr1	59305814	59305815	A00252:305:HG52NDSX5:1:1253:7708:13808/1	60	+
chr1	59332285	59332286	A00252:305:HG52NDSX5:1:1123:16278:10614/1	60	+
chr1	59335768	59335769	A00252:305:HG52NDSX5:1:1315:16957:32487/1	60	-
chr1	59351135	59351136	A00252:305:HG52NDSX5:1:1334:19651:32111/1	60	-
chr1	59392363	59392364	A00252:305:HG52NDSX5:2:1121:1805:24408/1	60	+
chr1	59450836	59450837	A00252:305:HG52NDSX5:1:1618:19533:9925	60	-
chr1	59481228	59481229	A00252:305:HG52NDSX5:1:1151:14624:14857/1	60	+
chr1	59600441	59600442	A00252:305:HG52NDSX5:1:1223:5764:15233/1	60	+
chr1	59618991	59618992	A00252:305:HG52NDSX5:2:2123:18078:27539	60	+
chr1	59681154	59681155	A00252:305:HG52NDSX5:2:2171:6732:30499/1	60	+
chr1	59687737	59687738	A00252:305:HG52NDSX5:1:1261:3179:33646/1	60	+
chr1	59737878	59737879	A00252:305:HG52NDSX5:3:1566:12861:9111	60	-
chr1	59904036	59904037	A00252:305:HG52NDSX5:1:1168:25563:25504/1	60	-
chr1	60623874	60623875	A00252:305:HG52NDSX5:1:1152:15872:13917/1	60	-
chr1	61087781	61087782	A00252:305:HG52NDSX5:1:1274:23439:33035/1	60	+
chr1	61102928	61102929	A00252:305:HG52NDSX5:1:1223:17779:3349/1	60	+
chr1	61124827	61124828	A00252:305:HG52NDSX5:1:1146:5439:17769/1	60	+
chr1	61226322	61226323	A00252:305:HG52NDSX5:1:1236:7093:12994/1	60	-
chr1	61275268	61275269	A00252:305:HG52NDSX5:4:1442:6063:18693/1	60	+
chr1	61292368	61292369	A00252:305:HG52NDSX5:4:1150:10004:2660/1	60	-
chr1	61362211	61362212	A00252:305:HG52NDSX5:2:2335:28447:20823/1	60	-
chr1	61411331	61411332	A00252:305:HG52NDSX5:1:1153:19840:8985	60	+
chr1	61677736	61677737	A00252:305:HG52NDSX5:1:1301:13792:7091/1	60	+
chr1	62303480	62303481	A00252:305:HG52NDSX5:2:1439:15383:32456/1	60	+
chr1	62303481	62303482	A00252:305:HG52NDSX5:1:2440:15854:22874/1	60	+
chr1	62370380	62370381	A00252:305:HG52NDSX5:1:2418:9498:22232/1	60	-
chr1	62374205	62374206	A00252:305:HG52NDSX5:1:1167:19551:21699/1	60	+
chr1	62384471	62384472	A00252:305:HG52NDSX5:2:1611:16297:31626/1	60	-
chr1	62466416	62466417	A00252:305:HG52NDSX5:3:2415:1145:16814/1	60	+
chr1	62493567	62493568	A00252:305:HG52NDSX5:1:1424:28628:35759/1	60	-
chr1	62515454	62515455	A00252:305:HG52NDSX5:2:2429:25880:14935/1	60	-
chr1	62530618	62530619	A00252:305:HG52NDSX5:1:2638:25039:22247	60	-
chr1	62538268	62538269	A00252:305:HG52NDSX5:2:1243:18683:32377/1	60	+
chr1	62555611	62555612	A00252:305:HG52NDSX5:1:2501:17336:31955/1	60	-
chr1	62581933	62581934	A00252:305:HG52NDSX5:1:1124:14290:31532/1	60	+
chr1	62596270	62596271	A00252:305:HG52NDSX5:1:1124:11812:20635/1	60	+
chr1	62604754	62604755	A00252:305:HG52NDSX5:4:2229:20410:22341	60	-
chr1	62615513	62615514	A00252:305:HG52NDSX5:1:1320:4472:5635/1	60	+
chr1	62661333	62661334	A00252:305:HG52NDSX5:1:2241:4643:27445/1	60	+
chr1	62847520	62847521	A00252:305:HG52NDSX5:1:2656:31024:6746/1	60	+
chr1	63492431	63492432	A00252:305:HG52NDSX5:2:1252:20392:7717/1	60	-
chr1	65030882	65030883	A00252:305:HG52NDSX5:2:1360:12481:3067/1	60	+
chr1	65512566	65512567	A00252:305:HG52NDSX5:1:1432:13295:17221/1	60	+
chr1	66116591	66116592	A00252:305:HG52NDSX5:2:1217:32931:5102	60	-
chr1	66327238	66327239	A00252:305:HG52NDSX5:1:1376:12707:20243/1	60	-
chr1	66771829	66771830	A00252:305:HG52NDSX5:1:1423:11180:14591/1	60	-
chr1	66833139	66833140	A00252:305:HG52NDSX5:1:2458:27588:20275/1	60	-
chr1	66848406	66848407	A00252:305:HG52NDSX5:2:2342:7753:14105/1	60	+
chr1	66855662	66855663	A00252:305:HG52NDSX5:3:2438:21314:22060	60	-
chr1	66896770	66896771	A00252:305:HG52NDSX5:2:2512:7844:12038	60	-
chr1	67040280	67040281	A00252:305:HG52NDSX5:1:1101:12617:20807	60	-
chr1	67127860	67127861	A00252:305:HG52NDSX5:1:1359:8739:13495/1	60	+
chr1	67322483	67322484	A00252:305:HG52NDSX5:4:2538:32669:19930	60	-
chr1	67426639	67426640	A00252:305:HG52NDSX5:4:2555:30752:16611	60	-
chr1	67612993	67612994	A00252:305:HG52NDSX5:4:1128:29613:28792/1	60	+
chr1	68167152	68167153	A00252:305:HG52NDSX5:1:1129:15772:18944/1	60	-
chr1	68615764	68615765	A00252:305:HG52NDSX5:2:1250:10655:29027/1	60	+
chr1	69855785	69855786	A00252:305:HG52NDSX5:1:1201:3902:32017/1	60	-
chr1	70114431	70114432	A00252:305:HG52NDSX5:1:1119:6677:22200	60	+
chr1	70150383	70150384	A00252:305:HG52NDSX5:1:1655:24397:32659/1	60	-
chr1	70176027	70176028	A00252:305:HG52NDSX5:2:2341:7383:23610/1	60	+
chr1	70341585	70341586	A00252:305:HG52NDSX5:1:1378:19741:21151	60	+
chr1	70352766	70352767	A00252:305:HG52NDSX5:1:2166:4969:11318/1	60	+
chr1	70417134	70417135	A00252:305:HG52NDSX5:1:1171:9146:9126/1	60	+
chr1	71020910	71020911	A00252:305:HG52NDSX5:3:2154:24225:36245/1	60	+
chr1	71246771	71246772	A00252:305:HG52NDSX5:2:2503:24957:15436	60	-
chr1	71306092	71306093	A00252:305:HG52NDSX5:1:1364:15447:27712/1	60	+
chr1	71352809	71352810	A00252:305:HG52NDSX5:1:2465:20871:5196/1	60	-
chr1	71448906	71448907	A00252:305:HG52NDSX5:1:1431:25409:20259/1	60	+
chr1	71762376	71762377	A00252:305:HG52NDSX5:1:1365:3775:17863	60	-
chr1	71850801	71850802	A00252:305:HG52NDSX5:2:2444:4743:5447/1	60	+
chr1	71864074	71864075	A00252:305:HG52NDSX5:3:2418:15483:36667/1	60	-
chr1	71961278	71961279	A00252:305:HG52NDSX5:1:1156:24415:35133/1	60	-
chr1	71975322	71975323	A00252:305:HG52NDSX5:1:1145:5665:34131/1	60	+
chr1	71999945	71999946	A00252:305:HG52NDSX5:2:1456:27805:36182/1	60	-
chr1	72121774	72121775	A00252:305:HG52NDSX5:1:1671:15691:33583/1	60	+
chr1	72146817	72146818	A00252:305:HG52NDSX5:1:1341:17119:22341/1	60	+
chr1	72198889	72198890	A00252:305:HG52NDSX5:2:1660:12518:34194/1	60	+
chr1	72264218	72264219	A00252:305:HG52NDSX5:1:2110:20880:36119/1	60	-
chr1	72265473	72265474	A00252:305:HG52NDSX5:1:1113:14724:23641/1	60	-
chr1	72368921	72368922	A00252:305:HG52NDSX5:4:2255:20012:17456/1	60	+
chr1	72484771	72484772	A00252:305:HG52NDSX5:2:2307:11180:19476/1	60	+
chr1	72485007	72485008	A00252:305:HG52NDSX5:2:1104:30309:31375/1	60	-
chr1	72485395	72485396	A00252:305:HG52NDSX5:1:1630:19732:29997/1	60	-
chr1	72624306	72624307	A00252:305:HG52NDSX5:1:1474:27453:23390	60	-
chr1	72629048	72629049	A00252:305:HG52NDSX5:1:1135:14461:15984/1	60	-
chr1	72657178	72657179	A00252:305:HG52NDSX5:1:1255:7563:10520/1	60	-
chr1	72744426	72744427	A00252:305:HG52NDSX5:1:2137:2700:1251/1	60	+
chr1	72794227	72794228	A00252:305:HG52NDSX5:1:2325:25898:35321/1	60	-
chr1	74038297	74038298	A00252:305:HG52NDSX5:1:1633:8693:32550/1	60	-
chr1	74145299	74145300	A00252:305:HG52NDSX5:2:1612:15483:24518	60	+
chr1	74198150	74198151	A00252:305:HG52NDSX5:2:1556:31521:27117	60	-
chr1	74198151	74198152	A00252:305:HG52NDSX5:1:1170:25979:1955/1	60	-
chr1	74745522	74745523	A00252:305:HG52NDSX5:1:1618:17689:11115/1	60	+
chr1	74969885	74969886	A00252:305:HG52NDSX5:3:2105:26033:23249	60	+
chr1	75098014	75098015	A00252:305:HG52NDSX5:1:1503:27977:26584/1	60	+
chr1	75201177	75201178	A00252:305:HG52NDSX5:3:1606:28483:22795/1	60	+
chr1	75300128	75300129	A00252:305:HG52NDSX5:2:1132:28284:1846/1	60	+
chr1	75308982	75308983	A00252:305:HG52NDSX5:3:1144:11677:23156/1	60	-
chr1	75518298	75518299	A00252:305:HG52NDSX5:3:1401:14208:20024/1	60	-
chr1	75560447	75560448	A00252:305:HG52NDSX5:1:1167:22218:10598/1	60	-
chr1	75603440	75603441	A00252:305:HG52NDSX5:1:1229:19343:10723/1	60	+
chr1	75628891	75628892	A00252:305:HG52NDSX5:1:2132:24876:33113/1	60	-
chr1	75694593	75694594	A00252:305:HG52NDSX5:1:1212:12771:29089/1	60	-
chr1	75888394	75888395	A00252:305:HG52NDSX5:2:2230:5005:14794/1	60	-
chr1	76689306	76689307	A00252:305:HG52NDSX5:3:1175:28221:28134	60	+
chr1	77038839	77038840	A00252:305:HG52NDSX5:3:1629:6777:34992/1	60	+
chr1	77095346	77095347	A00252:305:HG52NDSX5:1:1143:24975:21042/1	60	-
chr1	77224330	77224331	A00252:305:HG52NDSX5:1:1126:21477:23343/1	60	-
chr1	77315722	77315723	A00252:305:HG52NDSX5:1:2575:29668:23030	60	-
chr1	77352364	77352365	A00252:305:HG52NDSX5:1:1334:13747:18944/1	60	+
chr1	77490949	77490950	A00252:305:HG52NDSX5:1:1339:17951:28886/1	60	+
chr1	77598771	77598772	A00252:305:HG52NDSX5:4:1108:23936:6715/1	60	+
chr1	77840007	77840008	A00252:305:HG52NDSX5:1:1266:16966:7889/1	60	+
chr1	77965490	77965491	A00252:305:HG52NDSX5:1:2345:12970:14935/1	60	-
chr1	78018208	78018209	A00252:305:HG52NDSX5:2:2136:7871:7326	60	-
chr1	78018211	78018212	A00252:305:HG52NDSX5:1:2366:13630:5462/1	60	-
chr1	78299146	78299147	A00252:305:HG52NDSX5:1:1116:17852:4131/1	60	+
chr1	79136090	79136091	A00252:305:HG52NDSX5:3:1213:11288:29716/1	60	-
chr1	80448050	80448051	A00252:305:HG52NDSX5:3:1675:20772:19836	60	-
chr1	80568769	80568770	A00252:305:HG52NDSX5:2:1121:11650:4664	60	+
chr1	82089389	82089390	A00252:305:HG52NDSX5:1:1251:13304:21903/1	60	-
chr1	82169936	82169937	A00252:305:HG52NDSX5:1:2114:15953:3004	60	-
chr1	82464094	82464095	A00252:305:HG52NDSX5:1:1270:21187:32894/1	60	+
chr1	82631221	82631222	A00252:305:HG52NDSX5:2:2314:24930:29700	60	-
chr1	82654757	82654758	A00252:305:HG52NDSX5:3:2457:29514:18004/1	60	+
chr1	82658558	82658559	A00252:305:HG52NDSX5:3:1676:30246:8406/1	60	+
chr1	82716764	82716765	A00252:305:HG52NDSX5:1:1140:3260:31501/1	60	-
chr1	82790104	82790105	A00252:305:HG52NDSX5:2:1138:1090:1846/1	60	-
chr1	82843791	82843792	A00252:305:HG52NDSX5:1:1315:15094:15264/1	60	-
chr1	82919824	82919825	A00252:305:HG52NDSX5:1:2572:7310:33411/1	60	+
chr1	82944233	82944234	A00252:305:HG52NDSX5:2:1544:11776:33599/1	60	+
chr1	83195228	83195229	A00252:305:HG52NDSX5:4:1464:30888:25645	60	-
chr1	83199476	83199477	A00252:305:HG52NDSX5:4:1421:10059:26428/1	60	-
chr1	83812264	83812265	A00252:305:HG52NDSX5:2:1146:7048:27445/1	60	+
chr1	84170852	84170853	A00252:305:HG52NDSX5:3:1448:10646:3427/1	60	-
chr1	84191038	84191039	A00252:305:HG52NDSX5:1:1228:20166:19288/1	60	-
chr1	84196372	84196373	A00252:305:HG52NDSX5:1:2323:28818:9815/1	60	-
chr1	84210288	84210289	A00252:305:HG52NDSX5:1:1201:24071:31031/1	60	+
chr1	84367529	84367530	A00252:305:HG52NDSX5:1:1162:24089:32127/1	60	+
chr1	84367531	84367532	A00252:305:HG52NDSX5:2:1142:28999:14951/1	60	+
chr1	84550800	84550801	A00252:305:HG52NDSX5:1:1152:15845:7012/1	60	-
chr1	84553715	84553716	A00252:305:HG52NDSX5:2:1114:10267:15890/1	60	+
chr1	85685411	85685412	A00252:305:HG52NDSX5:2:1252:29179:16360	60	-
chr1	86266011	86266012	A00252:305:HG52NDSX5:1:1114:2094:13823/1	60	+
chr1	86726759	86726760	A00252:305:HG52NDSX5:1:1103:9109:35055	60	+
chr1	87043053	87043054	A00252:305:HG52NDSX5:1:1409:25789:4789	60	-
chr1	88688569	88688570	A00252:305:HG52NDSX5:3:1448:7970:3771	60	-
chr1	88691718	88691719	A00252:305:HG52NDSX5:1:2144:31855:26068/1	60	-
chr1	88741195	88741196	A00252:305:HG52NDSX5:1:2658:32452:7748	60	-
chr1	88754890	88754891	A00252:305:HG52NDSX5:1:2368:3577:12414/1	60	-
chr1	88824842	88824843	A00252:305:HG52NDSX5:3:2458:18521:27179/1	60	+
chr1	88828091	88828092	A00252:305:HG52NDSX5:4:2519:25880:30405	60	-
chr1	88929656	88929657	A00252:305:HG52NDSX5:1:1208:20880:1642/1	60	-
chr1	89698545	89698546	A00252:305:HG52NDSX5:1:1237:5493:14763/1	60	+
chr1	89761151	89761152	A00252:305:HG52NDSX5:1:2227:15591:28463	60	-
chr1	90029764	90029765	A00252:305:HG52NDSX5:1:2375:15772:23672/1	60	+
chr1	90053167	90053168	A00252:305:HG52NDSX5:1:1302:16161:9909/1	60	-
chr1	90538853	90538854	A00252:305:HG52NDSX5:1:2224:6135:11929	60	-
chr1	90897776	90897777	A00252:305:HG52NDSX5:1:2648:2781:26600/1	60	+
chr1	90924902	90924903	A00252:305:HG52NDSX5:1:1206:8820:7216/1	60	+
chr1	90940357	90940358	A00252:305:HG52NDSX5:1:1674:26142:6715	60	-
chr1	91384687	91384688	A00252:305:HG52NDSX5:1:2310:13982:11804/1	60	-
chr1	91839586	91839587	A00252:305:HG52NDSX5:1:1417:16532:25895/1	60	-
chr1	92037440	92037441	A00252:305:HG52NDSX5:2:2569:5873:25661/1	60	-
chr1	92153452	92153453	A00252:305:HG52NDSX5:1:1171:2293:3427/1	60	+
chr1	92175898	92175899	A00252:305:HG52NDSX5:1:2234:32117:9173/1	60	-
chr1	92183110	92183111	A00252:305:HG52NDSX5:1:2503:12057:32393/1	60	-
chr1	92266096	92266097	A00252:305:HG52NDSX5:1:1102:23312:34319/1	60	+
chr1	92273431	92273432	A00252:305:HG52NDSX5:1:1677:12427:26209/1	60	-
chr1	92291690	92291691	A00252:305:HG52NDSX5:1:1253:2456:25441/1	60	+
chr1	92304505	92304506	A00252:305:HG52NDSX5:1:1563:20157:22279/1	60	+
chr1	92320603	92320604	A00252:305:HG52NDSX5:1:1269:25102:7827	60	-
chr1	92336924	92336925	A00252:305:HG52NDSX5:1:1212:4535:2174/1	60	-
chr1	92339508	92339509	A00252:305:HG52NDSX5:1:1221:2835:1892/1	60	-
chr1	92347585	92347586	A00252:305:HG52NDSX5:3:1239:9127:7028/1	60	+
chr1	92376850	92376851	A00252:305:HG52NDSX5:3:1576:5150:16110	60	-
chr1	92563652	92563653	A00252:305:HG52NDSX5:2:2346:8992:17628/1	60	+
chr1	92586103	92586104	A00252:305:HG52NDSX5:1:2658:16550:16313	60	-
chr1	92733664	92733665	A00252:305:HG52NDSX5:1:1219:16640:14309/1	60	+
chr1	92814600	92814601	A00252:305:HG52NDSX5:2:1467:9435:6903	60	+
chr1	92870788	92870789	A00252:305:HG52NDSX5:1:2114:18412:13777/1	60	-
chr1	92922159	92922160	A00252:305:HG52NDSX5:1:1464:5810:6981/1	60	-
chr1	93087547	93087548	A00252:305:HG52NDSX5:1:1220:29866:16360/1	60	-
chr1	93122762	93122763	A00252:305:HG52NDSX5:1:1352:20039:31156/1	60	+
chr1	93134137	93134138	A00252:305:HG52NDSX5:1:2654:25048:19758	60	-
chr1	93169401	93169402	A00252:305:HG52NDSX5:1:1170:10493:13777/1	60	-
chr1	93197104	93197105	A00252:305:HG52NDSX5:1:2322:29080:20823	60	-
chr1	93206101	93206102	A00252:305:HG52NDSX5:1:1162:21296:9377/1	60	+
chr1	93207711	93207712	A00252:305:HG52NDSX5:4:1607:16405:34475/1	60	-
chr1	93215906	93215907	A00252:305:HG52NDSX5:1:1221:24270:1720	60	+
chr1	93226007	93226008	A00252:305:HG52NDSX5:2:2224:9616:13949/1	60	-
chr1	93241611	93241612	A00252:305:HG52NDSX5:1:1172:19208:14779/1	60	-
chr1	93247119	93247120	A00252:305:HG52NDSX5:1:1140:10474:25019/1	60	+
chr1	93258288	93258289	A00252:305:HG52NDSX5:4:1620:11921:26303/1	60	+
chr1	93279030	93279031	A00252:305:HG52NDSX5:1:1303:4345:21512/1	60	+
chr1	93299726	93299727	A00252:305:HG52NDSX5:4:2553:19090:26443/1	60	+
chr1	93318682	93318683	A00252:305:HG52NDSX5:4:2256:23176:8249/1	60	+
chr1	93328135	93328136	A00252:305:HG52NDSX5:1:2667:30291:4288/1	60	-
chr1	93389513	93389514	A00252:305:HG52NDSX5:1:1447:30047:36746	60	-
chr1	93444178	93444179	A00252:305:HG52NDSX5:2:1143:4227:4679/1	60	-
chr1	93531498	93531499	A00252:305:HG52NDSX5:1:2251:2618:7968/1	60	-
chr1	93536816	93536817	A00252:305:HG52NDSX5:1:1478:11930:33959/1	60	-
chr1	93538423	93538424	A00252:305:HG52NDSX5:3:1309:20889:21887/1	60	-
chr1	93916608	93916609	A00252:305:HG52NDSX5:1:1107:10972:18521/1	60	+
chr1	94200073	94200074	A00252:305:HG52NDSX5:2:2221:21341:23484/1	60	-
chr1	94217648	94217649	A00252:305:HG52NDSX5:1:1408:4933:2644/1	60	+
chr1	96748199	96748200	A00252:305:HG52NDSX5:1:2446:6207:11428/1	60	-
chr1	96780175	96780176	A00252:305:HG52NDSX5:1:1436:21603:4961	60	+
chr1	96803581	96803582	A00252:305:HG52NDSX5:1:1266:19813:8124/1	60	-
chr1	97242471	97242472	A00252:305:HG52NDSX5:3:2362:17137:25285	60	-
chr1	97349302	97349303	A00252:305:HG52NDSX5:1:2623:1208:4899/1	60	-
chr1	97485140	97485141	A00252:305:HG52NDSX5:2:1356:7473:5071/1	60	+
chr1	97587658	97587659	A00252:305:HG52NDSX5:3:1248:32796:26537	60	+
chr1	97639371	97639372	A00252:305:HG52NDSX5:3:1537:15555:34444/1	60	+
chr1	97656024	97656025	A00252:305:HG52NDSX5:3:1545:19370:23109	60	-
chr1	97691612	97691613	A00252:305:HG52NDSX5:1:1159:10881:6684/1	60	-
chr1	97698297	97698298	A00252:305:HG52NDSX5:1:2339:17381:14278/1	60	-
chr1	97702695	97702696	A00252:305:HG52NDSX5:1:1101:16288:27320	60	-
chr1	97709524	97709525	A00252:305:HG52NDSX5:1:2436:25979:14512/1	60	+
chr1	97728456	97728457	A00252:305:HG52NDSX5:1:1439:8495:16423/1	60	-
chr1	97767347	97767348	A00252:305:HG52NDSX5:1:1123:15483:27649/1	60	+
chr1	97771619	97771620	A00252:305:HG52NDSX5:1:1301:2835:5932/1	60	+
chr1	97774567	97774568	A00252:305:HG52NDSX5:1:1230:19090:6621	60	-
chr1	97784074	97784075	A00252:305:HG52NDSX5:1:1429:9715:35446/1	60	-
chr1	97809200	97809201	A00252:305:HG52NDSX5:1:1628:20229:5713/1	60	-
chr1	97834321	97834322	A00252:305:HG52NDSX5:2:2520:24623:17926	60	-
chr1	97839062	97839063	A00252:305:HG52NDSX5:1:1313:18132:27821/1	60	+
chr1	97840558	97840559	A00252:305:HG52NDSX5:2:1266:13666:13260/1	60	-
chr1	97849022	97849023	A00252:305:HG52NDSX5:4:2438:13413:24471	60	-
chr1	98006656	98006657	A00252:305:HG52NDSX5:3:2109:31711:2425/1	60	+
chr1	98130639	98130640	A00252:305:HG52NDSX5:1:1101:7048:22404/1	60	-
chr1	98137385	98137386	A00252:305:HG52NDSX5:3:2628:4978:30686/1	60	-
chr1	98145284	98145285	A00252:305:HG52NDSX5:1:1350:1371:29669	60	+
chr1	98344515	98344516	A00252:305:HG52NDSX5:4:1406:28953:19946	60	-
chr1	98455251	98455252	A00252:305:HG52NDSX5:1:1531:20708:14873/1	60	+
chr1	98456474	98456475	A00252:305:HG52NDSX5:3:1568:2013:13902/1	60	-
chr1	98673973	98673974	A00252:305:HG52NDSX5:2:1329:25898:26678/1	60	-
chr1	98692938	98692939	A00252:305:HG52NDSX5:3:1619:25111:20431/1	60	-
chr1	99060842	99060843	A00252:305:HG52NDSX5:1:1270:29993:18020	60	+
chr1	99060845	99060846	A00252:305:HG52NDSX5:4:1467:31340:22921	60	+
chr1	99413689	99413690	A00252:305:HG52NDSX5:1:2578:29243:8328/1	60	+
chr1	99565525	99565526	A00252:305:HG52NDSX5:1:1103:16957:24659/1	60	+
chr1	99725644	99725645	A00252:305:HG52NDSX5:2:2535:24442:2613	60	-
chr1	99725646	99725647	A00252:305:HG52NDSX5:1:2205:6289:5869	60	-
chr1	99756923	99756924	A00252:305:HG52NDSX5:2:1549:24894:21057	60	-
chr1	99797767	99797768	A00252:305:HG52NDSX5:4:2555:11803:28823/1	60	+
chr1	99877207	99877208	A00252:305:HG52NDSX5:2:1260:23366:28933/1	60	-
chr1	99882839	99882840	A00252:305:HG52NDSX5:1:1409:25256:22467/1	60	+
chr1	99923545	99923546	A00252:305:HG52NDSX5:1:1260:27263:25629/1	60	-
chr1	100023059	100023060	A00252:305:HG52NDSX5:3:1171:12427:7607/1	60	-
chr1	100046642	100046643	A00252:305:HG52NDSX5:3:1555:25889:2707	60	+
chr1	100057716	100057717	A00252:305:HG52NDSX5:1:1426:17002:12743/1	60	+
chr1	100061900	100061901	A00252:305:HG52NDSX5:2:1508:7084:31516	60	+
chr1	100077425	100077426	A00252:305:HG52NDSX5:1:2627:12735:23140/1	60	+
chr1	100084882	100084883	A00252:305:HG52NDSX5:1:1629:25003:16078/1	60	-
chr1	100122768	100122769	A00252:305:HG52NDSX5:2:1266:29423:32409	60	-
chr1	100191452	100191453	A00252:305:HG52NDSX5:1:2215:19542:20212/1	60	+
chr1	100275088	100275089	A00252:305:HG52NDSX5:1:1612:7319:15045/1	60	+
chr1	100281822	100281823	A00252:305:HG52NDSX5:1:1115:25798:3897	60	+
chr1	100298170	100298171	A00252:305:HG52NDSX5:4:2346:19633:9596/1	60	+
chr1	100385688	100385689	A00252:305:HG52NDSX5:1:1110:9905:26068/1	60	+
chr1	100430566	100430567	A00252:305:HG52NDSX5:2:1330:16550:16532/1	60	+
chr1	100515815	100515816	A00252:305:HG52NDSX5:2:2563:21477:16986/1	60	-
chr1	100517094	100517095	A00252:305:HG52NDSX5:1:2256:9118:31407	60	-
chr1	100518933	100518934	A00252:305:HG52NDSX5:1:1216:21025:25786/1	60	+
chr1	100955631	100955632	A00252:305:HG52NDSX5:1:1512:14398:12868/1	60	+
chr1	100960594	100960595	A00252:305:HG52NDSX5:3:2248:17092:13964/1	60	+
chr1	100972805	100972806	A00252:305:HG52NDSX5:3:2476:15194:29152	60	+
chr1	101006551	101006552	A00252:305:HG52NDSX5:2:2125:11315:23813/1	60	-
chr1	101032610	101032611	A00252:305:HG52NDSX5:1:1425:4689:22889/1	60	+
chr1	101033424	101033425	A00252:305:HG52NDSX5:3:1258:29884:36996/1	60	-
chr1	101072192	101072193	A00252:305:HG52NDSX5:1:1253:11026:9909/1	60	-
chr1	101149716	101149717	A00252:305:HG52NDSX5:1:1157:8486:31688/1	60	-
chr1	101162917	101162918	A00252:305:HG52NDSX5:1:1308:27832:5697/1	60	-
chr1	101353969	101353970	A00252:305:HG52NDSX5:2:1171:30716:27258/1	60	+
chr1	101372184	101372185	A00252:305:HG52NDSX5:1:1414:2790:8453/1	60	+
chr1	101402918	101402919	A00252:305:HG52NDSX5:2:1226:32199:10504/1	60	+
chr1	101511184	101511185	A00252:305:HG52NDSX5:1:1533:6036:25066/1	60	-
chr1	101718050	101718051	A00252:305:HG52NDSX5:4:1216:12590:30342/1	60	-
chr1	101943819	101943820	A00252:305:HG52NDSX5:1:1108:2654:10942/1	60	-
chr1	102935985	102935986	A00252:305:HG52NDSX5:1:1215:29957:12540	60	+
chr1	102998600	102998601	A00252:305:HG52NDSX5:1:1250:9281:6198	60	-
chr1	103049453	103049454	A00252:305:HG52NDSX5:1:1322:23421:33473/1	60	+
chr1	103245999	103246000	A00252:305:HG52NDSX5:1:2607:27579:26991	60	-
chr1	103274291	103274292	A00252:305:HG52NDSX5:1:2326:28330:2581	60	-
chr1	103297291	103297292	A00252:305:HG52NDSX5:1:2348:3848:13041/1	60	-
chr1	103535651	103535652	A00252:305:HG52NDSX5:1:2549:13042:10582/1	60	-
chr1	105788148	105788149	A00252:305:HG52NDSX5:3:2377:19822:36135	60	-
chr1	106020803	106020804	A00252:305:HG52NDSX5:3:1620:15103:12587/1	60	-
chr1	107630012	107630013	A00252:305:HG52NDSX5:1:1377:18159:8860/1	60	+
chr1	107770855	107770856	A00252:305:HG52NDSX5:1:1101:17011:14481/1	60	-
chr1	107806420	107806421	A00252:305:HG52NDSX5:1:2142:8540:31688/1	60	+
chr1	107837117	107837118	A00252:305:HG52NDSX5:1:2331:11496:1548/1	60	+
chr1	107872215	107872216	A00252:305:HG52NDSX5:3:1175:16378:12978/1	60	+
chr1	107874949	107874950	A00252:305:HG52NDSX5:2:1248:30382:4539/1	60	-
chr1	107914496	107914497	A00252:305:HG52NDSX5:1:1227:12174:35352	60	+
chr1	108369345	108369346	A00252:305:HG52NDSX5:1:2410:12780:19085	60	-
chr1	108632839	108632840	A00252:305:HG52NDSX5:1:1640:11605:16548/1	60	+
chr1	108780378	108780379	A00252:305:HG52NDSX5:1:1244:22046:18537/1	60	+
chr1	108799421	108799422	A00252:305:HG52NDSX5:1:1229:9959:9408/1	60	-
chr1	108909731	108909732	A00252:305:HG52NDSX5:1:2229:3712:10927/1	60	+
chr1	108978222	108978223	A00252:305:HG52NDSX5:4:1523:8422:20682	60	-
chr1	108982937	108982938	A00252:305:HG52NDSX5:1:2371:6244:35102	60	+
chr1	109064015	109064016	A00252:305:HG52NDSX5:2:2507:2112:13823	60	+
chr1	109225188	109225189	A00252:305:HG52NDSX5:1:2111:9598:24064/1	60	+
chr1	109270993	109270994	A00252:305:HG52NDSX5:3:1353:8495:24784/1	60	-
chr1	109350500	109350501	A00252:305:HG52NDSX5:1:2570:15013:11115/1	60	+
chr1	109385293	109385294	A00252:305:HG52NDSX5:1:2639:16161:15796/1	60	+
chr1	109396493	109396494	A00252:305:HG52NDSX5:1:2127:29387:30937	60	-
chr1	109406662	109406663	A00252:305:HG52NDSX5:1:1220:5846:18443/1	60	-
chr1	109561013	109561014	A00252:305:HG52NDSX5:1:1255:2257:23719/1	60	-
chr1	109585746	109585747	A00252:305:HG52NDSX5:1:2431:28628:33630/1	60	+
chr1	109592244	109592245	A00252:305:HG52NDSX5:1:1351:24668:1595/1	60	+
chr1	109592630	109592631	A00252:305:HG52NDSX5:2:2259:8703:24549	60	-
chr1	109813380	109813381	A00252:305:HG52NDSX5:2:1146:8223:17957/1	60	+
chr1	110359525	110359526	A00252:305:HG52NDSX5:4:2166:14253:11898	60	-
chr1	110360664	110360665	A00252:305:HG52NDSX5:2:2553:27778:26209/1	60	-
chr1	110370826	110370827	A00252:305:HG52NDSX5:1:1116:24632:21010/1	60	+
chr1	110876980	110876981	A00252:305:HG52NDSX5:1:1642:32199:13041/1	60	+
chr1	111114890	111114891	A00252:305:HG52NDSX5:1:2512:4191:32362/1	60	-
chr1	111118297	111118298	A00252:305:HG52NDSX5:3:1243:4869:5478/1	60	-
chr1	111121350	111121351	A00252:305:HG52NDSX5:1:1346:19397:23563	60	-
chr1	111151905	111151906	A00252:305:HG52NDSX5:3:2601:12698:28119/1	60	-
chr1	111156954	111156955	A00252:305:HG52NDSX5:1:1559:12373:32659/1	60	+
chr1	111160112	111160113	A00252:305:HG52NDSX5:1:1222:17725:30436/1	60	+
chr1	111166431	111166432	A00252:305:HG52NDSX5:1:1148:9263:7169/1	60	-
chr1	111166927	111166928	A00252:305:HG52NDSX5:2:1620:28610:30686/1	60	+
chr1	111169438	111169439	A00252:305:HG52NDSX5:4:2527:15573:19257	60	-
chr1	111171324	111171325	A00252:305:HG52NDSX5:1:1125:12246:10175/1	60	-
chr1	111172294	111172295	A00252:305:HG52NDSX5:1:2555:18918:13307	60	-
chr1	111206878	111206879	A00252:305:HG52NDSX5:1:1212:18168:28635/1	60	+
chr1	111214193	111214194	A00252:305:HG52NDSX5:1:1304:11026:30358/1	60	+
chr1	111218538	111218539	A00252:305:HG52NDSX5:1:1334:17933:30420/1	60	-
chr1	111624980	111624981	A00252:305:HG52NDSX5:1:1578:14353:25285/1	60	+
chr1	111631194	111631195	A00252:305:HG52NDSX5:1:1123:7473:17096/1	60	+
chr1	111663535	111663536	A00252:305:HG52NDSX5:3:2223:13602:27398	60	-
chr1	111848199	111848200	A00252:305:HG52NDSX5:1:1113:14344:1094/1	60	+
chr1	112555697	112555698	A00252:305:HG52NDSX5:1:1605:29405:23954/1	60	-
chr1	112592228	112592229	A00252:305:HG52NDSX5:1:1255:12328:8061/1	60	-
chr1	112593497	112593498	A00252:305:HG52NDSX5:2:2423:15781:6715/1	60	-
chr1	112651280	112651281	A00252:305:HG52NDSX5:2:1268:14154:1172/1	60	+
chr1	112657135	112657136	A00252:305:HG52NDSX5:3:1453:11125:1282/1	60	+
chr1	112683776	112683777	A00252:305:HG52NDSX5:3:2527:17390:28197/1	60	-
chr1	112683778	112683779	A00252:305:HG52NDSX5:1:1320:19705:25661/1	60	-
chr1	112913037	112913038	A00252:305:HG52NDSX5:1:1369:4399:21699/1	60	+
chr1	112919465	112919466	A00252:305:HG52NDSX5:1:1275:11903:3568/1	60	-
chr1	112937430	112937431	A00252:305:HG52NDSX5:1:1337:20799:9017/1	60	+
chr1	112954438	112954439	A00252:305:HG52NDSX5:1:1259:5565:15515/1	60	+
chr1	112977096	112977097	A00252:305:HG52NDSX5:1:2478:10673:20760/1	60	+
chr1	113029342	113029343	A00252:305:HG52NDSX5:2:1104:27109:26490/1	60	-
chr1	113113519	113113520	A00252:305:HG52NDSX5:2:1268:15456:24627/1	60	-
chr1	113123163	113123164	A00252:305:HG52NDSX5:1:1508:5782:30013/1	60	-
chr1	113394502	113394503	A00252:305:HG52NDSX5:2:1235:6804:19257/1	60	+
chr1	113429589	113429590	A00252:305:HG52NDSX5:3:2264:7148:23484/1	60	+
chr1	113442038	113442039	A00252:305:HG52NDSX5:1:2459:30698:19147/1	60	+
chr1	113482960	113482961	A00252:305:HG52NDSX5:1:1644:31268:3693/1	60	+
chr1	113548664	113548665	A00252:305:HG52NDSX5:1:1659:28483:10081	60	-
chr1	113607492	113607493	A00252:305:HG52NDSX5:4:1603:6551:9737/1	60	+
chr1	113642968	113642969	A00252:305:HG52NDSX5:1:1270:14724:27242/1	60	+
chr1	113665070	113665071	A00252:305:HG52NDSX5:2:2459:24994:7983	60	-
chr1	113700770	113700771	A00252:305:HG52NDSX5:1:1324:13856:19100/1	60	-
chr1	113768418	113768419	A00252:305:HG52NDSX5:2:2667:8368:11945/1	60	+
chr1	113771168	113771169	A00252:305:HG52NDSX5:3:2335:1099:32017/1	60	+
chr1	113773478	113773479	A00252:305:HG52NDSX5:2:1352:13865:28886	60	-
chr1	113801597	113801598	A00252:305:HG52NDSX5:4:2113:32054:20181	60	-
chr1	113815869	113815870	A00252:305:HG52NDSX5:2:2535:5439:3615	60	+
chr1	113840342	113840343	A00252:305:HG52NDSX5:1:1544:28103:1783/1	60	+
chr1	113854216	113854217	A00252:305:HG52NDSX5:1:2478:25907:31234/1	60	+
chr1	113854461	113854462	A00252:305:HG52NDSX5:1:2337:15492:17394/1	60	+
chr1	113936203	113936204	A00252:305:HG52NDSX5:1:1109:8910:13228/1	60	-
chr1	113961307	113961308	A00252:305:HG52NDSX5:1:1662:25816:14669/1	60	+
chr1	113974246	113974247	A00252:305:HG52NDSX5:1:1421:16875:16908/1	60	+
chr1	114359833	114359834	A00252:305:HG52NDSX5:1:2523:28890:7999/1	60	+
chr1	114409183	114409184	A00252:305:HG52NDSX5:2:1620:7401:35070/1	60	+
chr1	114429333	114429334	A00252:305:HG52NDSX5:2:1227:10176:19085/1	60	+
chr1	114430792	114430793	A00252:305:HG52NDSX5:2:2603:4354:33833	60	-
chr1	114433133	114433134	A00252:305:HG52NDSX5:2:1106:31150:36558/1	60	-
chr1	114500270	114500271	A00252:305:HG52NDSX5:3:1634:12771:6292/1	60	+
chr1	114569157	114569158	A00252:305:HG52NDSX5:3:2216:25545:2362/1	60	-
chr1	114578449	114578450	A00252:305:HG52NDSX5:1:1452:1208:8625/1	60	+
chr1	115524039	115524040	A00252:305:HG52NDSX5:1:1131:8666:32690	60	+
chr1	116172315	116172316	A00252:305:HG52NDSX5:1:1117:22155:32158	60	+
chr1	116762534	116762535	A00252:305:HG52NDSX5:1:1470:21423:6558/1	60	-
chr1	116772719	116772720	A00252:305:HG52NDSX5:1:2228:11713:9784/1	60	+
chr1	116779907	116779908	A00252:305:HG52NDSX5:1:1255:13295:26303/1	60	-
chr1	117372397	117372398	A00252:305:HG52NDSX5:1:1330:28411:25269	60	-
chr1	117395216	117395217	A00252:305:HG52NDSX5:1:1455:20085:5181	60	+
chr1	117406443	117406444	A00252:305:HG52NDSX5:1:1239:27362:16814/1	60	-
chr1	117412948	117412949	A00252:305:HG52NDSX5:1:1269:20283:15013/1	60	+
chr1	117432792	117432793	A00252:305:HG52NDSX5:1:2370:19687:34021	60	-
chr1	117442077	117442078	A00252:305:HG52NDSX5:4:2515:17011:5650	60	-
chr1	117500746	117500747	A00252:305:HG52NDSX5:1:1612:19425:21668/1	60	-
chr1	117505318	117505319	A00252:305:HG52NDSX5:1:1227:12020:26256/1	60	+
chr1	117617686	117617687	A00252:305:HG52NDSX5:1:1178:8024:10441/1	60	+
chr1	117618285	117618286	A00252:305:HG52NDSX5:1:1128:20735:23938/1	60	-
chr1	117641056	117641057	A00252:305:HG52NDSX5:2:1661:18964:10880/1	60	+
chr1	118324038	118324039	A00252:305:HG52NDSX5:2:2171:3242:12931/1	60	-
chr1	118454128	118454129	A00252:305:HG52NDSX5:1:2637:2094:29763	60	+
chr1	118828193	118828194	A00252:305:HG52NDSX5:2:1412:11451:10582/1	60	+
chr1	118932914	118932915	A00252:305:HG52NDSX5:4:1307:19009:6731/1	60	-
chr1	119118740	119118741	A00252:305:HG52NDSX5:1:1226:8883:26396/1	60	+
chr1	119710045	119710046	A00252:305:HG52NDSX5:1:1157:29197:23813/1	60	+
chr1	119936933	119936934	A00252:305:HG52NDSX5:1:1668:15329:23625/1	60	-
chr1	119985951	119985952	A00252:305:HG52NDSX5:1:1141:8214:29246/1	60	+
chr1	120326143	120326144	A00252:305:HG52NDSX5:1:1150:6659:34350/1	60	-
chr1	120421698	120421699	A00252:305:HG52NDSX5:4:2149:24532:12947	60	-
chr1	120765397	120765398	A00252:305:HG52NDSX5:2:1419:6985:18630/1	60	-
chr1	121567820	121567821	A00252:305:HG52NDSX5:1:1136:24433:7733/1	60	-
chr1	121571431	121571432	A00252:305:HG52NDSX5:1:1215:18656:18521/1	60	+
chr1	125112931	125112932	A00252:305:HG52NDSX5:1:2108:18936:11898/1	60	-
chr1	125180431	125180432	A00252:305:HG52NDSX5:4:2152:30300:27320/1	60	-
chr1	145237613	145237614	A00252:305:HG52NDSX5:2:1415:20193:14575/1	60	-
chr1	145746825	145746826	A00252:305:HG52NDSX5:1:1305:6189:28087/1	60	+
chr1	145772285	145772286	A00252:305:HG52NDSX5:1:2208:29631:7748/1	60	-
chr1	145778769	145778770	A00252:305:HG52NDSX5:3:2331:21287:20760/1	60	-
chr1	145781894	145781895	A00252:305:HG52NDSX5:1:2422:14986:20964/1	60	-
chr1	145931828	145931829	A00252:305:HG52NDSX5:1:1547:13467:20776/1	60	+
chr1	145953980	145953981	A00252:305:HG52NDSX5:1:1332:14687:11490/1	60	+
chr1	146177611	146177612	A00252:305:HG52NDSX5:3:1422:27416:19946/1	60	+
chr1	146186384	146186385	A00252:305:HG52NDSX5:1:1509:2908:34209/1	60	-
chr1	146336708	146336709	A00252:305:HG52NDSX5:1:1119:25500:9893/1	60	-
chr1	146499903	146499904	A00252:305:HG52NDSX5:2:2302:20618:19288/1	60	+
chr1	146561244	146561245	A00252:305:HG52NDSX5:4:1354:21386:29982/1	60	+
chr1	146564526	146564527	A00252:305:HG52NDSX5:4:2532:27941:13119	60	+
chr1	146569402	146569403	A00252:305:HG52NDSX5:1:1107:6741:26318	60	-
chr1	146572509	146572510	A00252:305:HG52NDSX5:1:1351:5710:2300/1	60	-
chr1	147032468	147032469	A00252:305:HG52NDSX5:2:1364:24551:2112	60	-
chr1	147149090	147149091	A00252:305:HG52NDSX5:3:2519:20148:35947/1	60	-
chr1	147259126	147259127	A00252:305:HG52NDSX5:2:2445:24722:14403/1	60	-
chr1	147260495	147260496	A00252:305:HG52NDSX5:3:1655:22046:13244/1	60	-
chr1	147264038	147264039	A00252:305:HG52NDSX5:1:1162:13539:18803	60	-
chr1	147268515	147268516	A00252:305:HG52NDSX5:1:1157:30047:32769/1	60	+
chr1	147550081	147550082	A00252:305:HG52NDSX5:1:1509:14904:9831/1	60	+
chr1	147560322	147560323	A00252:305:HG52NDSX5:1:1128:6822:17127/1	60	-
chr1	147609724	147609725	A00252:305:HG52NDSX5:1:1202:20708:31563/1	60	+
chr1	147756380	147756381	A00252:305:HG52NDSX5:1:1554:8124:31501/1	60	+
chr1	147802767	147802768	A00252:305:HG52NDSX5:4:1559:6316:7576/1	60	-
chr1	147943460	147943461	A00252:305:HG52NDSX5:1:1101:28556:33348/1	60	-
chr1	148011822	148011823	A00252:305:HG52NDSX5:1:1427:24578:34945/1	60	+
chr1	148130156	148130157	A00252:305:HG52NDSX5:1:2161:17635:24142/1	60	+
chr1	148200595	148200596	A00252:305:HG52NDSX5:1:2432:15926:34898/1	60	+
chr1	148661520	148661521	A00252:305:HG52NDSX5:1:1463:27769:30264/1	60	-
chr1	148999360	148999361	A00252:305:HG52NDSX5:1:1116:20672:11334/1	60	-
chr1	149417301	149417302	A00252:305:HG52NDSX5:1:1572:20708:10739/1	60	+
chr1	149419007	149419008	A00252:305:HG52NDSX5:2:2355:30906:21198/1	60	+
chr1	149423514	149423515	A00252:305:HG52NDSX5:1:1652:21215:13244/1	60	-
chr1	149439746	149439747	A00252:305:HG52NDSX5:1:1105:14299:29199/1	60	+
chr1	149446344	149446345	A00252:305:HG52NDSX5:3:1654:18837:20055/1	60	+
chr1	149483929	149483930	A00252:305:HG52NDSX5:2:2620:31530:18333/1	60	-
chr1	149494121	149494122	A00252:305:HG52NDSX5:1:1310:13838:8359	60	-
chr1	149601334	149601335	A00252:305:HG52NDSX5:2:1104:16595:4586/1	60	-
chr1	149767526	149767527	A00252:305:HG52NDSX5:2:2318:11388:13354/1	60	-
chr1	149847262	149847263	A00252:305:HG52NDSX5:1:1318:10122:35931/1	60	+
chr1	149965574	149965575	A00252:305:HG52NDSX5:1:2628:24144:22013/1	60	-
chr1	149999306	149999307	A00252:305:HG52NDSX5:2:1628:29984:14591	60	-
chr1	150032225	150032226	A00252:305:HG52NDSX5:1:2367:9688:15327/1	60	-
chr1	150046262	150046263	A00252:305:HG52NDSX5:1:2522:4137:8187/1	60	-
chr1	150076825	150076826	A00252:305:HG52NDSX5:1:1163:24243:34679/1	60	-
chr1	150085941	150085942	A00252:305:HG52NDSX5:1:2426:25545:7153	60	+
chr1	150086255	150086256	A00252:305:HG52NDSX5:3:1155:21197:29058/1	60	+
chr1	150087260	150087261	A00252:305:HG52NDSX5:1:1227:3549:3129/1	60	+
chr1	150087522	150087523	A00252:305:HG52NDSX5:1:1358:18982:16360/1	60	-
chr1	150089606	150089607	A00252:305:HG52NDSX5:1:1316:27697:17581/1	60	+
chr1	150089767	150089768	A00252:305:HG52NDSX5:1:1338:18502:25833/1	60	+
chr1	150092293	150092294	A00252:305:HG52NDSX5:3:1239:12156:19946/1	60	-
chr1	150103539	150103540	A00252:305:HG52NDSX5:1:1327:25310:31140/1	60	-
chr1	150111084	150111085	A00252:305:HG52NDSX5:2:2318:26612:11381/1	60	+
chr1	150112777	150112778	A00252:305:HG52NDSX5:3:1255:29722:29857	60	-
chr1	150112779	150112780	A00252:305:HG52NDSX5:1:1163:21233:26710/1	60	-
chr1	150113210	150113211	A00252:305:HG52NDSX5:1:1103:28447:16501/1	60	-
chr1	150128164	150128165	A00252:305:HG52NDSX5:1:1304:4182:36667/1	60	-
chr1	150134335	150134336	A00252:305:HG52NDSX5:1:1606:24939:16031/1	60	-
chr1	150136705	150136706	A00252:305:HG52NDSX5:1:1136:11785:3771/1	60	+
chr1	150218027	150218028	A00252:305:HG52NDSX5:1:1176:6162:22153/1	60	-
chr1	150231523	150231524	A00252:305:HG52NDSX5:1:2657:15971:14027/1	60	-
chr1	150345473	150345474	A00252:305:HG52NDSX5:1:1127:5556:24142/1	60	+
chr1	150345475	150345476	A00252:305:HG52NDSX5:4:2144:16812:9659/1	60	+
chr1	150374330	150374331	A00252:305:HG52NDSX5:1:2638:25654:25379/1	60	+
chr1	150400667	150400668	A00252:305:HG52NDSX5:4:2276:11243:23437	60	-
chr1	150402538	150402539	A00252:305:HG52NDSX5:1:1151:16278:33786/1	60	+
chr1	150404950	150404951	A00252:305:HG52NDSX5:2:1519:3432:28510/1	60	-
chr1	150417023	150417024	A00252:305:HG52NDSX5:1:1525:8612:9893/1	60	+
chr1	150425123	150425124	A00252:305:HG52NDSX5:1:1467:12364:13542/1	60	+
chr1	150439523	150439524	A00252:305:HG52NDSX5:1:1564:16929:1877/1	60	+
chr1	150440099	150440100	A00252:305:HG52NDSX5:1:1237:2437:24815/1	60	+
chr1	150440475	150440476	A00252:305:HG52NDSX5:1:2252:6560:25003/1	60	+
chr1	150648238	150648239	A00252:305:HG52NDSX5:1:1245:28791:34287/1	60	+
chr1	150651464	150651465	A00252:305:HG52NDSX5:1:1204:8522:10394/1	60	-
chr1	150666552	150666553	A00252:305:HG52NDSX5:1:1459:20862:30264/1	60	+
chr1	150672140	150672141	A00252:305:HG52NDSX5:1:1164:16288:1266/1	60	-
chr1	150684542	150684543	A00252:305:HG52NDSX5:3:1504:19506:34554/1	60	-
chr1	150694774	150694775	A00252:305:HG52NDSX5:4:1201:23511:15436/1	60	-
chr1	150717139	150717140	A00252:305:HG52NDSX5:1:1459:23285:25942/1	60	-
chr1	150722320	150722321	A00252:305:HG52NDSX5:3:1564:18240:10128/1	60	+
chr1	150767632	150767633	A00252:305:HG52NDSX5:2:2241:27109:34287/1	60	+
chr1	150818549	150818550	A00252:305:HG52NDSX5:1:2162:24939:35947/1	60	+
chr1	150821937	150821938	A00252:305:HG52NDSX5:1:1270:25699:23766	60	+
chr1	150822380	150822381	A00252:305:HG52NDSX5:1:2206:14498:24001/1	60	-
chr1	150823806	150823807	A00252:305:HG52NDSX5:2:1661:17400:3161/1	60	-
chr1	150826897	150826898	A00252:305:HG52NDSX5:1:1257:7446:19304	60	-
chr1	150847715	150847716	A00252:305:HG52NDSX5:3:2135:31774:28150/1	60	+
chr1	150875018	150875019	A00252:305:HG52NDSX5:1:1146:27814:32127/1	60	+
chr1	150917343	150917344	A00252:305:HG52NDSX5:1:1344:28402:26256	60	+
chr1	150952046	150952047	A00252:305:HG52NDSX5:1:1108:20473:7513	60	+
chr1	151050647	151050648	A00252:305:HG52NDSX5:1:1428:16134:7451/1	60	+
chr1	151066287	151066288	A00252:305:HG52NDSX5:1:1206:15546:22780/1	60	-
chr1	151066394	151066395	A00252:305:HG52NDSX5:3:1512:27317:21934	60	-
chr1	151066395	151066396	A00252:305:HG52NDSX5:3:2368:14796:28025/1	60	-
chr1	151083364	151083365	A00252:305:HG52NDSX5:4:2603:4643:36370/1	60	-
chr1	151088488	151088489	A00252:305:HG52NDSX5:1:2149:25527:35430/1	60	-
chr1	151089262	151089263	A00252:305:HG52NDSX5:2:1149:23375:30201/1	60	+
chr1	151103031	151103032	A00252:305:HG52NDSX5:1:1355:4282:28948/1	60	-
chr1	151117462	151117463	A00252:305:HG52NDSX5:1:2173:2428:26897	60	+
chr1	151204176	151204177	A00252:305:HG52NDSX5:1:1408:11062:19523/1	60	-
chr1	151231064	151231065	A00252:305:HG52NDSX5:4:1539:18783:24972/1	60	+
chr1	151262412	151262413	A00252:305:HG52NDSX5:1:2413:29767:10332/1	60	+
chr1	151323912	151323913	A00252:305:HG52NDSX5:1:1475:1009:25410	60	-
chr1	151333523	151333524	A00252:305:HG52NDSX5:1:1340:24957:6856	60	-
chr1	151422076	151422077	A00252:305:HG52NDSX5:2:2170:8015:27774/1	60	+
chr1	151425356	151425357	A00252:305:HG52NDSX5:2:1260:8024:20588/1	60	-
chr1	151430971	151430972	A00252:305:HG52NDSX5:1:1240:3821:22983/1	60	+
chr1	151445650	151445651	A00252:305:HG52NDSX5:1:1518:29686:17675/1	60	-
chr1	151627438	151627439	A00252:305:HG52NDSX5:2:1355:26702:31266/1	60	+
chr1	151639584	151639585	A00252:305:HG52NDSX5:1:1535:15293:25441/1	60	+
chr1	151639710	151639711	A00252:305:HG52NDSX5:1:2506:26992:33802	60	-
chr1	151644553	151644554	A00252:305:HG52NDSX5:1:1604:22073:26005/1	60	-
chr1	151646308	151646309	A00252:305:HG52NDSX5:4:2460:11550:13792	60	-
chr1	151669025	151669026	A00252:305:HG52NDSX5:1:1253:17137:8312/1	60	-
chr1	151669792	151669793	A00252:305:HG52NDSX5:1:1647:10420:8390/1	60	-
chr1	151676364	151676365	A00252:305:HG52NDSX5:1:1612:21314:9627	60	-
chr1	151680979	151680980	A00252:305:HG52NDSX5:1:2538:23330:29496/1	60	-
chr1	151684520	151684521	A00252:305:HG52NDSX5:3:1113:16676:20885/1	60	+
chr1	151691149	151691150	A00252:305:HG52NDSX5:3:1165:27751:7592/1	60	+
chr1	151751271	151751272	A00252:305:HG52NDSX5:1:1326:28836:23437	60	+
chr1	151778906	151778907	A00252:305:HG52NDSX5:1:1573:15501:21167/1	60	-
chr1	151924405	151924406	A00252:305:HG52NDSX5:2:2252:20338:28761	60	+
chr1	151937590	151937591	A00252:305:HG52NDSX5:3:2222:28980:17049/1	60	-
chr1	153665017	153665018	A00252:305:HG52NDSX5:1:1153:26115:16000/1	60	-
chr1	153827341	153827342	A00252:305:HG52NDSX5:1:2424:28818:28072/1	60	+
chr1	153858482	153858483	A00252:305:HG52NDSX5:1:2406:2320:5259/1	60	+
chr1	153896916	153896917	A00252:305:HG52NDSX5:3:2212:23809:19366	60	-
chr1	153899004	153899005	A00252:305:HG52NDSX5:2:1226:26838:15029/1	60	+
chr1	154157684	154157685	A00252:305:HG52NDSX5:4:2168:10936:12540/1	60	-
chr1	154157718	154157719	A00252:305:HG52NDSX5:2:1541:10230:17769/1	60	-
chr1	154166585	154166586	A00252:305:HG52NDSX5:1:1241:13422:11397/1	60	+
chr1	154211369	154211370	A00252:305:HG52NDSX5:1:1447:25690:16391/1	60	+
chr1	154227223	154227224	A00252:305:HG52NDSX5:4:1119:1814:34788	60	-
chr1	154237649	154237650	A00252:305:HG52NDSX5:3:1538:22055:25942	60	-
chr1	154238558	154238559	A00252:305:HG52NDSX5:1:1124:2193:15405/1	60	+
chr1	154240701	154240702	A00252:305:HG52NDSX5:2:1618:3757:20149/1	60	+
chr1	154247705	154247706	A00252:305:HG52NDSX5:1:2627:25021:2237/1	60	+
chr1	154249160	154249161	A00252:305:HG52NDSX5:1:1149:29478:14935/1	60	+
chr1	154255035	154255036	A00252:305:HG52NDSX5:1:2659:27751:25222/1	60	-
chr1	154256405	154256406	A00252:305:HG52NDSX5:1:2332:10664:23531/1	60	-
chr1	154257726	154257727	A00252:305:HG52NDSX5:1:1672:20907:20322/1	60	-
chr1	154258270	154258271	A00252:305:HG52NDSX5:1:1656:10294:20353/1	60	+
chr1	154262620	154262621	A00252:305:HG52NDSX5:1:1176:21215:15812/1	60	+
chr1	154274298	154274299	A00252:305:HG52NDSX5:1:1145:6831:8750	60	+
chr1	154332252	154332253	A00252:305:HG52NDSX5:2:1360:2248:6950/1	60	+
chr1	154423784	154423785	A00252:305:HG52NDSX5:1:1109:12970:18912	60	+
chr1	154588108	154588109	A00252:305:HG52NDSX5:2:1202:2492:18897	60	+
chr1	154599884	154599885	A00252:305:HG52NDSX5:1:1243:18295:26287/1	60	+
chr1	154620863	154620864	A00252:305:HG52NDSX5:1:1225:3260:10833/1	60	+
chr1	154921234	154921235	A00252:305:HG52NDSX5:1:1618:20446:13009/1	60	-
chr1	154934239	154934240	A00252:305:HG52NDSX5:2:2116:29930:14121/1	60	-
chr1	154977316	154977317	A00252:305:HG52NDSX5:1:1407:26793:34585/1	60	+
chr1	155104359	155104360	A00252:305:HG52NDSX5:3:1243:24605:14857/1	60	+
chr1	155312246	155312247	A00252:305:HG52NDSX5:1:2348:7102:22686/1	60	+
chr1	155335260	155335261	A00252:305:HG52NDSX5:1:1457:5195:7169/1	60	+
chr1	155343312	155343313	A00252:305:HG52NDSX5:1:1205:19443:22701/1	60	-
chr1	155343959	155343960	A00252:305:HG52NDSX5:2:2270:31159:9048/1	60	-
chr1	155348471	155348472	A00252:305:HG52NDSX5:3:2437:18521:18912/1	60	-
chr1	155357575	155357576	A00252:305:HG52NDSX5:3:1155:8947:8375	60	-
chr1	155361742	155361743	A00252:305:HG52NDSX5:2:1320:5348:1329/1	60	+
chr1	155378372	155378373	A00252:305:HG52NDSX5:1:1105:25301:22983/1	60	+
chr1	155381997	155381998	A00252:305:HG52NDSX5:2:1557:19235:32581	60	-
chr1	155393312	155393313	A00252:305:HG52NDSX5:1:2250:29062:25614/1	60	-
chr1	155403333	155403334	A00252:305:HG52NDSX5:2:1623:18756:21762/1	60	+
chr1	155445089	155445090	A00252:305:HG52NDSX5:1:1213:8495:20650/1	60	-
chr1	155460185	155460186	A00252:305:HG52NDSX5:1:1223:27127:14685/1	60	+
chr1	155460189	155460190	A00252:305:HG52NDSX5:1:1507:20745:35133/1	60	-
chr1	155463617	155463618	A00252:305:HG52NDSX5:1:2272:17707:14685/1	60	-
chr1	155464616	155464617	A00252:305:HG52NDSX5:2:2165:12644:29622/1	60	+
chr1	155466902	155466903	A00252:305:HG52NDSX5:1:1213:23737:25003/1	60	+
chr1	155467982	155467983	A00252:305:HG52NDSX5:3:1413:23918:3145	60	-
chr1	155467984	155467985	A00252:305:HG52NDSX5:4:1333:31810:2127	60	-
chr1	155468135	155468136	A00252:305:HG52NDSX5:1:2619:10276:31657/1	60	-
chr1	155477415	155477416	A00252:305:HG52NDSX5:1:1366:7039:15906	60	-
chr1	155477421	155477422	A00252:305:HG52NDSX5:1:2161:27923:11459/1	60	-
chr1	155482023	155482024	A00252:305:HG52NDSX5:1:1116:10248:9095/1	60	+
chr1	155486256	155486257	A00252:305:HG52NDSX5:1:2367:22887:36495	60	-
chr1	155488309	155488310	A00252:305:HG52NDSX5:1:2160:24487:1094/1	60	-
chr1	155492477	155492478	A00252:305:HG52NDSX5:2:1153:8874:20400/1	60	-
chr1	155493061	155493062	A00252:305:HG52NDSX5:4:2558:7518:6370	60	+
chr1	155493160	155493161	A00252:305:HG52NDSX5:2:2341:29758:2049/1	60	+
chr1	155501757	155501758	A00252:305:HG52NDSX5:2:2448:21594:14465/1	60	-
chr1	155508019	155508020	A00252:305:HG52NDSX5:4:1259:5177:30655/1	60	+
chr1	155510856	155510857	A00252:305:HG52NDSX5:2:1170:8196:17942/1	60	+
chr1	155517231	155517232	A00252:305:HG52NDSX5:2:1372:28818:29919/1	60	-
chr1	155529944	155529945	A00252:305:HG52NDSX5:4:1132:30834:13119	60	-
chr1	155531409	155531410	A00252:305:HG52NDSX5:2:2662:29080:21355/1	60	-
chr1	155532603	155532604	A00252:305:HG52NDSX5:2:1117:32461:31688	60	-
chr1	155542102	155542103	A00252:305:HG52NDSX5:1:2558:31512:32456/1	60	-
chr1	155588188	155588189	A00252:305:HG52NDSX5:3:1240:31268:32597	60	-
chr1	155666814	155666815	A00252:305:HG52NDSX5:4:2568:3432:12821/1	60	-
chr1	155676332	155676333	A00252:305:HG52NDSX5:1:1158:11966:27539/1	60	-
chr1	155731773	155731774	A00252:305:HG52NDSX5:1:1356:5683:24799/1	60	+
chr1	155739990	155739991	A00252:305:HG52NDSX5:2:1628:12463:36605	60	-
chr1	155772961	155772962	A00252:305:HG52NDSX5:1:1342:5918:30373/1	60	-
chr1	155777968	155777969	A00252:305:HG52NDSX5:1:1122:20971:2613/1	60	-
chr1	155795266	155795267	A00252:305:HG52NDSX5:1:1263:19714:35916/1	60	-
chr1	155801021	155801022	A00252:305:HG52NDSX5:1:1172:5972:6010/1	60	+
chr1	155801480	155801481	A00252:305:HG52NDSX5:2:1125:13747:11365/1	60	-
chr1	155810218	155810219	A00252:305:HG52NDSX5:1:1114:25717:29246/1	60	-
chr1	155814250	155814251	A00252:305:HG52NDSX5:2:1431:3079:12367/1	60	+
chr1	155817392	155817393	A00252:305:HG52NDSX5:1:1204:18475:21966/1	60	-
chr1	155823563	155823564	A00252:305:HG52NDSX5:3:2669:22155:19695/1	60	-
chr1	155900663	155900664	A00252:305:HG52NDSX5:1:1248:11939:33379/1	60	+
chr1	155913774	155913775	A00252:305:HG52NDSX5:1:1206:14181:31720/1	60	+
chr1	155914272	155914273	A00252:305:HG52NDSX5:1:1543:12717:9392/1	60	-
chr1	155916718	155916719	A00252:305:HG52NDSX5:1:1129:8829:34976/1	60	+
chr1	155917040	155917041	A00252:305:HG52NDSX5:1:1215:17336:16673/1	60	-
chr1	155917924	155917925	A00252:305:HG52NDSX5:1:1139:11975:18255/1	60	+
chr1	155918594	155918595	A00252:305:HG52NDSX5:1:1659:18855:7122/1	60	-
chr1	155920993	155920994	A00252:305:HG52NDSX5:1:1213:3360:25441	60	-
chr1	155927922	155927923	A00252:305:HG52NDSX5:1:2635:2917:34194/1	60	+
chr1	155929179	155929180	A00252:305:HG52NDSX5:1:2242:28999:7498/1	60	+
chr1	155929614	155929615	A00252:305:HG52NDSX5:1:1127:4227:22435/1	60	+
chr1	155950430	155950431	A00252:305:HG52NDSX5:1:1212:6225:23484/1	60	+
chr1	155958188	155958189	A00252:305:HG52NDSX5:3:1411:25798:36620/1	60	-
chr1	155970148	155970149	A00252:305:HG52NDSX5:1:2150:25427:12242	60	-
chr1	156041125	156041126	A00252:305:HG52NDSX5:4:2359:29206:7670/1	60	-
chr1	156316302	156316303	A00252:305:HG52NDSX5:1:1110:6686:16611/1	60	-
chr1	156469783	156469784	A00252:305:HG52NDSX5:2:1321:21630:8516/1	60	-
chr1	156518999	156519000	A00252:305:HG52NDSX5:4:2261:24749:27884	60	+
chr1	156520341	156520342	A00252:305:HG52NDSX5:1:1101:22607:35665/1	60	-
chr1	156521055	156521056	A00252:305:HG52NDSX5:1:1536:26729:32283/1	60	+
chr1	156537264	156537265	A00252:305:HG52NDSX5:1:1221:25373:25144/1	60	+
chr1	156559314	156559315	A00252:305:HG52NDSX5:1:1445:28266:9424	60	-
chr1	156588687	156588688	A00252:305:HG52NDSX5:4:1613:7355:29669/1	60	-
chr1	156779717	156779718	A00252:305:HG52NDSX5:1:2372:16170:35289/1	60	+
chr1	156780267	156780268	A00252:305:HG52NDSX5:3:2251:24930:21934/1	60	-
chr1	156793013	156793014	A00252:305:HG52NDSX5:1:1131:21522:7764/1	60	-
chr1	156802269	156802270	A00252:305:HG52NDSX5:2:1203:13422:1877/1	60	+
chr1	156825134	156825135	A00252:305:HG52NDSX5:1:2230:14796:12868	60	-
chr1	157261154	157261155	A00252:305:HG52NDSX5:1:2128:15447:15875/1	60	+
chr1	157336577	157336578	A00252:305:HG52NDSX5:1:1628:1651:33692/1	60	+
chr1	158208880	158208881	A00252:305:HG52NDSX5:1:1406:23493:34100/1	60	+
chr1	158385178	158385179	A00252:305:HG52NDSX5:2:2505:29649:7404/1	60	+
chr1	159028369	159028370	A00252:305:HG52NDSX5:1:1418:11216:19695/1	60	+
chr1	160237256	160237257	A00252:305:HG52NDSX5:1:2662:25735:9674/1	60	+
chr1	160251299	160251300	A00252:305:HG52NDSX5:1:1443:27968:29356/1	60	+
chr1	160300493	160300494	A00252:305:HG52NDSX5:1:2510:30264:16517/1	60	+
chr1	160383264	160383265	A00252:305:HG52NDSX5:1:1365:4571:13761/1	60	+
chr1	160437072	160437073	A00252:305:HG52NDSX5:1:1605:24668:6292/1	60	+
chr1	160445127	160445128	A00252:305:HG52NDSX5:1:1131:13214:6840/1	60	+
chr1	160454098	160454099	A00252:305:HG52NDSX5:1:1609:15736:9424/1	60	+
chr1	160467185	160467186	A00252:305:HG52NDSX5:1:1123:5177:4789/1	60	-
chr1	160471866	160471867	A00252:305:HG52NDSX5:1:1113:24804:23719/1	60	+
chr1	160487099	160487100	A00252:305:HG52NDSX5:1:1107:20202:12524/1	60	+
chr1	160557777	160557778	A00252:305:HG52NDSX5:4:2228:9661:29622	60	-
chr1	160560450	160560451	A00252:305:HG52NDSX5:1:1160:6072:22498/1	60	+
chr1	160561333	160561334	A00252:305:HG52NDSX5:1:1177:9136:5572/1	60	+
chr1	160561335	160561336	A00252:305:HG52NDSX5:4:2101:8784:7999	60	+
chr1	160563042	160563043	A00252:305:HG52NDSX5:1:2560:4996:17127/1	60	-
chr1	160564239	160564240	A00252:305:HG52NDSX5:1:1467:6334:31344/1	60	+
chr1	160653813	160653814	A00252:305:HG52NDSX5:1:1224:14344:33912	60	+
chr1	160653814	160653815	A00252:305:HG52NDSX5:1:1557:1027:13730	60	+
chr1	161335004	161335005	A00252:305:HG52NDSX5:2:1543:16550:9518/1	60	+
chr1	161341446	161341447	A00252:305:HG52NDSX5:4:1226:27118:1986/1	60	+
chr1	161566055	161566056	A00252:305:HG52NDSX5:4:2664:26115:21292/1	60	+
chr1	161848525	161848526	A00252:305:HG52NDSX5:1:1559:27615:11898/1	60	+
chr1	161851769	161851770	A00252:305:HG52NDSX5:1:1508:5954:8171/1	60	+
chr1	161869946	161869947	A00252:305:HG52NDSX5:1:2254:19750:18223/1	60	-
chr1	161883650	161883651	A00252:305:HG52NDSX5:4:2562:3188:11428/1	60	-
chr1	161911891	161911892	A00252:305:HG52NDSX5:1:2347:2428:4664/1	60	+
chr1	161925915	161925916	A00252:305:HG52NDSX5:1:1342:13729:35446/1	60	+
chr1	162505787	162505788	A00252:305:HG52NDSX5:2:1529:16170:23703	60	+
chr1	162580359	162580360	A00252:305:HG52NDSX5:1:1173:20998:10488/1	60	+
chr1	163274207	163274208	A00252:305:HG52NDSX5:1:2629:7952:34773	60	-
chr1	163338596	163338597	A00252:305:HG52NDSX5:1:1248:18457:8656/1	60	+
chr1	163346434	163346435	A00252:305:HG52NDSX5:1:1257:17635:35947/1	60	+
chr1	163420632	163420633	A00252:305:HG52NDSX5:1:1458:1208:11099	60	+
chr1	163517826	163517827	A00252:305:HG52NDSX5:1:2662:7392:19867/1	60	-
chr1	163727437	163727438	A00252:305:HG52NDSX5:3:2577:15917:27054	60	-
chr1	163733890	163733891	A00252:305:HG52NDSX5:2:1347:15112:9659/1	60	+
chr1	163818681	163818682	A00252:305:HG52NDSX5:2:2318:7789:21527/1	60	+
chr1	164162594	164162595	A00252:305:HG52NDSX5:2:1252:30101:35931/1	60	+
chr1	164168205	164168206	A00252:305:HG52NDSX5:3:2630:14814:33098	60	-
chr1	164206324	164206325	A00252:305:HG52NDSX5:2:2225:8196:20572/1	60	-
chr1	164556531	164556532	A00252:305:HG52NDSX5:1:2119:22001:24502/1	60	+
chr1	165094028	165094029	A00252:305:HG52NDSX5:1:2455:10393:4022/1	60	+
chr1	165864309	165864310	A00252:305:HG52NDSX5:3:1324:27299:29199/1	60	-
chr1	166748498	166748499	A00252:305:HG52NDSX5:3:2616:27507:24236/1	60	+
chr1	166765128	166765129	A00252:305:HG52NDSX5:1:1142:25545:15608/1	60	+
chr1	167008128	167008129	A00252:305:HG52NDSX5:3:1510:14787:7185/1	60	+
chr1	167114027	167114028	A00252:305:HG52NDSX5:1:1143:7075:34757	60	-
chr1	167118372	167118373	A00252:305:HG52NDSX5:1:2261:15546:6527/1	60	-
chr1	167141982	167141983	A00252:305:HG52NDSX5:1:2534:24388:14669	60	-
chr1	167145642	167145643	A00252:305:HG52NDSX5:1:1668:28483:6104/1	60	+
chr1	167186688	167186689	A00252:305:HG52NDSX5:2:1669:23457:26991	60	+
chr1	167226278	167226279	A00252:305:HG52NDSX5:1:1144:29451:25160/1	60	+
chr1	167245139	167245140	A00252:305:HG52NDSX5:2:2154:12662:5979	60	-
chr1	167251200	167251201	A00252:305:HG52NDSX5:1:2548:3179:12978	60	-
chr1	167329313	167329314	A00252:305:HG52NDSX5:1:1121:25373:8015/1	60	-
chr1	167343279	167343280	A00252:305:HG52NDSX5:1:1275:8947:18771/1	60	+
chr1	167352220	167352221	A00252:305:HG52NDSX5:1:2476:25003:14575/1	60	-
chr1	167370028	167370029	A00252:305:HG52NDSX5:2:1515:8449:25833	60	+
chr1	167382331	167382332	A00252:305:HG52NDSX5:1:1303:29161:7874	60	-
chr1	167382333	167382334	A00252:305:HG52NDSX5:3:2475:16640:19194	60	-
chr1	167399018	167399019	A00252:305:HG52NDSX5:1:1120:7925:4914/1	60	+
chr1	167399138	167399139	A00252:305:HG52NDSX5:1:1555:1841:26631	60	+
chr1	167408291	167408292	A00252:305:HG52NDSX5:1:1363:26015:31798/1	60	+
chr1	167409842	167409843	A00252:305:HG52NDSX5:1:1416:7283:32925/1	60	-
chr1	167675698	167675699	A00252:305:HG52NDSX5:2:2647:17978:26835	60	-
chr1	167765182	167765183	A00252:305:HG52NDSX5:1:1154:21594:2378/1	60	+
chr1	167810272	167810273	A00252:305:HG52NDSX5:1:2370:14769:36652/1	60	+
chr1	167932634	167932635	A00252:305:HG52NDSX5:1:1110:26910:5603/1	60	-
chr1	167956841	167956842	A00252:305:HG52NDSX5:2:1238:18945:18302/1	60	-
chr1	168023948	168023949	A00252:305:HG52NDSX5:1:1111:4119:31454/1	60	-
chr1	168033674	168033675	A00252:305:HG52NDSX5:1:1144:15646:15781/1	60	+
chr1	168037462	168037463	A00252:305:HG52NDSX5:1:1236:8133:29168	60	-
chr1	168039283	168039284	A00252:305:HG52NDSX5:1:1331:25156:4413	60	-
chr1	168046013	168046014	A00252:305:HG52NDSX5:1:2450:3649:14262/1	60	-
chr1	168075663	168075664	A00252:305:HG52NDSX5:2:2435:25165:14638	60	-
chr1	168562410	168562411	A00252:305:HG52NDSX5:2:1578:6940:11443/1	60	-
chr1	169241133	169241134	A00252:305:HG52NDSX5:1:1274:7193:34898/1	60	-
chr1	169373458	169373459	A00252:305:HG52NDSX5:1:1139:25997:8437/1	60	-
chr1	169612543	169612544	A00252:305:HG52NDSX5:4:2272:25970:25833/1	60	+
chr1	169702493	169702494	A00252:305:HG52NDSX5:1:1174:16884:35430/1	60	+
chr1	169709226	169709227	A00252:305:HG52NDSX5:1:1122:21938:9048/1	60	+
chr1	169785938	169785939	A00252:305:HG52NDSX5:1:1523:18023:9627/1	60	+
chr1	169803924	169803925	A00252:305:HG52NDSX5:1:1430:15302:18912/1	60	-
chr1	169952121	169952122	A00252:305:HG52NDSX5:1:1162:8296:20776/1	60	+
chr1	169972419	169972420	A00252:305:HG52NDSX5:4:1571:20139:27383/1	60	-
chr1	170031808	170031809	A00252:305:HG52NDSX5:1:1273:24551:12508/1	60	-
chr1	170321264	170321265	A00252:305:HG52NDSX5:1:1412:13720:14763	60	-
chr1	170996303	170996304	A00252:305:HG52NDSX5:4:2559:11216:8202/1	60	-
chr1	171205899	171205900	A00252:305:HG52NDSX5:1:1119:18105:15937/1	60	+
chr1	171575251	171575252	A00252:305:HG52NDSX5:3:1545:26702:19961/1	60	-
chr1	171727663	171727664	A00252:305:HG52NDSX5:1:2428:11677:21715	60	+
chr1	171734130	171734131	A00252:305:HG52NDSX5:2:2502:18493:12540	60	-
chr1	171735081	171735082	A00252:305:HG52NDSX5:1:1159:10384:31751/1	60	-
chr1	171886896	171886897	A00252:305:HG52NDSX5:1:2271:7563:18756/1	60	+
chr1	171906633	171906634	A00252:305:HG52NDSX5:3:1458:22191:3443/1	60	+
chr1	172091055	172091056	A00252:305:HG52NDSX5:1:1151:5620:17487/1	60	+
chr1	172091059	172091060	A00252:305:HG52NDSX5:1:1472:16486:20932	60	-
chr1	172105397	172105398	A00252:305:HG52NDSX5:1:1356:10646:7122/1	60	+
chr1	172109148	172109149	A00252:305:HG52NDSX5:1:1540:28149:2049/1	60	+
chr1	172121960	172121961	A00252:305:HG52NDSX5:2:1601:14217:26209	60	-
chr1	172219124	172219125	A00252:305:HG52NDSX5:1:2474:9706:31172/1	60	-
chr1	172226831	172226832	A00252:305:HG52NDSX5:1:2221:18493:32299/1	60	+
chr1	172355914	172355915	A00252:305:HG52NDSX5:2:2654:21215:19977/1	60	+
chr1	172553484	172553485	A00252:305:HG52NDSX5:3:1441:2573:27211	60	-
chr1	172579608	172579609	A00252:305:HG52NDSX5:2:1178:10809:33113/1	60	-
chr1	172585888	172585889	A00252:305:HG52NDSX5:3:2220:18005:6402/1	60	+
chr1	172606462	172606463	A00252:305:HG52NDSX5:1:1238:20039:27305/1	60	-
chr1	172607590	172607591	A00252:305:HG52NDSX5:1:2341:10728:22576/1	60	+
chr1	172611741	172611742	A00252:305:HG52NDSX5:1:1343:23800:14027/1	60	-
chr1	172658549	172658550	A00252:305:HG52NDSX5:1:1235:6723:6370/1	60	-
chr1	173158438	173158439	A00252:305:HG52NDSX5:2:1112:12029:13808/1	60	+
chr1	173721453	173721454	A00252:305:HG52NDSX5:1:1177:24361:35884/1	60	-
chr1	173745372	173745373	A00252:305:HG52NDSX5:2:1337:27787:3740	60	-
chr1	173831184	173831185	A00252:305:HG52NDSX5:1:1110:18195:15530	60	+
chr1	173844646	173844647	A00252:305:HG52NDSX5:1:1622:18656:13636	60	+
chr1	173890145	173890146	A00252:305:HG52NDSX5:1:1369:16541:18928	60	-
chr1	173931414	173931415	A00252:305:HG52NDSX5:1:1269:16378:6934/1	60	-
chr1	173938100	173938101	A00252:305:HG52NDSX5:2:1542:11939:4726/1	60	+
chr1	173958575	173958576	A00252:305:HG52NDSX5:2:1253:15465:25927	60	+
chr1	173967645	173967646	A00252:305:HG52NDSX5:1:1640:31322:24893/1	60	-
chr1	174020886	174020887	A00252:305:HG52NDSX5:2:1664:15501:16250/1	60	+
chr1	174302934	174302935	A00252:305:HG52NDSX5:1:1669:6388:34350/1	60	+
chr1	174337780	174337781	A00252:305:HG52NDSX5:1:1111:6108:16767/1	60	-
chr1	174343791	174343792	A00252:305:HG52NDSX5:1:2208:17472:34820/1	60	-
chr1	174434222	174434223	A00252:305:HG52NDSX5:1:1313:16911:16595	60	-
chr1	174456555	174456556	A00252:305:HG52NDSX5:1:2472:4743:7326/1	60	+
chr1	174483496	174483497	A00252:305:HG52NDSX5:1:1440:5095:23281/1	60	+
chr1	174703738	174703739	A00252:305:HG52NDSX5:1:2167:10908:21637/1	60	-
chr1	174954333	174954334	A00252:305:HG52NDSX5:1:1101:30011:14481/1	60	+
chr1	175281482	175281483	A00252:305:HG52NDSX5:4:1203:1271:24643/1	60	-
chr1	175455769	175455770	A00252:305:HG52NDSX5:3:1633:19506:24690/1	60	-
chr1	175706341	175706342	A00252:305:HG52NDSX5:1:2216:8513:12633/1	60	-
chr1	175959000	175959001	A00252:305:HG52NDSX5:2:1435:27001:2440/1	60	+
chr1	175961996	175961997	A00252:305:HG52NDSX5:1:1102:3911:9111/1	60	+
chr1	175988202	175988203	A00252:305:HG52NDSX5:2:1141:6587:21605/1	60	+
chr1	176027553	176027554	A00252:305:HG52NDSX5:1:1653:2926:25786/1	60	-
chr1	176058688	176058689	A00252:305:HG52NDSX5:3:2130:31123:28839/1	60	-
chr1	176114969	176114970	A00252:305:HG52NDSX5:3:2337:25391:25645	60	-
chr1	177993095	177993096	A00252:305:HG52NDSX5:3:2147:25057:13135/1	60	+
chr1	178366996	178366997	A00252:305:HG52NDSX5:1:1321:17228:22091/1	60	+
chr1	178530337	178530338	A00252:305:HG52NDSX5:1:1647:30942:19194	60	-
chr1	178530343	178530344	A00252:305:HG52NDSX5:1:1567:28366:13322/1	60	-
chr1	178530344	178530345	A00252:305:HG52NDSX5:3:1514:7518:28948/1	60	-
chr1	178614164	178614165	A00252:305:HG52NDSX5:1:1208:23421:12680	60	-
chr1	178785994	178785995	A00252:305:HG52NDSX5:1:1508:8956:16877	60	-
chr1	178864136	178864137	A00252:305:HG52NDSX5:2:1627:11595:6042	60	+
chr1	178873135	178873136	A00252:305:HG52NDSX5:2:2413:29225:24205	60	-
chr1	178878273	178878274	A00252:305:HG52NDSX5:1:1310:13955:26882/1	60	-
chr1	178889966	178889967	A00252:305:HG52NDSX5:1:2276:25626:36135/1	60	+
chr1	178894887	178894888	A00252:305:HG52NDSX5:2:1102:13259:22889/1	60	+
chr1	178971581	178971582	A00252:305:HG52NDSX5:1:1156:26042:16031/1	60	-
chr1	179384078	179384079	A00252:305:HG52NDSX5:1:1251:16007:28745/1	60	-
chr1	179847679	179847680	A00252:305:HG52NDSX5:1:2139:25545:28322	60	-
chr1	179901303	179901304	A00252:305:HG52NDSX5:1:1340:19162:35149/1	60	+
chr1	179939825	179939826	A00252:305:HG52NDSX5:1:1109:15248:24079/1	60	+
chr1	179977765	179977766	A00252:305:HG52NDSX5:2:1127:6216:7654/1	60	-
chr1	179992884	179992885	A00252:305:HG52NDSX5:1:1371:17626:19053/1	60	+
chr1	179993126	179993127	A00252:305:HG52NDSX5:1:2221:14371:26694/1	60	+
chr1	179999073	179999074	A00252:305:HG52NDSX5:1:1273:4426:22780/1	60	+
chr1	180000227	180000228	A00252:305:HG52NDSX5:1:1406:12608:26678/1	60	+
chr1	180008825	180008826	A00252:305:HG52NDSX5:1:1121:12635:25817/1	60	+
chr1	180010815	180010816	A00252:305:HG52NDSX5:1:1170:27028:8844/1	60	-
chr1	180032134	180032135	A00252:305:HG52NDSX5:1:2561:6759:36495	60	+
chr1	180032136	180032137	A00252:305:HG52NDSX5:1:2561:6940:36620	60	+
chr1	180053674	180053675	A00252:305:HG52NDSX5:1:2118:6244:33536/1	60	-
chr1	180073859	180073860	A00252:305:HG52NDSX5:4:1425:1524:5447	60	+
chr1	180076440	180076441	A00252:305:HG52NDSX5:1:1211:19217:34773/1	60	-
chr1	180288394	180288395	A00252:305:HG52NDSX5:1:1152:2049:32878/1	60	-
chr1	180298841	180298842	A00252:305:HG52NDSX5:1:1257:9344:28260/1	60	-
chr1	180372574	180372575	A00252:305:HG52NDSX5:1:1409:9444:28181/1	60	+
chr1	180372713	180372714	A00252:305:HG52NDSX5:1:1224:28962:30264/1	60	+
chr1	180392529	180392530	A00252:305:HG52NDSX5:3:2159:2184:18364	60	-
chr1	180392530	180392531	A00252:305:HG52NDSX5:1:1109:25907:5087/1	60	-
chr1	180398385	180398386	A00252:305:HG52NDSX5:1:1153:20003:17284/1	60	+
chr1	180398516	180398517	A00252:305:HG52NDSX5:2:2313:20256:27618/1	60	+
chr1	180634169	180634170	A00252:305:HG52NDSX5:3:1453:18656:31140/1	60	+
chr1	180638688	180638689	A00252:305:HG52NDSX5:2:1221:19461:24987/1	60	+
chr1	180655227	180655228	A00252:305:HG52NDSX5:1:2359:15275:11663/1	60	-
chr1	180705136	180705137	A00252:305:HG52NDSX5:1:1325:8965:30201/1	60	-
chr1	180766858	180766859	A00252:305:HG52NDSX5:1:1563:9778:24158/1	60	+
chr1	180771814	180771815	A00252:305:HG52NDSX5:1:1343:13901:15327/1	60	-
chr1	180797398	180797399	A00252:305:HG52NDSX5:1:2177:14190:36589/1	60	+
chr1	180809752	180809753	A00252:305:HG52NDSX5:2:1125:2627:21167/1	60	-
chr1	180849463	180849464	A00252:305:HG52NDSX5:1:1538:5584:4085/1	60	-
chr1	180874957	180874958	A00252:305:HG52NDSX5:1:1404:9878:24518/1	60	+
chr1	180877105	180877106	A00252:305:HG52NDSX5:2:1149:24686:7138/1	60	+
chr1	180911082	180911083	A00252:305:HG52NDSX5:2:1602:22245:8390	60	-
chr1	180992317	180992318	A00252:305:HG52NDSX5:1:1262:9082:15248/1	60	+
chr1	180994351	180994352	A00252:305:HG52NDSX5:2:1504:16523:22341	60	-
chr1	181008154	181008155	A00252:305:HG52NDSX5:1:1153:9227:2691/1	60	-
chr1	181009041	181009042	A00252:305:HG52NDSX5:1:2163:18050:17722/1	60	+
chr1	181012578	181012579	A00252:305:HG52NDSX5:1:1149:4526:12712	60	-
chr1	181809253	181809254	A00252:305:HG52NDSX5:1:2432:23185:4539/1	60	-
chr1	182868037	182868038	A00252:305:HG52NDSX5:1:2356:11026:14168/1	60	-
chr1	183299286	183299287	A00252:305:HG52NDSX5:2:1457:28348:11036	60	-
chr1	183491203	183491204	A00252:305:HG52NDSX5:3:1331:20048:5556	60	-
chr1	183511955	183511956	A00252:305:HG52NDSX5:3:1346:15736:19194/1	60	-
chr1	183516796	183516797	A00252:305:HG52NDSX5:1:1442:16206:7889/1	60	+
chr1	183516797	183516798	A00252:305:HG52NDSX5:1:1369:17526:21574	60	+
chr1	183522964	183522965	A00252:305:HG52NDSX5:1:1109:15447:16501/1	60	+
chr1	183528123	183528124	A00252:305:HG52NDSX5:1:2170:24605:7999/1	60	-
chr1	183529027	183529028	A00252:305:HG52NDSX5:1:1476:10610:31297/1	60	+
chr1	183588377	183588378	A00252:305:HG52NDSX5:1:1546:14597:15060	60	+
chr1	184347609	184347610	A00252:305:HG52NDSX5:1:1228:25880:25989/1	60	+
chr1	184711627	184711628	A00252:305:HG52NDSX5:1:1345:30210:19648/1	60	-
chr1	184723933	184723934	A00252:305:HG52NDSX5:1:2242:20175:14794/1	60	+
chr1	184737732	184737733	A00252:305:HG52NDSX5:1:1107:9308:20650/1	60	-
chr1	184879112	184879113	A00252:305:HG52NDSX5:3:1121:29215:10817/1	60	-
chr1	185076654	185076655	A00252:305:HG52NDSX5:1:1250:20518:13103/1	60	-
chr1	185247131	185247132	A00252:305:HG52NDSX5:2:1269:3314:12273/1	60	+
chr1	185334995	185334996	A00252:305:HG52NDSX5:1:1442:28131:14293/1	60	-
chr1	186036555	186036556	A00252:305:HG52NDSX5:1:1156:14687:16313/1	60	-
chr1	186130761	186130762	A00252:305:HG52NDSX5:1:1111:19605:33379/1	60	-
chr1	186325870	186325871	A00252:305:HG52NDSX5:1:2558:16134:7670/1	60	+
chr1	186328145	186328146	A00252:305:HG52NDSX5:1:1429:26214:11475/1	60	-
chr1	186654081	186654082	A00252:305:HG52NDSX5:1:1118:26169:29778/1	60	-
chr1	186654082	186654083	A00252:305:HG52NDSX5:2:1156:32425:30530/1	60	-
chr1	186695583	186695584	A00252:305:HG52NDSX5:3:1573:12264:11584	60	-
chr1	186902954	186902955	A00252:305:HG52NDSX5:1:2330:3739:24064/1	60	+
chr1	187390047	187390048	A00252:305:HG52NDSX5:2:1455:12201:3396	60	-
chr1	187855290	187855291	A00252:305:HG52NDSX5:4:1115:26847:8375/1	60	+
chr1	187976090	187976091	A00252:305:HG52NDSX5:1:1144:3540:12320/1	60	+
chr1	188163069	188163070	A00252:305:HG52NDSX5:1:1165:12237:15076/1	60	+
chr1	188529194	188529195	A00252:305:HG52NDSX5:1:1470:28682:20196	60	-
chr1	188532129	188532130	A00252:305:HG52NDSX5:4:1423:24795:33724/1	60	+
chr1	188959447	188959448	A00252:305:HG52NDSX5:1:1411:14995:10300	60	-
chr1	189257751	189257752	A00252:305:HG52NDSX5:1:1114:26078:20854/1	60	-
chr1	189283729	189283730	A00252:305:HG52NDSX5:1:1404:2835:13573/1	60	-
chr1	189287586	189287587	A00252:305:HG52NDSX5:2:1175:5665:6198/1	60	-
chr1	189295321	189295322	A00252:305:HG52NDSX5:3:2365:4643:15107	60	+
chr1	189501723	189501724	A00252:305:HG52NDSX5:1:1147:12292:12007/1	60	+
chr1	189519502	189519503	A00252:305:HG52NDSX5:1:2412:20229:6214/1	60	+
chr1	189607238	189607239	A00252:305:HG52NDSX5:1:1439:14696:1078/1	60	+
chr1	189628150	189628151	A00252:305:HG52NDSX5:1:1429:13819:29904/1	60	+
chr1	189662666	189662667	A00252:305:HG52NDSX5:2:1508:19063:24048/1	60	-
chr1	189845107	189845108	A00252:305:HG52NDSX5:2:1278:6497:20228/1	60	-
chr1	189898718	189898719	A00252:305:HG52NDSX5:1:2361:13982:27837/1	60	-
chr1	190001138	190001139	A00252:305:HG52NDSX5:3:1563:1398:19883	60	-
chr1	190267778	190267779	A00252:305:HG52NDSX5:1:2563:24343:33285/1	60	+
chr1	190285269	190285270	A00252:305:HG52NDSX5:1:1566:14516:27696/1	60	+
chr1	190324256	190324257	A00252:305:HG52NDSX5:1:2632:11984:29794/1	60	-
chr1	190462109	190462110	A00252:305:HG52NDSX5:1:1244:9344:17581/1	60	+
chr1	190466930	190466931	A00252:305:HG52NDSX5:1:2442:17065:36652/1	60	+
chr1	190540108	190540109	A00252:305:HG52NDSX5:1:2141:17300:3521/1	60	-
chr1	190601934	190601935	A00252:305:HG52NDSX5:2:2309:8820:28479	60	-
chr1	190821088	190821089	A00252:305:HG52NDSX5:2:2235:8639:14011/1	60	-
chr1	190889261	190889262	A00252:305:HG52NDSX5:1:1112:27028:20087/1	60	+
chr1	190955785	190955786	A00252:305:HG52NDSX5:1:1464:5421:36526/1	60	-
chr1	190982732	190982733	A00252:305:HG52NDSX5:1:1302:2663:3881/1	60	-
chr1	191042242	191042243	A00252:305:HG52NDSX5:1:1377:29179:15170/1	60	-
chr1	191139392	191139393	A00252:305:HG52NDSX5:1:1117:16206:11647/1	60	+
chr1	191167816	191167817	A00252:305:HG52NDSX5:1:1474:14561:24298/1	60	-
chr1	191185359	191185360	A00252:305:HG52NDSX5:1:2656:10936:4178	60	-
chr1	191261889	191261890	A00252:305:HG52NDSX5:4:2448:31530:34898	60	+
chr1	191457901	191457902	A00252:305:HG52NDSX5:3:1226:10239:16125/1	60	+
chr1	191639003	191639004	A00252:305:HG52NDSX5:4:2641:7491:9392	60	+
chr1	191668166	191668167	A00252:305:HG52NDSX5:1:2318:21685:3067/1	60	+
chr1	191850458	191850459	A00252:305:HG52NDSX5:1:1238:19036:35587/1	60	-
chr1	191864797	191864798	A00252:305:HG52NDSX5:3:1417:6054:33301/1	60	+
chr1	192148932	192148933	A00252:305:HG52NDSX5:1:2412:28474:10661	60	-
chr1	192262498	192262499	A00252:305:HG52NDSX5:4:2262:11568:29669	60	-
chr1	192267759	192267760	A00252:305:HG52NDSX5:2:1319:17996:34851/1	60	-
chr1	192316443	192316444	A00252:305:HG52NDSX5:2:1436:30599:30749/1	60	-
chr1	192338613	192338614	A00252:305:HG52NDSX5:1:2524:28185:6872/1	60	+
chr1	192341354	192341355	A00252:305:HG52NDSX5:1:1121:29767:3161	60	+
chr1	192370405	192370406	A00252:305:HG52NDSX5:2:2326:14886:12962/1	60	+
chr1	192371368	192371369	A00252:305:HG52NDSX5:1:1151:8223:30232/1	60	-
chr1	192394669	192394670	A00252:305:HG52NDSX5:3:1459:17626:16110	60	+
chr1	192401130	192401131	A00252:305:HG52NDSX5:3:1359:16170:8140/1	60	-
chr1	192419304	192419305	A00252:305:HG52NDSX5:4:2453:4887:21449	60	+
chr1	192553690	192553691	A00252:305:HG52NDSX5:1:1119:15411:2942/1	60	-
chr1	192601966	192601967	A00252:305:HG52NDSX5:1:1566:16396:6151/1	60	-
chr1	192934221	192934222	A00252:305:HG52NDSX5:3:1449:30888:13557/1	60	-
chr1	193019661	193019662	A00252:305:HG52NDSX5:1:1126:17092:7357/1	60	+
chr1	193047334	193047335	A00252:305:HG52NDSX5:1:1174:8061:14575/1	60	+
chr1	193086832	193086833	A00252:305:HG52NDSX5:1:1544:26476:30718/1	60	+
chr1	193172397	193172398	A00252:305:HG52NDSX5:1:1157:15664:25488/1	60	+
chr1	193196270	193196271	A00252:305:HG52NDSX5:3:1119:17734:13009	60	-
chr1	193277733	193277734	A00252:305:HG52NDSX5:1:1346:23538:5995/1	60	+
chr1	193518321	193518322	A00252:305:HG52NDSX5:2:1647:21856:1673/1	60	-
chr1	193566466	193566467	A00252:305:HG52NDSX5:1:1265:12373:23547/1	60	+
chr1	193744062	193744063	A00252:305:HG52NDSX5:3:1407:11867:7952/1	60	-
chr1	194051292	194051293	A00252:305:HG52NDSX5:1:1247:5773:32659/1	60	+
chr1	194122692	194122693	A00252:305:HG52NDSX5:2:1345:14443:2644	60	+
chr1	194126002	194126003	A00252:305:HG52NDSX5:4:1149:20934:8312/1	60	+
chr1	194338820	194338821	A00252:305:HG52NDSX5:1:1346:10312:34131/1	60	+
chr1	194372407	194372408	A00252:305:HG52NDSX5:3:1446:31358:25144	60	-
chr1	194376262	194376263	A00252:305:HG52NDSX5:1:1406:13241:7889/1	60	-
chr1	194602547	194602548	A00252:305:HG52NDSX5:2:1131:28122:24956/1	60	-
chr1	194613711	194613712	A00252:305:HG52NDSX5:2:1271:25961:25347	60	+
chr1	194631998	194631999	A00252:305:HG52NDSX5:1:1542:16342:15389/1	60	+
chr1	194656178	194656179	A00252:305:HG52NDSX5:3:1303:30779:35884/1	60	-
chr1	194664135	194664136	A00252:305:HG52NDSX5:1:1307:10176:35055/1	60	+
chr1	194703924	194703925	A00252:305:HG52NDSX5:1:1506:20726:30937/1	60	-
chr1	194856513	194856514	A00252:305:HG52NDSX5:1:1303:21685:33630/1	60	-
chr1	194901172	194901173	A00252:305:HG52NDSX5:1:1223:9444:24079/1	60	+
chr1	194977016	194977017	A00252:305:HG52NDSX5:2:1133:10095:8328/1	60	+
chr1	195030095	195030096	A00252:305:HG52NDSX5:1:1120:13449:33426/1	60	+
chr1	195040649	195040650	A00252:305:HG52NDSX5:1:1261:8169:5087/1	60	-
chr1	195046295	195046296	A00252:305:HG52NDSX5:1:2356:15501:28213	60	-
chr1	195121240	195121241	A00252:305:HG52NDSX5:4:2248:30436:34225/1	60	-
chr1	195184778	195184779	A00252:305:HG52NDSX5:1:1239:8901:14967/1	60	-
chr1	195458657	195458658	A00252:305:HG52NDSX5:1:1169:6379:21371	60	-
chr1	195547463	195547464	A00252:305:HG52NDSX5:1:2553:19126:19586/1	60	+
chr1	195582161	195582162	A00252:305:HG52NDSX5:1:2107:28140:29089/1	60	+
chr1	195618328	195618329	A00252:305:HG52NDSX5:1:2145:27263:29982/1	60	+
chr1	195682472	195682473	A00252:305:HG52NDSX5:1:1164:25283:9111/1	60	+
chr1	195750966	195750967	A00252:305:HG52NDSX5:1:1267:1362:6605/1	60	+
chr1	195761075	195761076	A00252:305:HG52NDSX5:1:1113:20365:19507/1	60	-
chr1	195775791	195775792	A00252:305:HG52NDSX5:1:1624:32217:9032/1	60	-
chr1	195780466	195780467	A00252:305:HG52NDSX5:2:1127:8015:6699/1	60	-
chr1	195829896	195829897	A00252:305:HG52NDSX5:1:2268:5511:9220/1	60	+
chr1	195865511	195865512	A00252:305:HG52NDSX5:1:1232:19868:25128/1	60	-
chr1	195884308	195884309	A00252:305:HG52NDSX5:3:1330:20745:15687/1	60	+
chr1	195904614	195904615	A00252:305:HG52NDSX5:2:2615:7428:36119/1	60	-
chr1	195907879	195907880	A00252:305:HG52NDSX5:3:2567:24957:25989	60	-
chr1	196018085	196018086	A00252:305:HG52NDSX5:1:1306:28610:22921/1	60	-
chr1	196052643	196052644	A00252:305:HG52NDSX5:2:2633:14045:30044/1	60	-
chr1	196149156	196149157	A00252:305:HG52NDSX5:1:2226:1976:33379	60	-
chr1	196254730	196254731	A00252:305:HG52NDSX5:4:1303:5791:24330/1	60	-
chr1	196648582	196648583	A00252:305:HG52NDSX5:1:1358:19153:6104/1	60	+
chr1	196728469	196728470	A00252:305:HG52NDSX5:1:1355:4625:10285/1	60	+
chr1	196900353	196900354	A00252:305:HG52NDSX5:3:1363:21893:37027	60	+
chr1	196979512	196979513	A00252:305:HG52NDSX5:1:2314:26657:10081/1	60	-
chr1	196999487	196999488	A00252:305:HG52NDSX5:2:1271:1118:1423/1	60	+
chr1	197092128	197092129	A00252:305:HG52NDSX5:2:2524:10194:16203/1	60	+
chr1	197157128	197157129	A00252:305:HG52NDSX5:1:1165:12201:13103/1	60	+
chr1	197173225	197173226	A00252:305:HG52NDSX5:1:1447:14127:5854	60	+
chr1	197191890	197191891	A00252:305:HG52NDSX5:1:2572:13738:28447/1	60	+
chr1	197549670	197549671	A00252:305:HG52NDSX5:1:1310:6379:18114/1	60	-
chr1	197583758	197583759	A00252:305:HG52NDSX5:2:2538:14823:15671	60	-
chr1	197590530	197590531	A00252:305:HG52NDSX5:3:2420:24822:29575/1	60	+
chr1	197593164	197593165	A00252:305:HG52NDSX5:4:2476:26151:18192/1	60	+
chr1	197605505	197605506	A00252:305:HG52NDSX5:1:1549:29460:33473/1	60	+
chr1	197605939	197605940	A00252:305:HG52NDSX5:2:1318:6515:22921	60	-
chr1	197607326	197607327	A00252:305:HG52NDSX5:2:1169:6298:31219/1	60	+
chr1	197607497	197607498	A00252:305:HG52NDSX5:2:1156:25147:23813	60	+
chr1	197638489	197638490	A00252:305:HG52NDSX5:1:1115:16613:21433/1	60	+
chr1	197641385	197641386	A00252:305:HG52NDSX5:3:1225:2193:26459	60	+
chr1	197661080	197661081	A00252:305:HG52NDSX5:1:2206:21847:19006/1	60	+
chr1	197669580	197669581	A00252:305:HG52NDSX5:1:1426:20591:22435/1	60	-
chr1	197677963	197677964	A00252:305:HG52NDSX5:1:1410:16884:13636/1	60	-
chr1	197681739	197681740	A00252:305:HG52NDSX5:1:1442:7093:12618/1	60	+
chr1	198124850	198124851	A00252:305:HG52NDSX5:2:1630:26603:4288/1	60	+
chr1	198153356	198153357	A00252:305:HG52NDSX5:1:1303:2410:25708/1	60	+
chr1	198300099	198300100	A00252:305:HG52NDSX5:1:2624:2971:24580/1	60	+
chr1	198322889	198322890	A00252:305:HG52NDSX5:2:1648:17201:28933/1	60	-
chr1	198727715	198727716	A00252:305:HG52NDSX5:4:1372:31910:34272/1	60	-
chr1	198733669	198733670	A00252:305:HG52NDSX5:1:2362:18521:18537	60	-
chr1	198872969	198872970	A00252:305:HG52NDSX5:3:1174:13874:36385/1	60	+
chr1	198892856	198892857	A00252:305:HG52NDSX5:1:1478:10529:21574/1	60	+
chr1	198986616	198986617	A00252:305:HG52NDSX5:2:2558:9381:21026/1	60	-
chr1	198988540	198988541	A00252:305:HG52NDSX5:4:2436:20229:4304/1	60	-
chr1	198993206	198993207	A00252:305:HG52NDSX5:4:1477:18367:34898/1	60	+
chr1	198999120	198999121	A00252:305:HG52NDSX5:3:1539:10529:3380	60	-
chr1	199027204	199027205	A00252:305:HG52NDSX5:4:1342:21649:9768/1	60	+
chr1	199053957	199053958	A00252:305:HG52NDSX5:2:1225:3251:2895/1	60	-
chr1	199059541	199059542	A00252:305:HG52NDSX5:1:1140:26413:14231/1	60	+
chr1	199060011	199060012	A00252:305:HG52NDSX5:4:2217:10556:32800/1	60	-
chr1	199132031	199132032	A00252:305:HG52NDSX5:3:1170:10113:9706/1	60	+
chr1	199142708	199142709	A00252:305:HG52NDSX5:1:1153:4643:14418	60	+
chr1	199144484	199144485	A00252:305:HG52NDSX5:4:1210:5791:9580/1	60	-
chr1	199281805	199281806	A00252:305:HG52NDSX5:4:2642:29514:18693	60	-
chr1	199316030	199316031	A00252:305:HG52NDSX5:1:1603:7844:11099/1	60	-
chr1	199380426	199380427	A00252:305:HG52NDSX5:1:1672:25427:18129	60	-
chr1	199477319	199477320	A00252:305:HG52NDSX5:2:2460:1696:6057/1	60	-
chr1	199479835	199479836	A00252:305:HG52NDSX5:1:1237:21983:12195/1	60	+
chr1	199479837	199479838	A00252:305:HG52NDSX5:3:1230:11849:12587	60	+
chr1	199625164	199625165	A00252:305:HG52NDSX5:1:1539:24659:35117	60	+
chr1	199698871	199698872	A00252:305:HG52NDSX5:1:1249:16306:30358/1	60	+
chr1	199839442	199839443	A00252:305:HG52NDSX5:1:1509:2926:9439/1	60	-
chr1	200099237	200099238	A00252:305:HG52NDSX5:3:1449:23547:3098/1	60	-
chr1	200115538	200115539	A00252:305:HG52NDSX5:3:1324:28176:32941/1	60	+
chr1	200160177	200160178	A00252:305:HG52NDSX5:1:1347:6605:1908/1	60	-
chr1	200403527	200403528	A00252:305:HG52NDSX5:4:1632:9860:5635/1	60	-
chr1	200569645	200569646	A00252:305:HG52NDSX5:1:1105:25075:8437	60	-
chr1	200602133	200602134	A00252:305:HG52NDSX5:1:1465:18629:8234/1	60	-
chr1	200610392	200610393	A00252:305:HG52NDSX5:3:1537:23131:15781	60	+
chr1	200615670	200615671	A00252:305:HG52NDSX5:1:1567:19253:17832/1	60	+
chr1	200616313	200616314	A00252:305:HG52NDSX5:3:1456:19162:5744/1	60	-
chr1	200724666	200724667	A00252:305:HG52NDSX5:1:1111:17725:26303/1	60	+
chr1	200842704	200842705	A00252:305:HG52NDSX5:1:2202:13883:34115/1	60	+
chr1	201485843	201485844	A00252:305:HG52NDSX5:1:1216:15989:31093/1	60	+
chr1	201535101	201535102	A00252:305:HG52NDSX5:1:1202:30463:22968/1	60	-
chr1	201835115	201835116	A00252:305:HG52NDSX5:2:1539:13042:7513/1	60	+
chr1	201856756	201856757	A00252:305:HG52NDSX5:1:1130:13856:10645/1	60	-
chr1	201859305	201859306	A00252:305:HG52NDSX5:1:1177:20763:32534/1	60	-
chr1	201899235	201899236	A00252:305:HG52NDSX5:1:2242:9796:24095/1	60	-
chr1	201975702	201975703	A00252:305:HG52NDSX5:1:2341:9055:18082/1	60	-
chr1	202155375	202155376	A00252:305:HG52NDSX5:1:1354:4255:24737/1	60	-
chr1	202384272	202384273	A00252:305:HG52NDSX5:4:1434:13856:9831	60	-
chr1	202402041	202402042	A00252:305:HG52NDSX5:4:1256:25256:9502/1	60	-
chr1	202407849	202407850	A00252:305:HG52NDSX5:4:1144:13657:33536	60	-
chr1	202411175	202411176	A00252:305:HG52NDSX5:1:2249:22128:5932	60	+
chr1	202414424	202414425	A00252:305:HG52NDSX5:1:2166:18846:3255/1	60	-
chr1	202474896	202474897	A00252:305:HG52NDSX5:1:1422:11017:24925/1	60	+
chr1	202479963	202479964	A00252:305:HG52NDSX5:1:1241:27073:33818	60	-
chr1	202771046	202771047	A00252:305:HG52NDSX5:2:2139:28845:25332	60	+
chr1	202837997	202837998	A00252:305:HG52NDSX5:1:1250:4978:32409	60	-
chr1	202867426	202867427	A00252:305:HG52NDSX5:1:1437:29866:7435/1	60	+
chr1	202904283	202904284	A00252:305:HG52NDSX5:1:1108:25572:3599/1	60	+
chr1	202904284	202904285	A00252:305:HG52NDSX5:3:2243:17635:35947	60	+
chr1	202906415	202906416	A00252:305:HG52NDSX5:1:1278:32099:32346	60	-
chr1	202911618	202911619	A00252:305:HG52NDSX5:1:1134:14082:10786/1	60	-
chr1	202920738	202920739	A00252:305:HG52NDSX5:1:1370:6542:32675/1	60	+
chr1	202955155	202955156	A00252:305:HG52NDSX5:1:2326:18982:33990/1	60	+
chr1	203053703	203053704	A00252:305:HG52NDSX5:1:2322:16902:33332	60	+
chr1	203720533	203720534	A00252:305:HG52NDSX5:1:2449:15076:28260/1	60	-
chr1	203801256	203801257	A00252:305:HG52NDSX5:1:1135:10357:27383/1	60	+
chr1	203803520	203803521	A00252:305:HG52NDSX5:1:1429:5846:14998	60	+
chr1	203830089	203830090	A00252:305:HG52NDSX5:2:1350:18484:17347/1	60	+
chr1	203875720	203875721	A00252:305:HG52NDSX5:2:2567:1913:12602	60	+
chr1	203956469	203956470	A00252:305:HG52NDSX5:1:1554:5810:1689/1	60	-
chr1	203956477	203956478	A00252:305:HG52NDSX5:3:2423:18747:25316/1	60	-
chr1	203956478	203956479	A00252:305:HG52NDSX5:1:1214:12500:7983	60	-
chr1	204039118	204039119	A00252:305:HG52NDSX5:1:1544:23981:28338/1	60	+
chr1	204225522	204225523	A00252:305:HG52NDSX5:1:1347:17409:25128/1	60	-
chr1	204465242	204465243	A00252:305:HG52NDSX5:1:1116:14787:7404/1	60	+
chr1	204470674	204470675	A00252:305:HG52NDSX5:2:1203:12671:18490/1	60	+
chr1	204532598	204532599	A00252:305:HG52NDSX5:1:2165:29170:7513/1	60	-
chr1	204541379	204541380	A00252:305:HG52NDSX5:1:2325:12717:26741/1	60	+
chr1	204554209	204554210	A00252:305:HG52NDSX5:3:1367:10474:33066	60	+
chr1	205110902	205110903	A00252:305:HG52NDSX5:2:1158:4634:11146	60	-
chr1	205502883	205502884	A00252:305:HG52NDSX5:4:2330:30065:36464	60	-
chr1	205610984	205610985	A00252:305:HG52NDSX5:1:1121:5755:18474/1	60	+
chr1	205735524	205735525	A00252:305:HG52NDSX5:1:1222:16514:2628/1	60	-
chr1	206043427	206043428	A00252:305:HG52NDSX5:2:1177:24786:18458/1	60	-
chr1	206076984	206076985	A00252:305:HG52NDSX5:1:1116:9706:15577/1	60	+
chr1	206089329	206089330	A00252:305:HG52NDSX5:1:2567:6659:17910/1	60	-
[truncated: 20,246 more rows]
