# Supplementary material for: HIV-1 capsid stability enables inositol phosphate-independent infection of target cells and promotes integration into genes
Source: PLoS Pathog. 2023 Jun 2;19(6):e1011423. doi: 10.1371/journal.ppat.1011423 (PMC10266667; doi:10.1371/journal.ppat.1011423)
Supplement: S3 Data — (TAR.GZ) [file ppat.1011423.s014.tar.gz › IPPK_KO/CA_P38A/Unique_hg38_integration_sites/9055-GS-0011.bed]

chr1	840483	840484	A00252:305:HG52NDSX5:1:1128:5005:34272/1	60	-
chr1	1102036	1102037	A00252:305:HG52NDSX5:4:1270:24126:31845/1	60	-
chr1	1394267	1394268	A00252:305:HG52NDSX5:1:1253:11586:17707/1	60	-
chr1	5718485	5718486	A00252:305:HG52NDSX5:3:2322:16288:9408	60	-
chr1	6873819	6873820	A00252:305:HG52NDSX5:3:2152:14841:7529	60	-
chr1	6873820	6873821	A00252:305:HG52NDSX5:2:2674:17852:22200/1	60	-
chr1	7826789	7826790	A00252:305:HG52NDSX5:1:1140:14724:32346	60	+
chr1	8649940	8649941	A00252:305:HG52NDSX5:1:2103:28474:36902	60	+
chr1	8649941	8649942	A00252:305:HG52NDSX5:4:2606:28447:28776	60	+
chr1	10342236	10342237	A00252:305:HG52NDSX5:1:1154:15121:6230	60	-
chr1	10926100	10926101	A00252:305:HG52NDSX5:2:1668:26323:36432/1	60	-
chr1	11643408	11643409	A00252:305:HG52NDSX5:1:1516:13160:35086	60	-
chr1	13939034	13939035	A00252:305:HG52NDSX5:3:1201:19840:24612/1	60	-
chr1	13939035	13939036	A00252:305:HG52NDSX5:1:1125:14299:19899/1	60	-
chr1	15417064	15417065	A00252:305:HG52NDSX5:1:1162:20952:8218/1	60	+
chr1	15875625	15875626	A00252:305:HG52NDSX5:1:1102:6488:34053/1	60	+
chr1	16586487	16586488	A00252:305:HG52NDSX5:3:1155:29170:2409	60	-
chr1	20854869	20854870	A00252:305:HG52NDSX5:4:1544:29279:23296/1	60	-
chr1	20854870	20854871	A00252:305:HG52NDSX5:4:2532:28754:11647	60	-
chr1	20994445	20994446	A00252:305:HG52NDSX5:1:1217:3459:14090	60	+
chr1	25443341	25443342	A00252:305:HG52NDSX5:1:1139:26992:16579/1	60	+
chr1	25443342	25443343	A00252:305:HG52NDSX5:1:1139:29161:32925	60	+
chr1	26121549	26121550	A00252:305:HG52NDSX5:4:1208:4336:26349/1	60	-
chr1	26521439	26521440	A00252:305:HG52NDSX5:1:2171:18575:14622	60	+
chr1	27728087	27728088	A00252:305:HG52NDSX5:3:2555:14561:5885	60	-
chr1	28999239	28999240	A00252:305:HG52NDSX5:1:2572:13458:7513/1	60	+
chr1	31926739	31926740	A00252:305:HG52NDSX5:1:2132:30056:3255	60	-
chr1	32630317	32630318	A00252:305:HG52NDSX5:4:2122:13774:9940	60	+
chr1	35358021	35358022	A00252:305:HG52NDSX5:4:1111:23366:36949/1	60	-
chr1	35358022	35358023	A00252:305:HG52NDSX5:1:1134:23737:8688	60	-
chr1	35823781	35823782	A00252:305:HG52NDSX5:1:2449:7039:18380	60	-
chr1	36346210	36346211	A00252:305:HG52NDSX5:3:2564:26214:20619	60	+
chr1	39125775	39125776	A00252:305:HG52NDSX5:4:1550:16703:36933	60	+
chr1	39951347	39951348	A00252:305:HG52NDSX5:3:1611:5394:36385/1	60	-
chr1	40204222	40204223	A00252:305:HG52NDSX5:3:2227:24587:2581/1	60	+
chr1	41135957	41135958	A00252:305:HG52NDSX5:4:2567:19904:28260	60	-
chr1	41135958	41135959	A00252:305:HG52NDSX5:3:2216:13376:11068	60	-
chr1	41135964	41135965	A00252:305:HG52NDSX5:1:1152:16315:32283	60	-
chr1	41326337	41326338	A00252:305:HG52NDSX5:2:2412:23122:12289/1	60	+
chr1	42205639	42205640	A00252:305:HG52NDSX5:1:1123:6858:8296/1	60	+
chr1	42322946	42322947	A00252:305:HG52NDSX5:2:2227:27208:22811	60	-
chr1	42689158	42689159	A00252:305:HG52NDSX5:1:1232:6162:25817	60	+
chr1	43763549	43763550	A00252:305:HG52NDSX5:2:2431:9381:34147	60	+
chr1	43763550	43763551	A00252:305:HG52NDSX5:4:2207:19569:13150/1	60	+
chr1	45639537	45639538	A00252:305:HG52NDSX5:1:1120:16396:1078/1	60	+
chr1	45739211	45739212	A00252:305:HG52NDSX5:1:1116:13178:14888/1	60	-
chr1	46315208	46315209	A00252:305:HG52NDSX5:2:2201:2998:7999/1	60	-
chr1	46711642	46711643	A00252:305:HG52NDSX5:1:1176:7473:34663/1	60	-
chr1	51205795	51205796	A00252:305:HG52NDSX5:1:2275:6144:27696/1	60	-
chr1	51308374	51308375	A00252:305:HG52NDSX5:2:2241:24668:30906	60	-
chr1	51829327	51829328	A00252:305:HG52NDSX5:3:2175:10809:14512/1	60	-
chr1	52526565	52526566	A00252:305:HG52NDSX5:2:1175:25057:8907/1	60	-
chr1	62815443	62815444	A00252:305:HG52NDSX5:1:1171:23637:36980/1	60	-
chr1	64714334	64714335	A00252:305:HG52NDSX5:2:1223:27923:18443/1	60	+
chr1	66196909	66196910	A00252:305:HG52NDSX5:1:1454:2175:21292	60	+
chr1	69835764	69835765	A00252:305:HG52NDSX5:1:1101:22200:13855/1	60	+
chr1	72349321	72349322	A00252:305:HG52NDSX5:1:1102:21151:31955/1	60	+
chr1	74306912	74306913	A00252:305:HG52NDSX5:1:1227:6144:8844	60	-
chr1	81634757	81634758	A00252:305:HG52NDSX5:3:2550:18566:36495/1	60	+
chr1	84551268	84551269	A00252:305:HG52NDSX5:1:1102:7699:32205/1	60	+
chr1	88704943	88704944	A00252:305:HG52NDSX5:1:1565:15139:32753	60	+
chr1	92466302	92466303	A00252:305:HG52NDSX5:4:2570:18376:10269	60	-
chr1	92466304	92466305	A00252:305:HG52NDSX5:1:1110:10248:31140	60	-
chr1	92924436	92924437	A00252:305:HG52NDSX5:3:1373:3513:2816/1	60	-
chr1	94918317	94918318	A00252:305:HG52NDSX5:3:2341:29469:22373/1	60	-
chr1	96294590	96294591	A00252:305:HG52NDSX5:2:1156:11406:32111	60	-
chr1	96787843	96787844	A00252:305:HG52NDSX5:3:2151:27281:32769	60	-
chr1	97611042	97611043	A00252:305:HG52NDSX5:2:1413:6560:33364/1	60	-
chr1	100993977	100993978	A00252:305:HG52NDSX5:4:2348:18982:4961	60	+
chr1	101148006	101148007	A00252:305:HG52NDSX5:3:2413:15167:20807	60	+
chr1	101713014	101713015	A00252:305:HG52NDSX5:1:1111:19642:10927/1	60	-
chr1	108803773	108803774	A00252:305:HG52NDSX5:3:2413:24912:28698	60	-
chr1	111180950	111180951	A00252:305:HG52NDSX5:1:1176:9860:32283	60	+
chr1	112532951	112532952	A00252:305:HG52NDSX5:2:1468:17029:13416/1	60	+
chr1	112942066	112942067	A00252:305:HG52NDSX5:3:1467:16043:7670	60	-
chr1	114439598	114439599	A00252:305:HG52NDSX5:1:1309:21549:26725	60	-
chr1	118062167	118062168	A00252:305:HG52NDSX5:1:2307:26576:15953	60	-
chr1	120756606	120756607	A00252:305:HG52NDSX5:1:2226:1814:12524	60	+
chr1	143243887	143243888	A00252:305:HG52NDSX5:4:1373:7527:33004	60	-
chr1	143248433	143248434	A00252:305:HG52NDSX5:2:2339:24876:16266	60	-
chr1	146911558	146911559	A00252:305:HG52NDSX5:2:2637:4255:16939/1	60	+
chr1	148651103	148651104	A00252:305:HG52NDSX5:1:1138:10113:22263/1	60	-
chr1	149423910	149423911	A00252:305:HG52NDSX5:2:2666:12717:27242	60	+
chr1	150030910	150030911	A00252:305:HG52NDSX5:2:1124:28691:21778/1	60	+
chr1	150654364	150654365	A00252:305:HG52NDSX5:3:1128:9498:25770	60	+
chr1	151443807	151443808	A00252:305:HG52NDSX5:1:1229:13277:20791/1	60	+
chr1	151443809	151443810	A00252:305:HG52NDSX5:2:2604:10592:26882/1	60	+
chr1	151506676	151506677	A00252:305:HG52NDSX5:4:1547:15501:29277/1	60	+
chr1	151660828	151660829	A00252:305:HG52NDSX5:1:1516:10384:9768	60	-
chr1	153980810	153980811	A00252:305:HG52NDSX5:4:1246:18186:34741/1	60	+
chr1	154157932	154157933	A00252:305:HG52NDSX5:1:2114:26413:17957	60	+
chr1	154157933	154157934	A00252:305:HG52NDSX5:4:1114:12255:9627/1	60	+
chr1	154157937	154157938	A00252:305:HG52NDSX5:3:1111:5837:14606/1	60	+
chr1	154236611	154236612	A00252:305:HG52NDSX5:1:1111:3857:7482/1	60	+
chr1	155482900	155482901	A00252:305:HG52NDSX5:1:1110:8965:21778/1	60	+
chr1	155482901	155482902	A00252:305:HG52NDSX5:3:2152:22996:11036	60	+
chr1	155511184	155511185	A00252:305:HG52NDSX5:1:2104:26666:8061	60	+
chr1	155511185	155511186	A00252:305:HG52NDSX5:2:2349:10963:23296	60	+
chr1	156118046	156118047	A00252:305:HG52NDSX5:2:2139:13476:8453	60	+
chr1	160813008	160813009	A00252:305:HG52NDSX5:3:1572:19162:15859/1	60	-
chr1	167358150	167358151	A00252:305:HG52NDSX5:1:1224:20889:8985	60	+
chr1	171087134	171087135	A00252:305:HG52NDSX5:4:1445:32298:5102	60	-
chr1	172152866	172152867	A00252:305:HG52NDSX5:1:1105:29460:33066/1	60	+
chr1	172152867	172152868	A00252:305:HG52NDSX5:3:2152:5231:12994	60	+
chr1	174937092	174937093	A00252:305:HG52NDSX5:1:1605:7518:24408/1	60	+
chr1	176606715	176606716	A00252:305:HG52NDSX5:4:1119:2519:26021/1	60	+
chr1	180770561	180770562	A00252:305:HG52NDSX5:1:1118:17499:35493/1	60	+
chr1	180770563	180770564	A00252:305:HG52NDSX5:1:1511:1967:20838	60	+
chr1	185012122	185012123	A00252:305:HG52NDSX5:1:2113:6135:23296/1	60	+
chr1	187071638	187071639	A00252:305:HG52NDSX5:2:2128:20374:5024	60	+
chr1	190411653	190411654	A00252:305:HG52NDSX5:1:1403:28754:6668	60	-
chr1	191497490	191497491	A00252:305:HG52NDSX5:1:1107:2211:30561/1	60	+
chr1	192540614	192540615	A00252:305:HG52NDSX5:1:1109:22272:35712/1	60	+
chr1	195334714	195334715	A00252:305:HG52NDSX5:1:1177:26621:15624/1	60	+
chr1	197590601	197590602	A00252:305:HG52NDSX5:3:2152:21242:11443	60	-
chr1	197590602	197590603	A00252:305:HG52NDSX5:1:1136:29369:26052	60	-
chr1	199956704	199956705	A00252:305:HG52NDSX5:3:2531:9751:18411	60	+
chr1	199974830	199974831	A00252:305:HG52NDSX5:3:1321:11008:17801	60	+
chr1	202131871	202131872	A00252:305:HG52NDSX5:3:2221:20283:11256/1	60	-
chr1	203814378	203814379	A00252:305:HG52NDSX5:4:1274:13395:6558/1	60	-
chr1	211179581	211179582	A00252:305:HG52NDSX5:1:1563:29758:30608	60	+
chr1	212026169	212026170	A00252:305:HG52NDSX5:3:2375:17164:21919/1	60	-
chr1	212047710	212047711	A00252:305:HG52NDSX5:3:1242:17960:15029/1	60	+
chr1	213762931	213762932	A00252:305:HG52NDSX5:1:1538:21061:15233/1	60	+
chr1	214938532	214938533	A00252:305:HG52NDSX5:1:2439:31096:36182/1	60	+
chr1	221523980	221523981	A00252:305:HG52NDSX5:4:1557:5755:5666	60	-
chr1	222848330	222848331	A00252:305:HG52NDSX5:1:1151:18611:29716	60	+
chr1	223841447	223841448	A00252:305:HG52NDSX5:1:1271:11216:36072/1	60	+
chr1	224168638	224168639	A00252:305:HG52NDSX5:1:1660:4562:3255/1	60	+
chr1	225414151	225414152	A00252:305:HG52NDSX5:1:2178:20238:15624/1	60	-
chr1	225496976	225496977	A00252:305:HG52NDSX5:1:1128:26729:7733	60	-
chr1	225506441	225506442	A00252:305:HG52NDSX5:1:1639:7238:1125	60	+
chr1	225506442	225506443	A00252:305:HG52NDSX5:4:1542:27335:30827	60	+
chr1	225574701	225574702	A00252:305:HG52NDSX5:4:1110:31069:9831	60	-
chr1	225676750	225676751	A00252:305:HG52NDSX5:2:2630:22354:19319	60	-
chr1	226147839	226147840	A00252:305:HG52NDSX5:1:2358:27471:18067	60	-
chr1	226248859	226248860	A00252:305:HG52NDSX5:1:2276:21658:20337/1	60	-
chr1	226249563	226249564	A00252:305:HG52NDSX5:3:1414:25437:20149	60	-
chr1	226298230	226298231	A00252:305:HG52NDSX5:2:2650:18783:14387/1	60	+
chr1	226298235	226298236	A00252:305:HG52NDSX5:2:1568:7798:3537	60	+
chr1	226732394	226732395	A00252:305:HG52NDSX5:1:1111:25337:17722/1	60	-
chr1	226963718	226963719	A00252:305:HG52NDSX5:3:1433:26214:6558	60	+
chr1	227144535	227144536	A00252:305:HG52NDSX5:3:1236:20699:33708/1	60	-
chr1	228251009	228251010	A00252:305:HG52NDSX5:1:2224:26395:28980	60	-
chr1	228657143	228657144	A00252:305:HG52NDSX5:2:2532:5041:4867	60	+
chr1	228687102	228687103	A00252:305:HG52NDSX5:1:2140:18285:36918	60	-
chr1	229461364	229461365	A00252:305:HG52NDSX5:1:1107:17192:30232/1	60	+
chr1	229497880	229497881	A00252:305:HG52NDSX5:1:1265:21531:16110	60	-
chr1	229530791	229530792	A00252:305:HG52NDSX5:1:1608:11388:21934/1	60	-
chr1	229546318	229546319	A00252:305:HG52NDSX5:1:2458:17906:14779/1	60	-
chr1	229546319	229546320	A00252:305:HG52NDSX5:3:2570:20555:19022	60	-
chr1	229618206	229618207	A00252:305:HG52NDSX5:4:2441:12346:11350/1	60	-
chr1	229618209	229618210	A00252:305:HG52NDSX5:4:1325:5584:12633	60	-
chr1	230988279	230988280	A00252:305:HG52NDSX5:1:2120:29622:7169	60	+
chr1	231534241	231534242	A00252:305:HG52NDSX5:2:1408:25346:4429	60	-
chr1	232321289	232321290	A00252:305:HG52NDSX5:1:1106:6153:6731/1	60	+
chr1	232427607	232427608	A00252:305:HG52NDSX5:1:1342:21079:26506	60	+
chr1	237847402	237847403	A00252:305:HG52NDSX5:2:2405:20365:23359/1	60	+
chr1	242086364	242086365	A00252:305:HG52NDSX5:3:1357:16631:18176/1	60	+
chr1	247186875	247186876	A00252:305:HG52NDSX5:3:1173:27290:24017	60	-
chr10	5307492	5307493	A00252:305:HG52NDSX5:3:2565:25464:32221	60	+
chr10	6241119	6241120	A00252:305:HG52NDSX5:3:2319:5692:35368/1	60	+
chr10	6690688	6690689	A00252:305:HG52NDSX5:3:2349:27597:31720/1	60	+
chr10	9255120	9255121	A00252:305:HG52NDSX5:2:2273:15564:32142	60	-
chr10	16339208	16339209	A00252:305:HG52NDSX5:2:1476:20573:11600/1	60	+
chr10	21237444	21237445	A00252:305:HG52NDSX5:1:1668:2971:13244/1	60	-
chr10	22272494	22272495	A00252:305:HG52NDSX5:4:1659:9634:24064	60	-
chr10	23618912	23618913	A00252:305:HG52NDSX5:4:2619:4734:30890	60	+
chr10	23618916	23618917	A00252:305:HG52NDSX5:1:1310:12020:25535/1	60	+
chr10	24631926	24631927	A00252:305:HG52NDSX5:3:2416:23836:23202/1	60	-
chr10	28956228	28956229	A00252:305:HG52NDSX5:2:1131:32181:7654	60	+
chr10	30393206	30393207	A00252:305:HG52NDSX5:4:1322:20392:4773/1	60	-
chr10	34496587	34496588	A00252:305:HG52NDSX5:1:1356:3269:10473/1	60	+
chr10	34522328	34522329	A00252:305:HG52NDSX5:1:1103:15085:19570/1	60	-
chr10	34949295	34949296	A00252:305:HG52NDSX5:4:1533:23728:23547	60	-
chr10	35186318	35186319	A00252:305:HG52NDSX5:3:2213:28293:5619	60	-
chr10	36347390	36347391	A00252:305:HG52NDSX5:3:1326:23393:17394	60	-
chr10	38501664	38501665	A00252:305:HG52NDSX5:1:1413:3341:29825	60	+
chr10	42093418	42093419	A00252:305:HG52NDSX5:1:1102:29351:1939	60	+
chr10	42097186	42097187	A00252:305:HG52NDSX5:4:2113:7084:19680	60	+
chr10	46012162	46012163	A00252:305:HG52NDSX5:2:2106:21242:11976/1	60	+
chr10	46012163	46012164	A00252:305:HG52NDSX5:1:1113:8467:35102/1	60	+
chr10	46012166	46012167	A00252:305:HG52NDSX5:3:1327:28094:4523	60	+
chr10	47504991	47504992	A00252:305:HG52NDSX5:3:2562:27299:27445/1	60	-
chr10	49810167	49810168	A00252:305:HG52NDSX5:1:1101:3360:2613/1	60	+
chr10	49810169	49810170	A00252:305:HG52NDSX5:2:1634:12020:35399	60	+
chr10	63246405	63246406	A00252:305:HG52NDSX5:1:1545:20130:22326/1	60	-
chr10	64397687	64397688	A00252:305:HG52NDSX5:1:1159:16333:36417/1	60	+
chr10	65522365	65522366	A00252:305:HG52NDSX5:2:2605:2157:19413/1	60	-
chr10	67576299	67576300	A00252:305:HG52NDSX5:1:1173:7419:23860/1	60	+
chr10	67992100	67992101	A00252:305:HG52NDSX5:3:2152:11822:19492	60	-
chr10	67992101	67992102	A00252:305:HG52NDSX5:2:2120:29405:6762	60	-
chr10	68823682	68823683	A00252:305:HG52NDSX5:3:2277:18502:5447	60	+
chr10	70149354	70149355	A00252:305:HG52NDSX5:3:1640:26341:31767/1	60	-
chr10	73963056	73963057	A00252:305:HG52NDSX5:3:2512:28962:1799/1	60	+
chr10	74257379	74257380	A00252:305:HG52NDSX5:4:2146:7120:12665	60	-
chr10	74598388	74598389	A00252:305:HG52NDSX5:4:2474:25337:18787	60	-
chr10	75169033	75169034	A00252:305:HG52NDSX5:4:1632:21866:12962/1	60	-
chr10	75914275	75914276	A00252:305:HG52NDSX5:1:1102:10050:34240/1	60	+
chr10	77992173	77992174	A00252:305:HG52NDSX5:2:1141:20871:31000/1	60	-
chr10	78878515	78878516	A00252:305:HG52NDSX5:3:2663:22842:1877	60	+
chr10	83865831	83865832	A00252:305:HG52NDSX5:1:1170:21450:23234	60	+
chr10	88674224	88674225	A00252:305:HG52NDSX5:1:2224:16785:12868	60	+
chr10	92860542	92860543	A00252:305:HG52NDSX5:1:2456:9607:25645/1	60	-
chr10	93633320	93633321	A00252:305:HG52NDSX5:3:1551:16098:18161/1	60	-
chr10	94583124	94583125	A00252:305:HG52NDSX5:4:2423:22471:17519	60	-
chr10	100891927	100891928	A00252:305:HG52NDSX5:3:1215:7365:23547/1	60	-
chr10	102688185	102688186	A00252:305:HG52NDSX5:3:1559:2175:26240	60	+
chr10	102809223	102809224	A00252:305:HG52NDSX5:4:2532:7374:7467/1	60	-
chr10	103158635	103158636	A00252:305:HG52NDSX5:4:1460:12463:18850/1	60	-
chr10	104934027	104934028	A00252:305:HG52NDSX5:3:2314:21540:19351	60	+
chr10	108049412	108049413	A00252:305:HG52NDSX5:1:1678:7789:30921/1	60	-
chr10	108979405	108979406	A00252:305:HG52NDSX5:4:1457:6072:25629/1	60	+
chr10	110723014	110723015	A00252:305:HG52NDSX5:3:1477:29116:16313/1	60	-
chr10	110801310	110801311	A00252:305:HG52NDSX5:3:1239:31467:4038	60	+
chr10	112533554	112533555	A00252:305:HG52NDSX5:2:1407:23484:6778	60	+
chr10	119153958	119153959	A00252:305:HG52NDSX5:3:1105:6298:15123/1	60	-
chr10	119186066	119186067	A00252:305:HG52NDSX5:4:1419:25518:30467	60	-
chr10	131126850	131126851	A00252:305:HG52NDSX5:1:2257:14714:7905/1	60	-
chr10	132473062	132473063	A00252:305:HG52NDSX5:2:1668:8712:3114/1	60	+
chr11	324248	324249	A00252:305:HG52NDSX5:1:1549:21423:9502/1	60	+
chr11	324254	324255	A00252:305:HG52NDSX5:2:2438:3992:21339/1	60	+
chr11	670030	670031	A00252:305:HG52NDSX5:1:1121:14904:14027	60	-
chr11	3957808	3957809	A00252:305:HG52NDSX5:2:1443:20021:10488	60	+
chr11	10362986	10362987	A00252:305:HG52NDSX5:1:1124:17445:35180	60	-
chr11	11952435	11952436	A00252:305:HG52NDSX5:1:1127:9281:12774/1	60	+
chr11	15724108	15724109	A00252:305:HG52NDSX5:1:1237:16007:23923	60	-
chr11	16304146	16304147	A00252:305:HG52NDSX5:3:2415:14642:30170/1	60	+
chr11	17238027	17238028	A00252:305:HG52NDSX5:3:2113:18078:14794/1	60	+
chr11	24180255	24180256	A00252:305:HG52NDSX5:1:2359:13856:26647	60	+
chr11	33980300	33980301	A00252:305:HG52NDSX5:1:2446:17011:4147/1	60	+
chr11	35198920	35198921	A00252:305:HG52NDSX5:4:1143:23158:9220	60	-
chr11	39315324	39315325	A00252:305:HG52NDSX5:1:1351:9299:18850	60	+
chr11	40472240	40472241	A00252:305:HG52NDSX5:3:2604:29848:36933	60	-
chr11	43380431	43380432	A00252:305:HG52NDSX5:3:2211:26684:26506/1	60	+
chr11	43395316	43395317	A00252:305:HG52NDSX5:3:1313:31891:36558	60	+
chr11	43752706	43752707	A00252:305:HG52NDSX5:3:1210:16938:6183/1	60	-
chr11	44974807	44974808	A00252:305:HG52NDSX5:2:1459:24099:19272	60	+
chr11	46536067	46536068	A00252:305:HG52NDSX5:1:1130:27389:11757/1	60	+
chr11	47085199	47085200	A00252:305:HG52NDSX5:3:2420:4065:27038	60	-
chr11	48514521	48514522	A00252:305:HG52NDSX5:1:1156:16731:32221	60	-
chr11	57582568	57582569	A00252:305:HG52NDSX5:3:1360:6994:7435/1	60	-
chr11	57656262	57656263	A00252:305:HG52NDSX5:3:2260:11785:15264/1	60	-
chr11	58770116	58770117	A00252:305:HG52NDSX5:1:1647:13982:29653	60	-
chr11	61312252	61312253	A00252:305:HG52NDSX5:1:1142:4761:14215/1	60	+
chr11	61312253	61312254	A00252:305:HG52NDSX5:1:2219:23357:4272	60	+
chr11	61748588	61748589	A00252:305:HG52NDSX5:2:1505:29008:27680/1	60	+
chr11	61748589	61748590	A00252:305:HG52NDSX5:1:2614:26467:21339	60	+
chr11	62339477	62339478	A00252:305:HG52NDSX5:1:1432:9109:25191	60	+
chr11	62741492	62741493	A00252:305:HG52NDSX5:3:2668:22688:27195/1	60	+
chr11	62741493	62741494	A00252:305:HG52NDSX5:4:1563:8332:24220	60	+
chr11	63643290	63643291	A00252:305:HG52NDSX5:1:2513:10384:22232	60	+
chr11	63732928	63732929	A00252:305:HG52NDSX5:1:1106:25183:4742/1	60	+
chr11	65095481	65095482	A00252:305:HG52NDSX5:1:2568:27887:7075	60	-
chr11	65097419	65097420	A00252:305:HG52NDSX5:2:1264:18900:12273	60	-
chr11	65097420	65097421	A00252:305:HG52NDSX5:2:2340:32117:7545	60	-
chr11	65196159	65196160	A00252:305:HG52NDSX5:1:1162:4625:6245/1	60	+
chr11	65196161	65196162	A00252:305:HG52NDSX5:3:2641:11966:27477/1	60	+
chr11	65343275	65343276	A00252:305:HG52NDSX5:1:2158:20980:20509/1	60	-
chr11	65431552	65431553	A00252:305:HG52NDSX5:1:1433:2148:36182	60	-
chr11	66170463	66170464	A00252:305:HG52NDSX5:2:1264:7545:13088/1	60	+
chr11	66797327	66797328	A00252:305:HG52NDSX5:1:1227:24985:27790	60	-
chr11	67208392	67208393	A00252:305:HG52NDSX5:1:1114:1316:4961/1	60	+
chr11	67246379	67246380	A00252:305:HG52NDSX5:1:1118:7898:15671/1	60	+
chr11	67803000	67803001	A00252:305:HG52NDSX5:2:2113:19289:9314/1	60	-
chr11	68094452	68094453	A00252:305:HG52NDSX5:1:1134:23520:22748/1	60	+
chr11	68407827	68407828	A00252:305:HG52NDSX5:4:2650:29785:30248/1	60	-
chr11	70307950	70307951	A00252:305:HG52NDSX5:2:2113:26512:31156	60	+
chr11	70396335	70396336	A00252:305:HG52NDSX5:3:1606:19425:11397/1	60	-
chr11	72280622	72280623	A00252:305:HG52NDSX5:4:1231:31964:2206	60	+
chr11	72891203	72891204	A00252:305:HG52NDSX5:1:1141:23475:28275	60	-
chr11	73713349	73713350	A00252:305:HG52NDSX5:4:2260:28076:14231/1	60	-
chr11	73713351	73713352	A00252:305:HG52NDSX5:3:2121:29315:18035	60	-
chr11	73755218	73755219	A00252:305:HG52NDSX5:1:2447:18511:23469	60	-
chr11	74354285	74354286	A00252:305:HG52NDSX5:2:2451:18593:25207/1	60	-
chr11	74354287	74354288	A00252:305:HG52NDSX5:1:1417:1588:29230	60	-
chr11	74633139	74633140	A00252:305:HG52NDSX5:3:2518:15890:7560	60	-
chr11	83169518	83169519	A00252:305:HG52NDSX5:1:2263:31620:30639/1	60	-
chr11	85870938	85870939	A00252:305:HG52NDSX5:1:1141:5593:2440/1	60	+
chr11	90210980	90210981	A00252:305:HG52NDSX5:1:1420:24071:22106	60	-
chr11	90245255	90245256	A00252:305:HG52NDSX5:2:2564:21784:9439/1	60	-
chr11	91009617	91009618	A00252:305:HG52NDSX5:2:1330:5891:11976	60	-
chr11	95177816	95177817	A00252:305:HG52NDSX5:1:1176:6271:3865/1	60	+
chr11	95729629	95729630	A00252:305:HG52NDSX5:1:1101:4589:23062/1	60	+
chr11	95729630	95729631	A00252:305:HG52NDSX5:2:2557:17354:12289/1	60	+
chr11	95729633	95729634	A00252:305:HG52NDSX5:2:1551:28275:10755	60	+
chr11	95799943	95799944	A00252:305:HG52NDSX5:1:1376:20871:26459	60	-
chr11	105258773	105258774	A00252:305:HG52NDSX5:2:2466:24053:24737/1	60	+
chr11	105860773	105860774	A00252:305:HG52NDSX5:4:1627:11776:9267/1	60	-
chr11	109234527	109234528	A00252:305:HG52NDSX5:1:2128:12952:12962	60	+
chr11	112091607	112091608	A00252:305:HG52NDSX5:3:1450:29378:29168	60	+
chr11	115467220	115467221	A00252:305:HG52NDSX5:1:1121:20961:16908/1	60	-
chr11	117030924	117030925	A00252:305:HG52NDSX5:1:1104:14163:24737/1	60	+
chr11	117030925	117030926	A00252:305:HG52NDSX5:2:2627:29921:12602	60	+
chr11	118397756	118397757	A00252:305:HG52NDSX5:1:2217:16731:23046/1	60	-
chr11	118414991	118414992	A00252:305:HG52NDSX5:1:1505:11885:21355/1	60	-
chr11	118424724	118424725	A00252:305:HG52NDSX5:1:2565:5556:32628	60	+
chr11	119343274	119343275	A00252:305:HG52NDSX5:4:1225:26431:36151	60	-
chr11	122522650	122522651	A00252:305:HG52NDSX5:1:2549:5358:22701	60	+
chr11	126078846	126078847	A00252:305:HG52NDSX5:4:1273:9670:30107/1	60	+
chr11	126281119	126281120	A00252:305:HG52NDSX5:4:1548:10764:23390/1	60	+
chr11	129234737	129234738	A00252:305:HG52NDSX5:1:1116:23873:35697/1	60	+
chr12	406760	406761	A00252:305:HG52NDSX5:2:2229:30942:4507/1	60	-
chr12	409018	409019	A00252:305:HG52NDSX5:2:2309:29514:9236	60	-
chr12	878455	878456	A00252:305:HG52NDSX5:1:1338:11921:13996	60	-
chr12	1677692	1677693	A00252:305:HG52NDSX5:2:2205:17680:28166/1	60	+
chr12	2325696	2325697	A00252:305:HG52NDSX5:2:1250:30716:32800/1	60	-
chr12	4333020	4333021	A00252:305:HG52NDSX5:1:2216:7988:2206	60	-
chr12	6506155	6506156	A00252:305:HG52NDSX5:4:2636:9155:25770	60	+
chr12	6678306	6678307	A00252:305:HG52NDSX5:1:1160:9670:13416/1	60	+
chr12	6803203	6803204	A00252:305:HG52NDSX5:1:1201:8558:9956/1	60	-
chr12	6888326	6888327	A00252:305:HG52NDSX5:1:1349:24831:23390/1	60	-
chr12	7637136	7637137	A00252:305:HG52NDSX5:3:2136:18394:17973/1	60	+
chr12	14468248	14468249	A00252:305:HG52NDSX5:1:1347:7943:8077/1	60	-
chr12	19470290	19470291	A00252:305:HG52NDSX5:3:1112:11315:18552/1	60	-
chr12	20838260	20838261	A00252:305:HG52NDSX5:2:1177:26865:15608/1	60	+
chr12	22820578	22820579	A00252:305:HG52NDSX5:3:1507:11840:10222	60	-
chr12	28317374	28317375	A00252:305:HG52NDSX5:1:1319:27407:6089/1	60	+
chr12	28844548	28844549	A00252:305:HG52NDSX5:3:1644:25319:10300/1	60	-
chr12	38876418	38876419	A00252:305:HG52NDSX5:1:1165:5918:20259/1	60	-
chr12	41446970	41446971	A00252:305:HG52NDSX5:3:1311:12897:16501/1	60	+
chr12	41446971	41446972	A00252:305:HG52NDSX5:1:1225:30228:19523/1	60	+
chr12	41446974	41446975	A00252:305:HG52NDSX5:1:1117:11279:21840	60	+
chr12	41446975	41446976	A00252:305:HG52NDSX5:1:2226:3423:17347	60	+
chr12	41446976	41446977	A00252:305:HG52NDSX5:4:2155:14371:31203/1	60	+
chr12	41446977	41446978	A00252:305:HG52NDSX5:3:1471:18747:20337/1	60	+
chr12	41446978	41446979	A00252:305:HG52NDSX5:1:1312:3558:19805	60	+
chr12	43830372	43830373	A00252:305:HG52NDSX5:2:1530:1443:21120	60	-
chr12	48828770	48828771	A00252:305:HG52NDSX5:1:1567:7437:24142/1	60	-
chr12	49451821	49451822	A00252:305:HG52NDSX5:1:1102:31150:20556/1	60	+
chr12	50335906	50335907	A00252:305:HG52NDSX5:4:1149:32750:11866/1	60	-
chr12	50461109	50461110	A00252:305:HG52NDSX5:1:2507:19099:19257/1	60	+
chr12	54267189	54267190	A00252:305:HG52NDSX5:1:1108:1136:32863/1	60	+
chr12	54284821	54284822	A00252:305:HG52NDSX5:1:1139:14262:33677/1	60	+
chr12	54531168	54531169	A00252:305:HG52NDSX5:4:1165:22092:20149	60	-
chr12	55864728	55864729	A00252:305:HG52NDSX5:4:1612:2121:31720	60	+
chr12	55897176	55897177	A00252:305:HG52NDSX5:3:1447:8721:23735/1	60	-
chr12	56186864	56186865	A00252:305:HG52NDSX5:4:1374:7726:4726	60	-
chr12	56746155	56746156	A00252:305:HG52NDSX5:1:2209:18421:7247/1	60	-
chr12	65774923	65774924	A00252:305:HG52NDSX5:3:2467:19931:21418	60	+
chr12	74670082	74670083	A00252:305:HG52NDSX5:1:1107:5773:29528/1	60	+
chr12	76446750	76446751	A00252:305:HG52NDSX5:3:1170:31756:29622	60	-
chr12	76977944	76977945	A00252:305:HG52NDSX5:2:2662:20437:6793	60	-
chr12	79176109	79176110	A00252:305:HG52NDSX5:4:1529:5882:31594	60	+
chr12	82792377	82792378	A00252:305:HG52NDSX5:3:2205:20862:20776/1	60	+
chr12	89773969	89773970	A00252:305:HG52NDSX5:2:1441:16459:11271/1	60	-
chr12	93377859	93377860	A00252:305:HG52NDSX5:4:1328:16649:22498/1	60	+
chr12	95479820	95479821	A00252:305:HG52NDSX5:2:1642:13693:26804/1	60	+
chr12	97268795	97268796	A00252:305:HG52NDSX5:1:1223:19099:33818	60	-
chr12	99018966	99018967	A00252:305:HG52NDSX5:3:2447:32913:17378	60	-
chr12	100083126	100083127	A00252:305:HG52NDSX5:1:2120:5864:8891/1	60	-
chr12	101054555	101054556	A00252:305:HG52NDSX5:1:1272:12102:17566	60	+
chr12	105126806	105126807	A00252:305:HG52NDSX5:1:1116:5068:10488	60	+
chr12	107431419	107431420	A00252:305:HG52NDSX5:2:1545:12870:34303	60	-
chr12	109227816	109227817	A00252:305:HG52NDSX5:3:1239:18412:33661	60	+
chr12	111518825	111518826	A00252:305:HG52NDSX5:1:1245:26982:21324	60	-
chr12	111518828	111518829	A00252:305:HG52NDSX5:1:2242:14208:24126	60	-
chr12	112467686	112467687	A00252:305:HG52NDSX5:1:2332:11198:35728/1	60	+
chr12	114328753	114328754	A00252:305:HG52NDSX5:4:1135:12472:18771/1	60	-
chr12	114615647	114615648	A00252:305:HG52NDSX5:4:1161:14561:21731/1	60	-
chr12	116829733	116829734	A00252:305:HG52NDSX5:1:1132:23276:22858	60	+
chr12	117797147	117797148	A00252:305:HG52NDSX5:3:1129:15682:26678	60	+
chr12	117824656	117824657	A00252:305:HG52NDSX5:4:2353:25373:19476/1	60	-
chr12	118520149	118520150	A00252:305:HG52NDSX5:2:1409:16233:21778/1	60	+
chr12	120199204	120199205	A00252:305:HG52NDSX5:3:2101:23972:35524	60	-
chr12	120485828	120485829	A00252:305:HG52NDSX5:2:2431:8278:30545/1	60	-
chr12	120485829	120485830	A00252:305:HG52NDSX5:2:1402:11062:25379/1	60	-
chr12	120813732	120813733	A00252:305:HG52NDSX5:1:1102:26892:29309/1	60	+
chr12	120813733	120813734	A00252:305:HG52NDSX5:4:2373:26404:16501	60	+
chr12	120871611	120871612	A00252:305:HG52NDSX5:1:1123:15944:23531/1	60	+
chr12	121257209	121257210	A00252:305:HG52NDSX5:1:1314:30454:7701	60	+
chr12	121315783	121315784	A00252:305:HG52NDSX5:2:2604:29993:30138	60	-
chr12	121315785	121315786	A00252:305:HG52NDSX5:1:1215:4182:34006	60	-
chr12	121507152	121507153	A00252:305:HG52NDSX5:1:1301:18665:25488	60	+
chr12	121890362	121890363	A00252:305:HG52NDSX5:1:1139:10574:15702/1	60	+
chr12	122345855	122345856	A00252:305:HG52NDSX5:4:1245:7066:4304/1	60	+
chr12	122368217	122368218	A00252:305:HG52NDSX5:1:1211:20862:26318	60	-
chr12	122544157	122544158	A00252:305:HG52NDSX5:1:1303:11044:24752/1	60	+
chr12	122599748	122599749	A00252:305:HG52NDSX5:1:2105:31747:32769	60	-
chr12	123474572	123474573	A00252:305:HG52NDSX5:2:1234:32678:31908	60	-
chr12	124935282	124935283	A00252:305:HG52NDSX5:3:1236:21269:30060/1	60	+
chr12	125084008	125084009	A00252:305:HG52NDSX5:3:1419:2275:3270/1	60	-
chr12	130020720	130020721	A00252:305:HG52NDSX5:4:2529:32063:2315/1	60	+
chr12	130824617	130824618	A00252:305:HG52NDSX5:1:1103:1036:5572/1	60	+
chr12	130824618	130824619	A00252:305:HG52NDSX5:2:2650:31530:4773/1	60	+
chr12	130824621	130824622	A00252:305:HG52NDSX5:1:1602:14100:4366	60	+
chr12	131872290	131872291	A00252:305:HG52NDSX5:2:1376:8504:32377	60	+
chr12	133138995	133138996	A00252:305:HG52NDSX5:1:1122:26196:27414/1	60	+
chr13	19926134	19926135	A00252:305:HG52NDSX5:3:1568:28501:24017/1	60	+
chr13	20053553	20053554	A00252:305:HG52NDSX5:1:2103:28366:36746/1	60	-
chr13	20053554	20053555	A00252:305:HG52NDSX5:1:1417:16197:31798/1	60	-
chr13	20672682	20672683	A00252:305:HG52NDSX5:3:1655:6949:10113	60	-
chr13	22835337	22835338	A00252:305:HG52NDSX5:3:2211:27977:12712	60	+
chr13	23416104	23416105	A00252:305:HG52NDSX5:4:2423:31828:21825	60	-
chr13	25016536	25016537	A00252:305:HG52NDSX5:2:2658:32461:33035	60	-
chr13	27114285	27114286	A00252:305:HG52NDSX5:1:1116:14597:4946/1	60	+
chr13	27114286	27114287	A00252:305:HG52NDSX5:2:2360:2844:29747	60	+
chr13	30611276	30611277	A00252:305:HG52NDSX5:3:2249:12436:26193/1	60	+
chr13	30646724	30646725	A00252:305:HG52NDSX5:1:1119:5177:17409	60	-
chr13	33657230	33657231	A00252:305:HG52NDSX5:1:1674:31015:1125	60	-
chr13	35811671	35811672	A00252:305:HG52NDSX5:3:2328:2654:11162	60	+
chr13	37167689	37167690	A00252:305:HG52NDSX5:4:2547:27977:37043	60	+
chr13	46223730	46223731	A00252:305:HG52NDSX5:4:2447:25455:27790/1	60	-
chr13	46317662	46317663	A00252:305:HG52NDSX5:4:1477:31349:7091/1	60	+
chr13	46317663	46317664	A00252:305:HG52NDSX5:2:1574:15962:18834	60	+
chr13	46317664	46317665	A00252:305:HG52NDSX5:3:2314:6361:10598	60	+
chr13	49166785	49166786	A00252:305:HG52NDSX5:3:2632:15365:15890	60	-
chr13	49596837	49596838	A00252:305:HG52NDSX5:4:1218:31991:17221	60	+
chr13	50476932	50476933	A00252:305:HG52NDSX5:3:2107:8377:16031	60	-
chr13	50476936	50476937	A00252:305:HG52NDSX5:1:1536:20708:29653	60	-
chr13	52098394	52098395	A00252:305:HG52NDSX5:3:2559:26133:11177	60	-
chr13	52105383	52105384	A00252:305:HG52NDSX5:1:1132:24985:9784	60	-
chr13	52105384	52105385	A00252:305:HG52NDSX5:4:1677:1416:35133/1	60	-
chr13	52105386	52105387	A00252:305:HG52NDSX5:3:2677:6045:5603/1	60	-
chr13	52105387	52105388	A00252:305:HG52NDSX5:4:2637:18602:24001/1	60	-
chr13	61821480	61821481	A00252:305:HG52NDSX5:4:1561:28619:34178/1	60	+
chr13	64669898	64669899	A00252:305:HG52NDSX5:1:1142:8938:30686/1	60	+
chr13	65995366	65995367	A00252:305:HG52NDSX5:1:1365:8232:3693	60	-
chr13	68624627	68624628	A00252:305:HG52NDSX5:1:1107:10366:17597/1	60	-
chr13	72731573	72731574	A00252:305:HG52NDSX5:2:1122:29324:5838	60	+
chr13	72972476	72972477	A00252:305:HG52NDSX5:4:1243:1108:29403/1	60	-
chr13	75300454	75300455	A00252:305:HG52NDSX5:1:1101:29441:4507/1	60	+
chr13	75300455	75300456	A00252:305:HG52NDSX5:4:1135:30065:16172	60	+
chr13	75300456	75300457	A00252:305:HG52NDSX5:1:2410:8269:22232/1	60	+
chr13	77127558	77127559	A00252:305:HG52NDSX5:1:1605:30608:30514/1	60	-
chr13	77183150	77183151	A00252:305:HG52NDSX5:1:1238:7618:16219	60	-
chr13	84185970	84185971	A00252:305:HG52NDSX5:4:1105:17146:31876	60	-
chr13	84185971	84185972	A00252:305:HG52NDSX5:1:1132:23827:24095	60	-
chr13	85193481	85193482	A00252:305:HG52NDSX5:1:1153:3405:18662	60	+
chr13	85193482	85193483	A00252:305:HG52NDSX5:4:2232:1226:10880/1	60	+
chr13	95495585	95495586	A00252:305:HG52NDSX5:1:2468:19985:15468	60	-
chr13	97870855	97870856	A00252:305:HG52NDSX5:1:1171:1705:6261/1	60	+
chr13	102086320	102086321	A00252:305:HG52NDSX5:2:1622:18394:4006	60	-
chr13	104405438	104405439	A00252:305:HG52NDSX5:1:1160:3721:32424/1	60	-
chr14	20736366	20736367	A00252:305:HG52NDSX5:3:1641:31512:6840	60	-
chr14	20965979	20965980	A00252:305:HG52NDSX5:3:2117:1787:21934	60	-
chr14	23956809	23956810	A00252:305:HG52NDSX5:2:2401:25825:21480	60	+
chr14	24168640	24168641	A00252:305:HG52NDSX5:4:2414:2284:36667/1	60	+
chr14	26472062	26472063	A00252:305:HG52NDSX5:1:1241:31222:33990	60	-
chr14	27272833	27272834	A00252:305:HG52NDSX5:1:1562:27651:13307	60	-
chr14	30703403	30703404	A00252:305:HG52NDSX5:1:1132:8630:25238	60	-
chr14	37971432	37971433	A00252:305:HG52NDSX5:4:1432:25066:29997/1	60	-
chr14	39319180	39319181	A00252:305:HG52NDSX5:2:2255:3586:22545	60	-
chr14	51904701	51904702	A00252:305:HG52NDSX5:1:1166:2691:12101	60	-
chr14	52764763	52764764	A00252:305:HG52NDSX5:2:1270:14832:19194	60	-
chr14	54045590	54045591	A00252:305:HG52NDSX5:3:2141:15817:8625	60	+
chr14	55325666	55325667	A00252:305:HG52NDSX5:2:1207:2772:31093/1	60	+
chr14	58431225	58431226	A00252:305:HG52NDSX5:3:2448:27208:12132/1	60	+
chr14	60114280	60114281	A00252:305:HG52NDSX5:1:1115:10393:21496/1	60	+
chr14	61534056	61534057	A00252:305:HG52NDSX5:1:1112:25418:13260	60	-
chr14	61534057	61534058	A00252:305:HG52NDSX5:2:2115:18656:9064	60	-
chr14	63716356	63716357	A00252:305:HG52NDSX5:4:1475:11125:29340/1	60	-
chr14	63899645	63899646	A00252:305:HG52NDSX5:4:2527:12165:7341	60	-
chr14	67278976	67278977	A00252:305:HG52NDSX5:2:1141:17228:20807/1	60	-
chr14	70530104	70530105	A00252:305:HG52NDSX5:2:1606:30300:23156	60	-
chr14	71441935	71441936	A00252:305:HG52NDSX5:4:1342:7265:28541/1	60	-
chr14	73799450	73799451	A00252:305:HG52NDSX5:4:2170:29134:3912/1	60	+
chr14	74801223	74801224	A00252:305:HG52NDSX5:1:2644:27227:30201	60	-
chr14	80891589	80891590	A00252:305:HG52NDSX5:4:1617:4924:22263	60	+
chr14	80891590	80891591	A00252:305:HG52NDSX5:1:1620:21866:36292/1	60	+
chr14	80914172	80914173	A00252:305:HG52NDSX5:1:1127:11451:14873	60	-
chr14	83132825	83132826	A00252:305:HG52NDSX5:1:1101:29234:1266/1	60	+
chr14	83132826	83132827	A00252:305:HG52NDSX5:1:2210:21576:12900	60	+
chr14	95612035	95612036	A00252:305:HG52NDSX5:2:2530:9010:33442/1	60	-
chr14	98147036	98147037	A00252:305:HG52NDSX5:1:1160:4309:18380/1	60	+
chr14	101972408	101972409	A00252:305:HG52NDSX5:1:1101:25192:10676/1	60	-
chr14	102286063	102286064	A00252:305:HG52NDSX5:4:1335:2962:30295/1	60	-
chr14	103455469	103455470	A00252:305:HG52NDSX5:2:2563:8124:21355/1	60	+
chr14	105431302	105431303	A00252:305:HG52NDSX5:1:1543:12888:6214	60	-
chr14	106137966	106137967	A00252:305:HG52NDSX5:3:1424:2320:27398/1	60	-
chr15	23300896	23300897	A00252:305:HG52NDSX5:2:1108:6488:3051/1	60	+
chr15	23394313	23394314	A00252:305:HG52NDSX5:3:1331:7771:31579	60	-
chr15	34847815	34847816	A00252:305:HG52NDSX5:3:1511:21594:34350/1	60	+
chr15	35603411	35603412	A00252:305:HG52NDSX5:1:1113:7997:1094/1	60	+
chr15	40230618	40230619	A00252:305:HG52NDSX5:4:1659:12744:15421	60	+
chr15	41663897	41663898	A00252:305:HG52NDSX5:1:1348:21079:28604/1	60	+
chr15	41716604	41716605	A00252:305:HG52NDSX5:2:1574:28438:17926/1	60	-
chr15	42494754	42494755	A00252:305:HG52NDSX5:4:1402:4797:12649	60	-
chr15	43130147	43130148	A00252:305:HG52NDSX5:1:1412:24975:18474/1	60	+
chr15	43773883	43773884	A00252:305:HG52NDSX5:2:2115:30029:19116/1	60	+
chr15	44423778	44423779	A00252:305:HG52NDSX5:3:2443:13485:20932	60	+
chr15	45217819	45217820	A00252:305:HG52NDSX5:4:1640:8088:18349/1	60	-
chr15	45217821	45217822	A00252:305:HG52NDSX5:4:1334:5891:5181/1	60	-
chr15	45217822	45217823	A00252:305:HG52NDSX5:1:1130:26576:36589	60	-
chr15	45217823	45217824	A00252:305:HG52NDSX5:1:1118:5963:1485	60	-
chr15	45217824	45217825	A00252:305:HG52NDSX5:1:2131:21043:1799/1	60	-
chr15	51879676	51879677	A00252:305:HG52NDSX5:1:1101:15854:12947/1	60	+
chr15	56716291	56716292	A00252:305:HG52NDSX5:1:1123:25545:22060	60	-
chr15	59252636	59252637	A00252:305:HG52NDSX5:1:2360:8938:15374/1	60	+
chr15	62107038	62107039	A00252:305:HG52NDSX5:3:2464:3893:11115	60	-
chr15	63741885	63741886	A00252:305:HG52NDSX5:1:1264:21124:19163/1	60	-
chr15	64218968	64218969	A00252:305:HG52NDSX5:2:1563:1850:11397/1	60	+
chr15	65414736	65414737	A00252:305:HG52NDSX5:4:1304:23692:20760/1	60	-
chr15	65722635	65722636	A00252:305:HG52NDSX5:2:2354:8015:33912	60	-
chr15	66731238	66731239	A00252:305:HG52NDSX5:4:2373:18050:13651	60	-
chr15	75431970	75431971	A00252:305:HG52NDSX5:1:1564:6108:15045	60	-
chr15	75431971	75431972	A00252:305:HG52NDSX5:2:2650:4743:11428	60	-
chr15	75431972	75431973	A00252:305:HG52NDSX5:1:1468:24994:25895	60	-
chr15	76693367	76693368	A00252:305:HG52NDSX5:3:2152:9507:7560/1	60	-
chr15	76693368	76693369	A00252:305:HG52NDSX5:1:1533:9254:6151	60	-
chr15	77222970	77222971	A00252:305:HG52NDSX5:1:1649:14226:8155/1	60	-
chr15	77431386	77431387	A00252:305:HG52NDSX5:4:1105:9037:33395/1	60	+
chr15	78115823	78115824	A00252:305:HG52NDSX5:2:2424:14850:24111/1	60	+
chr15	78183806	78183807	A00252:305:HG52NDSX5:3:2275:17924:6668/1	60	-
chr15	81214873	81214874	A00252:305:HG52NDSX5:4:1139:5764:27727	60	+
chr15	85606255	85606256	A00252:305:HG52NDSX5:3:1645:2329:31203/1	60	+
chr15	88500373	88500374	A00252:305:HG52NDSX5:1:1102:14290:33317/1	60	+
chr15	92935250	92935251	A00252:305:HG52NDSX5:1:2133:3405:5321	60	+
chr15	93274831	93274832	A00252:305:HG52NDSX5:4:2378:10936:9627	60	-
chr15	93320834	93320835	A00252:305:HG52NDSX5:4:2652:2031:3630	60	-
chr15	94548655	94548656	A00252:305:HG52NDSX5:2:2605:28836:12821	60	-
chr15	100541248	100541249	A00252:305:HG52NDSX5:1:1546:10004:34006/1	60	+
chr15	100848765	100848766	A00252:305:HG52NDSX5:1:2507:15926:9627	60	-
chr16	203124	203125	A00252:305:HG52NDSX5:1:1207:28745:23093/1	60	+
chr16	737237	737238	A00252:305:HG52NDSX5:2:2563:26711:2628	60	-
chr16	737238	737239	A00252:305:HG52NDSX5:1:1257:26341:9659	60	-
chr16	1753981	1753982	A00252:305:HG52NDSX5:3:2435:1723:19132	60	-
chr16	1807752	1807753	A00252:305:HG52NDSX5:2:2459:21847:9799	60	-
chr16	1807753	1807754	A00252:305:HG52NDSX5:1:1103:24361:15436	60	-
chr16	1811282	1811283	A00252:305:HG52NDSX5:4:2101:7148:8735/1	60	-
chr16	2064017	2064018	A00252:305:HG52NDSX5:1:1672:2193:4758/1	60	+
chr16	2248933	2248934	A00252:305:HG52NDSX5:4:1351:16215:31422/1	60	-
chr16	2248934	2248935	A00252:305:HG52NDSX5:4:2415:25816:27007/1	60	-
chr16	2434288	2434289	A00252:305:HG52NDSX5:1:2104:27706:10802	60	-
chr16	3438427	3438428	A00252:305:HG52NDSX5:1:1152:24985:34898/1	60	+
chr16	3630921	3630922	A00252:305:HG52NDSX5:1:1255:14380:21230/1	60	-
chr16	7885905	7885906	A00252:305:HG52NDSX5:4:2407:7862:24283/1	60	-
chr16	7885906	7885907	A00252:305:HG52NDSX5:3:2136:8856:30733/1	60	-
chr16	7885907	7885908	A00252:305:HG52NDSX5:2:2107:23656:9643/1	60	-
chr16	7885908	7885909	A00252:305:HG52NDSX5:2:2642:28628:1376/1	60	-
chr16	7885909	7885910	A00252:305:HG52NDSX5:1:1650:28103:3975/1	60	-
chr16	7885910	7885911	A00252:305:HG52NDSX5:1:1263:10890:32878/1	60	-
chr16	7885911	7885912	A00252:305:HG52NDSX5:1:1265:8431:2628/1	60	-
chr16	7983313	7983314	A00252:305:HG52NDSX5:1:1567:15628:21512/1	60	-
chr16	11697086	11697087	A00252:305:HG52NDSX5:1:2465:9652:12884	60	-
chr16	11830564	11830565	A00252:305:HG52NDSX5:2:1630:17852:28682/1	60	-
chr16	12814110	12814111	A00252:305:HG52NDSX5:2:1630:4390:7999	60	+
chr16	18820977	18820978	A00252:305:HG52NDSX5:1:2264:4472:27211/1	60	+
chr16	18873035	18873036	A00252:305:HG52NDSX5:2:1260:5050:14309/1	60	+
chr16	18877308	18877309	A00252:305:HG52NDSX5:3:2158:19768:16595	60	+
chr16	21436177	21436178	A00252:305:HG52NDSX5:1:2366:14109:1939/1	60	+
chr16	21460631	21460632	A00252:305:HG52NDSX5:1:2636:28863:25645/1	60	+
chr16	21472524	21472525	A00252:305:HG52NDSX5:3:1225:22878:16877/1	60	+
chr16	21818106	21818107	A00252:305:HG52NDSX5:3:1511:1886:9674/1	60	-
chr16	22478278	22478279	A00252:305:HG52NDSX5:1:2110:20781:14027	60	-
chr16	22489583	22489584	A00252:305:HG52NDSX5:2:1302:16080:17159/1	60	+
chr16	22502725	22502726	A00252:305:HG52NDSX5:1:1216:24822:17581/1	60	-
chr16	23426734	23426735	A00252:305:HG52NDSX5:1:2678:8766:7498/1	60	-
chr16	25802371	25802372	A00252:305:HG52NDSX5:1:2318:16559:4272/1	60	+
chr16	29440371	29440372	A00252:305:HG52NDSX5:3:2422:1009:2769/1	60	+
chr16	30292749	30292750	A00252:305:HG52NDSX5:1:1566:13819:3505/1	60	+
chr16	30772957	30772958	A00252:305:HG52NDSX5:4:1659:13874:7263	60	-
chr16	30772958	30772959	A00252:305:HG52NDSX5:1:1317:11053:5509	60	-
chr16	49769198	49769199	A00252:305:HG52NDSX5:3:1429:8350:34648	60	-
chr16	53273500	53273501	A00252:305:HG52NDSX5:1:1617:31069:25332	60	-
chr16	53309896	53309897	A00252:305:HG52NDSX5:1:1132:5159:13964/1	60	+
chr16	53950845	53950846	A00252:305:HG52NDSX5:1:2142:28320:19852	60	+
chr16	54381613	54381614	A00252:305:HG52NDSX5:1:1114:25717:34413/1	60	+
chr16	56891137	56891138	A00252:305:HG52NDSX5:2:2377:10917:24032/1	60	-
chr16	58446691	58446692	A00252:305:HG52NDSX5:4:2434:10881:26256/1	60	+
chr16	64515624	64515625	A00252:305:HG52NDSX5:3:1461:13684:14481	60	-
chr16	68301186	68301187	A00252:305:HG52NDSX5:3:1265:16405:32972/1	60	+
chr16	68301187	68301188	A00252:305:HG52NDSX5:1:1562:22083:32221/1	60	+
chr16	68760238	68760239	A00252:305:HG52NDSX5:4:2664:31629:26991/1	60	-
chr16	69098183	69098184	A00252:305:HG52NDSX5:1:1516:31259:29857	60	-
chr16	70238831	70238832	A00252:305:HG52NDSX5:1:1104:13431:23970/1	60	+
chr16	70238832	70238833	A00252:305:HG52NDSX5:1:1202:15637:14669/1	60	+
chr16	70238833	70238834	A00252:305:HG52NDSX5:1:1514:20808:5087/1	60	+
chr16	71720728	71720729	A00252:305:HG52NDSX5:1:2518:28791:3317/1	60	-
chr16	75558481	75558482	A00252:305:HG52NDSX5:1:1410:17237:35133	60	+
chr16	75622110	75622111	A00252:305:HG52NDSX5:3:2631:8721:12524	60	-
chr16	81095517	81095518	A00252:305:HG52NDSX5:3:2178:14913:34147	60	-
chr16	85168794	85168795	A00252:305:HG52NDSX5:3:1115:8043:34929/1	60	+
chr16	85744014	85744015	A00252:305:HG52NDSX5:3:2644:12111:5212	60	-
chr16	87476890	87476891	A00252:305:HG52NDSX5:1:2435:13883:24251	60	-
chr16	89108904	89108905	A00252:305:HG52NDSX5:1:1113:25599:33458/1	60	+
chr16	89108905	89108906	A00252:305:HG52NDSX5:4:2657:15600:36714	60	+
chr16	89980702	89980703	A00252:305:HG52NDSX5:1:1122:26332:3630/1	60	+
chr17	694223	694224	A00252:305:HG52NDSX5:1:1545:30246:28166	60	-
chr17	1835489	1835490	A00252:305:HG52NDSX5:1:1154:30861:30170	60	-
chr17	2645454	2645455	A00252:305:HG52NDSX5:2:1356:6198:30138/1	60	-
chr17	4013205	4013206	A00252:305:HG52NDSX5:1:1107:22028:35477/1	60	+
chr17	4013208	4013209	A00252:305:HG52NDSX5:1:1152:30038:19758	60	+
chr17	4151522	4151523	A00252:305:HG52NDSX5:3:2311:15917:6856/1	60	-
chr17	4297952	4297953	A00252:305:HG52NDSX5:1:2104:29577:2895	60	+
chr17	4317439	4317440	A00252:305:HG52NDSX5:1:1119:16929:3286/1	60	+
chr17	5107269	5107270	A00252:305:HG52NDSX5:3:1143:5132:28948	60	+
chr17	5600875	5600876	A00252:305:HG52NDSX5:3:1225:21712:1986	60	+
chr17	7873119	7873120	A00252:305:HG52NDSX5:1:2104:24641:17362	60	+
chr17	7881313	7881314	A00252:305:HG52NDSX5:4:2346:21215:34851	60	-
chr17	10209539	10209540	A00252:305:HG52NDSX5:2:2267:27633:7482/1	60	-
chr17	12689672	12689673	A00252:305:HG52NDSX5:2:1655:21070:26146/1	60	-
chr17	13341823	13341824	A00252:305:HG52NDSX5:1:1637:11550:1172/1	60	+
chr17	18022925	18022926	A00252:305:HG52NDSX5:2:2662:1696:26068	60	-
chr17	18022927	18022928	A00252:305:HG52NDSX5:1:1106:23294:7106	60	-
chr17	29919800	29919801	A00252:305:HG52NDSX5:1:1166:17815:14152/1	60	-
chr17	30174137	30174138	A00252:305:HG52NDSX5:1:1128:29351:6574	60	-
chr17	30274737	30274738	A00252:305:HG52NDSX5:4:2351:17300:27665/1	60	+
chr17	31255144	31255145	A00252:305:HG52NDSX5:1:1174:12382:34710/1	60	+
chr17	31302659	31302660	A00252:305:HG52NDSX5:1:1535:9299:8359	60	+
chr17	31302660	31302661	A00252:305:HG52NDSX5:1:1135:17562:21793	60	+
chr17	31602189	31602190	A00252:305:HG52NDSX5:2:1267:10167:34475	60	+
chr17	32225399	32225400	A00252:305:HG52NDSX5:4:2118:8070:2754/1	60	-
chr17	33032701	33032702	A00252:305:HG52NDSX5:3:2653:16776:24345	60	+
chr17	35570138	35570139	A00252:305:HG52NDSX5:3:1331:10809:6590/1	60	+
chr17	37214707	37214708	A00252:305:HG52NDSX5:1:2106:27245:28228/1	60	-
chr17	39798719	39798720	A00252:305:HG52NDSX5:2:2142:5900:23484	60	+
chr17	40298188	40298189	A00252:305:HG52NDSX5:1:1517:31168:32424	60	-
chr17	42267203	42267204	A00252:305:HG52NDSX5:1:1158:15998:27508/1	60	+
chr17	42598863	42598864	A00252:305:HG52NDSX5:1:1104:26033:29575/1	60	+
chr17	42953290	42953291	A00252:305:HG52NDSX5:1:2662:10149:31657/1	60	+
chr17	44214660	44214661	A00252:305:HG52NDSX5:1:1103:15031:2127/1	60	+
chr17	44214662	44214663	A00252:305:HG52NDSX5:3:2360:30752:25191/1	60	+
chr17	44894291	44894292	A00252:305:HG52NDSX5:2:2207:7563:23829/1	60	+
chr17	47166395	47166396	A00252:305:HG52NDSX5:1:2438:28230:28714	60	-
chr17	47391577	47391578	A00252:305:HG52NDSX5:3:1415:5556:27054/1	60	+
chr17	50898516	50898517	A00252:305:HG52NDSX5:3:2274:27914:11036	60	+
chr17	59649805	59649806	A00252:305:HG52NDSX5:4:1667:32235:8218/1	60	+
chr17	59668221	59668222	A00252:305:HG52NDSX5:1:1108:15438:7623/1	60	-
chr17	60186753	60186754	A00252:305:HG52NDSX5:1:1107:6967:11365/1	60	-
chr17	61161577	61161578	A00252:305:HG52NDSX5:1:1135:9073:35524/1	60	+
chr17	61536215	61536216	A00252:305:HG52NDSX5:1:2136:21142:33223	60	-
chr17	61909246	61909247	A00252:305:HG52NDSX5:3:1401:11216:26553	60	-
chr17	62165921	62165922	A00252:305:HG52NDSX5:4:1415:30671:25426	60	-
chr17	62960544	62960545	A00252:305:HG52NDSX5:2:1614:2347:25629	60	-
chr17	65611484	65611485	A00252:305:HG52NDSX5:4:2545:20193:9001/1	60	-
chr17	67770018	67770019	A00252:305:HG52NDSX5:1:2136:8377:16564	60	-
chr17	69627294	69627295	A00252:305:HG52NDSX5:1:1242:18719:12649	60	-
chr17	70035674	70035675	A00252:305:HG52NDSX5:4:2414:20745:35321/1	60	+
chr17	75146372	75146373	A00252:305:HG52NDSX5:1:2432:9878:8547/1	60	-
chr17	75250141	75250142	A00252:305:HG52NDSX5:3:2152:31250:2754/1	60	+
chr17	75250142	75250143	A00252:305:HG52NDSX5:2:2113:2329:13949	60	+
chr17	75344230	75344231	A00252:305:HG52NDSX5:2:2605:30129:9956	60	+
chr17	75381066	75381067	A00252:305:HG52NDSX5:1:1417:3269:7185	60	-
chr17	75382164	75382165	A00252:305:HG52NDSX5:3:2107:12075:15327	60	-
chr17	75382169	75382170	A00252:305:HG52NDSX5:4:1105:25220:5650/1	60	-
chr17	75968088	75968089	A00252:305:HG52NDSX5:4:1234:20745:22733/1	60	+
chr17	77488025	77488026	A00252:305:HG52NDSX5:1:2127:11505:11334	60	-
chr17	77993441	77993442	A00252:305:HG52NDSX5:3:1268:25952:33066/1	60	-
chr17	78066560	78066561	A00252:305:HG52NDSX5:1:1105:9579:36088/1	60	+
chr17	78090389	78090390	A00252:305:HG52NDSX5:1:1471:27100:34334/1	60	-
chr17	78090390	78090391	A00252:305:HG52NDSX5:2:2650:15492:7185/1	60	-
chr17	78090391	78090392	A00252:305:HG52NDSX5:1:1222:12400:7122/1	60	-
chr17	80606869	80606870	A00252:305:HG52NDSX5:1:1102:30092:10300/1	60	+
chr17	80606870	80606871	A00252:305:HG52NDSX5:3:2335:28845:17534/1	60	+
chr17	80647526	80647527	A00252:305:HG52NDSX5:2:1364:15040:28510/1	60	-
chr17	80716966	80716967	A00252:305:HG52NDSX5:2:2518:29758:31015	60	-
chr17	81507076	81507077	A00252:305:HG52NDSX5:2:2369:16658:5353/1	60	-
chr17	82164929	82164930	A00252:305:HG52NDSX5:1:1204:5276:10567/1	60	+
chr17	82164931	82164932	A00252:305:HG52NDSX5:3:1541:21685:13150/1	60	+
chr17	82523066	82523067	A00252:305:HG52NDSX5:3:2450:13458:28808	60	-
chr17	82995111	82995112	A00252:305:HG52NDSX5:1:1248:22752:2002/1	60	-
chr18	5156323	5156324	A00252:305:HG52NDSX5:1:2609:19009:14841	60	-
chr18	5156324	5156325	A00252:305:HG52NDSX5:1:1118:12726:6621	60	-
chr18	10338703	10338704	A00252:305:HG52NDSX5:2:1232:19479:13620	60	+
chr18	12634048	12634049	A00252:305:HG52NDSX5:4:1604:14498:16705/1	60	-
chr18	21575538	21575539	A00252:305:HG52NDSX5:1:1278:29026:28307	60	-
chr18	25047788	25047789	A00252:305:HG52NDSX5:3:2149:18593:35415/1	60	-
chr18	30480884	30480885	A00252:305:HG52NDSX5:2:2672:26512:19038	60	+
chr18	31680095	31680096	A00252:305:HG52NDSX5:1:1128:8712:1705/1	60	+
chr18	31680096	31680097	A00252:305:HG52NDSX5:1:2372:25898:27054	60	+
chr18	32097640	32097641	A00252:305:HG52NDSX5:1:2340:17725:24392/1	60	+
chr18	35952732	35952733	A00252:305:HG52NDSX5:1:1102:9127:33677/1	60	-
chr18	40591490	40591491	A00252:305:HG52NDSX5:4:1141:7988:2143	60	-
chr18	53004218	53004219	A00252:305:HG52NDSX5:1:2576:3784:1188/1	60	-
chr18	53004219	53004220	A00252:305:HG52NDSX5:2:1111:1488:20572	60	-
chr18	60249960	60249961	A00252:305:HG52NDSX5:1:1670:25229:30467/1	60	+
chr18	60704001	60704002	A00252:305:HG52NDSX5:2:2656:28330:8469	60	+
chr18	62436423	62436424	A00252:305:HG52NDSX5:4:2306:20934:21277/1	60	-
chr18	62597715	62597716	A00252:305:HG52NDSX5:4:1168:14959:24236/1	60	-
chr18	62995621	62995622	A00252:305:HG52NDSX5:3:1657:1705:32095	60	+
chr18	64198913	64198914	A00252:305:HG52NDSX5:1:1101:4499:2926/1	60	+
chr18	65497403	65497404	A00252:305:HG52NDSX5:2:1649:23493:29465	60	-
chr18	68333033	68333034	A00252:305:HG52NDSX5:1:2421:22797:36432/1	60	-
chr18	70136587	70136588	A00252:305:HG52NDSX5:1:1230:9760:18490/1	60	-
chr18	72662184	72662185	A00252:305:HG52NDSX5:3:2637:5900:3724	60	-
chr18	75061426	75061427	A00252:305:HG52NDSX5:4:1525:28953:4820	60	-
chr18	77129820	77129821	A00252:305:HG52NDSX5:1:2646:31204:20807/1	60	-
chr19	970147	970148	A00252:305:HG52NDSX5:1:1415:13503:20055	60	-
chr19	1027581	1027582	A00252:305:HG52NDSX5:2:1130:12454:33959	60	+
chr19	1355803	1355804	A00252:305:HG52NDSX5:1:1210:29306:36746/1	60	+
chr19	1355804	1355805	A00252:305:HG52NDSX5:4:1677:15429:35133/1	60	+
chr19	1615950	1615951	A00252:305:HG52NDSX5:2:2549:29152:20134	60	+
chr19	1996245	1996246	A00252:305:HG52NDSX5:1:2252:15980:33865	60	-
chr19	3206660	3206661	A00252:305:HG52NDSX5:3:1125:26350:23797	60	-
chr19	3928259	3928260	A00252:305:HG52NDSX5:1:1546:19587:9236/1	60	-
chr19	4126449	4126450	A00252:305:HG52NDSX5:1:2608:28908:14450	60	-
chr19	4340287	4340288	A00252:305:HG52NDSX5:3:2560:17698:24972/1	60	+
chr19	5190140	5190141	A00252:305:HG52NDSX5:1:2127:29903:30953/1	60	-
chr19	5365892	5365893	A00252:305:HG52NDSX5:4:2513:21938:5822/1	60	+
chr19	8934231	8934232	A00252:305:HG52NDSX5:1:2518:14986:5494	60	-
chr19	9238040	9238041	A00252:305:HG52NDSX5:2:1258:7762:32064	60	-
chr19	9605253	9605254	A00252:305:HG52NDSX5:4:1248:15808:27461/1	60	-
chr19	12365912	12365913	A00252:305:HG52NDSX5:1:2364:21025:26725/1	60	+
chr19	12811819	12811820	A00252:305:HG52NDSX5:1:2576:10863:9314	60	-
chr19	12899635	12899636	A00252:305:HG52NDSX5:3:1472:7120:14700/1	60	-
chr19	12899638	12899639	A00252:305:HG52NDSX5:1:1522:29089:1673/1	60	-
chr19	12899639	12899640	A00252:305:HG52NDSX5:1:1168:5683:30279/1	60	-
chr19	15091441	15091442	A00252:305:HG52NDSX5:2:2114:4770:30984/1	60	-
chr19	15091442	15091443	A00252:305:HG52NDSX5:2:2601:25328:15859/1	60	-
chr19	15091443	15091444	A00252:305:HG52NDSX5:3:2610:23882:27258	60	-
chr19	15391192	15391193	A00252:305:HG52NDSX5:4:2440:2880:22013	60	-
chr19	15391197	15391198	A00252:305:HG52NDSX5:1:1133:11216:1595/1	60	-
chr19	15907657	15907658	A00252:305:HG52NDSX5:1:1132:24840:32424/1	60	+
chr19	16220517	16220518	A00252:305:HG52NDSX5:4:1525:25364:23187	60	+
chr19	16639669	16639670	A00252:305:HG52NDSX5:2:1643:6533:6793	60	+
chr19	16845498	16845499	A00252:305:HG52NDSX5:4:1657:9344:17143/1	60	+
chr19	23757140	23757141	A00252:305:HG52NDSX5:1:1246:13467:31297/1	60	+
chr19	32343380	32343381	A00252:305:HG52NDSX5:4:1638:20518:36370/1	60	+
chr19	34444347	34444348	A00252:305:HG52NDSX5:1:1111:5348:36182/1	60	+
chr19	36176616	36176617	A00252:305:HG52NDSX5:3:1670:26458:7200/1	60	-
chr19	37636844	37636845	A00252:305:HG52NDSX5:4:1158:31259:29136	60	-
chr19	39352357	39352358	A00252:305:HG52NDSX5:1:1238:26024:3505	60	+
chr19	39462491	39462492	A00252:305:HG52NDSX5:1:1277:21233:19601/1	60	+
chr19	40045488	40045489	A00252:305:HG52NDSX5:1:1146:16034:19398/1	60	+
chr19	40182377	40182378	A00252:305:HG52NDSX5:1:1436:5665:34788/1	60	-
chr19	41343923	41343924	A00252:305:HG52NDSX5:1:1515:7066:19429	60	-
chr19	45546760	45546761	A00252:305:HG52NDSX5:4:2367:20139:4210/1	60	-
chr19	45734757	45734758	A00252:305:HG52NDSX5:4:2572:29351:30686/1	60	+
chr19	45831676	45831677	A00252:305:HG52NDSX5:1:1349:31277:16329	60	+
chr19	47088694	47088695	A00252:305:HG52NDSX5:3:1222:8196:33004/1	60	+
chr19	47182732	47182733	A00252:305:HG52NDSX5:4:2274:10818:11522/1	60	-
chr19	48327362	48327363	A00252:305:HG52NDSX5:3:2152:16631:13855	60	-
chr19	48434833	48434834	A00252:305:HG52NDSX5:4:1472:10619:21386/1	60	+
chr19	48850152	48850153	A00252:305:HG52NDSX5:3:2172:5683:3505/1	60	-
chr19	49003393	49003394	A00252:305:HG52NDSX5:1:2574:18683:30874	60	-
chr19	49013692	49013693	A00252:305:HG52NDSX5:1:1164:29378:25379	60	+
chr19	49013693	49013694	A00252:305:HG52NDSX5:1:1619:10737:32925	60	+
chr19	49492615	49492616	A00252:305:HG52NDSX5:3:1619:10438:2942	60	-
chr19	49562405	49562406	A00252:305:HG52NDSX5:4:2310:19407:9142/1	60	-
chr19	49604464	49604465	A00252:305:HG52NDSX5:1:1126:13575:33677/1	60	+
chr19	49798757	49798758	A00252:305:HG52NDSX5:1:1419:13169:32033/1	60	+
chr19	49820520	49820521	A00252:305:HG52NDSX5:1:1419:21956:25614/1	60	-
chr19	50800110	50800111	A00252:305:HG52NDSX5:4:1376:27914:34209	60	-
chr19	51581594	51581595	A00252:305:HG52NDSX5:1:2354:4580:34256	60	-
chr19	51581598	51581599	A00252:305:HG52NDSX5:1:2104:27416:11866	60	-
chr19	51581599	51581600	A00252:305:HG52NDSX5:2:1102:12481:32252	60	-
chr19	52446553	52446554	A00252:305:HG52NDSX5:1:2376:7699:6245	60	+
chr19	57141257	57141258	A00252:305:HG52NDSX5:2:1616:7563:24549/1	60	-
chr19	57813917	57813918	A00252:305:HG52NDSX5:3:1378:15619:5494/1	60	+
chr19	57832960	57832961	A00252:305:HG52NDSX5:1:1669:23836:14591/1	60	+
chr2	7275781	7275782	A00252:305:HG52NDSX5:4:1121:21133:30264/1	60	+
chr2	9854149	9854150	A00252:305:HG52NDSX5:3:2152:16459:11052	60	-
chr2	9963611	9963612	A00252:305:HG52NDSX5:1:1328:22281:9111	60	+
chr2	16575657	16575658	A00252:305:HG52NDSX5:1:2518:29423:9298	60	-
chr2	21877576	21877577	A00252:305:HG52NDSX5:4:2553:22119:27743	60	+
chr2	23832784	23832785	A00252:305:HG52NDSX5:1:2614:27986:19492	60	-
chr2	23832785	23832786	A00252:305:HG52NDSX5:1:2375:18448:2096	60	-
chr2	24567845	24567846	A00252:305:HG52NDSX5:1:2501:16414:10786/1	60	-
chr2	26063796	26063797	A00252:305:HG52NDSX5:2:1233:18647:27211	60	-
chr2	26447779	26447780	A00252:305:HG52NDSX5:1:2536:15248:32377/1	60	+
chr2	27392877	27392878	A00252:305:HG52NDSX5:1:2230:18475:10003/1	60	-
chr2	27392878	27392879	A00252:305:HG52NDSX5:2:2411:30897:23813/1	60	-
chr2	27416229	27416230	A00252:305:HG52NDSX5:1:2447:12337:29622/1	60	+
chr2	30337907	30337908	A00252:305:HG52NDSX5:2:2464:17716:30733/1	60	+
chr2	31471050	31471051	A00252:305:HG52NDSX5:2:2660:19732:31501	60	+
chr2	35578676	35578677	A00252:305:HG52NDSX5:1:2625:27028:26475	60	+
chr2	36870280	36870281	A00252:305:HG52NDSX5:1:2534:24388:15828	60	-
chr2	37022460	37022461	A00252:305:HG52NDSX5:1:2638:6786:3818	60	+
chr2	37022462	37022463	A00252:305:HG52NDSX5:3:2636:32380:31266	60	+
chr2	42488785	42488786	A00252:305:HG52NDSX5:3:2224:19397:11882/1	60	+
chr2	47886285	47886286	A00252:305:HG52NDSX5:2:2604:28465:25269	60	-
chr2	47886286	47886287	A00252:305:HG52NDSX5:1:2262:13512:28588/1	60	-
chr2	52009494	52009495	A00252:305:HG52NDSX5:1:2144:6524:3803	60	-
chr2	52009496	52009497	A00252:305:HG52NDSX5:1:2348:26350:3192	60	-
chr2	54078659	54078660	A00252:305:HG52NDSX5:4:1401:27218:16658	60	-
chr2	62715390	62715391	A00252:305:HG52NDSX5:4:2376:9905:6684	60	-
chr2	62946042	62946043	A00252:305:HG52NDSX5:1:1306:1063:3176	60	-
chr2	63913364	63913365	A00252:305:HG52NDSX5:4:2374:28230:29246/1	60	-
chr2	63913365	63913366	A00252:305:HG52NDSX5:2:2411:10285:22968/1	60	-
chr2	64725989	64725990	A00252:305:HG52NDSX5:1:2576:20853:21637/1	60	-
chr2	64725990	64725991	A00252:305:HG52NDSX5:3:1304:14055:13432/1	60	-
chr2	64725991	64725992	A00252:305:HG52NDSX5:1:2370:11641:35305/1	60	-
chr2	70056405	70056406	A00252:305:HG52NDSX5:4:2272:24569:23750/1	60	-
chr2	70174170	70174171	A00252:305:HG52NDSX5:4:2377:16324:22748	60	-
chr2	70508439	70508440	A00252:305:HG52NDSX5:3:2636:7780:29810	60	-
chr2	71784288	71784289	A00252:305:HG52NDSX5:3:2178:3902:20556/1	60	-
chr2	73458793	73458794	A00252:305:HG52NDSX5:1:1237:10294:10676/1	60	+
chr2	75454057	75454058	A00252:305:HG52NDSX5:2:2341:1479:26725	60	-
chr2	80599497	80599498	A00252:305:HG52NDSX5:2:1402:27588:25567/1	60	+
chr2	80599498	80599499	A00252:305:HG52NDSX5:2:2403:2853:8876/1	60	+
chr2	85439488	85439489	A00252:305:HG52NDSX5:3:1612:29315:18818/1	60	-
chr2	86196468	86196469	A00252:305:HG52NDSX5:1:2343:29631:36558	60	+
chr2	95367967	95367968	A00252:305:HG52NDSX5:1:1125:13015:25755	60	+
chr2	96341130	96341131	A00252:305:HG52NDSX5:1:1446:15917:33974	60	-
chr2	99282862	99282863	A00252:305:HG52NDSX5:4:1315:12554:30874/1	60	+
chr2	104066551	104066552	A00252:305:HG52NDSX5:2:2267:28800:7341	60	-
chr2	107703569	107703570	A00252:305:HG52NDSX5:4:1647:19551:33317	60	-
chr2	115195157	115195158	A00252:305:HG52NDSX5:3:2609:32479:1877	60	+
chr2	117959750	117959751	A00252:305:HG52NDSX5:1:1119:15953:16313/1	60	+
chr2	117959752	117959753	A00252:305:HG52NDSX5:2:2360:23448:9157/1	60	+
chr2	119867367	119867368	A00252:305:HG52NDSX5:3:2602:13340:22341/1	60	+
chr2	127496409	127496410	A00252:305:HG52NDSX5:2:1457:3631:10942/1	60	-
chr2	128395276	128395277	A00252:305:HG52NDSX5:1:2136:24117:29387	60	-
chr2	130756026	130756027	A00252:305:HG52NDSX5:2:1111:1651:12054/1	60	+
chr2	131069652	131069653	A00252:305:HG52NDSX5:2:2211:18801:5556/1	60	+
chr2	137833804	137833805	A00252:305:HG52NDSX5:4:2146:25861:10019/1	60	-
chr2	138705000	138705001	A00252:305:HG52NDSX5:1:1406:13160:21746/1	60	+
chr2	147649306	147649307	A00252:305:HG52NDSX5:1:1120:15094:25254/1	60	-
chr2	147649308	147649309	A00252:305:HG52NDSX5:1:1171:6777:17237	60	-
chr2	147649309	147649310	A00252:305:HG52NDSX5:3:1313:2627:18818	60	-
chr2	152685981	152685982	A00252:305:HG52NDSX5:1:1235:30978:32002	60	+
chr2	153178940	153178941	A00252:305:HG52NDSX5:2:1151:21224:1266	60	-
chr2	154858320	154858321	A00252:305:HG52NDSX5:2:1329:31756:17378	60	-
chr2	157926015	157926016	A00252:305:HG52NDSX5:2:2359:29306:13542	60	+
chr2	158007755	158007756	A00252:305:HG52NDSX5:4:2569:1090:33348/1	60	-
chr2	165121684	165121685	A00252:305:HG52NDSX5:1:1455:27308:26678/1	60	+
chr2	165159933	165159934	A00252:305:HG52NDSX5:1:2303:10493:27054	60	-
chr2	170548212	170548213	A00252:305:HG52NDSX5:3:1271:25744:15984/1	60	+
chr2	171565142	171565143	A00252:305:HG52NDSX5:3:2449:1886:15969	60	+
chr2	171695306	171695307	A00252:305:HG52NDSX5:2:1222:27444:12727	60	+
chr2	171815758	171815759	A00252:305:HG52NDSX5:1:1136:29875:36072	60	-
chr2	172594240	172594241	A00252:305:HG52NDSX5:3:1272:30951:11631	60	+
chr2	172610743	172610744	A00252:305:HG52NDSX5:2:2636:17779:32095/1	60	-
chr2	175948099	175948100	A00252:305:HG52NDSX5:1:1443:31304:12430	60	-
chr2	181870150	181870151	A00252:305:HG52NDSX5:1:1104:12445:13902/1	60	+
chr2	181870152	181870153	A00252:305:HG52NDSX5:1:2661:1976:20572	60	+
chr2	184063478	184063479	A00252:305:HG52NDSX5:1:1209:10502:25379/1	60	+
chr2	194650341	194650342	A00252:305:HG52NDSX5:1:1215:7039:18098/1	60	+
chr2	196075971	196075972	A00252:305:HG52NDSX5:2:2508:17553:28291/1	60	-
chr2	207103081	207103082	A00252:305:HG52NDSX5:1:1673:16333:20290/1	60	+
chr2	207710001	207710002	A00252:305:HG52NDSX5:2:1263:19741:7529/1	60	-
chr2	210165720	210165721	A00252:305:HG52NDSX5:2:2226:25039:34648	60	-
chr2	210398342	210398343	A00252:305:HG52NDSX5:4:1267:7111:35790/1	60	+
chr2	211829353	211829354	A00252:305:HG52NDSX5:1:1249:25192:23954/1	60	+
chr2	212261748	212261749	A00252:305:HG52NDSX5:1:1111:11424:31391/1	60	+
chr2	212942231	212942232	A00252:305:HG52NDSX5:1:2478:30129:9893	60	-
chr2	218459416	218459417	A00252:305:HG52NDSX5:2:1250:25283:3693/1	60	+
chr2	223435813	223435814	A00252:305:HG52NDSX5:2:1559:2564:4210/1	60	+
chr2	232068141	232068142	A00252:305:HG52NDSX5:1:1142:3929:29528/1	60	+
chr2	234266430	234266431	A00252:305:HG52NDSX5:2:2337:17083:20181	60	+
chr2	234744666	234744667	A00252:305:HG52NDSX5:1:2109:30373:10786/1	60	-
chr2	239214368	239214369	A00252:305:HG52NDSX5:1:1125:13874:36041/1	60	+
chr2	239214369	239214370	A00252:305:HG52NDSX5:2:1361:32940:20901/1	60	+
chr2	239339330	239339331	A00252:305:HG52NDSX5:1:1118:25880:18818/1	60	+
chr20	1081629	1081630	A00252:305:HG52NDSX5:1:1105:27136:8782/1	60	+
chr20	1081633	1081634	A00252:305:HG52NDSX5:2:2561:23755:18490/1	60	+
chr20	3480638	3480639	A00252:305:HG52NDSX5:2:1512:8748:31391/1	60	-
chr20	3750911	3750912	A00252:305:HG52NDSX5:1:1102:18620:19993/1	60	+
chr20	4929015	4929016	A00252:305:HG52NDSX5:2:2131:10737:28228	60	-
chr20	6586932	6586933	A00252:305:HG52NDSX5:4:1102:15112:6934/1	60	-
chr20	11493773	11493774	A00252:305:HG52NDSX5:1:1434:13593:12101/1	60	-
chr20	15609434	15609435	A00252:305:HG52NDSX5:3:2551:1506:2942	60	+
chr20	18503735	18503736	A00252:305:HG52NDSX5:1:1622:24171:1329/1	60	-
chr20	28922269	28922270	A00252:305:HG52NDSX5:1:1411:24966:4961	60	+
chr20	29431006	29431007	A00252:305:HG52NDSX5:1:1317:5303:6668	60	-
chr20	31702670	31702671	A00252:305:HG52NDSX5:2:1623:30481:36965/1	60	+
chr20	32017010	32017011	A00252:305:HG52NDSX5:1:2409:27624:34929/1	60	-
chr20	33609260	33609261	A00252:305:HG52NDSX5:3:1314:27353:10692/1	60	+
chr20	34503630	34503631	A00252:305:HG52NDSX5:1:1101:15167:35117/1	60	+
chr20	34627527	34627528	A00252:305:HG52NDSX5:3:1521:27552:24126	60	-
chr20	34666053	34666054	A00252:305:HG52NDSX5:3:2624:9733:15280/1	60	-
chr20	34773942	34773943	A00252:305:HG52NDSX5:3:1350:2889:26569	60	-
chr20	35045731	35045732	A00252:305:HG52NDSX5:1:2348:5746:19805/1	60	+
chr20	35323522	35323523	A00252:305:HG52NDSX5:1:2444:5511:2801	60	-
chr20	37204739	37204740	A00252:305:HG52NDSX5:1:1366:4761:1313/1	60	+
chr20	37607581	37607582	A00252:305:HG52NDSX5:3:1363:32633:32080	60	+
chr20	38817825	38817826	A00252:305:HG52NDSX5:4:2110:17038:14998/1	60	-
chr20	41076089	41076090	A00252:305:HG52NDSX5:1:1115:11713:13823	60	+
chr20	45035054	45035055	A00252:305:HG52NDSX5:2:2447:11921:18975	60	-
chr20	46966028	46966029	A00252:305:HG52NDSX5:1:1105:12780:10285/1	60	+
chr20	47331528	47331529	A00252:305:HG52NDSX5:1:1116:11008:19492	60	+
chr20	47344850	47344851	A00252:305:HG52NDSX5:3:2522:22055:10254/1	60	+
chr20	49141658	49141659	A00252:305:HG52NDSX5:4:1438:19479:33599/1	60	-
chr20	51674965	51674966	A00252:305:HG52NDSX5:3:2374:2266:34914/1	60	+
chr20	61471222	61471223	A00252:305:HG52NDSX5:4:1423:8458:7185	60	-
chr20	62034955	62034956	A00252:305:HG52NDSX5:4:2176:3233:33520	60	-
chr20	62948280	62948281	A00252:305:HG52NDSX5:1:2657:9733:21073	60	+
chr20	63874190	63874191	A00252:305:HG52NDSX5:4:1556:27941:21543/1	60	-
chr21	9345291	9345292	A00252:305:HG52NDSX5:3:1409:32542:34084/1	60	-
chr21	15011782	15011783	A00252:305:HG52NDSX5:1:2613:26756:26913	60	-
chr21	15011784	15011785	A00252:305:HG52NDSX5:1:2136:12707:34898	60	-
chr21	19586691	19586692	A00252:305:HG52NDSX5:4:1165:13838:4100	60	+
chr21	28864005	28864006	A00252:305:HG52NDSX5:2:1365:19723:14356	60	+
chr21	31590863	31590864	A00252:305:HG52NDSX5:3:1650:27995:36824/1	60	+
chr21	32098659	32098660	A00252:305:HG52NDSX5:1:2109:10529:2127/1	60	+
chr21	33600760	33600761	A00252:305:HG52NDSX5:4:1670:1750:16423	60	-
chr21	36588291	36588292	A00252:305:HG52NDSX5:3:1170:21414:30749/1	60	+
chr21	37187946	37187947	A00252:305:HG52NDSX5:1:1433:30553:14888	60	-
chr21	37187947	37187948	A00252:305:HG52NDSX5:3:1428:18692:6151/1	60	-
chr21	39211311	39211312	A00252:305:HG52NDSX5:1:1466:13178:10034/1	60	-
chr21	44045025	44045026	A00252:305:HG52NDSX5:1:1366:20717:30264/1	60	+
chr22	17348272	17348273	A00252:305:HG52NDSX5:1:1120:28646:24173	60	-
chr22	17623449	17623450	A00252:305:HG52NDSX5:1:1532:15094:27289/1	60	+
chr22	17650005	17650006	A00252:305:HG52NDSX5:2:2109:2691:35869	60	-
chr22	17682972	17682973	A00252:305:HG52NDSX5:2:1450:12228:20917/1	60	-
chr22	20831449	20831450	A00252:305:HG52NDSX5:2:2660:16315:12430/1	60	+
chr22	26518783	26518784	A00252:305:HG52NDSX5:2:2201:14913:17112/1	60	-
chr22	29889584	29889585	A00252:305:HG52NDSX5:4:2455:1461:16172	60	-
chr22	30102256	30102257	A00252:305:HG52NDSX5:2:2432:6759:1767/1	60	-
chr22	30102257	30102258	A00252:305:HG52NDSX5:1:1154:20265:4899/1	60	-
chr22	30107919	30107920	A00252:305:HG52NDSX5:1:1101:5801:31078/1	60	+
chr22	31415267	31415268	A00252:305:HG52NDSX5:3:1333:14642:6872	60	+
chr22	31991959	31991960	A00252:305:HG52NDSX5:3:1370:11261:26976	60	-
chr22	32369543	32369544	A00252:305:HG52NDSX5:2:1320:9362:14418/1	60	-
chr22	33315724	33315725	A00252:305:HG52NDSX5:3:1558:7771:7310/1	60	-
chr22	37247162	37247163	A00252:305:HG52NDSX5:3:1518:1108:6574/1	60	+
chr22	38144729	38144730	A00252:305:HG52NDSX5:1:2578:21965:32675	60	+
chr22	38167275	38167276	A00252:305:HG52NDSX5:2:2267:30906:18161/1	60	-
chr22	38497713	38497714	A00252:305:HG52NDSX5:1:1145:18521:33974/1	60	+
chr22	38498283	38498284	A00252:305:HG52NDSX5:1:1304:7464:25692	60	-
chr22	40039304	40039305	A00252:305:HG52NDSX5:3:1252:10420:30592/1	60	-
chr22	40069267	40069268	A00252:305:HG52NDSX5:2:1531:25039:20588	60	-
chr22	40081107	40081108	A00252:305:HG52NDSX5:4:2454:31213:33098/1	60	+
chr22	40513867	40513868	A00252:305:HG52NDSX5:2:1204:18159:18912/1	60	-
chr22	40575403	40575404	A00252:305:HG52NDSX5:2:2143:21603:30733	60	-
chr22	41300696	41300697	A00252:305:HG52NDSX5:2:2132:14271:18443/1	60	+
chr22	43027775	43027776	A00252:305:HG52NDSX5:3:1626:31729:31109	60	+
chr22	46861232	46861233	A00252:305:HG52NDSX5:3:2401:29722:10755	60	-
chr22	47677575	47677576	A00252:305:HG52NDSX5:4:2418:30327:28839/1	60	-
chr22	47941674	47941675	A00252:305:HG52NDSX5:2:1166:19967:4006/1	60	+
chr22	50425600	50425601	A00252:305:HG52NDSX5:1:1240:30156:34804	60	-
chr22	50428276	50428277	A00252:305:HG52NDSX5:1:2165:7572:34710/1	60	+
chr3	2270840	2270841	A00252:305:HG52NDSX5:1:2251:17056:3537/1	60	+
chr3	4141287	4141288	A00252:305:HG52NDSX5:1:1104:6253:8688/1	60	+
chr3	4141289	4141290	A00252:305:HG52NDSX5:1:2259:25238:21089/1	60	+
chr3	7116262	7116263	A00252:305:HG52NDSX5:1:1521:9426:35540	60	-
chr3	9748870	9748871	A00252:305:HG52NDSX5:1:1422:28384:2174	60	+
chr3	10878617	10878618	A00252:305:HG52NDSX5:2:2121:26539:34084/1	60	+
chr3	15038455	15038456	A00252:305:HG52NDSX5:1:1110:28673:23657	60	+
chr3	15364860	15364861	A00252:305:HG52NDSX5:4:1106:18855:28103	60	+
chr3	15502134	15502135	A00252:305:HG52NDSX5:3:2446:8929:25410/1	60	+
chr3	16408427	16408428	A00252:305:HG52NDSX5:1:1144:19515:9392/1	60	+
chr3	17484687	17484688	A00252:305:HG52NDSX5:1:1101:25319:32816/1	60	+
chr3	18175865	18175866	A00252:305:HG52NDSX5:1:1143:15040:9439/1	60	+
chr3	23246464	23246465	A00252:305:HG52NDSX5:2:2453:15754:1094	60	+
chr3	23709406	23709407	A00252:305:HG52NDSX5:3:2611:4345:8672/1	60	+
chr3	23850967	23850968	A00252:305:HG52NDSX5:2:1318:29496:30968/1	60	-
chr3	27069997	27069998	A00252:305:HG52NDSX5:4:2571:18728:3865/1	60	-
chr3	33116512	33116513	A00252:305:HG52NDSX5:4:2123:30599:3912/1	60	+
chr3	38535334	38535335	A00252:305:HG52NDSX5:2:2371:30463:29199/1	60	+
chr3	39974051	39974052	A00252:305:HG52NDSX5:1:2148:7563:27179/1	60	-
chr3	47077179	47077180	A00252:305:HG52NDSX5:3:1613:23348:12461	60	-
chr3	47329560	47329561	A00252:305:HG52NDSX5:2:1572:10610:19366	60	-
chr3	47457769	47457770	A00252:305:HG52NDSX5:2:2601:6560:8876/1	60	-
chr3	48602548	48602549	A00252:305:HG52NDSX5:2:1639:14904:18161	60	+
chr3	48930481	48930482	A00252:305:HG52NDSX5:1:2235:23737:32017/1	60	-
chr3	49062687	49062688	A00252:305:HG52NDSX5:1:1160:30318:36683	60	-
chr3	49090077	49090078	A00252:305:HG52NDSX5:3:2501:12554:7921	60	-
chr3	49090078	49090079	A00252:305:HG52NDSX5:1:1107:20898:9878	60	-
chr3	49321320	49321321	A00252:305:HG52NDSX5:1:1159:7536:31454/1	60	+
chr3	49783367	49783368	A00252:305:HG52NDSX5:4:2477:30382:32189/1	60	-
chr3	49783368	49783369	A00252:305:HG52NDSX5:3:2152:12057:17206	60	-
chr3	49783369	49783370	A00252:305:HG52NDSX5:2:1472:13621:35509/1	60	-
chr3	49981856	49981857	A00252:305:HG52NDSX5:1:1159:19931:33317/1	60	+
chr3	50011742	50011743	A00252:305:HG52NDSX5:1:1232:28049:11929	60	-
chr3	50334946	50334947	A00252:305:HG52NDSX5:1:1177:25021:17769/1	60	+
chr3	50352495	50352496	A00252:305:HG52NDSX5:1:2324:7030:35399	60	-
chr3	50352496	50352497	A00252:305:HG52NDSX5:1:1332:1081:32362/1	60	-
chr3	50352497	50352498	A00252:305:HG52NDSX5:2:1454:10682:14763	60	-
chr3	50635591	50635592	A00252:305:HG52NDSX5:2:1537:32127:8970/1	60	+
chr3	52159080	52159081	A00252:305:HG52NDSX5:1:2213:6614:33176/1	60	+
chr3	54840690	54840691	A00252:305:HG52NDSX5:3:2544:25889:3270	60	-
chr3	57124039	57124040	A00252:305:HG52NDSX5:3:2224:14498:34616/1	60	-
chr3	57216523	57216524	A00252:305:HG52NDSX5:1:2572:16242:18944/1	60	+
chr3	61725310	61725311	A00252:305:HG52NDSX5:4:2546:23656:21637	60	+
chr3	62003074	62003075	A00252:305:HG52NDSX5:1:1664:29903:26256	60	-
chr3	65631906	65631907	A00252:305:HG52NDSX5:2:2447:25762:11851/1	60	+
chr3	76167147	76167148	A00252:305:HG52NDSX5:3:1223:29234:15922	60	+
chr3	78905057	78905058	A00252:305:HG52NDSX5:2:2427:26747:6543	60	+
chr3	80467261	80467262	A00252:305:HG52NDSX5:4:2555:7419:12743/1	60	-
chr3	81492589	81492590	A00252:305:HG52NDSX5:4:1421:18584:8907	60	+
chr3	81700335	81700336	A00252:305:HG52NDSX5:1:1107:11957:23077/1	60	+
chr3	81700337	81700338	A00252:305:HG52NDSX5:1:1224:3694:8954/1	60	+
chr3	81835830	81835831	A00252:305:HG52NDSX5:1:1244:4318:27164/1	60	+
chr3	97502370	97502371	A00252:305:HG52NDSX5:2:1135:8748:9627/1	60	+
chr3	100967325	100967326	A00252:305:HG52NDSX5:4:1407:24451:17597/1	60	-
chr3	106089309	106089310	A00252:305:HG52NDSX5:3:2225:13078:14622	60	-
chr3	107162564	107162565	A00252:305:HG52NDSX5:4:1625:11134:13385	60	+
chr3	108518130	108518131	A00252:305:HG52NDSX5:4:1105:32750:33035	60	-
chr3	117745635	117745636	A00252:305:HG52NDSX5:3:2524:4463:8719	60	+
chr3	117745636	117745637	A00252:305:HG52NDSX5:1:1106:8621:20024/1	60	+
chr3	117745637	117745638	A00252:305:HG52NDSX5:1:1611:11496:31140/1	60	+
chr3	117745639	117745640	A00252:305:HG52NDSX5:3:1626:30255:4382	60	+
chr3	117745641	117745642	A00252:305:HG52NDSX5:3:2344:24804:17143	60	+
chr3	121439019	121439020	A00252:305:HG52NDSX5:4:1563:23348:24267	60	-
chr3	121439021	121439022	A00252:305:HG52NDSX5:1:1106:23421:25833	60	-
chr3	125255341	125255342	A00252:305:HG52NDSX5:3:2466:24008:27539	60	-
chr3	129547008	129547009	A00252:305:HG52NDSX5:1:1528:29026:34882	60	-
chr3	130945960	130945961	A00252:305:HG52NDSX5:1:1276:23873:1501	60	+
chr3	130945962	130945963	A00252:305:HG52NDSX5:1:1525:30779:10582	60	+
chr3	131203317	131203318	A00252:305:HG52NDSX5:1:1161:17987:18208	60	+
chr3	136048666	136048667	A00252:305:HG52NDSX5:2:1122:26865:2801	60	-
chr3	138842083	138842084	A00252:305:HG52NDSX5:1:2276:27561:21574/1	60	+
chr3	139806371	139806372	A00252:305:HG52NDSX5:3:1476:1181:14810/1	60	-
chr3	144337898	144337899	A00252:305:HG52NDSX5:4:2642:26304:3583/1	60	+
chr3	148665031	148665032	A00252:305:HG52NDSX5:1:1523:31114:8563	60	-
chr3	150959439	150959440	A00252:305:HG52NDSX5:4:2657:6967:18599/1	60	-
chr3	151103893	151103894	A00252:305:HG52NDSX5:1:1402:13196:20494	60	-
chr3	152660679	152660680	A00252:305:HG52NDSX5:1:2208:11740:16783	60	-
chr3	160002402	160002403	A00252:305:HG52NDSX5:1:1171:15076:33614/1	60	-
chr3	160687782	160687783	A00252:305:HG52NDSX5:2:2442:1362:5635/1	60	-
chr3	162141290	162141291	A00252:305:HG52NDSX5:1:1433:5972:3693	60	-
chr3	174516416	174516417	A00252:305:HG52NDSX5:4:2577:9715:1814	60	-
chr3	174516418	174516419	A00252:305:HG52NDSX5:1:1221:29026:30906	60	-
chr3	179330219	179330220	A00252:305:HG52NDSX5:2:1557:29125:2300	60	-
chr3	180651097	180651098	A00252:305:HG52NDSX5:3:1433:25943:6277	60	-
chr3	184022749	184022750	A00252:305:HG52NDSX5:1:1246:20464:19022/1	60	+
chr3	184062584	184062585	A00252:305:HG52NDSX5:1:1456:29279:4633/1	60	-
chr3	185041086	185041087	A00252:305:HG52NDSX5:2:1678:12762:17018/1	60	+
chr3	186039297	186039298	A00252:305:HG52NDSX5:1:1238:30110:7827	60	+
chr3	186039301	186039302	A00252:305:HG52NDSX5:3:2246:21386:4366/1	60	+
chr3	186410540	186410541	A00252:305:HG52NDSX5:1:2335:12084:21887	60	-
chr3	189074950	189074951	A00252:305:HG52NDSX5:4:1433:18991:10113/1	60	-
chr3	193685103	193685104	A00252:305:HG52NDSX5:4:1235:29496:29496	60	-
chr4	99691	99692	A00252:305:HG52NDSX5:1:1673:13503:14732/1	60	+
chr4	99692	99693	A00252:305:HG52NDSX5:1:1103:20528:23202/1	60	+
chr4	99695	99696	A00252:305:HG52NDSX5:1:1613:25102:19914/1	60	+
chr4	99696	99697	A00252:305:HG52NDSX5:3:1423:3070:36933/1	60	+
chr4	471257	471258	A00252:305:HG52NDSX5:1:2328:27525:16219/1	60	-
chr4	916412	916413	A00252:305:HG52NDSX5:1:1128:7780:11397/1	60	-
chr4	1704146	1704147	A00252:305:HG52NDSX5:1:1328:11415:23484	60	+
chr4	1835107	1835108	A00252:305:HG52NDSX5:4:1434:1208:15045	60	-
chr4	3100329	3100330	A00252:305:HG52NDSX5:1:2153:5249:9612	60	-
chr4	3349567	3349568	A00252:305:HG52NDSX5:3:2112:27172:32080	60	-
chr4	8945069	8945070	A00252:305:HG52NDSX5:1:1103:6515:1407/1	60	+
chr4	8945070	8945071	A00252:305:HG52NDSX5:3:1418:17309:11271/1	60	+
chr4	8945071	8945072	A00252:305:HG52NDSX5:1:2610:6470:11600	60	+
chr4	9593345	9593346	A00252:305:HG52NDSX5:4:1625:7862:8813	60	-
chr4	14406567	14406568	A00252:305:HG52NDSX5:1:2365:4408:30076/1	60	-
chr4	15230400	15230401	A00252:305:HG52NDSX5:1:1171:15637:33113/1	60	-
chr4	22393033	22393034	A00252:305:HG52NDSX5:3:1634:14977:15749	60	+
chr4	31046638	31046639	A00252:305:HG52NDSX5:1:1448:16134:17597	60	-
chr4	32239809	32239810	A00252:305:HG52NDSX5:1:1116:17400:18724	60	-
chr4	39925610	39925611	A00252:305:HG52NDSX5:1:1627:16541:24721/1	60	-
chr4	43744719	43744720	A00252:305:HG52NDSX5:3:1663:32036:27571	60	+
chr4	47813954	47813955	A00252:305:HG52NDSX5:1:1110:16441:9549/1	60	+
chr4	54034286	54034287	A00252:305:HG52NDSX5:1:1347:4282:16266/1	60	+
chr4	55676991	55676992	A00252:305:HG52NDSX5:4:2208:28628:30655/1	60	+
chr4	56415972	56415973	A00252:305:HG52NDSX5:1:1519:8730:11569/1	60	-
chr4	56850615	56850616	A00252:305:HG52NDSX5:4:2405:14190:20369	60	+
chr4	56854748	56854749	A00252:305:HG52NDSX5:2:2477:16577:27727/1	60	-
chr4	58131694	58131695	A00252:305:HG52NDSX5:1:1103:19388:2033/1	60	+
chr4	62768608	62768609	A00252:305:HG52NDSX5:1:1331:16233:15608/1	60	+
chr4	62768609	62768610	A00252:305:HG52NDSX5:3:1408:4381:18787/1	60	+
chr4	64970381	64970382	A00252:305:HG52NDSX5:1:1473:28438:16485	60	+
chr4	81845029	81845030	A00252:305:HG52NDSX5:1:1639:22019:29669	60	-
chr4	82531731	82531732	A00252:305:HG52NDSX5:3:1171:1298:3239/1	60	-
chr4	82671720	82671721	A00252:305:HG52NDSX5:1:2607:32470:26193	60	-
chr4	82970576	82970577	A00252:305:HG52NDSX5:1:2446:17987:1517/1	60	-
chr4	88865127	88865128	A00252:305:HG52NDSX5:3:1510:3703:23938	60	+
chr4	98385866	98385867	A00252:305:HG52NDSX5:1:1118:13413:21621/1	60	+
chr4	108090406	108090407	A00252:305:HG52NDSX5:1:1106:6686:1141/1	60	+
chr4	115311580	115311581	A00252:305:HG52NDSX5:1:1437:13132:6261	60	+
chr4	117265043	117265044	A00252:305:HG52NDSX5:2:1134:11451:26177/1	60	-
chr4	117265044	117265045	A00252:305:HG52NDSX5:1:1106:21531:11224/1	60	-
chr4	118415002	118415003	A00252:305:HG52NDSX5:2:2356:31620:35618	60	-
chr4	122866169	122866170	A00252:305:HG52NDSX5:1:1554:9688:11005/1	60	-
chr4	123682679	123682680	A00252:305:HG52NDSX5:1:2225:5538:9987	60	+
chr4	124128823	124128824	A00252:305:HG52NDSX5:1:1615:2826:13620/1	60	+
chr4	126428575	126428576	A00252:305:HG52NDSX5:1:1152:9742:36558/1	60	+
chr4	128044457	128044458	A00252:305:HG52NDSX5:4:1225:17671:28870/1	60	+
chr4	128300509	128300510	A00252:305:HG52NDSX5:1:1103:9869:5744/1	60	+
chr4	133407102	133407103	A00252:305:HG52NDSX5:1:1321:15501:6449/1	60	+
chr4	133722626	133722627	A00252:305:HG52NDSX5:1:1104:4535:34961/1	60	+
chr4	134280952	134280953	A00252:305:HG52NDSX5:1:1102:14606:8093/1	60	+
chr4	134850598	134850599	A00252:305:HG52NDSX5:2:1466:10890:11584	60	+
chr4	142037511	142037512	A00252:305:HG52NDSX5:4:1670:12156:13870	60	-
chr4	142037512	142037513	A00252:305:HG52NDSX5:3:2274:29749:16814	60	-
chr4	142037513	142037514	A00252:305:HG52NDSX5:1:2340:30346:20447	60	-
chr4	143527075	143527076	A00252:305:HG52NDSX5:3:2152:2428:26960	60	+
chr4	166835888	166835889	A00252:305:HG52NDSX5:3:1246:15835:18521/1	60	+
chr4	167296270	167296271	A00252:305:HG52NDSX5:1:1136:18222:21778/1	60	+
chr4	167296271	167296272	A00252:305:HG52NDSX5:3:2152:14290:18129	60	+
chr4	168780822	168780823	A00252:305:HG52NDSX5:2:1474:7337:14951	60	-
chr4	176832367	176832368	A00252:305:HG52NDSX5:1:1404:21142:27179	60	-
chr4	182540370	182540371	A00252:305:HG52NDSX5:3:2561:16278:5228/1	60	-
chr4	182928986	182928987	A00252:305:HG52NDSX5:4:1243:13602:18129/1	60	-
chr4	188086411	188086412	A00252:305:HG52NDSX5:2:1655:17155:23343/1	60	-
chr5	464060	464061	A00252:305:HG52NDSX5:1:1135:18692:6464	60	-
chr5	464061	464062	A00252:305:HG52NDSX5:3:2416:17598:15530	60	-
chr5	914862	914863	A00252:305:HG52NDSX5:3:1272:26395:30389/1	60	-
chr5	914863	914864	A00252:305:HG52NDSX5:4:2330:17363:1188/1	60	-
chr5	920390	920391	A00252:305:HG52NDSX5:1:1208:26313:2816/1	60	+
chr5	971639	971640	A00252:305:HG52NDSX5:1:1178:20094:23985	60	-
chr5	6131846	6131847	A00252:305:HG52NDSX5:1:1325:5719:7733/1	60	+
chr5	11112306	11112307	A00252:305:HG52NDSX5:2:2276:28366:10441	60	+
chr5	13852411	13852412	A00252:305:HG52NDSX5:4:1632:23583:34945	60	+
chr5	16567119	16567120	A00252:305:HG52NDSX5:1:1645:20862:21840	60	-
chr5	18117965	18117966	A00252:305:HG52NDSX5:1:1109:9435:33395/1	60	+
chr5	18117966	18117967	A00252:305:HG52NDSX5:4:2318:17472:22670	60	+
chr5	18839905	18839906	A00252:305:HG52NDSX5:1:1106:6551:9674/1	60	+
chr5	20363366	20363367	A00252:305:HG52NDSX5:4:2236:28013:18724	60	+
chr5	21362077	21362078	A00252:305:HG52NDSX5:1:1569:30436:34945/1	60	+
chr5	24973280	24973281	A00252:305:HG52NDSX5:1:2660:3848:8876	60	+
chr5	27037293	27037294	A00252:305:HG52NDSX5:1:2607:12138:18255/1	60	-
chr5	27037297	27037298	A00252:305:HG52NDSX5:1:1154:16857:16564/1	60	-
chr5	27990932	27990933	A00252:305:HG52NDSX5:1:1176:16550:28307	60	-
chr5	28874553	28874554	A00252:305:HG52NDSX5:1:1646:13087:3928	60	-
chr5	29564215	29564216	A00252:305:HG52NDSX5:2:2129:6126:7373/1	60	-
chr5	29990365	29990366	A00252:305:HG52NDSX5:1:2261:31765:5744	60	-
chr5	34229475	34229476	A00252:305:HG52NDSX5:2:1377:27932:25222/1	60	-
chr5	38974144	38974145	A00252:305:HG52NDSX5:4:1227:21088:19883/1	60	-
chr5	38991418	38991419	A00252:305:HG52NDSX5:3:2152:16631:16047	60	-
chr5	41733301	41733302	A00252:305:HG52NDSX5:1:2463:24108:7983	60	-
chr5	43663781	43663782	A00252:305:HG52NDSX5:2:2647:9598:9940	60	+
chr5	43663782	43663783	A00252:305:HG52NDSX5:3:2334:12283:24079	60	+
chr5	46239154	46239155	A00252:305:HG52NDSX5:3:2604:2718:36448/1	60	+
chr5	46239155	46239156	A00252:305:HG52NDSX5:1:1148:15266:12493/1	60	+
chr5	46239156	46239157	A00252:305:HG52NDSX5:1:2355:10221:15060/1	60	+
chr5	53650814	53650815	A00252:305:HG52NDSX5:1:1152:9534:34319/1	60	+
chr5	55124821	55124822	A00252:305:HG52NDSX5:1:1122:7419:22451/1	60	+
chr5	55676067	55676068	A00252:305:HG52NDSX5:4:1421:26304:4335/1	60	+
chr5	55676068	55676069	A00252:305:HG52NDSX5:2:1304:26549:11835/1	60	+
chr5	59000842	59000843	A00252:305:HG52NDSX5:2:2606:6325:3239/1	60	+
chr5	63629079	63629080	A00252:305:HG52NDSX5:1:1116:2754:24142	60	-
chr5	63629080	63629081	A00252:305:HG52NDSX5:1:1119:1353:5149/1	60	-
chr5	65646354	65646355	A00252:305:HG52NDSX5:1:1210:14262:23062	60	-
chr5	68546964	68546965	A00252:305:HG52NDSX5:1:1126:6180:7905	60	+
chr5	68546966	68546967	A00252:305:HG52NDSX5:2:1424:7563:6292/1	60	+
chr5	68546967	68546968	A00252:305:HG52NDSX5:3:1361:1199:13495/1	60	+
chr5	68546968	68546969	A00252:305:HG52NDSX5:3:1557:16866:35650/1	60	+
chr5	68546969	68546970	A00252:305:HG52NDSX5:3:1555:5647:5916	60	+
chr5	68546970	68546971	A00252:305:HG52NDSX5:3:2556:2428:36354	60	+
chr5	80157218	80157219	A00252:305:HG52NDSX5:1:1120:5086:15280	60	+
chr5	80673179	80673180	A00252:305:HG52NDSX5:4:2376:7554:32393/1	60	-
chr5	81496895	81496896	A00252:305:HG52NDSX5:1:1109:13123:8030/1	60	+
chr5	81747067	81747068	A00252:305:HG52NDSX5:4:1162:31910:22968	60	-
chr5	82206419	82206420	A00252:305:HG52NDSX5:1:2255:4218:20948/1	60	-
chr5	86795808	86795809	A00252:305:HG52NDSX5:3:2241:6497:4570	60	-
chr5	86795810	86795811	A00252:305:HG52NDSX5:1:2222:16929:22576	60	-
chr5	88196533	88196534	A00252:305:HG52NDSX5:1:1164:17011:29011/1	60	-
chr5	93547387	93547388	A00252:305:HG52NDSX5:1:1101:20916:11318/1	60	+
chr5	93647375	93647376	A00252:305:HG52NDSX5:3:2533:8278:24220/1	60	+
chr5	93665924	93665925	A00252:305:HG52NDSX5:4:2278:23827:13197/1	60	-
chr5	94779520	94779521	A00252:305:HG52NDSX5:1:2638:25635:28040	60	+
chr5	99535283	99535284	A00252:305:HG52NDSX5:1:1578:6777:8688/1	60	+
chr5	100884416	100884417	A00252:305:HG52NDSX5:1:1501:13946:34037	60	+
chr5	101157159	101157160	A00252:305:HG52NDSX5:4:1470:27055:1783	60	-
chr5	122304238	122304239	A00252:305:HG52NDSX5:4:2207:6081:25081/1	60	+
chr5	123546707	123546708	A00252:305:HG52NDSX5:1:1225:6777:7905/1	60	+
chr5	123574065	123574066	A00252:305:HG52NDSX5:3:1257:4996:23171/1	60	+
chr5	128289973	128289974	A00252:305:HG52NDSX5:4:2134:19497:16720	60	+
chr5	128616624	128616625	A00252:305:HG52NDSX5:3:2241:22444:14810/1	60	-
chr5	133444771	133444772	A00252:305:HG52NDSX5:1:1517:2700:6324/1	60	+
chr5	134081092	134081093	A00252:305:HG52NDSX5:2:1277:7672:30624	60	-
chr5	134166856	134166857	A00252:305:HG52NDSX5:1:1167:7699:35869/1	60	+
chr5	134220380	134220381	A00252:305:HG52NDSX5:2:1308:28004:35712/1	60	-
chr5	134441710	134441711	A00252:305:HG52NDSX5:3:2551:26711:23516/1	60	+
chr5	138082462	138082463	A00252:305:HG52NDSX5:3:1541:27434:32377/1	60	+
chr5	138567457	138567458	A00252:305:HG52NDSX5:2:2650:21242:18020	60	-
chr5	138567458	138567459	A00252:305:HG52NDSX5:1:1462:29668:25003	60	-
chr5	150200374	150200375	A00252:305:HG52NDSX5:4:2273:31729:9157/1	60	+
chr5	157027691	157027692	A00252:305:HG52NDSX5:1:2351:6099:26991	60	+
chr5	157296451	157296452	A00252:305:HG52NDSX5:4:1651:1090:27806/1	60	-
chr5	159795640	159795641	A00252:305:HG52NDSX5:1:2546:25509:4805/1	60	+
chr5	168569507	168569508	A00252:305:HG52NDSX5:1:2315:11523:18474	60	-
chr5	171409621	171409622	A00252:305:HG52NDSX5:4:1519:19949:29590/1	60	+
chr5	174870300	174870301	A00252:305:HG52NDSX5:1:2257:25364:25629	60	-
chr5	181227396	181227397	A00252:305:HG52NDSX5:2:1307:17201:28714/1	60	-
chr6	3817486	3817487	A00252:305:HG52NDSX5:2:2312:30599:36104/1	60	+
chr6	7397088	7397089	A00252:305:HG52NDSX5:3:2355:30707:11303/1	60	-
chr6	18306006	18306007	A00252:305:HG52NDSX5:3:1212:21034:2378/1	60	+
chr6	22093693	22093694	A00252:305:HG52NDSX5:1:1230:7129:24017/1	60	+
chr6	24794413	24794414	A00252:305:HG52NDSX5:1:1113:24297:5212	60	-
chr6	25820680	25820681	A00252:305:HG52NDSX5:3:2504:1154:37059	60	-
chr6	27799026	27799027	A00252:305:HG52NDSX5:1:2355:27561:17597	60	+
chr6	28475731	28475732	A00252:305:HG52NDSX5:4:2506:2428:26804/1	60	+
chr6	33645405	33645406	A00252:305:HG52NDSX5:3:2104:31105:36918	60	-
chr6	34286285	34286286	A00252:305:HG52NDSX5:3:1655:13295:36166/1	60	-
chr6	34989229	34989230	A00252:305:HG52NDSX5:1:1361:31159:25019	60	-
chr6	35007926	35007927	A00252:305:HG52NDSX5:2:1549:14253:7044/1	60	-
chr6	35007927	35007928	A00252:305:HG52NDSX5:1:1128:1768:32236	60	-
chr6	38686133	38686134	A00252:305:HG52NDSX5:2:1139:8314:6433	60	-
chr6	41904110	41904111	A00252:305:HG52NDSX5:1:1152:16089:29825	60	+
chr6	42621715	42621716	A00252:305:HG52NDSX5:1:1472:1561:10520/1	60	+
chr6	43345452	43345453	A00252:305:HG52NDSX5:1:2211:31973:27367	60	-
chr6	43464894	43464895	A00252:305:HG52NDSX5:1:1502:27896:25755/1	60	+
chr6	44191913	44191914	A00252:305:HG52NDSX5:1:2321:9453:21308	60	+
chr6	45081054	45081055	A00252:305:HG52NDSX5:1:1330:6596:26193/1	60	+
chr6	48458356	48458357	A00252:305:HG52NDSX5:1:1123:18141:1313/1	60	+
chr6	52462769	52462770	A00252:305:HG52NDSX5:3:1302:15176:32534	60	+
chr6	52556695	52556696	A00252:305:HG52NDSX5:2:1453:24695:17018	60	-
chr6	52683889	52683890	A00252:305:HG52NDSX5:1:1101:15013:2440/1	60	+
chr6	52683890	52683891	A00252:305:HG52NDSX5:1:1530:15031:13964	60	+
chr6	52683891	52683892	A00252:305:HG52NDSX5:2:2520:21178:11271	60	+
chr6	57979383	57979384	A00252:305:HG52NDSX5:3:1229:10836:25269/1	60	-
chr6	67721094	67721095	A00252:305:HG52NDSX5:2:2553:29812:33865/1	60	+
chr6	67721095	67721096	A00252:305:HG52NDSX5:1:1127:1796:14591/1	60	+
chr6	73662436	73662437	A00252:305:HG52NDSX5:4:1549:19190:17848/1	60	-
chr6	73758964	73758965	A00252:305:HG52NDSX5:1:1107:24569:6527/1	60	+
chr6	77288236	77288237	A00252:305:HG52NDSX5:1:1141:29695:2378	60	+
chr6	77288237	77288238	A00252:305:HG52NDSX5:3:2338:24334:12696	60	+
chr6	79979527	79979528	A00252:305:HG52NDSX5:1:1105:9878:24424/1	60	+
chr6	79979528	79979529	A00252:305:HG52NDSX5:3:1339:10664:23938/1	60	+
chr6	80221567	80221568	A00252:305:HG52NDSX5:1:1567:10212:2268/1	60	-
chr6	81081169	81081170	A00252:305:HG52NDSX5:1:1146:9896:21668	60	-
chr6	83162699	83162700	A00252:305:HG52NDSX5:1:2104:26187:4131	60	-
chr6	83162700	83162701	A00252:305:HG52NDSX5:2:1160:16504:9064/1	60	-
chr6	89761248	89761249	A00252:305:HG52NDSX5:1:2449:6750:1783/1	60	+
chr6	90245904	90245905	A00252:305:HG52NDSX5:1:1213:11894:29293/1	60	-
chr6	98603021	98603022	A00252:305:HG52NDSX5:2:2272:10592:17644/1	60	-
chr6	98603022	98603023	A00252:305:HG52NDSX5:1:2414:30508:7545	60	-
chr6	100715850	100715851	A00252:305:HG52NDSX5:2:2676:13901:11256/1	60	+
chr6	108478307	108478308	A00252:305:HG52NDSX5:2:1276:12445:20196/1	60	-
chr6	109808764	109808765	A00252:305:HG52NDSX5:1:1528:18620:21433	60	-
chr6	116553043	116553044	A00252:305:HG52NDSX5:4:1652:32732:14278	60	+
chr6	123740278	123740279	A00252:305:HG52NDSX5:1:2536:23158:28635	60	+
chr6	134990729	134990730	A00252:305:HG52NDSX5:2:1373:20356:28541/1	60	+
chr6	135010159	135010160	A00252:305:HG52NDSX5:1:1302:28583:13354	60	-
chr6	142779881	142779882	A00252:305:HG52NDSX5:1:1105:6542:7279/1	60	+
chr6	142779882	142779883	A00252:305:HG52NDSX5:1:2104:27877:13823	60	+
chr6	142779883	142779884	A00252:305:HG52NDSX5:2:1447:19849:25567	60	+
chr6	156761660	156761661	A00252:305:HG52NDSX5:3:2306:22761:27915	60	-
chr6	159686550	159686551	A00252:305:HG52NDSX5:2:2426:17056:12743/1	60	-
chr6	159742608	159742609	A00252:305:HG52NDSX5:4:1577:5312:3771	60	-
chr6	163035447	163035448	A00252:305:HG52NDSX5:2:1330:4806:34021/1	60	-
chr6	163476192	163476193	A00252:305:HG52NDSX5:1:1312:17788:12884/1	60	+
chr7	1199693	1199694	A00252:305:HG52NDSX5:3:1140:9724:31892/1	60	-
chr7	1527753	1527754	A00252:305:HG52NDSX5:3:1161:28058:14387/1	60	+
chr7	8080653	8080654	A00252:305:HG52NDSX5:1:1115:9100:3286/1	60	+
chr7	8801120	8801121	A00252:305:HG52NDSX5:1:1104:25690:7529/1	60	+
chr7	8801121	8801122	A00252:305:HG52NDSX5:1:1467:26458:4726	60	+
chr7	10979472	10979473	A00252:305:HG52NDSX5:1:1151:5095:13072/1	60	+
chr7	11728400	11728401	A00252:305:HG52NDSX5:1:1411:16098:21198	60	-
chr7	12371980	12371981	A00252:305:HG52NDSX5:1:1342:21884:24298/1	60	+
chr7	16241971	16241972	A00252:305:HG52NDSX5:1:1659:28872:27414/1	60	+
chr7	16241973	16241974	A00252:305:HG52NDSX5:2:2225:5077:13573	60	+
chr7	16404684	16404685	A00252:305:HG52NDSX5:1:1110:5267:32816/1	60	+
chr7	16404686	16404687	A00252:305:HG52NDSX5:3:2219:8567:29731/1	60	+
chr7	16742578	16742579	A00252:305:HG52NDSX5:3:2111:17327:9987/1	60	-
chr7	17724640	17724641	A00252:305:HG52NDSX5:1:1142:30852:13683	60	-
chr7	17724642	17724643	A00252:305:HG52NDSX5:1:1420:4318:10880	60	-
chr7	17877204	17877205	A00252:305:HG52NDSX5:1:1116:20193:34741/1	60	+
chr7	18054408	18054409	A00252:305:HG52NDSX5:2:2321:4209:11193	60	+
chr7	23084938	23084939	A00252:305:HG52NDSX5:1:1410:8097:33270/1	60	+
chr7	23544724	23544725	A00252:305:HG52NDSX5:3:2125:29008:21073	60	-
chr7	24732033	24732034	A00252:305:HG52NDSX5:3:1332:1334:19366/1	60	-
chr7	24732034	24732035	A00252:305:HG52NDSX5:1:1463:16975:20275	60	-
chr7	24732035	24732036	A00252:305:HG52NDSX5:2:1171:8901:28056/1	60	-
chr7	24732037	24732038	A00252:305:HG52NDSX5:2:2107:17146:4852/1	60	-
chr7	31189737	31189738	A00252:305:HG52NDSX5:1:2129:11758:19163/1	60	+
chr7	33035664	33035665	A00252:305:HG52NDSX5:1:1214:9462:26835/1	60	+
chr7	33035665	33035666	A00252:305:HG52NDSX5:3:2152:25690:6120	60	+
chr7	33035666	33035667	A00252:305:HG52NDSX5:2:2113:5665:12649	60	+
chr7	33349875	33349876	A00252:305:HG52NDSX5:1:1117:18222:5087/1	60	+
chr7	33439663	33439664	A00252:305:HG52NDSX5:3:2316:3694:33818/1	60	-
chr7	33584297	33584298	A00252:305:HG52NDSX5:4:2555:23240:23484/1	60	+
chr7	37694623	37694624	A00252:305:HG52NDSX5:1:1104:22001:15076/1	60	+
chr7	37694624	37694625	A00252:305:HG52NDSX5:1:2432:16559:34397/1	60	+
chr7	37694625	37694626	A00252:305:HG52NDSX5:1:2133:9805:11616/1	60	+
chr7	37797187	37797188	A00252:305:HG52NDSX5:1:2651:15763:12790	60	-
chr7	39896760	39896761	A00252:305:HG52NDSX5:1:2672:15347:22498/1	60	+
chr7	44053892	44053893	A00252:305:HG52NDSX5:1:1655:1380:36980/1	60	+
chr7	48079352	48079353	A00252:305:HG52NDSX5:1:2111:7943:26678/1	60	+
chr7	51494120	51494121	A00252:305:HG52NDSX5:2:1646:28239:9251/1	60	+
chr7	59296589	59296590	A00252:305:HG52NDSX5:4:2332:19352:22858/1	60	-
chr7	62785637	62785638	A00252:305:HG52NDSX5:1:1534:4987:6746	60	-
chr7	64122897	64122898	A00252:305:HG52NDSX5:1:1609:14145:26021/1	60	-
chr7	66071405	66071406	A00252:305:HG52NDSX5:3:1106:29062:26303/1	60	+
chr7	68085979	68085980	A00252:305:HG52NDSX5:3:2173:30680:3709	60	-
chr7	72893383	72893384	A00252:305:HG52NDSX5:1:2672:15790:7200	60	-
chr7	72981616	72981617	A00252:305:HG52NDSX5:1:2205:11912:1955	60	+
chr7	73402000	73402001	A00252:305:HG52NDSX5:1:2304:9625:5760	60	+
chr7	74716046	74716047	A00252:305:HG52NDSX5:2:2230:18032:8860/1	60	+
chr7	74958957	74958958	A00252:305:HG52NDSX5:1:1534:24117:4272	60	-
chr7	76069894	76069895	A00252:305:HG52NDSX5:1:2475:6912:34538/1	60	+
chr7	84029125	84029126	A00252:305:HG52NDSX5:1:1538:26847:26412/1	60	+
chr7	87453409	87453410	A00252:305:HG52NDSX5:1:1233:13078:26021/1	60	+
chr7	90261249	90261250	A00252:305:HG52NDSX5:3:2518:21531:21997/1	60	+
chr7	91858538	91858539	A00252:305:HG52NDSX5:1:1271:4354:9721/1	60	-
chr7	92059675	92059676	A00252:305:HG52NDSX5:1:1113:10999:6355/1	60	+
chr7	97294785	97294786	A00252:305:HG52NDSX5:3:1248:10086:12414/1	60	-
chr7	99125339	99125340	A00252:305:HG52NDSX5:2:2621:19687:29418/1	60	+
chr7	99356418	99356419	A00252:305:HG52NDSX5:3:1114:4481:19930/1	60	-
chr7	108512900	108512901	A00252:305:HG52NDSX5:4:2676:30056:7326	60	+
chr7	111545525	111545526	A00252:305:HG52NDSX5:4:1162:9471:17989/1	60	-
chr7	115483304	115483305	A00252:305:HG52NDSX5:1:1101:13349:14215/1	60	+
chr7	115483305	115483306	A00252:305:HG52NDSX5:3:2152:18304:24737	60	+
chr7	116718169	116718170	A00252:305:HG52NDSX5:3:1141:10041:11553/1	60	-
chr7	119118129	119118130	A00252:305:HG52NDSX5:1:1564:26377:35430/1	60	+
chr7	120941510	120941511	A00252:305:HG52NDSX5:3:2551:30752:20149	60	-
chr7	121142551	121142552	A00252:305:HG52NDSX5:1:1164:8929:25347	60	-
chr7	122047685	122047686	A00252:305:HG52NDSX5:3:2356:17969:23657/1	60	+
chr7	124841340	124841341	A00252:305:HG52NDSX5:1:1570:19099:12618	60	-
chr7	128861949	128861950	A00252:305:HG52NDSX5:1:1556:21504:16595/1	60	+
chr7	128995613	128995614	A00252:305:HG52NDSX5:1:2468:8712:29230/1	60	-
chr7	130186708	130186709	A00252:305:HG52NDSX5:1:1258:31403:28917	60	-
chr7	130186710	130186711	A00252:305:HG52NDSX5:1:1160:23583:18192/1	60	-
chr7	135698238	135698239	A00252:305:HG52NDSX5:2:2552:28574:29559/1	60	+
chr7	136247828	136247829	A00252:305:HG52NDSX5:2:2130:14091:14998/1	60	-
chr7	137838365	137838366	A00252:305:HG52NDSX5:1:1106:20283:30671/1	60	+
chr7	141056996	141056997	A00252:305:HG52NDSX5:1:1201:10493:12649/1	60	+
chr7	143427298	143427299	A00252:305:HG52NDSX5:2:1161:2266:10770/1	60	+
chr7	147101168	147101169	A00252:305:HG52NDSX5:1:1102:30852:28745/1	60	+
chr7	147101169	147101170	A00252:305:HG52NDSX5:2:2650:18511:3020	60	+
chr7	148078177	148078178	A00252:305:HG52NDSX5:1:2649:10981:6417/1	60	+
chr7	150525769	150525770	A00252:305:HG52NDSX5:1:2214:28782:30765/1	60	-
chr7	150567878	150567879	A00252:305:HG52NDSX5:3:1248:6126:28134	60	-
chr7	150703592	150703593	A00252:305:HG52NDSX5:3:1442:29125:31391	60	-
chr7	150703593	150703594	A00252:305:HG52NDSX5:3:2113:19171:7858	60	-
chr7	151477176	151477177	A00252:305:HG52NDSX5:1:2343:13711:8077/1	60	-
chr7	151477178	151477179	A00252:305:HG52NDSX5:4:2223:12174:12806/1	60	-
chr7	152401122	152401123	A00252:305:HG52NDSX5:4:1351:17969:11882	60	+
chr7	155666586	155666587	A00252:305:HG52NDSX5:1:1102:19759:26005/1	60	+
chr7	155666588	155666589	A00252:305:HG52NDSX5:2:2301:30065:16297	60	+
chr8	8754825	8754826	A00252:305:HG52NDSX5:1:1230:25147:33395	60	+
chr8	11969698	11969699	A00252:305:HG52NDSX5:1:2252:28040:16548/1	60	+
chr8	22265418	22265419	A00252:305:HG52NDSX5:4:1261:16369:33191/1	60	-
chr8	24096126	24096127	A00252:305:HG52NDSX5:3:1432:27100:20024	60	-
chr8	26187689	26187690	A00252:305:HG52NDSX5:1:1451:6415:18145/1	60	-
chr8	26458494	26458495	A00252:305:HG52NDSX5:3:2536:19126:6558	60	+
chr8	28707363	28707364	A00252:305:HG52NDSX5:1:1159:9001:25692/1	60	+
chr8	33602690	33602691	A00252:305:HG52NDSX5:4:1453:22697:28964/1	60	-
chr8	37690836	37690837	A00252:305:HG52NDSX5:4:2671:20817:25864/1	60	-
chr8	38482542	38482543	A00252:305:HG52NDSX5:1:1478:10592:7216	60	+
chr8	41350617	41350618	A00252:305:HG52NDSX5:3:1311:8287:4570/1	60	-
chr8	48717128	48717129	A00252:305:HG52NDSX5:3:2470:17219:22044/1	60	+
chr8	58814853	58814854	A00252:305:HG52NDSX5:1:1102:21377:26459/1	60	+
chr8	60783868	60783869	A00252:305:HG52NDSX5:3:2231:13069:18771/1	60	-
chr8	60783869	60783870	A00252:305:HG52NDSX5:2:2650:6515:19664	60	-
chr8	61505376	61505377	A00252:305:HG52NDSX5:4:1373:12102:33442/1	60	+
chr8	62100773	62100774	A00252:305:HG52NDSX5:4:2359:14018:11835	60	-
chr8	65620371	65620372	A00252:305:HG52NDSX5:3:1321:2220:29763/1	60	+
chr8	67018885	67018886	A00252:305:HG52NDSX5:1:1366:27498:20713/1	60	+
chr8	73320625	73320626	A00252:305:HG52NDSX5:3:2368:25256:36746/1	60	+
chr8	82443319	82443320	A00252:305:HG52NDSX5:2:1301:4869:27085/1	60	+
chr8	82888446	82888447	A00252:305:HG52NDSX5:2:2472:10312:1846	60	-
chr8	86655283	86655284	A00252:305:HG52NDSX5:1:1111:20799:29309/1	60	+
chr8	86655284	86655285	A00252:305:HG52NDSX5:4:2101:1136:3490	60	+
chr8	86655285	86655286	A00252:305:HG52NDSX5:1:2144:6759:22153	60	+
chr8	90192052	90192053	A00252:305:HG52NDSX5:1:2414:20274:4601	60	+
chr8	98221150	98221151	A00252:305:HG52NDSX5:1:1348:17842:2769/1	60	+
chr8	98669546	98669547	A00252:305:HG52NDSX5:1:1107:13783:30874/1	60	+
chr8	99127866	99127867	A00252:305:HG52NDSX5:1:1108:3911:33755/1	60	+
chr8	99127868	99127869	A00252:305:HG52NDSX5:2:1577:31602:24909	60	+
chr8	99976031	99976032	A00252:305:HG52NDSX5:1:2558:32334:10582/1	60	-
chr8	100039605	100039606	A00252:305:HG52NDSX5:3:2163:19226:26177	60	-
chr8	101987954	101987955	A00252:305:HG52NDSX5:1:2648:2437:12633	60	-
chr8	103400452	103400453	A00252:305:HG52NDSX5:1:1132:7419:4100/1	60	+
chr8	104192368	104192369	A00252:305:HG52NDSX5:1:1167:3884:16986/1	60	-
chr8	104390643	104390644	A00252:305:HG52NDSX5:3:1236:15600:16172/1	60	-
chr8	106340538	106340539	A00252:305:HG52NDSX5:4:2146:5728:10723	60	-
chr8	106340539	106340540	A00252:305:HG52NDSX5:1:1104:2636:19523	60	-
chr8	113578497	113578498	A00252:305:HG52NDSX5:1:1124:6045:33880/1	60	+
chr8	121516999	121517000	A00252:305:HG52NDSX5:1:2240:30120:4241	60	+
chr8	123102775	123102776	A00252:305:HG52NDSX5:3:1114:23086:20306	60	-
chr8	123102776	123102777	A00252:305:HG52NDSX5:1:2656:24062:10473/1	60	-
chr8	129107053	129107054	A00252:305:HG52NDSX5:2:1149:12192:20541	60	+
chr8	129137725	129137726	A00252:305:HG52NDSX5:3:1141:19940:10535/1	60	-
chr8	129308383	129308384	A00252:305:HG52NDSX5:1:1564:20871:26647	60	+
chr8	132434008	132434009	A00252:305:HG52NDSX5:4:2432:18331:1830/1	60	-
chr8	132810374	132810375	A00252:305:HG52NDSX5:1:2137:27362:18380/1	60	+
chr8	134195975	134195976	A00252:305:HG52NDSX5:4:2316:4426:22842/1	60	-
chr8	136931841	136931842	A00252:305:HG52NDSX5:4:1612:6922:36119	60	-
chr8	143176982	143176983	A00252:305:HG52NDSX5:3:1571:21224:28541	60	+
chr8	144295334	144295335	A00252:305:HG52NDSX5:4:1120:11460:27759	60	+
chr9	2486505	2486506	A00252:305:HG52NDSX5:1:1133:12301:11083/1	60	+
chr9	3417290	3417291	A00252:305:HG52NDSX5:1:1410:15600:35556/1	60	+
chr9	6793686	6793687	A00252:305:HG52NDSX5:4:1143:28989:4539/1	60	+
chr9	11843375	11843376	A00252:305:HG52NDSX5:1:1103:7988:2519/1	60	+
chr9	14897846	14897847	A00252:305:HG52NDSX5:2:1135:23836:34413	60	+
chr9	17472534	17472535	A00252:305:HG52NDSX5:1:1201:10095:14747	60	+
chr9	17472535	17472536	A00252:305:HG52NDSX5:1:1110:5032:21167	60	+
chr9	17472539	17472540	A00252:305:HG52NDSX5:4:1401:19623:36761	60	+
chr9	17795134	17795135	A00252:305:HG52NDSX5:1:2651:23845:10692/1	60	+
chr9	20980655	20980656	A00252:305:HG52NDSX5:4:1462:6090:29324	60	-
chr9	20980656	20980657	A00252:305:HG52NDSX5:3:2152:6307:29669	60	-
chr9	20980657	20980658	A00252:305:HG52NDSX5:1:1251:31476:26944	60	-
chr9	28038493	28038494	A00252:305:HG52NDSX5:4:2352:18873:31360/1	60	-
chr9	31636891	31636892	A00252:305:HG52NDSX5:3:1317:22634:26944	60	-
chr9	33018656	33018657	A00252:305:HG52NDSX5:3:1163:15022:16423	60	+
chr9	33430337	33430338	A00252:305:HG52NDSX5:2:2315:19045:36198	60	-
chr9	33843273	33843274	A00252:305:HG52NDSX5:1:1232:3893:31876/1	60	-
chr9	33966746	33966747	A00252:305:HG52NDSX5:1:2377:11731:27226	60	-
chr9	33988564	33988565	A00252:305:HG52NDSX5:1:1164:3604:7075	60	-
chr9	34608089	34608090	A00252:305:HG52NDSX5:1:1121:19045:8202/1	60	-
chr9	35629935	35629936	A00252:305:HG52NDSX5:1:1252:16857:23453/1	60	-
chr9	37303836	37303837	A00252:305:HG52NDSX5:4:1362:26033:17143/1	60	+
chr9	37451042	37451043	A00252:305:HG52NDSX5:1:2328:9525:6934	60	-
chr9	40023835	40023836	A00252:305:HG52NDSX5:1:2104:26042:7670/1	60	+
chr9	40543994	40543995	A00252:305:HG52NDSX5:1:2472:5113:8469	60	-
chr9	41441102	41441103	A00252:305:HG52NDSX5:3:2152:7581:19852	60	-
chr9	41441103	41441104	A00252:305:HG52NDSX5:1:1125:8513:13041	60	-
chr9	43017179	43017180	A00252:305:HG52NDSX5:2:2632:6280:25676/1	60	+
chr9	68279194	68279195	A00252:305:HG52NDSX5:4:2657:10366:34006/1	60	-
chr9	71876953	71876954	A00252:305:HG52NDSX5:2:1106:6162:3364/1	60	-
chr9	71876954	71876955	A00252:305:HG52NDSX5:1:1655:27471:36855	60	-
chr9	73250367	73250368	A00252:305:HG52NDSX5:1:2539:14443:32518/1	60	-
chr9	73675518	73675519	A00252:305:HG52NDSX5:1:1321:8106:27774	60	-
chr9	74020577	74020578	A00252:305:HG52NDSX5:1:1250:23882:13573	60	-
chr9	74020579	74020580	A00252:305:HG52NDSX5:1:1273:9308:14387/1	60	-
chr9	74269870	74269871	A00252:305:HG52NDSX5:2:1207:11568:18051	60	+
chr9	74863238	74863239	A00252:305:HG52NDSX5:4:1426:17571:30984/1	60	+
chr9	75754737	75754738	A00252:305:HG52NDSX5:3:1325:5674:21559/1	60	+
chr9	76953267	76953268	A00252:305:HG52NDSX5:1:1338:27896:31172/1	60	-
chr9	88278715	88278716	A00252:305:HG52NDSX5:1:1167:25690:32863	60	-
chr9	89510901	89510902	A00252:305:HG52NDSX5:1:1172:4499:3427/1	60	+
chr9	90029839	90029840	A00252:305:HG52NDSX5:3:2404:26259:14152	60	-
chr9	100001180	100001181	A00252:305:HG52NDSX5:1:2259:29586:5760	60	-
chr9	105722525	105722526	A00252:305:HG52NDSX5:1:1170:28872:20619	60	+
chr9	111475617	111475618	A00252:305:HG52NDSX5:2:1173:7383:28557/1	60	+
chr9	111475910	111475911	A00252:305:HG52NDSX5:1:2507:14082:11819	60	-
chr9	117461973	117461974	A00252:305:HG52NDSX5:4:2271:15013:27743	60	+
chr9	118756256	118756257	A00252:305:HG52NDSX5:4:2360:1687:26772/1	60	+
chr9	121671032	121671033	A00252:305:HG52NDSX5:1:2323:20482:8343	60	+
chr9	121953456	121953457	A00252:305:HG52NDSX5:2:1360:27236:21981	60	-
chr9	122994583	122994584	A00252:305:HG52NDSX5:1:1118:6117:15092/1	60	+
chr9	124082141	124082142	A00252:305:HG52NDSX5:2:1325:15646:11209/1	60	+
chr9	128571778	128571779	A00252:305:HG52NDSX5:1:1236:16929:34350/1	60	+
chr9	128574667	128574668	A00252:305:HG52NDSX5:2:1544:18891:31046	60	-
chr9	128963224	128963225	A00252:305:HG52NDSX5:1:2422:20455:29152/1	60	-
chr9	130105154	130105155	A00252:305:HG52NDSX5:1:1140:4372:36902	60	+
chr9	132679512	132679513	A00252:305:HG52NDSX5:1:1117:23104:11757/1	60	+
chr9	135459589	135459590	A00252:305:HG52NDSX5:4:2465:19000:21026	60	-
chr9	135875880	135875881	A00252:305:HG52NDSX5:1:1122:11740:7670/1	60	+
chr9	135875881	135875882	A00252:305:HG52NDSX5:4:2678:29821:13964	60	+
chr9	136459160	136459161	A00252:305:HG52NDSX5:1:1146:19813:11256/1	60	-
chr9	136537967	136537968	A00252:305:HG52NDSX5:1:2120:18195:4570/1	60	-
chr9	136768978	136768979	A00252:305:HG52NDSX5:1:1224:29622:22263	60	+
chr9	136917489	136917490	A00252:305:HG52NDSX5:3:2328:18602:28761/1	60	-
chrX	7978707	7978708	A00252:305:HG52NDSX5:3:2152:16938:7404	60	+
chrX	7978708	7978709	A00252:305:HG52NDSX5:4:2212:12391:3537/1	60	+
chrX	9630689	9630690	A00252:305:HG52NDSX5:2:2463:27968:11224/1	60	+
chrX	10884950	10884951	A00252:305:HG52NDSX5:3:1266:26042:33692	60	-
chrX	13744345	13744346	A00252:305:HG52NDSX5:1:1244:8585:3114/1	60	+
chrX	24489587	24489588	A00252:305:HG52NDSX5:1:2613:10502:33238	60	-
chrX	40038016	40038017	A00252:305:HG52NDSX5:2:2130:12879:32002	60	+
chrX	40658266	40658267	A00252:305:HG52NDSX5:3:1161:26051:27727/1	60	+
chrX	43746445	43746446	A00252:305:HG52NDSX5:1:1373:18150:11381/1	60	-
chrX	44842262	44842263	A00252:305:HG52NDSX5:4:1469:1949:23844/1	60	-
chrX	45989030	45989031	A00252:305:HG52NDSX5:2:1439:25789:9518/1	60	-
chrX	45989032	45989033	A00252:305:HG52NDSX5:1:1170:12057:11318/1	60	-
chrX	45989035	45989036	A00252:305:HG52NDSX5:2:2106:30201:33035	60	-
chrX	47898870	47898871	A00252:305:HG52NDSX5:4:1541:20229:14951	60	-
chrX	48582603	48582604	A00252:305:HG52NDSX5:1:1101:15835:32612/1	60	+
chrX	48582604	48582605	A00252:305:HG52NDSX5:3:2427:10728:23735/1	60	+
chrX	68802959	68802960	A00252:305:HG52NDSX5:1:1301:3631:17644/1	60	-
chrX	71311526	71311527	A00252:305:HG52NDSX5:3:2152:11360:15154	60	-
chrX	71311527	71311528	A00252:305:HG52NDSX5:1:1372:29270:33802	60	-
chrX	71540172	71540173	A00252:305:HG52NDSX5:1:1161:16550:30937/1	60	+
chrX	71540173	71540174	A00252:305:HG52NDSX5:1:2103:31331:32737	60	+
chrX	73579439	73579440	A00252:305:HG52NDSX5:1:2446:10267:7373	60	-
chrX	78163926	78163927	A00252:305:HG52NDSX5:1:1626:2410:34444	60	-
chrX	85091977	85091978	A00252:305:HG52NDSX5:4:1645:26820:21324	60	-
chrX	85091978	85091979	A00252:305:HG52NDSX5:2:2107:22752:23672/1	60	-
chrX	91734804	91734805	A00252:305:HG52NDSX5:1:2654:31186:16830	60	+
chrX	97272204	97272205	A00252:305:HG52NDSX5:1:2129:17779:12148/1	60	+
chrX	108172141	108172142	A00252:305:HG52NDSX5:4:2301:25663:5697/1	60	-
chrX	117028025	117028026	A00252:305:HG52NDSX5:2:2142:7527:21512	60	-
chrX	118151584	118151585	A00252:305:HG52NDSX5:1:2553:31186:22874	60	-
chrX	118388486	118388487	A00252:305:HG52NDSX5:1:1119:12608:15687/1	60	-
chrX	123008333	123008334	A00252:305:HG52NDSX5:4:2317:18837:36276/1	60	+
chrX	123623085	123623086	A00252:305:HG52NDSX5:3:1125:25012:1939/1	60	-
chrX	124067860	124067861	A00252:305:HG52NDSX5:4:2557:12527:12853/1	60	-
chrX	129029184	129029185	A00252:305:HG52NDSX5:2:1302:13114:18380/1	60	+
chrX	129766290	129766291	A00252:305:HG52NDSX5:4:1371:9588:21324/1	60	-
chrX	130235003	130235004	A00252:305:HG52NDSX5:1:2666:24948:29606/1	60	-
chrX	130235004	130235005	A00252:305:HG52NDSX5:1:1209:29704:10128	60	-
chrX	130306435	130306436	A00252:305:HG52NDSX5:1:1334:27453:21198	60	-
chrX	130597101	130597102	A00252:305:HG52NDSX5:2:1213:32705:20870	60	+
chrX	135417973	135417974	A00252:305:HG52NDSX5:3:1449:24117:5713	60	-
chrX	141899363	141899364	A00252:305:HG52NDSX5:1:1126:6922:7341/1	60	+
chrX	141899364	141899365	A00252:305:HG52NDSX5:3:2152:8052:23046/1	60	+
chrX	141899365	141899366	A00252:305:HG52NDSX5:1:2573:26793:30765/1	60	+
chrX	148105657	148105658	A00252:305:HG52NDSX5:3:1305:29414:17300	60	+
chrX	150859673	150859674	A00252:305:HG52NDSX5:3:1529:9227:9893/1	60	+
chrX	153720731	153720732	A00252:305:HG52NDSX5:1:2433:27688:2284/1	60	-
chrX	153917584	153917585	A00252:305:HG52NDSX5:3:2203:30834:10488/1	60	-
chrX	153931855	153931856	A00252:305:HG52NDSX5:1:1245:28284:6825	60	+
chrX	153931859	153931860	A00252:305:HG52NDSX5:3:1250:30915:3897	60	+
chrX	154790714	154790715	A00252:305:HG52NDSX5:1:2224:21441:13792	60	+
chrY	56842398	56842399	A00252:305:HG52NDSX5:3:2146:5439:11099	60	-
