# Supplementary material for: HIV-1 capsid stability enables inositol phosphate-independent infection of target cells and promotes integration into genes
Source: PLoS Pathog. 2023 Jun 2;19(6):e1011423. doi: 10.1371/journal.ppat.1011423 (PMC10266667; doi:10.1371/journal.ppat.1011423)
Supplement: S3 Data — (TAR.GZ) [file ppat.1011423.s014.tar.gz › IPPK_KO/CA_P38A/Unique_hg38_integration_sites/9055-GS-0012.bed]

chr1	15745440	15745441	A00252:305:HG52NDSX5:2:1570:5077:14606	60	+
chr1	25456019	25456020	A00252:305:HG52NDSX5:1:1274:16188:24862/1	60	+
chr1	26936368	26936369	A00252:305:HG52NDSX5:1:1238:28022:22905	60	+
chr1	44054874	44054875	A00252:305:HG52NDSX5:2:2129:11180:15812	60	-
chr1	52473741	52473742	A00252:305:HG52NDSX5:1:1148:29089:9439	60	-
chr1	52708970	52708971	A00252:305:HG52NDSX5:1:1474:17879:30295	60	+
chr1	62176678	62176679	A00252:305:HG52NDSX5:1:2129:8847:32972	60	+
chr1	77909341	77909342	A00252:305:HG52NDSX5:4:2227:17942:36292	60	+
chr1	107234217	107234218	A00252:305:HG52NDSX5:1:2322:21169:34115	60	-
chr1	111423636	111423637	A00252:305:HG52NDSX5:3:1141:14244:31172	60	+
chr1	145701126	145701127	A00252:305:HG52NDSX5:3:1543:30508:22608/1	60	+
chr1	150995013	150995014	A00252:305:HG52NDSX5:3:2554:2600:31923	60	+
chr1	153832136	153832137	A00252:305:HG52NDSX5:3:2218:17445:22122/1	60	+
chr1	179431236	179431237	A00252:305:HG52NDSX5:2:1236:25437:2143/1	60	-
chr1	186293662	186293663	A00252:305:HG52NDSX5:3:2260:10447:17989	60	+
chr1	205055108	205055109	A00252:305:HG52NDSX5:2:2235:7319:4742/1	60	-
chr1	213068407	213068408	A00252:305:HG52NDSX5:3:2622:1561:4946	60	+
chr1	227111579	227111580	A00252:305:HG52NDSX5:4:2254:21938:28557/1	60	-
chr1	230892705	230892706	A00252:305:HG52NDSX5:3:1644:9616:18928/1	60	-
chr1	231253063	231253064	A00252:305:HG52NDSX5:3:2312:22887:10848	60	-
chr1	234853841	234853842	A00252:305:HG52NDSX5:3:2173:9362:2738/1	60	-
chr1	238923230	238923231	A00252:305:HG52NDSX5:3:1416:23963:32377/1	60	-
chr1	240570383	240570384	A00252:305:HG52NDSX5:3:1431:9742:34867	60	+
chr10	897824	897825	A00252:305:HG52NDSX5:4:2506:21685:22169/1	60	-
chr10	3863129	3863130	A00252:305:HG52NDSX5:4:1117:6542:17550/1	60	+
chr10	8177806	8177807	A00252:305:HG52NDSX5:1:1259:5086:4726/1	60	-
chr10	14004463	14004464	A00252:305:HG52NDSX5:2:2530:7346:28557	60	+
chr10	22048288	22048289	A00252:305:HG52NDSX5:3:1122:27082:4961/1	60	+
chr10	23685975	23685976	A00252:305:HG52NDSX5:1:2363:1895:36589	60	-
chr10	30435647	30435648	A00252:305:HG52NDSX5:1:1506:17707:18286/1	60	-
chr10	52643195	52643196	A00252:305:HG52NDSX5:4:2548:12210:9706	60	-
chr10	67821437	67821438	A00252:305:HG52NDSX5:4:1441:22318:18349/1	60	+
chr10	74337211	74337212	A00252:305:HG52NDSX5:1:1435:13937:26443/1	60	+
chr10	89714130	89714131	A00252:305:HG52NDSX5:3:2151:10095:36605	60	-
chr10	89714131	89714132	A00252:305:HG52NDSX5:1:1137:16043:34194	60	-
chr10	94578155	94578156	A00252:305:HG52NDSX5:3:1151:2691:7999/1	60	+
chr10	100492414	100492415	A00252:305:HG52NDSX5:1:2254:16134:5916	60	+
chr10	107682039	107682040	A00252:305:HG52NDSX5:2:1525:11559:27524	60	-
chr10	110945690	110945691	A00252:305:HG52NDSX5:2:2613:3206:33473/1	60	-
chr10	114745486	114745487	A00252:305:HG52NDSX5:4:1347:1344:33066	60	+
chr10	123070809	123070810	A00252:305:HG52NDSX5:4:1113:28890:24064	60	+
chr10	125349332	125349333	A00252:305:HG52NDSX5:4:2603:15754:22232/1	60	+
chr11	337573	337574	A00252:305:HG52NDSX5:1:1363:30608:35493	60	-
chr11	8676490	8676491	A00252:305:HG52NDSX5:1:1157:8748:4554	60	+
chr11	10235423	10235424	A00252:305:HG52NDSX5:3:2107:12418:10066/1	60	-
chr11	10235426	10235427	A00252:305:HG52NDSX5:1:1440:30816:27148/1	60	-
chr11	10235427	10235428	A00252:305:HG52NDSX5:2:2627:26738:18302/1	60	-
chr11	46080762	46080763	A00252:305:HG52NDSX5:4:1518:26124:30201/1	60	-
chr11	46144534	46144535	A00252:305:HG52NDSX5:2:2454:31069:16063/1	60	+
chr11	55026600	55026601	A00252:305:HG52NDSX5:1:1105:21423:35055/1	60	+
chr11	61359942	61359943	A00252:305:HG52NDSX5:4:2562:2058:33896/1	60	+
chr11	61981972	61981973	A00252:305:HG52NDSX5:2:1458:2085:10614/1	60	-
chr11	65079806	65079807	A00252:305:HG52NDSX5:2:1131:14389:5995	60	+
chr11	67160044	67160045	A00252:305:HG52NDSX5:2:2106:4074:13777	60	-
chr11	67212587	67212588	A00252:305:HG52NDSX5:1:1146:21766:12508	60	+
chr11	67325338	67325339	A00252:305:HG52NDSX5:1:1621:12391:19163	60	+
chr11	68431334	68431335	A00252:305:HG52NDSX5:4:1529:14841:31704	60	-
chr11	70304683	70304684	A00252:305:HG52NDSX5:2:2464:18710:26600/1	60	-
chr11	70304687	70304688	A00252:305:HG52NDSX5:2:2650:21694:15327	60	-
chr11	74436666	74436667	A00252:305:HG52NDSX5:1:2316:12346:9752	60	-
chr11	75915068	75915069	A00252:305:HG52NDSX5:4:2176:12481:2096/1	60	-
chr11	86329389	86329390	A00252:305:HG52NDSX5:1:1169:29261:13964/1	60	+
chr11	93702043	93702044	A00252:305:HG52NDSX5:4:1235:29631:19648/1	60	-
chr11	95775252	95775253	A00252:305:HG52NDSX5:1:2261:4101:29168	60	+
chr11	106120904	106120905	A00252:305:HG52NDSX5:3:1215:30147:10332/1	60	-
chr11	116958078	116958079	A00252:305:HG52NDSX5:1:1216:11324:35728/1	60	+
chr11	116958079	116958080	A00252:305:HG52NDSX5:3:1457:5773:30812	60	+
chr11	117019708	117019709	A00252:305:HG52NDSX5:3:1371:9787:14841/1	60	-
chr11	117211205	117211206	A00252:305:HG52NDSX5:2:1219:15854:32424/1	60	-
chr11	125590916	125590917	A00252:305:HG52NDSX5:3:2250:25500:19476/1	60	-
chr12	804564	804565	A00252:305:HG52NDSX5:3:2509:13503:6872	60	+
chr12	46434183	46434184	A00252:305:HG52NDSX5:1:1111:17264:25692	60	-
chr12	49818116	49818117	A00252:305:HG52NDSX5:2:1333:20410:34710/1	60	-
chr12	51015081	51015082	A00252:305:HG52NDSX5:1:2106:4643:20212	60	+
chr12	56481812	56481813	A00252:305:HG52NDSX5:4:1447:16052:22185/1	60	+
chr12	57830306	57830307	A00252:305:HG52NDSX5:3:2578:15854:14606/1	60	+
chr12	64805754	64805755	A00252:305:HG52NDSX5:3:2465:17607:33896/1	60	+
chr12	69599579	69599580	A00252:305:HG52NDSX5:1:2466:31973:5666/1	60	+
chr12	69599580	69599581	A00252:305:HG52NDSX5:1:1537:18801:26600/1	60	+
chr12	76526829	76526830	A00252:305:HG52NDSX5:1:1674:19804:4288/1	60	+
chr12	92190996	92190997	A00252:305:HG52NDSX5:1:2543:28854:29606/1	60	+
chr12	110764683	110764684	A00252:305:HG52NDSX5:1:1209:23457:5134/1	60	+
chr12	111632837	111632838	A00252:305:HG52NDSX5:1:1377:29866:5556	60	+
chr12	112933711	112933712	A00252:305:HG52NDSX5:1:2607:18665:4100	60	-
chr12	118164144	118164145	A00252:305:HG52NDSX5:4:1339:6470:27946/1	60	-
chr12	119699092	119699093	A00252:305:HG52NDSX5:4:1639:18430:8046/1	60	-
chr12	120968208	120968209	A00252:305:HG52NDSX5:4:1132:26521:9314	60	-
chr12	122446444	122446445	A00252:305:HG52NDSX5:2:1665:24135:27539	60	+
chr12	126911946	126911947	A00252:305:HG52NDSX5:3:1465:12861:27993/1	60	+
chr12	128854675	128854676	A00252:305:HG52NDSX5:2:1134:14136:26381/1	60	+
chr12	131957114	131957115	A00252:305:HG52NDSX5:4:2673:2094:3928/1	60	+
chr13	20762277	20762278	A00252:305:HG52NDSX5:3:1568:8160:3693/1	60	-
chr13	43542224	43542225	A00252:305:HG52NDSX5:2:2337:28700:19163/1	60	-
chr13	45591419	45591420	A00252:305:HG52NDSX5:1:1514:15420:35744/1	60	-
chr13	46988809	46988810	A00252:305:HG52NDSX5:1:2418:8350:31234/1	60	-
chr13	49453391	49453392	A00252:305:HG52NDSX5:1:1449:27932:28729/1	60	-
chr13	49619993	49619994	A00252:305:HG52NDSX5:3:1525:3161:35556	60	+
chr13	50912649	50912650	A00252:305:HG52NDSX5:3:2575:5502:35164/1	60	+
chr13	60400559	60400560	A00252:305:HG52NDSX5:1:1104:29930:36198	60	-
chr13	62861697	62861698	A00252:305:HG52NDSX5:1:1102:16957:8844/1	60	+
chr13	62861699	62861700	A00252:305:HG52NDSX5:1:2431:21142:23610	60	+
chr13	69840415	69840416	A00252:305:HG52NDSX5:2:1306:14904:22827/1	60	+
chr13	70589808	70589809	A00252:305:HG52NDSX5:2:2210:8811:2315	60	-
chr13	93517534	93517535	A00252:305:HG52NDSX5:1:2210:4453:26991	60	+
chr13	93517535	93517536	A00252:305:HG52NDSX5:2:1567:25518:29747/1	60	+
chr13	95040426	95040427	A00252:305:HG52NDSX5:2:1261:5990:33692/1	60	+
chr13	102891785	102891786	A00252:305:HG52NDSX5:1:2664:31955:27117/1	60	-
chr14	32338930	32338931	A00252:305:HG52NDSX5:4:2308:28465:6073	60	+
chr14	34833449	34833450	A00252:305:HG52NDSX5:3:2564:5385:15013/1	60	+
chr14	35049706	35049707	A00252:305:HG52NDSX5:1:1268:17436:27931	60	+
chr14	69177794	69177795	A00252:305:HG52NDSX5:2:1445:14507:30185/1	60	+
chr14	72875332	72875333	A00252:305:HG52NDSX5:2:2371:5927:24659/1	60	+
chr14	73612136	73612137	A00252:305:HG52NDSX5:4:2463:8910:4460/1	60	-
chr14	92802233	92802234	A00252:305:HG52NDSX5:1:1120:10059:32409/1	60	+
chr14	96494929	96494930	A00252:305:HG52NDSX5:1:2560:13015:5462	60	-
chr14	100053700	100053701	A00252:305:HG52NDSX5:3:2509:29595:33583/1	60	-
chr14	103400120	103400121	A00252:305:HG52NDSX5:3:1113:12943:33552/1	60	+
chr14	103596048	103596049	A00252:305:HG52NDSX5:2:2646:6903:32111	60	+
chr15	42565973	42565974	A00252:305:HG52NDSX5:3:1640:7826:6277/1	60	-
chr15	42565974	42565975	A00252:305:HG52NDSX5:3:2152:17544:6261	60	-
chr15	52335340	52335341	A00252:305:HG52NDSX5:2:1569:23258:17503/1	60	-
chr15	55218837	55218838	A00252:305:HG52NDSX5:2:2526:8467:16689	60	-
chr15	66473470	66473471	A00252:305:HG52NDSX5:3:1522:32398:35149/1	60	+
chr15	66599042	66599043	A00252:305:HG52NDSX5:3:1440:5547:14512/1	60	+
chr16	316918	316919	A00252:305:HG52NDSX5:2:2130:22372:7263	60	-
chr16	2261307	2261308	A00252:305:HG52NDSX5:2:2650:25916:20040/1	60	+
chr16	2261308	2261309	A00252:305:HG52NDSX5:2:2163:6153:12649/1	60	+
chr16	2261309	2261310	A00252:305:HG52NDSX5:3:1637:10321:2519/1	60	+
chr16	2261311	2261312	A00252:305:HG52NDSX5:2:1112:32687:22936/1	60	+
chr16	2279791	2279792	A00252:305:HG52NDSX5:3:1550:3866:10817/1	60	+
chr16	3564133	3564134	A00252:305:HG52NDSX5:1:1337:17020:23923/1	60	-
chr16	3564134	3564135	A00252:305:HG52NDSX5:2:1428:9887:35963/1	60	-
chr16	5338752	5338753	A00252:305:HG52NDSX5:3:1525:31331:5838/1	60	-
chr16	7543815	7543816	A00252:305:HG52NDSX5:1:1663:15790:25614	60	-
chr16	19638059	19638060	A00252:305:HG52NDSX5:2:2650:19190:12430	60	+
chr16	22211554	22211555	A00252:305:HG52NDSX5:2:2219:15745:21652	60	-
chr16	48630994	48630995	A00252:305:HG52NDSX5:2:1228:5801:4993/1	60	-
chr16	57676772	57676773	A00252:305:HG52NDSX5:1:1574:4074:1783/1	60	-
chr16	70546576	70546577	A00252:305:HG52NDSX5:4:2112:14940:8641/1	60	+
chr16	89735354	89735355	A00252:305:HG52NDSX5:3:2177:12933:20854	60	-
chr17	2283802	2283803	A00252:305:HG52NDSX5:1:1107:4101:4993	60	+
chr17	2324960	2324961	A00252:305:HG52NDSX5:4:2137:5339:20196	60	-
chr17	2324961	2324962	A00252:305:HG52NDSX5:1:2609:23882:8375/1	60	-
chr17	4323138	4323139	A00252:305:HG52NDSX5:1:1235:5122:30592	60	-
chr17	5397722	5397723	A00252:305:HG52NDSX5:3:2152:8910:26506	60	-
chr17	7750127	7750128	A00252:305:HG52NDSX5:2:2262:32262:16501	60	+
chr17	11269136	11269137	A00252:305:HG52NDSX5:4:2248:16957:3114/1	60	-
chr17	11316515	11316516	A00252:305:HG52NDSX5:3:2645:1389:1204	60	-
chr17	11420125	11420126	A00252:305:HG52NDSX5:2:2173:13096:9173/1	60	+
chr17	16033256	16033257	A00252:305:HG52NDSX5:2:1608:29288:14794	60	+
chr17	19149250	19149251	A00252:305:HG52NDSX5:4:2216:15474:5901	60	+
chr17	27311834	27311835	A00252:305:HG52NDSX5:3:1610:30843:1266/1	60	+
chr17	28028804	28028805	A00252:305:HG52NDSX5:1:1610:27868:1313/1	60	+
chr17	30285049	30285050	A00252:305:HG52NDSX5:1:1304:30083:3991	60	-
chr17	32204471	32204472	A00252:305:HG52NDSX5:1:1510:7274:11960/1	60	+
chr17	39182082	39182083	A00252:305:HG52NDSX5:3:1524:11695:32236/1	60	+
chr17	40047073	40047074	A00252:305:HG52NDSX5:1:1104:11207:29105/1	60	+
chr17	40047075	40047076	A00252:305:HG52NDSX5:2:2151:18602:19742	60	+
chr17	40168685	40168686	A00252:305:HG52NDSX5:1:1665:18548:17394/1	60	-
chr17	44166353	44166354	A00252:305:HG52NDSX5:4:2443:1624:28416/1	60	-
chr17	47410664	47410665	A00252:305:HG52NDSX5:2:2650:20166:8015/1	60	-
chr17	58197930	58197931	A00252:305:HG52NDSX5:3:2229:5023:29763/1	60	-
chr17	58446058	58446059	A00252:305:HG52NDSX5:4:2206:13042:31125	60	+
chr17	68204216	68204217	A00252:305:HG52NDSX5:1:1130:9426:35070	60	-
chr17	76373170	76373171	A00252:305:HG52NDSX5:3:1506:9787:33786/1	60	+
chr18	2228571	2228572	A00252:305:HG52NDSX5:4:1672:29658:16094/1	60	+
chr18	72434828	72434829	A00252:305:HG52NDSX5:2:1176:30029:36746/1	60	-
chr19	956153	956154	A00252:305:HG52NDSX5:1:2418:16025:18505	60	-
chr19	1376658	1376659	A00252:305:HG52NDSX5:2:2431:6931:28338	60	+
chr19	1376659	1376660	A00252:305:HG52NDSX5:3:1317:23710:21198/1	60	+
chr19	6870612	6870613	A00252:305:HG52NDSX5:1:2673:17933:25066	60	+
chr19	8213887	8213888	A00252:305:HG52NDSX5:1:1529:20419:35039/1	60	+
chr19	12475179	12475180	A00252:305:HG52NDSX5:3:1460:18728:26757/1	60	+
chr19	13125980	13125981	A00252:305:HG52NDSX5:1:1351:10836:10050/1	60	-
chr19	24093472	24093473	A00252:305:HG52NDSX5:1:2408:23375:21997/1	60	+
chr19	24093473	24093474	A00252:305:HG52NDSX5:1:2363:24542:31782	60	+
chr19	24093474	24093475	A00252:305:HG52NDSX5:1:1363:2727:23970	60	+
chr19	29147080	29147081	A00252:305:HG52NDSX5:1:1416:31530:26068	60	-
chr19	33385668	33385669	A00252:305:HG52NDSX5:4:1665:30092:22514/1	60	-
chr19	34449258	34449259	A00252:305:HG52NDSX5:1:1130:4047:7654	60	+
chr19	38407465	38407466	A00252:305:HG52NDSX5:3:1344:10664:16955/1	60	-
chr19	40675243	40675244	A00252:305:HG52NDSX5:2:1653:4291:8985/1	60	+
chr19	40675725	40675726	A00252:305:HG52NDSX5:3:1218:18349:14669	60	-
chr19	40766247	40766248	A00252:305:HG52NDSX5:3:1301:10981:36166/1	60	-
chr19	43757673	43757674	A00252:305:HG52NDSX5:2:1167:13295:18818/1	60	-
chr19	44880965	44880966	A00252:305:HG52NDSX5:4:1154:5556:18787	60	+
chr19	53226627	53226628	A00252:305:HG52NDSX5:4:1265:18304:22889/1	60	-
chr2	15902235	15902236	A00252:305:HG52NDSX5:1:1325:2519:35008/1	60	+
chr2	24622239	24622240	A00252:305:HG52NDSX5:1:1452:9399:11130/1	60	-
chr2	27645824	27645825	A00252:305:HG52NDSX5:4:1571:12427:18067/1	60	-
chr2	32223432	32223433	A00252:305:HG52NDSX5:4:2672:24704:5478	60	+
chr2	46042464	46042465	A00252:305:HG52NDSX5:2:2272:10095:1626/1	60	-
chr2	68196819	68196820	A00252:305:HG52NDSX5:3:1341:26747:9173/1	60	-
chr2	69666027	69666028	A00252:305:HG52NDSX5:4:2462:31340:32941	60	-
chr2	69861351	69861352	A00252:305:HG52NDSX5:1:2222:14678:3145	60	-
chr2	99223968	99223969	A00252:305:HG52NDSX5:4:2423:11333:14826/1	60	+
chr2	135392669	135392670	A00252:305:HG52NDSX5:1:2420:8377:30906	60	+
chr2	151446101	151446102	A00252:305:HG52NDSX5:2:1251:22083:7451	60	-
chr2	151653461	151653462	A00252:305:HG52NDSX5:2:2207:13160:14011	60	+
chr2	153984486	153984487	A00252:305:HG52NDSX5:4:2617:24225:29136	60	+
chr2	171857607	171857608	A00252:305:HG52NDSX5:1:2609:19479:9549	60	+
chr2	171967933	171967934	A00252:305:HG52NDSX5:1:2377:6632:29324	60	-
chr2	174579112	174579113	A00252:305:HG52NDSX5:3:1667:18502:30311/1	60	-
chr2	186857128	186857129	A00252:305:HG52NDSX5:3:1118:16541:23124/1	60	-
chr2	196035006	196035007	A00252:305:HG52NDSX5:2:1564:10212:33520/1	60	-
chr2	202658398	202658399	A00252:305:HG52NDSX5:2:2267:1090:13557/1	60	-
chr2	202785140	202785141	A00252:305:HG52NDSX5:1:1569:25364:12070/1	60	+
chr2	203712016	203712017	A00252:305:HG52NDSX5:4:2145:31512:19961/1	60	-
chr2	206353304	206353305	A00252:305:HG52NDSX5:3:2655:30463:16799/1	60	-
chr2	219686807	219686808	A00252:305:HG52NDSX5:1:1336:4933:34428/1	60	-
chr2	222660669	222660670	A00252:305:HG52NDSX5:1:2638:27434:34976	60	-
chr2	235633514	235633515	A00252:305:HG52NDSX5:2:1227:10465:20337/1	60	+
chr2	242133595	242133596	A00252:305:HG52NDSX5:1:2564:29649:19554/1	60	-
chr20	2607887	2607888	A00252:305:HG52NDSX5:1:1248:30644:36088/1	60	-
chr20	4436919	4436920	A00252:305:HG52NDSX5:1:1247:27127:6230/1	60	-
chr20	19361017	19361018	A00252:305:HG52NDSX5:1:2372:11198:1752/1	60	+
chr20	33243822	33243823	A00252:305:HG52NDSX5:2:1343:25491:14325/1	60	+
chr20	35770681	35770682	A00252:305:HG52NDSX5:1:1319:28854:4711	60	+
chr20	36658226	36658227	A00252:305:HG52NDSX5:4:1222:27760:20259/1	60	-
chr20	37555606	37555607	A00252:305:HG52NDSX5:3:2662:3468:32142	60	+
chr20	45388337	45388338	A00252:305:HG52NDSX5:3:2335:2175:35289/1	60	-
chr20	47200988	47200989	A00252:305:HG52NDSX5:1:1176:3378:25974	60	-
chr20	53790344	53790345	A00252:305:HG52NDSX5:4:1101:12662:19038	60	-
chr20	61552625	61552626	A00252:305:HG52NDSX5:3:1434:24135:10567/1	60	+
chr20	63915355	63915356	A00252:305:HG52NDSX5:2:2660:31412:27806	60	+
chr21	10381163	10381164	A00252:305:HG52NDSX5:4:2439:29704:36025	60	+
chr21	32767678	32767679	A00252:305:HG52NDSX5:1:1147:2031:20885/1	60	-
chr21	35660487	35660488	A00252:305:HG52NDSX5:4:2663:18213:2628/1	60	+
chr22	21582717	21582718	A00252:305:HG52NDSX5:1:2155:16541:3490/1	60	+
chr22	24895970	24895971	A00252:305:HG52NDSX5:4:1162:6958:24471/1	60	+
chr22	30908774	30908775	A00252:305:HG52NDSX5:2:2106:1877:16642	60	+
chr22	37478870	37478871	A00252:305:HG52NDSX5:2:1554:29460:1094	60	+
chr22	42946476	42946477	A00252:305:HG52NDSX5:4:1669:8865:4852/1	60	+
chr3	12568628	12568629	A00252:305:HG52NDSX5:1:1603:30680:25661	60	-
chr3	17610278	17610279	A00252:305:HG52NDSX5:2:1131:24406:29825/1	60	-
chr3	27509358	27509359	A00252:305:HG52NDSX5:4:2133:24325:3004/1	60	+
chr3	32792454	32792455	A00252:305:HG52NDSX5:1:2530:2166:17863	60	+
chr3	47102883	47102884	A00252:305:HG52NDSX5:1:2146:32669:29418	60	+
chr3	48029357	48029358	A00252:305:HG52NDSX5:2:2278:17707:3818/1	60	+
chr3	51536922	51536923	A00252:305:HG52NDSX5:4:2663:20537:35462/1	60	-
chr3	83301849	83301850	A00252:305:HG52NDSX5:3:1439:18756:22169/1	60	+
chr3	88908609	88908610	A00252:305:HG52NDSX5:1:1108:19759:2863/1	60	+
chr3	89968736	89968737	A00252:305:HG52NDSX5:2:2525:13901:5118/1	60	-
chr3	100070726	100070727	A00252:305:HG52NDSX5:2:2218:7681:33051/1	60	-
chr3	111146207	111146208	A00252:305:HG52NDSX5:3:1214:11297:24659/1	60	-
chr3	121693409	121693410	A00252:305:HG52NDSX5:3:2416:19931:7232	60	+
chr3	127771554	127771555	A00252:305:HG52NDSX5:4:1541:30120:7122/1	60	+
chr3	129290112	129290113	A00252:305:HG52NDSX5:2:1560:14678:13792/1	60	+
chr3	146342535	146342536	A00252:305:HG52NDSX5:4:2435:25283:11804/1	60	-
chr3	152787807	152787808	A00252:305:HG52NDSX5:2:1561:16459:34100/1	60	+
chr3	155749796	155749797	A00252:305:HG52NDSX5:2:1157:25373:36511	60	+
chr3	173113952	173113953	A00252:305:HG52NDSX5:2:1226:15302:8390/1	60	-
chr3	187112249	187112250	A00252:305:HG52NDSX5:4:2410:7943:28369/1	60	+
chr3	192634063	192634064	A00252:305:HG52NDSX5:1:2670:12328:32111/1	60	+
chr4	2889323	2889324	A00252:305:HG52NDSX5:1:1102:19533:11209/1	60	+
chr4	4091047	4091048	A00252:305:HG52NDSX5:2:1166:1768:20149	60	-
chr4	4684468	4684469	A00252:305:HG52NDSX5:4:1105:8919:19789/1	60	-
chr4	52787772	52787773	A00252:305:HG52NDSX5:1:2418:14769:16924	60	+
chr4	54011460	54011461	A00252:305:HG52NDSX5:1:1533:28818:30796	60	+
chr4	55315764	55315765	A00252:305:HG52NDSX5:3:1411:17824:21151/1	60	-
chr4	56651496	56651497	A00252:305:HG52NDSX5:3:1463:27778:19413	60	-
chr4	76777913	76777914	A00252:305:HG52NDSX5:3:1538:17327:8735/1	60	+
chr4	76777916	76777917	A00252:305:HG52NDSX5:1:1103:20030:25723/1	60	+
chr4	108767245	108767246	A00252:305:HG52NDSX5:3:2627:30861:3740	60	-
chr4	109018467	109018468	A00252:305:HG52NDSX5:1:1366:16080:28620/1	60	+
chr4	121140255	121140256	A00252:305:HG52NDSX5:2:2245:3197:24032/1	60	+
chr4	122385367	122385368	A00252:305:HG52NDSX5:3:1366:28339:10050/1	60	-
chr4	140846090	140846091	A00252:305:HG52NDSX5:4:2111:12753:17347/1	60	-
chr4	142530279	142530280	A00252:305:HG52NDSX5:1:1148:20157:29387/1	60	+
chr4	173231393	173231394	A00252:305:HG52NDSX5:1:2109:11605:34053	60	-
chr4	180043761	180043762	A00252:305:HG52NDSX5:1:2359:13693:33411/1	60	+
chr5	37166326	37166327	A00252:305:HG52NDSX5:2:2510:27968:4116	60	-
chr5	37166328	37166329	A00252:305:HG52NDSX5:2:2167:3007:3286	60	-
chr5	43077463	43077464	A00252:305:HG52NDSX5:4:2225:8974:14403/1	60	-
chr5	43077464	43077465	A00252:305:HG52NDSX5:3:2151:22978:36182/1	60	-
chr5	50173792	50173793	A00252:305:HG52NDSX5:1:2534:5303:12085	60	-
chr5	50173793	50173794	A00252:305:HG52NDSX5:2:2650:16432:5274/1	60	-
chr5	62704893	62704894	A00252:305:HG52NDSX5:2:2449:27272:19914/1	60	-
chr5	69347263	69347264	A00252:305:HG52NDSX5:4:2143:16062:7701	60	+
chr5	88464982	88464983	A00252:305:HG52NDSX5:3:2116:15474:35305	60	-
chr5	105946713	105946714	A00252:305:HG52NDSX5:4:1463:18186:3364	60	+
chr5	119210063	119210064	A00252:305:HG52NDSX5:3:2642:8874:35493/1	60	-
chr5	132251369	132251370	A00252:305:HG52NDSX5:4:2332:23312:30185	60	-
chr5	137323214	137323215	A00252:305:HG52NDSX5:2:2575:5448:24612	60	-
chr5	138923619	138923620	A00252:305:HG52NDSX5:3:1242:11451:32534/1	60	-
chr5	139586177	139586178	A00252:305:HG52NDSX5:1:1109:4625:36933/1	60	+
chr5	140085863	140085864	A00252:305:HG52NDSX5:1:1125:17354:8656/1	60	+
chr5	153859470	153859471	A00252:305:HG52NDSX5:2:2616:25418:5588/1	60	-
chr5	167077017	167077018	A00252:305:HG52NDSX5:3:2355:9064:33724/1	60	+
chr6	11573612	11573613	A00252:305:HG52NDSX5:1:2104:19452:13291/1	60	+
chr6	11573613	11573614	A00252:305:HG52NDSX5:2:1455:14534:35399	60	+
chr6	18168966	18168967	A00252:305:HG52NDSX5:1:1529:1163:13651/1	60	-
chr6	31910560	31910561	A00252:305:HG52NDSX5:1:1672:27887:1752/1	60	+
chr6	37976505	37976506	A00252:305:HG52NDSX5:2:2632:24894:30483	60	+
chr6	42006077	42006078	A00252:305:HG52NDSX5:1:1314:17933:6433	60	+
chr6	44160538	44160539	A00252:305:HG52NDSX5:2:2460:11831:10645/1	60	+
chr6	44961335	44961336	A00252:305:HG52NDSX5:3:2551:11469:36949/1	60	-
chr6	44993688	44993689	A00252:305:HG52NDSX5:4:2552:7563:33974/1	60	-
chr6	111721519	111721520	A00252:305:HG52NDSX5:2:1356:9209:12117	60	-
chr6	120484428	120484429	A00252:305:HG52NDSX5:1:1118:5755:26960/1	60	+
chr6	134870369	134870370	A00252:305:HG52NDSX5:3:1123:30906:9674/1	60	+
chr6	136259115	136259116	A00252:305:HG52NDSX5:1:1426:31069:29935	60	-
chr6	149786932	149786933	A00252:305:HG52NDSX5:2:2356:5050:32597	60	+
chr6	150674776	150674777	A00252:305:HG52NDSX5:4:2167:20627:35650	60	-
chr6	151184111	151184112	A00252:305:HG52NDSX5:4:1633:25943:24784/1	60	-
chr6	158864859	158864860	A00252:305:HG52NDSX5:1:1342:2383:3020/1	60	-
chr6	161447588	161447589	A00252:305:HG52NDSX5:2:2334:24261:14763/1	60	-
chr7	973790	973791	A00252:305:HG52NDSX5:3:1334:1750:21903/1	60	-
chr7	1830234	1830235	A00252:305:HG52NDSX5:1:1503:11369:26537/1	60	-
chr7	5643939	5643940	A00252:305:HG52NDSX5:1:1126:12120:5040/1	60	+
chr7	8012174	8012175	A00252:305:HG52NDSX5:3:2256:27995:34695	60	+
chr7	11189431	11189432	A00252:305:HG52NDSX5:2:2231:13214:15389/1	60	-
chr7	14800162	14800163	A00252:305:HG52NDSX5:2:2375:29595:10347/1	60	+
chr7	16188141	16188142	A00252:305:HG52NDSX5:3:2360:12545:12696	60	-
chr7	20969035	20969036	A00252:305:HG52NDSX5:3:2357:5801:2237	60	+
chr7	22958462	22958463	A00252:305:HG52NDSX5:1:1101:8675:10942/1	60	+
chr7	44719497	44719498	A00252:305:HG52NDSX5:1:2203:17002:6042	60	-
chr7	55531444	55531445	A00252:305:HG52NDSX5:3:2270:18765:16673	60	-
chr7	56747886	56747887	A00252:305:HG52NDSX5:3:2336:32678:1908/1	60	-
chr7	66110028	66110029	A00252:305:HG52NDSX5:4:1613:9778:21402	60	-
chr7	68452807	68452808	A00252:305:HG52NDSX5:4:2464:15076:14199/1	60	-
chr7	71238471	71238472	A00252:305:HG52NDSX5:2:1649:27308:15280/1	60	+
chr7	95242980	95242981	A00252:305:HG52NDSX5:3:2610:19072:30483	60	-
chr7	95242981	95242982	A00252:305:HG52NDSX5:2:1363:29261:26616/1	60	-
chr7	95242982	95242983	A00252:305:HG52NDSX5:1:1674:26729:34131	60	-
chr7	95242983	95242984	A00252:305:HG52NDSX5:4:1620:2193:18568	60	-
chr7	95242985	95242986	A00252:305:HG52NDSX5:2:1128:1289:19883/1	60	-
chr7	95431509	95431510	A00252:305:HG52NDSX5:3:2371:1398:18255/1	60	-
chr7	99870704	99870705	A00252:305:HG52NDSX5:3:2644:25021:23938	60	-
chr7	109198686	109198687	A00252:305:HG52NDSX5:2:2356:27706:9549/1	60	-
chr7	135688219	135688220	A00252:305:HG52NDSX5:2:1407:8603:21151/1	60	+
chr7	138410227	138410228	A00252:305:HG52NDSX5:3:2128:6515:18161	60	+
chr7	147947554	147947555	A00252:305:HG52NDSX5:2:1148:24451:30467/1	60	+
chr7	150638909	150638910	A00252:305:HG52NDSX5:1:2639:16143:19648	60	-
chr8	20468221	20468222	A00252:305:HG52NDSX5:2:1542:12590:34413/1	60	-
chr8	22013933	22013934	A00252:305:HG52NDSX5:2:2610:11794:8672/1	60	-
chr8	27820918	27820919	A00252:305:HG52NDSX5:1:1673:15004:24377/1	60	-
chr8	34991861	34991862	A00252:305:HG52NDSX5:1:2618:13729:17848	60	-
chr8	34991862	34991863	A00252:305:HG52NDSX5:1:2418:2844:25488/1	60	-
chr8	41473105	41473106	A00252:305:HG52NDSX5:2:2265:32777:32518/1	60	-
chr8	43135429	43135430	A00252:305:HG52NDSX5:1:1538:4869:17002/1	60	+
chr8	100627728	100627729	A00252:305:HG52NDSX5:2:2645:3224:8641/1	60	+
chr8	107934625	107934626	A00252:305:HG52NDSX5:3:2672:8422:21621/1	60	+
chr8	111417240	111417241	A00252:305:HG52NDSX5:1:1123:15646:6981/1	60	+
chr8	111417244	111417245	A00252:305:HG52NDSX5:2:1156:9372:24424/1	60	+
chr8	114277910	114277911	A00252:305:HG52NDSX5:3:1462:6976:10473/1	60	+
chr8	118646659	118646660	A00252:305:HG52NDSX5:3:2545:14588:25222	60	+
chr8	144314574	144314575	A00252:305:HG52NDSX5:1:1103:27905:16188	60	+
chr8	144314575	144314576	A00252:305:HG52NDSX5:3:2152:29912:10958	60	+
chr9	2065106	2065107	A00252:305:HG52NDSX5:1:1151:6668:27727	60	+
chr9	17514080	17514081	A00252:305:HG52NDSX5:2:1538:4282:27383/1	60	-
chr9	24493030	24493031	A00252:305:HG52NDSX5:4:2327:2998:23876/1	60	+
chr9	33410310	33410311	A00252:305:HG52NDSX5:3:1421:11297:23907/1	60	-
chr9	34207237	34207238	A00252:305:HG52NDSX5:4:2154:20356:13322	60	+
chr9	37221976	37221977	A00252:305:HG52NDSX5:1:1457:16920:33802/1	60	-
chr9	72379631	72379632	A00252:305:HG52NDSX5:4:2278:15754:31688/1	60	-
chr9	72685458	72685459	A00252:305:HG52NDSX5:2:2651:20546:24361/1	60	-
chr9	73555215	73555216	A00252:305:HG52NDSX5:4:1368:17626:22748/1	60	-
chr9	80967675	80967676	A00252:305:HG52NDSX5:2:2229:5023:20650/1	60	+
chr9	100265037	100265038	A00252:305:HG52NDSX5:4:1164:26503:32737	60	-
chr9	114134303	114134304	A00252:305:HG52NDSX5:4:2673:16423:10019	60	-
chr9	128607938	128607939	A00252:305:HG52NDSX5:1:1139:28691:26913/1	60	+
chr9	128607939	128607940	A00252:305:HG52NDSX5:2:2650:29785:3818/1	60	+
chr9	136390827	136390828	A00252:305:HG52NDSX5:2:1246:21260:3458/1	60	+
chrX	12621151	12621152	A00252:305:HG52NDSX5:2:2553:12572:8735/1	60	+
chrX	18606156	18606157	A00252:305:HG52NDSX5:1:1248:6632:3803	60	+
chrX	18837825	18837826	A00252:305:HG52NDSX5:1:2317:29360:18865	60	-
chrX	29175769	29175770	A00252:305:HG52NDSX5:1:2608:30101:16736	60	+
chrX	53069151	53069152	A00252:305:HG52NDSX5:2:2426:3224:13964/1	60	+
chrX	65691749	65691750	A00252:305:HG52NDSX5:1:1656:18891:6778/1	60	+
chrX	70097323	70097324	A00252:305:HG52NDSX5:2:1365:22336:15123	60	+
chrX	123606515	123606516	A00252:305:HG52NDSX5:4:2356:18548:3583	60	+
chrX	147241769	147241770	A00252:305:HG52NDSX5:1:1101:13801:18223/1	60	+
