# Supplementary material for: HIV-1 capsid stability enables inositol phosphate-independent infection of target cells and promotes integration into genes
Source: PLoS Pathog. 2023 Jun 2;19(6):e1011423. doi: 10.1371/journal.ppat.1011423 (PMC10266667; doi:10.1371/journal.ppat.1011423)
Supplement: S3 Data — (TAR.GZ) [file ppat.1011423.s014.tar.gz › IPPK_KO/CA_P38A/Unique_hg38_integration_sites/9055-GS-0013.bed]

chr1	1762678	1762679	A00252:305:HG52NDSX5:3:2361:16911:26021	60	+
chr1	27242722	27242723	A00252:305:HG52NDSX5:4:2107:1316:24439	60	+
chr1	27510692	27510693	A00252:305:HG52NDSX5:2:2104:22996:24377	60	+
chr1	27802944	27802945	A00252:305:HG52NDSX5:3:1541:26512:30530	60	+
chr1	28141627	28141628	A00252:305:HG52NDSX5:3:2160:10429:10911	60	+
chr1	28883074	28883075	A00252:305:HG52NDSX5:1:2112:9543:30232/1	60	+
chr1	32522216	32522217	A00252:305:HG52NDSX5:1:1656:27001:32252	60	-
chr1	36436346	36436347	A00252:305:HG52NDSX5:2:2211:13621:10645	60	+
chr1	42393834	42393835	A00252:305:HG52NDSX5:4:1504:23827:30796	60	+
chr1	52408161	52408162	A00252:305:HG52NDSX5:4:1163:7355:22435/1	60	+
chr1	53969540	53969541	A00252:305:HG52NDSX5:1:1314:25093:4241/1	60	-
chr1	68315857	68315858	A00252:305:HG52NDSX5:2:1343:25952:10520	60	-
chr1	75449926	75449927	A00252:305:HG52NDSX5:2:1104:9073:19492/1	60	+
chr1	75516294	75516295	A00252:305:HG52NDSX5:2:1202:5584:35524	60	-
chr1	93211244	93211245	A00252:305:HG52NDSX5:1:2406:24632:18192/1	60	-
chr1	108309089	108309090	A00252:305:HG52NDSX5:2:1452:23800:23265	60	-
chr1	109472318	109472319	A00252:305:HG52NDSX5:4:1543:1570:3114/1	60	+
chr1	113731863	113731864	A00252:305:HG52NDSX5:4:1404:1027:12132	60	-
chr1	114650427	114650428	A00252:305:HG52NDSX5:4:2402:5068:31970	60	-
chr1	144630569	144630570	A00252:305:HG52NDSX5:4:2215:16586:24862/1	60	+
chr1	150784094	150784095	A00252:305:HG52NDSX5:3:2229:21829:32847	60	+
chr1	151934853	151934854	A00252:305:HG52NDSX5:2:2419:31277:21308	60	-
chr1	151934855	151934856	A00252:305:HG52NDSX5:1:1218:5195:18255/1	60	-
chr1	154923287	154923288	A00252:305:HG52NDSX5:2:1236:6741:33301	60	+
chr1	155619684	155619685	A00252:305:HG52NDSX5:1:1215:3839:32753	60	-
chr1	167060293	167060294	A00252:305:HG52NDSX5:1:1220:19135:12085/1	60	+
chr1	189726024	189726025	A00252:305:HG52NDSX5:3:1265:11586:25285	60	-
chr1	195275077	195275078	A00252:305:HG52NDSX5:2:1232:10095:24737	60	+
chr1	207263376	207263377	A00252:305:HG52NDSX5:2:1237:1940:31970	60	+
chr1	214033519	214033520	A00252:305:HG52NDSX5:2:2170:1723:14497	60	+
chr1	232939265	232939266	A00252:305:HG52NDSX5:4:1505:18358:9768/1	60	-
chr1	234558948	234558949	A00252:305:HG52NDSX5:2:1436:7509:16094	60	-
chr1	234810420	234810421	A00252:305:HG52NDSX5:2:1475:6189:30311	60	+
chr1	236075580	236075581	A00252:305:HG52NDSX5:3:1673:9236:13354	60	-
chr1	245234105	245234106	A00252:305:HG52NDSX5:3:1347:16504:36495	60	+
chr10	6488175	6488176	A00252:305:HG52NDSX5:2:2431:2926:28761	60	+
chr10	6488179	6488180	A00252:305:HG52NDSX5:2:1104:28528:25598	60	+
chr10	24744412	24744413	A00252:305:HG52NDSX5:3:1212:30002:1063	60	-
chr10	32945565	32945566	A00252:305:HG52NDSX5:2:1350:11903:35289	60	-
chr10	42405251	42405252	A00252:305:HG52NDSX5:3:2261:25554:9612	60	-
chr10	60230855	60230856	A00252:305:HG52NDSX5:4:2677:17725:24392/1	60	-
chr10	63279552	63279553	A00252:305:HG52NDSX5:1:1270:30698:9972	60	-
chr10	67066242	67066243	A00252:305:HG52NDSX5:4:1148:17264:20431/1	60	+
chr10	68832452	68832453	A00252:305:HG52NDSX5:4:1318:5656:11725/1	60	-
chr10	72156738	72156739	A00252:305:HG52NDSX5:1:2339:19849:26162/1	60	-
chr10	72760521	72760522	A00252:305:HG52NDSX5:1:2134:25789:15468	60	-
chr10	86404812	86404813	A00252:305:HG52NDSX5:4:1139:29559:33802/1	60	-
chr10	92732028	92732029	A00252:305:HG52NDSX5:3:2477:8250:5415	60	+
chr10	99953599	99953600	A00252:305:HG52NDSX5:2:2615:25780:16579	60	-
chr10	113882554	113882555	A00252:305:HG52NDSX5:1:2459:21278:28792	60	-
chr10	119057741	119057742	A00252:305:HG52NDSX5:3:2443:26196:21339	60	-
chr11	5535836	5535837	A00252:305:HG52NDSX5:3:1527:5746:6120	60	-
chr11	14592621	14592622	A00252:305:HG52NDSX5:3:2111:7093:5102	60	+
chr11	31613163	31613164	A00252:305:HG52NDSX5:3:1141:12888:10598	60	-
chr11	32397405	32397406	A00252:305:HG52NDSX5:3:1339:18367:5713	60	-
chr11	34019459	34019460	A00252:305:HG52NDSX5:4:1456:23936:11099	60	+
chr11	34968050	34968051	A00252:305:HG52NDSX5:2:1411:18186:20744	60	-
chr11	38992852	38992853	A00252:305:HG52NDSX5:4:1662:26006:14027/1	60	-
chr11	46652012	46652013	A00252:305:HG52NDSX5:4:1468:1443:32550/1	60	-
chr11	47364286	47364287	A00252:305:HG52NDSX5:4:2649:17309:13244/1	60	+
chr11	60861526	60861527	A00252:305:HG52NDSX5:4:1472:19099:32095/1	60	-
chr11	61284135	61284136	A00252:305:HG52NDSX5:4:1566:17164:20603/1	60	-
chr11	62164193	62164194	A00252:305:HG52NDSX5:3:1269:3468:36495	60	+
chr11	69961237	69961238	A00252:305:HG52NDSX5:1:1428:20916:32236	60	-
chr11	78827690	78827691	A00252:305:HG52NDSX5:4:2642:13783:21668/1	60	+
chr11	94834350	94834351	A00252:305:HG52NDSX5:2:2504:31132:1955	60	-
chr11	98545739	98545740	A00252:305:HG52NDSX5:1:1408:6795:30420/1	60	+
chr11	98545740	98545741	A00252:305:HG52NDSX5:1:1115:17644:12602/1	60	+
chr11	98545742	98545743	A00252:305:HG52NDSX5:4:1445:13250:5055/1	60	+
chr11	98545743	98545744	A00252:305:HG52NDSX5:4:1441:30852:15405	60	+
chr11	113058250	113058251	A00252:305:HG52NDSX5:2:2408:4625:8782	60	-
chr12	1114257	1114258	A00252:305:HG52NDSX5:1:1164:10357:31485/1	60	+
chr12	4070463	4070464	A00252:305:HG52NDSX5:4:2473:1334:20431/1	60	+
chr12	4460324	4460325	A00252:305:HG52NDSX5:4:1345:12463:10864/1	60	-
chr12	4574190	4574191	A00252:305:HG52NDSX5:4:2464:31476:10598/1	60	-
chr12	8811287	8811288	A00252:305:HG52NDSX5:2:2576:16215:14450	60	-
chr12	11653907	11653908	A00252:305:HG52NDSX5:1:2144:14335:26256	60	-
chr12	42307373	42307374	A00252:305:HG52NDSX5:4:2104:5764:23531/1	60	+
chr12	43996609	43996610	A00252:305:HG52NDSX5:4:1420:5873:34616	60	-
chr12	47328926	47328927	A00252:305:HG52NDSX5:1:2209:28827:21167/1	60	-
chr12	57572969	57572970	A00252:305:HG52NDSX5:2:2554:13675:15530	60	-
chr12	68228396	68228397	A00252:305:HG52NDSX5:1:1353:20654:24706	60	+
chr12	73854714	73854715	A00252:305:HG52NDSX5:1:1129:23466:3803/1	60	+
chr12	82764358	82764359	A00252:305:HG52NDSX5:3:2627:5177:26522	60	+
chr12	89871087	89871088	A00252:305:HG52NDSX5:1:2159:18340:14372	60	-
chr12	92699244	92699245	A00252:305:HG52NDSX5:3:1576:25988:34601	60	+
chr12	92865985	92865986	A00252:305:HG52NDSX5:3:1108:17472:4726	60	+
chr12	94408132	94408133	A00252:305:HG52NDSX5:1:1113:2076:16235	60	-
chr12	109669365	109669366	A00252:305:HG52NDSX5:2:2119:3468:30295	60	-
chr12	110477279	110477280	A00252:305:HG52NDSX5:1:1606:23574:28761	60	+
chr12	111113806	111113807	A00252:305:HG52NDSX5:4:2140:27697:12414/1	60	-
chr12	114021192	114021193	A00252:305:HG52NDSX5:1:1603:7690:15280	60	-
chr12	116379499	116379500	A00252:305:HG52NDSX5:4:1671:20500:5869/1	60	+
chr12	124986507	124986508	A00252:305:HG52NDSX5:4:2135:29414:6120/1	60	-
chr12	127213168	127213169	A00252:305:HG52NDSX5:2:1434:19307:32487	60	+
chr13	21224009	21224010	A00252:305:HG52NDSX5:2:2431:4526:32346	60	-
chr13	33761532	33761533	A00252:305:HG52NDSX5:3:1506:1931:20243	60	+
chr13	36768223	36768224	A00252:305:HG52NDSX5:2:2610:29215:13322	60	-
chr13	41685435	41685436	A00252:305:HG52NDSX5:4:2233:2944:11193/1	60	-
chr13	44841465	44841466	A00252:305:HG52NDSX5:1:2523:2573:28557/1	60	-
chr13	49090340	49090341	A00252:305:HG52NDSX5:2:2665:14326:28682	60	+
chr13	76970266	76970267	A00252:305:HG52NDSX5:1:1512:14181:1971/1	60	-
chr13	80971764	80971765	A00252:305:HG52NDSX5:3:2256:2157:10770	60	+
chr13	97975412	97975413	A00252:305:HG52NDSX5:4:1675:6479:29027/1	60	+
chr13	98272124	98272125	A00252:305:HG52NDSX5:3:1625:9887:18521	60	-
chr13	98596862	98596863	A00252:305:HG52NDSX5:2:2213:29686:13197	60	-
chr13	104588668	104588669	A00252:305:HG52NDSX5:1:2204:4101:1830/1	60	+
chr13	104588669	104588670	A00252:305:HG52NDSX5:4:2642:17924:35008/1	60	+
chr13	109620201	109620202	A00252:305:HG52NDSX5:4:2239:31150:29543	60	+
chr13	109670680	109670681	A00252:305:HG52NDSX5:3:2212:31458:14669	60	+
chr13	112609596	112609597	A00252:305:HG52NDSX5:1:1304:8486:1376	60	+
chr13	113245025	113245026	A00252:305:HG52NDSX5:2:2650:19786:13150	60	-
chr13	113245026	113245027	A00252:305:HG52NDSX5:4:1454:3052:3928/1	60	-
chr14	20341254	20341255	A00252:305:HG52NDSX5:2:2228:26666:4398	60	-
chr14	32567141	32567142	A00252:305:HG52NDSX5:2:1474:1859:5055	60	+
chr14	35105277	35105278	A00252:305:HG52NDSX5:4:1650:7419:15655/1	60	-
chr14	41256496	41256497	A00252:305:HG52NDSX5:3:1366:20166:1282	60	-
chr14	56203272	56203273	A00252:305:HG52NDSX5:3:2672:6298:34006	60	+
chr14	68887885	68887886	A00252:305:HG52NDSX5:1:1649:32081:8296	60	-
chr14	68887886	68887887	A00252:305:HG52NDSX5:2:1429:5412:22764	60	-
chr14	71897772	71897773	A00252:305:HG52NDSX5:1:1638:11903:16157/1	60	+
chr14	95758191	95758192	A00252:305:HG52NDSX5:2:2129:7961:6449	60	-
chr14	106758943	106758944	A00252:305:HG52NDSX5:1:2149:28465:24768/1	60	-
chr15	44584849	44584850	A00252:305:HG52NDSX5:2:1553:31548:3176	60	+
chr15	45692251	45692252	A00252:305:HG52NDSX5:4:2423:27344:30843	60	+
chr15	65156078	65156079	A00252:305:HG52NDSX5:2:1506:4815:16125	60	-
chr15	72678556	72678557	A00252:305:HG52NDSX5:3:2359:8504:17910	60	+
chr15	89843433	89843434	A00252:305:HG52NDSX5:1:2438:25283:30843/1	60	-
chr15	95370187	95370188	A00252:305:HG52NDSX5:3:2668:22996:21527	60	+
chr15	95370188	95370189	A00252:305:HG52NDSX5:2:2604:28601:24439	60	+
chr16	301328	301329	A00252:305:HG52NDSX5:1:1156:7572:34961/1	60	+
chr16	301329	301330	A00252:305:HG52NDSX5:1:1321:23484:34522/1	60	+
chr16	301330	301331	A00252:305:HG52NDSX5:3:1162:18023:27132	60	+
chr16	301332	301333	A00252:305:HG52NDSX5:2:1373:8269:24768	60	+
chr16	301333	301334	A00252:305:HG52NDSX5:1:1227:30029:29951	60	+
chr16	2258763	2258764	A00252:305:HG52NDSX5:1:1103:20139:22905/1	60	+
chr16	2258764	2258765	A00252:305:HG52NDSX5:1:2104:25626:18537	60	+
chr16	2258765	2258766	A00252:305:HG52NDSX5:4:1206:18584:34334/1	60	+
chr16	2590215	2590216	A00252:305:HG52NDSX5:2:2527:4490:12117	60	-
chr16	3307204	3307205	A00252:305:HG52NDSX5:3:2565:9417:36307	60	+
chr16	3593310	3593311	A00252:305:HG52NDSX5:4:1557:1913:31861/1	60	+
chr16	3906800	3906801	A00252:305:HG52NDSX5:2:2341:15094:29418/1	60	+
chr16	4160242	4160243	A00252:305:HG52NDSX5:1:1255:2428:11522/1	60	-
chr16	5479680	5479681	A00252:305:HG52NDSX5:1:1251:26377:28604	60	+
chr16	6176236	6176237	A00252:305:HG52NDSX5:2:1467:21088:1971	60	-
chr16	17303022	17303023	A00252:305:HG52NDSX5:2:2113:10140:23187	60	-
chr16	17303023	17303024	A00252:305:HG52NDSX5:4:1238:23610:21402/1	60	-
chr16	21206198	21206199	A00252:305:HG52NDSX5:3:1525:3504:7560	60	+
chr16	23162500	23162501	A00252:305:HG52NDSX5:3:2312:29387:21104	60	+
chr16	23846339	23846340	A00252:305:HG52NDSX5:1:1277:17951:9815	60	+
chr16	27206322	27206323	A00252:305:HG52NDSX5:1:2134:23927:19225/1	60	+
chr16	30633502	30633503	A00252:305:HG52NDSX5:3:2665:14832:26177	60	+
chr16	53017477	53017478	A00252:305:HG52NDSX5:2:2131:18593:27868	60	+
chr16	56735624	56735625	A00252:305:HG52NDSX5:3:2136:30110:18223	60	-
chr16	68168737	68168738	A00252:305:HG52NDSX5:1:2104:16812:5588	60	+
chr16	68168738	68168739	A00252:305:HG52NDSX5:3:1111:27001:16564	60	+
chr16	68168741	68168742	A00252:305:HG52NDSX5:4:1414:17770:17738/1	60	+
chr16	69591468	69591469	A00252:305:HG52NDSX5:1:2153:23854:31970	60	-
chr16	69591469	69591470	A00252:305:HG52NDSX5:3:2156:16197:9659	60	-
chr16	72082243	72082244	A00252:305:HG52NDSX5:3:1471:27534:6433	60	+
chr16	76126779	76126780	A00252:305:HG52NDSX5:3:2136:19967:16094	60	+
chr16	84192894	84192895	A00252:305:HG52NDSX5:1:2305:9986:26303	60	+
chr17	1790904	1790905	A00252:305:HG52NDSX5:1:1637:29017:22279	60	-
chr17	1790905	1790906	A00252:305:HG52NDSX5:1:1413:21242:15577	60	-
chr17	1845527	1845528	A00252:305:HG52NDSX5:1:1102:25554:15937/1	60	+
chr17	2469573	2469574	A00252:305:HG52NDSX5:1:2624:10140:19492/1	60	+
chr17	3695290	3695291	A00252:305:HG52NDSX5:1:1456:20790:13135	60	-
chr17	9796245	9796246	A00252:305:HG52NDSX5:4:1469:11270:31970/1	60	-
chr17	16613112	16613113	A00252:305:HG52NDSX5:4:1669:14850:31845/1	60	-
chr17	29484806	29484807	A00252:305:HG52NDSX5:1:1103:15474:31861/1	60	+
chr17	29951432	29951433	A00252:305:HG52NDSX5:4:1103:14678:31203	60	-
chr17	31469415	31469416	A00252:305:HG52NDSX5:4:1429:6424:14873/1	60	-
chr17	53388921	53388922	A00252:305:HG52NDSX5:3:1605:18123:19570	60	+
chr17	59721269	59721270	A00252:305:HG52NDSX5:1:2230:18620:32643	60	+
chr17	61609481	61609482	A00252:305:HG52NDSX5:3:1277:27272:31876	60	-
chr17	62460402	62460403	A00252:305:HG52NDSX5:3:1652:13105:12915	60	+
chr17	70291982	70291983	A00252:305:HG52NDSX5:4:1158:20365:14027/1	60	-
chr17	74867228	74867229	A00252:305:HG52NDSX5:2:2417:21287:32910	60	+
chr17	75370428	75370429	A00252:305:HG52NDSX5:1:1326:20103:12947/1	60	+
chr17	75370429	75370430	A00252:305:HG52NDSX5:1:1154:9670:16830/1	60	+
chr17	77328602	77328603	A00252:305:HG52NDSX5:2:2262:9625:17253	60	+
chr17	78302992	78302993	A00252:305:HG52NDSX5:4:2647:27380:30968/1	60	+
chr18	1174431	1174432	A00252:305:HG52NDSX5:2:2538:21495:10254	60	+
chr18	9435727	9435728	A00252:305:HG52NDSX5:4:1119:18340:28620	60	-
chr18	21212741	21212742	A00252:305:HG52NDSX5:4:2223:12545:31078/1	60	+
chr18	22157765	22157766	A00252:305:HG52NDSX5:2:2466:18249:7169	60	+
chr18	24172035	24172036	A00252:305:HG52NDSX5:4:2439:6470:35524/1	60	-
chr18	25249556	25249557	A00252:305:HG52NDSX5:4:1578:11921:25019/1	60	-
chr18	52819813	52819814	A00252:305:HG52NDSX5:4:1538:24270:12712	60	-
chr18	69851428	69851429	A00252:305:HG52NDSX5:4:1249:6876:8171/1	60	+
chr19	273008	273009	A00252:305:HG52NDSX5:4:2649:28745:15765	60	+
chr19	930559	930560	A00252:305:HG52NDSX5:1:1102:16712:25614/1	60	+
chr19	930560	930561	A00252:305:HG52NDSX5:4:2404:13892:15969	60	+
chr19	930561	930562	A00252:305:HG52NDSX5:1:1158:24234:36636	60	+
chr19	1809138	1809139	A00252:305:HG52NDSX5:4:1244:16640:8422/1	60	-
chr19	3432724	3432725	A00252:305:HG52NDSX5:2:2407:23818:18881	60	+
chr19	4341786	4341787	A00252:305:HG52NDSX5:4:2328:24623:35994/1	60	-
chr19	5521745	5521746	A00252:305:HG52NDSX5:1:1213:9118:2722/1	60	-
chr19	5872803	5872804	A00252:305:HG52NDSX5:2:2205:28664:18443	60	-
chr19	7667469	7667470	A00252:305:HG52NDSX5:2:2374:22869:24752	60	+
chr19	9182774	9182775	A00252:305:HG52NDSX5:4:2661:4643:7748/1	60	+
chr19	11054710	11054711	A00252:305:HG52NDSX5:2:2234:14959:3881	60	+
chr19	12956468	12956469	A00252:305:HG52NDSX5:3:2268:2365:10128	60	-
chr19	14920472	14920473	A00252:305:HG52NDSX5:2:1217:19651:26882	60	+
chr19	15334473	15334474	A00252:305:HG52NDSX5:3:1540:11243:35931	60	+
chr19	16189243	16189244	A00252:305:HG52NDSX5:2:1176:26539:25629	60	+
chr19	36657260	36657261	A00252:305:HG52NDSX5:4:1539:30110:4914/1	60	-
chr19	38368712	38368713	A00252:305:HG52NDSX5:4:1469:29577:24690	60	+
chr19	39806791	39806792	A00252:305:HG52NDSX5:3:1237:22173:12618	60	+
chr19	43931314	43931315	A00252:305:HG52NDSX5:3:2178:11379:15530	60	-
chr19	46853822	46853823	A00252:305:HG52NDSX5:1:2103:21983:36965	60	+
chr19	48452351	48452352	A00252:305:HG52NDSX5:1:2575:6189:34976	60	+
chr19	49193130	49193131	A00252:305:HG52NDSX5:4:2558:7952:15483	60	+
chr19	57585552	57585553	A00252:305:HG52NDSX5:1:1308:25654:32236/1	60	-
chr19	57585553	57585554	A00252:305:HG52NDSX5:2:2106:25102:16501	60	-
chr19	57585554	57585555	A00252:305:HG52NDSX5:1:2618:27326:3286	60	-
chr19	57585555	57585556	A00252:305:HG52NDSX5:4:2104:1985:3583/1	60	-
chr19	57585556	57585557	A00252:305:HG52NDSX5:4:2451:1181:35759/1	60	-
chr19	57585557	57585558	A00252:305:HG52NDSX5:1:1434:8757:28025	60	-
chr19	57585559	57585560	A00252:305:HG52NDSX5:1:2143:2935:35759/1	60	-
chr19	57585560	57585561	A00252:305:HG52NDSX5:1:1607:32841:28933/1	60	-
chr19	58550901	58550902	A00252:305:HG52NDSX5:1:1676:9272:10629	60	+
chr2	12307281	12307282	A00252:305:HG52NDSX5:1:1409:16224:8516/1	60	-
chr2	26056144	26056145	A00252:305:HG52NDSX5:4:2461:10963:33442/1	60	+
chr2	28717994	28717995	A00252:305:HG52NDSX5:4:1204:19397:10598/1	60	+
chr2	38527122	38527123	A00252:305:HG52NDSX5:4:2175:27344:29496/1	60	+
chr2	55223845	55223846	A00252:305:HG52NDSX5:4:2263:9127:32487/1	60	+
chr2	72872309	72872310	A00252:305:HG52NDSX5:1:1215:26151:24987	60	+
chr2	88056731	88056732	A00252:305:HG52NDSX5:1:1510:8332:32268/1	60	+
chr2	106512698	106512699	A00252:305:HG52NDSX5:3:1246:11586:33614	60	+
chr2	120495313	120495314	A00252:305:HG52NDSX5:1:1361:26232:20525	60	+
chr2	121108709	121108710	A00252:305:HG52NDSX5:3:2419:20464:25066	60	-
chr2	121616226	121616227	A00252:305:HG52NDSX5:4:1411:20790:30545/1	60	-
chr2	133801782	133801783	A00252:305:HG52NDSX5:3:1266:13819:4601	60	+
chr2	137894942	137894943	A00252:305:HG52NDSX5:3:2609:4472:31876	60	-
chr2	153860751	153860752	A00252:305:HG52NDSX5:2:1215:1253:6417	60	+
chr2	153860754	153860755	A00252:305:HG52NDSX5:3:1614:13783:27430	60	+
chr2	155283222	155283223	A00252:305:HG52NDSX5:1:2568:27001:33442/1	60	+
chr2	170023938	170023939	A00252:305:HG52NDSX5:4:1502:18385:27602/1	60	+
chr2	172036618	172036619	A00252:305:HG52NDSX5:3:1212:22218:17675	60	+
chr2	172453109	172453110	A00252:305:HG52NDSX5:2:1544:6958:33426	60	+
chr2	173342962	173342963	A00252:305:HG52NDSX5:1:2450:6045:18129/1	60	-
chr2	187525302	187525303	A00252:305:HG52NDSX5:3:1420:29360:4335	60	-
chr2	196326538	196326539	A00252:305:HG52NDSX5:1:1327:28330:23688	60	-
chr2	200129109	200129110	A00252:305:HG52NDSX5:2:2117:23719:24878	60	+
chr2	200242334	200242335	A00252:305:HG52NDSX5:2:2207:1561:31876	60	+
chr2	218148452	218148453	A00252:305:HG52NDSX5:3:2146:25608:19633	60	-
chr2	224839173	224839174	A00252:305:HG52NDSX5:4:1203:19840:29027	60	-
chr2	231988079	231988080	A00252:305:HG52NDSX5:4:2206:27706:3693/1	60	+
chr20	3830464	3830465	A00252:305:HG52NDSX5:3:1132:30499:7842	60	+
chr20	3833276	3833277	A00252:305:HG52NDSX5:2:1532:25735:31000	60	+
chr20	4970528	4970529	A00252:305:HG52NDSX5:2:2647:9462:9173	60	-
chr20	8549689	8549690	A00252:305:HG52NDSX5:3:1559:19361:7185	60	-
chr20	28897547	28897548	A00252:305:HG52NDSX5:2:2604:32045:27211	60	-
chr20	31615517	31615518	A00252:305:HG52NDSX5:3:2552:5330:26788	60	+
chr20	32769323	32769324	A00252:305:HG52NDSX5:4:2653:10945:36010/1	60	+
chr20	33354585	33354586	A00252:305:HG52NDSX5:4:2576:18204:20243/1	60	-
chr20	34297381	34297382	A00252:305:HG52NDSX5:2:2449:4544:19789	60	-
chr20	35885070	35885071	A00252:305:HG52NDSX5:4:1217:6560:12477/1	60	+
chr20	46007431	46007432	A00252:305:HG52NDSX5:1:1328:20437:31782/1	60	-
chr20	47372531	47372532	A00252:305:HG52NDSX5:1:2157:5828:28902/1	60	-
chr20	50650352	50650353	A00252:305:HG52NDSX5:2:2515:18186:13855	60	+
chr20	63711688	63711689	A00252:305:HG52NDSX5:4:1635:11849:28401/1	60	-
chr21	20223139	20223140	A00252:305:HG52NDSX5:3:2438:15085:2691	60	+
chr21	23784601	23784602	A00252:305:HG52NDSX5:3:2229:15447:15562	60	-
chr21	28338295	28338296	A00252:305:HG52NDSX5:3:2529:18367:15515	60	+
chr21	33923908	33923909	A00252:305:HG52NDSX5:2:1559:7600:20948	60	-
chr21	34950518	34950519	A00252:305:HG52NDSX5:3:1515:13006:12430	60	-
chr21	36233938	36233939	A00252:305:HG52NDSX5:2:2425:29622:27899	60	-
chr22	24714804	24714805	A00252:305:HG52NDSX5:3:2218:26341:4993	60	+
chr22	24873643	24873644	A00252:305:HG52NDSX5:3:2425:16640:33974	60	-
chr22	36626156	36626157	A00252:305:HG52NDSX5:3:2137:23710:1877	60	+
chr22	46444968	46444969	A00252:305:HG52NDSX5:1:2622:15185:9972/1	60	-
chr22	46719458	46719459	A00252:305:HG52NDSX5:1:1122:31096:27571	60	+
chr22	50493787	50493788	A00252:305:HG52NDSX5:4:1457:10041:23985/1	60	-
chr22	50647420	50647421	A00252:305:HG52NDSX5:1:2225:29351:33348	60	+
chr3	9462354	9462355	A00252:305:HG52NDSX5:2:1126:28800:21026	60	+
chr3	14999096	14999097	A00252:305:HG52NDSX5:2:2304:4128:11584	60	-
chr3	16421401	16421402	A00252:305:HG52NDSX5:1:2438:17779:35196/1	60	+
chr3	20008334	20008335	A00252:305:HG52NDSX5:1:1612:9796:21339/1	60	-
chr3	26054296	26054297	A00252:305:HG52NDSX5:1:1450:12599:33176/1	60	+
chr3	33166958	33166959	A00252:305:HG52NDSX5:4:1470:11722:27868/1	60	-
chr3	33380524	33380525	A00252:305:HG52NDSX5:1:2228:23999:21574/1	60	-
chr3	33761617	33761618	A00252:305:HG52NDSX5:4:2433:26277:8015/1	60	-
chr3	40594407	40594408	A00252:305:HG52NDSX5:3:2326:24162:21230	60	-
chr3	45656769	45656770	A00252:305:HG52NDSX5:2:1246:5339:6731	60	+
chr3	46242254	46242255	A00252:305:HG52NDSX5:3:2663:5647:12837	60	-
chr3	47516642	47516643	A00252:305:HG52NDSX5:2:1248:3640:32158	60	-
chr3	48168106	48168107	A00252:305:HG52NDSX5:3:2663:30355:19492	60	-
chr3	48168108	48168109	A00252:305:HG52NDSX5:1:1672:23701:26256	60	-
chr3	48744930	48744931	A00252:305:HG52NDSX5:4:2364:1325:28087/1	60	+
chr3	49522943	49522944	A00252:305:HG52NDSX5:2:1462:5159:6511	60	-
chr3	49522944	49522945	A00252:305:HG52NDSX5:1:1212:25554:29152	60	-
chr3	49522945	49522946	A00252:305:HG52NDSX5:1:2103:29324:35681	60	-
chr3	49935255	49935256	A00252:305:HG52NDSX5:3:1455:28745:23375	60	+
chr3	52269051	52269052	A00252:305:HG52NDSX5:4:2265:18692:32017/1	60	+
chr3	75733558	75733559	A00252:305:HG52NDSX5:4:1211:10140:3427/1	60	-
chr3	104161741	104161742	A00252:305:HG52NDSX5:2:1133:5674:21120	60	+
chr3	108554232	108554233	A00252:305:HG52NDSX5:1:1131:6027:8359	60	+
chr3	134439752	134439753	A00252:305:HG52NDSX5:2:2143:10239:7795	60	+
chr3	134439753	134439754	A00252:305:HG52NDSX5:3:2152:9109:25974	60	+
chr3	135822428	135822429	A00252:305:HG52NDSX5:2:1217:9805:35665	60	-
chr3	141380339	141380340	A00252:305:HG52NDSX5:3:2564:8585:6089	60	-
chr3	196076694	196076695	A00252:305:HG52NDSX5:1:2342:31232:36918/1	60	+
chr4	1650732	1650733	A00252:305:HG52NDSX5:4:2333:9842:29340	60	+
chr4	15639608	15639609	A00252:305:HG52NDSX5:1:1101:4896:8218/1	60	+
chr4	15639609	15639610	A00252:305:HG52NDSX5:2:1355:29116:24831	60	+
chr4	15639610	15639611	A00252:305:HG52NDSX5:4:2101:6641:11772	60	+
chr4	49103523	49103524	A00252:305:HG52NDSX5:2:2672:31919:5290	60	-
chr4	49237423	49237424	A00252:305:HG52NDSX5:1:2647:30599:34194	60	-
chr4	49646263	49646264	A00252:305:HG52NDSX5:2:1576:25825:11303	60	+
chr4	61885056	61885057	A00252:305:HG52NDSX5:2:1332:2202:9502	60	-
chr4	62246634	62246635	A00252:305:HG52NDSX5:4:1406:10945:8234	60	-
chr4	82846256	82846257	A00252:305:HG52NDSX5:1:1512:8693:5556/1	60	+
chr4	83460252	83460253	A00252:305:HG52NDSX5:1:2407:10547:31344/1	60	-
chr4	88714198	88714199	A00252:305:HG52NDSX5:1:2556:21124:17503	60	-
chr4	108936335	108936336	A00252:305:HG52NDSX5:3:2226:23041:27117	60	+
chr4	109380237	109380238	A00252:305:HG52NDSX5:4:2646:32886:8500	60	+
chr4	109380238	109380239	A00252:305:HG52NDSX5:2:2106:6280:15843	60	+
chr4	109387254	109387255	A00252:305:HG52NDSX5:2:1530:30029:30326	60	+
chr4	112687224	112687225	A00252:305:HG52NDSX5:1:1176:14877:13761	60	+
chr4	127979837	127979838	A00252:305:HG52NDSX5:1:2638:28339:13557	60	+
chr4	185952266	185952267	A00252:305:HG52NDSX5:2:1125:16007:33098/1	60	+
chr5	887770	887771	A00252:305:HG52NDSX5:2:1168:19226:16908	60	-
chr5	887771	887772	A00252:305:HG52NDSX5:2:2650:32479:19977	60	-
chr5	31443114	31443115	A00252:305:HG52NDSX5:4:1668:9263:18286/1	60	-
chr5	41108258	41108259	A00252:305:HG52NDSX5:3:1105:21621:7091	60	+
chr5	61259902	61259903	A00252:305:HG52NDSX5:2:1237:18683:7075	60	-
chr5	62798432	62798433	A00252:305:HG52NDSX5:1:1160:14299:29199	60	+
chr5	81575036	81575037	A00252:305:HG52NDSX5:1:1105:14055:26115/1	60	+
chr5	81575038	81575039	A00252:305:HG52NDSX5:1:1175:26521:10316	60	+
chr5	88245068	88245069	A00252:305:HG52NDSX5:1:2338:2211:33035	60	-
chr5	97789888	97789889	A00252:305:HG52NDSX5:4:2111:11134:29857/1	60	+
chr5	134209157	134209158	A00252:305:HG52NDSX5:1:1137:6542:16266/1	60	+
chr5	137434737	137434738	A00252:305:HG52NDSX5:2:1411:19253:25880	60	+
chr5	138586037	138586038	A00252:305:HG52NDSX5:4:1437:16966:13557/1	60	-
chr5	146838350	146838351	A00252:305:HG52NDSX5:3:2272:30228:23187	60	-
chr5	163027395	163027396	A00252:305:HG52NDSX5:4:1163:32289:30264/1	60	+
chr5	174740900	174740901	A00252:305:HG52NDSX5:1:1429:16541:7874/1	60	+
chr6	6766022	6766023	A00252:305:HG52NDSX5:4:2375:18005:15452/1	60	-
chr6	7732946	7732947	A00252:305:HG52NDSX5:1:2262:27046:26506	60	+
chr6	11513312	11513313	A00252:305:HG52NDSX5:2:2121:10438:5008	60	-
chr6	17704993	17704994	A00252:305:HG52NDSX5:1:2348:28438:1423/1	60	+
chr6	21146772	21146773	A00252:305:HG52NDSX5:1:1571:5520:32597	60	+
chr6	24351885	24351886	A00252:305:HG52NDSX5:3:2433:31421:15233	60	-
chr6	27155767	27155768	A00252:305:HG52NDSX5:4:2644:24442:9752	60	+
chr6	35425200	35425201	A00252:305:HG52NDSX5:4:2662:23303:9533/1	60	+
chr6	43335680	43335681	A00252:305:HG52NDSX5:1:2402:29894:6073/1	60	-
chr6	43335681	43335682	A00252:305:HG52NDSX5:4:1405:19334:27242/1	60	-
chr6	43335682	43335683	A00252:305:HG52NDSX5:3:1542:2446:35289	60	-
chr6	44220746	44220747	A00252:305:HG52NDSX5:2:1456:16984:28714	60	+
chr6	44612357	44612358	A00252:305:HG52NDSX5:4:2331:28646:35728/1	60	-
chr6	45337767	45337768	A00252:305:HG52NDSX5:1:1108:8693:14512/1	60	+
chr6	45337769	45337770	A00252:305:HG52NDSX5:4:1537:26576:15327/1	60	+
chr6	54722935	54722936	A00252:305:HG52NDSX5:2:2355:18765:12947	60	-
chr6	73433354	73433355	A00252:305:HG52NDSX5:1:1475:13178:8970/1	60	-
chr6	85540056	85540057	A00252:305:HG52NDSX5:2:1177:3441:14622	60	-
chr6	86439469	86439470	A00252:305:HG52NDSX5:4:2501:26377:2832/1	60	-
chr6	100013410	100013411	A00252:305:HG52NDSX5:4:2307:17336:35931/1	60	-
chr6	129011938	129011939	A00252:305:HG52NDSX5:1:2665:24496:28354/1	60	-
chr6	129011939	129011940	A00252:305:HG52NDSX5:2:2431:5755:29997	60	-
chr6	129011940	129011941	A00252:305:HG52NDSX5:1:1170:24876:34741/1	60	-
chr6	144964922	144964923	A00252:305:HG52NDSX5:1:1153:27670:6762/1	60	+
chr6	165421334	165421335	A00252:305:HG52NDSX5:3:1505:15754:25238	60	+
chr7	5979312	5979313	A00252:305:HG52NDSX5:3:1361:27561:21574	60	+
chr7	11896615	11896616	A00252:305:HG52NDSX5:3:1462:32081:4946	60	-
chr7	14918984	14918985	A00252:305:HG52NDSX5:3:2330:24966:21621	60	+
chr7	16316608	16316609	A00252:305:HG52NDSX5:2:1271:30526:1564	60	-
chr7	23978989	23978990	A00252:305:HG52NDSX5:3:1138:2700:9330	60	+
chr7	25292188	25292189	A00252:305:HG52NDSX5:1:1461:1371:35023/1	60	+
chr7	39328172	39328173	A00252:305:HG52NDSX5:4:1225:13973:3302/1	60	+
chr7	45286712	45286713	A00252:305:HG52NDSX5:4:1247:28348:31203/1	60	+
chr7	48972050	48972051	A00252:305:HG52NDSX5:1:1623:1506:22388	60	-
chr7	49868712	49868713	A00252:305:HG52NDSX5:3:1607:14253:27586	60	-
chr7	65489468	65489469	A00252:305:HG52NDSX5:2:2417:21395:16313	60	-
chr7	72667679	72667680	A00252:305:HG52NDSX5:2:1349:30942:8829	60	-
chr7	72719410	72719411	A00252:305:HG52NDSX5:4:1606:32741:25598/1	60	-
chr7	74078184	74078185	A00252:305:HG52NDSX5:2:1568:19533:3599	60	-
chr7	78686763	78686764	A00252:305:HG52NDSX5:4:2222:19886:30264/1	60	-
chr7	78767039	78767040	A00252:305:HG52NDSX5:2:2337:18964:22060	60	+
chr7	87913442	87913443	A00252:305:HG52NDSX5:2:1258:3179:13416	60	+
chr7	89318687	89318688	A00252:305:HG52NDSX5:2:1419:16315:22952	60	+
chr7	97673611	97673612	A00252:305:HG52NDSX5:4:1605:24623:31798	60	+
chr7	99021554	99021555	A00252:305:HG52NDSX5:4:1307:20374:1579/1	60	-
chr7	99021555	99021556	A00252:305:HG52NDSX5:1:2278:15374:32440/1	60	-
chr7	99551418	99551419	A00252:305:HG52NDSX5:1:1635:31376:25958	60	+
chr7	102027339	102027340	A00252:305:HG52NDSX5:1:1278:7961:27336	60	-
chr7	102368294	102368295	A00252:305:HG52NDSX5:3:2152:10221:20791	60	-
chr7	102368536	102368537	A00252:305:HG52NDSX5:3:2543:23140:23657/1	60	-
chr7	111142247	111142248	A00252:305:HG52NDSX5:1:2618:31087:13150	60	+
chr7	138216060	138216061	A00252:305:HG52NDSX5:2:1173:14262:2895	60	-
chr7	139517940	139517941	A00252:305:HG52NDSX5:1:1235:7726:20697/1	60	+
chr8	6464920	6464921	A00252:305:HG52NDSX5:3:1115:5773:18286	60	+
chr8	8404561	8404562	A00252:305:HG52NDSX5:2:2532:3423:19664	60	-
chr8	11541592	11541593	A00252:305:HG52NDSX5:4:2272:21142:17910/1	60	-
chr8	12543744	12543745	A00252:305:HG52NDSX5:4:2331:9706:18458/1	60	+
chr8	19352003	19352004	A00252:305:HG52NDSX5:3:2321:16414:3834	60	+
chr8	24685831	24685832	A00252:305:HG52NDSX5:3:1551:10004:26741	60	+
chr8	30747076	30747077	A00252:305:HG52NDSX5:2:2301:18150:6308	60	+
chr8	32737329	32737330	A00252:305:HG52NDSX5:2:1113:2139:28620/1	60	-
chr8	92202004	92202005	A00252:305:HG52NDSX5:1:1422:5746:35399	60	-
chr8	94618040	94618041	A00252:305:HG52NDSX5:1:1260:27181:13777/1	60	+
chr8	100132743	100132744	A00252:305:HG52NDSX5:2:2130:28863:34100	60	-
chr8	129770417	129770418	A00252:305:HG52NDSX5:1:1347:22110:27821/1	60	+
chr9	2052752	2052753	A00252:305:HG52NDSX5:2:1131:16857:7639	60	-
chr9	2052753	2052754	A00252:305:HG52NDSX5:1:2502:18186:36464/1	60	-
chr9	5579359	5579360	A00252:305:HG52NDSX5:2:2562:2202:21527	60	+
chr9	5591347	5591348	A00252:305:HG52NDSX5:3:1621:11397:25864	60	+
chr9	11065532	11065533	A00252:305:HG52NDSX5:3:1526:10565:11741	60	+
chr9	27153211	27153212	A00252:305:HG52NDSX5:2:1145:28284:36041	60	-
chr9	33456467	33456468	A00252:305:HG52NDSX5:4:1443:26910:5885/1	60	+
chr9	35485074	35485075	A00252:305:HG52NDSX5:2:2244:2591:28588	60	+
chr9	38117094	38117095	A00252:305:HG52NDSX5:4:1517:11270:14309/1	60	+
chr9	42279957	42279958	A00252:305:HG52NDSX5:2:1407:24352:4210	60	-
chr9	68990911	68990912	A00252:305:HG52NDSX5:2:1209:21142:15123	60	-
chr9	72925319	72925320	A00252:305:HG52NDSX5:1:1116:18222:2550/1	60	+
chr9	80030537	80030538	A00252:305:HG52NDSX5:2:2229:17192:24001	60	+
chr9	110192480	110192481	A00252:305:HG52NDSX5:2:1219:24017:10864	60	+
chr9	112363440	112363441	A00252:305:HG52NDSX5:1:1113:14425:3270	60	+
chr9	115614323	115614324	A00252:305:HG52NDSX5:1:1671:8124:17848/1	60	+
chr9	117462012	117462013	A00252:305:HG52NDSX5:4:1365:12906:13510	60	+
chr9	130688856	130688857	A00252:305:HG52NDSX5:3:2573:31503:12743	60	+
chr9	136814974	136814975	A00252:305:HG52NDSX5:1:2645:4969:24721	60	-
chr9	136814975	136814976	A00252:305:HG52NDSX5:4:2213:12717:1501	60	-
chr9	136814976	136814977	A00252:305:HG52NDSX5:2:1138:12897:3630	60	-
chrX	4733841	4733842	A00252:305:HG52NDSX5:2:1310:30147:3756	60	-
chrX	9865812	9865813	A00252:305:HG52NDSX5:1:2209:31756:23891	60	+
chrX	19696228	19696229	A00252:305:HG52NDSX5:1:1213:5186:22592	60	+
chrX	24695530	24695531	A00252:305:HG52NDSX5:1:2661:15284:5384/1	60	+
chrX	28282524	28282525	A00252:305:HG52NDSX5:3:1650:5032:1376	60	-
chrX	38696178	38696179	A00252:305:HG52NDSX5:3:2471:9570:15311	60	+
chrX	45305637	45305638	A00252:305:HG52NDSX5:1:1546:21142:10363	60	-
chrX	50922699	50922700	A00252:305:HG52NDSX5:2:2260:11469:20415	60	+
chrX	70273459	70273460	A00252:305:HG52NDSX5:3:2608:17752:20337	60	+
chrX	74335237	74335238	A00252:305:HG52NDSX5:3:2408:4526:34788	60	-
chrX	134436287	134436288	A00252:305:HG52NDSX5:1:1507:2356:11021	60	-
chrX	155445744	155445745	A00252:305:HG52NDSX5:1:1405:17119:30608/1	60	-
chrY	10652263	10652264	A00252:305:HG52NDSX5:4:1308:21124:23672/1	60	-
chrY	11508132	11508133	A00252:305:HG52NDSX5:4:1640:22155:10050/1	60	+
