# Supplementary material for: HIV-1 capsid stability enables inositol phosphate-independent infection of target cells and promotes integration into genes
Source: PLoS Pathog. 2023 Jun 2;19(6):e1011423. doi: 10.1371/journal.ppat.1011423 (PMC10266667; doi:10.1371/journal.ppat.1011423)
Supplement: S3 Data — (TAR.GZ) [file ppat.1011423.s014.tar.gz › IPPK_KO/CA_P38A/Unique_hg38_integration_sites/9055-GS-0014.bed]

chr1	1216563	1216564	A00252:305:HG52NDSX5:2:1560:15447:4852	60	-
chr1	1216564	1216565	A00252:305:HG52NDSX5:1:1652:5376:6511	60	-
chr1	1216565	1216566	A00252:305:HG52NDSX5:4:1450:16495:24048/1	60	-
chr1	1256050	1256051	A00252:305:HG52NDSX5:2:1118:14678:8312	60	-
chr1	1256051	1256052	A00252:305:HG52NDSX5:2:2672:20817:24424	60	-
chr1	1525508	1525509	A00252:305:HG52NDSX5:3:1615:17824:26036/1	60	+
chr1	4341139	4341140	A00252:305:HG52NDSX5:4:2215:9155:8797/1	60	-
chr1	7126865	7126866	A00252:305:HG52NDSX5:2:1146:2501:14121	60	-
chr1	7797557	7797558	A00252:305:HG52NDSX5:1:1326:16450:1360	60	+
chr1	9123923	9123924	A00252:305:HG52NDSX5:3:1666:15293:34616/1	60	-
chr1	9172424	9172425	A00252:305:HG52NDSX5:2:1526:13847:7999	60	+
chr1	9565795	9565796	A00252:305:HG52NDSX5:4:1319:25464:22733/1	60	-
chr1	9565798	9565799	A00252:305:HG52NDSX5:3:1344:17146:31281/1	60	-
chr1	9565799	9565800	A00252:305:HG52NDSX5:3:2152:9471:6402/1	60	-
chr1	9917743	9917744	A00252:305:HG52NDSX5:2:2511:24460:23124	60	-
chr1	10040770	10040771	A00252:305:HG52NDSX5:2:2369:23213:8970	60	-
chr1	10040779	10040780	A00252:305:HG52NDSX5:4:2244:23032:4398/1	60	-
chr1	11156522	11156523	A00252:305:HG52NDSX5:2:1618:25039:31297	60	-
chr1	11326565	11326566	A00252:305:HG52NDSX5:2:2434:8856:34616	60	-
chr1	12413394	12413395	A00252:305:HG52NDSX5:4:2236:27353:35211/1	60	+
chr1	12670632	12670633	A00252:305:HG52NDSX5:3:2434:15845:25050/1	60	-
chr1	15368066	15368067	A00252:305:HG52NDSX5:4:1310:25843:27117/1	60	-
chr1	15570035	15570036	A00252:305:HG52NDSX5:4:1127:19976:2644	60	-
chr1	16360061	16360062	A00252:305:HG52NDSX5:3:1142:19018:36933/1	60	-
chr1	16632733	16632734	A00252:305:HG52NDSX5:1:1473:13666:29825	60	-
chr1	17259164	17259165	A00252:305:HG52NDSX5:3:1258:21386:6433/1	60	-
chr1	20512747	20512748	A00252:305:HG52NDSX5:3:1474:13051:8469/1	60	+
chr1	20939032	20939033	A00252:305:HG52NDSX5:1:2673:11107:3411	60	+
chr1	21087728	21087729	A00252:305:HG52NDSX5:3:1271:1904:24706/1	60	-
chr1	21100285	21100286	A00252:305:HG52NDSX5:1:2104:28031:8171	60	-
chr1	21919227	21919228	A00252:305:HG52NDSX5:2:1169:14470:1188	60	-
chr1	23706243	23706244	A00252:305:HG52NDSX5:1:2466:12138:18223	60	+
chr1	23969030	23969031	A00252:305:HG52NDSX5:1:2244:28917:23985	60	-
chr1	24565924	24565925	A00252:305:HG52NDSX5:2:1143:31521:36198	60	-
chr1	25629649	25629650	A00252:305:HG52NDSX5:3:2406:10728:8234/1	60	+
chr1	25654741	25654742	A00252:305:HG52NDSX5:4:1260:3161:24377/1	60	-
chr1	26240189	26240190	A00252:305:HG52NDSX5:3:1328:14832:16532/1	60	-
chr1	26491444	26491445	A00252:305:HG52NDSX5:1:1246:11849:27555	60	+
chr1	27457580	27457581	A00252:305:HG52NDSX5:3:2217:10999:10614/1	60	-
chr1	27477311	27477312	A00252:305:HG52NDSX5:4:1258:24171:29168	60	-
chr1	27543864	27543865	A00252:305:HG52NDSX5:3:2640:5972:6543	60	+
chr1	27994618	27994619	A00252:305:HG52NDSX5:4:2557:10248:7279/1	60	+
chr1	28600162	28600163	A00252:305:HG52NDSX5:1:1226:6135:2472	60	-
chr1	29034004	29034005	A00252:305:HG52NDSX5:1:1176:11171:28510	60	+
chr1	30994722	30994723	A00252:305:HG52NDSX5:4:2148:20898:21966/1	60	-
chr1	31357850	31357851	A00252:305:HG52NDSX5:1:2358:18331:34898	60	-
chr1	31828905	31828906	A00252:305:HG52NDSX5:3:1463:28546:25034/1	60	+
chr1	31967107	31967108	A00252:305:HG52NDSX5:1:2578:18819:2644	60	+
chr1	32218347	32218348	A00252:305:HG52NDSX5:1:2343:5041:1799	60	+
chr1	32360311	32360312	A00252:305:HG52NDSX5:3:1111:32814:13291	60	-
chr1	32750602	32750603	A00252:305:HG52NDSX5:1:2576:26901:28980	60	-
chr1	33732178	33732179	A00252:305:HG52NDSX5:2:2309:5846:31156	60	+
chr1	35109974	35109975	A00252:305:HG52NDSX5:3:2151:27995:31939	60	+
chr1	35413129	35413130	A00252:305:HG52NDSX5:1:1562:22019:10942	60	-
chr1	35413130	35413131	A00252:305:HG52NDSX5:1:1622:1642:7028	60	-
chr1	38745272	38745273	A00252:305:HG52NDSX5:1:2227:24415:25958	60	+
chr1	39146978	39146979	A00252:305:HG52NDSX5:1:2176:26892:17660	60	-
chr1	39146979	39146980	A00252:305:HG52NDSX5:3:2554:5746:27007/1	60	-
chr1	39308188	39308189	A00252:305:HG52NDSX5:3:1265:32389:33692	60	-
chr1	39365448	39365449	A00252:305:HG52NDSX5:3:1512:1832:26804	60	-
chr1	39429689	39429690	A00252:305:HG52NDSX5:3:1121:8721:10676/1	60	+
chr1	39429690	39429691	A00252:305:HG52NDSX5:1:1154:2392:30311	60	+
chr1	39446537	39446538	A00252:305:HG52NDSX5:1:1261:7988:19272	60	-
chr1	43670716	43670717	A00252:305:HG52NDSX5:4:1167:26024:28682/1	60	+
chr1	45267309	45267310	A00252:305:HG52NDSX5:3:1635:29125:21183	60	+
chr1	46120494	46120495	A00252:305:HG52NDSX5:3:1317:6470:7404	60	+
chr1	46201107	46201108	A00252:305:HG52NDSX5:3:1556:18249:10614/1	60	-
chr1	46308152	46308153	A00252:305:HG52NDSX5:1:2216:31241:26443	60	+
chr1	46710278	46710279	A00252:305:HG52NDSX5:1:2506:21703:6261	60	-
chr1	50437944	50437945	A00252:305:HG52NDSX5:3:1609:16785:30279	60	+
chr1	50666804	50666805	A00252:305:HG52NDSX5:3:2559:15962:7968/1	60	+
chr1	51274704	51274705	A00252:305:HG52NDSX5:1:1269:19072:19774	60	-
chr1	52269220	52269221	A00252:305:HG52NDSX5:3:2215:4517:22279/1	60	-
chr1	53794595	53794596	A00252:305:HG52NDSX5:1:1358:12870:10379	60	+
chr1	54505166	54505167	A00252:305:HG52NDSX5:1:1378:9616:35618	60	+
chr1	54694561	54694562	A00252:305:HG52NDSX5:3:2460:30255:8328/1	60	-
chr1	54831422	54831423	A00252:305:HG52NDSX5:1:2150:30201:12493	60	-
chr1	55180734	55180735	A00252:305:HG52NDSX5:1:1108:13015:18239	60	-
chr1	55229955	55229956	A00252:305:HG52NDSX5:2:2632:10375:15796	60	+
chr1	56632343	56632344	A00252:305:HG52NDSX5:4:2670:12870:24032	60	+
chr1	59050780	59050781	A00252:305:HG52NDSX5:1:1132:19434:16016	60	+
chr1	60179124	60179125	A00252:305:HG52NDSX5:2:1550:18376:19319	60	+
chr1	61883564	61883565	A00252:305:HG52NDSX5:1:1424:9209:13369	60	-
chr1	62230584	62230585	A00252:305:HG52NDSX5:1:1112:6225:2628	60	+
chr1	63394474	63394475	A00252:305:HG52NDSX5:2:2458:10438:11553	60	-
chr1	64099976	64099977	A00252:305:HG52NDSX5:4:2338:4643:28980/1	60	+
chr1	70356705	70356706	A00252:305:HG52NDSX5:2:1411:1940:21449	60	-
chr1	80497634	80497635	A00252:305:HG52NDSX5:3:2236:3712:29966/1	60	-
chr1	82661288	82661289	A00252:305:HG52NDSX5:3:2302:20672:10363/1	60	+
chr1	86940296	86940297	A00252:305:HG52NDSX5:2:1269:15058:30295	60	+
chr1	88985564	88985565	A00252:305:HG52NDSX5:3:2354:7717:5838/1	60	-
chr1	90269551	90269552	A00252:305:HG52NDSX5:3:1523:29622:17127/1	60	-
chr1	91387580	91387581	A00252:305:HG52NDSX5:3:1134:14624:35399/1	60	-
chr1	91608298	91608299	A00252:305:HG52NDSX5:3:2512:15501:19476/1	60	-
chr1	91608301	91608302	A00252:305:HG52NDSX5:3:2302:19054:18959	60	-
chr1	91608304	91608305	A00252:305:HG52NDSX5:3:1568:5258:27946/1	60	-
chr1	92063954	92063955	A00252:305:HG52NDSX5:1:2121:15266:24173	60	-
chr1	92407111	92407112	A00252:305:HG52NDSX5:2:1209:20283:10880	60	-
chr1	92608654	92608655	A00252:305:HG52NDSX5:3:1155:16333:20322/1	60	+
chr1	92827473	92827474	A00252:305:HG52NDSX5:3:2435:28293:28260	60	+
chr1	94188005	94188006	A00252:305:HG52NDSX5:4:1605:8965:28291	60	-
chr1	94856945	94856946	A00252:305:HG52NDSX5:2:2215:2428:17159	60	+
chr1	97804790	97804791	A00252:305:HG52NDSX5:1:1331:25030:36667	60	+
chr1	99772250	99772251	A00252:305:HG52NDSX5:4:1214:16197:27539/1	60	+
chr1	102971325	102971326	A00252:305:HG52NDSX5:3:1145:13955:19680/1	60	+
chr1	107736201	107736202	A00252:305:HG52NDSX5:3:1308:12011:26271/1	60	+
chr1	108650113	108650114	A00252:305:HG52NDSX5:3:2107:11776:7513	60	-
chr1	108650116	108650117	A00252:305:HG52NDSX5:3:2245:24930:22091	60	-
chr1	108650117	108650118	A00252:305:HG52NDSX5:3:1670:5710:25629/1	60	-
chr1	109277084	109277085	A00252:305:HG52NDSX5:1:1572:14136:28260	60	+
chr1	109294024	109294025	A00252:305:HG52NDSX5:3:1347:21739:9706	60	-
chr1	111145110	111145111	A00252:305:HG52NDSX5:4:2420:17544:24111/1	60	-
chr1	111509016	111509017	A00252:305:HG52NDSX5:3:1115:17906:26115	60	+
chr1	111636203	111636204	A00252:305:HG52NDSX5:2:1427:25744:18834	60	+
chr1	111636204	111636205	A00252:305:HG52NDSX5:4:1622:15682:13463/1	60	+
chr1	115946592	115946593	A00252:305:HG52NDSX5:4:1224:27462:2362	60	+
chr1	116784649	116784650	A00252:305:HG52NDSX5:4:1572:30960:21418/1	60	+
chr1	116784653	116784654	A00252:305:HG52NDSX5:3:2509:11677:26631/1	60	-
chr1	117030182	117030183	A00252:305:HG52NDSX5:4:1114:1054:20666/1	60	-
chr1	117508607	117508608	A00252:305:HG52NDSX5:3:1120:25482:8359/1	60	+
chr1	117508608	117508609	A00252:305:HG52NDSX5:1:2638:32063:5478	60	+
chr1	118048817	118048818	A00252:305:HG52NDSX5:2:1610:19298:9079	60	+
chr1	119609628	119609629	A00252:305:HG52NDSX5:4:2328:28203:32769	60	+
chr1	145731646	145731647	A00252:305:HG52NDSX5:4:2426:14045:28729/1	60	-
chr1	145780628	145780629	A00252:305:HG52NDSX5:3:2471:24252:2660	60	-
chr1	149094381	149094382	A00252:305:HG52NDSX5:3:1436:18041:16360/1	60	+
chr1	149109650	149109651	A00252:305:HG52NDSX5:1:2103:12563:23876	60	-
chr1	149455011	149455012	A00252:305:HG52NDSX5:4:2363:27254:30060/1	60	-
chr1	150112485	150112486	A00252:305:HG52NDSX5:3:1139:8504:31093/1	60	+
chr1	155383776	155383777	A00252:305:HG52NDSX5:1:1120:8838:8782	60	-
chr1	155424463	155424464	A00252:305:HG52NDSX5:3:2176:13901:34741	60	+
chr1	155438211	155438212	A00252:305:HG52NDSX5:1:1132:10999:26522	60	+
chr1	156634028	156634029	A00252:305:HG52NDSX5:4:2152:31593:9236	60	+
chr1	159745064	159745065	A00252:305:HG52NDSX5:3:1259:27697:27383	60	+
chr1	161798468	161798469	A00252:305:HG52NDSX5:3:2604:29252:23688	60	+
chr1	161874500	161874501	A00252:305:HG52NDSX5:2:1254:28583:12132	60	-
chr1	161937294	161937295	A00252:305:HG52NDSX5:4:1272:19633:3145/1	60	+
chr1	167875875	167875876	A00252:305:HG52NDSX5:4:2424:12029:13839/1	60	-
chr1	167927062	167927063	A00252:305:HG52NDSX5:3:1119:1606:4460/1	60	+
chr1	167927063	167927064	A00252:305:HG52NDSX5:2:2331:32506:34303	60	+
chr1	168029478	168029479	A00252:305:HG52NDSX5:3:1119:14669:22764/1	60	+
chr1	168029480	168029481	A00252:305:HG52NDSX5:4:1518:27208:27571/1	60	+
chr1	171455626	171455627	A00252:305:HG52NDSX5:2:1327:24325:34131	60	-
chr1	172793339	172793340	A00252:305:HG52NDSX5:1:2257:17942:17378	60	-
chr1	173747709	173747710	A00252:305:HG52NDSX5:2:2449:19849:33458	60	-
chr1	173908304	173908305	A00252:305:HG52NDSX5:1:1316:3549:8891	60	-
chr1	173973486	173973487	A00252:305:HG52NDSX5:1:1564:19416:26193	60	+
chr1	174408471	174408472	A00252:305:HG52NDSX5:2:2627:24641:22247	60	-
chr1	174408472	174408473	A00252:305:HG52NDSX5:2:2474:7355:11819	60	-
chr1	174435258	174435259	A00252:305:HG52NDSX5:3:2676:20175:8469/1	60	-
chr1	176033706	176033707	A00252:305:HG52NDSX5:1:2131:18982:12038	60	-
chr1	176716340	176716341	A00252:305:HG52NDSX5:4:1235:20076:15436	60	-
chr1	177762485	177762486	A00252:305:HG52NDSX5:2:1373:7111:11240	60	+
chr1	179432710	179432711	A00252:305:HG52NDSX5:1:2442:14913:9940	60	-
chr1	180451818	180451819	A00252:305:HG52NDSX5:1:2233:4878:16329	60	+
chr1	181115438	181115439	A00252:305:HG52NDSX5:3:1147:13078:27555/1	60	+
chr1	181671283	181671284	A00252:305:HG52NDSX5:4:1528:25536:19758	60	-
chr1	184566591	184566592	A00252:305:HG52NDSX5:3:2241:29206:32189	60	-
chr1	186442424	186442425	A00252:305:HG52NDSX5:2:1245:14579:35133	60	-
chr1	186442425	186442426	A00252:305:HG52NDSX5:1:1107:30671:10614	60	-
chr1	189764832	189764833	A00252:305:HG52NDSX5:1:1155:8730:35900	60	+
chr1	192188450	192188451	A00252:305:HG52NDSX5:2:2612:1624:3082	60	+
chr1	194771626	194771627	A00252:305:HG52NDSX5:4:1669:14904:12117/1	60	-
chr1	199383321	199383322	A00252:305:HG52NDSX5:1:2571:1651:5071	60	-
chr1	200404743	200404744	A00252:305:HG52NDSX5:3:2636:23086:26099	60	-
chr1	200993671	200993672	A00252:305:HG52NDSX5:2:2365:7609:8688	60	+
chr1	201659347	201659348	A00252:305:HG52NDSX5:3:2121:10294:6324/1	60	+
chr1	202441951	202441952	A00252:305:HG52NDSX5:3:1427:26178:36401/1	60	-
chr1	203633025	203633026	A00252:305:HG52NDSX5:4:1340:2257:30796/1	60	-
chr1	208970650	208970651	A00252:305:HG52NDSX5:3:1409:12581:8594/1	60	+
chr1	211452951	211452952	A00252:305:HG52NDSX5:1:2327:18620:32299	60	-
chr1	212365335	212365336	A00252:305:HG52NDSX5:1:2646:13729:22451	60	-
chr1	214008974	214008975	A00252:305:HG52NDSX5:3:2273:1434:2816/1	60	-
chr1	215497481	215497482	A00252:305:HG52NDSX5:3:1445:6677:19695/1	60	+
chr1	215997517	215997518	A00252:305:HG52NDSX5:3:1622:4137:32863/1	60	+
chr1	219199640	219199641	A00252:305:HG52NDSX5:1:1676:2040:26287	60	+
chr1	222667817	222667818	A00252:305:HG52NDSX5:2:2137:31792:3944	60	-
chr1	223671316	223671317	A00252:305:HG52NDSX5:2:1428:22788:30499	60	+
chr1	224142273	224142274	A00252:305:HG52NDSX5:2:2169:5014:1376/1	60	+
chr1	224142696	224142697	A00252:305:HG52NDSX5:2:2627:27751:27665	60	+
chr1	225599717	225599718	A00252:305:HG52NDSX5:2:2670:25572:29309	60	+
chr1	225617024	225617025	A00252:305:HG52NDSX5:3:2666:5339:27586/1	60	+
chr1	227135586	227135587	A00252:305:HG52NDSX5:3:2262:16297:17691	60	+
chr1	228195786	228195787	A00252:305:HG52NDSX5:3:1348:14009:30452/1	60	+
chr1	228195787	228195788	A00252:305:HG52NDSX5:1:1260:23873:10708	60	+
chr1	228195788	228195789	A00252:305:HG52NDSX5:3:1342:5791:10864	60	+
chr1	228400008	228400009	A00252:305:HG52NDSX5:3:2255:26856:3787	60	+
chr1	228455060	228455061	A00252:305:HG52NDSX5:4:2462:7111:30342/1	60	+
chr1	229306104	229306105	A00252:305:HG52NDSX5:1:1552:15239:22435	60	-
chr1	229306106	229306107	A00252:305:HG52NDSX5:1:1305:23565:14591	60	-
chr1	229489001	229489002	A00252:305:HG52NDSX5:3:1140:13829:26600/1	60	+
chr1	233418312	233418313	A00252:305:HG52NDSX5:3:2108:9914:34976	60	+
chr1	235082002	235082003	A00252:305:HG52NDSX5:1:1132:5846:34507	60	+
chr1	235320103	235320104	A00252:305:HG52NDSX5:2:2655:26341:28134	60	-
chr1	235433315	235433316	A00252:305:HG52NDSX5:4:2166:11433:29684/1	60	-
chr1	237029880	237029881	A00252:305:HG52NDSX5:2:1405:31448:1846	60	+
chr1	242461062	242461063	A00252:305:HG52NDSX5:3:1528:6578:25441/1	60	+
chr1	242987027	242987028	A00252:305:HG52NDSX5:4:2517:5023:8469/1	60	-
chr1	244748167	244748168	A00252:305:HG52NDSX5:3:1639:19416:11851/1	60	+
chr1	246457509	246457510	A00252:305:HG52NDSX5:1:1358:24017:1157	60	+
chr1	246535769	246535770	A00252:305:HG52NDSX5:2:1144:16731:16094	60	+
chr1	246681532	246681533	A00252:305:HG52NDSX5:4:2205:32714:3693	60	-
chr1	246875152	246875153	A00252:305:HG52NDSX5:4:2630:1136:12571/1	60	-
chr1	246875153	246875154	A00252:305:HG52NDSX5:3:2338:20889:7294	60	-
chr1	246875154	246875155	A00252:305:HG52NDSX5:1:1302:30065:11130	60	-
chr10	6544715	6544716	A00252:305:HG52NDSX5:1:2322:11478:19836	60	-
chr10	7479716	7479717	A00252:305:HG52NDSX5:2:1545:10086:24314	60	+
chr10	12066884	12066885	A00252:305:HG52NDSX5:1:1157:18313:21120	60	-
chr10	14500195	14500196	A00252:305:HG52NDSX5:1:1564:22155:35540	60	-
chr10	19326570	19326571	A00252:305:HG52NDSX5:3:1122:24623:14951/1	60	+
chr10	19326572	19326573	A00252:305:HG52NDSX5:3:2612:11125:1783/1	60	+
chr10	20236366	20236367	A00252:305:HG52NDSX5:3:1364:30083:11631	60	+
chr10	23017697	23017698	A00252:305:HG52NDSX5:1:2568:18909:29168	60	+
chr10	25693627	25693628	A00252:305:HG52NDSX5:3:2420:3848:34835/1	60	-
chr10	26390945	26390946	A00252:305:HG52NDSX5:1:2568:20934:24345	60	-
chr10	26975763	26975764	A00252:305:HG52NDSX5:3:2655:30355:4366/1	60	+
chr10	28115142	28115143	A00252:305:HG52NDSX5:3:1424:5683:25081	60	+
chr10	28308699	28308700	A00252:305:HG52NDSX5:4:2620:28953:2096/1	60	+
chr10	29027968	29027969	A00252:305:HG52NDSX5:1:1239:20772:11506	60	-
chr10	29565962	29565963	A00252:305:HG52NDSX5:1:2506:19741:2456	60	-
chr10	31355447	31355448	A00252:305:HG52NDSX5:4:2260:10456:7326/1	60	-
chr10	31355449	31355450	A00252:305:HG52NDSX5:1:1122:5267:33223	60	-
chr10	34088360	34088361	A00252:305:HG52NDSX5:4:2153:3676:27993/1	60	+
chr10	35269723	35269724	A00252:305:HG52NDSX5:4:1252:17119:6339/1	60	-
chr10	37893222	37893223	A00252:305:HG52NDSX5:2:2457:19614:7247	60	-
chr10	41869177	41869178	A00252:305:HG52NDSX5:1:2407:24062:3458	60	+
chr10	41882827	41882828	A00252:305:HG52NDSX5:2:2228:32669:34397	60	-
chr10	41903710	41903711	A00252:305:HG52NDSX5:1:1402:13413:3145	60	-
chr10	42299356	42299357	A00252:305:HG52NDSX5:1:1431:1967:20713	60	+
chr10	42314827	42314828	A00252:305:HG52NDSX5:2:1418:10800:13495	60	-
chr10	50267687	50267688	A00252:305:HG52NDSX5:1:1318:3794:24909	60	-
chr10	52775317	52775318	A00252:305:HG52NDSX5:3:1504:26603:34350/1	60	-
chr10	60588831	60588832	A00252:305:HG52NDSX5:3:1527:12038:3740/1	60	+
chr10	63251826	63251827	A00252:305:HG52NDSX5:4:1574:13187:18161/1	60	-
chr10	63637488	63637489	A00252:305:HG52NDSX5:4:1432:15564:27696	60	+
chr10	65929691	65929692	A00252:305:HG52NDSX5:1:1401:20446:18176	60	-
chr10	66758857	66758858	A00252:305:HG52NDSX5:1:2271:17978:21292	60	+
chr10	68509138	68509139	A00252:305:HG52NDSX5:4:2640:8015:1344/1	60	-
chr10	68832585	68832586	A00252:305:HG52NDSX5:1:1627:24288:18098	60	+
chr10	70429714	70429715	A00252:305:HG52NDSX5:4:1120:12662:30217/1	60	-
chr10	72240357	72240358	A00252:305:HG52NDSX5:2:2578:29478:2566	60	+
chr10	72744524	72744525	A00252:305:HG52NDSX5:4:2116:25816:20901/1	60	+
chr10	72744525	72744526	A00252:305:HG52NDSX5:3:2177:18385:29512/1	60	+
chr10	73087467	73087468	A00252:305:HG52NDSX5:2:1213:1262:17644	60	+
chr10	73136879	73136880	A00252:305:HG52NDSX5:4:1243:15682:28432/1	60	-
chr10	73136880	73136881	A00252:305:HG52NDSX5:1:1405:2546:14857	60	-
chr10	73136881	73136882	A00252:305:HG52NDSX5:1:1552:9498:8171	60	-
chr10	74943132	74943133	A00252:305:HG52NDSX5:3:1120:9932:22952/1	60	+
chr10	75372216	75372217	A00252:305:HG52NDSX5:1:2229:19994:27383	60	-
chr10	77327448	77327449	A00252:305:HG52NDSX5:4:2227:8169:30232/1	60	-
chr10	77575295	77575296	A00252:305:HG52NDSX5:4:2318:30915:19617	60	+
chr10	80083201	80083202	A00252:305:HG52NDSX5:1:2122:24343:25958	60	-
chr10	82103966	82103967	A00252:305:HG52NDSX5:3:2309:24487:15248	60	+
chr10	82405551	82405552	A00252:305:HG52NDSX5:4:1410:11496:10128	60	-
chr10	83100843	83100844	A00252:305:HG52NDSX5:3:2276:15935:18568	60	-
chr10	84504292	84504293	A00252:305:HG52NDSX5:1:2613:23900:5243	60	+
chr10	85017054	85017055	A00252:305:HG52NDSX5:3:2173:11351:36902/1	60	-
chr10	88345386	88345387	A00252:305:HG52NDSX5:3:1646:7961:16845/1	60	-
chr10	88486423	88486424	A00252:305:HG52NDSX5:4:2548:14082:34741	60	+
chr10	88486424	88486425	A00252:305:HG52NDSX5:2:1606:28953:36855	60	+
chr10	89311330	89311331	A00252:305:HG52NDSX5:2:1572:21197:27555	60	-
chr10	91233547	91233548	A00252:305:HG52NDSX5:4:1161:31448:24424	60	-
chr10	92004604	92004605	A00252:305:HG52NDSX5:4:1429:1072:4914/1	60	+
chr10	92261542	92261543	A00252:305:HG52NDSX5:1:1264:1027:27946	60	-
chr10	94134191	94134192	A00252:305:HG52NDSX5:4:1530:10827:9815	60	-
chr10	97213163	97213164	A00252:305:HG52NDSX5:1:2459:16929:4225	60	+
chr10	98539442	98539443	A00252:305:HG52NDSX5:4:1307:18484:23015/1	60	+
chr10	100159892	100159893	A00252:305:HG52NDSX5:1:1613:31991:4006	60	-
chr10	101349972	101349973	A00252:305:HG52NDSX5:2:2520:1479:17049	60	-
chr10	101799967	101799968	A00252:305:HG52NDSX5:2:1128:8422:32925	60	-
chr10	101879444	101879445	A00252:305:HG52NDSX5:4:2305:20708:16564/1	60	-
chr10	102989604	102989605	A00252:305:HG52NDSX5:1:1601:29894:13275	60	-
chr10	103003694	103003695	A00252:305:HG52NDSX5:1:2217:26042:25144	60	+
chr10	103180834	103180835	A00252:305:HG52NDSX5:4:1251:14633:6261	60	-
chr10	106533923	106533924	A00252:305:HG52NDSX5:4:2346:16441:24925	60	+
chr10	106533924	106533925	A00252:305:HG52NDSX5:1:1244:12183:15170	60	+
chr10	106590749	106590750	A00252:305:HG52NDSX5:4:2319:16712:26710/1	60	-
chr10	106952418	106952419	A00252:305:HG52NDSX5:3:2569:28999:31234/1	60	-
chr10	106952419	106952420	A00252:305:HG52NDSX5:3:1463:6171:12211/1	60	-
chr10	108006896	108006897	A00252:305:HG52NDSX5:1:1474:26024:25645	60	+
chr10	110639398	110639399	A00252:305:HG52NDSX5:2:1262:15573:29089	60	+
chr10	119534177	119534178	A00252:305:HG52NDSX5:1:2616:15004:36213	60	+
chr10	119756557	119756558	A00252:305:HG52NDSX5:1:1330:28646:7044	60	+
chr10	120969963	120969964	A00252:305:HG52NDSX5:2:2352:25446:22232	60	+
chr10	122284342	122284343	A00252:305:HG52NDSX5:2:1208:23321:7467	60	+
chr10	123763134	123763135	A00252:305:HG52NDSX5:1:1112:10068:5306	60	-
chr10	130654007	130654008	A00252:305:HG52NDSX5:1:2621:28456:9283	60	-
chr10	131810698	131810699	A00252:305:HG52NDSX5:1:2609:11550:27445	60	+
chr11	337239	337240	A00252:305:HG52NDSX5:3:1122:8034:18818/1	60	+
chr11	339671	339672	A00252:305:HG52NDSX5:4:1505:15917:34851/1	60	-
chr11	339672	339673	A00252:305:HG52NDSX5:1:1536:18059:30326	60	-
chr11	1907506	1907507	A00252:305:HG52NDSX5:2:2677:2003:26318	60	-
chr11	3916382	3916383	A00252:305:HG52NDSX5:1:1567:3097:27336	60	-
chr11	6917199	6917200	A00252:305:HG52NDSX5:4:1662:18557:18443	60	-
chr11	8236363	8236364	A00252:305:HG52NDSX5:2:1362:8278:12540	60	+
chr11	9472117	9472118	A00252:305:HG52NDSX5:2:1544:31123:33066	60	-
chr11	9472118	9472119	A00252:305:HG52NDSX5:3:2310:13856:3286	60	-
chr11	9472119	9472120	A00252:305:HG52NDSX5:3:2152:18105:5979	60	-
chr11	11940227	11940228	A00252:305:HG52NDSX5:3:1167:13494:34632/1	60	+
chr11	12232647	12232648	A00252:305:HG52NDSX5:1:1145:11107:18756	60	+
chr11	13746130	13746131	A00252:305:HG52NDSX5:3:1231:14262:18364/1	60	-
chr11	14544599	14544600	A00252:305:HG52NDSX5:3:2533:13883:14293/1	60	+
chr11	14573615	14573616	A00252:305:HG52NDSX5:1:2217:21640:16861	60	+
chr11	14672836	14672837	A00252:305:HG52NDSX5:3:2423:23836:30029/1	60	+
chr11	18398480	18398481	A00252:305:HG52NDSX5:4:1667:29622:6637/1	60	-
chr11	23567865	23567866	A00252:305:HG52NDSX5:1:1516:6225:14841	60	-
chr11	23709657	23709658	A00252:305:HG52NDSX5:4:1265:19994:3458/1	60	-
chr11	24281471	24281472	A00252:305:HG52NDSX5:3:1350:23918:7122/1	60	+
chr11	32351063	32351064	A00252:305:HG52NDSX5:2:1467:9959:31328	60	+
chr11	32360014	32360015	A00252:305:HG52NDSX5:1:1213:10972:34397	60	+
chr11	33088902	33088903	A00252:305:HG52NDSX5:4:1208:18249:5791/1	60	-
chr11	33633070	33633071	A00252:305:HG52NDSX5:1:2464:10149:1595	60	-
chr11	33872920	33872921	A00252:305:HG52NDSX5:2:1328:20880:13636/1	60	+
chr11	33873170	33873171	A00252:305:HG52NDSX5:3:1124:24740:35759/1	60	+
chr11	33873172	33873173	A00252:305:HG52NDSX5:2:1342:17418:7012	60	+
chr11	36369659	36369660	A00252:305:HG52NDSX5:1:1315:11288:32002	60	+
chr11	38230242	38230243	A00252:305:HG52NDSX5:2:2254:29017:3991	60	+
chr11	38764281	38764282	A00252:305:HG52NDSX5:1:1214:6569:7513	60	+
chr11	39170546	39170547	A00252:305:HG52NDSX5:1:2204:6723:30953	60	+
chr11	40285517	40285518	A00252:305:HG52NDSX5:3:1171:2230:9580/1	60	-
chr11	42845653	42845654	A00252:305:HG52NDSX5:1:1401:28619:9659	60	+
chr11	44435698	44435699	A00252:305:HG52NDSX5:2:1139:27245:10598	60	-
chr11	46053862	46053863	A00252:305:HG52NDSX5:3:2151:9353:29215/1	60	+
chr11	46053865	46053866	A00252:305:HG52NDSX5:1:1133:27507:6198	60	+
chr11	46950199	46950200	A00252:305:HG52NDSX5:1:1134:14398:14027	60	+
chr11	47485857	47485858	A00252:305:HG52NDSX5:1:2402:31051:2785	60	-
chr11	47519784	47519785	A00252:305:HG52NDSX5:1:2139:14281:4742	60	+
chr11	48517229	48517230	A00252:305:HG52NDSX5:4:1415:30752:28917	60	-
chr11	49668643	49668644	A00252:305:HG52NDSX5:2:2603:7139:18897	60	+
chr11	50144994	50144995	A00252:305:HG52NDSX5:1:2348:3748:31407	60	-
chr11	50219297	50219298	A00252:305:HG52NDSX5:4:1536:1533:29543/1	60	+
chr11	59634928	59634929	A00252:305:HG52NDSX5:1:2642:13277:30154	60	-
chr11	59659166	59659167	A00252:305:HG52NDSX5:3:1161:10257:10144/1	60	+
chr11	61269540	61269541	A00252:305:HG52NDSX5:4:1132:27624:11506/1	60	-
chr11	61665162	61665163	A00252:305:HG52NDSX5:4:1324:21658:4053	60	+
chr11	62565081	62565082	A00252:305:HG52NDSX5:2:2252:16477:8860	60	+
chr11	62654181	62654182	A00252:305:HG52NDSX5:3:2367:4110:2754/1	60	+
chr11	63694401	63694402	A00252:305:HG52NDSX5:4:1505:5755:13777	60	+
chr11	63741594	63741595	A00252:305:HG52NDSX5:2:2468:32859:15092	60	-
chr11	63794183	63794184	A00252:305:HG52NDSX5:1:2360:11677:24283	60	+
chr11	64047891	64047892	A00252:305:HG52NDSX5:4:2232:25925:35336	60	-
chr11	64094352	64094353	A00252:305:HG52NDSX5:3:1405:14678:33614/1	60	+
chr11	64962027	64962028	A00252:305:HG52NDSX5:1:1557:15311:18427	60	-
chr11	65048097	65048098	A00252:305:HG52NDSX5:1:1109:29595:24471	60	-
chr11	65048099	65048100	A00252:305:HG52NDSX5:3:2275:7581:21825	60	-
chr11	65048100	65048101	A00252:305:HG52NDSX5:4:2357:24632:20228	60	-
chr11	65179759	65179760	A00252:305:HG52NDSX5:2:2137:16315:19445	60	+
chr11	65198919	65198920	A00252:305:HG52NDSX5:2:2249:20311:17002	60	-
chr11	65226232	65226233	A00252:305:HG52NDSX5:1:2560:30029:31297	60	+
chr11	65405667	65405668	A00252:305:HG52NDSX5:4:2670:8856:19429/1	60	+
chr11	66350261	66350262	A00252:305:HG52NDSX5:1:2514:20916:11475	60	-
chr11	66383201	66383202	A00252:305:HG52NDSX5:4:2621:5782:20682	60	-
chr11	66750479	66750480	A00252:305:HG52NDSX5:4:2503:7120:24940/1	60	+
chr11	67032881	67032882	A00252:305:HG52NDSX5:4:2528:22607:32722	60	-
chr11	67175837	67175838	A00252:305:HG52NDSX5:3:1123:16595:22247/1	60	+
chr11	67203987	67203988	A00252:305:HG52NDSX5:3:2160:24894:6715/1	60	-
chr11	67986880	67986881	A00252:305:HG52NDSX5:1:1301:10809:10723	60	-
chr11	68060121	68060122	A00252:305:HG52NDSX5:1:1208:10321:32675	60	-
chr11	68092601	68092602	A00252:305:HG52NDSX5:1:2303:30526:34350	60	+
chr11	68688554	68688555	A00252:305:HG52NDSX5:2:1655:25572:15217	60	+
chr11	68821245	68821246	A00252:305:HG52NDSX5:4:1563:32099:19163/1	60	+
chr11	69426580	69426581	A00252:305:HG52NDSX5:3:2368:11008:7780/1	60	-
chr11	72050234	72050235	A00252:305:HG52NDSX5:1:1126:28031:22639	60	-
chr11	72996906	72996907	A00252:305:HG52NDSX5:1:1225:11098:2707	60	+
chr11	72996907	72996908	A00252:305:HG52NDSX5:2:2217:2067:22451	60	+
chr11	73047386	73047387	A00252:305:HG52NDSX5:3:1122:18014:29403/1	60	+
chr11	73047387	73047388	A00252:305:HG52NDSX5:2:2431:5086:33849	60	+
chr11	74151408	74151409	A00252:305:HG52NDSX5:2:1515:28384:34835	60	+
chr11	75738686	75738687	A00252:305:HG52NDSX5:2:2217:17653:20854	60	+
chr11	76075425	76075426	A00252:305:HG52NDSX5:2:1411:30346:3505	60	-
chr11	77620903	77620904	A00252:305:HG52NDSX5:3:1636:10890:6417/1	60	+
chr11	78843093	78843094	A00252:305:HG52NDSX5:2:1426:18620:7968	60	-
chr11	79777061	79777062	A00252:305:HG52NDSX5:1:1646:8052:26146	60	+
chr11	86029896	86029897	A00252:305:HG52NDSX5:3:1133:18964:36276/1	60	+
chr11	86029897	86029898	A00252:305:HG52NDSX5:1:1561:2537:4038	60	+
chr11	86029898	86029899	A00252:305:HG52NDSX5:4:1423:21142:1564/1	60	+
chr11	87475152	87475153	A00252:305:HG52NDSX5:3:1657:18078:20275/1	60	+
chr11	90599116	90599117	A00252:305:HG52NDSX5:1:2150:5222:1799	60	-
chr11	91908267	91908268	A00252:305:HG52NDSX5:3:1121:16604:26083/1	60	-
chr11	92615341	92615342	A00252:305:HG52NDSX5:2:1462:2148:12508	60	-
chr11	94908242	94908243	A00252:305:HG52NDSX5:1:2554:14000:18693	60	-
chr11	102215704	102215705	A00252:305:HG52NDSX5:3:1234:15148:12696/1	60	+
chr11	102873770	102873771	A00252:305:HG52NDSX5:1:2277:3667:18208	60	+
chr11	103687157	103687158	A00252:305:HG52NDSX5:2:1327:23990:15170	60	+
chr11	104593094	104593095	A00252:305:HG52NDSX5:2:2343:11180:3411	60	+
chr11	104640451	104640452	A00252:305:HG52NDSX5:4:1431:11541:18630	60	+
chr11	107430756	107430757	A00252:305:HG52NDSX5:2:1518:11279:25755	60	+
chr11	108074591	108074592	A00252:305:HG52NDSX5:1:2557:28574:26897	60	+
chr11	108666401	108666402	A00252:305:HG52NDSX5:2:1560:22318:12211	60	+
chr11	109568193	109568194	A00252:305:HG52NDSX5:3:1145:23791:4116/1	60	+
chr11	111756442	111756443	A00252:305:HG52NDSX5:1:2448:26006:13902	60	+
chr11	111855107	111855108	A00252:305:HG52NDSX5:3:1145:27127:33035/1	60	+
chr11	116883855	116883856	A00252:305:HG52NDSX5:2:1524:29306:6558	60	+
chr11	118425614	118425615	A00252:305:HG52NDSX5:1:2351:11758:15812	60	+
chr11	118699086	118699087	A00252:305:HG52NDSX5:1:2473:21486:3004	60	-
chr11	118714444	118714445	A00252:305:HG52NDSX5:2:2152:28284:22514	60	+
chr11	118768250	118768251	A00252:305:HG52NDSX5:1:2460:12310:2613/1	60	+
chr11	119063235	119063236	A00252:305:HG52NDSX5:3:2236:23131:24205	60	-
chr11	121467787	121467788	A00252:305:HG52NDSX5:3:1124:17951:3427/1	60	+
chr11	123554631	123554632	A00252:305:HG52NDSX5:1:2231:11415:32878	60	+
chr11	125115475	125115476	A00252:305:HG52NDSX5:4:2639:26883:33708/1	60	-
chr11	126675137	126675138	A00252:305:HG52NDSX5:4:1343:31123:24455/1	60	+
chr11	127335278	127335279	A00252:305:HG52NDSX5:1:2655:11008:30107	60	-
chr11	128375571	128375572	A00252:305:HG52NDSX5:4:1516:21974:31626/1	60	-
chr11	132694293	132694294	A00252:305:HG52NDSX5:2:2260:9480:17378	60	-
chr11	134057471	134057472	A00252:305:HG52NDSX5:4:1532:17065:18270/1	60	+
chr11	134132173	134132174	A00252:305:HG52NDSX5:1:2326:11324:18255	60	+
chr12	430245	430246	A00252:305:HG52NDSX5:3:2378:14940:15562/1	60	+
chr12	759222	759223	A00252:305:HG52NDSX5:3:1128:10158:9784/1	60	+
chr12	1054743	1054744	A00252:305:HG52NDSX5:3:1130:6063:24862/1	60	+
chr12	1054744	1054745	A00252:305:HG52NDSX5:4:2322:7744:29747/1	60	+
chr12	1769635	1769636	A00252:305:HG52NDSX5:4:1140:32145:3615/1	60	-
chr12	2000958	2000959	A00252:305:HG52NDSX5:3:1448:25500:12774	60	+
chr12	3831726	3831727	A00252:305:HG52NDSX5:3:1119:21124:22326/1	60	+
chr12	4366087	4366088	A00252:305:HG52NDSX5:2:1338:24532:10097	60	-
chr12	4572376	4572377	A00252:305:HG52NDSX5:3:2317:19352:19914/1	60	-
chr12	5724082	5724083	A00252:305:HG52NDSX5:1:1447:29460:33692	60	+
chr12	6683050	6683051	A00252:305:HG52NDSX5:3:1457:2103:15749	60	-
chr12	6683051	6683052	A00252:305:HG52NDSX5:3:2245:22779:27164/1	60	-
chr12	7009993	7009994	A00252:305:HG52NDSX5:2:2650:8395:18317	60	-
chr12	7011767	7011768	A00252:305:HG52NDSX5:1:1158:13386:22326	60	-
chr12	7207739	7207740	A00252:305:HG52NDSX5:2:2565:5312:1297	60	-
chr12	7207740	7207741	A00252:305:HG52NDSX5:3:2128:21621:10128/1	60	-
chr12	8107459	8107460	A00252:305:HG52NDSX5:1:1656:19750:30655	60	+
chr12	8751364	8751365	A00252:305:HG52NDSX5:2:1112:28791:1219	60	+
chr12	9002676	9002677	A00252:305:HG52NDSX5:3:1125:3857:13150/1	60	+
chr12	9002678	9002679	A00252:305:HG52NDSX5:3:1249:12264:7952	60	+
chr12	9532255	9532256	A00252:305:HG52NDSX5:4:2205:5321:30655/1	60	+
chr12	10084744	10084745	A00252:305:HG52NDSX5:1:1509:14416:10081	60	-
chr12	10637363	10637364	A00252:305:HG52NDSX5:3:2239:27028:28197/1	60	+
chr12	10939065	10939066	A00252:305:HG52NDSX5:3:1213:32850:18677/1	60	-
chr12	13779137	13779138	A00252:305:HG52NDSX5:4:2603:18801:33739/1	60	-
chr12	14377085	14377086	A00252:305:HG52NDSX5:1:1255:25663:32722	60	-
chr12	14419534	14419535	A00252:305:HG52NDSX5:3:1124:11333:23437/1	60	+
chr12	20747350	20747351	A00252:305:HG52NDSX5:2:1304:18801:30201	60	+
chr12	21838947	21838948	A00252:305:HG52NDSX5:4:1415:6334:1752/1	60	+
chr12	22498563	22498564	A00252:305:HG52NDSX5:1:2222:7771:34397	60	-
chr12	24270063	24270064	A00252:305:HG52NDSX5:1:1464:19334:23359	60	-
chr12	27605792	27605793	A00252:305:HG52NDSX5:3:2128:15872:35963/1	60	+
chr12	28208427	28208428	A00252:305:HG52NDSX5:4:1251:16233:35587	60	-
chr12	29725389	29725390	A00252:305:HG52NDSX5:3:1438:10728:22420/1	60	+
chr12	30673323	30673324	A00252:305:HG52NDSX5:3:1123:19976:18991/1	60	+
chr12	30673324	30673325	A00252:305:HG52NDSX5:1:2104:32072:11882	60	+
chr12	30673325	30673326	A00252:305:HG52NDSX5:1:2420:6641:8766	60	+
chr12	31372618	31372619	A00252:305:HG52NDSX5:2:1471:25491:6903	60	-
chr12	31396717	31396718	A00252:305:HG52NDSX5:3:2330:16577:21559	60	-
chr12	32303996	32303997	A00252:305:HG52NDSX5:3:1236:10710:36605/1	60	+
chr12	38401315	38401316	A00252:305:HG52NDSX5:3:1640:25500:17221/1	60	+
chr12	39330465	39330466	A00252:305:HG52NDSX5:3:1120:24478:33677/1	60	+
chr12	39330466	39330467	A00252:305:HG52NDSX5:2:2532:9426:37012	60	+
chr12	41750655	41750656	A00252:305:HG52NDSX5:1:1501:6876:17660	60	+
chr12	42890934	42890935	A00252:305:HG52NDSX5:3:1543:17219:19476	60	+
chr12	45528337	45528338	A00252:305:HG52NDSX5:4:1501:25409:4726/1	60	+
chr12	47283514	47283515	A00252:305:HG52NDSX5:1:2319:23556:7842	60	+
chr12	49375903	49375904	A00252:305:HG52NDSX5:2:1348:25500:27931	60	-
chr12	49690635	49690636	A00252:305:HG52NDSX5:3:1120:18484:30812/1	60	+
chr12	49690637	49690638	A00252:305:HG52NDSX5:1:1336:30472:23077	60	+
chr12	49748517	49748518	A00252:305:HG52NDSX5:2:1477:27037:35258	60	+
chr12	49748518	49748519	A00252:305:HG52NDSX5:4:2101:5593:12774	60	+
chr12	49800116	49800117	A00252:305:HG52NDSX5:4:1235:23077:29872	60	+
chr12	49847727	49847728	A00252:305:HG52NDSX5:4:1321:20283:24533/1	60	-
chr12	50411784	50411785	A00252:305:HG52NDSX5:2:1344:13557:7404	60	+
chr12	50417955	50417956	A00252:305:HG52NDSX5:2:1476:1353:25316	60	-
chr12	50440657	50440658	A00252:305:HG52NDSX5:3:2514:15338:28494	60	-
chr12	50440658	50440659	A00252:305:HG52NDSX5:2:1541:24297:4053	60	-
chr12	50440659	50440660	A00252:305:HG52NDSX5:1:1153:1588:2832	60	-
chr12	50501504	50501505	A00252:305:HG52NDSX5:3:1429:18285:31313/1	60	-
chr12	50760279	50760280	A00252:305:HG52NDSX5:1:2451:23520:31735	60	-
chr12	51967161	51967162	A00252:305:HG52NDSX5:2:1155:11107:10676	60	+
chr12	53375449	53375450	A00252:305:HG52NDSX5:3:1634:29668:25880	60	+
chr12	53490226	53490227	A00252:305:HG52NDSX5:4:1521:20708:4163/1	60	+
chr12	53525998	53525999	A00252:305:HG52NDSX5:2:1504:28393:29465	60	+
chr12	53537941	53537942	A00252:305:HG52NDSX5:4:1272:21621:28103	60	-
chr12	53585110	53585111	A00252:305:HG52NDSX5:3:1172:12138:24424/1	60	-
chr12	54321689	54321690	A00252:305:HG52NDSX5:3:1103:25699:3505	60	+
chr12	54435433	54435434	A00252:305:HG52NDSX5:4:1201:4833:20447/1	60	-
chr12	54500368	54500369	A00252:305:HG52NDSX5:3:2538:11993:33317/1	60	+
chr12	54862258	54862259	A00252:305:HG52NDSX5:1:1116:24379:34538	60	-
chr12	55791816	55791817	A00252:305:HG52NDSX5:1:2454:26630:10128	60	-
chr12	55791817	55791818	A00252:305:HG52NDSX5:1:1158:9227:11898	60	-
chr12	56824826	56824827	A00252:305:HG52NDSX5:4:1533:6397:25191/1	60	-
chr12	57271437	57271438	A00252:305:HG52NDSX5:3:1336:16215:2080/1	60	-
chr12	57302993	57302994	A00252:305:HG52NDSX5:3:1204:30373:32550/1	60	+
chr12	57480426	57480427	A00252:305:HG52NDSX5:4:2361:28275:25379/1	60	+
chr12	57638560	57638561	A00252:305:HG52NDSX5:1:1312:21965:29387	60	-
chr12	57788374	57788375	A00252:305:HG52NDSX5:2:1469:32117:33191	60	-
chr12	58711788	58711789	A00252:305:HG52NDSX5:4:1612:32063:3568	60	-
chr12	59288724	59288725	A00252:305:HG52NDSX5:2:1105:32280:12399	60	-
chr12	59945708	59945709	A00252:305:HG52NDSX5:3:2252:18439:5462	60	-
chr12	62356809	62356810	A00252:305:HG52NDSX5:1:1155:27118:22185	60	-
chr12	63210112	63210113	A00252:305:HG52NDSX5:2:2115:14262:15984	60	-
chr12	68997469	68997470	A00252:305:HG52NDSX5:3:2335:30544:31407/1	60	-
chr12	71746046	71746047	A00252:305:HG52NDSX5:4:1332:24361:13025	60	-
chr12	74381116	74381117	A00252:305:HG52NDSX5:3:1127:29884:10911	60	+
chr12	75989651	75989652	A00252:305:HG52NDSX5:2:1442:2926:11506	60	+
chr12	78552718	78552719	A00252:305:HG52NDSX5:3:1129:11930:18302/1	60	+
chr12	78552720	78552721	A00252:305:HG52NDSX5:4:2667:15700:8453	60	+
chr12	85825093	85825094	A00252:305:HG52NDSX5:2:2536:29116:1908	60	-
chr12	88598893	88598894	A00252:305:HG52NDSX5:2:1331:10682:23093	60	+
chr12	90393584	90393585	A00252:305:HG52NDSX5:1:2436:10917:35900	60	+
chr12	94411476	94411477	A00252:305:HG52NDSX5:1:2652:31186:14168	60	-
chr12	96532622	96532623	A00252:305:HG52NDSX5:4:1423:23050:27633	60	+
chr12	104210101	104210102	A00252:305:HG52NDSX5:3:2169:19054:17456/1	60	+
chr12	106675352	106675353	A00252:305:HG52NDSX5:4:1270:23665:18803	60	+
chr12	106692078	106692079	A00252:305:HG52NDSX5:2:2478:12771:31782	60	+
chr12	106714062	106714063	A00252:305:HG52NDSX5:1:1167:19877:18223	60	-
chr12	107261152	107261153	A00252:305:HG52NDSX5:1:1533:18611:14497	60	+
chr12	108740777	108740778	A00252:305:HG52NDSX5:1:2221:14705:7545	60	+
chr12	108752903	108752904	A00252:305:HG52NDSX5:3:2625:12906:4210	60	-
chr12	109160010	109160011	A00252:305:HG52NDSX5:4:1414:20446:24064/1	60	-
chr12	109327669	109327670	A00252:305:HG52NDSX5:3:1611:5810:4633/1	60	-
chr12	110094864	110094865	A00252:305:HG52NDSX5:1:1439:6433:6809	60	-
chr12	110439080	110439081	A00252:305:HG52NDSX5:3:2425:26892:2347/1	60	-
chr12	110775776	110775777	A00252:305:HG52NDSX5:2:1401:18683:20979	60	-
chr12	110922162	110922163	A00252:305:HG52NDSX5:4:1226:1814:15374/1	60	-
chr12	111605753	111605754	A00252:305:HG52NDSX5:1:2444:17011:10191	60	+
chr12	111692063	111692064	A00252:305:HG52NDSX5:3:1301:4598:36511	60	-
chr12	111759099	111759100	A00252:305:HG52NDSX5:1:2268:28302:31782	60	-
chr12	116100521	116100522	A00252:305:HG52NDSX5:3:2350:25201:17675/1	60	+
chr12	116332807	116332808	A00252:305:HG52NDSX5:4:1266:6433:35399/1	60	-
chr12	116795944	116795945	A00252:305:HG52NDSX5:4:2243:10321:5963/1	60	+
chr12	118269096	118269097	A00252:305:HG52NDSX5:3:1322:29478:1125/1	60	+
chr12	118872501	118872502	A00252:305:HG52NDSX5:4:1177:1597:30686/1	60	-
chr12	119888003	119888004	A00252:305:HG52NDSX5:2:2260:21793:11240	60	+
chr12	120544148	120544149	A00252:305:HG52NDSX5:3:1571:7925:10895/1	60	+
chr12	120645620	120645621	A00252:305:HG52NDSX5:4:2573:13657:26772/1	60	-
chr12	121190349	121190350	A00252:305:HG52NDSX5:3:2231:24876:10034/1	60	+
chr12	121257341	121257342	A00252:305:HG52NDSX5:4:1574:26431:28103/1	60	-
chr12	121322946	121322947	A00252:305:HG52NDSX5:1:1625:30553:15107	60	+
chr12	121337707	121337708	A00252:305:HG52NDSX5:3:1144:25726:13385/1	60	+
chr12	121654411	121654412	A00252:305:HG52NDSX5:3:1162:2049:31720/1	60	-
chr12	121740697	121740698	A00252:305:HG52NDSX5:4:2101:6253:3051	60	-
chr12	121740698	121740699	A00252:305:HG52NDSX5:1:1371:27670:36949	60	-
chr12	122632781	122632782	A00252:305:HG52NDSX5:3:2177:6081:27555/1	60	-
chr12	123170427	123170428	A00252:305:HG52NDSX5:1:1322:6696:29935	60	-
chr12	123192375	123192376	A00252:305:HG52NDSX5:3:1633:21576:13025	60	+
chr12	123497785	123497786	A00252:305:HG52NDSX5:4:1667:22733:27586	60	-
chr12	128328708	128328709	A00252:305:HG52NDSX5:1:1559:26395:24345	60	+
chr12	128738439	128738440	A00252:305:HG52NDSX5:2:1515:9372:9142	60	-
chr12	128860382	128860383	A00252:305:HG52NDSX5:4:2444:27172:30953/1	60	+
chr13	19804080	19804081	A00252:305:HG52NDSX5:3:2219:31774:18662/1	60	-
chr13	20217396	20217397	A00252:305:HG52NDSX5:2:1148:8919:36542	60	+
chr13	20509906	20509907	A00252:305:HG52NDSX5:1:1505:11523:32753	60	-
chr13	20807724	20807725	A00252:305:HG52NDSX5:1:2327:6397:33207	60	-
chr13	20844369	20844370	A00252:305:HG52NDSX5:3:1163:6858:34319/1	60	+
chr13	21224008	21224009	A00252:305:HG52NDSX5:1:1204:11858:26600	60	-
chr13	26574931	26574932	A00252:305:HG52NDSX5:2:1122:8603:1799	60	-
chr13	27612488	27612489	A00252:305:HG52NDSX5:4:2207:15429:10739/1	60	-
chr13	27612489	27612490	A00252:305:HG52NDSX5:1:2542:1515:23124	60	-
chr13	28251801	28251802	A00252:305:HG52NDSX5:3:1124:16297:18129/1	60	-
chr13	28390490	28390491	A00252:305:HG52NDSX5:2:1261:29261:2816	60	-
chr13	37065436	37065437	A00252:305:HG52NDSX5:4:1163:15745:29262	60	-
chr13	42379973	42379974	A00252:305:HG52NDSX5:1:2334:3586:7451	60	-
chr13	42441008	42441009	A00252:305:HG52NDSX5:1:2315:8314:4241	60	+
chr13	44832848	44832849	A00252:305:HG52NDSX5:2:2437:31204:6903	60	-
chr13	45310060	45310061	A00252:305:HG52NDSX5:2:1604:9796:20588	60	+
chr13	48168944	48168945	A00252:305:HG52NDSX5:3:2611:1470:7169	60	+
chr13	49681381	49681382	A00252:305:HG52NDSX5:3:1539:9670:35587/1	60	-
chr13	49748804	49748805	A00252:305:HG52NDSX5:3:1123:30617:35790/1	60	+
chr13	50466568	50466569	A00252:305:HG52NDSX5:1:1132:28438:14293	60	-
chr13	51391536	51391537	A00252:305:HG52NDSX5:2:2432:3351:2284	60	-
chr13	52478146	52478147	A00252:305:HG52NDSX5:3:1620:1570:26256	60	+
chr13	56841009	56841010	A00252:305:HG52NDSX5:1:1407:23393:6997	60	-
chr13	58107344	58107345	A00252:305:HG52NDSX5:1:1444:22327:25410	60	+
chr13	64324203	64324204	A00252:305:HG52NDSX5:1:1142:18023:16016	60	-
chr13	67034227	67034228	A00252:305:HG52NDSX5:3:1650:26250:5243/1	60	+
chr13	75955009	75955010	A00252:305:HG52NDSX5:1:2159:15546:27070	60	+
chr13	76201056	76201057	A00252:305:HG52NDSX5:4:2547:3721:17237/1	60	-
chr13	76385247	76385248	A00252:305:HG52NDSX5:1:2372:25599:17550	60	+
chr13	77042218	77042219	A00252:305:HG52NDSX5:1:1240:28953:3944	60	+
chr13	77096078	77096079	A00252:305:HG52NDSX5:3:1125:8684:27461/1	60	+
chr13	88374162	88374163	A00252:305:HG52NDSX5:3:1552:19768:27649/1	60	+
chr13	92231888	92231889	A00252:305:HG52NDSX5:3:2322:5719:24392/1	60	+
chr13	94627528	94627529	A00252:305:HG52NDSX5:1:2323:3694:12774	60	-
chr13	95318147	95318148	A00252:305:HG52NDSX5:3:1261:2166:30639	60	-
chr13	96009797	96009798	A00252:305:HG52NDSX5:3:1508:30535:17174/1	60	-
chr13	97263712	97263713	A00252:305:HG52NDSX5:4:2359:14208:3239/1	60	-
chr13	98212149	98212150	A00252:305:HG52NDSX5:3:2610:13440:31782	60	-
chr13	108695033	108695034	A00252:305:HG52NDSX5:4:1257:25437:1799/1	60	+
chr13	112543076	112543077	A00252:305:HG52NDSX5:3:1666:8522:10426/1	60	+
chr14	18306473	18306474	A00252:305:HG52NDSX5:1:1265:12283:11083	60	-
chr14	20743475	20743476	A00252:305:HG52NDSX5:2:1662:29288:32612	60	-
chr14	21282520	21282521	A00252:305:HG52NDSX5:1:2229:31503:8547	60	-
chr14	21479755	21479756	A00252:305:HG52NDSX5:1:2104:27218:9455	60	+
chr14	21479756	21479757	A00252:305:HG52NDSX5:1:2614:28546:14387	60	+
chr14	22063451	22063452	A00252:305:HG52NDSX5:2:2628:2401:30483	60	+
chr14	23026720	23026721	A00252:305:HG52NDSX5:4:2205:21866:7232/1	60	-
chr14	23509411	23509412	A00252:305:HG52NDSX5:1:1138:20202:10770	60	+
chr14	23509412	23509413	A00252:305:HG52NDSX5:4:1556:2727:28729	60	+
chr14	26131259	26131260	A00252:305:HG52NDSX5:2:2272:14615:31908	60	+
chr14	26131260	26131261	A00252:305:HG52NDSX5:3:2262:20175:12915/1	60	+
chr14	26583389	26583390	A00252:305:HG52NDSX5:3:1121:18123:34350/1	60	+
chr14	26583390	26583391	A00252:305:HG52NDSX5:2:2627:26214:19680	60	+
chr14	28439056	28439057	A00252:305:HG52NDSX5:3:2609:31385:17487	60	+
chr14	30727100	30727101	A00252:305:HG52NDSX5:3:2264:21305:14653/1	60	-
chr14	30744398	30744399	A00252:305:HG52NDSX5:3:2346:31810:35790/1	60	-
chr14	30952039	30952040	A00252:305:HG52NDSX5:4:1117:9245:16752/1	60	+
chr14	31070974	31070975	A00252:305:HG52NDSX5:2:1532:30346:11710	60	-
chr14	31328131	31328132	A00252:305:HG52NDSX5:1:2368:15402:15640	60	-
chr14	31485693	31485694	A00252:305:HG52NDSX5:3:1618:28655:2801/1	60	+
chr14	31743474	31743475	A00252:305:HG52NDSX5:4:1217:28718:15781/1	60	-
chr14	31979219	31979220	A00252:305:HG52NDSX5:1:2151:15881:28870	60	+
chr14	34823275	34823276	A00252:305:HG52NDSX5:4:2672:14995:23578/1	60	+
chr14	35178067	35178068	A00252:305:HG52NDSX5:3:1163:13657:12587/1	60	+
chr14	35694963	35694964	A00252:305:HG52NDSX5:1:2526:3568:26616	60	-
chr14	35786559	35786560	A00252:305:HG52NDSX5:4:2168:8811:6386/1	60	+
chr14	36044547	36044548	A00252:305:HG52NDSX5:3:1222:16559:25160/1	60	-
chr14	37639807	37639808	A00252:305:HG52NDSX5:4:1406:4942:32722/1	60	+
chr14	40251249	40251250	A00252:305:HG52NDSX5:1:1237:32163:24784	60	+
chr14	41045412	41045413	A00252:305:HG52NDSX5:3:2636:26585:19194	60	-
chr14	46919239	46919240	A00252:305:HG52NDSX5:3:1128:13069:30733/1	60	+
chr14	49994052	49994053	A00252:305:HG52NDSX5:2:1309:4571:18145	60	-
chr14	50432922	50432923	A00252:305:HG52NDSX5:3:1171:1398:11428	60	-
chr14	51266892	51266893	A00252:305:HG52NDSX5:3:1676:32506:26725	60	-
chr14	51844820	51844821	A00252:305:HG52NDSX5:2:2372:5150:24377	60	-
chr14	52758145	52758146	A00252:305:HG52NDSX5:1:2341:7148:2221	60	+
chr14	54074550	54074551	A00252:305:HG52NDSX5:1:1161:15799:2362	60	-
chr14	54740091	54740092	A00252:305:HG52NDSX5:3:2518:32759:35023/1	60	+
chr14	55070525	55070526	A00252:305:HG52NDSX5:4:2302:15528:11788/1	60	+
chr14	55201564	55201565	A00252:305:HG52NDSX5:4:2610:30183:10582	60	-
chr14	55647609	55647610	A00252:305:HG52NDSX5:4:1532:23773:18270/1	60	-
chr14	55662193	55662194	A00252:305:HG52NDSX5:2:1249:13413:24377	60	-
chr14	57470429	57470430	A00252:305:HG52NDSX5:2:2336:14308:7326	60	-
chr14	58228390	58228391	A00252:305:HG52NDSX5:2:2653:3739:17801	60	-
chr14	59923712	59923713	A00252:305:HG52NDSX5:2:1150:30355:30326	60	-
chr14	63797643	63797644	A00252:305:HG52NDSX5:1:1646:20998:4977	60	+
chr14	63985984	63985985	A00252:305:HG52NDSX5:3:2223:3088:19366/1	60	-
chr14	64723715	64723716	A00252:305:HG52NDSX5:4:1532:15564:7153	60	+
chr14	64980142	64980143	A00252:305:HG52NDSX5:2:1658:6786:32315	60	+
chr14	65426202	65426203	A00252:305:HG52NDSX5:1:1228:30680:1078	60	+
chr14	65426203	65426204	A00252:305:HG52NDSX5:2:1440:10728:23046	60	+
chr14	67458982	67458983	A00252:305:HG52NDSX5:3:1634:26006:10113/1	60	-
chr14	68735647	68735648	A00252:305:HG52NDSX5:1:2106:8947:27727	60	+
chr14	69025954	69025955	A00252:305:HG52NDSX5:4:2158:23818:5666/1	60	-
chr14	70799167	70799168	A00252:305:HG52NDSX5:1:1542:1886:29183	60	-
chr14	70895638	70895639	A00252:305:HG52NDSX5:2:1267:9751:6605	60	+
chr14	71055306	71055307	A00252:305:HG52NDSX5:3:1161:10520:5588/1	60	+
chr14	71798700	71798701	A00252:305:HG52NDSX5:1:2247:22390:10269	60	-
chr14	72977331	72977332	A00252:305:HG52NDSX5:4:1236:2166:30796/1	60	-
chr14	73320053	73320054	A00252:305:HG52NDSX5:2:2309:19497:1783	60	+
chr14	74164911	74164912	A00252:305:HG52NDSX5:1:1122:1913:19147	60	+
chr14	74254332	74254333	A00252:305:HG52NDSX5:1:2214:13458:12837	60	+
chr14	74770547	74770548	A00252:305:HG52NDSX5:3:2151:14805:29825	60	+
chr14	77174006	77174007	A00252:305:HG52NDSX5:4:1364:12608:29246	60	-
chr14	77476919	77476920	A00252:305:HG52NDSX5:2:1422:16622:24017	60	-
chr14	77949104	77949105	A00252:305:HG52NDSX5:3:2249:24804:35243/1	60	-
chr14	81040593	81040594	A00252:305:HG52NDSX5:3:1157:13105:19460/1	60	+
chr14	84754698	84754699	A00252:305:HG52NDSX5:1:1207:11379:9236	60	-
chr14	90132345	90132346	A00252:305:HG52NDSX5:2:1676:7844:19836	60	-
chr14	90800634	90800635	A00252:305:HG52NDSX5:4:2208:2844:3537/1	60	+
chr14	91256508	91256509	A00252:305:HG52NDSX5:1:1319:21341:13463	60	-
chr14	91335675	91335676	A00252:305:HG52NDSX5:1:1238:32832:15702	60	-
chr14	91335678	91335679	A00252:305:HG52NDSX5:3:1164:16622:13683/1	60	-
chr14	91335679	91335680	A00252:305:HG52NDSX5:3:2124:13178:2300/1	60	-
chr14	91428953	91428954	A00252:305:HG52NDSX5:3:2552:19506:33959/1	60	-
chr14	98123577	98123578	A00252:305:HG52NDSX5:4:2524:25301:14215/1	60	-
chr14	98123578	98123579	A00252:305:HG52NDSX5:1:2433:7148:30874	60	-
chr14	98220552	98220553	A00252:305:HG52NDSX5:3:1119:20654:11428/1	60	+
chr14	99629592	99629593	A00252:305:HG52NDSX5:4:2513:32786:33943	60	-
chr14	99749241	99749242	A00252:305:HG52NDSX5:1:2635:28311:19523	60	-
chr14	100009537	100009538	A00252:305:HG52NDSX5:4:1319:1660:34929	60	-
chr14	100009538	100009539	A00252:305:HG52NDSX5:1:2348:2691:32174	60	-
chr14	100505041	100505042	A00252:305:HG52NDSX5:4:1357:30291:31720/1	60	-
chr14	100994604	100994605	A00252:305:HG52NDSX5:2:1423:30707:4758	60	+
chr14	102193664	102193665	A00252:305:HG52NDSX5:3:1164:25310:17143/1	60	+
chr14	102858246	102858247	A00252:305:HG52NDSX5:1:1447:23493:7639	60	-
chr14	103259901	103259902	A00252:305:HG52NDSX5:4:1330:11776:22388/1	60	+
chr14	103507075	103507076	A00252:305:HG52NDSX5:1:2474:21133:13604	60	-
chr14	103756266	103756267	A00252:305:HG52NDSX5:3:1224:3106:10441/1	60	-
chr14	104809272	104809273	A00252:305:HG52NDSX5:3:1103:2835:4492	60	-
chr14	105004130	105004131	A00252:305:HG52NDSX5:2:2361:15691:23782	60	+
chr14	106069067	106069068	A00252:305:HG52NDSX5:3:2133:24325:18505/1	60	-
chr15	22277495	22277496	A00252:305:HG52NDSX5:2:2569:24343:26897	60	-
chr15	33534322	33534323	A00252:305:HG52NDSX5:3:1170:10022:25739/1	60	+
chr15	33667984	33667985	A00252:305:HG52NDSX5:4:2163:8070:19914	60	+
chr15	34305852	34305853	A00252:305:HG52NDSX5:4:2278:30798:36354/1	60	-
chr15	34991336	34991337	A00252:305:HG52NDSX5:1:2366:16043:20729	60	+
chr15	37066870	37066871	A00252:305:HG52NDSX5:3:2515:23222:25676	60	-
chr15	38080544	38080545	A00252:305:HG52NDSX5:2:2265:25735:8234	60	+
chr15	38327851	38327852	A00252:305:HG52NDSX5:3:2140:9860:17378/1	60	+
chr15	38327852	38327853	A00252:305:HG52NDSX5:1:2128:19135:29559	60	+
chr15	41533447	41533448	A00252:305:HG52NDSX5:3:2661:20410:23375/1	60	-
chr15	41701100	41701101	A00252:305:HG52NDSX5:3:1132:21838:22435/1	60	+
chr15	43643161	43643162	A00252:305:HG52NDSX5:4:2146:7916:31391	60	+
chr15	43752913	43752914	A00252:305:HG52NDSX5:3:1121:15311:5776/1	60	+
chr15	43752914	43752915	A00252:305:HG52NDSX5:3:2152:19434:14826	60	+
chr15	43752915	43752916	A00252:305:HG52NDSX5:3:2505:29875:11271	60	+
chr15	44548336	44548337	A00252:305:HG52NDSX5:1:1576:1262:34397	60	+
chr15	50608670	50608671	A00252:305:HG52NDSX5:3:1311:19886:30608/1	60	-
chr15	50608671	50608672	A00252:305:HG52NDSX5:3:2152:26196:6183/1	60	-
chr15	50777819	50777820	A00252:305:HG52NDSX5:2:2561:8088:25895	60	-
chr15	51546013	51546014	A00252:305:HG52NDSX5:3:1121:12653:9596/1	60	+
chr15	52129050	52129051	A00252:305:HG52NDSX5:4:2567:23448:19272	60	-
chr15	52693341	52693342	A00252:305:HG52NDSX5:2:2551:12671:25848	60	+
chr15	55899359	55899360	A00252:305:HG52NDSX5:3:1121:5457:6684/1	60	+
chr15	55899360	55899361	A00252:305:HG52NDSX5:4:2334:18638:17989	60	+
chr15	55912813	55912814	A00252:305:HG52NDSX5:2:2610:27190:1329	60	-
chr15	57129110	57129111	A00252:305:HG52NDSX5:1:1340:14353:1736	60	-
chr15	58164862	58164863	A00252:305:HG52NDSX5:2:2240:24605:15546	60	-
chr15	58164863	58164864	A00252:305:HG52NDSX5:2:2325:15799:31454	60	-
chr15	58164867	58164868	A00252:305:HG52NDSX5:3:2666:18539:19225	60	-
chr15	59203474	59203475	A00252:305:HG52NDSX5:4:1301:15275:28009/1	60	-
chr15	59693738	59693739	A00252:305:HG52NDSX5:2:1435:27932:1955	60	-
chr15	60182273	60182274	A00252:305:HG52NDSX5:4:2105:21983:20932/1	60	-
chr15	60323225	60323226	A00252:305:HG52NDSX5:1:2451:18792:21637	60	+
chr15	63903913	63903914	A00252:305:HG52NDSX5:3:2316:6632:25661/1	60	+
chr15	64078561	64078562	A00252:305:HG52NDSX5:1:1530:13955:24909	60	-
chr15	64108778	64108779	A00252:305:HG52NDSX5:3:1544:30228:30044/1	60	-
chr15	64426921	64426922	A00252:305:HG52NDSX5:3:1110:25898:13088	60	+
chr15	66531992	66531993	A00252:305:HG52NDSX5:3:2621:21441:22936	60	+
chr15	67770805	67770806	A00252:305:HG52NDSX5:2:1106:12698:25958	60	-
chr15	67876103	67876104	A00252:305:HG52NDSX5:1:1261:1497:18709	60	+
chr15	70848691	70848692	A00252:305:HG52NDSX5:2:2245:22489:8124	60	-
chr15	72008989	72008990	A00252:305:HG52NDSX5:3:1144:6985:6230/1	60	+
chr15	72263946	72263947	A00252:305:HG52NDSX5:1:2559:12906:31892	60	+
chr15	77307126	77307127	A00252:305:HG52NDSX5:2:2317:29089:24095	60	+
chr15	77307127	77307128	A00252:305:HG52NDSX5:4:1212:1588:23469	60	+
chr15	78186778	78186779	A00252:305:HG52NDSX5:3:2668:3803:24799	60	+
chr15	82869659	82869660	A00252:305:HG52NDSX5:1:2360:23484:8970	60	+
chr15	83131016	83131017	A00252:305:HG52NDSX5:4:1231:14507:2284	60	-
chr15	84707939	84707940	A00252:305:HG52NDSX5:2:2210:7817:8202	60	+
chr15	84768332	84768333	A00252:305:HG52NDSX5:2:1155:2248:25457	60	-
chr15	85469009	85469010	A00252:305:HG52NDSX5:3:2631:30436:15593	60	-
chr15	88557297	88557298	A00252:305:HG52NDSX5:4:2627:26937:34303/1	60	-
chr15	89579708	89579709	A00252:305:HG52NDSX5:1:1216:12933:20917	60	+
chr15	89579709	89579710	A00252:305:HG52NDSX5:4:2146:7600:10645	60	+
chr15	90174318	90174319	A00252:305:HG52NDSX5:2:2619:15031:30655	60	+
chr15	90419966	90419967	A00252:305:HG52NDSX5:3:1678:23927:8703/1	60	+
chr15	90688012	90688013	A00252:305:HG52NDSX5:3:2111:12382:17926/1	60	-
chr15	91379387	91379388	A00252:305:HG52NDSX5:1:1227:30092:3630	60	+
chr15	93380150	93380151	A00252:305:HG52NDSX5:3:1123:19334:8829/1	60	+
chr15	100367969	100367970	A00252:305:HG52NDSX5:4:2359:14299:7936	60	-
chr16	114632	114633	A00252:305:HG52NDSX5:1:1113:16947:19288	60	+
chr16	114633	114634	A00252:305:HG52NDSX5:2:2503:5195:11428	60	+
chr16	114634	114635	A00252:305:HG52NDSX5:1:1271:30065:23531	60	+
chr16	1702323	1702324	A00252:305:HG52NDSX5:3:2570:32931:7921	60	-
chr16	1702324	1702325	A00252:305:HG52NDSX5:4:2543:29523:25222	60	-
chr16	1823516	1823517	A00252:305:HG52NDSX5:3:1459:13087:11005	60	-
chr16	2255463	2255464	A00252:305:HG52NDSX5:4:1148:13584:11334/1	60	-
chr16	3970358	3970359	A00252:305:HG52NDSX5:2:1117:8241:17018	60	+
chr16	4256489	4256490	A00252:305:HG52NDSX5:3:1401:2013:27430/1	60	+
chr16	8065868	8065869	A00252:305:HG52NDSX5:2:2174:29875:22106	60	+
chr16	8744462	8744463	A00252:305:HG52NDSX5:1:2202:23972:3082	60	-
chr16	10501758	10501759	A00252:305:HG52NDSX5:3:1364:12545:23907	60	+
chr16	10626346	10626347	A00252:305:HG52NDSX5:4:1443:10809:4210	60	+
chr16	10977606	10977607	A00252:305:HG52NDSX5:2:1326:19379:32393	60	-
chr16	14395227	14395228	A00252:305:HG52NDSX5:4:1138:12762:29825	60	+
chr16	18876704	18876705	A00252:305:HG52NDSX5:3:1339:25066:5948/1	60	-
chr16	19305938	19305939	A00252:305:HG52NDSX5:3:1451:25057:12853/1	60	-
chr16	19943011	19943012	A00252:305:HG52NDSX5:2:2151:4417:22983	60	-
chr16	20245031	20245032	A00252:305:HG52NDSX5:3:1110:20980:23703	60	+
chr16	22384404	22384405	A00252:305:HG52NDSX5:2:1502:19660:20666	60	+
chr16	22484872	22484873	A00252:305:HG52NDSX5:4:1142:10438:32597/1	60	+
chr16	22484873	22484874	A00252:305:HG52NDSX5:3:2152:18701:17754	60	+
chr16	22694364	22694365	A00252:305:HG52NDSX5:2:2464:15845:18004	60	-
chr16	24030819	24030820	A00252:305:HG52NDSX5:3:1636:7075:7232	60	+
chr16	24066120	24066121	A00252:305:HG52NDSX5:3:2550:26992:21496/1	60	-
chr16	24234681	24234682	A00252:305:HG52NDSX5:4:2524:16749:31876	60	-
chr16	24786737	24786738	A00252:305:HG52NDSX5:1:2538:25346:26068	60	+
chr16	24840867	24840868	A00252:305:HG52NDSX5:1:2338:6876:1094	60	-
chr16	25084285	25084286	A00252:305:HG52NDSX5:1:2433:19940:30608	60	+
chr16	25539894	25539895	A00252:305:HG52NDSX5:1:2642:7238:23641	60	-
chr16	26342346	26342347	A00252:305:HG52NDSX5:3:1164:20356:21183	60	+
chr16	27000631	27000632	A00252:305:HG52NDSX5:4:2251:6451:33520	60	+
chr16	27554386	27554387	A00252:305:HG52NDSX5:3:1144:28357:26052/1	60	+
chr16	29286191	29286192	A00252:305:HG52NDSX5:2:2303:6470:24502	60	+
chr16	29580561	29580562	A00252:305:HG52NDSX5:1:1105:26756:7999	60	+
chr16	29912722	29912723	A00252:305:HG52NDSX5:4:1244:11297:14481/1	60	-
chr16	29912723	29912724	A00252:305:HG52NDSX5:3:1505:20220:25300/1	60	-
chr16	29970005	29970006	A00252:305:HG52NDSX5:2:2267:5493:36245	60	-
chr16	30160904	30160905	A00252:305:HG52NDSX5:3:2457:5213:26929/1	60	+
chr16	30320312	30320313	A00252:305:HG52NDSX5:1:1501:25464:7545	60	+
chr16	30320313	30320314	A00252:305:HG52NDSX5:2:2464:31928:17049	60	+
chr16	30653761	30653762	A00252:305:HG52NDSX5:3:1327:5213:14309/1	60	-
chr16	31116812	31116813	A00252:305:HG52NDSX5:4:1315:9751:32565	60	+
chr16	33697057	33697058	A00252:305:HG52NDSX5:3:2417:31774:6480	60	+
chr16	47125339	47125340	A00252:305:HG52NDSX5:4:2619:12048:35383/1	60	+
chr16	53067037	53067038	A00252:305:HG52NDSX5:4:1274:25165:18521/1	60	-
chr16	53125573	53125574	A00252:305:HG52NDSX5:3:1128:22137:32534/1	60	+
chr16	53163397	53163398	A00252:305:HG52NDSX5:3:1123:19388:28682/1	60	+
chr16	53163398	53163399	A00252:305:HG52NDSX5:3:2152:8115:16141	60	+
chr16	53584679	53584680	A00252:305:HG52NDSX5:3:1256:22254:30420	60	+
chr16	56591277	56591278	A00252:305:HG52NDSX5:1:2446:25066:12148	60	-
chr16	57277391	57277392	A00252:305:HG52NDSX5:1:1667:25771:23672	60	-
chr16	57354351	57354352	A00252:305:HG52NDSX5:4:2264:4218:22482	60	-
chr16	58831955	58831956	A00252:305:HG52NDSX5:1:1448:30716:9408	60	-
chr16	60204367	60204368	A00252:305:HG52NDSX5:1:1477:27471:13463	60	+
chr16	60204368	60204369	A00252:305:HG52NDSX5:3:1140:32298:1532/1	60	+
chr16	60204370	60204371	A00252:305:HG52NDSX5:2:2132:7853:1031	60	+
chr16	60204372	60204373	A00252:305:HG52NDSX5:4:2636:28375:23171	60	+
chr16	60777268	60777269	A00252:305:HG52NDSX5:4:2221:19388:2190	60	+
chr16	65663088	65663089	A00252:305:HG52NDSX5:4:1350:17219:4069/1	60	+
chr16	66334726	66334727	A00252:305:HG52NDSX5:3:1113:10691:14653	60	+
chr16	67856603	67856604	A00252:305:HG52NDSX5:4:2240:23809:30420/1	60	-
chr16	68120259	68120260	A00252:305:HG52NDSX5:2:2326:10592:35806	60	-
chr16	68120260	68120261	A00252:305:HG52NDSX5:3:2524:27154:31391/1	60	-
chr16	68135765	68135766	A00252:305:HG52NDSX5:4:2662:32298:24455	60	-
chr16	69274574	69274575	A00252:305:HG52NDSX5:2:2542:25889:14293	60	+
chr16	69679344	69679345	A00252:305:HG52NDSX5:1:2229:13259:9612	60	+
chr16	70520608	70520609	A00252:305:HG52NDSX5:3:2644:7654:17910	60	-
chr16	71692076	71692077	A00252:305:HG52NDSX5:3:2169:14045:18584/1	60	+
chr16	74586510	74586511	A00252:305:HG52NDSX5:4:2475:1118:18521/1	60	+
chr16	75283838	75283839	A00252:305:HG52NDSX5:2:2664:29957:34209	60	-
chr16	77026583	77026584	A00252:305:HG52NDSX5:4:2137:27868:36605/1	60	-
chr16	78174719	78174720	A00252:305:HG52NDSX5:4:1548:1253:16908/1	60	+
chr16	81418820	81418821	A00252:305:HG52NDSX5:3:2528:21169:27101/1	60	+
chr16	84392555	84392556	A00252:305:HG52NDSX5:2:1365:16966:24674	60	-
chr16	84593605	84593606	A00252:305:HG52NDSX5:1:2127:3784:6417	60	+
chr16	86425687	86425688	A00252:305:HG52NDSX5:3:1415:16721:31735	60	-
chr16	86588124	86588125	A00252:305:HG52NDSX5:2:1302:7464:20744	60	+
chr16	86853218	86853219	A00252:305:HG52NDSX5:4:2270:3251:21684/1	60	+
chr16	87340914	87340915	A00252:305:HG52NDSX5:3:2151:25654:34084	60	-
chr16	87340915	87340916	A00252:305:HG52NDSX5:3:1248:18656:4147/1	60	-
chr16	87566427	87566428	A00252:305:HG52NDSX5:2:1246:6470:28667	60	+
chr16	88779136	88779137	A00252:305:HG52NDSX5:4:2106:31069:27211	60	-
chr16	89381253	89381254	A00252:305:HG52NDSX5:2:1357:24297:36777	60	+
chr16	89781957	89781958	A00252:305:HG52NDSX5:3:1261:15085:17503/1	60	+
chr16	89799341	89799342	A00252:305:HG52NDSX5:3:1351:24813:18505/1	60	-
chr16	89799342	89799343	A00252:305:HG52NDSX5:3:2146:2121:35884/1	60	-
chr16	89799343	89799344	A00252:305:HG52NDSX5:3:1338:4074:35227/1	60	-
chr16	89799993	89799994	A00252:305:HG52NDSX5:3:1123:22959:29982/1	60	+
chr16	89799994	89799995	A00252:305:HG52NDSX5:3:2152:16866:13291	60	+
chr16	89799995	89799996	A00252:305:HG52NDSX5:3:1359:24930:20964	60	+
chr16	89862009	89862010	A00252:305:HG52NDSX5:4:1101:12662:14622/1	60	+
chr16	89975365	89975366	A00252:305:HG52NDSX5:1:2332:13241:15687	60	-
chr16	90135209	90135210	A00252:305:HG52NDSX5:4:1632:28610:23610	60	-
chr17	834509	834510	A00252:305:HG52NDSX5:4:1545:15139:7420/1	60	-
chr17	922746	922747	A00252:305:HG52NDSX5:3:1326:27091:7983/1	60	-
chr17	2262189	2262190	A00252:305:HG52NDSX5:3:2272:32823:33411/1	60	-
chr17	2487362	2487363	A00252:305:HG52NDSX5:4:2334:2917:25614/1	60	-
chr17	2487363	2487364	A00252:305:HG52NDSX5:1:1136:8739:4820	60	-
chr17	2506062	2506063	A00252:305:HG52NDSX5:3:2302:13901:2926/1	60	-
chr17	4428015	4428016	A00252:305:HG52NDSX5:1:1153:11397:15060	60	-
chr17	4780159	4780160	A00252:305:HG52NDSX5:3:2373:20103:7560/1	60	+
chr17	5458092	5458093	A00252:305:HG52NDSX5:2:1359:19985:6292	60	-
chr17	7516667	7516668	A00252:305:HG52NDSX5:4:2124:12002:20149/1	60	-
chr17	7636936	7636937	A00252:305:HG52NDSX5:3:2458:17942:22639/1	60	-
chr17	9110360	9110361	A00252:305:HG52NDSX5:3:2402:5656:35650/1	60	-
chr17	9125266	9125267	A00252:305:HG52NDSX5:1:2563:5737:12743	60	+
chr17	10827020	10827021	A00252:305:HG52NDSX5:4:1461:8260:22310	60	+
chr17	12176270	12176271	A00252:305:HG52NDSX5:1:1555:27434:5916	60	+
chr17	12274007	12274008	A00252:305:HG52NDSX5:2:1220:23375:36683	60	+
chr17	12720943	12720944	A00252:305:HG52NDSX5:4:1346:8458:9408/1	60	+
chr17	13851220	13851221	A00252:305:HG52NDSX5:4:1667:10068:11475/1	60	+
chr17	13851221	13851222	A00252:305:HG52NDSX5:2:2449:29496:36323	60	+
chr17	14606166	14606167	A00252:305:HG52NDSX5:1:1266:1642:13009	60	+
chr17	15594244	15594245	A00252:305:HG52NDSX5:1:1513:7202:32753	60	-
chr17	16233039	16233040	A00252:305:HG52NDSX5:3:2334:17752:19930/1	60	+
chr17	16233041	16233042	A00252:305:HG52NDSX5:3:2334:17852:20603	60	+
chr17	18920895	18920896	A00252:305:HG52NDSX5:3:1226:19081:32158/1	60	+
chr17	18950810	18950811	A00252:305:HG52NDSX5:3:2562:1967:19586/1	60	+
chr17	19973074	19973075	A00252:305:HG52NDSX5:2:1407:31566:13448	60	-
chr17	20672668	20672669	A00252:305:HG52NDSX5:3:1235:16893:13683	60	-
chr17	20804005	20804006	A00252:305:HG52NDSX5:2:2269:24542:1846	60	-
chr17	20959952	20959953	A00252:305:HG52NDSX5:4:1205:6578:33426/1	60	-
chr17	21332394	21332395	A00252:305:HG52NDSX5:4:1511:17752:35430/1	60	-
chr17	21522693	21522694	A00252:305:HG52NDSX5:2:2561:20139:8594	60	+
chr17	21947155	21947156	A00252:305:HG52NDSX5:3:1352:30689:23578	60	-
chr17	26801638	26801639	A00252:305:HG52NDSX5:2:1164:12156:5259	60	+
chr17	26827970	26827971	A00252:305:HG52NDSX5:1:1354:5068:18098	60	+
chr17	27402499	27402500	A00252:305:HG52NDSX5:3:2620:1235:25457	60	+
chr17	28535664	28535665	A00252:305:HG52NDSX5:4:2227:2564:28322	60	+
chr17	28597008	28597009	A00252:305:HG52NDSX5:2:1250:28194:4319	60	+
chr17	30045200	30045201	A00252:305:HG52NDSX5:2:1144:32081:1814	60	+
chr17	30689099	30689100	A00252:305:HG52NDSX5:3:2440:25798:23249/1	60	+
chr17	31128778	31128779	A00252:305:HG52NDSX5:4:2418:18683:4883/1	60	-
chr17	31727695	31727696	A00252:305:HG52NDSX5:3:1658:32425:19789	60	+
chr17	32401242	32401243	A00252:305:HG52NDSX5:4:2358:20473:7263/1	60	+
chr17	33790274	33790275	A00252:305:HG52NDSX5:3:1274:21269:2284/1	60	+
chr17	39082488	39082489	A00252:305:HG52NDSX5:2:2545:1262:24001	60	+
chr17	39199561	39199562	A00252:305:HG52NDSX5:1:1211:21495:23594	60	-
chr17	39901249	39901250	A00252:305:HG52NDSX5:3:2127:24858:12978	60	-
chr17	39969775	39969776	A00252:305:HG52NDSX5:1:1458:15655:18709	60	+
chr17	40389418	40389419	A00252:305:HG52NDSX5:3:1120:7003:29465/1	60	+
chr17	40389419	40389420	A00252:305:HG52NDSX5:2:2650:31584:24283	60	+
chr17	40591913	40591914	A00252:305:HG52NDSX5:4:2307:7129:13839/1	60	-
chr17	40609370	40609371	A00252:305:HG52NDSX5:2:1140:19940:26788	60	+
chr17	40619938	40619939	A00252:305:HG52NDSX5:1:1424:15320:32910	60	-
chr17	40637036	40637037	A00252:305:HG52NDSX5:3:1149:32389:22670	60	+
chr17	42234540	42234541	A00252:305:HG52NDSX5:3:1262:12174:21418	60	-
chr17	42584023	42584024	A00252:305:HG52NDSX5:4:1165:15736:8985/1	60	+
chr17	42584024	42584025	A00252:305:HG52NDSX5:3:2450:24614:20196/1	60	+
chr17	42592719	42592720	A00252:305:HG52NDSX5:1:1358:8531:22341	60	-
chr17	42885701	42885702	A00252:305:HG52NDSX5:2:1412:28185:16485	60	+
chr17	43960330	43960331	A00252:305:HG52NDSX5:1:1253:21685:32659	60	+
chr17	44655713	44655714	A00252:305:HG52NDSX5:4:1367:26711:34601/1	60	-
chr17	45078109	45078110	A00252:305:HG52NDSX5:3:1103:22652:7122	60	-
chr17	45961976	45961977	A00252:305:HG52NDSX5:2:2553:14733:8531	60	+
chr17	48357752	48357753	A00252:305:HG52NDSX5:1:1227:26603:29966	60	-
chr17	52628091	52628092	A00252:305:HG52NDSX5:2:1554:1949:15702	60	-
chr17	53531391	53531392	A00252:305:HG52NDSX5:3:2162:19777:6120	60	-
chr17	57312941	57312942	A00252:305:HG52NDSX5:1:1163:13169:28087	60	-
chr17	57332947	57332948	A00252:305:HG52NDSX5:4:2545:19054:7467/1	60	-
chr17	58009068	58009069	A00252:305:HG52NDSX5:2:1615:20726:28620	60	+
chr17	58643794	58643795	A00252:305:HG52NDSX5:1:2426:21233:8453	60	-
chr17	58746588	58746589	A00252:305:HG52NDSX5:3:2409:19452:28729	60	+
chr17	59059647	59059648	A00252:305:HG52NDSX5:4:1626:8684:33442/1	60	+
chr17	59059651	59059652	A00252:305:HG52NDSX5:4:2404:23140:2268/1	60	+
chr17	59641044	59641045	A00252:305:HG52NDSX5:3:1177:11921:32158/1	60	+
chr17	60354615	60354616	A00252:305:HG52NDSX5:4:2239:30373:6339/1	60	-
chr17	60354616	60354617	A00252:305:HG52NDSX5:2:1129:21332:32800	60	-
chr17	60354617	60354618	A00252:305:HG52NDSX5:1:1126:30743:12054	60	-
chr17	60505953	60505954	A00252:305:HG52NDSX5:1:2426:13422:8234	60	-
chr17	60857000	60857001	A00252:305:HG52NDSX5:1:1313:25482:2221	60	+
chr17	61642329	61642330	A00252:305:HG52NDSX5:2:1244:28339:11303	60	+
chr17	61837668	61837669	A00252:305:HG52NDSX5:3:1121:15754:30311/1	60	+
chr17	61837669	61837670	A00252:305:HG52NDSX5:1:2104:20473:12806	60	+
chr17	62082399	62082400	A00252:305:HG52NDSX5:3:1321:5077:3333/1	60	+
chr17	67210396	67210397	A00252:305:HG52NDSX5:4:2246:27742:9831	60	-
chr17	67567435	67567436	A00252:305:HG52NDSX5:2:2661:2103:15906	60	+
chr17	67801005	67801006	A00252:305:HG52NDSX5:2:1208:4490:8547	60	+
chr17	67827471	67827472	A00252:305:HG52NDSX5:3:2178:13169:30843/1	60	-
chr17	68059422	68059423	A00252:305:HG52NDSX5:1:1102:1741:9424	60	-
chr17	69374827	69374828	A00252:305:HG52NDSX5:3:2523:19660:3161/1	60	-
chr17	72637372	72637373	A00252:305:HG52NDSX5:1:1450:24768:35493	60	-
chr17	73003817	73003818	A00252:305:HG52NDSX5:2:1222:24053:31187	60	+
chr17	73108746	73108747	A00252:305:HG52NDSX5:1:1153:19976:35430	60	-
chr17	73177280	73177281	A00252:305:HG52NDSX5:4:1604:27995:16939	60	-
chr17	73182184	73182185	A00252:305:HG52NDSX5:4:1404:1145:22200/1	60	-
chr17	74720512	74720513	A00252:305:HG52NDSX5:3:2271:10908:5008/1	60	+
chr17	75176984	75176985	A00252:305:HG52NDSX5:1:2473:11098:19930	60	-
chr17	75924001	75924002	A00252:305:HG52NDSX5:4:2613:10321:29888/1	60	+
chr17	77442766	77442767	A00252:305:HG52NDSX5:3:1237:28700:33755	60	+
chr17	78066719	78066720	A00252:305:HG52NDSX5:3:2171:31503:9204	60	-
chr17	80057865	80057866	A00252:305:HG52NDSX5:3:2360:16486:23970	60	-
chr17	80259391	80259392	A00252:305:HG52NDSX5:3:1215:14778:19539/1	60	+
chr17	80727865	80727866	A00252:305:HG52NDSX5:2:2433:7835:14528/1	60	+
chr17	80727866	80727867	A00252:305:HG52NDSX5:3:1638:24099:11162/1	60	+
chr17	81706246	81706247	A00252:305:HG52NDSX5:2:2149:15691:2519	60	+
chr17	82185540	82185541	A00252:305:HG52NDSX5:3:1572:22697:19883	60	+
chr17	82208322	82208323	A00252:305:HG52NDSX5:3:1169:14678:29731/1	60	-
chr18	372512	372513	A00252:305:HG52NDSX5:4:1235:6280:11303/1	60	-
chr18	2695404	2695405	A00252:305:HG52NDSX5:1:1659:18909:20807	60	-
chr18	4650483	4650484	A00252:305:HG52NDSX5:2:2108:9598:1517	60	+
chr18	6755094	6755095	A00252:305:HG52NDSX5:2:2226:13250:18239	60	+
chr18	6943724	6943725	A00252:305:HG52NDSX5:3:1167:7012:10066/1	60	-
chr18	8187091	8187092	A00252:305:HG52NDSX5:1:2622:17562:30405	60	+
chr18	8546302	8546303	A00252:305:HG52NDSX5:2:1348:5385:21277	60	+
chr18	8836781	8836782	A00252:305:HG52NDSX5:4:2238:31439:35086/1	60	-
chr18	11843949	11843950	A00252:305:HG52NDSX5:4:1566:12952:24706	60	-
chr18	11971984	11971985	A00252:305:HG52NDSX5:3:1569:30327:2942/1	60	-
chr18	12848575	12848576	A00252:305:HG52NDSX5:3:1127:29080:3818/1	60	+
chr18	23159055	23159056	A00252:305:HG52NDSX5:2:1358:16197:11694	60	-
chr18	25194225	25194226	A00252:305:HG52NDSX5:3:1407:29053:11443/1	60	+
chr18	25786179	25786180	A00252:305:HG52NDSX5:2:2247:19587:5290	60	+
chr18	26312441	26312442	A00252:305:HG52NDSX5:1:1414:18195:26083	60	-
chr18	30010479	30010480	A00252:305:HG52NDSX5:1:1321:30843:12101	60	-
chr18	46415451	46415452	A00252:305:HG52NDSX5:2:1162:24035:6010	60	+
chr18	46948618	46948619	A00252:305:HG52NDSX5:4:1423:23719:34334/1	60	+
chr18	48867743	48867744	A00252:305:HG52NDSX5:2:1260:10140:33426	60	+
chr18	49599340	49599341	A00252:305:HG52NDSX5:2:2605:28239:5368	60	-
chr18	55304718	55304719	A00252:305:HG52NDSX5:3:1120:21902:18035/1	60	+
chr18	55304719	55304720	A00252:305:HG52NDSX5:3:2152:27172:3082	60	+
chr18	55304720	55304721	A00252:305:HG52NDSX5:1:1209:29704:3521	60	+
chr18	56765586	56765587	A00252:305:HG52NDSX5:2:1623:27010:10942	60	-
chr18	56885748	56885749	A00252:305:HG52NDSX5:2:2158:20654:22357	60	+
chr18	57548172	57548173	A00252:305:HG52NDSX5:4:1622:1036:6981/1	60	+
chr18	59414918	59414919	A00252:305:HG52NDSX5:4:1477:1054:35759	60	-
chr18	62263240	62263241	A00252:305:HG52NDSX5:1:1508:17219:14685	60	-
chr18	62263241	62263242	A00252:305:HG52NDSX5:1:1646:8856:27070	60	-
chr18	66918225	66918226	A00252:305:HG52NDSX5:1:2206:2618:22373	60	-
chr18	68866287	68866288	A00252:305:HG52NDSX5:2:1570:9118:6918	60	-
chr18	75319595	75319596	A00252:305:HG52NDSX5:4:1549:15609:26929/1	60	+
chr18	75319596	75319597	A00252:305:HG52NDSX5:4:2108:26747:11115/1	60	+
chr18	76903997	76903998	A00252:305:HG52NDSX5:3:1129:31675:5807/1	60	+
chr18	76903998	76903999	A00252:305:HG52NDSX5:3:2151:29523:36057	60	+
chr18	79840818	79840819	A00252:305:HG52NDSX5:3:1121:30770:11224/1	60	+
chr18	79840820	79840821	A00252:305:HG52NDSX5:3:1418:7057:19100/1	60	+
chr19	319551	319552	A00252:305:HG52NDSX5:3:1256:7509:25457/1	60	+
chr19	319554	319555	A00252:305:HG52NDSX5:3:2107:10791:6120	60	+
chr19	359475	359476	A00252:305:HG52NDSX5:4:2429:27037:1908	60	-
chr19	1363598	1363599	A00252:305:HG52NDSX5:3:2437:3423:3630/1	60	+
chr19	1732459	1732460	A00252:305:HG52NDSX5:1:2229:4652:28933	60	+
chr19	2071325	2071326	A00252:305:HG52NDSX5:3:1666:16984:2973/1	60	-
chr19	2071326	2071327	A00252:305:HG52NDSX5:3:1620:20148:20228/1	60	-
chr19	2071327	2071328	A00252:305:HG52NDSX5:3:1368:15998:7153/1	60	-
chr19	2257431	2257432	A00252:305:HG52NDSX5:4:1147:23095:5635	60	-
chr19	2508123	2508124	A00252:305:HG52NDSX5:3:1404:12346:30232/1	60	-
chr19	2844317	2844318	A00252:305:HG52NDSX5:1:2669:31250:8077	60	+
chr19	4424257	4424258	A00252:305:HG52NDSX5:3:1126:22173:10895/1	60	+
chr19	4424258	4424259	A00252:305:HG52NDSX5:3:1521:13593:7279/1	60	+
chr19	4430300	4430301	A00252:305:HG52NDSX5:2:2337:14208:7686	60	-
chr19	4938077	4938078	A00252:305:HG52NDSX5:2:2228:13160:15890	60	-
chr19	5479764	5479765	A00252:305:HG52NDSX5:2:1136:30092:28870	60	+
chr19	5715371	5715372	A00252:305:HG52NDSX5:1:2169:30960:23328	60	-
chr19	5794856	5794857	A00252:305:HG52NDSX5:2:2654:6045:5447	60	-
chr19	5928655	5928656	A00252:305:HG52NDSX5:1:1606:23339:26850	60	+
chr19	6848604	6848605	A00252:305:HG52NDSX5:1:1104:32588:18223	60	+
chr19	7055986	7055987	A00252:305:HG52NDSX5:2:1173:19578:13479	60	+
chr19	9167666	9167667	A00252:305:HG52NDSX5:4:1329:31675:30295/1	60	+
chr19	9926908	9926909	A00252:305:HG52NDSX5:2:1416:15492:2018	60	+
chr19	9927258	9927259	A00252:305:HG52NDSX5:1:2517:15465:26741	60	-
chr19	10658256	10658257	A00252:305:HG52NDSX5:3:1124:2248:6605/1	60	+
chr19	10693600	10693601	A00252:305:HG52NDSX5:3:2644:27923:17785	60	+
chr19	11822593	11822594	A00252:305:HG52NDSX5:4:2551:26304:24596	60	+
chr19	12441974	12441975	A00252:305:HG52NDSX5:1:2531:23701:18427	60	-
chr19	12454915	12454916	A00252:305:HG52NDSX5:1:2661:2356:26115	60	-
chr19	12454917	12454918	A00252:305:HG52NDSX5:3:1611:18991:19319/1	60	-
chr19	12616614	12616615	A00252:305:HG52NDSX5:4:2333:32136:35446	60	+
chr19	12968639	12968640	A00252:305:HG52NDSX5:4:1137:24469:35790/1	60	-
chr19	13562848	13562849	A00252:305:HG52NDSX5:2:2473:5358:16532	60	+
chr19	13653713	13653714	A00252:305:HG52NDSX5:4:2665:13096:25833/1	60	-
chr19	14104617	14104618	A00252:305:HG52NDSX5:3:2239:9796:29606	60	+
chr19	14154695	14154696	A00252:305:HG52NDSX5:3:2259:10628:28698/1	60	-
chr19	14432608	14432609	A00252:305:HG52NDSX5:3:2417:20627:24439/1	60	+
chr19	16028938	16028939	A00252:305:HG52NDSX5:3:1163:4517:12571	60	+
chr19	17389890	17389891	A00252:305:HG52NDSX5:2:1206:11822:22028	60	-
chr19	17785755	17785756	A00252:305:HG52NDSX5:1:1262:13340:35055	60	+
chr19	18066948	18066949	A00252:305:HG52NDSX5:4:1458:15953:33786/1	60	+
chr19	18217822	18217823	A00252:305:HG52NDSX5:2:1371:26621:14152	60	+
chr19	18330538	18330539	A00252:305:HG52NDSX5:1:2201:7030:9408	60	+
chr19	22669447	22669448	A00252:305:HG52NDSX5:1:2411:3323:3709	60	-
chr19	29477749	29477750	A00252:305:HG52NDSX5:2:2106:29839:36166	60	+
chr19	29980410	29980411	A00252:305:HG52NDSX5:1:2609:30264:12320	60	-
chr19	30645368	30645369	A00252:305:HG52NDSX5:3:2421:5122:11835/1	60	+
chr19	33639875	33639876	A00252:305:HG52NDSX5:2:1517:7319:30201	60	+
chr19	34095129	34095130	A00252:305:HG52NDSX5:2:1403:2953:7482	60	-
chr19	35536497	35536498	A00252:305:HG52NDSX5:4:1168:21757:4946/1	60	+
chr19	38174689	38174690	A00252:305:HG52NDSX5:2:1463:26747:34945	60	+
chr19	38621894	38621895	A00252:305:HG52NDSX5:4:2653:30038:25113	60	+
chr19	38677194	38677195	A00252:305:HG52NDSX5:4:2445:15483:17722/1	60	+
chr19	38677195	38677196	A00252:305:HG52NDSX5:4:1371:11261:18208/1	60	+
chr19	39388178	39388179	A00252:305:HG52NDSX5:4:2201:32063:14779	60	-
chr19	40481597	40481598	A00252:305:HG52NDSX5:3:2131:14579:13338/1	60	-
chr19	40709767	40709768	A00252:305:HG52NDSX5:1:2155:6912:17785	60	+
chr19	41279864	41279865	A00252:305:HG52NDSX5:3:2656:26458:7044	60	-
chr19	41874385	41874386	A00252:305:HG52NDSX5:2:1678:19226:29997	60	+
chr19	42338334	42338335	A00252:305:HG52NDSX5:4:1516:18728:15170/1	60	-
chr19	42697030	42697031	A00252:305:HG52NDSX5:2:1568:5602:25755	60	-
chr19	43587251	43587252	A00252:305:HG52NDSX5:3:2408:22607:34475/1	60	+
chr19	44080508	44080509	A00252:305:HG52NDSX5:1:1311:19397:32737	60	+
chr19	44191693	44191694	A00252:305:HG52NDSX5:2:2139:9127:9032	60	-
chr19	44218237	44218238	A00252:305:HG52NDSX5:2:2650:18882:23610	60	-
chr19	44218238	44218239	A00252:305:HG52NDSX5:4:2664:9643:28714	60	-
chr19	44963969	44963970	A00252:305:HG52NDSX5:4:2631:2908:29105/1	60	+
chr19	44980057	44980058	A00252:305:HG52NDSX5:1:2520:2663:8891	60	+
chr19	45483355	45483356	A00252:305:HG52NDSX5:3:1516:25039:6872	60	+
chr19	46701051	46701052	A00252:305:HG52NDSX5:1:2104:21938:5760	60	+
chr19	46701052	46701053	A00252:305:HG52NDSX5:2:2113:6207:16720	60	+
chr19	46701055	46701056	A00252:305:HG52NDSX5:3:2107:10447:5024	60	+
chr19	46853821	46853822	A00252:305:HG52NDSX5:2:2325:21884:34413	60	+
chr19	46853823	46853824	A00252:305:HG52NDSX5:1:1604:22236:22091	60	+
chr19	47142170	47142171	A00252:305:HG52NDSX5:3:2575:21242:34961/1	60	+
chr19	47184505	47184506	A00252:305:HG52NDSX5:4:1657:14687:20071/1	60	-
chr19	47920539	47920540	A00252:305:HG52NDSX5:3:2651:2112:16141/1	60	+
chr19	48255287	48255288	A00252:305:HG52NDSX5:1:1446:16206:24111	60	+
chr19	48594788	48594789	A00252:305:HG52NDSX5:2:1513:12626:23829	60	-
chr19	48677073	48677074	A00252:305:HG52NDSX5:1:1256:17146:8797	60	+
chr19	48926866	48926867	A00252:305:HG52NDSX5:3:1655:24198:22075	60	-
chr19	49026827	49026828	A00252:305:HG52NDSX5:3:2502:11252:12900/1	60	+
chr19	49482871	49482872	A00252:305:HG52NDSX5:2:1654:30228:5243/1	60	+
chr19	49482872	49482873	A00252:305:HG52NDSX5:1:2437:24207:36276	60	+
chr19	49482873	49482874	A00252:305:HG52NDSX5:2:1558:18448:17347	60	+
chr19	49484204	49484205	A00252:305:HG52NDSX5:3:1119:19289:23750/1	60	+
chr19	49484205	49484206	A00252:305:HG52NDSX5:3:2152:28302:17440	60	+
chr19	49573586	49573587	A00252:305:HG52NDSX5:3:1152:4987:29951/1	60	+
chr19	49575105	49575106	A00252:305:HG52NDSX5:1:1147:3332:33912	60	-
chr19	50110381	50110382	A00252:305:HG52NDSX5:3:2465:3703:12821/1	60	-
chr19	50421823	50421824	A00252:305:HG52NDSX5:4:2114:15655:35493/1	60	+
chr19	50530792	50530793	A00252:305:HG52NDSX5:4:2173:16288:8437/1	60	+
chr19	50647417	50647418	A00252:305:HG52NDSX5:2:2514:19949:30467	60	+
chr19	51580703	51580704	A00252:305:HG52NDSX5:3:1148:3332:17973/1	60	+
chr19	51631003	51631004	A00252:305:HG52NDSX5:4:1254:4951:2550/1	60	+
chr19	52078262	52078263	A00252:305:HG52NDSX5:1:1147:12671:4899	60	-
chr19	52154581	52154582	A00252:305:HG52NDSX5:3:2168:7129:29340	60	+
chr19	53570627	53570628	A00252:305:HG52NDSX5:4:1627:5674:22498	60	-
chr19	57266115	57266116	A00252:305:HG52NDSX5:2:1441:28040:36182	60	-
chr19	57294905	57294906	A00252:305:HG52NDSX5:4:1535:1208:15608	60	-
chr19	57294906	57294907	A00252:305:HG52NDSX5:3:2151:11035:30780	60	-
chr19	57294907	57294908	A00252:305:HG52NDSX5:1:1312:10493:22106	60	-
chr19	57703934	57703935	A00252:305:HG52NDSX5:3:1457:12237:9909/1	60	+
chr19	58266131	58266132	A00252:305:HG52NDSX5:2:2520:8458:20431	60	-
chr2	4086919	4086920	A00252:305:HG52NDSX5:3:1365:13223:22482/1	60	-
chr2	8593203	8593204	A00252:305:HG52NDSX5:4:1669:14814:25426/1	60	+
chr2	11212654	11212655	A00252:305:HG52NDSX5:3:1454:9869:23531/1	60	-
chr2	11212655	11212656	A00252:305:HG52NDSX5:1:1427:28917:23735	60	-
chr2	11295878	11295879	A00252:305:HG52NDSX5:1:1504:31024:9251	60	+
chr2	11337728	11337729	A00252:305:HG52NDSX5:3:1338:7771:25410	60	-
chr2	12052753	12052754	A00252:305:HG52NDSX5:4:1201:1958:23484/1	60	+
chr2	16071776	16071777	A00252:305:HG52NDSX5:4:1178:28754:11522/1	60	-
chr2	17697645	17697646	A00252:305:HG52NDSX5:2:2650:10321:20713	60	+
chr2	20695478	20695479	A00252:305:HG52NDSX5:3:2172:27389:24126/1	60	+
chr2	21152002	21152003	A00252:305:HG52NDSX5:3:1316:7690:19382/1	60	-
chr2	22467341	22467342	A00252:305:HG52NDSX5:3:2576:32027:26459/1	60	-
chr2	23800213	23800214	A00252:305:HG52NDSX5:2:2650:6849:22279	60	+
chr2	24396115	24396116	A00252:305:HG52NDSX5:2:2245:9815:12696	60	+
chr2	24704094	24704095	A00252:305:HG52NDSX5:3:2676:30599:13495	60	-
chr2	24704096	24704097	A00252:305:HG52NDSX5:1:1622:19135:18035	60	-
chr2	25366218	25366219	A00252:305:HG52NDSX5:3:1213:8919:36886/1	60	+
chr2	25616853	25616854	A00252:305:HG52NDSX5:3:1176:3902:24846	60	+
chr2	28090314	28090315	A00252:305:HG52NDSX5:1:1108:25400:33927	60	-
chr2	30681993	30681994	A00252:305:HG52NDSX5:1:1616:19596:4366	60	-
chr2	31850587	31850588	A00252:305:HG52NDSX5:1:2129:21233:13589	60	-
chr2	32312913	32312914	A00252:305:HG52NDSX5:4:1519:6162:12884	60	-
chr2	32511335	32511336	A00252:305:HG52NDSX5:2:1430:32967:4382	60	+
chr2	36798735	36798736	A00252:305:HG52NDSX5:4:2509:7753:1642	60	-
chr2	37113450	37113451	A00252:305:HG52NDSX5:3:1137:29252:34021/1	60	-
chr2	37206452	37206453	A00252:305:HG52NDSX5:2:2521:9272:2644	60	-
chr2	37310232	37310233	A00252:305:HG52NDSX5:4:2263:20112:21637	60	+
chr2	38318387	38318388	A00252:305:HG52NDSX5:4:2260:9643:2253/1	60	+
chr2	38613511	38613512	A00252:305:HG52NDSX5:1:1114:15311:16642	60	-
chr2	38667491	38667492	A00252:305:HG52NDSX5:2:2470:25889:34741	60	+
chr2	43393629	43393630	A00252:305:HG52NDSX5:2:2660:21540:14810	60	+
chr2	43523327	43523328	A00252:305:HG52NDSX5:1:2663:15067:21731	60	-
chr2	46967077	46967078	A00252:305:HG52NDSX5:4:2405:5014:12023/1	60	-
chr2	54693129	54693130	A00252:305:HG52NDSX5:3:1368:30056:8422/1	60	-
chr2	55319675	55319676	A00252:305:HG52NDSX5:1:1146:2157:34507	60	+
chr2	60811963	60811964	A00252:305:HG52NDSX5:3:1252:5945:6652/1	60	-
chr2	61546038	61546039	A00252:305:HG52NDSX5:3:2567:8449:11992/1	60	+
chr2	61570106	61570107	A00252:305:HG52NDSX5:2:2601:26458:34945	60	+
chr2	61600288	61600289	A00252:305:HG52NDSX5:2:2560:31566:9502	60	-
chr2	61971831	61971832	A00252:305:HG52NDSX5:3:1132:7871:6010/1	60	+
chr2	61971833	61971834	A00252:305:HG52NDSX5:3:2505:4227:33552	60	+
chr2	64191227	64191228	A00252:305:HG52NDSX5:4:2314:19253:26412/1	60	+
chr2	64309203	64309204	A00252:305:HG52NDSX5:4:1175:26458:33379	60	-
chr2	65284305	65284306	A00252:305:HG52NDSX5:4:1167:26630:7560	60	+
chr2	71097278	71097279	A00252:305:HG52NDSX5:4:1127:28103:23578	60	+
chr2	73275881	73275882	A00252:305:HG52NDSX5:3:2149:19669:26569/1	60	-
chr2	74133839	74133840	A00252:305:HG52NDSX5:1:2456:28113:27884	60	-
chr2	74402628	74402629	A00252:305:HG52NDSX5:3:1358:12572:7482/1	60	+
chr2	76069716	76069717	A00252:305:HG52NDSX5:3:1551:30789:3709	60	-
chr2	80406236	80406237	A00252:305:HG52NDSX5:4:2159:25391:25833/1	60	+
chr2	81238652	81238653	A00252:305:HG52NDSX5:1:2577:24406:30295	60	-
chr2	82930175	82930176	A00252:305:HG52NDSX5:2:1646:2374:17722	60	-
chr2	84314381	84314382	A00252:305:HG52NDSX5:1:2530:24451:8766	60	+
chr2	85650288	85650289	A00252:305:HG52NDSX5:2:2213:13982:14246	60	+
chr2	85679735	85679736	A00252:305:HG52NDSX5:1:2147:31783:4867	60	-
chr2	86872309	86872310	A00252:305:HG52NDSX5:2:2651:26675:25927	60	+
chr2	87244299	87244300	A00252:305:HG52NDSX5:2:1157:16731:7044	60	+
chr2	88568982	88568983	A00252:305:HG52NDSX5:3:2221:4571:1892/1	60	-
chr2	91972982	91972983	A00252:305:HG52NDSX5:2:2429:10294:1344	60	-
chr2	97159876	97159877	A00252:305:HG52NDSX5:2:1627:26946:3035	60	-
chr2	97255465	97255466	A00252:305:HG52NDSX5:1:1173:2862:2065	60	-
chr2	98719741	98719742	A00252:305:HG52NDSX5:4:1216:11324:24486/1	60	-
chr2	99000309	99000310	A00252:305:HG52NDSX5:4:1547:7229:3458	60	-
chr2	99839204	99839205	A00252:305:HG52NDSX5:2:2633:8160:26303	60	-
chr2	100379989	100379990	A00252:305:HG52NDSX5:2:1453:14064:3114	60	-
chr2	101212008	101212009	A00252:305:HG52NDSX5:4:2372:2311:14168/1	60	+
chr2	102877083	102877084	A00252:305:HG52NDSX5:4:1203:24894:7153/1	60	-
chr2	103534134	103534135	A00252:305:HG52NDSX5:1:1453:19361:28917	60	+
chr2	103854641	103854642	A00252:305:HG52NDSX5:2:2236:30291:22576	60	+
chr2	104712606	104712607	A00252:305:HG52NDSX5:3:1423:20012:35650/1	60	-
chr2	106337421	106337422	A00252:305:HG52NDSX5:2:1447:32298:35853	60	-
chr2	107106533	107106534	A00252:305:HG52NDSX5:3:1552:25753:1157	60	-
chr2	107221695	107221696	A00252:305:HG52NDSX5:1:1411:24469:32252	60	+
chr2	110298058	110298059	A00252:305:HG52NDSX5:3:1576:15121:14591/1	60	+
chr2	112672658	112672659	A00252:305:HG52NDSX5:1:1542:11107:11898	60	-
chr2	113591426	113591427	A00252:305:HG52NDSX5:1:2127:20645:28980	60	-
chr2	113639547	113639548	A00252:305:HG52NDSX5:1:1668:24171:24158	60	-
chr2	119917332	119917333	A00252:305:HG52NDSX5:1:2607:31476:2456	60	-
chr2	121671285	121671286	A00252:305:HG52NDSX5:2:2341:7997:34695	60	+
chr2	122883586	122883587	A00252:305:HG52NDSX5:4:2431:22426:31219/1	60	+
chr2	124865677	124865678	A00252:305:HG52NDSX5:4:1540:19325:6339/1	60	+
chr2	135834578	135834579	A00252:305:HG52NDSX5:4:2354:26440:24956/1	60	-
chr2	136474807	136474808	A00252:305:HG52NDSX5:3:1409:15483:27085	60	+
chr2	141913837	141913838	A00252:305:HG52NDSX5:3:1164:30879:13103	60	-
chr2	145166104	145166105	A00252:305:HG52NDSX5:3:1202:27136:2644/1	60	+
chr2	146348420	146348421	A00252:305:HG52NDSX5:1:2213:13621:10833	60	-
chr2	146348422	146348423	A00252:305:HG52NDSX5:1:1201:26657:28432	60	-
chr2	146573579	146573580	A00252:305:HG52NDSX5:3:1128:11306:16814/1	60	+
chr2	151509824	151509825	A00252:305:HG52NDSX5:4:1366:9787:26647/1	60	+
chr2	152872939	152872940	A00252:305:HG52NDSX5:4:2167:16731:8735	60	-
chr2	157942845	157942846	A00252:305:HG52NDSX5:3:1609:15139:10488/1	60	-
chr2	159134399	159134400	A00252:305:HG52NDSX5:1:2366:20564:14622	60	-
chr2	159500875	159500876	A00252:305:HG52NDSX5:1:1570:24876:13385	60	+
chr2	161487437	161487438	A00252:305:HG52NDSX5:2:2529:5565:13135	60	+
chr2	163374790	163374791	A00252:305:HG52NDSX5:2:1260:24858:27477	60	+
chr2	164710628	164710629	A00252:305:HG52NDSX5:2:1539:9552:3568	60	+
chr2	167466802	167466803	A00252:305:HG52NDSX5:4:1135:13702:3114	60	-
chr2	168675216	168675217	A00252:305:HG52NDSX5:4:1278:4634:35884/1	60	+
chr2	169849496	169849497	A00252:305:HG52NDSX5:1:2208:28330:12289	60	+
chr2	171842885	171842886	A00252:305:HG52NDSX5:2:2554:22833:4899	60	+
chr2	172451386	172451387	A00252:305:HG52NDSX5:4:2414:22453:30671	60	+
chr2	174353562	174353563	A00252:305:HG52NDSX5:4:1608:11379:12023	60	-
chr2	177704935	177704936	A00252:305:HG52NDSX5:4:1426:17228:25379	60	-
chr2	177821564	177821565	A00252:305:HG52NDSX5:1:1373:9362:18020	60	-
chr2	177983620	177983621	A00252:305:HG52NDSX5:4:1309:9697:26584/1	60	+
chr2	178124735	178124736	A00252:305:HG52NDSX5:4:1527:17743:5979/1	60	+
chr2	178616253	178616254	A00252:305:HG52NDSX5:2:2121:21260:8249	60	-
chr2	179167857	179167858	A00252:305:HG52NDSX5:3:2354:16315:16939	60	-
chr2	179955942	179955943	A00252:305:HG52NDSX5:1:2305:32108:8594	60	-
chr2	180649553	180649554	A00252:305:HG52NDSX5:3:1671:31476:16297	60	-
chr2	181112345	181112346	A00252:305:HG52NDSX5:2:2140:20754:29105	60	+
chr2	181492467	181492468	A00252:305:HG52NDSX5:2:2309:4960:26616	60	-
chr2	183134706	183134707	A00252:305:HG52NDSX5:2:2343:13955:20118	60	+
chr2	187384703	187384704	A00252:305:HG52NDSX5:1:1112:5195:15154	60	-
chr2	191568013	191568014	A00252:305:HG52NDSX5:3:1518:31521:17848	60	+
chr2	194834759	194834760	A00252:305:HG52NDSX5:4:1370:14850:17722	60	+
chr2	195396443	195396444	A00252:305:HG52NDSX5:1:1224:17689:14152	60	-
chr2	195398233	195398234	A00252:305:HG52NDSX5:1:2360:27181:15718	60	-
chr2	196855065	196855066	A00252:305:HG52NDSX5:4:1206:2383:19335	60	+
chr2	197040160	197040161	A00252:305:HG52NDSX5:1:1409:14326:15906	60	+
chr2	197240296	197240297	A00252:305:HG52NDSX5:4:1472:18629:10175	60	+
chr2	197726536	197726537	A00252:305:HG52NDSX5:4:1434:1334:31078/1	60	+
chr2	198779546	198779547	A00252:305:HG52NDSX5:2:1618:15664:24987	60	-
chr2	199949169	199949170	A00252:305:HG52NDSX5:1:2521:26404:25864	60	-
chr2	201168056	201168057	A00252:305:HG52NDSX5:2:1160:29098:15906	60	-
chr2	201483373	201483374	A00252:305:HG52NDSX5:2:1373:13331:17159	60	+
chr2	201483374	201483375	A00252:305:HG52NDSX5:1:1453:26865:24846	60	+
chr2	201851754	201851755	A00252:305:HG52NDSX5:1:2615:3757:10191	60	-
chr2	202308438	202308439	A00252:305:HG52NDSX5:2:2355:27959:13620	60	+
chr2	202518232	202518233	A00252:305:HG52NDSX5:2:2351:14606:23406	60	-
chr2	202651120	202651121	A00252:305:HG52NDSX5:3:2145:27281:1454/1	60	-
chr2	203086629	203086630	A00252:305:HG52NDSX5:4:1161:24343:10300/1	60	-
chr2	205905539	205905540	A00252:305:HG52NDSX5:2:1133:21151:30044	60	-
chr2	206342195	206342196	A00252:305:HG52NDSX5:2:2440:30635:19163	60	-
chr2	214205700	214205701	A00252:305:HG52NDSX5:3:1171:18765:22529/1	60	-
chr2	214439871	214439872	A00252:305:HG52NDSX5:1:2104:24207:15890	60	-
chr2	214439872	214439873	A00252:305:HG52NDSX5:2:1616:12698:6668	60	-
chr2	214897238	214897239	A00252:305:HG52NDSX5:1:1233:12192:26303	60	-
chr2	215230308	215230309	A00252:305:HG52NDSX5:4:1543:6008:6825	60	-
chr2	215237688	215237689	A00252:305:HG52NDSX5:3:2217:30463:1986	60	-
chr2	216123727	216123728	A00252:305:HG52NDSX5:2:2117:31593:25488	60	+
chr2	216543806	216543807	A00252:305:HG52NDSX5:4:2636:32777:21120	60	-
chr2	218573051	218573052	A00252:305:HG52NDSX5:2:1375:5195:35916	60	+
chr2	218729815	218729816	A00252:305:HG52NDSX5:1:1547:13223:27931	60	+
chr2	218729817	218729818	A00252:305:HG52NDSX5:3:1270:13973:23782/1	60	+
chr2	220153792	220153793	A00252:305:HG52NDSX5:1:2644:32922:22529	60	-
chr2	220916721	220916722	A00252:305:HG52NDSX5:3:1603:15085:32784/1	60	-
chr2	220916871	220916872	A00252:305:HG52NDSX5:3:1420:27859:7623/1	60	+
chr2	221383702	221383703	A00252:305:HG52NDSX5:2:2161:17454:15843	60	-
chr2	222520754	222520755	A00252:305:HG52NDSX5:1:2513:12662:9862	60	+
chr2	223472215	223472216	A00252:305:HG52NDSX5:3:1128:8088:8578/1	60	+
chr2	223796094	223796095	A00252:305:HG52NDSX5:4:2472:20961:27023/1	60	+
chr2	225050061	225050062	A00252:305:HG52NDSX5:3:1245:2510:21559/1	60	+
chr2	230010186	230010187	A00252:305:HG52NDSX5:1:1136:10185:25363	60	-
chr2	232626360	232626361	A00252:305:HG52NDSX5:2:1643:6723:1830	60	-
chr2	232959674	232959675	A00252:305:HG52NDSX5:2:2514:6506:8688	60	-
chr2	237652126	237652127	A00252:305:HG52NDSX5:2:1518:17192:22435	60	+
chr2	238074578	238074579	A00252:305:HG52NDSX5:3:2241:10719:18114/1	60	-
chr2	239332788	239332789	A00252:305:HG52NDSX5:1:1578:14977:3380	60	-
chr2	240494972	240494973	A00252:305:HG52NDSX5:3:2133:5746:22435	60	-
chr2	241239531	241239532	A00252:305:HG52NDSX5:4:1120:26756:11663	60	-
chr2	241239532	241239533	A00252:305:HG52NDSX5:3:2230:10167:18850/1	60	-
chr20	517340	517341	A00252:305:HG52NDSX5:4:2602:12364:3490/1	60	+
chr20	517341	517342	A00252:305:HG52NDSX5:4:2337:25726:30765/1	60	+
chr20	517343	517344	A00252:305:HG52NDSX5:1:2609:25771:23610	60	+
chr20	517868	517869	A00252:305:HG52NDSX5:1:2464:12888:21621	60	-
chr20	517869	517870	A00252:305:HG52NDSX5:1:1354:18448:11146	60	-
chr20	2289531	2289532	A00252:305:HG52NDSX5:2:2155:20943:3881	60	-
chr20	2487577	2487578	A00252:305:HG52NDSX5:3:2432:18837:23375	60	-
chr20	2848501	2848502	A00252:305:HG52NDSX5:4:2102:14498:36683/1	60	+
chr20	3544730	3544731	A00252:305:HG52NDSX5:1:1175:24957:30342	60	-
chr20	5709244	5709245	A00252:305:HG52NDSX5:2:1431:12563:7467	60	-
chr20	5830609	5830610	A00252:305:HG52NDSX5:3:1355:27597:10113/1	60	+
chr20	7754911	7754912	A00252:305:HG52NDSX5:1:2215:18096:4679	60	+
chr20	11921697	11921698	A00252:305:HG52NDSX5:1:1127:25156:33724	60	+
chr20	11990904	11990905	A00252:305:HG52NDSX5:3:2113:11749:4366	60	-
chr20	13293121	13293122	A00252:305:HG52NDSX5:4:2646:7473:11553	60	+
chr20	15583738	15583739	A00252:305:HG52NDSX5:4:2367:12707:13730/1	60	+
chr20	17342728	17342729	A00252:305:HG52NDSX5:3:1445:15167:5462/1	60	-
chr20	17574185	17574186	A00252:305:HG52NDSX5:1:2370:30798:5729	60	-
chr20	17574193	17574194	A00252:305:HG52NDSX5:2:1620:24496:7404	60	-
chr20	17682171	17682172	A00252:305:HG52NDSX5:2:1102:21097:11193	60	+
chr20	20520938	20520939	A00252:305:HG52NDSX5:1:2314:1669:14904	60	-
chr20	20520939	20520940	A00252:305:HG52NDSX5:1:1143:27444:19680	60	-
chr20	20599898	20599899	A00252:305:HG52NDSX5:4:1331:1154:22811/1	60	+
chr20	22820699	22820700	A00252:305:HG52NDSX5:2:2427:6207:15937	60	-
chr20	23356890	23356891	A00252:305:HG52NDSX5:4:1652:15103:20384/1	60	+
chr20	23433506	23433507	A00252:305:HG52NDSX5:2:2128:11831:2722	60	-
chr20	31056439	31056440	A00252:305:HG52NDSX5:4:2562:2609:11303	60	-
chr20	31483221	31483222	A00252:305:HG52NDSX5:2:2120:21260:11162	60	+
chr20	31772115	31772116	A00252:305:HG52NDSX5:3:1121:10999:32847	60	-
chr20	32462880	32462881	A00252:305:HG52NDSX5:3:2534:17264:19836	60	-
chr20	34103958	34103959	A00252:305:HG52NDSX5:4:2254:32461:23265	60	-
chr20	34258066	34258067	A00252:305:HG52NDSX5:2:2471:12472:4366	60	+
chr20	34744865	34744866	A00252:305:HG52NDSX5:3:1119:7157:13448/1	60	+
chr20	34757177	34757178	A00252:305:HG52NDSX5:3:2152:18747:22498/1	60	+
chr20	34757178	34757179	A00252:305:HG52NDSX5:3:1408:12481:20415/1	60	+
chr20	34947182	34947183	A00252:305:HG52NDSX5:2:1246:20166:8234	60	-
chr20	35052059	35052060	A00252:305:HG52NDSX5:1:1275:18177:3818	60	+
chr20	35272482	35272483	A00252:305:HG52NDSX5:4:1159:23927:21386/1	60	+
chr20	36223235	36223236	A00252:305:HG52NDSX5:4:1270:28971:33379/1	60	+
chr20	36672750	36672751	A00252:305:HG52NDSX5:3:1310:13819:29904	60	+
chr20	36874768	36874769	A00252:305:HG52NDSX5:2:2537:27218:20290	60	+
chr20	37078142	37078143	A00252:305:HG52NDSX5:3:1120:13792:36432/1	60	+
chr20	37078143	37078144	A00252:305:HG52NDSX5:3:1459:14696:22623/1	60	+
chr20	40412939	40412940	A00252:305:HG52NDSX5:4:2346:10402:24205/1	60	+
chr20	41239253	41239254	A00252:305:HG52NDSX5:2:2268:3992:15671	60	+
chr20	41261968	41261969	A00252:305:HG52NDSX5:1:2314:8712:24408/1	60	+
chr20	41261970	41261971	A00252:305:HG52NDSX5:4:2602:29451:24878/1	60	+
chr20	41261971	41261972	A00252:305:HG52NDSX5:1:2430:1461:30921	60	+
chr20	41386269	41386270	A00252:305:HG52NDSX5:3:1114:28474:8813	60	-
chr20	41435180	41435181	A00252:305:HG52NDSX5:4:2368:5267:2879	60	-
chr20	41640350	41640351	A00252:305:HG52NDSX5:3:1354:14787:23437/1	60	-
chr20	44437491	44437492	A00252:305:HG52NDSX5:4:1530:32054:20932/1	60	-
chr20	44482952	44482953	A00252:305:HG52NDSX5:4:1132:13259:32283/1	60	-
chr20	44540673	44540674	A00252:305:HG52NDSX5:2:1333:24126:30091	60	-
chr20	45332688	45332689	A00252:305:HG52NDSX5:3:1203:25726:18771/1	60	-
chr20	45855674	45855675	A00252:305:HG52NDSX5:4:2160:19226:3944/1	60	+
chr20	45948038	45948039	A00252:305:HG52NDSX5:1:1115:24144:29183	60	+
chr20	45948040	45948041	A00252:305:HG52NDSX5:3:1262:9399:9095	60	+
chr20	47233180	47233181	A00252:305:HG52NDSX5:4:2146:1307:10582	60	-
chr20	47364657	47364658	A00252:305:HG52NDSX5:4:1219:9155:7232/1	60	+
chr20	47372373	47372374	A00252:305:HG52NDSX5:3:2116:30581:17096/1	60	-
chr20	49291959	49291960	A00252:305:HG52NDSX5:4:1333:17996:33818/1	60	+
chr20	49476838	49476839	A00252:305:HG52NDSX5:3:2377:18050:36417/1	60	+
chr20	49954553	49954554	A00252:305:HG52NDSX5:4:1521:27932:1329	60	-
chr20	50028854	50028855	A00252:305:HG52NDSX5:3:2635:21694:22122/1	60	+
chr20	50066000	50066001	A00252:305:HG52NDSX5:3:2441:3378:17331/1	60	+
chr20	51007704	51007705	A00252:305:HG52NDSX5:1:1517:20274:25520	60	+
chr20	51967698	51967699	A00252:305:HG52NDSX5:4:1249:29975:27539	60	+
chr20	57246910	57246911	A00252:305:HG52NDSX5:4:1659:4915:22905/1	60	+
chr20	59458332	59458333	A00252:305:HG52NDSX5:4:1334:2465:24549/1	60	-
chr20	60159190	60159191	A00252:305:HG52NDSX5:1:1550:16568:23766	60	-
chr20	60965787	60965788	A00252:305:HG52NDSX5:1:2545:9444:20823	60	-
chr20	61301782	61301783	A00252:305:HG52NDSX5:1:1101:26657:13557	60	-
chr20	61771545	61771546	A00252:305:HG52NDSX5:4:1107:10782:13432/1	60	+
chr20	62490650	62490651	A00252:305:HG52NDSX5:4:2407:11921:28776	60	+
chr20	62815753	62815754	A00252:305:HG52NDSX5:1:1122:16206:8108	60	+
chr20	63207778	63207779	A00252:305:HG52NDSX5:2:2372:14100:9032	60	-
chr20	63712465	63712466	A00252:305:HG52NDSX5:1:1324:2537:9580	60	-
chr20	63718424	63718425	A00252:305:HG52NDSX5:2:2649:14913:34554	60	+
chr20	63718425	63718426	A00252:305:HG52NDSX5:2:2475:20085:23030	60	+
chr20	63718427	63718428	A00252:305:HG52NDSX5:1:1412:29595:15045	60	+
chr20	63720444	63720445	A00252:305:HG52NDSX5:2:1236:7916:27101	60	+
chr20	63720445	63720446	A00252:305:HG52NDSX5:1:1173:13150:29371	60	+
chr20	63720448	63720449	A00252:305:HG52NDSX5:2:1667:8721:25614	60	+
chr20	63914556	63914557	A00252:305:HG52NDSX5:4:1423:15212:13902	60	-
chr21	8401082	8401083	A00252:305:HG52NDSX5:4:2614:29252:25942/1	60	+
chr21	10655564	10655565	A00252:305:HG52NDSX5:1:1247:27425:30765	60	+
chr21	14585224	14585225	A00252:305:HG52NDSX5:2:1438:32877:17942	60	-
chr21	14702491	14702492	A00252:305:HG52NDSX5:1:1237:31720:28056	60	-
chr21	14717608	14717609	A00252:305:HG52NDSX5:4:2113:25726:20024/1	60	+
chr21	14717759	14717760	A00252:305:HG52NDSX5:3:2376:12644:10175/1	60	+
chr21	15745627	15745628	A00252:305:HG52NDSX5:3:1653:1624:16955/1	60	+
chr21	16032534	16032535	A00252:305:HG52NDSX5:1:2144:29035:5087	60	-
chr21	23216536	23216537	A00252:305:HG52NDSX5:1:1363:17327:8609	60	+
chr21	24653953	24653954	A00252:305:HG52NDSX5:4:2324:28266:22639/1	60	-
chr21	24780778	24780779	A00252:305:HG52NDSX5:1:2506:26639:22044	60	-
chr21	26787220	26787221	A00252:305:HG52NDSX5:1:2530:10230:30921	60	+
chr21	28210047	28210048	A00252:305:HG52NDSX5:3:1123:13132:3474/1	60	+
chr21	28210051	28210052	A00252:305:HG52NDSX5:1:2618:5122:16313	60	+
chr21	28374576	28374577	A00252:305:HG52NDSX5:1:1277:3902:9126	60	-
chr21	33767089	33767090	A00252:305:HG52NDSX5:3:2545:30020:14873	60	+
chr21	34071236	34071237	A00252:305:HG52NDSX5:2:2510:32136:29935	60	-
chr21	34866300	34866301	A00252:305:HG52NDSX5:3:1121:10818:2942/1	60	+
chr21	34866301	34866302	A00252:305:HG52NDSX5:3:1322:11433:22670/1	60	+
chr21	34866304	34866305	A00252:305:HG52NDSX5:3:1308:9417:32268/1	60	-
chr21	35957696	35957697	A00252:305:HG52NDSX5:2:2115:12355:5008	60	+
chr21	36252127	36252128	A00252:305:HG52NDSX5:3:1626:30056:6167/1	60	+
chr21	36333877	36333878	A00252:305:HG52NDSX5:4:1327:8196:30780/1	60	-
chr21	36339214	36339215	A00252:305:HG52NDSX5:2:1548:31087:28651	60	-
chr21	38462076	38462077	A00252:305:HG52NDSX5:3:1542:32660:21637	60	-
chr21	39217994	39217995	A00252:305:HG52NDSX5:3:1314:29252:35399/1	60	-
chr21	40791574	40791575	A00252:305:HG52NDSX5:3:1535:16423:20415	60	+
chr21	40800957	40800958	A00252:305:HG52NDSX5:2:2258:7111:19695	60	+
chr21	41213699	41213700	A00252:305:HG52NDSX5:3:2117:17463:6089	60	+
chr21	41964290	41964291	A00252:305:HG52NDSX5:1:1312:19714:14121	60	-
chr21	45894616	45894617	A00252:305:HG52NDSX5:2:1655:22724:33614	60	-
chr22	10783453	10783454	A00252:305:HG52NDSX5:4:1346:32768:21981	60	+
chr22	11332482	11332483	A00252:305:HG52NDSX5:2:2276:19443:14528	60	-
chr22	16784323	16784324	A00252:305:HG52NDSX5:3:1124:14172:12947/1	60	+
chr22	16784324	16784325	A00252:305:HG52NDSX5:2:2627:24496:20870	60	+
chr22	16784325	16784326	A00252:305:HG52NDSX5:3:1313:1072:34945/1	60	+
chr22	17494135	17494136	A00252:305:HG52NDSX5:1:1311:9742:10441	60	+
chr22	17672686	17672687	A00252:305:HG52NDSX5:2:1161:14913:15076	60	-
chr22	17672687	17672688	A00252:305:HG52NDSX5:2:2248:14687:18818	60	-
chr22	17672688	17672689	A00252:305:HG52NDSX5:1:1160:26992:24345	60	-
chr22	19563454	19563455	A00252:305:HG52NDSX5:2:2237:9082:33724	60	-
chr22	19660623	19660624	A00252:305:HG52NDSX5:2:2340:14922:8547	60	-
chr22	19923666	19923667	A00252:305:HG52NDSX5:4:2132:4833:30060	60	-
chr22	21845970	21845971	A00252:305:HG52NDSX5:3:1121:6406:26772/1	60	+
chr22	21845972	21845973	A00252:305:HG52NDSX5:2:2106:3495:17347	60	+
chr22	22827945	22827946	A00252:305:HG52NDSX5:1:1466:13277:36824	60	+
chr22	23248265	23248266	A00252:305:HG52NDSX5:4:1312:13901:20525/1	60	+
chr22	23266179	23266180	A00252:305:HG52NDSX5:3:2325:2817:2487/1	60	-
chr22	23739538	23739539	A00252:305:HG52NDSX5:3:2431:31467:23735/1	60	+
chr22	24024265	24024266	A00252:305:HG52NDSX5:4:1325:12590:18756	60	+
chr22	28071428	28071429	A00252:305:HG52NDSX5:3:1643:18674:21496	60	+
chr22	29501275	29501276	A00252:305:HG52NDSX5:1:1667:31015:24737	60	+
chr22	29584001	29584002	A00252:305:HG52NDSX5:4:2151:27624:12383	60	+
chr22	29780143	29780144	A00252:305:HG52NDSX5:3:1516:16794:34961/1	60	+
chr22	30456220	30456221	A00252:305:HG52NDSX5:2:2118:1696:34428	60	+
chr22	31565374	31565375	A00252:305:HG52NDSX5:3:2641:24966:18145/1	60	-
chr22	33551916	33551917	A00252:305:HG52NDSX5:1:1318:13259:14027	60	-
chr22	35481834	35481835	A00252:305:HG52NDSX5:1:2103:31620:24752	60	-
chr22	36091650	36091651	A00252:305:HG52NDSX5:4:1268:27968:9752/1	60	+
chr22	36346533	36346534	A00252:305:HG52NDSX5:1:1156:13521:8876	60	-
chr22	38389835	38389836	A00252:305:HG52NDSX5:1:1261:28085:13401	60	+
chr22	38640128	38640129	A00252:305:HG52NDSX5:2:2321:6343:27007	60	-
chr22	38883812	38883813	A00252:305:HG52NDSX5:4:1607:12057:23938/1	60	+
chr22	39551972	39551973	A00252:305:HG52NDSX5:4:2360:9724:17394/1	60	-
chr22	40249642	40249643	A00252:305:HG52NDSX5:2:2202:14669:22200	60	+
chr22	40593336	40593337	A00252:305:HG52NDSX5:1:1153:18186:3270	60	-
chr22	40912791	40912792	A00252:305:HG52NDSX5:4:1618:26756:23249/1	60	+
chr22	41901582	41901583	A00252:305:HG52NDSX5:3:2363:6460:12743/1	60	+
chr22	41968237	41968238	A00252:305:HG52NDSX5:4:1356:13150:7983/1	60	+
chr22	42568779	42568780	A00252:305:HG52NDSX5:1:1333:24786:29011	60	-
chr22	42777821	42777822	A00252:305:HG52NDSX5:4:1267:18005:12508	60	-
chr22	43632544	43632545	A00252:305:HG52NDSX5:4:1323:29035:33332/1	60	+
chr22	45151288	45151289	A00252:305:HG52NDSX5:3:2532:27498:14669	60	-
chr22	45250703	45250704	A00252:305:HG52NDSX5:3:2456:31901:34976	60	-
chr22	46322084	46322085	A00252:305:HG52NDSX5:1:2534:6460:14121	60	-
chr22	46697707	46697708	A00252:305:HG52NDSX5:1:1445:26639:20102	60	+
chr22	46697708	46697709	A00252:305:HG52NDSX5:3:1141:24460:30796	60	+
chr22	46697710	46697711	A00252:305:HG52NDSX5:1:2144:2672:9784	60	+
chr22	46890557	46890558	A00252:305:HG52NDSX5:3:1638:2266:34287	60	-
chr22	46890559	46890560	A00252:305:HG52NDSX5:1:2139:30743:24142	60	-
chr22	49719778	49719779	A00252:305:HG52NDSX5:1:1520:8214:26553	60	-
chr22	50771368	50771369	A00252:305:HG52NDSX5:3:2152:13792:16047	60	+
chr3	1892337	1892338	A00252:305:HG52NDSX5:3:1548:26295:5008	60	-
chr3	7089933	7089934	A00252:305:HG52NDSX5:3:1225:32949:17378/1	60	+
chr3	11281750	11281751	A00252:305:HG52NDSX5:1:2607:28302:7075	60	-
chr3	12736243	12736244	A00252:305:HG52NDSX5:1:1143:23999:33191	60	-
chr3	16357036	16357037	A00252:305:HG52NDSX5:3:2134:23601:14935	60	+
chr3	16423089	16423090	A00252:305:HG52NDSX5:1:1172:4444:22122	60	+
chr3	17197514	17197515	A00252:305:HG52NDSX5:2:2308:30716:19836	60	+
chr3	18615150	18615151	A00252:305:HG52NDSX5:1:1629:32063:22795	60	+
chr3	19503624	19503625	A00252:305:HG52NDSX5:3:1317:13946:8422	60	+
chr3	20015367	20015368	A00252:305:HG52NDSX5:1:1204:25943:5306	60	-
chr3	22332711	22332712	A00252:305:HG52NDSX5:3:1154:24912:25066/1	60	+
chr3	27454387	27454388	A00252:305:HG52NDSX5:4:1148:25880:5697/1	60	+
chr3	32293767	32293768	A00252:305:HG52NDSX5:1:1621:21658:21809	60	+
chr3	32888635	32888636	A00252:305:HG52NDSX5:1:1561:13829:33739	60	-
chr3	33434713	33434714	A00252:305:HG52NDSX5:4:1461:25247:9298/1	60	+
chr3	35138253	35138254	A00252:305:HG52NDSX5:3:1119:17390:30608/1	60	+
chr3	35485984	35485985	A00252:305:HG52NDSX5:1:1258:8820:9439	60	-
chr3	37095728	37095729	A00252:305:HG52NDSX5:2:1130:5348:3552	60	-
chr3	37157364	37157365	A00252:305:HG52NDSX5:2:1471:30535:20995	60	+
chr3	37219755	37219756	A00252:305:HG52NDSX5:3:1522:14253:35383	60	-
chr3	39643766	39643767	A00252:305:HG52NDSX5:2:2155:2013:32597	60	+
chr3	41222763	41222764	A00252:305:HG52NDSX5:4:2251:23421:33912/1	60	-
chr3	42631866	42631867	A00252:305:HG52NDSX5:3:2152:12274:15452	60	+
chr3	44108075	44108076	A00252:305:HG52NDSX5:4:1315:15438:1861/1	60	-
chr3	46661725	46661726	A00252:305:HG52NDSX5:2:2468:10411:16861	60	-
chr3	47116937	47116938	A00252:305:HG52NDSX5:4:1640:20338:25441/1	60	-
chr3	47583140	47583141	A00252:305:HG52NDSX5:2:2113:13241:8703	60	-
chr3	47662089	47662090	A00252:305:HG52NDSX5:2:2665:30608:26224	60	-
chr3	47692306	47692307	A00252:305:HG52NDSX5:3:1131:10077:13025/1	60	+
chr3	47692308	47692309	A00252:305:HG52NDSX5:4:1664:4345:31814	60	+
chr3	47930818	47930819	A00252:305:HG52NDSX5:3:1372:10655:33129/1	60	+
chr3	48476262	48476263	A00252:305:HG52NDSX5:1:2535:20094:24737	60	+
chr3	48484814	48484815	A00252:305:HG52NDSX5:3:1244:1515:22153	60	+
chr3	48951646	48951647	A00252:305:HG52NDSX5:3:1123:25473:26850/1	60	+
chr3	48951647	48951648	A00252:305:HG52NDSX5:4:2442:13313:29027	60	+
chr3	48951648	48951649	A00252:305:HG52NDSX5:1:2614:27778:17910	60	+
chr3	48961640	48961641	A00252:305:HG52NDSX5:3:1401:26811:26757	60	-
chr3	48961641	48961642	A00252:305:HG52NDSX5:1:1149:7690:35415	60	-
chr3	49440076	49440077	A00252:305:HG52NDSX5:1:1467:24180:36448	60	+
chr3	50009490	50009491	A00252:305:HG52NDSX5:3:1121:7916:4053/1	60	+
chr3	52908663	52908664	A00252:305:HG52NDSX5:1:1126:12509:10347	60	-
chr3	52953083	52953084	A00252:305:HG52NDSX5:3:1604:22679:21731/1	60	-
chr3	53079650	53079651	A00252:305:HG52NDSX5:4:2402:28393:30436/1	60	+
chr3	53300741	53300742	A00252:305:HG52NDSX5:1:1651:24777:9048	60	-
chr3	54037012	54037013	A00252:305:HG52NDSX5:3:2457:8386:7279/1	60	+
chr3	55014653	55014654	A00252:305:HG52NDSX5:1:2131:12084:8766	60	+
chr3	56509402	56509403	A00252:305:HG52NDSX5:3:2221:18828:32189/1	60	+
chr3	57177896	57177897	A00252:305:HG52NDSX5:3:2341:3983:5478/1	60	-
chr3	57780844	57780845	A00252:305:HG52NDSX5:2:2509:17580:8672	60	+
chr3	58125227	58125228	A00252:305:HG52NDSX5:2:1165:9661:23672	60	-
chr3	58147755	58147756	A00252:305:HG52NDSX5:4:1140:19027:21919	60	-
chr3	72817341	72817342	A00252:305:HG52NDSX5:3:2152:15501:15123/1	60	-
chr3	76073387	76073388	A00252:305:HG52NDSX5:3:1442:5439:27164	60	-
chr3	80130446	80130447	A00252:305:HG52NDSX5:3:1119:21965:21903/1	60	+
chr3	80130448	80130449	A00252:305:HG52NDSX5:2:1276:23439:33004	60	+
chr3	80708327	80708328	A00252:305:HG52NDSX5:4:2468:18159:22858	60	-
chr3	82440591	82440592	A00252:305:HG52NDSX5:4:2554:13087:30859	60	+
chr3	85884815	85884816	A00252:305:HG52NDSX5:1:1612:7554:16861	60	-
chr3	94097514	94097515	A00252:305:HG52NDSX5:3:1523:6741:2926/1	60	-
chr3	94097519	94097520	A00252:305:HG52NDSX5:1:2129:30761:14559	60	-
chr3	97899579	97899580	A00252:305:HG52NDSX5:3:1126:15393:13056/1	60	+
chr3	101210606	101210607	A00252:305:HG52NDSX5:1:2353:3604:6292	60	-
chr3	101773952	101773953	A00252:305:HG52NDSX5:4:2574:6768:26021	60	-
chr3	113843574	113843575	A00252:305:HG52NDSX5:1:2206:13901:16297	60	-
chr3	116400571	116400572	A00252:305:HG52NDSX5:1:1215:32127:7247	60	+
chr3	117732808	117732809	A00252:305:HG52NDSX5:2:1651:30834:6918	60	+
chr3	120127067	120127068	A00252:305:HG52NDSX5:2:2373:19795:22404	60	-
chr3	122220924	122220925	A00252:305:HG52NDSX5:4:2158:6081:16689	60	+
chr3	122500406	122500407	A00252:305:HG52NDSX5:2:2431:28330:34773	60	-
chr3	122805074	122805075	A00252:305:HG52NDSX5:3:1513:2139:17816	60	+
chr3	124960626	124960627	A00252:305:HG52NDSX5:2:2567:8784:36307	60	-
chr3	125546811	125546812	A00252:305:HG52NDSX5:4:1617:18295:7404/1	60	+
chr3	129147136	129147137	A00252:305:HG52NDSX5:1:1267:15320:29997	60	-
chr3	130742007	130742008	A00252:305:HG52NDSX5:3:2152:16821:14779	60	-
chr3	130742008	130742009	A00252:305:HG52NDSX5:1:1434:28610:4695	60	-
chr3	131030160	131030161	A00252:305:HG52NDSX5:4:1311:23213:3302/1	60	+
chr3	135368096	135368097	A00252:305:HG52NDSX5:1:1503:30318:30295	60	-
chr3	136595333	136595334	A00252:305:HG52NDSX5:1:1162:14850:33505	60	-
chr3	141917097	141917098	A00252:305:HG52NDSX5:1:2648:17210:10191	60	+
chr3	142654923	142654924	A00252:305:HG52NDSX5:2:2240:13566:30217	60	-
chr3	143571959	143571960	A00252:305:HG52NDSX5:1:1107:28103:15029	60	+
chr3	145539979	145539980	A00252:305:HG52NDSX5:2:1624:7075:26710	60	+
chr3	148490353	148490354	A00252:305:HG52NDSX5:2:1334:25057:11851	60	+
chr3	149034110	149034111	A00252:305:HG52NDSX5:3:2455:5945:22091	60	+
chr3	150416551	150416552	A00252:305:HG52NDSX5:1:2104:26775:6872	60	-
chr3	150634842	150634843	A00252:305:HG52NDSX5:4:2162:29866:15515	60	+
chr3	151354693	151354694	A00252:305:HG52NDSX5:3:1145:9064:13651/1	60	+
chr3	151354694	151354695	A00252:305:HG52NDSX5:2:2548:17526:24017	60	+
chr3	152317312	152317313	A00252:305:HG52NDSX5:3:1228:5683:22326/1	60	-
chr3	153444697	153444698	A00252:305:HG52NDSX5:3:1211:19027:31219/1	60	+
chr3	154203057	154203058	A00252:305:HG52NDSX5:3:1318:22724:20932/1	60	-
chr3	160759146	160759147	A00252:305:HG52NDSX5:1:1552:23800:6511	60	-
chr3	161278576	161278577	A00252:305:HG52NDSX5:3:2433:9344:20932/1	60	+
chr3	162069044	162069045	A00252:305:HG52NDSX5:1:2358:6976:29575	60	-
chr3	162379368	162379369	A00252:305:HG52NDSX5:2:1627:32805:6355	60	-
chr3	164872616	164872617	A00252:305:HG52NDSX5:3:2660:12689:32330/1	60	+
chr3	165059595	165059596	A00252:305:HG52NDSX5:1:1105:28745:23657	60	-
chr3	165563712	165563713	A00252:305:HG52NDSX5:1:1324:17716:21872	60	+
chr3	169337376	169337377	A00252:305:HG52NDSX5:1:1616:5159:3223	60	-
chr3	170149467	170149468	A00252:305:HG52NDSX5:2:2650:32271:10661	60	+
chr3	170149468	170149469	A00252:305:HG52NDSX5:3:1165:1922:12587/1	60	+
chr3	170367719	170367720	A00252:305:HG52NDSX5:4:2120:13657:6480/1	60	-
chr3	172334537	172334538	A00252:305:HG52NDSX5:3:2520:24071:9925/1	60	-
chr3	172541160	172541161	A00252:305:HG52NDSX5:3:2150:28167:3709	60	+
chr3	173741587	173741588	A00252:305:HG52NDSX5:1:2278:4417:12273	60	-
chr3	177304835	177304836	A00252:305:HG52NDSX5:2:1175:12590:36198	60	-
chr3	177545007	177545008	A00252:305:HG52NDSX5:2:1447:26241:35352	60	-
chr3	179367022	179367023	A00252:305:HG52NDSX5:2:1539:27706:24768	60	-
chr3	179775757	179775758	A00252:305:HG52NDSX5:3:2160:11550:8343	60	+
chr3	181065274	181065275	A00252:305:HG52NDSX5:3:2530:2682:2315/1	60	+
chr3	181829975	181829976	A00252:305:HG52NDSX5:1:1410:8938:5290	60	+
chr3	183238385	183238386	A00252:305:HG52NDSX5:4:2469:30210:2801	60	-
chr3	183714290	183714291	A00252:305:HG52NDSX5:3:1402:19859:32440/1	60	-
chr3	186592347	186592348	A00252:305:HG52NDSX5:1:1628:28348:2738	60	+
chr3	188143635	188143636	A00252:305:HG52NDSX5:3:2420:28736:3850	60	+
chr3	196800303	196800304	A00252:305:HG52NDSX5:4:2313:1344:30405	60	+
chr3	197382991	197382992	A00252:305:HG52NDSX5:3:2458:7762:17942	60	-
chr3	198187339	198187340	A00252:305:HG52NDSX5:3:1164:28556:17033/1	60	-
chr4	134049	134050	A00252:305:HG52NDSX5:1:1128:9905:23813	60	-
chr4	945022	945023	A00252:305:HG52NDSX5:1:1404:19488:4116	60	-
chr4	1709197	1709198	A00252:305:HG52NDSX5:3:1648:26684:37027	60	+
chr4	1934286	1934287	A00252:305:HG52NDSX5:2:2240:13376:16955	60	+
chr4	2460844	2460845	A00252:305:HG52NDSX5:1:1147:26765:14716	60	-
chr4	3355561	3355562	A00252:305:HG52NDSX5:4:1629:28131:20087/1	60	-
chr4	7359217	7359218	A00252:305:HG52NDSX5:3:2205:12246:14841/1	60	+
chr4	8767589	8767590	A00252:305:HG52NDSX5:3:1470:14877:21277/1	60	-
chr4	9061887	9061888	A00252:305:HG52NDSX5:1:2630:25328:32988	60	+
chr4	10324424	10324425	A00252:305:HG52NDSX5:4:2310:5493:33865/1	60	-
chr4	10479757	10479758	A00252:305:HG52NDSX5:2:1344:19388:10426	60	+
chr4	11439946	11439947	A00252:305:HG52NDSX5:4:1155:16486:30796/1	60	-
chr4	12026201	12026202	A00252:305:HG52NDSX5:4:1468:7365:19914/1	60	-
chr4	12026202	12026203	A00252:305:HG52NDSX5:3:2253:12147:12884/1	60	-
chr4	14412647	14412648	A00252:305:HG52NDSX5:1:2301:6334:20541	60	-
chr4	15019924	15019925	A00252:305:HG52NDSX5:4:2433:14353:18051/1	60	+
chr4	15019925	15019926	A00252:305:HG52NDSX5:3:1274:31611:16313/1	60	+
chr4	19168785	19168786	A00252:305:HG52NDSX5:2:1321:16477:17722	60	+
chr4	20876662	20876663	A00252:305:HG52NDSX5:1:2260:27416:27899	60	-
chr4	26281373	26281374	A00252:305:HG52NDSX5:3:2438:9869:35493	60	-
chr4	27435622	27435623	A00252:305:HG52NDSX5:3:2333:17788:13886	60	+
chr4	27876225	27876226	A00252:305:HG52NDSX5:3:1609:18240:22435/1	60	+
chr4	28480968	28480969	A00252:305:HG52NDSX5:3:1220:7744:6981/1	60	-
chr4	30164006	30164007	A00252:305:HG52NDSX5:1:1510:29451:36088	60	-
chr4	30164009	30164010	A00252:305:HG52NDSX5:4:1405:16884:5462/1	60	-
chr4	30742202	30742203	A00252:305:HG52NDSX5:1:2430:18204:5368	60	-
chr4	31433203	31433204	A00252:305:HG52NDSX5:3:2670:15429:20008	60	-
chr4	36560717	36560718	A00252:305:HG52NDSX5:3:1466:14660:22561/1	60	-
chr4	36560718	36560719	A00252:305:HG52NDSX5:3:2136:14642:35023	60	-
chr4	36560719	36560720	A00252:305:HG52NDSX5:3:2520:31403:25880/1	60	-
chr4	39192564	39192565	A00252:305:HG52NDSX5:4:2424:16333:24518	60	-
chr4	39198482	39198483	A00252:305:HG52NDSX5:1:2676:27905:24298	60	+
chr4	39534774	39534775	A00252:305:HG52NDSX5:1:2335:27823:15984	60	+
chr4	39578809	39578810	A00252:305:HG52NDSX5:4:1340:28320:20259/1	60	-
chr4	40027349	40027350	A00252:305:HG52NDSX5:3:1320:6108:33395/1	60	-
chr4	40764394	40764395	A00252:305:HG52NDSX5:1:2261:11234:8547	60	-
chr4	43246384	43246385	A00252:305:HG52NDSX5:2:1438:3369:31720	60	+
chr4	46048785	46048786	A00252:305:HG52NDSX5:3:1124:14416:17065/1	60	+
chr4	46707233	46707234	A00252:305:HG52NDSX5:3:1548:9263:25332/1	60	+
chr4	49138248	49138249	A00252:305:HG52NDSX5:2:1521:10664:25817	60	-
chr4	49148142	49148143	A00252:305:HG52NDSX5:3:1327:27236:32471	60	+
chr4	49153213	49153214	A00252:305:HG52NDSX5:2:1407:1841:7216	60	+
chr4	49153214	49153215	A00252:305:HG52NDSX5:1:1415:30779:17409	60	+
chr4	49648716	49648717	A00252:305:HG52NDSX5:1:1409:20763:28150	60	-
chr4	53657617	53657618	A00252:305:HG52NDSX5:4:2224:15944:10755	60	-
chr4	55625918	55625919	A00252:305:HG52NDSX5:2:1159:14561:29465	60	-
chr4	55625919	55625920	A00252:305:HG52NDSX5:3:1320:19045:16908/1	60	-
chr4	56771907	56771908	A00252:305:HG52NDSX5:3:1215:9769:13777/1	60	-
chr4	57026228	57026229	A00252:305:HG52NDSX5:3:2203:1497:22780	60	-
chr4	59007721	59007722	A00252:305:HG52NDSX5:3:1162:17092:8923/1	60	+
chr4	59957629	59957630	A00252:305:HG52NDSX5:1:1646:1868:23234	60	+
chr4	61397824	61397825	A00252:305:HG52NDSX5:1:2235:28628:30279	60	+
chr4	63535492	63535493	A00252:305:HG52NDSX5:4:1578:12689:29356/1	60	+
chr4	64288076	64288077	A00252:305:HG52NDSX5:3:2468:23249:10535/1	60	+
chr4	66728936	66728937	A00252:305:HG52NDSX5:3:1659:7907:2159	60	-
chr4	66730634	66730635	A00252:305:HG52NDSX5:3:1621:24994:36980/1	60	+
chr4	67755292	67755293	A00252:305:HG52NDSX5:2:2647:14552:8876	60	+
chr4	70005081	70005082	A00252:305:HG52NDSX5:1:2352:2456:28792	60	+
chr4	75293814	75293815	A00252:305:HG52NDSX5:1:2229:8440:25254	60	-
chr4	76937604	76937605	A00252:305:HG52NDSX5:4:2304:11469:28588	60	-
chr4	77552424	77552425	A00252:305:HG52NDSX5:1:2364:14416:6793	60	+
chr4	78487932	78487933	A00252:305:HG52NDSX5:1:2104:27697:5494	60	+
chr4	78487933	78487934	A00252:305:HG52NDSX5:1:1207:29722:33113	60	+
chr4	78834865	78834866	A00252:305:HG52NDSX5:3:1123:27552:15421/1	60	+
chr4	82392201	82392202	A00252:305:HG52NDSX5:1:1465:4191:1986	60	-
chr4	82530478	82530479	A00252:305:HG52NDSX5:2:2240:17797:3411	60	+
chr4	86518248	86518249	A00252:305:HG52NDSX5:3:2539:7500:28823/1	60	+
chr4	86986167	86986168	A00252:305:HG52NDSX5:3:1454:10655:34632	60	-
chr4	91494281	91494282	A00252:305:HG52NDSX5:1:2223:6677:18693	60	+
chr4	94177232	94177233	A00252:305:HG52NDSX5:2:1252:18168:7279	60	-
chr4	94461959	94461960	A00252:305:HG52NDSX5:1:1658:11071:13526	60	-
chr4	100348238	100348239	A00252:305:HG52NDSX5:3:1131:28221:25347/1	60	+
chr4	100727471	100727472	A00252:305:HG52NDSX5:4:1653:19379:10003/1	60	+
chr4	103226733	103226734	A00252:305:HG52NDSX5:3:1208:12518:6104/1	60	-
chr4	103579680	103579681	A00252:305:HG52NDSX5:3:1250:24478:6997	60	+
chr4	103579681	103579682	A00252:305:HG52NDSX5:3:2337:3179:36839/1	60	+
chr4	110521918	110521919	A00252:305:HG52NDSX5:4:2552:3739:10535/1	60	+
chr4	111836054	111836055	A00252:305:HG52NDSX5:2:1302:28447:23891	60	-
chr4	112905489	112905490	A00252:305:HG52NDSX5:3:1131:17761:32315/1	60	+
chr4	117616705	117616706	A00252:305:HG52NDSX5:3:2152:14064:18584	60	+
chr4	117616706	117616707	A00252:305:HG52NDSX5:1:2266:27299:27320	60	+
chr4	117664990	117664991	A00252:305:HG52NDSX5:3:1142:4707:27492/1	60	-
chr4	121192800	121192801	A00252:305:HG52NDSX5:1:2451:20446:21120	60	+
chr4	122832322	122832323	A00252:305:HG52NDSX5:3:1463:12246:26678/1	60	-
chr4	123260581	123260582	A00252:305:HG52NDSX5:1:2204:4508:1564	60	-
chr4	123480728	123480729	A00252:305:HG52NDSX5:2:1214:15555:16689	60	-
chr4	124991500	124991501	A00252:305:HG52NDSX5:1:2451:19723:16579	60	-
chr4	125234311	125234312	A00252:305:HG52NDSX5:2:1669:22381:21214	60	-
chr4	126126396	126126397	A00252:305:HG52NDSX5:1:1427:4580:20635	60	+
chr4	130106569	130106570	A00252:305:HG52NDSX5:1:2430:11794:15060	60	-
chr4	130752688	130752689	A00252:305:HG52NDSX5:3:2329:6768:12555	60	-
chr4	131676845	131676846	A00252:305:HG52NDSX5:4:2631:16893:23453	60	-
chr4	135841083	135841084	A00252:305:HG52NDSX5:1:1660:6153:8108	60	-
chr4	139353578	139353579	A00252:305:HG52NDSX5:1:1166:18249:34820	60	-
chr4	141118855	141118856	A00252:305:HG52NDSX5:3:2674:5421:16767/1	60	-
chr4	141271546	141271547	A00252:305:HG52NDSX5:3:1135:26539:21934/1	60	+
chr4	147675020	147675021	A00252:305:HG52NDSX5:1:2214:15962:15358	60	+
chr4	150697834	150697835	A00252:305:HG52NDSX5:1:2677:6090:34366	60	-
chr4	152546564	152546565	A00252:305:HG52NDSX5:2:2135:28592:27524	60	+
chr4	155354462	155354463	A00252:305:HG52NDSX5:2:1104:29035:1548	60	+
chr4	164812806	164812807	A00252:305:HG52NDSX5:1:1371:24740:29684	60	+
chr4	165132237	165132238	A00252:305:HG52NDSX5:4:1627:30147:24455	60	+
chr4	165134680	165134681	A00252:305:HG52NDSX5:2:1601:32117:17065	60	+
chr4	165579190	165579191	A00252:305:HG52NDSX5:1:2450:19940:7686	60	-
chr4	169274076	169274077	A00252:305:HG52NDSX5:3:2251:3097:36980/1	60	-
chr4	173149553	173149554	A00252:305:HG52NDSX5:3:1649:3640:4726	60	+
chr4	174243131	174243132	A00252:305:HG52NDSX5:3:1151:27190:26349/1	60	+
chr4	174278659	174278660	A00252:305:HG52NDSX5:3:1353:26395:17769/1	60	-
chr4	182786482	182786483	A00252:305:HG52NDSX5:4:1413:1389:14544	60	+
chr4	183690017	183690018	A00252:305:HG52NDSX5:3:1369:30002:7263	60	-
chr4	185413309	185413310	A00252:305:HG52NDSX5:3:1151:27923:12179/1	60	+
chr4	187848681	187848682	A00252:305:HG52NDSX5:1:1569:15799:19085	60	-
chr5	867038	867039	A00252:305:HG52NDSX5:3:2545:26431:1642	60	-
chr5	867039	867040	A00252:305:HG52NDSX5:4:2675:17671:19633/1	60	-
chr5	897019	897020	A00252:305:HG52NDSX5:4:1614:5222:17456	60	-
chr5	4222034	4222035	A00252:305:HG52NDSX5:3:1601:18738:31501/1	60	+
chr5	4222035	4222036	A00252:305:HG52NDSX5:4:1541:20329:22232/1	60	+
chr5	6610605	6610606	A00252:305:HG52NDSX5:2:2271:1642:15421	60	+
chr5	8176772	8176773	A00252:305:HG52NDSX5:2:2135:7735:2331	60	-
chr5	8227509	8227510	A00252:305:HG52NDSX5:3:2156:22010:33567/1	60	-
chr5	10477851	10477852	A00252:305:HG52NDSX5:3:1466:1172:31046/1	60	+
chr5	13858641	13858642	A00252:305:HG52NDSX5:3:1318:17535:15859/1	60	+
chr5	15660451	15660452	A00252:305:HG52NDSX5:4:2568:24659:6965/1	60	-
chr5	17154124	17154125	A00252:305:HG52NDSX5:3:1201:5005:17143	60	-
chr5	21292035	21292036	A00252:305:HG52NDSX5:2:2440:13232:14732	60	+
chr5	30693948	30693949	A00252:305:HG52NDSX5:4:2463:6334:7545/1	60	-
chr5	31145949	31145950	A00252:305:HG52NDSX5:4:1503:10881:13416/1	60	+
chr5	34574612	34574613	A00252:305:HG52NDSX5:4:1626:3748:25394/1	60	+
chr5	35824764	35824765	A00252:305:HG52NDSX5:4:2252:2501:23109	60	+
chr5	37111215	37111216	A00252:305:HG52NDSX5:2:2375:11125:35383	60	-
chr5	38961638	38961639	A00252:305:HG52NDSX5:3:1134:18493:30921/1	60	+
chr5	38993845	38993846	A00252:305:HG52NDSX5:3:1121:14036:15843/1	60	+
chr5	49659825	49659826	A00252:305:HG52NDSX5:2:1412:15103:18568	60	+
chr5	53029197	53029198	A00252:305:HG52NDSX5:3:2113:11595:17785	60	+
chr5	53644729	53644730	A00252:305:HG52NDSX5:3:2160:28691:16767/1	60	+
chr5	53644737	53644738	A00252:305:HG52NDSX5:3:2318:15926:1329	60	+
chr5	54044336	54044337	A00252:305:HG52NDSX5:3:1362:29107:36307/1	60	-
chr5	55324503	55324504	A00252:305:HG52NDSX5:4:2442:5909:34773	60	+
chr5	55503700	55503701	A00252:305:HG52NDSX5:1:2113:26675:13463	60	+
chr5	57267127	57267128	A00252:305:HG52NDSX5:4:1533:2808:25614/1	60	-
chr5	58838112	58838113	A00252:305:HG52NDSX5:1:1414:27127:26396	60	+
chr5	61378781	61378782	A00252:305:HG52NDSX5:1:2428:9941:24878	60	+
chr5	64448093	64448094	A00252:305:HG52NDSX5:4:1570:12997:17206	60	+
chr5	65580762	65580763	A00252:305:HG52NDSX5:1:1142:25120:25551	60	+
chr5	72281475	72281476	A00252:305:HG52NDSX5:4:1205:6017:35274	60	+
chr5	73140519	73140520	A00252:305:HG52NDSX5:3:1372:23764:26271	60	+
chr5	76574398	76574399	A00252:305:HG52NDSX5:4:2277:23999:25238/1	60	-
chr5	77611493	77611494	A00252:305:HG52NDSX5:4:2544:30373:35336	60	-
chr5	77655197	77655198	A00252:305:HG52NDSX5:3:2464:2257:11631	60	-
chr5	77713251	77713252	A00252:305:HG52NDSX5:4:1176:32208:24518	60	-
chr5	77713254	77713255	A00252:305:HG52NDSX5:3:2539:3369:3881	60	-
chr5	77713255	77713256	A00252:305:HG52NDSX5:4:2643:24496:14199	60	-
chr5	77735411	77735412	A00252:305:HG52NDSX5:3:1120:11080:29794/1	60	+
chr5	77735413	77735414	A00252:305:HG52NDSX5:2:1320:11677:31109	60	+
chr5	78244916	78244917	A00252:305:HG52NDSX5:3:1268:10203:30311/1	60	+
chr5	79215330	79215331	A00252:305:HG52NDSX5:1:1454:7708:22545	60	+
chr5	79404899	79404900	A00252:305:HG52NDSX5:3:2114:25943:19774/1	60	+
chr5	80235539	80235540	A00252:305:HG52NDSX5:1:2656:14651:27649	60	-
chr5	81528079	81528080	A00252:305:HG52NDSX5:1:2609:18466:12994	60	+
chr5	81528080	81528081	A00252:305:HG52NDSX5:1:1269:26549:30592	60	+
chr5	81528084	81528085	A00252:305:HG52NDSX5:1:1672:14244:6151	60	+
chr5	81533503	81533504	A00252:305:HG52NDSX5:2:2405:6677:35884	60	-
chr5	82220269	82220270	A00252:305:HG52NDSX5:4:1424:22064:9987/1	60	+
chr5	86361978	86361979	A00252:305:HG52NDSX5:3:1102:14271:8484	60	-
chr5	86361979	86361980	A00252:305:HG52NDSX5:1:1213:16495:35164	60	-
chr5	87271954	87271955	A00252:305:HG52NDSX5:3:1551:5376:20353	60	-
chr5	89432754	89432755	A00252:305:HG52NDSX5:3:1127:6560:25755/1	60	+
chr5	89432755	89432756	A00252:305:HG52NDSX5:4:2170:22851:11099/1	60	+
chr5	89432756	89432757	A00252:305:HG52NDSX5:2:2132:31132:32174	60	+
chr5	90665670	90665671	A00252:305:HG52NDSX5:2:2638:23547:18349	60	-
chr5	91401797	91401798	A00252:305:HG52NDSX5:1:2235:32226:6825	60	+
chr5	92691102	92691103	A00252:305:HG52NDSX5:3:2528:25762:12414/1	60	+
chr5	96413851	96413852	A00252:305:HG52NDSX5:2:1357:24813:37043	60	+
chr5	96670592	96670593	A00252:305:HG52NDSX5:3:1375:26530:25833/1	60	-
chr5	100133137	100133138	A00252:305:HG52NDSX5:2:1664:32380:22529	60	-
chr5	100860836	100860837	A00252:305:HG52NDSX5:2:2532:12545:14105	60	-
chr5	100942590	100942591	A00252:305:HG52NDSX5:2:1554:3161:1767	60	-
chr5	105016341	105016342	A00252:305:HG52NDSX5:2:1413:1624:16297	60	+
chr5	107597358	107597359	A00252:305:HG52NDSX5:2:2605:31584:2832	60	-
chr5	108303128	108303129	A00252:305:HG52NDSX5:3:1135:21585:16892/1	60	+
chr5	111050421	111050422	A00252:305:HG52NDSX5:1:2332:24804:36839	60	+
chr5	111487919	111487920	A00252:305:HG52NDSX5:1:2627:1533:31078	60	-
chr5	111487920	111487921	A00252:305:HG52NDSX5:4:2504:13187:1125/1	60	-
chr5	111487921	111487922	A00252:305:HG52NDSX5:3:1176:3115:27993/1	60	-
chr5	113620342	113620343	A00252:305:HG52NDSX5:4:1158:13376:1297/1	60	-
chr5	115580189	115580190	A00252:305:HG52NDSX5:1:2657:6406:5635	60	-
chr5	116885183	116885184	A00252:305:HG52NDSX5:3:1572:3694:10676/1	60	+
chr5	119167871	119167872	A00252:305:HG52NDSX5:1:1214:18439:22435	60	-
chr5	122739746	122739747	A00252:305:HG52NDSX5:4:1363:11451:36699	60	-
chr5	126573619	126573620	A00252:305:HG52NDSX5:1:1276:27796:26303	60	+
chr5	130608722	130608723	A00252:305:HG52NDSX5:1:1546:17255:36354	60	-
chr5	131103968	131103969	A00252:305:HG52NDSX5:1:2204:31060:33019	60	-
chr5	132379569	132379570	A00252:305:HG52NDSX5:1:1668:14931:36025	60	-
chr5	132626975	132626976	A00252:305:HG52NDSX5:3:1310:7627:6245	60	-
chr5	133112035	133112036	A00252:305:HG52NDSX5:3:2118:5918:6511	60	+
chr5	134062717	134062718	A00252:305:HG52NDSX5:3:1270:31340:33755/1	60	-
chr5	134505319	134505320	A00252:305:HG52NDSX5:4:1229:11912:12727/1	60	+
chr5	136352797	136352798	A00252:305:HG52NDSX5:1:1273:9842:8328/1	60	+
chr5	138216102	138216103	A00252:305:HG52NDSX5:1:2476:23402:32534	60	+
chr5	138565653	138565654	A00252:305:HG52NDSX5:2:1604:17038:8015/1	60	+
chr5	138565654	138565655	A00252:305:HG52NDSX5:3:2152:11731:7905/1	60	+
chr5	138565655	138565656	A00252:305:HG52NDSX5:4:2606:32533:27367/1	60	+
chr5	138565658	138565659	A00252:305:HG52NDSX5:3:2611:3052:18740/1	60	+
chr5	138780611	138780612	A00252:305:HG52NDSX5:4:2548:21576:26960/1	60	+
chr5	139614547	139614548	A00252:305:HG52NDSX5:3:1120:10926:25394/1	60	+
chr5	139614548	139614549	A00252:305:HG52NDSX5:1:1239:1488:32471	60	+
chr5	139614549	139614550	A00252:305:HG52NDSX5:1:2104:20582:5228	60	+
chr5	141349163	141349164	A00252:305:HG52NDSX5:3:2402:10267:11819/1	60	-
chr5	141998763	141998764	A00252:305:HG52NDSX5:3:1151:30563:36354/1	60	-
chr5	142628431	142628432	A00252:305:HG52NDSX5:4:1540:6045:18662/1	60	+
chr5	147335645	147335646	A00252:305:HG52NDSX5:4:2333:19199:18959	60	-
chr5	147335646	147335647	A00252:305:HG52NDSX5:3:1542:12075:13322/1	60	-
chr5	149559242	149559243	A00252:305:HG52NDSX5:1:1632:26729:24893	60	+
chr5	151947925	151947926	A00252:305:HG52NDSX5:4:1146:16450:35336	60	-
chr5	157853698	157853699	A00252:305:HG52NDSX5:4:2349:32090:5274/1	60	+
chr5	160285115	160285116	A00252:305:HG52NDSX5:3:1367:19316:21355/1	60	-
chr5	160465658	160465659	A00252:305:HG52NDSX5:2:1667:13639:35540	60	+
chr5	161782971	161782972	A00252:305:HG52NDSX5:3:2363:12491:1110/1	60	+
chr5	168521269	168521270	A00252:305:HG52NDSX5:4:2654:12879:19758/1	60	+
chr5	172116757	172116758	A00252:305:HG52NDSX5:4:2661:29062:31031	60	+
chr5	173035942	173035943	A00252:305:HG52NDSX5:3:1636:26431:10347/1	60	-
chr5	175406888	175406889	A00252:305:HG52NDSX5:1:2536:15456:23281	60	-
chr5	175932606	175932607	A00252:305:HG52NDSX5:3:2120:26386:32127/1	60	-
chr5	177253077	177253078	A00252:305:HG52NDSX5:3:1205:11921:3975/1	60	+
chr5	177264964	177264965	A00252:305:HG52NDSX5:1:2334:29342:2080	60	+
chr5	177264965	177264966	A00252:305:HG52NDSX5:4:2101:6524:8155	60	+
chr5	179709465	179709466	A00252:305:HG52NDSX5:4:1327:27787:37027/1	60	-
chr6	1962971	1962972	A00252:305:HG52NDSX5:2:1673:2401:14669	60	-
chr6	4440689	4440690	A00252:305:HG52NDSX5:4:2177:14534:4053	60	-
chr6	7423850	7423851	A00252:305:HG52NDSX5:4:1547:32199:9533	60	-
chr6	11970651	11970652	A00252:305:HG52NDSX5:4:2119:26982:28995	60	-
chr6	13649200	13649201	A00252:305:HG52NDSX5:1:1608:26992:8688	60	-
chr6	14466429	14466430	A00252:305:HG52NDSX5:2:2660:4544:6605	60	+
chr6	14466430	14466431	A00252:305:HG52NDSX5:1:2563:1416:18537	60	+
chr6	14466432	14466433	A00252:305:HG52NDSX5:2:1575:8820:7498	60	+
chr6	14678921	14678922	A00252:305:HG52NDSX5:4:1567:22128:7373/1	60	+
chr6	14692237	14692238	A00252:305:HG52NDSX5:3:2152:3649:21872/1	60	-
chr6	14692238	14692239	A00252:305:HG52NDSX5:1:1343:3052:7874	60	-
chr6	14944523	14944524	A00252:305:HG52NDSX5:1:1171:23556:33082	60	+
chr6	15102119	15102120	A00252:305:HG52NDSX5:2:2106:5719:34381	60	+
chr6	15102120	15102121	A00252:305:HG52NDSX5:3:2644:30327:24956	60	+
chr6	15102121	15102122	A00252:305:HG52NDSX5:1:1455:12843:29496	60	+
chr6	17594465	17594466	A00252:305:HG52NDSX5:3:1209:9914:16188/1	60	-
chr6	21323333	21323334	A00252:305:HG52NDSX5:2:1449:3405:22701	60	+
chr6	21617287	21617288	A00252:305:HG52NDSX5:2:2475:1796:3787	60	+
chr6	25001794	25001795	A00252:305:HG52NDSX5:4:2670:25807:16282/1	60	-
chr6	27798967	27798968	A00252:305:HG52NDSX5:3:2364:5086:23296/1	60	-
chr6	27852251	27852252	A00252:305:HG52NDSX5:3:1124:28257:19022/1	60	+
chr6	28253800	28253801	A00252:305:HG52NDSX5:1:1438:23249:1673	60	-
chr6	33617824	33617825	A00252:305:HG52NDSX5:1:1311:9588:4570	60	+
chr6	34037784	34037785	A00252:305:HG52NDSX5:3:1257:12057:8907	60	+
chr6	34354648	34354649	A00252:305:HG52NDSX5:2:1113:12726:23531	60	-
chr6	34596411	34596412	A00252:305:HG52NDSX5:3:1506:16541:32737/1	60	-
chr6	34766232	34766233	A00252:305:HG52NDSX5:1:2230:13033:29919	60	+
chr6	34806755	34806756	A00252:305:HG52NDSX5:2:2245:25798:1830	60	-
chr6	35873666	35873667	A00252:305:HG52NDSX5:2:2345:20121:12195	60	-
chr6	36620379	36620380	A00252:305:HG52NDSX5:4:2114:13295:36010	60	-
chr6	37319727	37319728	A00252:305:HG52NDSX5:3:1129:8458:28541/1	60	+
chr6	37598716	37598717	A00252:305:HG52NDSX5:2:2545:13801:32252	60	+
chr6	38102851	38102852	A00252:305:HG52NDSX5:1:2249:24053:8453	60	-
chr6	42182924	42182925	A00252:305:HG52NDSX5:1:2224:19488:4523	60	+
chr6	42223347	42223348	A00252:305:HG52NDSX5:3:1158:6470:20932/1	60	+
chr6	43637845	43637846	A00252:305:HG52NDSX5:1:1640:28791:11522	60	+
chr6	44321356	44321357	A00252:305:HG52NDSX5:1:2137:9001:29293	60	+
chr6	44997070	44997071	A00252:305:HG52NDSX5:3:1653:24650:2221	60	-
chr6	44997072	44997073	A00252:305:HG52NDSX5:3:1238:8549:26068/1	60	-
chr6	45110838	45110839	A00252:305:HG52NDSX5:3:1122:13114:2503/1	60	+
chr6	47502329	47502330	A00252:305:HG52NDSX5:3:1450:19533:35321/1	60	+
chr6	47602278	47602279	A00252:305:HG52NDSX5:1:1353:5258:18740	60	-
chr6	48170946	48170947	A00252:305:HG52NDSX5:3:2350:19379:1266/1	60	-
chr6	51454295	51454296	A00252:305:HG52NDSX5:1:2221:15483:14465	60	+
chr6	52508820	52508821	A00252:305:HG52NDSX5:2:2409:13367:32346	60	+
chr6	52659049	52659050	A00252:305:HG52NDSX5:2:2245:13973:6339	60	+
chr6	52662878	52662879	A00252:305:HG52NDSX5:2:2249:20473:11021	60	+
chr6	53434494	53434495	A00252:305:HG52NDSX5:1:1409:4517:8750	60	+
chr6	55023196	55023197	A00252:305:HG52NDSX5:4:1228:28339:34194	60	+
chr6	55297277	55297278	A00252:305:HG52NDSX5:1:2402:28420:5838	60	-
chr6	56723296	56723297	A00252:305:HG52NDSX5:4:2266:6036:21684/1	60	+
chr6	57478933	57478934	A00252:305:HG52NDSX5:3:1271:32452:23281/1	60	+
chr6	57478934	57478935	A00252:305:HG52NDSX5:1:1507:2953:11490	60	+
chr6	57478935	57478936	A00252:305:HG52NDSX5:4:2465:14597:36260/1	60	+
chr6	58079233	58079234	A00252:305:HG52NDSX5:3:2678:32181:1548	60	-
chr6	62245128	62245129	A00252:305:HG52NDSX5:3:1119:29613:12477/1	60	+
chr6	62245129	62245130	A00252:305:HG52NDSX5:2:2432:2239:4022	60	+
chr6	62245130	62245131	A00252:305:HG52NDSX5:4:2547:6849:9784/1	60	+
chr6	64130961	64130962	A00252:305:HG52NDSX5:4:1660:23565:25144/1	60	+
chr6	65969913	65969914	A00252:305:HG52NDSX5:4:2560:24062:12101	60	-
chr6	65969914	65969915	A00252:305:HG52NDSX5:3:1636:14886:19789	60	-
chr6	68793623	68793624	A00252:305:HG52NDSX5:1:1349:27380:24455	60	-
chr6	69589097	69589098	A00252:305:HG52NDSX5:1:1309:18041:20462	60	+
chr6	69690415	69690416	A00252:305:HG52NDSX5:2:2473:4942:11271	60	+
chr6	74013266	74013267	A00252:305:HG52NDSX5:2:2537:24777:17534	60	+
chr6	74557137	74557138	A00252:305:HG52NDSX5:1:2669:32615:10379	60	+
chr6	88051068	88051069	A00252:305:HG52NDSX5:3:2305:29532:33724	60	+
chr6	93036996	93036997	A00252:305:HG52NDSX5:2:2113:6976:16297	60	+
chr6	93036997	93036998	A00252:305:HG52NDSX5:1:1658:3549:12085/1	60	+
chr6	93036998	93036999	A00252:305:HG52NDSX5:2:2132:6976:9314	60	+
chr6	93036999	93037000	A00252:305:HG52NDSX5:3:1150:7012:26819/1	60	+
chr6	93037001	93037002	A00252:305:HG52NDSX5:3:2341:14832:32033/1	60	+
chr6	94175005	94175006	A00252:305:HG52NDSX5:3:1519:26702:6214/1	60	-
chr6	94579066	94579067	A00252:305:HG52NDSX5:4:1408:19325:34679	60	-
chr6	97682511	97682512	A00252:305:HG52NDSX5:1:1148:25798:23719	60	-
chr6	97901716	97901717	A00252:305:HG52NDSX5:1:2104:21432:5822	60	+
chr6	101527316	101527317	A00252:305:HG52NDSX5:1:1122:13205:11960	60	+
chr6	102643457	102643458	A00252:305:HG52NDSX5:3:1129:20292:13870/1	60	+
chr6	102885162	102885163	A00252:305:HG52NDSX5:3:2637:27769:3427	60	-
chr6	103869371	103869372	A00252:305:HG52NDSX5:4:2378:28375:2754/1	60	-
chr6	104879519	104879520	A00252:305:HG52NDSX5:4:1568:9688:5055/1	60	-
chr6	106952977	106952978	A00252:305:HG52NDSX5:1:1667:21441:34053	60	-
chr6	107003767	107003768	A00252:305:HG52NDSX5:4:1644:2935:32127	60	+
chr6	107155240	107155241	A00252:305:HG52NDSX5:3:2617:12825:31313/1	60	-
chr6	107532182	107532183	A00252:305:HG52NDSX5:3:1359:22146:6339	60	+
chr6	107912506	107912507	A00252:305:HG52NDSX5:4:1165:8865:28494	60	+
chr6	108715832	108715833	A00252:305:HG52NDSX5:3:1158:8486:36010/1	60	+
chr6	108744092	108744093	A00252:305:HG52NDSX5:2:1616:22028:23171	60	+
chr6	109279117	109279118	A00252:305:HG52NDSX5:3:1410:12970:15875/1	60	-
chr6	110699239	110699240	A00252:305:HG52NDSX5:1:2625:1045:34428	60	-
chr6	111324955	111324956	A00252:305:HG52NDSX5:3:2518:17309:31407/1	60	+
chr6	117586506	117586507	A00252:305:HG52NDSX5:2:1259:14841:10034	60	+
chr6	121513908	121513909	A00252:305:HG52NDSX5:2:1533:19958:34460	60	+
chr6	121585472	121585473	A00252:305:HG52NDSX5:3:1633:20961:32002/1	60	-
chr6	122812143	122812144	A00252:305:HG52NDSX5:4:1553:23900:12289	60	+
chr6	123004699	123004700	A00252:305:HG52NDSX5:4:1625:30499:23876	60	+
chr6	125472740	125472741	A00252:305:HG52NDSX5:4:1645:26549:30279/1	60	-
chr6	126043368	126043369	A00252:305:HG52NDSX5:3:1337:7491:24737	60	-
chr6	127345913	127345914	A00252:305:HG52NDSX5:2:2271:19117:1251	60	+
chr6	130791192	130791193	A00252:305:HG52NDSX5:2:1438:24406:22122	60	+
chr6	131559627	131559628	A00252:305:HG52NDSX5:2:2261:4580:2221	60	-
chr6	133964610	133964611	A00252:305:HG52NDSX5:4:2168:21178:4194/1	60	+
chr6	135356591	135356592	A00252:305:HG52NDSX5:3:1123:22281:32565/1	60	+
chr6	135565457	135565458	A00252:305:HG52NDSX5:2:2363:26024:11271	60	-
chr6	137742607	137742608	A00252:305:HG52NDSX5:1:1456:4020:35227	60	+
chr6	137907098	137907099	A00252:305:HG52NDSX5:3:1120:27832:25614/1	60	+
chr6	139356549	139356550	A00252:305:HG52NDSX5:2:1152:17445:36088	60	-
chr6	139428279	139428280	A00252:305:HG52NDSX5:2:1452:4426:25723	60	-
chr6	140630363	140630364	A00252:305:HG52NDSX5:1:1543:26982:17033	60	-
chr6	143006287	143006288	A00252:305:HG52NDSX5:4:1226:28881:9706/1	60	-
chr6	143900121	143900122	A00252:305:HG52NDSX5:4:1528:25039:1297	60	+
chr6	146017079	146017080	A00252:305:HG52NDSX5:3:1222:17635:7106/1	60	-
chr6	149607924	149607925	A00252:305:HG52NDSX5:3:1135:32208:31563/1	60	+
chr6	151059305	151059306	A00252:305:HG52NDSX5:4:1157:19162:13792/1	60	-
chr6	151501826	151501827	A00252:305:HG52NDSX5:3:1133:30996:37012/1	60	+
chr6	152089673	152089674	A00252:305:HG52NDSX5:4:1571:18620:15859/1	60	-
chr6	152311869	152311870	A00252:305:HG52NDSX5:4:1135:22571:18975	60	+
chr6	159076591	159076592	A00252:305:HG52NDSX5:2:1171:24505:18286	60	-
chr6	159740986	159740987	A00252:305:HG52NDSX5:3:2243:28393:17534/1	60	-
chr7	1832833	1832834	A00252:305:HG52NDSX5:2:2344:23303:22905	60	+
chr7	2176890	2176891	A00252:305:HG52NDSX5:3:1132:23945:10864/1	60	+
chr7	2176891	2176892	A00252:305:HG52NDSX5:3:2152:26820:12461	60	+
chr7	2240817	2240818	A00252:305:HG52NDSX5:4:1162:32217:2237/1	60	-
chr7	2263040	2263041	A00252:305:HG52NDSX5:4:1136:30987:28385	60	+
chr7	2356721	2356722	A00252:305:HG52NDSX5:4:2254:20139:6433/1	60	+
chr7	2739767	2739768	A00252:305:HG52NDSX5:4:1567:7735:33458	60	-
chr7	3604697	3604698	A00252:305:HG52NDSX5:2:2118:26702:2644	60	-
chr7	4213593	4213594	A00252:305:HG52NDSX5:3:1420:26350:32315	60	-
chr7	4854615	4854616	A00252:305:HG52NDSX5:4:2566:2654:7310/1	60	+
chr7	5201667	5201668	A00252:305:HG52NDSX5:2:1338:31765:4899	60	+
chr7	5328726	5328727	A00252:305:HG52NDSX5:2:2216:18728:29136	60	+
chr7	5332355	5332356	A00252:305:HG52NDSX5:1:1324:23963:24768	60	+
chr7	5571260	5571261	A00252:305:HG52NDSX5:4:2423:13114:15781/1	60	-
chr7	5828712	5828713	A00252:305:HG52NDSX5:4:1123:29234:24815/1	60	-
chr7	7492510	7492511	A00252:305:HG52NDSX5:3:2261:17635:25019/1	60	+
chr7	7619012	7619013	A00252:305:HG52NDSX5:2:1356:5864:17942	60	+
chr7	15220121	15220122	A00252:305:HG52NDSX5:1:2103:25807:36824	60	-
chr7	15220122	15220123	A00252:305:HG52NDSX5:3:2228:21703:5822/1	60	-
chr7	16452637	16452638	A00252:305:HG52NDSX5:1:1435:19958:12226	60	-
chr7	16671182	16671183	A00252:305:HG52NDSX5:3:1122:20591:24377/1	60	+
chr7	16671184	16671185	A00252:305:HG52NDSX5:4:2606:30599:23171	60	+
chr7	17069706	17069707	A00252:305:HG52NDSX5:2:2666:13566:8609	60	-
chr7	17317802	17317803	A00252:305:HG52NDSX5:3:1678:8278:4711	60	-
chr7	17454088	17454089	A00252:305:HG52NDSX5:4:1270:24297:6778	60	+
chr7	17660018	17660019	A00252:305:HG52NDSX5:4:1574:17852:18756/1	60	-
chr7	22940506	22940507	A00252:305:HG52NDSX5:1:2343:32895:2315	60	+
chr7	24838417	24838418	A00252:305:HG52NDSX5:1:1640:13955:13322	60	+
chr7	25316910	25316911	A00252:305:HG52NDSX5:4:1169:32054:35274	60	+
chr7	25941655	25941656	A00252:305:HG52NDSX5:1:2618:6831:13730	60	-
chr7	26136605	26136606	A00252:305:HG52NDSX5:2:2320:11089:18505	60	+
chr7	26962330	26962331	A00252:305:HG52NDSX5:2:1335:21414:12054	60	+
chr7	27069638	27069639	A00252:305:HG52NDSX5:3:2545:23050:6872	60	+
chr7	27894279	27894280	A00252:305:HG52NDSX5:2:1644:12735:1939	60	+
chr7	30319033	30319034	A00252:305:HG52NDSX5:2:2219:28917:31970	60	+
chr7	30611579	30611580	A00252:305:HG52NDSX5:4:1232:18304:20948/1	60	-
chr7	33189807	33189808	A00252:305:HG52NDSX5:3:1614:9136:35227/1	60	+
chr7	33207902	33207903	A00252:305:HG52NDSX5:3:1505:32099:17284	60	-
chr7	34938102	34938103	A00252:305:HG52NDSX5:4:1321:8052:17942/1	60	-
chr7	37272597	37272598	A00252:305:HG52NDSX5:1:2143:22842:7764	60	+
chr7	38770084	38770085	A00252:305:HG52NDSX5:3:2119:25898:5415	60	-
chr7	40026323	40026324	A00252:305:HG52NDSX5:4:1413:23601:28557/1	60	-
chr7	44839404	44839405	A00252:305:HG52NDSX5:2:2609:23737:2613	60	-
chr7	56046705	56046706	A00252:305:HG52NDSX5:3:1533:27362:22232	60	+
chr7	57133055	57133056	A00252:305:HG52NDSX5:4:2457:13503:19836/1	60	+
chr7	57446809	57446810	A00252:305:HG52NDSX5:3:1650:28465:1251	60	+
chr7	63369365	63369366	A00252:305:HG52NDSX5:2:1171:7310:13213	60	-
chr7	64233046	64233047	A00252:305:HG52NDSX5:1:1342:13675:7795	60	-
chr7	66144130	66144131	A00252:305:HG52NDSX5:4:2551:19651:10066	60	+
chr7	67446386	67446387	A00252:305:HG52NDSX5:3:2367:30318:20744	60	+
chr7	69478738	69478739	A00252:305:HG52NDSX5:4:1260:31919:24518	60	+
chr7	69507034	69507035	A00252:305:HG52NDSX5:1:1163:31385:19053	60	+
chr7	71669656	71669657	A00252:305:HG52NDSX5:3:2669:7410:5462/1	60	-
chr7	71944563	71944564	A00252:305:HG52NDSX5:2:2242:16703:20149	60	-
chr7	71944568	71944569	A00252:305:HG52NDSX5:2:1506:31747:36495	60	-
chr7	71944570	71944571	A00252:305:HG52NDSX5:1:1172:23231:31861	60	-
chr7	72506243	72506244	A00252:305:HG52NDSX5:1:2442:9733:20447	60	+
chr7	73338065	73338066	A00252:305:HG52NDSX5:1:1477:24225:3239	60	+
chr7	73479240	73479241	A00252:305:HG52NDSX5:2:1657:13196:16423	60	+
chr7	73479295	73479296	A00252:305:HG52NDSX5:3:1162:4300:4335/1	60	+
chr7	73479296	73479297	A00252:305:HG52NDSX5:3:2505:29640:6731	60	+
chr7	73634910	73634911	A00252:305:HG52NDSX5:2:1515:9688:32393	60	-
chr7	73846654	73846655	A00252:305:HG52NDSX5:3:1350:30825:22529	60	-
chr7	74230723	74230724	A00252:305:HG52NDSX5:1:1358:23936:24345	60	-
chr7	76177471	76177472	A00252:305:HG52NDSX5:2:2641:21965:7467	60	+
chr7	76227964	76227965	A00252:305:HG52NDSX5:1:2226:23665:16203	60	-
chr7	76841228	76841229	A00252:305:HG52NDSX5:4:1628:24786:12696/1	60	+
chr7	77602602	77602603	A00252:305:HG52NDSX5:3:1529:30092:10520/1	60	-
chr7	77602603	77602604	A00252:305:HG52NDSX5:2:2650:30599:7326	60	-
chr7	77804420	77804421	A00252:305:HG52NDSX5:4:1158:10312:15655/1	60	-
chr7	80077701	80077702	A00252:305:HG52NDSX5:2:2135:2790:26647	60	+
chr7	82324318	82324319	A00252:305:HG52NDSX5:2:2629:13277:31407	60	-
chr7	84725691	84725692	A00252:305:HG52NDSX5:4:1656:12545:16705/1	60	-
chr7	89280363	89280364	A00252:305:HG52NDSX5:3:1365:5403:32393/1	60	+
chr7	92117774	92117775	A00252:305:HG52NDSX5:1:1358:28574:1783	60	+
chr7	94520448	94520449	A00252:305:HG52NDSX5:4:2555:17146:3161/1	60	+
chr7	94520455	94520456	A00252:305:HG52NDSX5:2:1575:7817:10175	60	+
chr7	97264862	97264863	A00252:305:HG52NDSX5:1:1262:19081:14810	60	-
chr7	97857861	97857862	A00252:305:HG52NDSX5:3:1161:28176:3380/1	60	+
chr7	98372838	98372839	A00252:305:HG52NDSX5:3:2320:20392:2581	60	-
chr7	98403120	98403121	A00252:305:HG52NDSX5:2:2631:24415:11866	60	+
chr7	99328171	99328172	A00252:305:HG52NDSX5:1:2527:2492:4993	60	-
chr7	100553214	100553215	A00252:305:HG52NDSX5:1:1416:11577:1814	60	-
chr7	100553215	100553216	A00252:305:HG52NDSX5:3:2647:14244:23750/1	60	-
chr7	101047752	101047753	A00252:305:HG52NDSX5:1:2434:10185:1626	60	+
chr7	101267015	101267016	A00252:305:HG52NDSX5:3:1238:25473:19022/1	60	-
chr7	101482237	101482238	A00252:305:HG52NDSX5:3:2544:5104:6167/1	60	-
chr7	101990471	101990472	A00252:305:HG52NDSX5:2:1155:17806:9659	60	-
chr7	102140786	102140787	A00252:305:HG52NDSX5:4:2103:9064:17253	60	+
chr7	102194947	102194948	A00252:305:HG52NDSX5:4:2525:17264:3458/1	60	-
chr7	103295192	103295193	A00252:305:HG52NDSX5:2:2531:4698:6339	60	-
chr7	103936294	103936295	A00252:305:HG52NDSX5:1:2647:15320:20697	60	+
chr7	104338240	104338241	A00252:305:HG52NDSX5:4:2640:5791:30185/1	60	+
chr7	104424904	104424905	A00252:305:HG52NDSX5:1:1122:11324:31313	60	-
chr7	105320224	105320225	A00252:305:HG52NDSX5:4:1273:21929:16329	60	-
chr7	105345058	105345059	A00252:305:HG52NDSX5:1:2465:10312:1470	60	+
chr7	105901918	105901919	A00252:305:HG52NDSX5:1:2259:32316:3035	60	+
chr7	106974628	106974629	A00252:305:HG52NDSX5:4:1429:8504:27774	60	+
chr7	107481342	107481343	A00252:305:HG52NDSX5:3:1123:24668:36980/1	60	+
chr7	107992816	107992817	A00252:305:HG52NDSX5:4:1127:1949:20149/1	60	+
chr7	111293864	111293865	A00252:305:HG52NDSX5:3:1126:15808:24424/1	60	+
chr7	115497444	115497445	A00252:305:HG52NDSX5:4:1372:13476:2691/1	60	+
chr7	115497445	115497446	A00252:305:HG52NDSX5:3:1526:6207:30311/1	60	+
chr7	116001485	116001486	A00252:305:HG52NDSX5:3:2637:3513:4131/1	60	-
chr7	117089666	117089667	A00252:305:HG52NDSX5:2:2271:30725:8202	60	-
chr7	117930805	117930806	A00252:305:HG52NDSX5:2:2653:6876:1470	60	-
chr7	118688835	118688836	A00252:305:HG52NDSX5:3:2162:17291:15029/1	60	-
chr7	118691295	118691296	A00252:305:HG52NDSX5:3:1342:15881:26177/1	60	+
chr7	119776449	119776450	A00252:305:HG52NDSX5:2:1470:4363:29653	60	+
chr7	122452518	122452519	A00252:305:HG52NDSX5:3:1310:24397:36511/1	60	-
chr7	123626828	123626829	A00252:305:HG52NDSX5:3:1654:10664:7247/1	60	+
chr7	129022109	129022110	A00252:305:HG52NDSX5:3:2109:9218:13917	60	+
chr7	129396638	129396639	A00252:305:HG52NDSX5:1:2156:4146:32941	60	+
chr7	130001233	130001234	A00252:305:HG52NDSX5:3:1568:9299:29089/1	60	-
chr7	133559879	133559880	A00252:305:HG52NDSX5:3:1120:9028:23797/1	60	+
chr7	133559881	133559882	A00252:305:HG52NDSX5:3:1655:13358:26068/1	60	+
chr7	134091029	134091030	A00252:305:HG52NDSX5:3:2308:8124:31156/1	60	-
chr7	134256417	134256418	A00252:305:HG52NDSX5:2:2457:2284:16752	60	-
chr7	134256418	134256419	A00252:305:HG52NDSX5:3:2627:16387:11992/1	60	-
chr7	134256419	134256420	A00252:305:HG52NDSX5:3:2340:21811:33786/1	60	-
chr7	138595919	138595920	A00252:305:HG52NDSX5:3:2642:5945:5932/1	60	+
chr7	138862425	138862426	A00252:305:HG52NDSX5:1:2475:16893:15499	60	+
chr7	138942831	138942832	A00252:305:HG52NDSX5:4:1616:9308:18803	60	+
chr7	138946551	138946552	A00252:305:HG52NDSX5:3:1414:6316:22232/1	60	-
chr7	139393188	139393189	A00252:305:HG52NDSX5:4:2671:18358:21950	60	+
chr7	139705442	139705443	A00252:305:HG52NDSX5:3:2617:12120:30091	60	-
chr7	143905033	143905034	A00252:305:HG52NDSX5:3:2219:28845:19225/1	60	-
chr7	148644506	148644507	A00252:305:HG52NDSX5:2:1610:31412:21010	60	+
chr7	148974433	148974434	A00252:305:HG52NDSX5:2:1659:9417:28698	60	+
chr7	149128478	149128479	A00252:305:HG52NDSX5:2:2402:11053:16626	60	+
chr7	149923743	149923744	A00252:305:HG52NDSX5:4:1133:10095:24236/1	60	+
chr7	150355099	150355100	A00252:305:HG52NDSX5:4:2439:19334:6355/1	60	-
chr7	154624115	154624116	A00252:305:HG52NDSX5:2:1569:5113:29606	60	+
chr7	156114536	156114537	A00252:305:HG52NDSX5:4:1216:13431:10629	60	-
chr7	156986337	156986338	A00252:305:HG52NDSX5:2:1178:27697:28040	60	+
[truncated: 252 more rows]
