# Supplementary material for: HIV-1 capsid stability enables inositol phosphate-independent infection of target cells and promotes integration into genes
Source: PLoS Pathog. 2023 Jun 2;19(6):e1011423. doi: 10.1371/journal.ppat.1011423 (PMC10266667; doi:10.1371/journal.ppat.1011423)
Supplement: S3 Data — (TAR.GZ) [file ppat.1011423.s014.tar.gz › IPPK_KO/CA_Q219A/Unique_hg38_integration_sites/7845-GS-15.bed]

chr1	806458	806459	A01177:42:HHKNYDSX3:1:2233:12626:26522/1	60	-
chr1	831986	831987	A01177:42:HHKNYDSX3:1:2648:32416:31046/1	60	+
chr1	840755	840756	A01177:42:HHKNYDSX3:1:1109:30816:33223/1	60	-
chr1	1262806	1262807	A01177:42:HHKNYDSX3:1:1270:14977:18850/1	60	-
chr1	1264062	1264063	A01177:42:HHKNYDSX3:2:1143:18710:17174/1	60	+
chr1	1313238	1313239	A01177:42:HHKNYDSX3:1:1128:15528:26663	60	+
chr1	1313798	1313799	A01177:42:HHKNYDSX3:1:1309:23927:1376	60	-
chr1	1318321	1318322	A01177:42:HHKNYDSX3:1:1249:1307:14215	60	+
chr1	1318626	1318627	A01177:42:HHKNYDSX3:1:1652:7003:9392	60	+
chr1	1390555	1390556	A01177:42:HHKNYDSX3:1:1102:12491:20306/1	60	+
chr1	1562554	1562555	A01177:42:HHKNYDSX3:2:2144:29071:27195	60	+
chr1	1651195	1651196	A01177:42:HHKNYDSX3:1:1325:12174:14591/1	60	-
chr1	1717917	1717918	A01177:42:HHKNYDSX3:1:1240:4444:17926/1	60	-
chr1	1731466	1731467	A01177:42:HHKNYDSX3:1:1116:20039:8140/1	60	+
chr1	1771189	1771190	A01177:42:HHKNYDSX3:1:1302:3649:7498/1	60	-
chr1	1810648	1810649	A01177:42:HHKNYDSX3:2:2171:8838:18897/1	60	+
chr1	1868324	1868325	A01177:42:HHKNYDSX3:1:1102:9923:10473/1	60	+
chr1	1868325	1868326	A01177:42:HHKNYDSX3:1:2131:11342:34194/1	60	+
chr1	3965220	3965221	A01177:42:HHKNYDSX3:1:1545:25192:23985/1	60	+
chr1	6781489	6781490	A01177:42:HHKNYDSX3:2:1438:24126:25050/1	60	+
chr1	8453601	8453602	A01177:42:HHKNYDSX3:1:1368:17047:33865	60	-
chr1	8574496	8574497	A01177:42:HHKNYDSX3:1:1265:2311:30044	60	-
chr1	8636548	8636549	A01177:42:HHKNYDSX3:2:1415:32380:29700/1	60	-
chr1	8676089	8676090	A01177:42:HHKNYDSX3:1:1152:26910:3662/1	60	+
chr1	9023636	9023637	A01177:42:HHKNYDSX3:1:1566:28239:18865/1	60	+
chr1	9746451	9746452	A01177:42:HHKNYDSX3:1:2127:20582:30185/1	60	-
chr1	10135041	10135042	A01177:42:HHKNYDSX3:2:2109:15881:2722	60	-
chr1	10277193	10277194	A01177:42:HHKNYDSX3:1:1173:29107:36683/1	60	-
chr1	10342302	10342303	A01177:42:HHKNYDSX3:1:1110:27371:28479/1	60	+
chr1	10456321	10456322	A01177:42:HHKNYDSX3:2:1222:11116:32268/1	60	-
chr1	10456322	10456323	A01177:42:HHKNYDSX3:1:1123:24677:30608/1	60	-
chr1	10533068	10533069	A01177:42:HHKNYDSX3:1:2116:15609:26334/1	60	+
chr1	10533069	10533070	A01177:42:HHKNYDSX3:2:1424:6614:8656/1	60	+
chr1	11186656	11186657	A01177:42:HHKNYDSX3:1:1167:5719:24142/1	60	+
chr1	12236890	12236891	A01177:42:HHKNYDSX3:1:1241:7997:25050/1	60	+
chr1	12358372	12358373	A01177:42:HHKNYDSX3:2:1432:26431:24158	60	-
chr1	12422030	12422031	A01177:42:HHKNYDSX3:2:1322:21350:19335/1	60	+
chr1	12422039	12422040	A01177:42:HHKNYDSX3:2:2253:25880:21449	60	+
chr1	15878647	15878648	A01177:42:HHKNYDSX3:1:1162:2980:4053/1	60	+
chr1	15885409	15885410	A01177:42:HHKNYDSX3:2:1343:25644:33724	60	-
chr1	16287613	16287614	A01177:42:HHKNYDSX3:1:1110:30445:9314/1	60	+
chr1	16287615	16287616	A01177:42:HHKNYDSX3:2:2115:1524:31501	60	+
chr1	16298147	16298148	A01177:42:HHKNYDSX3:1:2249:18801:3490/1	60	+
chr1	16328332	16328333	A01177:42:HHKNYDSX3:2:2509:12129:13385/1	60	+
chr1	16635087	16635088	A01177:42:HHKNYDSX3:1:1122:5285:28275/1	60	+
chr1	17038382	17038383	A01177:42:HHKNYDSX3:1:1410:19750:7764/1	60	+
chr1	19619754	19619755	A01177:42:HHKNYDSX3:1:1127:18575:8140	60	+
chr1	19619755	19619756	A01177:42:HHKNYDSX3:1:1128:10230:28354	60	+
chr1	19971526	19971527	A01177:42:HHKNYDSX3:2:1221:2257:2456/1	60	+
chr1	20060080	20060081	A01177:42:HHKNYDSX3:2:2457:14588:21245/1	60	-
chr1	20060082	20060083	A01177:42:HHKNYDSX3:2:2634:1380:26772	60	-
chr1	20759983	20759984	A01177:42:HHKNYDSX3:2:1504:17418:29183	60	-
chr1	20895877	20895878	A01177:42:HHKNYDSX3:1:1101:19949:8140/1	60	-
chr1	20947527	20947528	A01177:42:HHKNYDSX3:2:2526:14479:22999	60	-
chr1	20958308	20958309	A01177:42:HHKNYDSX3:1:1332:30888:3474	60	-
chr1	21057939	21057940	A01177:42:HHKNYDSX3:1:1108:15139:24831/1	60	-
chr1	21111079	21111080	A01177:42:HHKNYDSX3:1:1237:2998:32174/1	60	+
chr1	21127654	21127655	A01177:42:HHKNYDSX3:1:1121:22471:7968/1	60	+
chr1	21529862	21529863	A01177:42:HHKNYDSX3:1:2317:3821:31908/1	60	-
chr1	21794562	21794563	A01177:42:HHKNYDSX3:1:2437:32479:37012	60	+
chr1	23039698	23039699	A01177:42:HHKNYDSX3:1:1364:18701:21825/1	60	-
chr1	23152392	23152393	A01177:42:HHKNYDSX3:1:2356:32398:16986/1	60	+
chr1	23727613	23727614	A01177:42:HHKNYDSX3:1:1107:3341:18145/1	60	+
chr1	23888751	23888752	A01177:42:HHKNYDSX3:1:1467:22128:30232/1	60	-
chr1	23970444	23970445	A01177:42:HHKNYDSX3:1:1663:17228:21245/1	60	+
chr1	25489350	25489351	A01177:42:HHKNYDSX3:1:1141:24587:11694/1	60	-
chr1	26229554	26229555	A01177:42:HHKNYDSX3:1:1149:1660:1548	60	+
chr1	26475404	26475405	A01177:42:HHKNYDSX3:1:1178:27136:4993/1	60	-
chr1	27295552	27295553	A01177:42:HHKNYDSX3:1:2171:16423:32221/1	60	-
chr1	27457576	27457577	A01177:42:HHKNYDSX3:2:1416:9353:21261	60	-
chr1	28028189	28028190	A01177:42:HHKNYDSX3:2:2576:30499:1892/1	60	-
chr1	28214058	28214059	A01177:42:HHKNYDSX3:1:1146:11523:17127/1	60	+
chr1	28315910	28315911	A01177:42:HHKNYDSX3:1:1577:18873:10160/1	60	-
chr1	28397638	28397639	A01177:42:HHKNYDSX3:2:2453:23484:27821/1	60	-
chr1	28399170	28399171	A01177:42:HHKNYDSX3:2:2208:29469:11569	60	-
chr1	28417061	28417062	A01177:42:HHKNYDSX3:1:1120:2899:17910/1	60	+
chr1	28440862	28440863	A01177:42:HHKNYDSX3:1:1433:30770:25254/1	60	+
chr1	28465650	28465651	A01177:42:HHKNYDSX3:1:1305:21757:12743/1	60	-
chr1	28482487	28482488	A01177:42:HHKNYDSX3:1:1102:23936:6527	60	+
chr1	28961041	28961042	A01177:42:HHKNYDSX3:1:2570:16387:2002	60	+
chr1	28978137	28978138	A01177:42:HHKNYDSX3:1:1170:10438:25363/1	60	-
chr1	32294890	32294891	A01177:42:HHKNYDSX3:1:1524:26042:9486	60	-
chr1	32387567	32387568	A01177:42:HHKNYDSX3:1:1618:3396:2895/1	60	+
chr1	32676903	32676904	A01177:42:HHKNYDSX3:1:1272:21947:8437/1	60	-
chr1	33014981	33014982	A01177:42:HHKNYDSX3:1:1148:18285:9737/1	60	-
chr1	35013207	35013208	A01177:42:HHKNYDSX3:1:1166:23900:24001/1	60	+
chr1	35082773	35082774	A01177:42:HHKNYDSX3:2:2673:26458:14372/1	60	+
chr1	35341175	35341176	A01177:42:HHKNYDSX3:1:1135:17770:1924/1	60	+
chr1	35394606	35394607	A01177:42:HHKNYDSX3:1:1462:2040:15765/1	60	+
chr1	35394607	35394608	A01177:42:HHKNYDSX3:1:2422:23701:33051	60	+
chr1	35396762	35396763	A01177:42:HHKNYDSX3:1:2553:11993:15937	60	-
chr1	35484597	35484598	A01177:42:HHKNYDSX3:2:1106:13955:28447	60	+
chr1	35636570	35636571	A01177:42:HHKNYDSX3:1:1158:11243:19554	60	-
chr1	35804796	35804797	A01177:42:HHKNYDSX3:2:1266:13874:30749/1	60	+
chr1	35845509	35845510	A01177:42:HHKNYDSX3:1:1240:13169:34601	60	-
chr1	36062096	36062097	A01177:42:HHKNYDSX3:1:1120:15962:10222/1	60	+
chr1	36062097	36062098	A01177:42:HHKNYDSX3:1:2316:18964:16203/1	60	+
chr1	37082032	37082033	A01177:42:HHKNYDSX3:1:1566:11089:25019/1	60	-
chr1	37489115	37489116	A01177:42:HHKNYDSX3:1:2233:17454:34882	60	+
chr1	37500273	37500274	A01177:42:HHKNYDSX3:1:1116:31159:12242/1	60	-
chr1	38016788	38016789	A01177:42:HHKNYDSX3:1:1342:1280:15045/1	60	-
chr1	38981959	38981960	A01177:42:HHKNYDSX3:2:1375:27760:12868/1	60	+
chr1	39147968	39147969	A01177:42:HHKNYDSX3:1:1102:23990:12884/1	60	+
chr1	39225133	39225134	A01177:42:HHKNYDSX3:1:1136:19171:28244	60	-
chr1	39274636	39274637	A01177:42:HHKNYDSX3:1:1258:29423:19351/1	60	+
chr1	39274637	39274638	A01177:42:HHKNYDSX3:1:1133:10276:6167	60	+
chr1	39302604	39302605	A01177:42:HHKNYDSX3:1:1167:25482:4257/1	60	-
chr1	39334365	39334366	A01177:42:HHKNYDSX3:1:1342:15474:29450	60	-
chr1	39419351	39419352	A01177:42:HHKNYDSX3:1:1506:8079:20650/1	60	+
chr1	39442698	39442699	A01177:42:HHKNYDSX3:1:2276:9046:23015/1	60	-
chr1	39851753	39851754	A01177:42:HHKNYDSX3:1:1131:4797:28714/1	60	+
chr1	40042129	40042130	A01177:42:HHKNYDSX3:1:1329:22968:35884	60	+
chr1	41098267	41098268	A01177:42:HHKNYDSX3:1:1173:2220:27759	60	+
chr1	42286534	42286535	A01177:42:HHKNYDSX3:1:1122:2582:24283/1	60	+
chr1	42292820	42292821	A01177:42:HHKNYDSX3:1:1508:9462:20353/1	60	-
chr1	42695464	42695465	A01177:42:HHKNYDSX3:1:1101:3233:30639/1	60	-
chr1	42821159	42821160	A01177:42:HHKNYDSX3:1:1133:16441:31375/1	60	+
chr1	43418230	43418231	A01177:42:HHKNYDSX3:1:1102:16721:18552/1	60	+
chr1	43688886	43688887	A01177:42:HHKNYDSX3:1:2654:1090:14810/1	60	-
chr1	43688887	43688888	A01177:42:HHKNYDSX3:1:2224:18801:2237	60	-
chr1	43830333	43830334	A01177:42:HHKNYDSX3:1:1108:26738:27320/1	60	+
chr1	43845940	43845941	A01177:42:HHKNYDSX3:1:1104:13720:19085/1	60	+
chr1	44747722	44747723	A01177:42:HHKNYDSX3:1:1130:16134:22983/1	60	+
chr1	44763891	44763892	A01177:42:HHKNYDSX3:1:1307:28185:23657/1	60	+
chr1	44956794	44956795	A01177:42:HHKNYDSX3:2:2531:19262:1689/1	60	+
chr1	44959098	44959099	A01177:42:HHKNYDSX3:1:1173:29008:22138/1	60	+
chr1	44967437	44967438	A01177:42:HHKNYDSX3:1:1433:22046:9298	60	+
chr1	44974703	44974704	A01177:42:HHKNYDSX3:1:1249:17436:14779/1	60	+
chr1	44976476	44976477	A01177:42:HHKNYDSX3:1:1109:16902:4335/1	60	-
chr1	45039799	45039800	A01177:42:HHKNYDSX3:2:1330:12427:6762/1	60	-
chr1	45114754	45114755	A01177:42:HHKNYDSX3:2:1318:28185:2080/1	60	+
chr1	45681715	45681716	A01177:42:HHKNYDSX3:1:2239:29496:31657/1	60	-
chr1	45849482	45849483	A01177:42:HHKNYDSX3:1:1215:7717:15295/1	60	-
chr1	45880125	45880126	A01177:42:HHKNYDSX3:1:1542:31901:23891	60	-
chr1	46646809	46646810	A01177:42:HHKNYDSX3:1:1423:28673:13604	60	-
chr1	47147759	47147760	A01177:42:HHKNYDSX3:1:1104:2338:34851/1	60	+
chr1	47147761	47147762	A01177:42:HHKNYDSX3:2:2125:21630:2253	60	+
chr1	47147764	47147765	A01177:42:HHKNYDSX3:1:2461:32660:33567/1	60	+
chr1	48190875	48190876	A01177:42:HHKNYDSX3:1:1207:23375:30483/1	60	-
chr1	50544197	50544198	A01177:42:HHKNYDSX3:2:2417:22634:9283	60	-
chr1	50841708	50841709	A01177:42:HHKNYDSX3:1:1338:25382:26600/1	60	+
chr1	51186583	51186584	A01177:42:HHKNYDSX3:2:2445:28149:23657/1	60	+
chr1	51423806	51423807	A01177:42:HHKNYDSX3:2:2102:15085:1846	60	+
chr1	51487397	51487398	A01177:42:HHKNYDSX3:1:1175:27037:36354/1	60	+
chr1	52458160	52458161	A01177:42:HHKNYDSX3:1:1149:11650:11365/1	60	-
chr1	52489358	52489359	A01177:42:HHKNYDSX3:1:1140:32759:13792/1	60	-
chr1	52800848	52800849	A01177:42:HHKNYDSX3:1:1241:23746:9799/1	60	+
chr1	52804762	52804763	A01177:42:HHKNYDSX3:1:1240:14389:4460/1	60	+
chr1	55169908	55169909	A01177:42:HHKNYDSX3:1:1159:6307:36213/1	60	+
chr1	59393131	59393132	A01177:42:HHKNYDSX3:1:1367:6632:31923/1	60	-
chr1	59494214	59494215	A01177:42:HHKNYDSX3:1:1513:14326:26678	60	-
chr1	61105168	61105169	A01177:42:HHKNYDSX3:1:1108:7184:10582	60	-
chr1	62370990	62370991	A01177:42:HHKNYDSX3:1:1476:5213:18349/1	60	-
chr1	62432512	62432513	A01177:42:HHKNYDSX3:2:2213:7636:12524	60	-
chr1	62551878	62551879	A01177:42:HHKNYDSX3:1:1224:10827:1830/1	60	-
chr1	62596061	62596062	A01177:42:HHKNYDSX3:1:1139:14371:31735/1	60	+
chr1	62596063	62596064	A01177:42:HHKNYDSX3:1:1568:25373:20917/1	60	+
chr1	62600239	62600240	A01177:42:HHKNYDSX3:1:1202:1868:14278/1	60	-
chr1	63373516	63373517	A01177:42:HHKNYDSX3:2:1616:31955:15092	60	+
chr1	65225247	65225248	A01177:42:HHKNYDSX3:1:1103:30282:3239/1	60	+
chr1	65617233	65617234	A01177:42:HHKNYDSX3:1:1368:27769:1548/1	60	+
chr1	70519529	70519530	A01177:42:HHKNYDSX3:1:1210:20446:21966/1	60	-
chr1	71410568	71410569	A01177:42:HHKNYDSX3:1:1153:7690:23829/1	60	+
chr1	72217184	72217185	A01177:42:HHKNYDSX3:1:2320:17445:32894	60	-
chr1	72427371	72427372	A01177:42:HHKNYDSX3:2:2101:7735:18928	60	+
chr1	72717965	72717966	A01177:42:HHKNYDSX3:1:1214:12301:5228/1	60	+
chr1	72794667	72794668	A01177:42:HHKNYDSX3:1:1114:23393:24220/1	60	+
chr1	72969420	72969421	A01177:42:HHKNYDSX3:1:1238:27986:30107/1	60	-
chr1	73213570	73213571	A01177:42:HHKNYDSX3:2:2616:24668:16689	60	-
chr1	73648304	73648305	A01177:42:HHKNYDSX3:1:2569:16785:19288/1	60	-
chr1	73872765	73872766	A01177:42:HHKNYDSX3:1:1445:14579:13369/1	60	+
chr1	74064486	74064487	A01177:42:HHKNYDSX3:1:2230:22245:35884/1	60	+
chr1	74359915	74359916	A01177:42:HHKNYDSX3:1:1314:28537:22576/1	60	-
chr1	75575897	75575898	A01177:42:HHKNYDSX3:1:1129:8006:23030/1	60	+
chr1	75752798	75752799	A01177:42:HHKNYDSX3:2:2174:25238:5368	60	-
chr1	77144587	77144588	A01177:42:HHKNYDSX3:1:1116:19877:11490/1	60	+
chr1	77947095	77947096	A01177:42:HHKNYDSX3:1:1410:2953:20384/1	60	+
chr1	78127810	78127811	A01177:42:HHKNYDSX3:2:2440:31792:3975	60	+
chr1	79436213	79436214	A01177:42:HHKNYDSX3:1:1121:24270:23923/1	60	-
chr1	79802334	79802335	A01177:42:HHKNYDSX3:2:1160:10520:20964/1	60	+
chr1	80816063	80816064	A01177:42:HHKNYDSX3:2:1477:21540:30843	60	-
chr1	82100000	82100001	A01177:42:HHKNYDSX3:1:1153:4255:15060/1	60	+
chr1	83994234	83994235	A01177:42:HHKNYDSX3:1:1172:2537:8891/1	60	-
chr1	84072640	84072641	A01177:42:HHKNYDSX3:1:1166:30156:29168	60	-
chr1	84413799	84413800	A01177:42:HHKNYDSX3:1:2628:15121:8703	60	-
chr1	84521961	84521962	A01177:42:HHKNYDSX3:1:1120:7600:34507/1	60	+
chr1	84522946	84522947	A01177:42:HHKNYDSX3:1:1359:8458:22654	60	-
chr1	85688458	85688459	A01177:42:HHKNYDSX3:1:1233:5177:1595	60	-
chr1	86383049	86383050	A01177:42:HHKNYDSX3:1:1428:26521:16297	60	-
chr1	86880595	86880596	A01177:42:HHKNYDSX3:1:1127:25590:36511/1	60	+
chr1	86980027	86980028	A01177:42:HHKNYDSX3:1:1359:27127:29778/1	60	-
chr1	88718757	88718758	A01177:42:HHKNYDSX3:1:2621:20311:10081/1	60	-
chr1	89594807	89594808	A01177:42:HHKNYDSX3:1:1357:19244:2253/1	60	+
chr1	90035531	90035532	A01177:42:HHKNYDSX3:1:1109:12554:19883/1	60	-
chr1	90947005	90947006	A01177:42:HHKNYDSX3:2:1663:16893:8891/1	60	+
chr1	92264258	92264259	A01177:42:HHKNYDSX3:1:2131:25012:29528/1	60	-
chr1	92535112	92535113	A01177:42:HHKNYDSX3:1:1159:29496:24267/1	60	+
chr1	93166646	93166647	A01177:42:HHKNYDSX3:1:1128:30707:33254/1	60	-
chr1	93334365	93334366	A01177:42:HHKNYDSX3:2:2154:1334:23907	60	+
chr1	96650991	96650992	A01177:42:HHKNYDSX3:1:1675:20708:31375	60	-
chr1	97410803	97410804	A01177:42:HHKNYDSX3:1:1139:10384:19069/1	60	+
chr1	97573229	97573230	A01177:42:HHKNYDSX3:1:1106:15700:28964/1	60	+
chr1	97720409	97720410	A01177:42:HHKNYDSX3:1:1201:1452:23046/1	60	+
chr1	97828050	97828051	A01177:42:HHKNYDSX3:1:1312:11180:35603/1	60	+
chr1	97943941	97943942	A01177:42:HHKNYDSX3:1:1128:1542:8672/1	60	-
chr1	98018920	98018921	A01177:42:HHKNYDSX3:1:1104:28926:15734/1	60	+
chr1	98211937	98211938	A01177:42:HHKNYDSX3:1:1325:4878:9940/1	60	-
chr1	99940623	99940624	A01177:42:HHKNYDSX3:2:2151:13575:5024/1	60	+
chr1	100026920	100026921	A01177:42:HHKNYDSX3:1:1205:7591:24784/1	60	-
chr1	100217391	100217392	A01177:42:HHKNYDSX3:1:1327:22435:34021/1	60	-
chr1	100452328	100452329	A01177:42:HHKNYDSX3:1:1526:21215:33974	60	-
chr1	100752031	100752032	A01177:42:HHKNYDSX3:1:1621:25825:29340/1	60	+
chr1	100984407	100984408	A01177:42:HHKNYDSX3:1:1241:31060:20650/1	60	+
chr1	101209887	101209888	A01177:42:HHKNYDSX3:2:2360:30246:10974/1	60	+
chr1	102559874	102559875	A01177:42:HHKNYDSX3:1:1367:20302:30859/1	60	+
chr1	102877025	102877026	A01177:42:HHKNYDSX3:2:2545:11541:25113/1	60	-
chr1	103065587	103065588	A01177:42:HHKNYDSX3:1:1109:27534:25880/1	60	+
chr1	103159753	103159754	A01177:42:HHKNYDSX3:1:2241:2013:31876/1	60	+
chr1	106230632	106230633	A01177:42:HHKNYDSX3:2:2159:3893:2409	60	+
chr1	107261624	107261625	A01177:42:HHKNYDSX3:1:1321:7572:28980/1	60	-
chr1	107628976	107628977	A01177:42:HHKNYDSX3:1:1476:15564:35994/1	60	+
chr1	107699538	107699539	A01177:42:HHKNYDSX3:1:1567:24044:9940/1	60	-
chr1	107765272	107765273	A01177:42:HHKNYDSX3:1:1117:32353:16063/1	60	+
chr1	108178179	108178180	A01177:42:HHKNYDSX3:2:1461:22950:3505/1	60	+
chr1	108306855	108306856	A01177:42:HHKNYDSX3:1:2557:16025:30843	60	+
chr1	108985201	108985202	A01177:42:HHKNYDSX3:1:1111:7166:2033/1	60	-
chr1	108999469	108999470	A01177:42:HHKNYDSX3:1:2402:22968:1031/1	60	+
chr1	109210132	109210133	A01177:42:HHKNYDSX3:1:1332:32190:3818	60	-
chr1	109220871	109220872	A01177:42:HHKNYDSX3:1:1116:3775:22999/1	60	-
chr1	109326793	109326794	A01177:42:HHKNYDSX3:1:1160:3034:22811/1	60	-
chr1	109550490	109550491	A01177:42:HHKNYDSX3:1:1410:27308:14465/1	60	+
chr1	109801380	109801381	A01177:42:HHKNYDSX3:1:1342:12852:16830/1	60	-
chr1	110371300	110371301	A01177:42:HHKNYDSX3:1:1111:26946:23359/1	60	+
chr1	111161425	111161426	A01177:42:HHKNYDSX3:1:2347:29857:25019/1	60	+
chr1	111161426	111161427	A01177:42:HHKNYDSX3:1:2330:10746:13369	60	+
chr1	112594568	112594569	A01177:42:HHKNYDSX3:1:1265:12418:23469/1	60	+
chr1	113039216	113039217	A01177:42:HHKNYDSX3:2:2657:7202:14027/1	60	-
chr1	113403860	113403861	A01177:42:HHKNYDSX3:2:2276:32768:19601	60	+
chr1	113425338	113425339	A01177:42:HHKNYDSX3:1:1473:12744:1611	60	+
chr1	114427331	114427332	A01177:42:HHKNYDSX3:1:1159:7862:24596/1	60	+
chr1	114434784	114434785	A01177:42:HHKNYDSX3:1:1303:16504:9502/1	60	-
chr1	114453284	114453285	A01177:42:HHKNYDSX3:1:1524:14597:33160	60	-
chr1	114459971	114459972	A01177:42:HHKNYDSX3:1:1532:8910:21778/1	60	+
chr1	116394797	116394798	A01177:42:HHKNYDSX3:1:1111:1226:4586/1	60	+
chr1	116527702	116527703	A01177:42:HHKNYDSX3:2:1242:25807:9549	60	-
chr1	116897020	116897021	A01177:42:HHKNYDSX3:1:2601:25943:20964	60	-
chr1	117466520	117466521	A01177:42:HHKNYDSX3:1:1562:27353:1611/1	60	-
chr1	117486892	117486893	A01177:42:HHKNYDSX3:1:1451:7663:36839/1	60	+
chr1	118206431	118206432	A01177:42:HHKNYDSX3:1:1363:30092:35289	60	-
chr1	121484588	121484589	A01177:42:HHKNYDSX3:1:1143:5222:31986/1	60	+
chr1	146333782	146333783	A01177:42:HHKNYDSX3:1:2474:9290:27195/1	60	-
chr1	147610007	147610008	A01177:42:HHKNYDSX3:1:1235:13765:33599/1	60	-
chr1	149407164	149407165	A01177:42:HHKNYDSX3:1:2266:19633:21026/1	60	-
chr1	149429321	149429322	A01177:42:HHKNYDSX3:1:1319:13621:26490/1	60	-
chr1	149429409	149429410	A01177:42:HHKNYDSX3:2:1565:28447:24205/1	60	-
chr1	149471061	149471062	A01177:42:HHKNYDSX3:1:1172:29369:26553/1	60	-
chr1	149778274	149778275	A01177:42:HHKNYDSX3:1:1121:16206:17566/1	60	+
chr1	149838550	149838551	A01177:42:HHKNYDSX3:1:2124:14950:34397	60	+
chr1	149868332	149868333	A01177:42:HHKNYDSX3:1:1215:7247:22373/1	60	+
chr1	150079637	150079638	A01177:42:HHKNYDSX3:1:1219:11641:13886/1	60	+
chr1	150080956	150080957	A01177:42:HHKNYDSX3:1:2215:9896:29684	60	+
chr1	150082543	150082544	A01177:42:HHKNYDSX3:1:1659:9751:31501	60	-
chr1	150680165	150680166	A01177:42:HHKNYDSX3:2:2423:9028:31626/1	60	-
chr1	150680166	150680167	A01177:42:HHKNYDSX3:2:2646:1461:25817	60	-
chr1	150680167	150680168	A01177:42:HHKNYDSX3:2:1620:19985:36072/1	60	-
chr1	150680438	150680439	A01177:42:HHKNYDSX3:1:1112:23737:8312/1	60	+
chr1	150958504	150958505	A01177:42:HHKNYDSX3:1:1544:7355:24251/1	60	+
chr1	151127081	151127082	A01177:42:HHKNYDSX3:2:2608:23077:23140/1	60	+
chr1	151404558	151404559	A01177:42:HHKNYDSX3:1:1113:11668:20447/1	60	+
chr1	153575872	153575873	A01177:42:HHKNYDSX3:2:1450:19244:6981/1	60	-
chr1	154840920	154840921	A01177:42:HHKNYDSX3:1:1671:1642:32142	60	+
chr1	155374279	155374280	A01177:42:HHKNYDSX3:1:1101:12518:34068/1	60	-
chr1	155448128	155448129	A01177:42:HHKNYDSX3:1:1142:32877:16939/1	60	+
chr1	155466836	155466837	A01177:42:HHKNYDSX3:2:2111:12246:2315/1	60	-
chr1	155482662	155482663	A01177:42:HHKNYDSX3:1:1521:17517:10191/1	60	-
chr1	155559562	155559563	A01177:42:HHKNYDSX3:1:2206:12057:27445	60	-
chr1	155678611	155678612	A01177:42:HHKNYDSX3:1:1113:22101:13275/1	60	+
chr1	155693886	155693887	A01177:42:HHKNYDSX3:1:2259:8992:36949/1	60	-
chr1	155794707	155794708	A01177:42:HHKNYDSX3:1:1412:17833:14372/1	60	+
chr1	155917948	155917949	A01177:42:HHKNYDSX3:1:1215:18258:35806	60	-
chr1	156206907	156206908	A01177:42:HHKNYDSX3:1:1156:3332:11240/1	60	-
chr1	156470294	156470295	A01177:42:HHKNYDSX3:2:1636:25301:8422	60	-
chr1	156776639	156776640	A01177:42:HHKNYDSX3:1:1102:20012:29606/1	60	+
chr1	156782870	156782871	A01177:42:HHKNYDSX3:1:1126:8531:14575/1	60	-
chr1	158139839	158139840	A01177:42:HHKNYDSX3:2:2575:25491:28729/1	60	+
chr1	159029525	159029526	A01177:42:HHKNYDSX3:1:1445:4020:34632/1	60	-
chr1	160237697	160237698	A01177:42:HHKNYDSX3:1:1611:27670:15906	60	-
chr1	160498704	160498705	A01177:42:HHKNYDSX3:1:1232:8757:30843/1	60	-
chr1	160559571	160559572	A01177:42:HHKNYDSX3:1:1662:17354:16955/1	60	-
chr1	160560253	160560254	A01177:42:HHKNYDSX3:1:1107:25310:26850/1	60	+
chr1	161183095	161183096	A01177:42:HHKNYDSX3:1:1172:14877:35430/1	60	+
chr1	161339775	161339776	A01177:42:HHKNYDSX3:1:1663:29875:29935	60	-
chr1	161888343	161888344	A01177:42:HHKNYDSX3:2:2213:8513:7968/1	60	-
chr1	161932328	161932329	A01177:42:HHKNYDSX3:1:1112:7283:28917/1	60	+
chr1	162503645	162503646	A01177:42:HHKNYDSX3:1:1158:28348:8375	60	+
chr1	163733857	163733858	A01177:42:HHKNYDSX3:1:1207:22245:4946/1	60	+
chr1	165853950	165853951	A01177:42:HHKNYDSX3:1:1140:30951:5963/1	60	-
chr1	167099372	167099373	A01177:42:HHKNYDSX3:1:1661:25455:15515	60	+
chr1	167142313	167142314	A01177:42:HHKNYDSX3:1:1207:7527:28808/1	60	-
chr1	167247316	167247317	A01177:42:HHKNYDSX3:2:1676:28782:1517	60	-
chr1	167263833	167263834	A01177:42:HHKNYDSX3:1:1109:19171:8390	60	-
chr1	167289717	167289718	A01177:42:HHKNYDSX3:1:1437:3586:19695/1	60	+
chr1	167933453	167933454	A01177:42:HHKNYDSX3:1:1134:7139:28072/1	60	+
chr1	168539118	168539119	A01177:42:HHKNYDSX3:1:1368:16134:19038/1	60	+
chr1	169189744	169189745	A01177:42:HHKNYDSX3:1:1130:10520:17895/1	60	-
chr1	169190014	169190015	A01177:42:HHKNYDSX3:1:2474:3134:4695	60	-
chr1	169609696	169609697	A01177:42:HHKNYDSX3:2:1250:8919:36323	60	+
chr1	169781045	169781046	A01177:42:HHKNYDSX3:1:1551:15320:16939	60	-
chr1	169836375	169836376	A01177:42:HHKNYDSX3:1:1359:22471:16141	60	+
chr1	169938404	169938405	A01177:42:HHKNYDSX3:1:1215:28149:12821/1	60	+
chr1	171759756	171759757	A01177:42:HHKNYDSX3:1:2111:5122:23265/1	60	+
chr1	172074827	172074828	A01177:42:HHKNYDSX3:1:1133:19949:17002/1	60	+
chr1	172141629	172141630	A01177:42:HHKNYDSX3:1:1112:1841:32393	60	+
chr1	172173950	172173951	A01177:42:HHKNYDSX3:1:1138:3305:30076/1	60	+
chr1	172296361	172296362	A01177:42:HHKNYDSX3:1:1274:24316:28635	60	-
chr1	172586197	172586198	A01177:42:HHKNYDSX3:1:1174:7988:10848/1	60	+
chr1	173744790	173744791	A01177:42:HHKNYDSX3:1:1138:17372:16423/1	60	+
chr1	176148671	176148672	A01177:42:HHKNYDSX3:1:1143:13259:28463/1	60	+
chr1	177116668	177116669	A01177:42:HHKNYDSX3:1:1112:12427:24361/1	60	-
chr1	178068325	178068326	A01177:42:HHKNYDSX3:1:2253:15817:10160	60	+
chr1	179672595	179672596	A01177:42:HHKNYDSX3:2:1112:7247:23375	60	+
chr1	180029836	180029837	A01177:42:HHKNYDSX3:2:1106:30011:20713/1	60	-
chr1	180811244	180811245	A01177:42:HHKNYDSX3:1:1153:1081:4178/1	60	+
chr1	183517308	183517309	A01177:42:HHKNYDSX3:1:1505:20220:27023	60	-
chr1	183540547	183540548	A01177:42:HHKNYDSX3:1:1234:4887:22138/1	60	-
chr1	184737811	184737812	A01177:42:HHKNYDSX3:1:1419:31837:8469/1	60	+
chr1	184851508	184851509	A01177:42:HHKNYDSX3:2:1455:20681:5744/1	60	+
chr1	185371522	185371523	A01177:42:HHKNYDSX3:2:1172:12038:20901	60	-
chr1	186334563	186334564	A01177:42:HHKNYDSX3:1:1526:20799:21198/1	60	+
chr1	186352113	186352114	A01177:42:HHKNYDSX3:1:1125:5692:32393/1	60	-
chr1	189508660	189508661	A01177:42:HHKNYDSX3:1:1255:7609:27320/1	60	-
chr1	189566167	189566168	A01177:42:HHKNYDSX3:1:2577:20302:2425	60	-
chr1	190306192	190306193	A01177:42:HHKNYDSX3:1:1116:22110:14575/1	60	+
chr1	190330211	190330212	A01177:42:HHKNYDSX3:2:1363:13955:21183	60	-
chr1	190415362	190415363	A01177:42:HHKNYDSX3:1:1641:9670:19022	60	-
chr1	191550318	191550319	A01177:42:HHKNYDSX3:1:1236:5493:5024/1	60	-
chr1	192188007	192188008	A01177:42:HHKNYDSX3:1:1264:17897:25880/1	60	-
chr1	192190691	192190692	A01177:42:HHKNYDSX3:1:1223:18340:22514/1	60	+
chr1	192191578	192191579	A01177:42:HHKNYDSX3:1:1662:24532:36088	60	-
chr1	192308985	192308986	A01177:42:HHKNYDSX3:1:2152:16233:15264/1	60	+
chr1	194590498	194590499	A01177:42:HHKNYDSX3:1:1640:31801:20713/1	60	+
chr1	195246980	195246981	A01177:42:HHKNYDSX3:1:1321:7283:33364/1	60	+
chr1	195293503	195293504	A01177:42:HHKNYDSX3:1:1218:21603:4899/1	60	+
chr1	195354308	195354309	A01177:42:HHKNYDSX3:1:1462:16812:24690/1	60	-
chr1	195433153	195433154	A01177:42:HHKNYDSX3:1:2354:25834:6277/1	60	+
chr1	195533510	195533511	A01177:42:HHKNYDSX3:1:1163:7328:15749/1	60	+
chr1	195868842	195868843	A01177:42:HHKNYDSX3:2:1240:31647:11772	60	+
chr1	196414556	196414557	A01177:42:HHKNYDSX3:1:1170:26973:36652/1	60	+
chr1	197141863	197141864	A01177:42:HHKNYDSX3:2:2446:24921:34225	60	-
chr1	197188798	197188799	A01177:42:HHKNYDSX3:1:1353:32009:6918/1	60	-
chr1	197597149	197597150	A01177:42:HHKNYDSX3:1:1567:32009:14497/1	60	+
chr1	197609479	197609480	A01177:42:HHKNYDSX3:1:1452:27661:23719/1	60	+
chr1	197614917	197614918	A01177:42:HHKNYDSX3:2:2423:11713:21214/1	60	-
chr1	197636215	197636216	A01177:42:HHKNYDSX3:1:1339:29396:30796/1	60	-
chr1	199060193	199060194	A01177:42:HHKNYDSX3:1:2525:12011:7232/1	60	+
chr1	199189008	199189009	A01177:42:HHKNYDSX3:1:1140:19560:11287	60	-
chr1	201497394	201497395	A01177:42:HHKNYDSX3:1:1212:12246:22075/1	60	+
chr1	201995565	201995566	A01177:42:HHKNYDSX3:2:2536:18521:14685	60	+
chr1	202738371	202738372	A01177:42:HHKNYDSX3:2:2247:6822:21042/1	60	-
chr1	207765056	207765057	A01177:42:HHKNYDSX3:1:1101:26530:5885	60	+
chr1	208879975	208879976	A01177:42:HHKNYDSX3:1:1143:10601:20071	60	+
chr1	211255739	211255740	A01177:42:HHKNYDSX3:2:2476:22182:19523/1	60	+
chr1	211847478	211847479	A01177:42:HHKNYDSX3:1:2447:18521:16877/1	60	-
chr1	212731377	212731378	A01177:42:HHKNYDSX3:1:1250:30707:25081/1	60	+
chr1	216100519	216100520	A01177:42:HHKNYDSX3:1:2616:6108:10567	60	-
chr1	216644574	216644575	A01177:42:HHKNYDSX3:1:1624:6903:33113/1	60	+
chr1	217625905	217625906	A01177:42:HHKNYDSX3:2:1428:2519:14998	60	+
chr1	219063336	219063337	A01177:42:HHKNYDSX3:1:1219:20781:22263/1	60	-
chr1	220143791	220143792	A01177:42:HHKNYDSX3:1:1373:15971:10207/1	60	-
chr1	220266278	220266279	A01177:42:HHKNYDSX3:1:1212:7609:9596/1	60	-
chr1	221662346	221662347	A01177:42:HHKNYDSX3:1:1217:32036:13886	60	+
chr1	222582736	222582737	A01177:42:HHKNYDSX3:1:1370:4065:31140/1	60	-
chr1	222889669	222889670	A01177:42:HHKNYDSX3:1:1143:10917:13260/1	60	+
chr1	224106321	224106322	A01177:42:HHKNYDSX3:2:2470:3432:20306	60	+
chr1	225783820	225783821	A01177:42:HHKNYDSX3:1:1118:26096:21292/1	60	-
chr1	225990312	225990313	A01177:42:HHKNYDSX3:2:1461:8648:29935	60	-
chr1	226249558	226249559	A01177:42:HHKNYDSX3:1:2645:15474:3114/1	60	-
chr1	226393913	226393914	A01177:42:HHKNYDSX3:1:1464:14705:21324/1	60	-
chr1	228086804	228086805	A01177:42:HHKNYDSX3:2:2566:16803:23766	60	+
chr1	228217755	228217756	A01177:42:HHKNYDSX3:1:1528:2537:13683/1	60	+
chr1	228230977	228230978	A01177:42:HHKNYDSX3:1:1101:14940:28651/1	60	+
chr1	228235558	228235559	A01177:42:HHKNYDSX3:1:1449:18186:36652/1	60	+
chr1	228267100	228267101	A01177:42:HHKNYDSX3:1:1360:18575:28463/1	60	+
chr1	228270204	228270205	A01177:42:HHKNYDSX3:1:1106:5321:26271/1	60	-
chr1	228327618	228327619	A01177:42:HHKNYDSX3:1:1531:4896:2738/1	60	+
chr1	228423448	228423449	A01177:42:HHKNYDSX3:1:1136:6460:8891/1	60	-
chr1	228652301	228652302	A01177:42:HHKNYDSX3:2:1471:30174:32174	60	-
chr1	228685229	228685230	A01177:42:HHKNYDSX3:1:1101:4761:32972/1	60	+
chr1	228694779	228694780	A01177:42:HHKNYDSX3:1:1175:24442:24314	60	+
chr1	229274886	229274887	A01177:42:HHKNYDSX3:1:1178:4246:10379/1	60	+
chr1	229282659	229282660	A01177:42:HHKNYDSX3:1:1104:16559:36777	60	+
chr1	229322195	229322196	A01177:42:HHKNYDSX3:1:1201:7428:27665/1	60	+
chr1	229323401	229323402	A01177:42:HHKNYDSX3:1:1104:16721:31579/1	60	+
chr1	229323402	229323403	A01177:42:HHKNYDSX3:1:2433:2365:13291	60	+
chr1	229332627	229332628	A01177:42:HHKNYDSX3:1:1103:25545:8531/1	60	-
chr1	230169515	230169516	A01177:42:HHKNYDSX3:1:2314:4264:4147/1	60	-
chr1	230240242	230240243	A01177:42:HHKNYDSX3:1:1103:24008:30420/1	60	+
chr1	230560616	230560617	A01177:42:HHKNYDSX3:1:1103:1497:22842/1	60	+
chr1	230560618	230560619	A01177:42:HHKNYDSX3:1:1220:5059:5588/1	60	+
chr1	231363744	231363745	A01177:42:HHKNYDSX3:2:2636:14100:31798/1	60	-
chr1	231564921	231564922	A01177:42:HHKNYDSX3:1:1133:22408:30342/1	60	+
chr1	231778476	231778477	A01177:42:HHKNYDSX3:2:2212:32289:14951/1	60	-
chr1	231864584	231864585	A01177:42:HHKNYDSX3:1:2651:11415:9612/1	60	+
chr1	232590003	232590004	A01177:42:HHKNYDSX3:2:2466:12698:7451/1	60	+
chr1	232739900	232739901	A01177:42:HHKNYDSX3:1:1409:11740:24486/1	60	-
chr1	233779506	233779507	A01177:42:HHKNYDSX3:2:1575:13169:1344/1	60	-
chr1	234420449	234420450	A01177:42:HHKNYDSX3:1:1411:14190:8876	60	+
chr1	234456561	234456562	A01177:42:HHKNYDSX3:2:2376:16622:21355/1	60	+
chr1	235118742	235118743	A01177:42:HHKNYDSX3:2:1362:16848:1329	60	-
chr1	235239077	235239078	A01177:42:HHKNYDSX3:2:1241:27317:24064	60	-
chr1	235242412	235242413	A01177:42:HHKNYDSX3:2:1315:29523:19335	60	-
chr1	235826501	235826502	A01177:42:HHKNYDSX3:1:1423:15429:15311/1	60	+
chr1	236231846	236231847	A01177:42:HHKNYDSX3:1:1215:12111:19867/1	60	-
chr1	237724923	237724924	A01177:42:HHKNYDSX3:1:1610:30427:21339/1	60	-
chr1	240578142	240578143	A01177:42:HHKNYDSX3:1:1103:32280:7764	60	+
chr1	241603398	241603399	A01177:42:HHKNYDSX3:1:1114:2184:32925/1	60	+
chr1	242465700	242465701	A01177:42:HHKNYDSX3:1:1159:16839:15342/1	60	-
chr1	244358151	244358152	A01177:42:HHKNYDSX3:1:2423:20329:6637	60	+
chr1	244416933	244416934	A01177:42:HHKNYDSX3:1:1115:12970:25614/1	60	-
chr1	245009955	245009956	A01177:42:HHKNYDSX3:1:1644:12237:23281	60	-
chr1	246337778	246337779	A01177:42:HHKNYDSX3:1:1153:13928:22733/1	60	-
chr1	246352656	246352657	A01177:42:HHKNYDSX3:1:2665:19009:25175/1	60	-
chr1	246352658	246352659	A01177:42:HHKNYDSX3:1:2210:20808:27602/1	60	-
chr1	246876763	246876764	A01177:42:HHKNYDSX3:1:1101:4408:27352	60	-
chr10	5438572	5438573	A01177:42:HHKNYDSX3:1:1221:17978:15593/1	60	-
chr10	6507818	6507819	A01177:42:HHKNYDSX3:1:1513:15329:3615/1	60	-
chr10	6947518	6947519	A01177:42:HHKNYDSX3:1:1106:19967:19319	60	-
chr10	7758478	7758479	A01177:42:HHKNYDSX3:1:1152:1985:19022/1	60	+
chr10	8319223	8319224	A01177:42:HHKNYDSX3:1:2369:32814:4742/1	60	-
chr10	8319225	8319226	A01177:42:HHKNYDSX3:1:1364:25220:36307/1	60	-
chr10	8344674	8344675	A01177:42:HHKNYDSX3:1:1207:18466:15436/1	60	+
chr10	8419197	8419198	A01177:42:HHKNYDSX3:2:1222:5267:25300	60	-
chr10	8916361	8916362	A01177:42:HHKNYDSX3:1:1169:15655:14982/1	60	-
chr10	10568913	10568914	A01177:42:HHKNYDSX3:1:1252:17824:30076/1	60	-
chr10	11453826	11453827	A01177:42:HHKNYDSX3:1:2548:10936:11162	60	-
chr10	11591960	11591961	A01177:42:HHKNYDSX3:1:2175:6632:10379/1	60	+
chr10	11919500	11919501	A01177:42:HHKNYDSX3:1:1124:25635:31203/1	60	+
chr10	11919501	11919502	A01177:42:HHKNYDSX3:2:2148:29930:31000/1	60	+
chr10	11919502	11919503	A01177:42:HHKNYDSX3:1:1560:31756:20541	60	+
chr10	12007201	12007202	A01177:42:HHKNYDSX3:2:1472:2139:5916	60	-
chr10	12007202	12007203	A01177:42:HHKNYDSX3:1:2249:21585:8093	60	-
chr10	12007203	12007204	A01177:42:HHKNYDSX3:1:1120:15754:4194	60	-
chr10	12185852	12185853	A01177:42:HHKNYDSX3:1:1318:21549:5243/1	60	+
chr10	13616841	13616842	A01177:42:HHKNYDSX3:1:1243:18647:7420/1	60	+
chr10	14057661	14057662	A01177:42:HHKNYDSX3:1:1539:13756:25848/1	60	+
chr10	15413069	15413070	A01177:42:HHKNYDSX3:2:1344:11831:25144	60	-
chr10	16476486	16476487	A01177:42:HHKNYDSX3:1:1110:12066:29465/1	60	-
chr10	16811461	16811462	A01177:42:HHKNYDSX3:1:1133:20220:29810/1	60	+
chr10	17110681	17110682	A01177:42:HHKNYDSX3:1:2336:5963:18991	60	+
chr10	17177992	17177993	A01177:42:HHKNYDSX3:1:1153:2022:36025/1	60	+
chr10	17818721	17818722	A01177:42:HHKNYDSX3:1:1610:9227:19132/1	60	+
chr10	19019802	19019803	A01177:42:HHKNYDSX3:2:2619:5330:5713	60	+
chr10	21694656	21694657	A01177:42:HHKNYDSX3:2:1162:14733:25379/1	60	-
chr10	21904035	21904036	A01177:42:HHKNYDSX3:2:1264:28402:17331/1	60	-
chr10	24630946	24630947	A01177:42:HHKNYDSX3:1:2344:14787:11256/1	60	-
chr10	24638063	24638064	A01177:42:HHKNYDSX3:1:1218:26675:10113/1	60	+
chr10	24908002	24908003	A01177:42:HHKNYDSX3:1:1135:10095:25300/1	60	+
chr10	26590608	26590609	A01177:42:HHKNYDSX3:1:2616:8929:21371	60	-
chr10	26797499	26797500	A01177:42:HHKNYDSX3:1:1166:26133:32252/1	60	+
chr10	26829829	26829830	A01177:42:HHKNYDSX3:1:1113:3721:29857/1	60	-
chr10	27095963	27095964	A01177:42:HHKNYDSX3:1:1131:32154:2848/1	60	+
chr10	27802087	27802088	A01177:42:HHKNYDSX3:2:1346:26006:36010	60	+
chr10	28571349	28571350	A01177:42:HHKNYDSX3:2:2635:8784:25066	60	+
chr10	29712582	29712583	A01177:42:HHKNYDSX3:2:1639:8585:10003/1	60	-
chr10	29712583	29712584	A01177:42:HHKNYDSX3:1:1144:19397:2801/1	60	-
chr10	32308148	32308149	A01177:42:HHKNYDSX3:1:2568:15474:10441/1	60	-
chr10	32308150	32308151	A01177:42:HHKNYDSX3:1:1167:27859:24627/1	60	-
chr10	32935053	32935054	A01177:42:HHKNYDSX3:1:1102:29532:36229/1	60	-
chr10	34254725	34254726	A01177:42:HHKNYDSX3:1:1157:3314:36949/1	60	+
chr10	35158617	35158618	A01177:42:HHKNYDSX3:1:1268:1940:27555/1	60	+
chr10	45495183	45495184	A01177:42:HHKNYDSX3:1:1245:13178:13636/1	60	-
chr10	46627510	46627511	A01177:42:HHKNYDSX3:2:1139:8133:10504/1	60	+
chr10	47981994	47981995	A01177:42:HHKNYDSX3:1:1173:18276:13135	60	-
chr10	52816171	52816172	A01177:42:HHKNYDSX3:1:1158:25599:33583/1	60	-
chr10	54865825	54865826	A01177:42:HHKNYDSX3:1:1176:28302:20384/1	60	-
chr10	56356202	56356203	A01177:42:HHKNYDSX3:1:1328:17011:28197/1	60	+
chr10	57666125	57666126	A01177:42:HHKNYDSX3:1:1123:7609:29669/1	60	-
chr10	58233203	58233204	A01177:42:HHKNYDSX3:2:2360:25003:30827	60	+
chr10	58284737	58284738	A01177:42:HHKNYDSX3:1:1159:6108:28573/1	60	+
chr10	58324771	58324772	A01177:42:HHKNYDSX3:1:1311:25183:18427	60	-
chr10	59503019	59503020	A01177:42:HHKNYDSX3:1:2636:28709:21465	60	+
chr10	60787120	60787121	A01177:42:HHKNYDSX3:2:2529:14145:18443	60	-
chr10	60840890	60840891	A01177:42:HHKNYDSX3:2:1545:23520:25066/1	60	-
chr10	61410399	61410400	A01177:42:HHKNYDSX3:2:2163:14832:9674/1	60	+
chr10	61418035	61418036	A01177:42:HHKNYDSX3:1:1226:32615:19210/1	60	-
chr10	61431234	61431235	A01177:42:HHKNYDSX3:1:1246:27290:19194/1	60	+
chr10	61444929	61444930	A01177:42:HHKNYDSX3:1:1136:2908:28166/1	60	+
chr10	62201284	62201285	A01177:42:HHKNYDSX3:2:2558:6641:12774/1	60	+
chr10	63523559	63523560	A01177:42:HHKNYDSX3:1:2577:10619:36918/1	60	+
chr10	65507403	65507404	A01177:42:HHKNYDSX3:2:1537:25201:31454/1	60	+
chr10	66548720	66548721	A01177:42:HHKNYDSX3:2:1370:8359:35665	60	+
chr10	66767367	66767368	A01177:42:HHKNYDSX3:1:1429:16477:15812/1	60	+
chr10	68003735	68003736	A01177:42:HHKNYDSX3:1:1656:14751:22968	60	-
chr10	68403030	68403031	A01177:42:HHKNYDSX3:2:1330:4860:25504	60	+
chr10	68565771	68565772	A01177:42:HHKNYDSX3:2:1569:27073:12179/1	60	-
chr10	68659714	68659715	A01177:42:HHKNYDSX3:1:1305:16414:14387	60	-
chr10	72202268	72202269	A01177:42:HHKNYDSX3:1:1439:5276:35462/1	60	-
chr10	72289728	72289729	A01177:42:HHKNYDSX3:1:2520:29405:21919	60	-
chr10	72710224	72710225	A01177:42:HHKNYDSX3:1:1118:14805:3677/1	60	-
chr10	73070011	73070012	A01177:42:HHKNYDSX3:2:1175:17870:16908	60	-
chr10	73107300	73107301	A01177:42:HHKNYDSX3:2:1113:26549:1908	60	-
chr10	73431915	73431916	A01177:42:HHKNYDSX3:1:1109:13630:1078/1	60	+
chr10	73479656	73479657	A01177:42:HHKNYDSX3:1:1239:28917:23578/1	60	-
chr10	73620888	73620889	A01177:42:HHKNYDSX3:1:2415:15528:19899/1	60	-
chr10	73988959	73988960	A01177:42:HHKNYDSX3:1:2342:5014:23954	60	-
chr10	74159388	74159389	A01177:42:HHKNYDSX3:1:1175:26078:20509	60	-
chr10	74317091	74317092	A01177:42:HHKNYDSX3:1:1210:11785:14920/1	60	+
chr10	74334510	74334511	A01177:42:HHKNYDSX3:1:1146:27407:22561/1	60	+
chr10	74409104	74409105	A01177:42:HHKNYDSX3:1:1143:25048:33066/1	60	-
chr10	74449839	74449840	A01177:42:HHKNYDSX3:1:1147:4779:5353/1	60	+
chr10	74676042	74676043	A01177:42:HHKNYDSX3:1:2537:22372:17347	60	-
chr10	74833196	74833197	A01177:42:HHKNYDSX3:1:1154:9598:5181/1	60	+
chr10	74961127	74961128	A01177:42:HHKNYDSX3:1:1360:17942:23516/1	60	-
chr10	78045574	78045575	A01177:42:HHKNYDSX3:1:1335:6008:2347/1	60	-
chr10	80113659	80113660	A01177:42:HHKNYDSX3:1:1202:11948:19398/1	60	+
chr10	80168784	80168785	A01177:42:HHKNYDSX3:1:2358:16920:10504/1	60	+
chr10	82953784	82953785	A01177:42:HHKNYDSX3:1:2334:16161:29042/1	60	+
chr10	86027198	86027199	A01177:42:HHKNYDSX3:1:1612:24740:33379	60	+
chr10	86453571	86453572	A01177:42:HHKNYDSX3:1:1207:7690:35759/1	60	+
chr10	87174388	87174389	A01177:42:HHKNYDSX3:1:1644:9706:28040/1	60	-
chr10	87782158	87782159	A01177:42:HHKNYDSX3:1:1116:21495:12884/1	60	+
chr10	87787339	87787340	A01177:42:HHKNYDSX3:1:1104:13693:33692/1	60	+
chr10	87787340	87787341	A01177:42:HHKNYDSX3:2:1106:27724:3568	60	+
chr10	87788529	87788530	A01177:42:HHKNYDSX3:1:1216:14027:29105/1	60	+
chr10	88311243	88311244	A01177:42:HHKNYDSX3:1:1101:12463:26616/1	60	+
chr10	88339675	88339676	A01177:42:HHKNYDSX3:1:1236:8802:6558/1	60	+
chr10	88341993	88341994	A01177:42:HHKNYDSX3:1:1156:30083:16673/1	60	-
chr10	89014565	89014566	A01177:42:HHKNYDSX3:2:2456:6560:28385	60	-
chr10	89760183	89760184	A01177:42:HHKNYDSX3:1:1107:20383:9455/1	60	+
chr10	91572810	91572811	A01177:42:HHKNYDSX3:2:2155:20347:17722	60	+
chr10	92500497	92500498	A01177:42:HHKNYDSX3:1:1231:8015:18881/1	60	-
chr10	92537753	92537754	A01177:42:HHKNYDSX3:1:1146:10863:14168/1	60	-
chr10	92630240	92630241	A01177:42:HHKNYDSX3:1:1309:8052:18912/1	60	+
chr10	92926987	92926988	A01177:42:HHKNYDSX3:1:1113:9281:13432/1	60	+
chr10	93015298	93015299	A01177:42:HHKNYDSX3:1:2622:13295:29058	60	-
chr10	93676419	93676420	A01177:42:HHKNYDSX3:1:1368:24225:27821/1	60	-
chr10	94590517	94590518	A01177:42:HHKNYDSX3:1:1116:23095:10864/1	60	+
chr10	96051254	96051255	A01177:42:HHKNYDSX3:1:1120:26521:3458/1	60	+
chr10	97226680	97226681	A01177:42:HHKNYDSX3:2:1159:21884:33505/1	60	-
chr10	101413132	101413133	A01177:42:HHKNYDSX3:1:1414:28827:36479	60	+
chr10	101807541	101807542	A01177:42:HHKNYDSX3:1:1221:30147:27899/1	60	-
chr10	102255939	102255940	A01177:42:HHKNYDSX3:2:1172:28610:10300	60	-
chr10	102286774	102286775	A01177:42:HHKNYDSX3:1:1151:10384:4570/1	60	+
chr10	103113288	103113289	A01177:42:HHKNYDSX3:1:1612:8278:8469/1	60	+
chr10	103149010	103149011	A01177:42:HHKNYDSX3:1:1513:18439:34554/1	60	-
chr10	103467752	103467753	A01177:42:HHKNYDSX3:1:2121:28962:17362/1	60	-
chr10	105924351	105924352	A01177:42:HHKNYDSX3:1:1244:25283:18223/1	60	-
chr10	105939997	105939998	A01177:42:HHKNYDSX3:1:2317:27362:35289/1	60	-
chr10	110061112	110061113	A01177:42:HHKNYDSX3:1:1108:32850:16924/1	60	+
chr10	110258641	110258642	A01177:42:HHKNYDSX3:1:1228:7265:4648/1	60	+
chr10	110347068	110347069	A01177:42:HHKNYDSX3:2:1322:29966:18161/1	60	-
chr10	110576821	110576822	A01177:42:HHKNYDSX3:1:2444:7120:33552	60	-
chr10	110576822	110576823	A01177:42:HHKNYDSX3:1:1166:15817:14137/1	60	-
chr10	110585207	110585208	A01177:42:HHKNYDSX3:1:2135:7057:34788/1	60	-
chr10	110989398	110989399	A01177:42:HHKNYDSX3:1:1451:18177:34507/1	60	+
chr10	112600247	112600248	A01177:42:HHKNYDSX3:2:1442:10782:16564/1	60	-
chr10	112632860	112632861	A01177:42:HHKNYDSX3:1:1531:8386:23281/1	60	+
chr10	112674089	112674090	A01177:42:HHKNYDSX3:1:1233:30346:4601/1	60	+
chr10	115184672	115184673	A01177:42:HHKNYDSX3:1:1526:8585:24659/1	60	-
chr10	119575080	119575081	A01177:42:HHKNYDSX3:1:1156:15139:8265/1	60	+
chr10	119735216	119735217	A01177:42:HHKNYDSX3:1:1138:1479:32863/1	60	+
chr10	119756557	119756558	A01177:42:HHKNYDSX3:1:2268:19687:22028	60	+
chr10	120121855	120121856	A01177:42:HHKNYDSX3:1:1244:17743:35039	60	-
chr10	120206047	120206048	A01177:42:HHKNYDSX3:2:1315:27082:25034	60	-
chr10	120871779	120871780	A01177:42:HHKNYDSX3:1:1151:19018:5744/1	60	-
chr10	120877177	120877178	A01177:42:HHKNYDSX3:1:1435:5285:4914/1	60	-
chr10	122875118	122875119	A01177:42:HHKNYDSX3:1:1306:24433:1157/1	60	+
chr10	123674155	123674156	A01177:42:HHKNYDSX3:2:1672:27950:19680/1	60	+
chr10	125406065	125406066	A01177:42:HHKNYDSX3:1:1638:25988:22263	60	-
chr10	126046728	126046729	A01177:42:HHKNYDSX3:1:1513:32163:6809	60	-
chr10	128309271	128309272	A01177:42:HHKNYDSX3:1:1153:24659:23249/1	60	-
chr10	130402508	130402509	A01177:42:HHKNYDSX3:1:1139:13467:28134/1	60	-
chr10	130447807	130447808	A01177:42:HHKNYDSX3:1:2341:5900:12587/1	60	+
chr10	130452083	130452084	A01177:42:HHKNYDSX3:2:1569:19226:20228/1	60	-
chr10	132346534	132346535	A01177:42:HHKNYDSX3:1:2118:28854:21496/1	60	+
chr10	132541977	132541978	A01177:42:HHKNYDSX3:1:2455:24722:23516	60	-
chr10	132541978	132541979	A01177:42:HHKNYDSX3:2:1644:23909:2660	60	-
chr10	133154812	133154813	A01177:42:HHKNYDSX3:1:1124:32280:17440/1	60	-
chr10	133502269	133502270	A01177:42:HHKNYDSX3:2:1358:19045:3317/1	60	-
chr11	224515	224516	A01177:42:HHKNYDSX3:1:1107:4399:35822/1	60	-
chr11	229854	229855	A01177:42:HHKNYDSX3:1:1158:2410:17691	60	+
chr11	244356	244357	A01177:42:HHKNYDSX3:2:2325:1570:23719	60	-
chr11	249993	249994	A01177:42:HHKNYDSX3:1:2543:6831:17832/1	60	-
chr11	251553	251554	A01177:42:HHKNYDSX3:2:1538:11198:9142	60	-
chr11	323259	323260	A01177:42:HHKNYDSX3:1:2166:22525:6120/1	60	+
chr11	324259	324260	A01177:42:HHKNYDSX3:1:2667:21151:34992/1	60	-
chr11	335639	335640	A01177:42:HHKNYDSX3:1:1212:26386:3098/1	60	-
chr11	347990	347991	A01177:42:HHKNYDSX3:2:2649:17499:31140	60	-
chr11	513232	513233	A01177:42:HHKNYDSX3:2:2549:2537:25801/1	60	-
chr11	600193	600194	A01177:42:HHKNYDSX3:1:1602:14407:30170/1	60	-
chr11	841201	841202	A01177:42:HHKNYDSX3:1:1129:10800:30937/1	60	+
chr11	4067291	4067292	A01177:42:HHKNYDSX3:1:1107:20609:11757/1	60	+
chr11	4067292	4067293	A01177:42:HHKNYDSX3:1:1123:14199:5979	60	+
chr11	5151103	5151104	A01177:42:HHKNYDSX3:2:1211:26286:1642	60	-
chr11	6162467	6162468	A01177:42:HHKNYDSX3:2:2402:26503:12477	60	+
chr11	8458234	8458235	A01177:42:HHKNYDSX3:1:2568:30996:27962/1	60	+
chr11	9938954	9938955	A01177:42:HHKNYDSX3:1:1256:28483:34413	60	-
chr11	10032359	10032360	A01177:42:HHKNYDSX3:1:1370:15022:35462	60	-
chr11	11064280	11064281	A01177:42:HHKNYDSX3:1:1612:24523:25363/1	60	-
chr11	11919656	11919657	A01177:42:HHKNYDSX3:1:1140:18918:7701/1	60	+
chr11	13702057	13702058	A01177:42:HHKNYDSX3:1:1105:27091:11459/1	60	-
chr11	14474197	14474198	A01177:42:HHKNYDSX3:2:1419:2465:16376	60	-
chr11	14690562	14690563	A01177:42:HHKNYDSX3:2:2542:23972:1830/1	60	+
chr11	14869531	14869532	A01177:42:HHKNYDSX3:1:2329:10031:18865/1	60	+
chr11	16328256	16328257	A01177:42:HHKNYDSX3:2:2512:30327:9893/1	60	-
chr11	17281859	17281860	A01177:42:HHKNYDSX3:1:1577:3884:29637/1	60	-
chr11	17315030	17315031	A01177:42:HHKNYDSX3:2:2265:11930:1986	60	-
chr11	18306164	18306165	A01177:42:HHKNYDSX3:1:1122:26964:5196/1	60	-
chr11	21217097	21217098	A01177:42:HHKNYDSX3:1:2267:1958:23390	60	+
chr11	24241885	24241886	A01177:42:HHKNYDSX3:1:1168:8739:34820/1	60	+
chr11	25827846	25827847	A01177:42:HHKNYDSX3:1:2217:21947:2425	60	+
chr11	26168004	26168005	A01177:42:HHKNYDSX3:1:1408:1289:3756	60	+
chr11	26168342	26168343	A01177:42:HHKNYDSX3:1:1166:5972:26678/1	60	+
chr11	28084441	28084442	A01177:42:HHKNYDSX3:1:1103:24044:36432/1	60	+
chr11	28229592	28229593	A01177:42:HHKNYDSX3:2:2602:27199:6574/1	60	-
chr11	28298276	28298277	A01177:42:HHKNYDSX3:1:1321:22516:19319/1	60	+
chr11	28302720	28302721	A01177:42:HHKNYDSX3:2:2663:24632:36166	60	-
chr11	29966279	29966280	A01177:42:HHKNYDSX3:1:1376:32877:36135/1	60	-
chr11	31483513	31483514	A01177:42:HHKNYDSX3:1:1235:29767:25582/1	60	+
chr11	31636297	31636298	A01177:42:HHKNYDSX3:2:2459:25536:31156	60	+
chr11	31722015	31722016	A01177:42:HHKNYDSX3:1:1251:24532:17456/1	60	+
chr11	32597253	32597254	A01177:42:HHKNYDSX3:1:1251:16324:34710/1	60	-
chr11	32970867	32970868	A01177:42:HHKNYDSX3:1:1108:22489:25692/1	60	-
chr11	34973690	34973691	A01177:42:HHKNYDSX3:1:1158:21902:27179/1	60	+
chr11	34973692	34973693	A01177:42:HHKNYDSX3:1:2662:31792:26897	60	+
chr11	36920671	36920672	A01177:42:HHKNYDSX3:1:1650:31494:21652	60	-
chr11	36920674	36920675	A01177:42:HHKNYDSX3:2:2661:1904:34820/1	60	-
chr11	37120083	37120084	A01177:42:HHKNYDSX3:2:2204:26313:11303/1	60	+
chr11	37187782	37187783	A01177:42:HHKNYDSX3:1:1323:15094:13855/1	60	+
chr11	37485484	37485485	A01177:42:HHKNYDSX3:1:1151:20961:34726/1	60	+
chr11	38207866	38207867	A01177:42:HHKNYDSX3:1:1114:19777:24471/1	60	+
chr11	38574151	38574152	A01177:42:HHKNYDSX3:1:1308:16080:24236	60	-
chr11	39057860	39057861	A01177:42:HHKNYDSX3:2:2223:26937:18145	60	-
chr11	39237821	39237822	A01177:42:HHKNYDSX3:1:1172:16577:33395/1	60	+
chr11	43726581	43726582	A01177:42:HHKNYDSX3:1:1136:17255:35978/1	60	-
chr11	44720413	44720414	A01177:42:HHKNYDSX3:2:1632:26096:35978	60	-
chr11	45522724	45522725	A01177:42:HHKNYDSX3:1:1144:20916:21433/1	60	-
chr11	46093109	46093110	A01177:42:HHKNYDSX3:2:1404:28085:20478	60	-
chr11	46764684	46764685	A01177:42:HHKNYDSX3:1:1278:29550:12712/1	60	+
chr11	46836933	46836934	A01177:42:HHKNYDSX3:1:1103:5439:32080/1	60	+
chr11	47602794	47602795	A01177:42:HHKNYDSX3:1:1205:13259:21418/1	60	+
chr11	47651456	47651457	A01177:42:HHKNYDSX3:1:1334:29803:20823/1	60	-
chr11	47781870	47781871	A01177:42:HHKNYDSX3:1:1307:20039:28588/1	60	-
chr11	49582897	49582898	A01177:42:HHKNYDSX3:1:1161:2184:14137/1	60	-
chr11	49894978	49894979	A01177:42:HHKNYDSX3:1:2556:14163:20509/1	60	-
chr11	49911204	49911205	A01177:42:HHKNYDSX3:1:1263:13720:33583/1	60	+
chr11	56144464	56144465	A01177:42:HHKNYDSX3:1:1436:12283:19476/1	60	-
chr11	58583294	58583295	A01177:42:HHKNYDSX3:1:1147:32018:29700/1	60	+
chr11	59662447	59662448	A01177:42:HHKNYDSX3:1:1106:19497:33536/1	60	-
chr11	61303043	61303044	A01177:42:HHKNYDSX3:1:1256:14769:20995/1	60	+
chr11	61440185	61440186	A01177:42:HHKNYDSX3:1:1413:18765:12790/1	60	+
chr11	61831615	61831616	A01177:42:HHKNYDSX3:1:1151:30083:29951/1	60	+
chr11	62353967	62353968	A01177:42:HHKNYDSX3:1:1647:29333:34162/1	60	-
chr11	62354928	62354929	A01177:42:HHKNYDSX3:1:1467:5213:25833/1	60	-
chr11	62580476	62580477	A01177:42:HHKNYDSX3:1:1154:6849:26757/1	60	+
chr11	62636962	62636963	A01177:42:HHKNYDSX3:1:2211:10330:10300/1	60	+
chr11	62662016	62662017	A01177:42:HHKNYDSX3:1:1133:12879:8766/1	60	-
chr11	62668323	62668324	A01177:42:HHKNYDSX3:1:2269:24171:25755	60	-
chr11	62732947	62732948	A01177:42:HHKNYDSX3:1:2567:13123:28040/1	60	+
chr11	62867914	62867915	A01177:42:HHKNYDSX3:1:1308:4146:35759	60	+
chr11	63634922	63634923	A01177:42:HHKNYDSX3:1:1566:10493:33943	60	+
chr11	63637186	63637187	A01177:42:HHKNYDSX3:1:1106:16188:17440/1	60	+
chr11	63704581	63704582	A01177:42:HHKNYDSX3:2:1409:2537:6136	60	+
chr11	63843529	63843530	A01177:42:HHKNYDSX3:2:1267:4246:5588/1	60	-
chr11	63852671	63852672	A01177:42:HHKNYDSX3:1:1207:4481:12289/1	60	-
chr11	64195603	64195604	A01177:42:HHKNYDSX3:1:1275:13955:2550/1	60	+
chr11	64196049	64196050	A01177:42:HHKNYDSX3:1:1445:16839:2472	60	+
chr11	64492455	64492456	A01177:42:HHKNYDSX3:1:2158:30770:25379	60	-
chr11	65124665	65124666	A01177:42:HHKNYDSX3:2:2445:31638:32675/1	60	+
chr11	65187455	65187456	A01177:42:HHKNYDSX3:1:1267:28510:18082	60	-
chr11	65197946	65197947	A01177:42:HHKNYDSX3:1:1109:12536:32534/1	60	+
chr11	65279291	65279292	A01177:42:HHKNYDSX3:1:1107:14172:35274/1	60	+
chr11	65279292	65279293	A01177:42:HHKNYDSX3:1:1432:15311:1955/1	60	+
chr11	65285925	65285926	A01177:42:HHKNYDSX3:1:2319:10556:36777	60	-
chr11	65356561	65356562	A01177:42:HHKNYDSX3:1:1102:3269:7279/1	60	+
chr11	65356563	65356564	A01177:42:HHKNYDSX3:1:2131:11017:4883/1	60	+
chr11	65356564	65356565	A01177:42:HHKNYDSX3:2:1333:32217:7185/1	60	+
chr11	65425378	65425379	A01177:42:HHKNYDSX3:2:1401:4417:13338	60	-
chr11	65591328	65591329	A01177:42:HHKNYDSX3:2:1464:18376:5697	60	-
chr11	65606903	65606904	A01177:42:HHKNYDSX3:1:1123:24144:22576/1	60	-
chr11	65607798	65607799	A01177:42:HHKNYDSX3:1:1567:4137:7028/1	60	+
chr11	65622235	65622236	A01177:42:HHKNYDSX3:1:1120:13259:20666/1	60	+
chr11	65866373	65866374	A01177:42:HHKNYDSX3:1:2235:21513:24345/1	60	-
chr11	66062764	66062765	A01177:42:HHKNYDSX3:1:1144:20708:21887	60	-
chr11	66065429	66065430	A01177:42:HHKNYDSX3:1:1115:3558:31955/1	60	-
chr11	66118170	66118171	A01177:42:HHKNYDSX3:1:2126:21088:8422	60	-
chr11	66159530	66159531	A01177:42:HHKNYDSX3:1:2646:1985:12602/1	60	+
chr11	66160175	66160176	A01177:42:HHKNYDSX3:1:1207:2817:35243/1	60	+
chr11	66171301	66171302	A01177:42:HHKNYDSX3:2:2160:29360:17237	60	-
chr11	66174548	66174549	A01177:42:HHKNYDSX3:1:1375:4996:22106	60	-
chr11	66196490	66196491	A01177:42:HHKNYDSX3:1:1119:19506:24940/1	60	+
chr11	66354625	66354626	A01177:42:HHKNYDSX3:1:1309:32696:31594/1	60	-
chr11	66396077	66396078	A01177:42:HHKNYDSX3:2:1145:27091:5979/1	60	-
chr11	66499651	66499652	A01177:42:HHKNYDSX3:1:2223:3974:2863/1	60	-
chr11	66622738	66622739	A01177:42:HHKNYDSX3:1:1160:20582:9236/1	60	-
chr11	66645690	66645691	A01177:42:HHKNYDSX3:1:1249:3938:9251	60	+
chr11	66667946	66667947	A01177:42:HHKNYDSX3:1:1148:10917:17268/1	60	-
chr11	66768752	66768753	A01177:42:HHKNYDSX3:1:1105:22462:1501/1	60	-
chr11	67132364	67132365	A01177:42:HHKNYDSX3:1:1377:9335:23453/1	60	+
chr11	67132920	67132921	A01177:42:HHKNYDSX3:1:1243:21359:10551/1	60	+
chr11	67143744	67143745	A01177:42:HHKNYDSX3:2:2202:18539:24612/1	60	+
chr11	67148667	67148668	A01177:42:HHKNYDSX3:2:1664:20166:24455/1	60	+
chr11	67149487	67149488	A01177:42:HHKNYDSX3:1:1104:17607:33520/1	60	+
chr11	67174935	67174936	A01177:42:HHKNYDSX3:2:1626:28845:7263	60	-
chr11	67174936	67174937	A01177:42:HHKNYDSX3:1:1521:23656:1376	60	-
chr11	67176751	67176752	A01177:42:HHKNYDSX3:1:1359:31358:20196/1	60	-
chr11	67180539	67180540	A01177:42:HHKNYDSX3:2:2623:8820:32268/1	60	+
chr11	67181744	67181745	A01177:42:HHKNYDSX3:1:1101:19759:20212/1	60	-
chr11	67221510	67221511	A01177:42:HHKNYDSX3:1:1213:28284:29810/1	60	-
chr11	67284399	67284400	A01177:42:HHKNYDSX3:2:2208:14434:13338	60	-
chr11	67296465	67296466	A01177:42:HHKNYDSX3:1:1453:16595:26099/1	60	-
chr11	67408827	67408828	A01177:42:HHKNYDSX3:1:1165:13792:12759	60	-
chr11	67430625	67430626	A01177:42:HHKNYDSX3:1:1107:27444:18646/1	60	+
chr11	67470130	67470131	A01177:42:HHKNYDSX3:2:1636:15311:19993	60	+
chr11	68175684	68175685	A01177:42:HHKNYDSX3:2:1445:16224:31187	60	-
chr11	68498704	68498705	A01177:42:HHKNYDSX3:1:1552:30110:6762	60	-
chr11	68558373	68558374	A01177:42:HHKNYDSX3:1:1101:21739:33285/1	60	+
chr11	68586689	68586690	A01177:42:HHKNYDSX3:1:1148:1886:16470/1	60	+
chr11	69397946	69397947	A01177:42:HHKNYDSX3:2:2415:29107:21652	60	-
chr11	70370481	70370482	A01177:42:HHKNYDSX3:1:2334:13223:25770/1	60	-
chr11	71152349	71152350	A01177:42:HHKNYDSX3:2:2665:27534:22842	60	+
chr11	71832160	71832161	A01177:42:HHKNYDSX3:2:1361:15510:4053	60	-
chr11	72032305	72032306	A01177:42:HHKNYDSX3:1:1120:13069:2895	60	+
chr11	72071621	72071622	A01177:42:HHKNYDSX3:1:2375:13838:10457	60	-
chr11	72391147	72391148	A01177:42:HHKNYDSX3:1:1415:27724:14121/1	60	-
chr11	72399299	72399300	A01177:42:HHKNYDSX3:2:1362:20654:29183	60	-
chr11	72932657	72932658	A01177:42:HHKNYDSX3:1:1114:30219:5729/1	60	+
chr11	72963310	72963311	A01177:42:HHKNYDSX3:1:1116:31946:19899/1	60	+
chr11	73000499	73000500	A01177:42:HHKNYDSX3:1:2150:17897:1736/1	60	-
chr11	73035180	73035181	A01177:42:HHKNYDSX3:1:1156:29568:20384/1	60	+
chr11	73035184	73035185	A01177:42:HHKNYDSX3:2:2339:16559:9690/1	60	+
chr11	73070947	73070948	A01177:42:HHKNYDSX3:2:2534:14335:7623/1	60	+
chr11	73457328	73457329	A01177:42:HHKNYDSX3:1:1525:1172:23375	60	+
chr11	73569231	73569232	A01177:42:HHKNYDSX3:1:1242:26765:4131/1	60	-
chr11	73618278	73618279	A01177:42:HHKNYDSX3:2:1612:10339:19586	60	-
chr11	73829854	73829855	A01177:42:HHKNYDSX3:1:2237:25834:22060/1	60	-
chr11	74101843	74101844	A01177:42:HHKNYDSX3:1:1240:25174:23422/1	60	-
chr11	74378008	74378009	A01177:42:HHKNYDSX3:2:1618:20329:11584	60	-
chr11	74396264	74396265	A01177:42:HHKNYDSX3:2:2650:24731:5713/1	60	-
chr11	74608099	74608100	A01177:42:HHKNYDSX3:1:1649:21495:5306/1	60	-
chr11	75659816	75659817	A01177:42:HHKNYDSX3:1:1248:22797:12289/1	60	-
chr11	75948699	75948700	A01177:42:HHKNYDSX3:1:1145:3721:9627	60	-
chr11	76021975	76021976	A01177:42:HHKNYDSX3:1:1157:24686:14559	60	+
chr11	76034438	76034439	A01177:42:HHKNYDSX3:1:1139:12346:6089/1	60	+
chr11	77003439	77003440	A01177:42:HHKNYDSX3:1:1175:6795:25128/1	60	-
chr11	77299366	77299367	A01177:42:HHKNYDSX3:1:1112:31376:11083/1	60	-
chr11	77362639	77362640	A01177:42:HHKNYDSX3:1:1119:26341:28729/1	60	-
chr11	77809501	77809502	A01177:42:HHKNYDSX3:1:2302:21504:28902	60	+
chr11	78270166	78270167	A01177:42:HHKNYDSX3:2:1636:5819:7091/1	60	+
chr11	80606800	80606801	A01177:42:HHKNYDSX3:1:1176:26576:18521/1	60	-
chr11	81180610	81180611	A01177:42:HHKNYDSX3:1:1261:13123:5963/1	60	+
chr11	82231885	82231886	A01177:42:HHKNYDSX3:1:1131:26829:18364/1	60	-
chr11	83164551	83164552	A01177:42:HHKNYDSX3:1:1115:19605:8328/1	60	+
chr11	85300231	85300232	A01177:42:HHKNYDSX3:1:1366:29116:15154/1	60	+
chr11	87423344	87423345	A01177:42:HHKNYDSX3:1:1156:23692:24142/1	60	-
chr11	87423348	87423349	A01177:42:HHKNYDSX3:1:1132:24216:11146/1	60	-
chr11	87423349	87423350	A01177:42:HHKNYDSX3:2:1506:13521:33176	60	-
chr11	88345852	88345853	A01177:42:HHKNYDSX3:1:1117:1922:22482/1	60	+
chr11	88954053	88954054	A01177:42:HHKNYDSX3:1:1130:16306:28855/1	60	+
chr11	90206722	90206723	A01177:42:HHKNYDSX3:1:1315:5737:27054/1	60	-
chr11	90360919	90360920	A01177:42:HHKNYDSX3:1:2219:13114:5353/1	60	-
chr11	90566007	90566008	A01177:42:HHKNYDSX3:1:1118:3658:20666/1	60	+
chr11	90752720	90752721	A01177:42:HHKNYDSX3:1:1237:25265:13307	60	-
chr11	91054915	91054916	A01177:42:HHKNYDSX3:1:1218:32922:5556/1	60	+
chr11	93571671	93571672	A01177:42:HHKNYDSX3:2:1261:7572:24408/1	60	+
chr11	93731815	93731816	A01177:42:HHKNYDSX3:1:1132:18882:15687/1	60	+
chr11	93736655	93736656	A01177:42:HHKNYDSX3:1:2157:19099:28839	60	+
chr11	93767578	93767579	A01177:42:HHKNYDSX3:1:2567:2320:34507	60	-
chr11	94139913	94139914	A01177:42:HHKNYDSX3:1:1503:3911:24580	60	-
chr11	95175002	95175003	A01177:42:HHKNYDSX3:1:1150:2781:35524/1	60	-
chr11	96374360	96374361	A01177:42:HHKNYDSX3:1:1524:6081:2660	60	-
chr11	99879156	99879157	A01177:42:HHKNYDSX3:2:2668:30246:13135/1	60	+
chr11	103065867	103065868	A01177:42:HHKNYDSX3:1:2262:12744:18051	60	-
chr11	103562930	103562931	A01177:42:HHKNYDSX3:1:2601:24686:21825/1	60	-
chr11	104575030	104575031	A01177:42:HHKNYDSX3:1:1117:8910:19272/1	60	+
chr11	104849333	104849334	A01177:42:HHKNYDSX3:2:1336:23276:20384	60	+
chr11	106628253	106628254	A01177:42:HHKNYDSX3:1:2109:31982:4523/1	60	-
chr11	106628254	106628255	A01177:42:HHKNYDSX3:1:1437:14000:4131/1	60	-
chr11	106663220	106663221	A01177:42:HHKNYDSX3:1:1224:5457:26663/1	60	+
chr11	106675975	106675976	A01177:42:HHKNYDSX3:1:1122:7708:28432/1	60	+
chr11	107413286	107413287	A01177:42:HHKNYDSX3:2:2156:19560:6183/1	60	-
chr11	107413288	107413289	A01177:42:HHKNYDSX3:2:1557:27624:4617/1	60	-
chr11	107473263	107473264	A01177:42:HHKNYDSX3:1:1306:25319:27993/1	60	-
chr11	108178353	108178354	A01177:42:HHKNYDSX3:1:1349:7211:34021/1	60	-
chr11	108228698	108228699	A01177:42:HHKNYDSX3:1:1119:20220:14058	60	+
chr11	108287657	108287658	A01177:42:HHKNYDSX3:2:2615:25979:1047	60	-
chr11	108339164	108339165	A01177:42:HHKNYDSX3:1:1456:28140:34037/1	60	+
chr11	108873493	108873494	A01177:42:HHKNYDSX3:1:2244:2410:22420/1	60	+
chr11	109059656	109059657	A01177:42:HHKNYDSX3:1:2335:5403:21621/1	60	+
chr11	109492854	109492855	A01177:42:HHKNYDSX3:2:2423:10719:7498/1	60	-
chr11	109806304	109806305	A01177:42:HHKNYDSX3:2:2109:32606:3067	60	-
chr11	111705492	111705493	A01177:42:HHKNYDSX3:2:2224:23086:8218	60	-
chr11	112026433	112026434	A01177:42:HHKNYDSX3:1:1333:2871:7717/1	60	+
chr11	112400889	112400890	A01177:42:HHKNYDSX3:1:2350:24288:23265/1	60	+
chr11	112454157	112454158	A01177:42:HHKNYDSX3:2:1217:21386:23688/1	60	-
chr11	117170113	117170114	A01177:42:HHKNYDSX3:1:1205:25301:32941/1	60	+
chr11	118082482	118082483	A01177:42:HHKNYDSX3:1:2656:30707:14685/1	60	+
chr11	118739390	118739391	A01177:42:HHKNYDSX3:1:1437:2700:9831/1	60	+
chr11	118756280	118756281	A01177:42:HHKNYDSX3:1:1151:28574:13902/1	60	+
chr11	118779019	118779020	A01177:42:HHKNYDSX3:1:1156:12346:34554/1	60	-
chr11	119196464	119196465	A01177:42:HHKNYDSX3:1:1369:2636:20713	60	+
chr11	119235511	119235512	A01177:42:HHKNYDSX3:1:1118:25156:16939/1	60	+
chr11	122909700	122909701	A01177:42:HHKNYDSX3:2:1150:13982:14716/1	60	+
chr11	124789163	124789164	A01177:42:HHKNYDSX3:2:1452:17291:2973	60	-
chr11	126214329	126214330	A01177:42:HHKNYDSX3:1:1410:20446:5431/1	60	+
chr11	128252245	128252246	A01177:42:HHKNYDSX3:2:1174:19768:8015/1	60	-
chr11	128502595	128502596	A01177:42:HHKNYDSX3:2:1566:5321:31469/1	60	-
chr11	129261956	129261957	A01177:42:HHKNYDSX3:1:1151:32081:12962/1	60	-
chr11	130247444	130247445	A01177:42:HHKNYDSX3:1:1130:5990:22169	60	+
chr11	130465967	130465968	A01177:42:HHKNYDSX3:1:1115:23990:21746/1	60	-
chr11	133675537	133675538	A01177:42:HHKNYDSX3:1:2366:28339:33912	60	-
chr12	335333	335334	A01177:42:HHKNYDSX3:1:1116:16803:24486/1	60	-
chr12	635203	635204	A01177:42:HHKNYDSX3:1:2559:7934:9439/1	60	+
chr12	761790	761791	A01177:42:HHKNYDSX3:1:1341:26549:33160/1	60	-
chr12	778086	778087	A01177:42:HHKNYDSX3:1:1142:11442:13604/1	60	-
chr12	781415	781416	A01177:42:HHKNYDSX3:1:1105:19777:23030/1	60	-
chr12	785218	785219	A01177:42:HHKNYDSX3:1:1140:17318:15483/1	60	-
chr12	800344	800345	A01177:42:HHKNYDSX3:1:1254:19786:26177/1	60	-
chr12	810589	810590	A01177:42:HHKNYDSX3:1:1124:12147:9345/1	60	+
chr12	834506	834507	A01177:42:HHKNYDSX3:1:1104:30707:33442/1	60	+
chr12	834507	834508	A01177:42:HHKNYDSX3:2:1302:19488:27414	60	+
chr12	944192	944193	A01177:42:HHKNYDSX3:1:1143:4191:7654	60	-
chr12	1054902	1054903	A01177:42:HHKNYDSX3:1:1112:20066:26506/1	60	+
chr12	1142725	1142726	A01177:42:HHKNYDSX3:1:1129:10330:5196	60	-
chr12	1237651	1237652	A01177:42:HHKNYDSX3:1:1466:24270:27774/1	60	-
chr12	1426198	1426199	A01177:42:HHKNYDSX3:1:2519:1759:7451	60	-
chr12	1709701	1709702	A01177:42:HHKNYDSX3:1:1328:11831:7012/1	60	-
chr12	1725309	1725310	A01177:42:HHKNYDSX3:1:1111:13087:29042/1	60	+
chr12	1769219	1769220	A01177:42:HHKNYDSX3:1:1107:7609:20995/1	60	-
chr12	1997938	1997939	A01177:42:HHKNYDSX3:1:1138:10312:36479/1	60	-
chr12	2716576	2716577	A01177:42:HHKNYDSX3:1:2118:23176:11036/1	60	+
chr12	2852760	2852761	A01177:42:HHKNYDSX3:1:1109:14507:20228	60	+
chr12	2852762	2852763	A01177:42:HHKNYDSX3:1:2419:32425:16783	60	+
chr12	3869169	3869170	A01177:42:HHKNYDSX3:1:1111:17598:6230/1	60	-
chr12	3985845	3985846	A01177:42:HHKNYDSX3:1:1466:25572:21198/1	60	+
chr12	6499593	6499594	A01177:42:HHKNYDSX3:1:1101:27127:23265/1	60	+
chr12	6506479	6506480	A01177:42:HHKNYDSX3:2:2237:27010:5838/1	60	+
chr12	6517702	6517703	A01177:42:HHKNYDSX3:1:2240:24370:6590/1	60	+
chr12	6522629	6522630	A01177:42:HHKNYDSX3:1:1153:21567:29324/1	60	+
chr12	6675326	6675327	A01177:42:HHKNYDSX3:1:1137:23592:35806/1	60	-
chr12	6883646	6883647	A01177:42:HHKNYDSX3:1:1132:20473:15687/1	60	-
chr12	6888105	6888106	A01177:42:HHKNYDSX3:1:1135:12509:22842/1	60	-
chr12	8758928	8758929	A01177:42:HHKNYDSX3:1:2427:3332:16877/1	60	-
chr12	8775412	8775413	A01177:42:HHKNYDSX3:1:1139:12789:5290/1	60	-
chr12	9590545	9590546	A01177:42:HHKNYDSX3:1:1234:4155:3740	60	+
chr12	10388189	10388190	A01177:42:HHKNYDSX3:1:1143:24153:29763/1	60	+
chr12	10586369	10586370	A01177:42:HHKNYDSX3:2:1626:17128:26678/1	60	+
chr12	12358855	12358856	A01177:42:HHKNYDSX3:2:1667:3070:1986/1	60	+
chr12	12845683	12845684	A01177:42:HHKNYDSX3:1:1327:22336:2440/1	60	-
chr12	13294434	13294435	A01177:42:HHKNYDSX3:2:1277:21947:24314/1	60	-
chr12	14307128	14307129	A01177:42:HHKNYDSX3:2:1567:7328:15092/1	60	+
chr12	14464576	14464577	A01177:42:HHKNYDSX3:1:1306:32759:26819/1	60	-
chr12	18239195	18239196	A01177:42:HHKNYDSX3:1:1204:11568:10191/1	60	+
chr12	19362455	19362456	A01177:42:HHKNYDSX3:2:2659:24153:30545	60	+
chr12	19443774	19443775	A01177:42:HHKNYDSX3:1:1156:5086:5478/1	60	+
chr12	20604093	20604094	A01177:42:HHKNYDSX3:2:1263:16694:33599	60	+
chr12	21564391	21564392	A01177:42:HHKNYDSX3:1:1107:9887:16360/1	60	-
chr12	21911776	21911777	A01177:42:HHKNYDSX3:2:2603:6117:16658/1	60	+
chr12	22521313	22521314	A01177:42:HHKNYDSX3:1:1514:22426:10614	60	-
chr12	24325005	24325006	A01177:42:HHKNYDSX3:1:1137:4264:17895	60	+
chr12	27401257	27401258	A01177:42:HHKNYDSX3:1:1134:14253:3756/1	60	-
chr12	27749718	27749719	A01177:42:HHKNYDSX3:1:1163:22996:22780/1	60	+
chr12	28343957	28343958	A01177:42:HHKNYDSX3:1:1169:7871:34350/1	60	-
chr12	31416415	31416416	A01177:42:HHKNYDSX3:1:1161:9941:29136	60	+
chr12	31522538	31522539	A01177:42:HHKNYDSX3:2:1553:22525:18427/1	60	-
chr12	31870907	31870908	A01177:42:HHKNYDSX3:1:1144:28320:21543	60	+
chr12	31963267	31963268	A01177:42:HHKNYDSX3:2:1440:24171:2143/1	60	+
chr12	32306205	32306206	A01177:42:HHKNYDSX3:1:1451:20817:12931	60	+
chr12	38037091	38037092	A01177:42:HHKNYDSX3:1:1123:29451:18396	60	+
chr12	39587728	39587729	A01177:42:HHKNYDSX3:1:1208:11514:4335/1	60	+
chr12	42723323	42723324	A01177:42:HHKNYDSX3:1:1270:3305:28573	60	+
chr12	43467090	43467091	A01177:42:HHKNYDSX3:1:2347:11867:12273/1	60	+
chr12	45361894	45361895	A01177:42:HHKNYDSX3:1:1278:29613:22905/1	60	-
chr12	45932437	45932438	A01177:42:HHKNYDSX3:1:2173:5710:1861	60	+
chr12	45979543	45979544	A01177:42:HHKNYDSX3:2:1618:1768:6934	60	-
chr12	46921288	46921289	A01177:42:HHKNYDSX3:1:1449:21929:33301	60	-
chr12	47379797	47379798	A01177:42:HHKNYDSX3:1:1101:12156:34601/1	60	+
chr12	47670346	47670347	A01177:42:HHKNYDSX3:1:1203:20175:18458	60	-
chr12	48058106	48058107	A01177:42:HHKNYDSX3:1:2117:30011:20400/1	60	+
chr12	48662199	48662200	A01177:42:HHKNYDSX3:2:2670:29993:24784	60	-
chr12	48698095	48698096	A01177:42:HHKNYDSX3:1:2336:12789:2347/1	60	+
chr12	48698097	48698098	A01177:42:HHKNYDSX3:2:1467:20844:4147/1	60	+
chr12	49025353	49025354	A01177:42:HHKNYDSX3:1:1211:10854:25927	60	-
chr12	49037121	49037122	A01177:42:HHKNYDSX3:1:1109:2537:7106/1	60	-
chr12	49046090	49046091	A01177:42:HHKNYDSX3:1:2631:10330:5478/1	60	+
chr12	49372791	49372792	A01177:42:HHKNYDSX3:1:1121:30210:33614/1	60	-
chr12	49383248	49383249	A01177:42:HHKNYDSX3:2:2209:14796:14184/1	60	-
chr12	49691426	49691427	A01177:42:HHKNYDSX3:1:1310:25644:19069	60	-
chr12	50137900	50137901	A01177:42:HHKNYDSX3:1:1343:15338:6417/1	60	-
chr12	50210593	50210594	A01177:42:HHKNYDSX3:1:1105:27823:10003/1	60	+
chr12	50210594	50210595	A01177:42:HHKNYDSX3:2:1650:2428:2190/1	60	+
chr12	50210595	50210596	A01177:42:HHKNYDSX3:1:2617:32633:1986	60	+
chr12	50256669	50256670	A01177:42:HHKNYDSX3:1:2629:12744:18740/1	60	+
chr12	50319962	50319963	A01177:42:HHKNYDSX3:1:1663:20157:32205/1	60	+
chr12	50441231	50441232	A01177:42:HHKNYDSX3:1:1148:21459:26757/1	60	+
chr12	50469706	50469707	A01177:42:HHKNYDSX3:2:2223:4173:25629	60	-
chr12	50613017	50613018	A01177:42:HHKNYDSX3:1:1103:22525:7498/1	60	+
chr12	50652094	50652095	A01177:42:HHKNYDSX3:2:1534:22444:21950/1	60	-
chr12	50672812	50672813	A01177:42:HHKNYDSX3:2:2544:17445:12383	60	-
chr12	51032387	51032388	A01177:42:HHKNYDSX3:1:1430:15266:21261	60	+
chr12	51413117	51413118	A01177:42:HHKNYDSX3:2:1368:31584:25097/1	60	+
chr12	51489060	51489061	A01177:42:HHKNYDSX3:1:1210:14244:27007	60	-
chr12	51678938	51678939	A01177:42:HHKNYDSX3:1:2632:30418:14152	60	-
chr12	51958439	51958440	A01177:42:HHKNYDSX3:1:1169:22019:7247/1	60	-
chr12	52549549	52549550	A01177:42:HHKNYDSX3:2:1167:6479:1971/1	60	-
chr12	52624656	52624657	A01177:42:HHKNYDSX3:1:1102:31765:4742/1	60	-
chr12	52624671	52624672	A01177:42:HHKNYDSX3:1:1167:7355:21715/1	60	-
chr12	53386514	53386515	A01177:42:HHKNYDSX3:1:2320:28167:2769	60	+
chr12	53519203	53519204	A01177:42:HHKNYDSX3:1:1119:26069:16235/1	60	-
chr12	53600565	53600566	A01177:42:HHKNYDSX3:1:2242:9155:24643/1	60	+
chr12	53602412	53602413	A01177:42:HHKNYDSX3:1:1112:6985:15123/1	60	-
chr12	54311057	54311058	A01177:42:HHKNYDSX3:1:2364:25934:9987	60	-
chr12	55763125	55763126	A01177:42:HHKNYDSX3:1:1255:9381:14481/1	60	-
chr12	55797339	55797340	A01177:42:HHKNYDSX3:1:1237:22263:9518/1	60	-
chr12	55996572	55996573	A01177:42:HHKNYDSX3:2:2142:14208:26569/1	60	-
chr12	56310675	56310676	A01177:42:HHKNYDSX3:2:2527:17192:31046	60	-
chr12	56352288	56352289	A01177:42:HHKNYDSX3:2:1334:29179:17957	60	+
chr12	56672054	56672055	A01177:42:HHKNYDSX3:1:1304:11704:20729/1	60	+
chr12	56741308	56741309	A01177:42:HHKNYDSX3:1:1120:3477:18443/1	60	+
chr12	56741309	56741310	A01177:42:HHKNYDSX3:2:2341:28239:32299/1	60	+
chr12	57074231	57074232	A01177:42:HHKNYDSX3:1:1452:10954:23594	60	-
chr12	57711695	57711696	A01177:42:HHKNYDSX3:1:1627:7301:36276/1	60	+
chr12	59361752	59361753	A01177:42:HHKNYDSX3:1:1162:17824:16705/1	60	-
chr12	59604412	59604413	A01177:42:HHKNYDSX3:1:1130:17047:13322/1	60	-
chr12	59643110	59643111	A01177:42:HHKNYDSX3:1:1353:13738:12915	60	+
chr12	59653676	59653677	A01177:42:HHKNYDSX3:1:1113:11424:23688/1	60	+
chr12	59700953	59700954	A01177:42:HHKNYDSX3:1:1267:11677:17112/1	60	-
chr12	60691801	60691802	A01177:42:HHKNYDSX3:1:1306:12436:4022/1	60	-
chr12	62011653	62011654	A01177:42:HHKNYDSX3:1:1212:10041:19006/1	60	-
chr12	62405025	62405026	A01177:42:HHKNYDSX3:1:1168:9805:24862/1	60	-
chr12	62594646	62594647	A01177:42:HHKNYDSX3:1:2553:7672:24956	60	-
chr12	63581500	63581501	A01177:42:HHKNYDSX3:2:1602:1488:5885/1	60	+
chr12	63882376	63882377	A01177:42:HHKNYDSX3:1:1460:13476:18317/1	60	-
chr12	64089397	64089398	A01177:42:HHKNYDSX3:1:1350:24641:2331/1	60	-
chr12	64353387	64353388	A01177:42:HHKNYDSX3:2:2117:15835:36808	60	-
chr12	67281917	67281918	A01177:42:HHKNYDSX3:2:1550:13358:14732	60	-
chr12	67293461	67293462	A01177:42:HHKNYDSX3:1:1311:3170:10833/1	60	+
chr12	67293462	67293463	A01177:42:HHKNYDSX3:1:1316:22697:8766/1	60	+
chr12	69390917	69390918	A01177:42:HHKNYDSX3:1:1315:26982:23390/1	60	+
chr12	69576405	69576406	A01177:42:HHKNYDSX3:1:1277:3513:6073/1	60	+
chr12	70281002	70281003	A01177:42:HHKNYDSX3:1:1146:16486:14732/1	60	+
chr12	74228090	74228091	A01177:42:HHKNYDSX3:2:1158:17734:34554	60	-
chr12	74722107	74722108	A01177:42:HHKNYDSX3:1:1561:19524:14982/1	60	+
chr12	76377554	76377555	A01177:42:HHKNYDSX3:1:1120:12310:9377	60	-
chr12	76854605	76854606	A01177:42:HHKNYDSX3:1:1312:12509:29888/1	60	+
chr12	76957557	76957558	A01177:42:HHKNYDSX3:2:2173:8965:3897/1	60	-
chr12	77348401	77348402	A01177:42:HHKNYDSX3:2:2560:23538:2487	60	+
chr12	78781756	78781757	A01177:42:HHKNYDSX3:1:1116:14651:25300/1	60	-
chr12	79585925	79585926	A01177:42:HHKNYDSX3:2:1563:7880:27821/1	60	-
chr12	80354898	80354899	A01177:42:HHKNYDSX3:1:1409:31403:21778/1	60	+
chr12	81030953	81030954	A01177:42:HHKNYDSX3:1:1138:26304:11193	60	+
chr12	82438952	82438953	A01177:42:HHKNYDSX3:1:1171:11568:15515/1	60	-
chr12	83348231	83348232	A01177:42:HHKNYDSX3:1:1658:28330:27790	60	-
chr12	85563007	85563008	A01177:42:HHKNYDSX3:1:2257:12210:13902/1	60	+
chr12	86568423	86568424	A01177:42:HHKNYDSX3:1:2542:16414:25034/1	60	-
chr12	88085172	88085173	A01177:42:HHKNYDSX3:1:1629:6750:17159	60	-
chr12	89298963	89298964	A01177:42:HHKNYDSX3:2:1444:8377:35790/1	60	-
chr12	94371880	94371881	A01177:42:HHKNYDSX3:1:1114:25491:35931/1	60	+
chr12	94374929	94374930	A01177:42:HHKNYDSX3:1:1164:29948:24048/1	60	+
chr12	94374931	94374932	A01177:42:HHKNYDSX3:1:2402:3188:1626	60	+
chr12	94825447	94825448	A01177:42:HHKNYDSX3:2:1168:3920:26412/1	60	-
chr12	95269132	95269133	A01177:42:HHKNYDSX3:2:2537:10809:20744	60	+
chr12	95860711	95860712	A01177:42:HHKNYDSX3:1:1365:24758:13902	60	-
chr12	96036095	96036096	A01177:42:HHKNYDSX3:1:2368:1163:3599	60	-
chr12	96351055	96351056	A01177:42:HHKNYDSX3:1:2415:6506:15045/1	60	-
chr12	98442219	98442220	A01177:42:HHKNYDSX3:2:1439:32524:13510	60	+
chr12	98652018	98652019	A01177:42:HHKNYDSX3:1:2137:4860:20838	60	+
chr12	100253823	100253824	A01177:42:HHKNYDSX3:1:1329:23249:5400	60	+
chr12	101732097	101732098	A01177:42:HHKNYDSX3:1:1148:30391:17707/1	60	+
chr12	101872683	101872684	A01177:42:HHKNYDSX3:1:1202:15031:20603/1	60	-
chr12	104481665	104481666	A01177:42:HHKNYDSX3:2:2212:27434:24768/1	60	-
chr12	104891369	104891370	A01177:42:HHKNYDSX3:1:1475:17210:2300/1	60	+
chr12	105135855	105135856	A01177:42:HHKNYDSX3:1:2247:11858:34272/1	60	-
chr12	105153940	105153941	A01177:42:HHKNYDSX3:1:2166:25988:18912	60	-
chr12	107015992	107015993	A01177:42:HHKNYDSX3:2:2207:12472:27038/1	60	+
chr12	108129879	108129880	A01177:42:HHKNYDSX3:2:2165:10303:20995/1	60	-
chr12	108710015	108710016	A01177:42:HHKNYDSX3:1:1231:16830:26381/1	60	-
chr12	109401924	109401925	A01177:42:HHKNYDSX3:2:2343:28971:35509	60	+
chr12	109913582	109913583	A01177:42:HHKNYDSX3:1:1124:25672:20337	60	+
chr12	110039304	110039305	A01177:42:HHKNYDSX3:1:1108:28330:23437/1	60	+
chr12	110039307	110039308	A01177:42:HHKNYDSX3:1:1105:27552:1986/1	60	-
chr12	110207539	110207540	A01177:42:HHKNYDSX3:1:1130:3857:3662/1	60	-
chr12	110318554	110318555	A01177:42:HHKNYDSX3:1:1152:17192:11569/1	60	-
chr12	110452474	110452475	A01177:42:HHKNYDSX3:1:1553:9851:18020/1	60	+
chr12	110452475	110452476	A01177:42:HHKNYDSX3:1:1249:18403:13041	60	+
chr12	110481082	110481083	A01177:42:HHKNYDSX3:1:2615:16125:36182	60	-
chr12	110481083	110481084	A01177:42:HHKNYDSX3:1:2468:1967:11036	60	-
chr12	110728827	110728828	A01177:42:HHKNYDSX3:2:2201:11225:35744/1	60	-
chr12	110797358	110797359	A01177:42:HHKNYDSX3:2:2138:32714:22514/1	60	-
chr12	111563940	111563941	A01177:42:HHKNYDSX3:1:1150:4092:10394/1	60	+
chr12	113239736	113239737	A01177:42:HHKNYDSX3:1:1125:24026:9032/1	60	-
chr12	114041094	114041095	A01177:42:HHKNYDSX3:2:2578:1533:32330/1	60	-
chr12	116951723	116951724	A01177:42:HHKNYDSX3:1:1128:28149:19961/1	60	-
chr12	118266743	118266744	A01177:42:HHKNYDSX3:1:1137:1497:14074/1	60	+
chr12	118271431	118271432	A01177:42:HHKNYDSX3:1:1139:13711:11146/1	60	+
chr12	118345733	118345734	A01177:42:HHKNYDSX3:1:1127:24768:36151/1	60	+
chr12	118345734	118345735	A01177:42:HHKNYDSX3:1:2117:16776:30953	60	+
chr12	119865080	119865081	A01177:42:HHKNYDSX3:2:2340:5177:14967/1	60	-
chr12	120185008	120185009	A01177:42:HHKNYDSX3:1:1113:16125:11381	60	+
chr12	120509140	120509141	A01177:42:HHKNYDSX3:2:2430:9905:14669	60	+
chr12	120858568	120858569	A01177:42:HHKNYDSX3:2:2228:15727:2707/1	60	-
chr12	121631132	121631133	A01177:42:HHKNYDSX3:1:1121:23520:35493/1	60	-
chr12	121732458	121732459	A01177:42:HHKNYDSX3:2:2660:6596:30984/1	60	+
chr12	121914330	121914331	A01177:42:HHKNYDSX3:1:1512:2645:6731	60	-
chr12	122044992	122044993	A01177:42:HHKNYDSX3:1:1541:19958:31046/1	60	+
chr12	122541584	122541585	A01177:42:HHKNYDSX3:1:2438:3703:30733	60	-
chr12	122544203	122544204	A01177:42:HHKNYDSX3:1:1165:11650:17033/1	60	+
chr12	122550940	122550941	A01177:42:HHKNYDSX3:1:1174:5421:33677/1	60	-
chr12	122610727	122610728	A01177:42:HHKNYDSX3:1:1129:12156:6417/1	60	+
chr12	122632781	122632782	A01177:42:HHKNYDSX3:1:2164:18195:30123/1	60	-
chr12	123103770	123103771	A01177:42:HHKNYDSX3:1:1133:9372:4006/1	60	+
chr12	123103771	123103772	A01177:42:HHKNYDSX3:2:1441:28908:30232	60	+
chr12	123229108	123229109	A01177:42:HHKNYDSX3:1:1106:13955:35994/1	60	-
chr12	123300275	123300276	A01177:42:HHKNYDSX3:1:1113:9118:12117/1	60	-
chr12	123325507	123325508	A01177:42:HHKNYDSX3:1:1225:14778:12242/1	60	-
chr12	123334431	123334432	A01177:42:HHKNYDSX3:1:1125:15700:31876/1	60	-
chr12	123385056	123385057	A01177:42:HHKNYDSX3:2:1130:15302:35540/1	60	+
chr12	125325429	125325430	A01177:42:HHKNYDSX3:2:1142:4264:28166	60	-
chr12	128934298	128934299	A01177:42:HHKNYDSX3:2:2221:25201:17989	60	-
chr12	129258487	129258488	A01177:42:HHKNYDSX3:1:2613:2537:19132/1	60	+
chr12	129471899	129471900	A01177:42:HHKNYDSX3:1:1211:16215:12884/1	60	+
chr12	131953750	131953751	A01177:42:HHKNYDSX3:1:1128:7256:19758/1	60	-
chr12	131968024	131968025	A01177:42:HHKNYDSX3:1:1132:18674:18208/1	60	+
chr12	131998286	131998287	A01177:42:HHKNYDSX3:1:1115:31638:18490/1	60	+
chr12	132058071	132058072	A01177:42:HHKNYDSX3:1:1335:11451:34632/1	60	+
chr12	132112437	132112438	A01177:42:HHKNYDSX3:1:1239:29215:2300	60	+
chr12	132609555	132609556	A01177:42:HHKNYDSX3:2:2477:14507:31187/1	60	-
chr12	132653038	132653039	A01177:42:HHKNYDSX3:1:1112:15709:21465/1	60	+
chr12	132657721	132657722	A01177:42:HHKNYDSX3:1:1118:21576:1501/1	60	+
chr12	132657722	132657723	A01177:42:HHKNYDSX3:1:1230:1072:19445	60	+
chr13	19699512	19699513	A01177:42:HHKNYDSX3:1:2134:22363:19993	60	-
chr13	19720049	19720050	A01177:42:HHKNYDSX3:1:1127:6289:3740/1	60	-
chr13	19832320	19832321	A01177:42:HHKNYDSX3:1:1158:11505:29434/1	60	+
chr13	19832322	19832323	A01177:42:HHKNYDSX3:2:1331:30400:1376/1	60	+
chr13	20053897	20053898	A01177:42:HHKNYDSX3:1:2321:10257:10144/1	60	+
chr13	20612937	20612938	A01177:42:HHKNYDSX3:1:1228:10484:16548/1	60	+
chr13	20816536	20816537	A01177:42:HHKNYDSX3:1:1153:5150:1297/1	60	+
chr13	20816537	20816538	A01177:42:HHKNYDSX3:2:2122:10529:4789	60	+
chr13	21216085	21216086	A01177:42:HHKNYDSX3:2:1311:29035:3114	60	-
chr13	22014041	22014042	A01177:42:HHKNYDSX3:2:2204:15230:15374/1	60	+
chr13	22178271	22178272	A01177:42:HHKNYDSX3:1:2246:4643:11537	60	+
chr13	23972029	23972030	A01177:42:HHKNYDSX3:1:1627:5556:33912/1	60	+
chr13	24264157	24264158	A01177:42:HHKNYDSX3:1:1573:6985:6480	60	-
chr13	24268680	24268681	A01177:42:HHKNYDSX3:2:1412:24822:8375	60	+
chr13	25002946	25002947	A01177:42:HHKNYDSX3:2:1278:31566:34366/1	60	-
chr13	25319445	25319446	A01177:42:HHKNYDSX3:1:1317:27398:10050/1	60	-
chr13	26065435	26065436	A01177:42:HHKNYDSX3:2:2122:19831:26600	60	-
chr13	26292093	26292094	A01177:42:HHKNYDSX3:1:1234:5249:3912	60	-
chr13	26498655	26498656	A01177:42:HHKNYDSX3:1:2605:31521:15499/1	60	-
chr13	26498656	26498657	A01177:42:HHKNYDSX3:1:1124:29215:22060/1	60	-
chr13	28277310	28277311	A01177:42:HHKNYDSX3:1:1139:9272:17206/1	60	+
chr13	29584097	29584098	A01177:42:HHKNYDSX3:1:1148:17363:19758/1	60	+
chr13	30227700	30227701	A01177:42:HHKNYDSX3:1:1240:19244:10332/1	60	+
chr13	31137355	31137356	A01177:42:HHKNYDSX3:2:1358:25418:36119	60	+
chr13	32219680	32219681	A01177:42:HHKNYDSX3:2:2171:8477:13260/1	60	+
chr13	32939416	32939417	A01177:42:HHKNYDSX3:2:2301:30309:10708	60	+
chr13	36381866	36381867	A01177:42:HHKNYDSX3:1:1258:27263:4961	60	-
chr13	38189370	38189371	A01177:42:HHKNYDSX3:1:1237:9326:18709	60	+
chr13	41336345	41336346	A01177:42:HHKNYDSX3:1:1345:18177:29997/1	60	+
chr13	41929071	41929072	A01177:42:HHKNYDSX3:1:1224:5213:16470/1	60	-
chr13	42112607	42112608	A01177:42:HHKNYDSX3:1:1117:22055:33113/1	60	+
chr13	42322552	42322553	A01177:42:HHKNYDSX3:1:1122:18376:2378/1	60	-
chr13	45442515	45442516	A01177:42:HHKNYDSX3:2:1233:25039:17300	60	+
chr13	46163541	46163542	A01177:42:HHKNYDSX3:1:1648:8992:18662/1	60	-
chr13	47675368	47675369	A01177:42:HHKNYDSX3:1:1127:27588:17957/1	60	+
chr13	48361520	48361521	A01177:42:HHKNYDSX3:1:1603:19633:10880	60	-
chr13	48381504	48381505	A01177:42:HHKNYDSX3:1:1549:28266:1532	60	-
chr13	48477238	48477239	A01177:42:HHKNYDSX3:1:1138:16514:16219/1	60	+
chr13	49078890	49078891	A01177:42:HHKNYDSX3:1:1331:12771:25269/1	60	+
chr13	49677292	49677293	A01177:42:HHKNYDSX3:1:1101:1606:4053/1	60	-
chr13	50043162	50043163	A01177:42:HHKNYDSX3:2:2551:12011:36949/1	60	-
chr13	50441440	50441441	A01177:42:HHKNYDSX3:2:2548:5647:11459/1	60	-
chr13	50874286	50874287	A01177:42:HHKNYDSX3:1:1307:31123:29121/1	60	+
chr13	50887109	50887110	A01177:42:HHKNYDSX3:1:1126:11695:26162/1	60	-
chr13	54843142	54843143	A01177:42:HHKNYDSX3:1:1519:23113:20322	60	-
chr13	60520773	60520774	A01177:42:HHKNYDSX3:1:1112:5683:5822/1	60	+
chr13	61579682	61579683	A01177:42:HHKNYDSX3:2:2674:8594:25394	60	+
chr13	62312563	62312564	A01177:42:HHKNYDSX3:1:1123:32976:30827/1	60	-
chr13	63250621	63250622	A01177:42:HHKNYDSX3:1:1336:14986:27633/1	60	+
chr13	63391060	63391061	A01177:42:HHKNYDSX3:2:1623:25852:33489	60	-
chr13	65253158	65253159	A01177:42:HHKNYDSX3:1:1161:18873:31955/1	60	-
chr13	65254941	65254942	A01177:42:HHKNYDSX3:2:2371:15013:5697	60	-
chr13	65343214	65343215	A01177:42:HHKNYDSX3:1:1146:19922:24752	60	+
chr13	65550617	65550618	A01177:42:HHKNYDSX3:1:2246:11171:36432/1	60	+
chr13	65732436	65732437	A01177:42:HHKNYDSX3:1:1167:32262:25081/1	60	+
chr13	65802230	65802231	A01177:42:HHKNYDSX3:2:2206:15365:22122	60	-
chr13	66065057	66065058	A01177:42:HHKNYDSX3:1:2404:2736:33473/1	60	-
chr13	66097773	66097774	A01177:42:HHKNYDSX3:2:2350:2049:20447	60	-
chr13	66374017	66374018	A01177:42:HHKNYDSX3:2:2317:27606:8938/1	60	-
chr13	66850471	66850472	A01177:42:HHKNYDSX3:1:1425:15031:16939/1	60	-
chr13	66988823	66988824	A01177:42:HHKNYDSX3:1:2475:32588:33035/1	60	+
chr13	67015277	67015278	A01177:42:HHKNYDSX3:1:1151:25816:29262/1	60	+
chr13	67185842	67185843	A01177:42:HHKNYDSX3:2:1363:26865:23970/1	60	+
chr13	68177846	68177847	A01177:42:HHKNYDSX3:1:1161:18267:24799/1	60	+
chr13	68326704	68326705	A01177:42:HHKNYDSX3:1:1247:7581:4100/1	60	-
chr13	68439872	68439873	A01177:42:HHKNYDSX3:1:1219:25807:29183/1	60	+
chr13	68591648	68591649	A01177:42:HHKNYDSX3:1:1662:30373:2331	60	-
chr13	68994581	68994582	A01177:42:HHKNYDSX3:1:1117:18918:32972/1	60	-
chr13	69143182	69143183	A01177:42:HHKNYDSX3:2:2273:6153:12054	60	-
chr13	69364307	69364308	A01177:42:HHKNYDSX3:1:1137:17047:5932/1	60	-
chr13	71785867	71785868	A01177:42:HHKNYDSX3:1:1215:17842:8844/1	60	+
chr13	75152947	75152948	A01177:42:HHKNYDSX3:1:2523:25021:29731	60	+
chr13	75585823	75585824	A01177:42:HHKNYDSX3:1:1143:26368:14685/1	60	+
chr13	77106397	77106398	A01177:42:HHKNYDSX3:2:1506:4038:25269	60	-
chr13	77230382	77230383	A01177:42:HHKNYDSX3:1:2609:13431:13667/1	60	+
chr13	77261304	77261305	A01177:42:HHKNYDSX3:1:1341:17128:14935/1	60	+
chr13	80739577	80739578	A01177:42:HHKNYDSX3:1:1169:24885:31626/1	60	-
chr13	80739579	80739580	A01177:42:HHKNYDSX3:1:1529:23710:7232	60	-
chr13	81477856	81477857	A01177:42:HHKNYDSX3:1:1132:16586:31031/1	60	+
chr13	82777297	82777298	A01177:42:HHKNYDSX3:1:1445:4417:8046/1	60	+
chr13	83246285	83246286	A01177:42:HHKNYDSX3:2:1506:30237:17159/1	60	-
chr13	84044676	84044677	A01177:42:HHKNYDSX3:1:1164:29505:19711/1	60	+
chr13	84852920	84852921	A01177:42:HHKNYDSX3:2:1229:10257:22357	60	-
chr13	84882906	84882907	A01177:42:HHKNYDSX3:2:2238:28447:6198	60	-
chr13	85227737	85227738	A01177:42:HHKNYDSX3:1:1261:23936:33614/1	60	-
chr13	85398497	85398498	A01177:42:HHKNYDSX3:1:1316:8576:21418	60	+
chr13	85398498	85398499	A01177:42:HHKNYDSX3:1:1137:21359:15906/1	60	+
chr13	85547764	85547765	A01177:42:HHKNYDSX3:1:1525:15239:16673/1	60	-
chr13	85727726	85727727	A01177:42:HHKNYDSX3:1:1259:6289:14732/1	60	+
chr13	86817210	86817211	A01177:42:HHKNYDSX3:1:1663:15573:34037/1	60	-
chr13	86903907	86903908	A01177:42:HHKNYDSX3:1:1211:13250:1391/1	60	-
chr13	86943575	86943576	A01177:42:HHKNYDSX3:1:1335:22860:33442/1	60	-
chr13	89001374	89001375	A01177:42:HHKNYDSX3:2:1617:12228:30123/1	60	+
chr13	91385886	91385887	A01177:42:HHKNYDSX3:1:1123:14154:21652/1	60	-
chr13	93870810	93870811	A01177:42:HHKNYDSX3:2:1523:10203:28401/1	60	+
chr13	95948391	95948392	A01177:42:HHKNYDSX3:2:2378:14678:26788	60	+
chr13	96110274	96110275	A01177:42:HHKNYDSX3:1:1404:13259:15186/1	60	-
chr13	98197298	98197299	A01177:42:HHKNYDSX3:1:1365:29640:35947	60	-
chr13	98964056	98964057	A01177:42:HHKNYDSX3:1:1211:9200:10254/1	60	+
chr13	100230466	100230467	A01177:42:HHKNYDSX3:1:1311:18837:12727	60	+
chr13	100302660	100302661	A01177:42:HHKNYDSX3:1:1260:22932:29966/1	60	+
chr13	104055437	104055438	A01177:42:HHKNYDSX3:1:1145:20274:30530/1	60	+
chr13	104497481	104497482	A01177:42:HHKNYDSX3:1:1110:12346:12446/1	60	-
chr13	104710037	104710038	A01177:42:HHKNYDSX3:1:1268:9127:18114	60	+
chr13	104793049	104793050	A01177:42:HHKNYDSX3:1:1508:25030:29246	60	-
chr13	104969047	104969048	A01177:42:HHKNYDSX3:1:1112:16803:32972	60	+
chr13	105208230	105208231	A01177:42:HHKNYDSX3:1:1109:5873:36996/1	60	-
chr13	105529925	105529926	A01177:42:HHKNYDSX3:1:1119:23095:18474	60	-
chr13	111507535	111507536	A01177:42:HHKNYDSX3:2:2261:7690:19507/1	60	-
chr13	111507563	111507564	A01177:42:HHKNYDSX3:2:1407:5068:24612/1	60	-
chr13	111507591	111507592	A01177:42:HHKNYDSX3:2:1456:6750:5822/1	60	-
chr13	113072889	113072890	A01177:42:HHKNYDSX3:1:1208:32850:18928/1	60	-
chr13	113216900	113216901	A01177:42:HHKNYDSX3:1:1508:31512:30671/1	60	-
chr14	21189371	21189372	A01177:42:HHKNYDSX3:1:1308:20618:26459/1	60	-
chr14	21235414	21235415	A01177:42:HHKNYDSX3:1:1109:29179:29011/1	60	+
chr14	21407005	21407006	A01177:42:HHKNYDSX3:1:1129:10041:36292/1	60	+
chr14	21407425	21407426	A01177:42:HHKNYDSX3:1:1115:5367:14638/1	60	-
chr14	23087870	23087871	A01177:42:HHKNYDSX3:1:1178:24135:4805/1	60	-
chr14	24206072	24206073	A01177:42:HHKNYDSX3:2:2561:32289:35869	60	+
chr14	24225772	24225773	A01177:42:HHKNYDSX3:2:1117:19777:27414	60	-
chr14	24932308	24932309	A01177:42:HHKNYDSX3:2:1404:3477:15530	60	-
chr14	25511259	25511260	A01177:42:HHKNYDSX3:1:1116:19551:26772/1	60	+
chr14	25763746	25763747	A01177:42:HHKNYDSX3:1:1245:30147:16564/1	60	-
chr14	27269196	27269197	A01177:42:HHKNYDSX3:1:2346:30807:24126/1	60	-
chr14	29769247	29769248	A01177:42:HHKNYDSX3:2:1313:22164:29387/1	60	-
chr14	30954184	30954185	A01177:42:HHKNYDSX3:2:2177:19117:23641/1	60	-
chr14	30992191	30992192	A01177:42:HHKNYDSX3:2:1603:15212:20071/1	60	-
chr14	31141669	31141670	A01177:42:HHKNYDSX3:1:1118:23348:11146/1	60	+
chr14	31297104	31297105	A01177:42:HHKNYDSX3:1:2632:31340:2566	60	-
chr14	31387799	31387800	A01177:42:HHKNYDSX3:1:1261:25220:31485/1	60	-
chr14	31401309	31401310	A01177:42:HHKNYDSX3:1:1139:15682:27712/1	60	-
chr14	31829868	31829869	A01177:42:HHKNYDSX3:1:1213:14100:31234/1	60	-
chr14	32150370	32150371	A01177:42:HHKNYDSX3:2:2617:7455:30405	60	-
chr14	33211947	33211948	A01177:42:HHKNYDSX3:1:2136:32542:28917/1	60	+
chr14	35255222	35255223	A01177:42:HHKNYDSX3:2:2647:15609:32659/1	60	-
chr14	35293288	35293289	A01177:42:HHKNYDSX3:2:1376:26576:16110/1	60	+
chr14	39284859	39284860	A01177:42:HHKNYDSX3:1:1204:7925:6042/1	60	+
chr14	39398890	39398891	A01177:42:HHKNYDSX3:1:1173:4725:3912/1	60	+
chr14	43869548	43869549	A01177:42:HHKNYDSX3:1:1136:16441:5979/1	60	-
chr14	46929867	46929868	A01177:42:HHKNYDSX3:1:1327:14805:17895	60	-
chr14	47394298	47394299	A01177:42:HHKNYDSX3:1:1136:19099:28213/1	60	-
chr14	47854261	47854262	A01177:42:HHKNYDSX3:1:1343:14940:21136	60	-
chr14	48388355	48388356	A01177:42:HHKNYDSX3:1:1608:4001:36479	60	-
chr14	50454537	50454538	A01177:42:HHKNYDSX3:1:2410:15429:7106/1	60	-
chr14	50614217	50614218	A01177:42:HHKNYDSX3:1:1155:24867:13025/1	60	+
chr14	50976069	50976070	A01177:42:HHKNYDSX3:1:1220:22435:34178/1	60	+
chr14	52056777	52056778	A01177:42:HHKNYDSX3:1:1211:17002:24737/1	60	-
chr14	52709926	52709927	A01177:42:HHKNYDSX3:1:1106:18105:3693/1	60	+
chr14	53929392	53929393	A01177:42:HHKNYDSX3:2:2567:30599:4852/1	60	+
chr14	55392570	55392571	A01177:42:HHKNYDSX3:1:2237:23990:6746	60	+
chr14	56200209	56200210	A01177:42:HHKNYDSX3:1:1415:26422:2284/1	60	+
chr14	56256052	56256053	A01177:42:HHKNYDSX3:1:1119:13331:31000/1	60	-
chr14	56267168	56267169	A01177:42:HHKNYDSX3:1:1164:11885:26647/1	60	+
chr14	58269527	58269528	A01177:42:HHKNYDSX3:2:1128:1796:12680	60	-
chr14	60359576	60359577	A01177:42:HHKNYDSX3:1:1105:19750:33692/1	60	-
chr14	60414764	60414765	A01177:42:HHKNYDSX3:2:2105:29903:23187	60	-
chr14	61774936	61774937	A01177:42:HHKNYDSX3:2:1604:20518:3145	60	-
chr14	62255786	62255787	A01177:42:HHKNYDSX3:2:1527:8748:20087/1	60	+
chr14	64772430	64772431	A01177:42:HHKNYDSX3:1:2529:6759:19742	60	-
chr14	65559608	65559609	A01177:42:HHKNYDSX3:1:1101:16613:31297/1	60	-
chr14	66567517	66567518	A01177:42:HHKNYDSX3:1:1275:4010:15828/1	60	-
chr14	66847739	66847740	A01177:42:HHKNYDSX3:1:1120:7988:7654	60	+
chr14	66983806	66983807	A01177:42:HHKNYDSX3:1:1515:25192:7106/1	60	+
chr14	67345163	67345164	A01177:42:HHKNYDSX3:2:2610:26341:33990	60	+
chr14	67564552	67564553	A01177:42:HHKNYDSX3:2:2233:9887:15828	60	-
chr14	68059734	68059735	A01177:42:HHKNYDSX3:1:1171:14651:7388/1	60	+
chr14	68059738	68059739	A01177:42:HHKNYDSX3:2:2362:6262:6230	60	-
chr14	69662919	69662920	A01177:42:HHKNYDSX3:1:1119:9028:15624/1	60	+
chr14	70210177	70210178	A01177:42:HHKNYDSX3:2:1256:16640:9706	60	-
chr14	70812292	70812293	A01177:42:HHKNYDSX3:2:1557:30861:21120/1	60	+
chr14	71504555	71504556	A01177:42:HHKNYDSX3:1:1132:14868:18724/1	60	+
chr14	72143294	72143295	A01177:42:HHKNYDSX3:1:1503:24316:21089	60	+
chr14	74666505	74666506	A01177:42:HHKNYDSX3:1:1225:28999:23375/1	60	+
chr14	74815978	74815979	A01177:42:HHKNYDSX3:1:1512:18150:4648/1	60	+
chr14	74864578	74864579	A01177:42:HHKNYDSX3:1:1646:28031:1251/1	60	+
chr14	75825666	75825667	A01177:42:HHKNYDSX3:1:2631:14271:4225/1	60	+
chr14	75879407	75879408	A01177:42:HHKNYDSX3:1:1241:16080:12367/1	60	+
chr14	79563112	79563113	A01177:42:HHKNYDSX3:1:1225:22363:14481	60	-
chr14	80560669	80560670	A01177:42:HHKNYDSX3:1:1101:15248:36292/1	60	+
chr14	80676818	80676819	A01177:42:HHKNYDSX3:1:1525:9742:10316/1	60	+
chr14	81622005	81622006	A01177:42:HHKNYDSX3:1:1271:11324:13182/1	60	+
chr14	82925269	82925270	A01177:42:HHKNYDSX3:1:1102:21169:30733/1	60	+
chr14	82925271	82925272	A01177:42:HHKNYDSX3:2:1451:7075:24518/1	60	+
chr14	83743379	83743380	A01177:42:HHKNYDSX3:1:2314:1407:12477	60	-
chr14	84098982	84098983	A01177:42:HHKNYDSX3:2:1339:20211:33051/1	60	+
chr14	85095126	85095127	A01177:42:HHKNYDSX3:1:2248:27633:9831	60	+
chr14	87726460	87726461	A01177:42:HHKNYDSX3:1:1169:15329:27477/1	60	-
chr14	88729694	88729695	A01177:42:HHKNYDSX3:1:1165:21269:31720/1	60	+
chr14	88735135	88735136	A01177:42:HHKNYDSX3:1:1126:6027:7294/1	60	+
chr14	89431809	89431810	A01177:42:HHKNYDSX3:2:1126:9860:11616/1	60	-
chr14	89705547	89705548	A01177:42:HHKNYDSX3:1:1363:23348:18411	60	-
chr14	89886478	89886479	A01177:42:HHKNYDSX3:2:2607:19271:31579	60	-
chr14	90319065	90319066	A01177:42:HHKNYDSX3:1:1508:28140:9768/1	60	+
chr14	91475359	91475360	A01177:42:HHKNYDSX3:2:1307:8214:1814	60	-
chr14	91985720	91985721	A01177:42:HHKNYDSX3:1:1114:7274:25770/1	60	+
chr14	92104235	92104236	A01177:42:HHKNYDSX3:2:2307:21043:33489/1	60	-
chr14	92801727	92801728	A01177:42:HHKNYDSX3:1:2159:21820:17581/1	60	+
chr14	94732982	94732983	A01177:42:HHKNYDSX3:2:1226:20672:22952/1	60	-
chr14	96844321	96844322	A01177:42:HHKNYDSX3:2:1506:7997:30373	60	+
chr14	96892912	96892913	A01177:42:HHKNYDSX3:1:1111:10393:4116/1	60	-
chr14	97197453	97197454	A01177:42:HHKNYDSX3:1:1452:26621:12336/1	60	-
chr14	98110130	98110131	A01177:42:HHKNYDSX3:1:1265:6931:2879/1	60	+
chr14	98180691	98180692	A01177:42:HHKNYDSX3:1:1127:12129:3114/1	60	-
chr14	98423178	98423179	A01177:42:HHKNYDSX3:2:1435:14064:2487	60	-
chr14	98481645	98481646	A01177:42:HHKNYDSX3:1:1167:22128:33364/1	60	+
chr14	98483703	98483704	A01177:42:HHKNYDSX3:2:1142:12816:28166/1	60	-
chr14	98488408	98488409	A01177:42:HHKNYDSX3:1:1103:2691:8249/1	60	+
chr14	99479529	99479530	A01177:42:HHKNYDSX3:2:1107:26350:16532	60	+
chr14	100050581	100050582	A01177:42:HHKNYDSX3:1:1427:15085:31501/1	60	+
chr14	101818493	101818494	A01177:42:HHKNYDSX3:1:2449:1108:15374/1	60	+
chr14	101840019	101840020	A01177:42:HHKNYDSX3:1:1109:4381:12806/1	60	+
chr14	101872841	101872842	A01177:42:HHKNYDSX3:2:1141:14588:24721/1	60	-
chr14	101979190	101979191	A01177:42:HHKNYDSX3:1:1117:6587:21605/1	60	+
chr14	102053504	102053505	A01177:42:HHKNYDSX3:1:1454:20446:25598/1	60	+
chr14	102162018	102162019	A01177:42:HHKNYDSX3:1:1232:4218:8985/1	60	+
chr14	102324469	102324470	A01177:42:HHKNYDSX3:1:2116:20410:13260/1	60	+
chr14	102393649	102393650	A01177:42:HHKNYDSX3:1:1521:6081:3004/1	60	-
chr14	102634001	102634002	A01177:42:HHKNYDSX3:1:1135:17797:30029/1	60	+
chr14	102847621	102847622	A01177:42:HHKNYDSX3:1:2610:31593:36886	60	+
chr14	102884434	102884435	A01177:42:HHKNYDSX3:1:1125:8612:13401/1	60	+
chr14	103339670	103339671	A01177:42:HHKNYDSX3:2:2167:8684:33724/1	60	-
chr14	103339671	103339672	A01177:42:HHKNYDSX3:1:1368:26603:4382	60	-
chr14	103417201	103417202	A01177:42:HHKNYDSX3:1:1246:2663:23703	60	-
chr14	103421621	103421622	A01177:42:HHKNYDSX3:1:1165:27353:35524/1	60	+
chr14	103637396	103637397	A01177:42:HHKNYDSX3:1:1305:29812:24189/1	60	+
chr14	103649675	103649676	A01177:42:HHKNYDSX3:1:1208:22083:30843	60	+
chr14	103756710	103756711	A01177:42:HHKNYDSX3:1:1114:4788:17237/1	60	-
chr14	103771575	103771576	A01177:42:HHKNYDSX3:2:1474:19081:7513	60	-
chr14	103772858	103772859	A01177:42:HHKNYDSX3:1:1617:14525:4539/1	60	+
chr14	103791393	103791394	A01177:42:HHKNYDSX3:2:2219:2374:20760	60	+
chr14	104030373	104030374	A01177:42:HHKNYDSX3:1:1466:25997:12195	60	-
chr14	105009831	105009832	A01177:42:HHKNYDSX3:1:1132:12843:16125/1	60	+
chr14	105281795	105281796	A01177:42:HHKNYDSX3:1:1134:12481:19727/1	60	+
chr14	105435494	105435495	A01177:42:HHKNYDSX3:1:1144:2446:35634	60	+
chr15	24948267	24948268	A01177:42:HHKNYDSX3:2:2504:18964:23281/1	60	+
chr15	25123722	25123723	A01177:42:HHKNYDSX3:2:2621:19000:17049	60	-
chr15	30670280	30670281	A01177:42:HHKNYDSX3:1:1209:17942:10300/1	60	+
chr15	34113369	34113370	A01177:42:HHKNYDSX3:1:1133:13304:17300/1	60	+
chr15	34870778	34870779	A01177:42:HHKNYDSX3:1:2418:11008:21652/1	60	-
chr15	35508243	35508244	A01177:42:HHKNYDSX3:1:1203:22724:35650/1	60	+
chr15	36588347	36588348	A01177:42:HHKNYDSX3:1:1328:4679:23563/1	60	+
chr15	36951437	36951438	A01177:42:HHKNYDSX3:1:1114:15989:6073/1	60	-
chr15	39937661	39937662	A01177:42:HHKNYDSX3:1:1230:30608:30733/1	60	-
chr15	39953996	39953997	A01177:42:HHKNYDSX3:2:1467:30002:20854	60	-
chr15	40390898	40390899	A01177:42:HHKNYDSX3:1:1231:5258:13385/1	60	+
chr15	40391065	40391066	A01177:42:HHKNYDSX3:1:1452:22742:17456/1	60	+
chr15	41442127	41442128	A01177:42:HHKNYDSX3:1:1558:9109:11005	60	-
chr15	41631662	41631663	A01177:42:HHKNYDSX3:1:1143:10728:15969/1	60	+
chr15	41704703	41704704	A01177:42:HHKNYDSX3:2:1267:17056:36886/1	60	+
chr15	41718620	41718621	A01177:42:HHKNYDSX3:1:2604:32063:20134	60	+
chr15	41755908	41755909	A01177:42:HHKNYDSX3:1:1152:12120:5916/1	60	+
chr15	42174609	42174610	A01177:42:HHKNYDSX3:1:1347:16803:20196	60	+
chr15	42197474	42197475	A01177:42:HHKNYDSX3:1:2315:13096:19664/1	60	+
chr15	42794118	42794119	A01177:42:HHKNYDSX3:1:1268:26711:6261/1	60	+
chr15	42881516	42881517	A01177:42:HHKNYDSX3:1:1133:22869:29230/1	60	-
chr15	43063450	43063451	A01177:42:HHKNYDSX3:2:2225:7437:32565	60	+
chr15	43072364	43072365	A01177:42:HHKNYDSX3:1:1533:7744:24361/1	60	-
chr15	43082754	43082755	A01177:42:HHKNYDSX3:1:1306:26494:29121/1	60	-
chr15	43645922	43645923	A01177:42:HHKNYDSX3:2:1565:9733:25582/1	60	-
chr15	44009442	44009443	A01177:42:HHKNYDSX3:1:2664:24397:5760/1	60	-
chr15	44331912	44331913	A01177:42:HHKNYDSX3:1:1502:3784:16376/1	60	+
chr15	44562361	44562362	A01177:42:HHKNYDSX3:1:1115:8666:31156/1	60	-
chr15	44628663	44628664	A01177:42:HHKNYDSX3:1:1102:30120:26005/1	60	+
chr15	48776322	48776323	A01177:42:HHKNYDSX3:1:1270:13494:19100/1	60	-
chr15	49137466	49137467	A01177:42:HHKNYDSX3:1:1103:1515:26349	60	-
chr15	49344876	49344877	A01177:42:HHKNYDSX3:1:1516:4788:18114/1	60	+
chr15	51538859	51538860	A01177:42:HHKNYDSX3:1:1139:17969:36746/1	60	-
chr15	52515896	52515897	A01177:42:HHKNYDSX3:1:1101:13178:14951/1	60	-
chr15	55366693	55366694	A01177:42:HHKNYDSX3:2:1228:2817:20306/1	60	+
chr15	56639560	56639561	A01177:42:HHKNYDSX3:1:1526:8558:36542	60	+
chr15	56659926	56659927	A01177:42:HHKNYDSX3:1:1640:17770:4304/1	60	-
chr15	57058558	57058559	A01177:42:HHKNYDSX3:1:1101:26973:28541/1	60	-
chr15	57945101	57945102	A01177:42:HHKNYDSX3:1:1215:9661:20791/1	60	-
chr15	58320144	58320145	A01177:42:HHKNYDSX3:1:1105:26467:22373/1	60	-
chr15	58689068	58689069	A01177:42:HHKNYDSX3:2:2167:5837:2143/1	60	-
chr15	58714601	58714602	A01177:42:HHKNYDSX3:1:1146:16523:19366/1	60	-
chr15	58842579	58842580	A01177:42:HHKNYDSX3:1:1212:19804:30060/1	60	+
chr15	59096215	59096216	A01177:42:HHKNYDSX3:1:1115:4797:25363/1	60	+
chr15	60459772	60459773	A01177:42:HHKNYDSX3:1:1562:17101:36526/1	60	+
chr15	60550171	60550172	A01177:42:HHKNYDSX3:2:1317:27118:5118/1	60	+
chr15	62032421	62032422	A01177:42:HHKNYDSX3:1:1101:17906:33880/1	60	+
chr15	62044222	62044223	A01177:42:HHKNYDSX3:1:1142:2193:14841/1	60	+
chr15	63652285	63652286	A01177:42:HHKNYDSX3:1:1309:3568:5760/1	60	+
chr15	63680532	63680533	A01177:42:HHKNYDSX3:1:1101:31331:18302/1	60	+
chr15	63817823	63817824	A01177:42:HHKNYDSX3:1:1310:7771:32894	60	+
chr15	64260298	64260299	A01177:42:HHKNYDSX3:1:1104:15944:24032/1	60	-
chr15	64287975	64287976	A01177:42:HHKNYDSX3:1:1103:19633:10410/1	60	-
chr15	64301135	64301136	A01177:42:HHKNYDSX3:1:2536:31647:14058/1	60	+
chr15	65681626	65681627	A01177:42:HHKNYDSX3:2:1610:32651:6558	60	+
chr15	65691748	65691749	A01177:42:HHKNYDSX3:1:1410:14091:17534/1	60	-
chr15	65787157	65787158	A01177:42:HHKNYDSX3:1:1213:18828:6856/1	60	-
chr15	66342759	66342760	A01177:42:HHKNYDSX3:1:1241:9715:31532/1	60	-
chr15	72538193	72538194	A01177:42:HHKNYDSX3:1:1459:7455:26741/1	60	-
chr15	75482391	75482392	A01177:42:HHKNYDSX3:1:1347:31313:17707	60	-
chr15	75514500	75514501	A01177:42:HHKNYDSX3:2:1308:19190:22013/1	60	+
chr15	76174504	76174505	A01177:42:HHKNYDSX3:1:2204:7654:2566/1	60	-
chr15	76544090	76544091	A01177:42:HHKNYDSX3:1:2453:4209:26600/1	60	-
chr15	76701602	76701603	A01177:42:HHKNYDSX3:1:2308:8675:13260/1	60	-
chr15	76740107	76740108	A01177:42:HHKNYDSX3:2:1263:11858:28886	60	+
chr15	76755013	76755014	A01177:42:HHKNYDSX3:1:1220:5421:33207/1	60	+
chr15	77235994	77235995	A01177:42:HHKNYDSX3:1:2338:10520:10034/1	60	-
chr15	77294766	77294767	A01177:42:HHKNYDSX3:1:1539:18448:16000	60	-
chr15	77479685	77479686	A01177:42:HHKNYDSX3:1:1310:20166:36542	60	-
chr15	80246282	80246283	A01177:42:HHKNYDSX3:1:1123:24117:30389/1	60	+
chr15	82152297	82152298	A01177:42:HHKNYDSX3:1:1306:15293:35806/1	60	+
chr15	82991977	82991978	A01177:42:HHKNYDSX3:1:2236:16396:1642/1	60	-
chr15	83154395	83154396	A01177:42:HHKNYDSX3:1:1227:3929:28745/1	60	+
chr15	83199254	83199255	A01177:42:HHKNYDSX3:1:1125:8079:5181/1	60	+
chr15	84110270	84110271	A01177:42:HHKNYDSX3:1:1212:31901:30311/1	60	-
chr15	84110543	84110544	A01177:42:HHKNYDSX3:1:1412:7717:7028/1	60	-
chr15	84651387	84651388	A01177:42:HHKNYDSX3:1:1103:30002:31469	60	-
chr15	84993112	84993113	A01177:42:HHKNYDSX3:1:1139:28691:5337/1	60	-
chr15	86011477	86011478	A01177:42:HHKNYDSX3:2:1627:22806:30467/1	60	+
chr15	88839431	88839432	A01177:42:HHKNYDSX3:1:1255:13006:23703	60	-
chr15	89172584	89172585	A01177:42:HHKNYDSX3:1:1122:13241:26240/1	60	+
chr15	90440014	90440015	A01177:42:HHKNYDSX3:1:1271:3405:29653/1	60	-
chr15	90470652	90470653	A01177:42:HHKNYDSX3:1:1258:18575:8860	60	-
chr15	90605175	90605176	A01177:42:HHKNYDSX3:1:2361:30508:28056	60	+
chr15	91455858	91455859	A01177:42:HHKNYDSX3:1:1104:13738:25379/1	60	+
chr15	91455859	91455860	A01177:42:HHKNYDSX3:1:1570:22842:9580/1	60	+
chr15	93380150	93380151	A01177:42:HHKNYDSX3:2:1408:17291:8265/1	60	+
chr15	99187184	99187185	A01177:42:HHKNYDSX3:1:1231:7048:12446	60	-
chr15	100584139	100584140	A01177:42:HHKNYDSX3:1:1102:4481:19398/1	60	+
chr16	132607	132608	A01177:42:HHKNYDSX3:1:1421:4056:30530	60	-
chr16	203616	203617	A01177:42:HHKNYDSX3:1:1103:32868:34428	60	+
chr16	223562	223563	A01177:42:HHKNYDSX3:1:1307:18611:12524/1	60	+
chr16	223563	223564	A01177:42:HHKNYDSX3:2:2472:19334:27649	60	+
chr16	316711	316712	A01177:42:HHKNYDSX3:1:1169:20311:23296/1	60	+
chr16	316765	316766	A01177:42:HHKNYDSX3:1:2355:3097:22200	60	-
chr16	347183	347184	A01177:42:HHKNYDSX3:2:2127:21025:16235/1	60	-
chr16	674575	674576	A01177:42:HHKNYDSX3:2:1446:6280:22044/1	60	-
chr16	736499	736500	A01177:42:HHKNYDSX3:1:2243:9769:6261/1	60	-
chr16	1214137	1214138	A01177:42:HHKNYDSX3:2:2114:10673:1313	60	-
chr16	1214138	1214139	A01177:42:HHKNYDSX3:1:1641:1805:3490	60	-
chr16	1317214	1317215	A01177:42:HHKNYDSX3:1:1102:9598:17550/1	60	+
chr16	1321792	1321793	A01177:42:HHKNYDSX3:2:2563:31675:20431	60	+
chr16	1404987	1404988	A01177:42:HHKNYDSX3:1:1173:15266:7670/1	60	+
chr16	1419754	1419755	A01177:42:HHKNYDSX3:1:1118:15185:19460/1	60	-
chr16	1476337	1476338	A01177:42:HHKNYDSX3:1:1421:3920:18897/1	60	+
chr16	1557533	1557534	A01177:42:HHKNYDSX3:2:1156:30074:22983	60	+
chr16	1617072	1617073	A01177:42:HHKNYDSX3:1:1130:6162:26381/1	60	+
chr16	1617074	1617075	A01177:42:HHKNYDSX3:2:2171:9986:17472/1	60	+
chr16	1635941	1635942	A01177:42:HHKNYDSX3:1:2305:15691:35556/1	60	-
chr16	1640307	1640308	A01177:42:HHKNYDSX3:1:1136:19705:35180/1	60	+
chr16	1661757	1661758	A01177:42:HHKNYDSX3:1:1102:5330:8124	60	-
chr16	1671061	1671062	A01177:42:HHKNYDSX3:1:1636:3513:34601/1	60	-
chr16	1681386	1681387	A01177:42:HHKNYDSX3:1:1460:6379:25316	60	-
chr16	1684275	1684276	A01177:42:HHKNYDSX3:1:2307:27064:33364/1	60	-
chr16	1684487	1684488	A01177:42:HHKNYDSX3:1:1143:31738:6543/1	60	-
chr16	1685809	1685810	A01177:42:HHKNYDSX3:2:1542:1443:4210	60	+
chr16	1687868	1687869	A01177:42:HHKNYDSX3:1:1124:19054:33833/1	60	+
chr16	1687869	1687870	A01177:42:HHKNYDSX3:1:2242:4173:35399/1	60	+
chr16	1696968	1696969	A01177:42:HHKNYDSX3:2:1207:1633:3912/1	60	+
chr16	1718438	1718439	A01177:42:HHKNYDSX3:2:2430:22073:17174/1	60	+
chr16	1785954	1785955	A01177:42:HHKNYDSX3:1:1262:14317:18208	60	-
chr16	1809444	1809445	A01177:42:HHKNYDSX3:1:1117:11089:11647/1	60	-
chr16	1813515	1813516	A01177:42:HHKNYDSX3:1:1103:19506:1611/1	60	+
chr16	1813516	1813517	A01177:42:HHKNYDSX3:1:2455:17508:2253/1	60	+
chr16	1813517	1813518	A01177:42:HHKNYDSX3:2:1666:21594:32816	60	+
chr16	2433876	2433877	A01177:42:HHKNYDSX3:1:1250:31711:33176/1	60	+
chr16	2434018	2434019	A01177:42:HHKNYDSX3:1:1130:22263:6073/1	60	+
chr16	2546716	2546717	A01177:42:HHKNYDSX3:2:1638:13286:3521	60	-
chr16	2546717	2546718	A01177:42:HHKNYDSX3:1:1249:30318:9126	60	-
chr16	2887029	2887030	A01177:42:HHKNYDSX3:1:1125:12138:16438/1	60	+
chr16	2938523	2938524	A01177:42:HHKNYDSX3:1:2675:9381:1736	60	+
chr16	2977618	2977619	A01177:42:HHKNYDSX3:1:1103:29912:29935/1	60	-
chr16	3077773	3077774	A01177:42:HHKNYDSX3:1:1143:14525:16845/1	60	+
chr16	3164122	3164123	A01177:42:HHKNYDSX3:1:2338:2989:9643	60	-
chr16	3344142	3344143	A01177:42:HHKNYDSX3:1:2539:18041:5337/1	60	+
chr16	3671871	3671872	A01177:42:HHKNYDSX3:1:1317:5999:31986/1	60	+
chr16	3758487	3758488	A01177:42:HHKNYDSX3:1:1434:6216:18114/1	60	+
chr16	4048770	4048771	A01177:42:HHKNYDSX3:1:1154:9923:29700/1	60	-
chr16	4080443	4080444	A01177:42:HHKNYDSX3:1:1317:30906:15217/1	60	+
chr16	4080445	4080446	A01177:42:HHKNYDSX3:2:2572:17363:31845/1	60	+
chr16	4258047	4258048	A01177:42:HHKNYDSX3:2:2456:26992:12978	60	-
chr16	4258049	4258050	A01177:42:HHKNYDSX3:2:2261:29432:32236	60	-
chr16	4622182	4622183	A01177:42:HHKNYDSX3:1:2429:8296:30452	60	+
chr16	5146206	5146207	A01177:42:HHKNYDSX3:1:1110:24731:12070/1	60	-
chr16	5902527	5902528	A01177:42:HHKNYDSX3:1:1125:1615:3756/1	60	+
chr16	9064737	9064738	A01177:42:HHKNYDSX3:1:2228:2555:29371	60	+
chr16	9106374	9106375	A01177:42:HHKNYDSX3:1:1304:19994:18239/1	60	+
chr16	9113569	9113570	A01177:42:HHKNYDSX3:1:2123:27679:29700/1	60	+
chr16	10783597	10783598	A01177:42:HHKNYDSX3:1:2118:26232:15859	60	+
chr16	11504848	11504849	A01177:42:HHKNYDSX3:2:2336:21549:35712/1	60	+
chr16	11756857	11756858	A01177:42:HHKNYDSX3:2:1607:11614:29246/1	60	-
chr16	11756859	11756860	A01177:42:HHKNYDSX3:1:2513:11993:33098/1	60	-
chr16	11765842	11765843	A01177:42:HHKNYDSX3:1:1125:15899:12461/1	60	-
chr16	12077715	12077716	A01177:42:HHKNYDSX3:1:2134:14823:8249/1	60	-
chr16	13993945	13993946	A01177:42:HHKNYDSX3:2:2107:5376:31219	60	+
chr16	14144766	14144767	A01177:42:HHKNYDSX3:2:1325:14308:7858/1	60	-
chr16	18855592	18855593	A01177:42:HHKNYDSX3:1:2248:29017:10598/1	60	+
chr16	18907773	18907774	A01177:42:HHKNYDSX3:1:2333:11216:8766	60	+
chr16	19041558	19041559	A01177:42:HHKNYDSX3:2:1169:3622:21887	60	+
chr16	19957667	19957668	A01177:42:HHKNYDSX3:1:2474:3260:16470	60	-
chr16	19957669	19957670	A01177:42:HHKNYDSX3:1:1122:10773:29763/1	60	-
chr16	20970405	20970406	A01177:42:HHKNYDSX3:1:2321:23095:29904/1	60	-
chr16	21811644	21811645	A01177:42:HHKNYDSX3:1:1507:29514:31939	60	+
chr16	21894268	21894269	A01177:42:HHKNYDSX3:1:1112:25057:5650/1	60	-
chr16	21930942	21930943	A01177:42:HHKNYDSX3:1:1539:19443:22326/1	60	+
chr16	21937469	21937470	A01177:42:HHKNYDSX3:1:1405:12174:3818/1	60	-
chr16	22260223	22260224	A01177:42:HHKNYDSX3:1:1423:31286:23891	60	-
chr16	22413454	22413455	A01177:42:HHKNYDSX3:1:1320:4164:36041	60	-
chr16	22455547	22455548	A01177:42:HHKNYDSX3:2:1578:5538:21762	60	-
chr16	22460209	22460210	A01177:42:HHKNYDSX3:1:2370:31222:36839/1	60	+
chr16	23653295	23653296	A01177:42:HHKNYDSX3:1:1239:15465:28682	60	-
chr16	24306779	24306780	A01177:42:HHKNYDSX3:1:1327:4490:30843/1	60	-
chr16	24554586	24554587	A01177:42:HHKNYDSX3:2:1344:1904:19727/1	60	+
chr16	24752121	24752122	A01177:42:HHKNYDSX3:1:1457:9037:12446	60	-
chr16	26162479	26162480	A01177:42:HHKNYDSX3:2:1543:10917:11193	60	-
chr16	27207066	27207067	A01177:42:HHKNYDSX3:1:1117:9977:14982	60	+
chr16	27247852	27247853	A01177:42:HHKNYDSX3:1:1567:20048:3302	60	-
chr16	28095433	28095434	A01177:42:HHKNYDSX3:2:1426:27353:19022/1	60	+
chr16	28170065	28170066	A01177:42:HHKNYDSX3:1:1305:1127:31939	60	+
chr16	28172678	28172679	A01177:42:HHKNYDSX3:1:1102:14425:10379/1	60	+
chr16	28172679	28172680	A01177:42:HHKNYDSX3:2:2316:22607:23140/1	60	+
chr16	28172682	28172683	A01177:42:HHKNYDSX3:1:2565:6207:17002/1	60	+
chr16	28198022	28198023	A01177:42:HHKNYDSX3:1:1134:17345:17691/1	60	-
chr16	28829260	28829261	A01177:42:HHKNYDSX3:1:1143:2248:1626/1	60	-
chr16	29406567	29406568	A01177:42:HHKNYDSX3:1:1611:1570:27508/1	60	-
chr16	29408662	29408663	A01177:42:HHKNYDSX3:1:1140:2618:30671/1	60	+
chr16	29489339	29489340	A01177:42:HHKNYDSX3:2:2265:27281:30639/1	60	-
chr16	29550968	29550969	A01177:42:HHKNYDSX3:1:1232:1389:13761/1	60	+
chr16	29798287	29798288	A01177:42:HHKNYDSX3:1:1261:27850:1658/1	60	-
chr16	29798969	29798970	A01177:42:HHKNYDSX3:1:1450:29225:14058	60	-
chr16	30229307	30229308	A01177:42:HHKNYDSX3:2:2123:16975:8970	60	-
chr16	30229309	30229310	A01177:42:HHKNYDSX3:2:1121:18204:36871/1	60	-
chr16	30295617	30295618	A01177:42:HHKNYDSX3:1:1612:15691:11976/1	60	-
chr16	30332653	30332654	A01177:42:HHKNYDSX3:1:1314:2410:9643	60	+
chr16	30463832	30463833	A01177:42:HHKNYDSX3:1:2343:31873:10504	60	+
chr16	30598036	30598037	A01177:42:HHKNYDSX3:2:1261:18855:31798/1	60	+
chr16	30717821	30717822	A01177:42:HHKNYDSX3:2:1263:28926:28980/1	60	+
chr16	33933022	33933023	A01177:42:HHKNYDSX3:1:2678:15293:6652/1	60	+
chr16	34583108	34583109	A01177:42:HHKNYDSX3:2:1556:30581:18599/1	60	-
chr16	46652770	46652771	A01177:42:HHKNYDSX3:1:1263:13711:33505/1	60	+
chr16	46663475	46663476	A01177:42:HHKNYDSX3:1:1525:17598:14810/1	60	-
chr16	46680116	46680117	A01177:42:HHKNYDSX3:1:1322:24216:3505	60	-
chr16	46810372	46810373	A01177:42:HHKNYDSX3:1:2162:22146:20087/1	60	+
chr16	47375362	47375363	A01177:42:HHKNYDSX3:1:1125:5918:19539/1	60	+
chr16	47375364	47375365	A01177:42:HHKNYDSX3:2:2363:4860:2394	60	+
chr16	47440349	47440350	A01177:42:HHKNYDSX3:1:1137:4200:23234/1	60	-
chr16	47475903	47475904	A01177:42:HHKNYDSX3:1:1629:8106:36198	60	+
chr16	47486572	47486573	A01177:42:HHKNYDSX3:1:2470:21983:7373	60	-
chr16	47665287	47665288	A01177:42:HHKNYDSX3:1:1312:2844:20196/1	60	-
chr16	52326029	52326030	A01177:42:HHKNYDSX3:1:1168:5339:4225	60	+
chr16	53145627	53145628	A01177:42:HHKNYDSX3:1:1550:2121:21512/1	60	+
chr16	53500567	53500568	A01177:42:HHKNYDSX3:2:1655:28854:20776/1	60	+
chr16	53664846	53664847	A01177:42:HHKNYDSX3:1:1269:18295:17206/1	60	-
chr16	53666099	53666100	A01177:42:HHKNYDSX3:1:1119:22471:26850/1	60	+
chr16	53717991	53717992	A01177:42:HHKNYDSX3:1:1153:24397:21042/1	60	+
chr16	55616280	55616281	A01177:42:HHKNYDSX3:1:1443:10655:28995/1	60	+
chr16	56809008	56809009	A01177:42:HHKNYDSX3:2:1466:25192:36323/1	60	-
chr16	57793161	57793162	A01177:42:HHKNYDSX3:2:1109:19723:20118	60	-
chr16	61264495	61264496	A01177:42:HHKNYDSX3:2:2254:31195:18067/1	60	-
chr16	66618321	66618322	A01177:42:HHKNYDSX3:2:2473:5819:32769/1	60	+
chr16	67954070	67954071	A01177:42:HHKNYDSX3:1:2510:15745:1924/1	60	+
chr16	68703088	68703089	A01177:42:HHKNYDSX3:1:2514:22896:10739/1	60	+
chr16	68703092	68703093	A01177:42:HHKNYDSX3:1:2108:29622:21543/1	60	+
chr16	68918065	68918066	A01177:42:HHKNYDSX3:1:1230:12563:8061/1	60	-
chr16	68993715	68993716	A01177:42:HHKNYDSX3:1:1105:7853:27367/1	60	-
chr16	69211030	69211031	A01177:42:HHKNYDSX3:1:2235:12192:24267/1	60	+
chr16	69662163	69662164	A01177:42:HHKNYDSX3:1:1121:13286:30545/1	60	+
chr16	70031780	70031781	A01177:42:HHKNYDSX3:1:1132:24948:5087/1	60	-
chr16	70224080	70224081	A01177:42:HHKNYDSX3:1:1276:21242:35681/1	60	+
chr16	70542442	70542443	A01177:42:HHKNYDSX3:1:1273:19425:20008	60	-
chr16	72431301	72431302	A01177:42:HHKNYDSX3:1:1474:5439:31485/1	60	-
chr16	72478107	72478108	A01177:42:HHKNYDSX3:1:1137:23204:3505/1	60	-
chr16	72578186	72578187	A01177:42:HHKNYDSX3:1:2409:2926:4460/1	60	+
chr16	72737718	72737719	A01177:42:HHKNYDSX3:1:1521:27118:35055	60	-
chr16	74882437	74882438	A01177:42:HHKNYDSX3:1:1474:10538:13855/1	60	-
chr16	74894285	74894286	A01177:42:HHKNYDSX3:1:1155:23095:31970/1	60	+
chr16	75066025	75066026	A01177:42:HHKNYDSX3:1:1437:2682:32628/1	60	+
chr16	75133161	75133162	A01177:42:HHKNYDSX3:2:2418:15772:33191/1	60	+
chr16	75323796	75323797	A01177:42:HHKNYDSX3:1:1329:18991:24768/1	60	+
chr16	77226736	77226737	A01177:42:HHKNYDSX3:2:1445:26476:33786/1	60	+
chr16	82067119	82067120	A01177:42:HHKNYDSX3:1:1351:22363:17487/1	60	+
chr16	83526369	83526370	A01177:42:HHKNYDSX3:1:1348:29369:13839/1	60	-
chr16	84812007	84812008	A01177:42:HHKNYDSX3:2:1318:24424:21621/1	60	-
chr16	85812912	85812913	A01177:42:HHKNYDSX3:1:2118:21956:34976	60	-
chr16	87377853	87377854	A01177:42:HHKNYDSX3:1:1336:5773:32878	60	+
chr16	87807867	87807868	A01177:42:HHKNYDSX3:2:1118:17598:12837/1	60	-
chr16	88251130	88251131	A01177:42:HHKNYDSX3:2:2525:23628:18458/1	60	+
chr16	88777446	88777447	A01177:42:HHKNYDSX3:2:1261:8947:12132/1	60	+
chr16	89020936	89020937	A01177:42:HHKNYDSX3:1:1129:17400:27649/1	60	-
chr16	89107783	89107784	A01177:42:HHKNYDSX3:1:1119:22634:12446/1	60	+
chr16	89129318	89129319	A01177:42:HHKNYDSX3:1:1144:16107:36558/1	60	+
chr16	89322382	89322383	A01177:42:HHKNYDSX3:1:1105:13485:8970/1	60	-
chr16	89343939	89343940	A01177:42:HHKNYDSX3:1:1125:23068:21496/1	60	+
chr16	89343940	89343941	A01177:42:HHKNYDSX3:2:1606:15275:29481/1	60	+
chr16	89445897	89445898	A01177:42:HHKNYDSX3:1:1129:20555:26631	60	+
chr16	89714834	89714835	A01177:42:HHKNYDSX3:2:1232:19895:25081	60	+
chr16	89739163	89739164	A01177:42:HHKNYDSX3:1:1534:14696:19053/1	60	-
chr16	89779871	89779872	A01177:42:HHKNYDSX3:1:1113:25518:29340/1	60	+
chr16	89796222	89796223	A01177:42:HHKNYDSX3:2:2428:9444:16250/1	60	-
chr16	89802493	89802494	A01177:42:HHKNYDSX3:2:2118:6117:18317/1	60	+
chr16	89810512	89810513	A01177:42:HHKNYDSX3:2:2113:10637:36980/1	60	-
chr16	89881077	89881078	A01177:42:HHKNYDSX3:2:1431:31430:31407	60	+
chr16	89882918	89882919	A01177:42:HHKNYDSX3:1:2303:7102:8876/1	60	+
chr16	89886939	89886940	A01177:42:HHKNYDSX3:1:1325:15022:1360/1	60	+
chr16	89903140	89903141	A01177:42:HHKNYDSX3:1:1104:22037:27853/1	60	+
chr16	89903141	89903142	A01177:42:HHKNYDSX3:1:1107:18204:15796/1	60	+
chr16	90038160	90038161	A01177:42:HHKNYDSX3:2:1360:8359:12587	60	+
chr17	688268	688269	A01177:42:HHKNYDSX3:2:2340:28935:33004/1	60	-
chr17	697458	697459	A01177:42:HHKNYDSX3:1:1157:3902:24314/1	60	-
chr17	698324	698325	A01177:42:HHKNYDSX3:1:1111:5538:19664/1	60	-
chr17	1253594	1253595	A01177:42:HHKNYDSX3:1:1309:14796:2503	60	+
chr17	1547430	1547431	A01177:42:HHKNYDSX3:1:1230:23384:17848/1	60	-
chr17	1854262	1854263	A01177:42:HHKNYDSX3:1:2413:32461:30968	60	-
chr17	1868119	1868120	A01177:42:HHKNYDSX3:2:1334:24162:4633/1	60	-
chr17	2104757	2104758	A01177:42:HHKNYDSX3:2:1267:27199:1438/1	60	-
chr17	2204617	2204618	A01177:42:HHKNYDSX3:2:2252:13801:7607	60	+
chr17	2236045	2236046	A01177:42:HHKNYDSX3:1:1144:28999:5055/1	60	-
chr17	2328837	2328838	A01177:42:HHKNYDSX3:1:1160:24903:17816	60	+
chr17	2471263	2471264	A01177:42:HHKNYDSX3:1:2128:13883:4022/1	60	+
chr17	2478527	2478528	A01177:42:HHKNYDSX3:1:1210:18177:17754/1	60	+
chr17	2526982	2526983	A01177:42:HHKNYDSX3:1:1544:19967:10676	60	-
chr17	2619116	2619117	A01177:42:HHKNYDSX3:1:1427:20528:19570/1	60	+
chr17	2642000	2642001	A01177:42:HHKNYDSX3:1:1130:28718:36479/1	60	+
chr17	2649196	2649197	A01177:42:HHKNYDSX3:2:1465:4038:6918/1	60	-
chr17	2946849	2946850	A01177:42:HHKNYDSX3:1:1273:32045:24424	60	-
chr17	2961933	2961934	A01177:42:HHKNYDSX3:1:2666:14796:28526/1	60	+
chr17	3820501	3820502	A01177:42:HHKNYDSX3:1:1144:27335:35869/1	60	+
chr17	4066918	4066919	A01177:42:HHKNYDSX3:1:1528:20754:18208	60	-
chr17	4115303	4115304	A01177:42:HHKNYDSX3:1:1118:24749:15640/1	60	+
chr17	4227041	4227042	A01177:42:HHKNYDSX3:1:1120:12102:22701/1	60	+
chr17	4237478	4237479	A01177:42:HHKNYDSX3:1:1167:4544:6230/1	60	-
chr17	4295620	4295621	A01177:42:HHKNYDSX3:1:2318:7129:30780	60	-
chr17	4357596	4357597	A01177:42:HHKNYDSX3:2:1607:7898:9846	60	+
chr17	4647374	4647375	A01177:42:HHKNYDSX3:2:1530:9037:3208	60	-
chr17	4681561	4681562	A01177:42:HHKNYDSX3:1:1138:6515:27586/1	60	+
chr17	4686947	4686948	A01177:42:HHKNYDSX3:2:2655:9218:33019	60	-
chr17	4686948	4686949	A01177:42:HHKNYDSX3:1:1253:31557:22420	60	-
chr17	5407688	5407689	A01177:42:HHKNYDSX3:1:1110:3351:11616/1	60	+
chr17	5641482	5641483	A01177:42:HHKNYDSX3:2:1523:23249:3834	60	-
chr17	6601902	6601903	A01177:42:HHKNYDSX3:1:1128:1362:27023/1	60	+
chr17	6619428	6619429	A01177:42:HHKNYDSX3:1:1117:13729:5541/1	60	-
chr17	7255723	7255724	A01177:42:HHKNYDSX3:1:1626:25247:21950	60	-
chr17	7591451	7591452	A01177:42:HHKNYDSX3:1:2333:13132:5165/1	60	-
chr17	7595515	7595516	A01177:42:HHKNYDSX3:2:2631:29758:14356/1	60	+
chr17	7609243	7609244	A01177:42:HHKNYDSX3:1:1305:12726:3803/1	60	+
chr17	7879989	7879990	A01177:42:HHKNYDSX3:2:1124:31277:2581/1	60	-
chr17	7949016	7949017	A01177:42:HHKNYDSX3:1:1178:31322:6355/1	60	-
chr17	8205454	8205455	A01177:42:HHKNYDSX3:1:1101:30897:7216/1	60	+
chr17	8254794	8254795	A01177:42:HHKNYDSX3:1:1278:2419:11412/1	60	+
chr17	8256730	8256731	A01177:42:HHKNYDSX3:2:2634:19886:20024/1	60	+
chr17	8257697	8257698	A01177:42:HHKNYDSX3:2:1528:7247:16235	60	-
chr17	8260125	8260126	A01177:42:HHKNYDSX3:1:1433:25870:20494/1	60	+
chr17	8593388	8593389	A01177:42:HHKNYDSX3:2:1526:6876:14747/1	60	-
chr17	10156140	10156141	A01177:42:HHKNYDSX3:1:1258:10899:11099/1	60	+
chr17	13820441	13820442	A01177:42:HHKNYDSX3:1:1120:16233:7153/1	60	+
chr17	13830852	13830853	A01177:42:HHKNYDSX3:1:2246:15673:3615/1	60	+
chr17	16069683	16069684	A01177:42:HHKNYDSX3:1:1131:8603:15389/1	60	-
chr17	16078192	16078193	A01177:42:HHKNYDSX3:2:1139:26838:33004	60	-
chr17	16119631	16119632	A01177:42:HHKNYDSX3:1:1141:32904:32111/1	60	+
chr17	17093680	17093681	A01177:42:HHKNYDSX3:1:1107:17906:35916/1	60	-
chr17	17174482	17174483	A01177:42:HHKNYDSX3:1:1102:16749:14685/1	60	+
chr17	17179267	17179268	A01177:42:HHKNYDSX3:2:2572:1325:34413	60	+
chr17	17298966	17298967	A01177:42:HHKNYDSX3:1:1533:8296:21371	60	+
chr17	17729551	17729552	A01177:42:HHKNYDSX3:2:1212:15854:23030	60	+
chr17	18331559	18331560	A01177:42:HHKNYDSX3:2:1467:18032:19946	60	-
chr17	21625815	21625816	A01177:42:HHKNYDSX3:2:1126:32805:33035	60	-
chr17	28101585	28101586	A01177:42:HHKNYDSX3:1:2166:15501:30686/1	60	-
chr17	28130962	28130963	A01177:42:HHKNYDSX3:1:1437:31033:2503/1	60	+
chr17	29404169	29404170	A01177:42:HHKNYDSX3:1:1333:32009:22608/1	60	-
chr17	29488563	29488564	A01177:42:HHKNYDSX3:2:2331:21748:9095/1	60	-
chr17	29675759	29675760	A01177:42:HHKNYDSX3:2:1432:5186:15546/1	60	+
chr17	29709653	29709654	A01177:42:HHKNYDSX3:1:1310:11731:35806/1	60	+
chr17	29715633	29715634	A01177:42:HHKNYDSX3:1:2321:31168:13448/1	60	+
chr17	30141929	30141930	A01177:42:HHKNYDSX3:1:1130:12111:4867/1	60	-
chr17	30170300	30170301	A01177:42:HHKNYDSX3:1:1209:29351:20729	60	+
chr17	30818118	30818119	A01177:42:HHKNYDSX3:1:1105:12436:25254/1	60	+
chr17	31118133	31118134	A01177:42:HHKNYDSX3:1:1104:11397:27179/1	60	+
chr17	31201637	31201638	A01177:42:HHKNYDSX3:1:1420:27868:15499/1	60	+
chr17	31246968	31246969	A01177:42:HHKNYDSX3:1:1123:8052:16658	60	-
chr17	31329694	31329695	A01177:42:HHKNYDSX3:1:1106:30318:27853	60	-
chr17	31946647	31946648	A01177:42:HHKNYDSX3:1:1132:8061:19836/1	60	-
chr17	32362703	32362704	A01177:42:HHKNYDSX3:1:1171:11207:28072/1	60	+
chr17	32366512	32366513	A01177:42:HHKNYDSX3:1:1417:17345:21981/1	60	-
chr17	32379085	32379086	A01177:42:HHKNYDSX3:2:1134:28085:27555/1	60	-
chr17	32406008	32406009	A01177:42:HHKNYDSX3:1:2374:12608:12900	60	-
chr17	33031469	33031470	A01177:42:HHKNYDSX3:1:1405:5041:15421/1	60	+
chr17	35080882	35080883	A01177:42:HHKNYDSX3:1:1219:5439:1642/1	60	+
chr17	35217359	35217360	A01177:42:HHKNYDSX3:1:2321:23303:29105/1	60	-
chr17	35670232	35670233	A01177:42:HHKNYDSX3:2:1357:29568:24392/1	60	+
chr17	37553734	37553735	A01177:42:HHKNYDSX3:2:1122:27471:2691/1	60	+
chr17	37638864	37638865	A01177:42:HHKNYDSX3:2:1552:17173:14481	60	-
chr17	38909633	38909634	A01177:42:HHKNYDSX3:1:1206:24749:31109/1	60	+
chr17	39378467	39378468	A01177:42:HHKNYDSX3:1:1103:13621:15154/1	60	-
chr17	39470368	39470369	A01177:42:HHKNYDSX3:1:1229:14407:8876/1	60	-
chr17	39509211	39509212	A01177:42:HHKNYDSX3:1:1103:30074:14340/1	60	+
chr17	39509212	39509213	A01177:42:HHKNYDSX3:2:1349:28528:7122/1	60	+
chr17	39514097	39514098	A01177:42:HHKNYDSX3:1:1608:27127:12962/1	60	+
chr17	40134432	40134433	A01177:42:HHKNYDSX3:1:2633:11876:1360/1	60	+
chr17	40161118	40161119	A01177:42:HHKNYDSX3:1:2408:24062:3552/1	60	-
chr17	40270997	40270998	A01177:42:HHKNYDSX3:2:2272:20853:6480	60	-
chr17	40640488	40640489	A01177:42:HHKNYDSX3:1:1103:14760:24612/1	60	+
chr17	41850095	41850096	A01177:42:HHKNYDSX3:1:1271:5475:6965/1	60	+
chr17	41956663	41956664	A01177:42:HHKNYDSX3:1:1107:6894:20008/1	60	-
chr17	41976074	41976075	A01177:42:HHKNYDSX3:1:1565:24758:19664	60	-
chr17	42138170	42138171	A01177:42:HHKNYDSX3:2:2176:7654:9267	60	+
chr17	42231679	42231680	A01177:42:HHKNYDSX3:2:2405:32398:21057/1	60	-
chr17	42231681	42231682	A01177:42:HHKNYDSX3:1:1164:22851:28385/1	60	-
chr17	42355015	42355016	A01177:42:HHKNYDSX3:1:1109:25030:1846/1	60	-
chr17	42356004	42356005	A01177:42:HHKNYDSX3:1:1420:24523:31219/1	60	+
chr17	42599982	42599983	A01177:42:HHKNYDSX3:1:1253:23854:32753/1	60	+
chr17	42714208	42714209	A01177:42:HHKNYDSX3:1:1112:16278:32315/1	60	-
chr17	42797377	42797378	A01177:42:HHKNYDSX3:1:1130:22318:29152/1	60	+
chr17	43106025	43106026	A01177:42:HHKNYDSX3:2:2468:31638:8343	60	-
chr17	44448925	44448926	A01177:42:HHKNYDSX3:2:1178:2510:22623	60	+
chr17	44476823	44476824	A01177:42:HHKNYDSX3:1:2149:14371:9690/1	60	-
chr17	44821688	44821689	A01177:42:HHKNYDSX3:2:2159:13304:8500/1	60	-
chr17	44896028	44896029	A01177:42:HHKNYDSX3:1:2443:21142:35853	60	-
chr17	44937029	44937030	A01177:42:HHKNYDSX3:1:1125:30183:32690	60	+
chr17	44937031	44937032	A01177:42:HHKNYDSX3:1:1123:8730:27258	60	+
chr17	45088418	45088419	A01177:42:HHKNYDSX3:1:2110:17336:31109/1	60	+
chr17	45159448	45159449	A01177:42:HHKNYDSX3:1:2472:2410:28087/1	60	-
chr17	47186881	47186882	A01177:42:HHKNYDSX3:1:1326:28510:3208/1	60	-
chr17	48387864	48387865	A01177:42:HHKNYDSX3:1:1232:26765:35634/1	60	-
chr17	48405190	48405191	A01177:42:HHKNYDSX3:1:1426:8874:29794/1	60	-
chr17	49753219	49753220	A01177:42:HHKNYDSX3:1:1119:9155:18067/1	60	-
chr17	49795272	49795273	A01177:42:HHKNYDSX3:2:1456:3287:15765/1	60	-
chr17	49813703	49813704	A01177:42:HHKNYDSX3:1:1123:2555:27680/1	60	-
chr17	49844679	49844680	A01177:42:HHKNYDSX3:1:1403:13693:8891	60	+
chr17	53129391	53129392	A01177:42:HHKNYDSX3:1:2161:2103:29027/1	60	-
chr17	55754398	55754399	A01177:42:HHKNYDSX3:1:1340:22851:29825	60	+
chr17	55864413	55864414	A01177:42:HHKNYDSX3:1:1225:18403:7936/1	60	+
chr17	56839365	56839366	A01177:42:HHKNYDSX3:1:1108:21838:35931/1	60	-
chr17	56942610	56942611	A01177:42:HHKNYDSX3:1:1306:31078:1047/1	60	-
chr17	57520807	57520808	A01177:42:HHKNYDSX3:1:1320:18620:32957/1	60	+
chr17	58313978	58313979	A01177:42:HHKNYDSX3:1:1115:23836:4006/1	60	+
chr17	58806697	58806698	A01177:42:HHKNYDSX3:2:1242:12554:18975	60	-
chr17	58867905	58867906	A01177:42:HHKNYDSX3:1:1201:22363:3834/1	60	-
chr17	58901767	58901768	A01177:42:HHKNYDSX3:1:1641:26829:32550/1	60	-
chr17	59017916	59017917	A01177:42:HHKNYDSX3:1:1105:29957:16266/1	60	+
chr17	59083037	59083038	A01177:42:HHKNYDSX3:1:1671:9019:29418/1	60	-
chr17	59621136	59621137	A01177:42:HHKNYDSX3:1:1275:20311:35133	60	-
chr17	60188469	60188470	A01177:42:HHKNYDSX3:2:2327:5638:14512	60	-
chr17	60211332	60211333	A01177:42:HHKNYDSX3:1:2620:28302:31845	60	-
chr17	60211333	60211334	A01177:42:HHKNYDSX3:1:1156:30120:14888/1	60	-
chr17	60605257	60605258	A01177:42:HHKNYDSX3:1:1511:32570:7263	60	+
chr17	60714574	60714575	A01177:42:HHKNYDSX3:2:2158:27796:10927	60	+
chr17	60798443	60798444	A01177:42:HHKNYDSX3:1:1127:19108:17707	60	-
chr17	60908017	60908018	A01177:42:HHKNYDSX3:2:1543:28022:2675/1	60	-
chr17	60932053	60932054	A01177:42:HHKNYDSX3:1:2224:7247:26318/1	60	+
chr17	61014920	61014921	A01177:42:HHKNYDSX3:2:1304:19759:2362	60	-
chr17	61080274	61080275	A01177:42:HHKNYDSX3:1:1238:32805:1783/1	60	+
chr17	61178860	61178861	A01177:42:HHKNYDSX3:1:1119:14841:17206/1	60	+
chr17	61281347	61281348	A01177:42:HHKNYDSX3:1:2340:8956:36354/1	60	-
chr17	61985906	61985907	A01177:42:HHKNYDSX3:1:1134:29821:23077/1	60	-
chr17	61996231	61996232	A01177:42:HHKNYDSX3:1:1219:22372:2127	60	+
chr17	62002316	62002317	A01177:42:HHKNYDSX3:2:2303:21341:35133/1	60	-
chr17	62046463	62046464	A01177:42:HHKNYDSX3:1:1144:6614:2613/1	60	-
chr17	63073693	63073694	A01177:42:HHKNYDSX3:1:1115:32253:23124/1	60	+
chr17	63073694	63073695	A01177:42:HHKNYDSX3:1:2207:3504:10629	60	+
chr17	63223837	63223838	A01177:42:HHKNYDSX3:1:1104:20799:32972/1	60	+
chr17	63363277	63363278	A01177:42:HHKNYDSX3:1:1270:1714:16986/1	60	+
chr17	63671727	63671728	A01177:42:HHKNYDSX3:1:1118:7166:36886/1	60	-
chr17	63767528	63767529	A01177:42:HHKNYDSX3:1:1159:18756:20259/1	60	+
chr17	63789167	63789168	A01177:42:HHKNYDSX3:2:1122:19714:21418/1	60	-
chr17	64145310	64145311	A01177:42:HHKNYDSX3:2:1106:9688:26506/1	60	+
chr17	64527623	64527624	A01177:42:HHKNYDSX3:1:1170:21043:10692/1	60	-
chr17	64620896	64620897	A01177:42:HHKNYDSX3:1:1359:6424:25770	60	-
chr17	64738599	64738600	A01177:42:HHKNYDSX3:1:1302:14642:21590/1	60	+
chr17	64832892	64832893	A01177:42:HHKNYDSX3:1:1359:31810:19288/1	60	+
chr17	65651889	65651890	A01177:42:HHKNYDSX3:1:2653:26413:6809/1	60	+
chr17	66316849	66316850	A01177:42:HHKNYDSX3:1:1339:1506:17628/1	60	-
chr17	67128536	67128537	A01177:42:HHKNYDSX3:1:1369:13286:15013	60	-
chr17	67156157	67156158	A01177:42:HHKNYDSX3:1:1355:1615:25989/1	60	-
chr17	67180429	67180430	A01177:42:HHKNYDSX3:2:2367:9118:6574	60	-
chr17	67896570	67896571	A01177:42:HHKNYDSX3:1:1141:20907:35415/1	60	-
chr17	67965623	67965624	A01177:42:HHKNYDSX3:2:2468:28899:31250/1	60	+
chr17	68434232	68434233	A01177:42:HHKNYDSX3:1:1125:5412:5635/1	60	+
chr17	68946862	68946863	A01177:42:HHKNYDSX3:2:1414:31548:35963	60	+
chr17	69454014	69454015	A01177:42:HHKNYDSX3:1:1118:2266:12868/1	60	-
chr17	69470126	69470127	A01177:42:HHKNYDSX3:2:1158:29143:29606/1	60	+
chr17	72376032	72376033	A01177:42:HHKNYDSX3:2:2631:19397:1204/1	60	+
chr17	72556354	72556355	A01177:42:HHKNYDSX3:1:2229:11650:15154/1	60	-
chr17	75776959	75776960	A01177:42:HHKNYDSX3:2:1635:25084:14904/1	60	-
chr17	75787425	75787426	A01177:42:HHKNYDSX3:1:1117:14696:4241	60	+
chr17	75787426	75787427	A01177:42:HHKNYDSX3:2:1472:13693:17033	60	+
chr17	75923148	75923149	A01177:42:HHKNYDSX3:1:1610:28067:11083	60	+
chr17	75944143	75944144	A01177:42:HHKNYDSX3:1:2648:5285:1908/1	60	-
chr17	75946042	75946043	A01177:42:HHKNYDSX3:1:1508:22137:18724/1	60	+
chr17	76100735	76100736	A01177:42:HHKNYDSX3:1:1110:10700:11130/1	60	+
chr17	76317449	76317450	A01177:42:HHKNYDSX3:1:2429:14190:14043	60	-
chr17	76331898	76331899	A01177:42:HHKNYDSX3:1:1257:30770:34491/1	60	-
chr17	76338344	76338345	A01177:42:HHKNYDSX3:1:1231:13729:25332/1	60	-
chr17	76338345	76338346	A01177:42:HHKNYDSX3:1:1155:28348:8124/1	60	-
chr17	76749444	76749445	A01177:42:HHKNYDSX3:1:1123:22290:12571/1	60	+
chr17	77460225	77460226	A01177:42:HHKNYDSX3:1:1102:4589:26412/1	60	+
chr17	77460226	77460227	A01177:42:HHKNYDSX3:2:2601:3305:30138/1	60	+
chr17	77460227	77460228	A01177:42:HHKNYDSX3:2:1164:1045:21308/1	60	+
chr17	78009279	78009280	A01177:42:HHKNYDSX3:1:1246:15302:20008/1	60	+
chr17	78037675	78037676	A01177:42:HHKNYDSX3:1:1103:31213:35978/1	60	+
chr17	78065460	78065461	A01177:42:HHKNYDSX3:1:2130:4300:1423/1	60	-
chr17	78066568	78066569	A01177:42:HHKNYDSX3:1:1111:29387:6793/1	60	+
chr17	78087122	78087123	A01177:42:HHKNYDSX3:1:1102:18285:33223/1	60	+
chr17	78087123	78087124	A01177:42:HHKNYDSX3:2:1113:25482:4539	60	+
chr17	78099178	78099179	A01177:42:HHKNYDSX3:1:2205:16514:7012/1	60	-
chr17	78713888	78713889	A01177:42:HHKNYDSX3:1:1462:10628:18239/1	60	-
chr17	78722483	78722484	A01177:42:HHKNYDSX3:1:1106:1452:5447/1	60	-
chr17	78792813	78792814	A01177:42:HHKNYDSX3:1:2378:24786:35493/1	60	-
chr17	78813307	78813308	A01177:42:HHKNYDSX3:1:1101:9055:3458/1	60	-
chr17	80045625	80045626	A01177:42:HHKNYDSX3:2:2612:12011:15969/1	60	+
chr17	80289279	80289280	A01177:42:HHKNYDSX3:1:1120:28113:12727/1	60	-
chr17	80332849	80332850	A01177:42:HHKNYDSX3:1:1120:21215:11083/1	60	+
chr17	80645169	80645170	A01177:42:HHKNYDSX3:1:2527:14778:20071	60	+
chr17	80718448	80718449	A01177:42:HHKNYDSX3:2:1357:14407:30013	60	-
chr17	80739887	80739888	A01177:42:HHKNYDSX3:1:1327:32461:4131	60	+
chr17	80868249	80868250	A01177:42:HHKNYDSX3:1:1308:6045:33411	60	+
chr17	80995505	80995506	A01177:42:HHKNYDSX3:2:2116:20799:21167	60	+
chr17	81607322	81607323	A01177:42:HHKNYDSX3:1:1402:32280:29997	60	-
chr17	81633475	81633476	A01177:42:HHKNYDSX3:1:1105:21404:35305/1	60	-
chr17	81851696	81851697	A01177:42:HHKNYDSX3:2:1424:26033:23907/1	60	-
chr17	81851698	81851699	A01177:42:HHKNYDSX3:2:1403:17201:31187/1	60	-
chr17	81881458	81881459	A01177:42:HHKNYDSX3:1:1548:28736:7138/1	60	+
chr17	81884037	81884038	A01177:42:HHKNYDSX3:1:2478:17924:16250/1	60	+
chr17	82143207	82143208	A01177:42:HHKNYDSX3:1:2207:28239:11976	60	-
chr17	82261637	82261638	A01177:42:HHKNYDSX3:1:1657:29686:29857	60	+
chr17	82270220	82270221	A01177:42:HHKNYDSX3:1:1118:13141:8782/1	60	-
chr17	82271420	82271421	A01177:42:HHKNYDSX3:1:1141:29080:22545/1	60	+
chr17	82406173	82406174	A01177:42:HHKNYDSX3:1:1108:3622:22889/1	60	+
chr17	82406175	82406176	A01177:42:HHKNYDSX3:2:1472:9796:14418/1	60	+
chr17	82474221	82474222	A01177:42:HHKNYDSX3:2:2206:5141:21950	60	-
chr17	82545358	82545359	A01177:42:HHKNYDSX3:1:1115:25084:23171/1	60	+
chr17	82545359	82545360	A01177:42:HHKNYDSX3:1:2316:25527:4899	60	+
chr17	82566119	82566120	A01177:42:HHKNYDSX3:1:1474:17011:1110/1	60	-
chr17	82574227	82574228	A01177:42:HHKNYDSX3:1:1175:16269:11600/1	60	+
chr17	82679337	82679338	A01177:42:HHKNYDSX3:1:1658:15374:34162/1	60	+
chr17	82826757	82826758	A01177:42:HHKNYDSX3:2:2447:31259:30295/1	60	+
chr18	196103	196104	A01177:42:HHKNYDSX3:1:2674:28492:1830/1	60	-
chr18	233908	233909	A01177:42:HHKNYDSX3:2:1275:26051:29951/1	60	-
chr18	7922065	7922066	A01177:42:HHKNYDSX3:1:1257:25003:34867/1	60	-
chr18	8546302	8546303	A01177:42:HHKNYDSX3:1:2415:5249:12774/1	60	+
chr18	8733983	8733984	A01177:42:HHKNYDSX3:1:1150:14940:20134/1	60	+
chr18	9591012	9591013	A01177:42:HHKNYDSX3:1:2352:24460:24189	60	-
chr18	9650113	9650114	A01177:42:HHKNYDSX3:1:1641:3179:11976	60	-
chr18	9923765	9923766	A01177:42:HHKNYDSX3:1:1113:24903:24737/1	60	+
chr18	12802590	12802591	A01177:42:HHKNYDSX3:1:1223:26775:15233/1	60	+
chr18	12819825	12819826	A01177:42:HHKNYDSX3:1:2370:3134:35759/1	60	-
chr18	13036602	13036603	A01177:42:HHKNYDSX3:1:1215:13955:4241/1	60	+
chr18	14681309	14681310	A01177:42:HHKNYDSX3:2:2161:1461:28479	60	+
chr18	20965293	20965294	A01177:42:HHKNYDSX3:1:1310:23728:19445/1	60	+
chr18	21118204	21118205	A01177:42:HHKNYDSX3:1:1605:16595:35837/1	60	+
chr18	21571662	21571663	A01177:42:HHKNYDSX3:1:2164:26549:22420	60	-
chr18	21571663	21571664	A01177:42:HHKNYDSX3:1:1263:22001:8750	60	-
chr18	22468256	22468257	A01177:42:HHKNYDSX3:1:2259:8983:33270	60	-
chr18	22468257	22468258	A01177:42:HHKNYDSX3:1:2123:14235:16939	60	-
chr18	24364716	24364717	A01177:42:HHKNYDSX3:2:1159:6949:1344/1	60	+
chr18	25060346	25060347	A01177:42:HHKNYDSX3:1:2540:19732:6010/1	60	-
chr18	28138486	28138487	A01177:42:HHKNYDSX3:1:1204:29261:13526	60	+
chr18	32543691	32543692	A01177:42:HHKNYDSX3:1:1556:11433:1313	60	-
chr18	35158335	35158336	A01177:42:HHKNYDSX3:1:1652:12463:30655/1	60	+
chr18	35659336	35659337	A01177:42:HHKNYDSX3:1:1250:6189:17221/1	60	+
chr18	35689865	35689866	A01177:42:HHKNYDSX3:1:1177:32334:17472/1	60	-
chr18	35710709	35710710	A01177:42:HHKNYDSX3:1:1131:10908:35916	60	+
chr18	38185658	38185659	A01177:42:HHKNYDSX3:1:1113:19235:12258/1	60	-
chr18	39373234	39373235	A01177:42:HHKNYDSX3:2:2358:30011:23406/1	60	+
chr18	40685229	40685230	A01177:42:HHKNYDSX3:1:2451:12093:15577	60	+
chr18	40908809	40908810	A01177:42:HHKNYDSX3:1:1154:2365:17863/1	60	-
chr18	42893149	42893150	A01177:42:HHKNYDSX3:1:1358:12816:33144	60	+
chr18	44847803	44847804	A01177:42:HHKNYDSX3:1:1102:24831:33943/1	60	+
chr18	47860242	47860243	A01177:42:HHKNYDSX3:1:1121:11315:15139/1	60	+
chr18	47860244	47860245	A01177:42:HHKNYDSX3:1:1511:8594:36886/1	60	+
chr18	47865244	47865245	A01177:42:HHKNYDSX3:1:1105:8115:23187	60	-
chr18	49159976	49159977	A01177:42:HHKNYDSX3:1:1164:21233:13150/1	60	+
chr18	49513601	49513602	A01177:42:HHKNYDSX3:1:2525:3360:33739	60	+
chr18	51374240	51374241	A01177:42:HHKNYDSX3:1:2373:6198:24690/1	60	+
chr18	52004749	52004750	A01177:42:HHKNYDSX3:1:2445:23900:27727/1	60	-
chr18	53091704	53091705	A01177:42:HHKNYDSX3:2:2272:26368:6167	60	-
chr18	56143447	56143448	A01177:42:HHKNYDSX3:1:1176:12228:22451/1	60	+
chr18	58231343	58231344	A01177:42:HHKNYDSX3:1:1547:2446:2848	60	+
chr18	58366524	58366525	A01177:42:HHKNYDSX3:1:2518:8449:17879	60	-
chr18	58366525	58366526	A01177:42:HHKNYDSX3:2:1550:17598:36354/1	60	-
chr18	58850334	58850335	A01177:42:HHKNYDSX3:2:2128:26982:25770	60	+
chr18	60272495	60272496	A01177:42:HHKNYDSX3:2:1219:1732:36119	60	-
chr18	60272497	60272498	A01177:42:HHKNYDSX3:1:2107:26377:26443/1	60	-
chr18	62797714	62797715	A01177:42:HHKNYDSX3:1:1245:30508:31657/1	60	-
chr18	63281913	63281914	A01177:42:HHKNYDSX3:2:2372:20618:26616/1	60	-
chr18	63281915	63281916	A01177:42:HHKNYDSX3:1:1551:21893:36746	60	-
chr18	63359986	63359987	A01177:42:HHKNYDSX3:1:1214:20076:13870/1	60	+
chr18	63990893	63990894	A01177:42:HHKNYDSX3:2:1160:25563:7748/1	60	-
chr18	64633877	64633878	A01177:42:HHKNYDSX3:1:1467:9805:4038	60	-
chr18	65548333	65548334	A01177:42:HHKNYDSX3:1:1452:20509:3286/1	60	+
chr18	65596397	65596398	A01177:42:HHKNYDSX3:1:1430:22535:10895	60	-
chr18	65674769	65674770	A01177:42:HHKNYDSX3:2:1466:5629:1971	60	-
chr18	66325528	66325529	A01177:42:HHKNYDSX3:1:2151:4200:17691/1	60	+
chr18	68699560	68699561	A01177:42:HHKNYDSX3:1:1111:20085:4836/1	60	-
chr18	69859363	69859364	A01177:42:HHKNYDSX3:2:1332:11324:34037/1	60	-
chr18	70327194	70327195	A01177:42:HHKNYDSX3:1:1119:21802:33896/1	60	-
chr18	72314302	72314303	A01177:42:HHKNYDSX3:1:2546:5665:4038/1	60	+
chr18	74368476	74368477	A01177:42:HHKNYDSX3:2:1434:11153:1799/1	60	-
chr18	74845503	74845504	A01177:42:HHKNYDSX3:2:1145:3143:11569	60	-
chr18	78021689	78021690	A01177:42:HHKNYDSX3:1:2434:9408:10739	60	-
chr19	810394	810395	A01177:42:HHKNYDSX3:2:1110:31376:17315/1	60	-
chr19	811007	811008	A01177:42:HHKNYDSX3:1:1338:20546:33129/1	60	+
chr19	1088572	1088573	A01177:42:HHKNYDSX3:2:2521:6081:30279	60	-
chr19	1357823	1357824	A01177:42:HHKNYDSX3:1:2260:27109:14309	60	-
chr19	1357825	1357826	A01177:42:HHKNYDSX3:1:1140:29758:9596/1	60	-
chr19	1423758	1423759	A01177:42:HHKNYDSX3:1:1151:3432:14794/1	60	-
chr19	1428317	1428318	A01177:42:HHKNYDSX3:1:1658:1850:4664/1	60	+
chr19	1484324	1484325	A01177:42:HHKNYDSX3:1:2103:5213:24706/1	60	+
chr19	1596757	1596758	A01177:42:HHKNYDSX3:1:1313:17336:12007/1	60	-
chr19	1953103	1953104	A01177:42:HHKNYDSX3:1:1275:2519:20635	60	-
chr19	2092430	2092431	A01177:42:HHKNYDSX3:1:1167:19931:11459/1	60	-
chr19	2094405	2094406	A01177:42:HHKNYDSX3:1:1140:21034:4946/1	60	+
chr19	2144179	2144180	A01177:42:HHKNYDSX3:1:2228:1108:22451	60	+
chr19	2144412	2144413	A01177:42:HHKNYDSX3:1:1108:17725:27712/1	60	+
chr19	2196388	2196389	A01177:42:HHKNYDSX3:1:1607:22354:36385/1	60	+
chr19	3145077	3145078	A01177:42:HHKNYDSX3:1:1671:32262:27179/1	60	+
chr19	3508621	3508622	A01177:42:HHKNYDSX3:1:2638:16459:17942	60	-
chr19	3509672	3509673	A01177:42:HHKNYDSX3:1:1111:20980:27492/1	60	-
chr19	3549063	3549064	A01177:42:HHKNYDSX3:1:1178:28492:3897/1	60	+
chr19	3549064	3549065	A01177:42:HHKNYDSX3:1:1555:2654:25535/1	60	+
chr19	4238717	4238718	A01177:42:HHKNYDSX3:2:1622:21522:18192	60	+
chr19	4387400	4387401	A01177:42:HHKNYDSX3:1:1523:7925:22921/1	60	+
chr19	4438654	4438655	A01177:42:HHKNYDSX3:1:1105:14362:3067/1	60	-
chr19	4806019	4806020	A01177:42:HHKNYDSX3:2:2107:17987:32330/1	60	-
chr19	5600858	5600859	A01177:42:HHKNYDSX3:1:1107:14841:30420/1	60	+
chr19	5872663	5872664	A01177:42:HHKNYDSX3:1:1441:10095:20102/1	60	-
chr19	5994817	5994818	A01177:42:HHKNYDSX3:1:2248:8657:36902/1	60	-
chr19	6029162	6029163	A01177:42:HHKNYDSX3:1:1109:20491:21950/1	60	+
chr19	6137873	6137874	A01177:42:HHKNYDSX3:1:2278:15049:3129/1	60	+
chr19	6246847	6246848	A01177:42:HHKNYDSX3:1:1117:31873:17957/1	60	+
chr19	6438774	6438775	A01177:42:HHKNYDSX3:1:1658:18304:3850	60	-
chr19	6537457	6537458	A01177:42:HHKNYDSX3:1:2602:11442:16861/1	60	-
chr19	6727162	6727163	A01177:42:HHKNYDSX3:1:2452:7500:13385/1	60	+
chr19	6788005	6788006	A01177:42:HHKNYDSX3:1:2615:29423:24643/1	60	+
chr19	6850828	6850829	A01177:42:HHKNYDSX3:1:2563:9616:26130/1	60	+
chr19	7284159	7284160	A01177:42:HHKNYDSX3:1:1332:6732:33880/1	60	-
chr19	7374458	7374459	A01177:42:HHKNYDSX3:1:2304:3007:11334/1	60	-
chr19	7995554	7995555	A01177:42:HHKNYDSX3:1:1117:11125:14716/1	60	+
chr19	7995972	7995973	A01177:42:HHKNYDSX3:1:1126:14805:14199	60	-
chr19	8195879	8195880	A01177:42:HHKNYDSX3:2:1221:6424:23453/1	60	+
chr19	9065021	9065022	A01177:42:HHKNYDSX3:2:2128:2202:31579	60	+
chr19	9156589	9156590	A01177:42:HHKNYDSX3:1:1362:20446:5776	60	+
chr19	9233900	9233901	A01177:42:HHKNYDSX3:2:2319:5565:18709	60	+
chr19	9366136	9366137	A01177:42:HHKNYDSX3:1:1150:23149:20509/1	60	+
chr19	9659328	9659329	A01177:42:HHKNYDSX3:1:1126:8043:12821/1	60	-
chr19	9707040	9707041	A01177:42:HHKNYDSX3:2:2458:25852:7842	60	-
chr19	9709060	9709061	A01177:42:HHKNYDSX3:1:1277:14814:14685	60	-
chr19	10327016	10327017	A01177:42:HHKNYDSX3:1:1155:15600:1642/1	60	+
chr19	10560378	10560379	A01177:42:HHKNYDSX3:1:1533:3902:17300/1	60	+
chr19	10660206	10660207	A01177:42:HHKNYDSX3:1:1168:5927:14481/1	60	-
chr19	10668635	10668636	A01177:42:HHKNYDSX3:1:1258:5620:31046	60	-
chr19	10783519	10783520	A01177:42:HHKNYDSX3:2:1319:6686:7247/1	60	+
chr19	10981992	10981993	A01177:42:HHKNYDSX3:1:1125:17463:26944/1	60	-
chr19	11109508	11109509	A01177:42:HHKNYDSX3:1:1219:31919:12148/1	60	-
chr19	11122987	11122988	A01177:42:HHKNYDSX3:1:2648:20690:8703/1	60	-
chr19	12040252	12040253	A01177:42:HHKNYDSX3:2:2376:1768:2268	60	-
chr19	12176729	12176730	A01177:42:HHKNYDSX3:1:1329:23565:35039/1	60	-
chr19	12283010	12283011	A01177:42:HHKNYDSX3:1:1558:11794:24643/1	60	+
chr19	12433569	12433570	A01177:42:HHKNYDSX3:1:1165:10538:3396/1	60	+
chr19	12435524	12435525	A01177:42:HHKNYDSX3:1:1116:8160:13808/1	60	+
chr19	12609034	12609035	A01177:42:HHKNYDSX3:1:1108:30427:12884/1	60	-
chr19	12852277	12852278	A01177:42:HHKNYDSX3:2:2178:5249:10739/1	60	+
chr19	14175696	14175697	A01177:42:HHKNYDSX3:1:1128:17327:26083/1	60	-
chr19	14414750	14414751	A01177:42:HHKNYDSX3:2:1147:28583:33677	60	+
chr19	14743026	14743027	A01177:42:HHKNYDSX3:1:2471:25211:24799/1	60	-
chr19	15092920	15092921	A01177:42:HHKNYDSX3:1:1411:32334:9518	60	+
chr19	15286998	15286999	A01177:42:HHKNYDSX3:1:1143:26720:20619/1	60	-
chr19	15412360	15412361	A01177:42:HHKNYDSX3:1:1657:2944:7686	60	-
chr19	15627614	15627615	A01177:42:HHKNYDSX3:1:2315:30852:19601	60	-
chr19	15864958	15864959	A01177:42:HHKNYDSX3:1:2242:20166:2534/1	60	-
chr19	15864960	15864961	A01177:42:HHKNYDSX3:1:1102:6289:19523/1	60	-
chr19	16059632	16059633	A01177:42:HHKNYDSX3:2:2141:9661:4225/1	60	-
chr19	16391462	16391463	A01177:42:HHKNYDSX3:1:1268:24596:21825/1	60	+
chr19	16610649	16610650	A01177:42:HHKNYDSX3:1:1124:28601:1204/1	60	+
chr19	16650151	16650152	A01177:42:HHKNYDSX3:1:1451:18756:6417/1	60	+
chr19	17169070	17169071	A01177:42:HHKNYDSX3:1:2175:13331:1564/1	60	-
chr19	18550545	18550546	A01177:42:HHKNYDSX3:1:2112:27552:10254	60	-
chr19	19401367	19401368	A01177:42:HHKNYDSX3:2:1665:13313:27806	60	+
chr19	20541947	20541948	A01177:42:HHKNYDSX3:1:1222:6994:6840/1	60	-
chr19	21053270	21053271	A01177:42:HHKNYDSX3:2:1313:17553:21277/1	60	-
chr19	21551934	21551935	A01177:42:HHKNYDSX3:1:1646:30409:25285	60	-
chr19	21566657	21566658	A01177:42:HHKNYDSX3:1:2138:31069:11584	60	+
chr19	24333382	24333383	A01177:42:HHKNYDSX3:1:2356:19289:18333/1	60	+
chr19	24333387	24333388	A01177:42:HHKNYDSX3:1:1259:21603:24940/1	60	+
chr19	28150890	28150891	A01177:42:HHKNYDSX3:1:2145:29803:34100/1	60	-
chr19	30002336	30002337	A01177:42:HHKNYDSX3:2:2440:23430:28635	60	-
chr19	30031282	30031283	A01177:42:HHKNYDSX3:1:1163:27028:5055/1	60	+
chr19	33122093	33122094	A01177:42:HHKNYDSX3:1:2222:21730:12853	60	-
chr19	34028823	34028824	A01177:42:HHKNYDSX3:2:2404:8124:27868	60	+
chr19	34434179	34434180	A01177:42:HHKNYDSX3:1:1343:9543:11130	60	-
chr19	34434181	34434182	A01177:42:HHKNYDSX3:1:2354:13476:9768	60	-
chr19	34437468	34437469	A01177:42:HHKNYDSX3:1:2308:20374:13917/1	60	+
chr19	34456597	34456598	A01177:42:HHKNYDSX3:1:1263:6388:11647/1	60	-
chr19	34992103	34992104	A01177:42:HHKNYDSX3:1:2263:6325:5650	60	+
chr19	35631529	35631530	A01177:42:HHKNYDSX3:1:2424:12563:25817	60	-
chr19	35651007	35651008	A01177:42:HHKNYDSX3:1:1454:10990:34741/1	60	-
chr19	35659276	35659277	A01177:42:HHKNYDSX3:1:1171:29351:16282/1	60	+
chr19	36000744	36000745	A01177:42:HHKNYDSX3:1:1260:25093:26287/1	60	-
chr19	36069883	36069884	A01177:42:HHKNYDSX3:1:1111:9182:21966/1	60	+
chr19	36349873	36349874	A01177:42:HHKNYDSX3:1:1130:16568:22044	60	-
chr19	36848758	36848759	A01177:42:HHKNYDSX3:1:2678:29161:13479	60	-
chr19	37193057	37193058	A01177:42:HHKNYDSX3:1:1556:27489:35227/1	60	+
chr19	37616255	37616256	A01177:42:HHKNYDSX3:1:1537:5466:28745	60	+
chr19	38558643	38558644	A01177:42:HHKNYDSX3:2:1531:13178:22435	60	-
chr19	38658523	38658524	A01177:42:HHKNYDSX3:1:1209:28818:24345/1	60	+
chr19	39372706	39372707	A01177:42:HHKNYDSX3:1:1120:5430:11021/1	60	-
chr19	39374812	39374813	A01177:42:HHKNYDSX3:1:1301:7826:29888/1	60	+
chr19	39446563	39446564	A01177:42:HHKNYDSX3:2:1166:26802:16376	60	+
chr19	39446564	39446565	A01177:42:HHKNYDSX3:1:2504:12500:29904	60	+
chr19	39984371	39984372	A01177:42:HHKNYDSX3:1:1118:23854:29183/1	60	-
chr19	40005128	40005129	A01177:42:HHKNYDSX3:2:2471:28890:28510	60	+
chr19	40081715	40081716	A01177:42:HHKNYDSX3:2:2507:22562:20713/1	60	-
chr19	41312639	41312640	A01177:42:HHKNYDSX3:1:1108:30960:35947/1	60	+
chr19	41348777	41348778	A01177:42:HHKNYDSX3:1:2336:7762:1752	60	+
chr19	41888626	41888627	A01177:42:HHKNYDSX3:1:1108:32389:34225/1	60	-
chr19	42274544	42274545	A01177:42:HHKNYDSX3:1:1126:26594:4178	60	+
chr19	42485854	42485855	A01177:42:HHKNYDSX3:2:2602:23637:8735/1	60	-
chr19	42512950	42512951	A01177:42:HHKNYDSX3:1:2608:29423:7858	60	-
chr19	43488028	43488029	A01177:42:HHKNYDSX3:1:1256:21386:29011/1	60	-
chr19	43574099	43574100	A01177:42:HHKNYDSX3:1:1132:16215:12352/1	60	+
chr19	43842056	43842057	A01177:42:HHKNYDSX3:2:1650:16776:18302	60	-
chr19	44296632	44296633	A01177:42:HHKNYDSX3:1:1116:21685:36479/1	60	+
chr19	45044170	45044171	A01177:42:HHKNYDSX3:1:1124:32380:5744/1	60	+
chr19	45129761	45129762	A01177:42:HHKNYDSX3:2:1143:23601:7576/1	60	-
chr19	45377807	45377808	A01177:42:HHKNYDSX3:1:2469:23963:24956	60	+
chr19	45700856	45700857	A01177:42:HHKNYDSX3:1:1515:14262:18552/1	60	+
chr19	45701073	45701074	A01177:42:HHKNYDSX3:1:1221:2067:33254	60	+
chr19	45729515	45729516	A01177:42:HHKNYDSX3:1:1204:1235:19977	60	+
chr19	45847122	45847123	A01177:42:HHKNYDSX3:1:1215:18313:17519	60	+
chr19	46364830	46364831	A01177:42:HHKNYDSX3:2:2649:17309:15436/1	60	+
chr19	46364831	46364832	A01177:42:HHKNYDSX3:2:1159:19235:18677	60	+
chr19	46380495	46380496	A01177:42:HHKNYDSX3:1:1162:8748:34867/1	60	-
chr19	46540230	46540231	A01177:42:HHKNYDSX3:2:2146:28203:22310/1	60	+
chr19	46711085	46711086	A01177:42:HHKNYDSX3:2:2458:3757:8124/1	60	-
chr19	46887211	46887212	A01177:42:HHKNYDSX3:1:1422:1886:5697/1	60	+
chr19	47037276	47037277	A01177:42:HHKNYDSX3:1:1322:8386:14450	60	-
chr19	47163245	47163246	A01177:42:HHKNYDSX3:1:1430:6153:32252	60	-
chr19	48109366	48109367	A01177:42:HHKNYDSX3:2:1650:20835:21668/1	60	-
chr19	48124435	48124436	A01177:42:HHKNYDSX3:1:1643:12816:21371	60	-
chr19	48211742	48211743	A01177:42:HHKNYDSX3:1:1345:7572:12821/1	60	+
chr19	48212149	48212150	A01177:42:HHKNYDSX3:1:2616:28791:36511	60	-
chr19	48244877	48244878	A01177:42:HHKNYDSX3:1:2677:22218:19147/1	60	+
chr19	48885085	48885086	A01177:42:HHKNYDSX3:1:2175:30626:18521/1	60	+
chr19	49004839	49004840	A01177:42:HHKNYDSX3:2:1408:5312:24972	60	+
chr19	49208352	49208353	A01177:42:HHKNYDSX3:1:1444:31494:6965/1	60	-
chr19	49483165	49483166	A01177:42:HHKNYDSX3:1:1266:25536:29778/1	60	-
chr19	49540924	49540925	A01177:42:HHKNYDSX3:1:1136:26196:33739	60	+
chr19	49564058	49564059	A01177:42:HHKNYDSX3:2:1156:29432:9815/1	60	-
chr19	49605175	49605176	A01177:42:HHKNYDSX3:1:1404:12274:10222	60	-
chr19	49608119	49608120	A01177:42:HHKNYDSX3:2:2468:4797:11835	60	-
chr19	49608899	49608900	A01177:42:HHKNYDSX3:1:1232:10022:35321/1	60	-
chr19	49609247	49609248	A01177:42:HHKNYDSX3:1:2465:31675:13573/1	60	+
chr19	49609249	49609250	A01177:42:HHKNYDSX3:2:2435:27398:16470	60	+
chr19	49648468	49648469	A01177:42:HHKNYDSX3:1:1407:1515:16924/1	60	-
chr19	49839509	49839510	A01177:42:HHKNYDSX3:1:1466:15248:2253/1	60	-
chr19	49842225	49842226	A01177:42:HHKNYDSX3:1:2141:20003:11616	60	-
chr19	49853046	49853047	A01177:42:HHKNYDSX3:1:1101:26784:26991/1	60	+
chr19	49925878	49925879	A01177:42:HHKNYDSX3:1:2214:20862:1485/1	60	+
chr19	50802256	50802257	A01177:42:HHKNYDSX3:2:1231:11053:34225	60	-
chr19	50802257	50802258	A01177:42:HHKNYDSX3:2:1668:8486:10426/1	60	-
chr19	51408027	51408028	A01177:42:HHKNYDSX3:2:1139:13575:30859/1	60	+
chr19	51845214	51845215	A01177:42:HHKNYDSX3:1:2151:22905:21872	60	+
chr19	52579308	52579309	A01177:42:HHKNYDSX3:1:1162:29008:10238/1	60	-
chr19	53437458	53437459	A01177:42:HHKNYDSX3:1:1104:24216:17002/1	60	+
chr19	53528421	53528422	A01177:42:HHKNYDSX3:1:2227:21775:15624/1	60	+
chr19	53534569	53534570	A01177:42:HHKNYDSX3:1:2437:14308:21042/1	60	-
chr19	53713773	53713774	A01177:42:HHKNYDSX3:2:2174:18575:24048/1	60	-
chr19	53796913	53796914	A01177:42:HHKNYDSX3:1:2309:12120:3067	60	+
chr19	55233220	55233221	A01177:42:HHKNYDSX3:2:1640:27787:34804	60	-
chr19	55236878	55236879	A01177:42:HHKNYDSX3:1:1158:22218:36464/1	60	+
chr19	55291191	55291192	A01177:42:HHKNYDSX3:1:1207:18511:28291/1	60	-
chr19	55507587	55507588	A01177:42:HHKNYDSX3:1:2178:20672:29747	60	+
chr19	57825407	57825408	A01177:42:HHKNYDSX3:1:1142:10700:31673/1	60	+
chr19	57884170	57884171	A01177:42:HHKNYDSX3:1:1173:3992:6965	60	-
chr19	58389825	58389826	A01177:42:HHKNYDSX3:1:1134:5837:27007	60	+
chr2	997205	997206	A01177:42:HHKNYDSX3:1:1101:25907:35305/1	60	+
chr2	2175582	2175583	A01177:42:HHKNYDSX3:1:1308:19262:5102	60	-
[truncated: 2,115 more rows]
