# Supplementary material for: HIV-1 capsid stability enables inositol phosphate-independent infection of target cells and promotes integration into genes
Source: PLoS Pathog. 2023 Jun 2;19(6):e1011423. doi: 10.1371/journal.ppat.1011423 (PMC10266667; doi:10.1371/journal.ppat.1011423)
Supplement: S3 Data — (TAR.GZ) [file ppat.1011423.s014.tar.gz › IPPK_KO/CA_Q219A/Unique_hg38_integration_sites/7845-GS-3.bed]

chr1	1264562	1264563	A01177:42:HHKNYDSX3:2:2635:25681:23954	60	-
chr1	1372867	1372868	A01177:42:HHKNYDSX3:2:1278:4399:11647/1	60	-
chr1	1408594	1408595	A01177:42:HHKNYDSX3:1:2657:2763:22310/1	60	-
chr1	1408596	1408597	A01177:42:HHKNYDSX3:1:1140:26304:12070/1	60	-
chr1	1424156	1424157	A01177:42:HHKNYDSX3:2:2264:12029:22889/1	60	-
chr1	1645878	1645879	A01177:42:HHKNYDSX3:2:1106:13404:8422/1	60	-
chr1	1715725	1715726	A01177:42:HHKNYDSX3:2:1228:28917:29872	60	+
chr1	1719403	1719404	A01177:42:HHKNYDSX3:1:1209:24352:14325/1	60	+
chr1	6225264	6225265	A01177:42:HHKNYDSX3:2:1352:6189:36198/1	60	+
chr1	8145022	8145023	A01177:42:HHKNYDSX3:1:2162:8522:11052	60	-
chr1	9727970	9727971	A01177:42:HHKNYDSX3:1:2538:6994:2394	60	+
chr1	10732177	10732178	A01177:42:HHKNYDSX3:2:1538:28004:19492/1	60	-
chr1	12260473	12260474	A01177:42:HHKNYDSX3:1:1145:4173:25692/1	60	-
chr1	15875522	15875523	A01177:42:HHKNYDSX3:1:1209:28067:2253	60	+
chr1	16284049	16284050	A01177:42:HHKNYDSX3:1:1117:31439:11443/1	60	+
chr1	16416671	16416672	A01177:42:HHKNYDSX3:1:2523:26115:31031/1	60	-
chr1	16945083	16945084	A01177:42:HHKNYDSX3:2:1172:31557:22232/1	60	-
chr1	19859815	19859816	A01177:42:HHKNYDSX3:2:1654:27733:26193/1	60	+
chr1	20942658	20942659	A01177:42:HHKNYDSX3:2:1612:19099:29089/1	60	+
chr1	21109233	21109234	A01177:42:HHKNYDSX3:2:1672:21938:12806	60	+
chr1	21232720	21232721	A01177:42:HHKNYDSX3:2:1128:6885:36307/1	60	+
chr1	23040746	23040747	A01177:42:HHKNYDSX3:1:1111:23683:6402/1	60	+
chr1	23290479	23290480	A01177:42:HHKNYDSX3:1:1121:25057:33646	60	+
chr1	23753638	23753639	A01177:42:HHKNYDSX3:1:1635:8947:32988	60	+
chr1	24355995	24355996	A01177:42:HHKNYDSX3:2:2641:8214:14904/1	60	-
chr1	24449533	24449534	A01177:42:HHKNYDSX3:1:1163:24560:32346/1	60	-
chr1	25256676	25256677	A01177:42:HHKNYDSX3:1:1150:7627:4085	60	+
chr1	26237452	26237453	A01177:42:HHKNYDSX3:1:1107:16125:3364/1	60	-
chr1	27466325	27466326	A01177:42:HHKNYDSX3:1:1559:3748:31876	60	-
chr1	28035114	28035115	A01177:42:HHKNYDSX3:2:2528:15528:7999/1	60	+
chr1	28226424	28226425	A01177:42:HHKNYDSX3:1:2342:23375:22592/1	60	+
chr1	31865703	31865704	A01177:42:HHKNYDSX3:1:2314:23167:16188/1	60	+
chr1	31931427	31931428	A01177:42:HHKNYDSX3:1:1536:20826:19053/1	60	-
chr1	35532965	35532966	A01177:42:HHKNYDSX3:1:2653:30517:5713/1	60	+
chr1	35999216	35999217	A01177:42:HHKNYDSX3:2:1178:20039:9079/1	60	-
chr1	36260092	36260093	A01177:42:HHKNYDSX3:2:2633:21621:18364/1	60	-
chr1	38119959	38119960	A01177:42:HHKNYDSX3:1:1663:26151:28275	60	-
chr1	42385746	42385747	A01177:42:HHKNYDSX3:1:2101:8892:18897	60	-
chr1	43379484	43379485	A01177:42:HHKNYDSX3:1:1262:9055:30483	60	-
chr1	43574082	43574083	A01177:42:HHKNYDSX3:2:2114:30915:7811/1	60	+
chr1	43833329	43833330	A01177:42:HHKNYDSX3:1:1260:31901:36417/1	60	+
chr1	44452424	44452425	A01177:42:HHKNYDSX3:2:1114:7464:4147/1	60	-
chr1	44896048	44896049	A01177:42:HHKNYDSX3:2:1469:1542:12680	60	+
chr1	51285781	51285782	A01177:42:HHKNYDSX3:1:1357:8413:32690/1	60	-
chr1	51742286	51742287	A01177:42:HHKNYDSX3:1:2607:7925:2033	60	-
chr1	52200962	52200963	A01177:42:HHKNYDSX3:1:2232:7762:26052/1	60	-
chr1	52288902	52288903	A01177:42:HHKNYDSX3:1:1125:7979:19225	60	+
chr1	52419863	52419864	A01177:42:HHKNYDSX3:1:1115:10022:20948	60	-
chr1	52512845	52512846	A01177:42:HHKNYDSX3:1:2215:28456:1642	60	+
chr1	55257408	55257409	A01177:42:HHKNYDSX3:2:1264:20311:33912/1	60	+
chr1	58487014	58487015	A01177:42:HHKNYDSX3:1:1417:3631:18928/1	60	+
chr1	59522089	59522090	A01177:42:HHKNYDSX3:1:1177:2266:18881/1	60	-
chr1	60945040	60945041	A01177:42:HHKNYDSX3:2:2502:26512:14309/1	60	-
chr1	61097892	61097893	A01177:42:HHKNYDSX3:1:1175:3965:31532/1	60	+
chr1	63618718	63618719	A01177:42:HHKNYDSX3:1:1138:5113:21527/1	60	-
chr1	65592865	65592866	A01177:42:HHKNYDSX3:1:2162:23610:12853/1	60	+
chr1	67266056	67266057	A01177:42:HHKNYDSX3:1:1105:14814:10019/1	60	+
chr1	73809161	73809162	A01177:42:HHKNYDSX3:2:1138:20934:25723/1	60	-
chr1	73853200	73853201	A01177:42:HHKNYDSX3:1:1120:11288:1908/1	60	-
chr1	75421746	75421747	A01177:42:HHKNYDSX3:1:1544:24469:36104/1	60	-
chr1	75442962	75442963	A01177:42:HHKNYDSX3:1:1474:12337:11898/1	60	+
chr1	75442963	75442964	A01177:42:HHKNYDSX3:1:1546:3405:4319	60	+
chr1	84585059	84585060	A01177:42:HHKNYDSX3:2:1337:31232:16282/1	60	+
chr1	90919508	90919509	A01177:42:HHKNYDSX3:1:1515:4417:28808/1	60	+
chr1	92334252	92334253	A01177:42:HHKNYDSX3:1:1150:21676:21840/1	60	-
chr1	93557674	93557675	A01177:42:HHKNYDSX3:1:1516:27534:5619/1	60	+
chr1	98248152	98248153	A01177:42:HHKNYDSX3:1:1129:10438:20040/1	60	-
chr1	98477233	98477234	A01177:42:HHKNYDSX3:1:1262:26603:15562	60	+
chr1	99920694	99920695	A01177:42:HHKNYDSX3:2:2232:20627:19554	60	-
chr1	103227776	103227777	A01177:42:HHKNYDSX3:1:1231:18837:10598/1	60	-
chr1	104428278	104428279	A01177:42:HHKNYDSX3:1:1161:26440:15060	60	+
chr1	105849535	105849536	A01177:42:HHKNYDSX3:1:1152:14470:29559/1	60	+
chr1	106461219	106461220	A01177:42:HHKNYDSX3:1:2542:7600:2660/1	60	-
chr1	109023268	109023269	A01177:42:HHKNYDSX3:1:1417:19072:36088/1	60	-
chr1	110016591	110016592	A01177:42:HHKNYDSX3:1:1149:22019:27101/1	60	-
chr1	111127070	111127071	A01177:42:HHKNYDSX3:1:2209:31602:13166	60	-
chr1	111185327	111185328	A01177:42:HHKNYDSX3:1:1104:3848:5149/1	60	-
chr1	114356536	114356537	A01177:42:HHKNYDSX3:2:1227:6632:5181/1	60	-
chr1	119727801	119727802	A01177:42:HHKNYDSX3:2:2470:28248:8703	60	-
chr1	125180434	125180435	A01177:42:HHKNYDSX3:1:1673:31259:11318/1	60	-
chr1	145093357	145093358	A01177:42:HHKNYDSX3:1:1431:18403:19805/1	60	+
chr1	145093358	145093359	A01177:42:HHKNYDSX3:1:1645:19009:16313	60	+
chr1	148639573	148639574	A01177:42:HHKNYDSX3:1:1347:29830:4178/1	60	+
chr1	150703608	150703609	A01177:42:HHKNYDSX3:1:1208:16523:19993	60	-
chr1	151232948	151232949	A01177:42:HHKNYDSX3:1:2536:21522:14090/1	60	-
chr1	151686179	151686180	A01177:42:HHKNYDSX3:1:1123:16342:10379/1	60	-
chr1	155481815	155481816	A01177:42:HHKNYDSX3:1:1365:19379:11631/1	60	-
chr1	155521657	155521658	A01177:42:HHKNYDSX3:2:1328:23231:19304/1	60	-
chr1	156061879	156061880	A01177:42:HHKNYDSX3:2:2454:8088:30467/1	60	-
chr1	160499800	160499801	A01177:42:HHKNYDSX3:2:2363:27416:1094	60	-
chr1	160499802	160499803	A01177:42:HHKNYDSX3:1:1145:14669:26396/1	60	-
chr1	161918194	161918195	A01177:42:HHKNYDSX3:1:1407:3658:13620	60	+
chr1	164155426	164155427	A01177:42:HHKNYDSX3:1:1104:20537:27665	60	-
chr1	166867812	166867813	A01177:42:HHKNYDSX3:1:1213:14118:7654/1	60	-
chr1	167948379	167948380	A01177:42:HHKNYDSX3:1:2343:32940:26099	60	-
chr1	167948380	167948381	A01177:42:HHKNYDSX3:1:1115:29261:6511/1	60	-
chr1	169610745	169610746	A01177:42:HHKNYDSX3:2:2220:23321:6151/1	60	-
chr1	169971191	169971192	A01177:42:HHKNYDSX3:1:1153:9426:31407/1	60	-
chr1	171596575	171596576	A01177:42:HHKNYDSX3:1:1120:28158:36542/1	60	-
chr1	172557192	172557193	A01177:42:HHKNYDSX3:1:1108:10890:34162/1	60	+
chr1	174291466	174291467	A01177:42:HHKNYDSX3:1:1178:24153:14575/1	60	-
chr1	176083474	176083475	A01177:42:HHKNYDSX3:1:1356:31620:26788	60	-
chr1	178650596	178650597	A01177:42:HHKNYDSX3:1:1364:18403:20306/1	60	+
chr1	179085302	179085303	A01177:42:HHKNYDSX3:1:1675:3540:14638	60	-
chr1	180694616	180694617	A01177:42:HHKNYDSX3:1:1139:16197:4679/1	60	+
chr1	180694617	180694618	A01177:42:HHKNYDSX3:1:1468:28149:25942	60	+
chr1	182294297	182294298	A01177:42:HHKNYDSX3:1:2553:25229:11240/1	60	+
chr1	183776351	183776352	A01177:42:HHKNYDSX3:1:2521:18837:15890/1	60	+
chr1	184526263	184526264	A01177:42:HHKNYDSX3:1:2418:2564:15577	60	-
chr1	187160337	187160338	A01177:42:HHKNYDSX3:1:1436:10194:8813/1	60	+
chr1	189831873	189831874	A01177:42:HHKNYDSX3:1:1106:4906:7858/1	60	-
chr1	192190047	192190048	A01177:42:HHKNYDSX3:2:1259:1090:2253/1	60	+
chr1	192312624	192312625	A01177:42:HHKNYDSX3:2:2546:11017:17628/1	60	+
chr1	193253578	193253579	A01177:42:HHKNYDSX3:1:1164:5077:8938/1	60	+
chr1	193711710	193711711	A01177:42:HHKNYDSX3:1:1278:31476:35556	60	-
chr1	197168090	197168091	A01177:42:HHKNYDSX3:1:1158:21178:1626/1	60	+
chr1	197683710	197683711	A01177:42:HHKNYDSX3:1:2259:15700:5478	60	+
chr1	200025541	200025542	A01177:42:HHKNYDSX3:1:1310:10348:12868	60	+
chr1	201843407	201843408	A01177:42:HHKNYDSX3:2:2470:2781:26381	60	+
chr1	202360634	202360635	A01177:42:HHKNYDSX3:2:2508:2862:21010/1	60	+
chr1	208155380	208155381	A01177:42:HHKNYDSX3:2:1206:31006:35681	60	-
chr1	209587751	209587752	A01177:42:HHKNYDSX3:1:1178:24957:12994/1	60	-
chr1	209887603	209887604	A01177:42:HHKNYDSX3:2:2303:8838:3458/1	60	-
chr1	214932241	214932242	A01177:42:HHKNYDSX3:1:1264:15148:8531/1	60	-
chr1	219132520	219132521	A01177:42:HHKNYDSX3:1:1106:15365:28667/1	60	-
chr1	225982053	225982054	A01177:42:HHKNYDSX3:2:1266:20943:5165	60	-
chr1	226173386	226173387	A01177:42:HHKNYDSX3:1:1168:30499:28917/1	60	-
chr1	226262740	226262741	A01177:42:HHKNYDSX3:1:1101:30083:22999	60	-
chr1	226267937	226267938	A01177:42:HHKNYDSX3:1:1138:26702:4648/1	60	+
chr1	226267938	226267939	A01177:42:HHKNYDSX3:2:1352:24578:6449	60	+
chr1	227653833	227653834	A01177:42:HHKNYDSX3:1:2677:23059:28995	60	-
chr1	227818496	227818497	A01177:42:HHKNYDSX3:2:1327:29451:5588	60	-
chr1	228490456	228490457	A01177:42:HHKNYDSX3:1:1150:20862:16266/1	60	-
chr1	228491465	228491466	A01177:42:HHKNYDSX3:1:1108:12870:33552/1	60	+
chr1	228491467	228491468	A01177:42:HHKNYDSX3:1:1148:27579:22294/1	60	+
chr1	228491793	228491794	A01177:42:HHKNYDSX3:1:1451:28944:17613/1	60	-
chr1	228496426	228496427	A01177:42:HHKNYDSX3:1:1104:26675:7858/1	60	+
chr1	229471858	229471859	A01177:42:HHKNYDSX3:1:2458:17445:29136	60	+
chr1	229608704	229608705	A01177:42:HHKNYDSX3:2:1436:7627:7341/1	60	+
chr1	231351459	231351460	A01177:42:HHKNYDSX3:1:1128:27905:31125/1	60	+
chr1	232495336	232495337	A01177:42:HHKNYDSX3:2:1605:29803:13589/1	60	-
chr1	233264326	233264327	A01177:42:HHKNYDSX3:1:2313:10664:20650/1	60	+
chr1	236292970	236292971	A01177:42:HHKNYDSX3:1:1311:15899:15906/1	60	+
chr1	236450706	236450707	A01177:42:HHKNYDSX3:1:2251:15835:10347	60	-
chr1	237629736	237629737	A01177:42:HHKNYDSX3:1:1106:11469:30530/1	60	+
chr1	241866343	241866344	A01177:42:HHKNYDSX3:1:1245:8847:18693/1	60	-
chr1	246564948	246564949	A01177:42:HHKNYDSX3:2:1602:8214:29528/1	60	-
chr1	246630794	246630795	A01177:42:HHKNYDSX3:2:1670:15519:35728/1	60	+
chr1	247572147	247572148	A01177:42:HHKNYDSX3:1:1642:12608:3067	60	+
chr10	2657252	2657253	A01177:42:HHKNYDSX3:2:2478:23945:4351/1	60	-
chr10	6027247	6027248	A01177:42:HHKNYDSX3:1:1359:3685:24909/1	60	+
chr10	6508100	6508101	A01177:42:HHKNYDSX3:1:1107:24758:7200/1	60	-
chr10	10963291	10963292	A01177:42:HHKNYDSX3:1:1246:13386:27837/1	60	+
chr10	21599653	21599654	A01177:42:HHKNYDSX3:1:1166:30779:30436	60	-
chr10	21685135	21685136	A01177:42:HHKNYDSX3:1:1104:6433:26850/1	60	-
chr10	22330297	22330298	A01177:42:HHKNYDSX3:1:2639:16089:32362	60	-
chr10	22696019	22696020	A01177:42:HHKNYDSX3:2:2459:15058:14857	60	-
chr10	26764649	26764650	A01177:42:HHKNYDSX3:1:1118:6741:7404	60	+
chr10	27029600	27029601	A01177:42:HHKNYDSX3:1:1152:6605:31093	60	+
chr10	28222726	28222727	A01177:42:HHKNYDSX3:1:2539:12689:26506/1	60	-
chr10	28954093	28954094	A01177:42:HHKNYDSX3:1:1132:28754:2754/1	60	-
chr10	29474874	29474875	A01177:42:HHKNYDSX3:2:2341:2311:11224	60	+
chr10	32467276	32467277	A01177:42:HHKNYDSX3:1:1460:5285:11929	60	+
chr10	35075818	35075819	A01177:42:HHKNYDSX3:1:1457:21685:31407	60	-
chr10	36752404	36752405	A01177:42:HHKNYDSX3:1:2611:7066:36276	60	+
chr10	37795488	37795489	A01177:42:HHKNYDSX3:1:2307:28592:26334	60	+
chr10	46026547	46026548	A01177:42:HHKNYDSX3:1:1646:26386:18693/1	60	+
chr10	49486252	49486253	A01177:42:HHKNYDSX3:1:1307:21269:9518/1	60	-
chr10	62249933	62249934	A01177:42:HHKNYDSX3:1:1230:20085:2926/1	60	+
chr10	68264375	68264376	A01177:42:HHKNYDSX3:2:1243:19117:6292	60	+
chr10	68386978	68386979	A01177:42:HHKNYDSX3:1:1101:11496:34147/1	60	+
chr10	69256063	69256064	A01177:42:HHKNYDSX3:1:2247:7455:25927/1	60	+
chr10	70155586	70155587	A01177:42:HHKNYDSX3:1:1142:22345:19680	60	-
chr10	74211664	74211665	A01177:42:HHKNYDSX3:1:1225:9236:14043/1	60	+
chr10	74367114	74367115	A01177:42:HHKNYDSX3:1:1461:31060:20306	60	-
chr10	75068452	75068453	A01177:42:HHKNYDSX3:2:2607:28004:35149/1	60	-
chr10	77992022	77992023	A01177:42:HHKNYDSX3:1:2160:28474:23907	60	+
chr10	79669300	79669301	A01177:42:HHKNYDSX3:1:2673:5927:12289	60	-
chr10	79677579	79677580	A01177:42:HHKNYDSX3:2:2304:6822:3004/1	60	+
chr10	81395995	81395996	A01177:42:HHKNYDSX3:1:2553:31060:18521	60	-
chr10	87347661	87347662	A01177:42:HHKNYDSX3:1:1156:7618:24205/1	60	+
chr10	87535504	87535505	A01177:42:HHKNYDSX3:2:1676:8522:28213/1	60	+
chr10	87535505	87535506	A01177:42:HHKNYDSX3:2:2406:29794:29324/1	60	+
chr10	88446922	88446923	A01177:42:HHKNYDSX3:1:1410:29613:31140/1	60	+
chr10	88889671	88889672	A01177:42:HHKNYDSX3:2:2453:22806:8609	60	+
chr10	91270725	91270726	A01177:42:HHKNYDSX3:1:1101:23963:6355/1	60	+
chr10	91485163	91485164	A01177:42:HHKNYDSX3:1:1229:8983:26130/1	60	-
chr10	91821201	91821202	A01177:42:HHKNYDSX3:1:1347:25364:32612	60	+
chr10	91858857	91858858	A01177:42:HHKNYDSX3:2:1261:20076:30686/1	60	-
chr10	92006999	92007000	A01177:42:HHKNYDSX3:1:1164:30092:14090/1	60	+
chr10	92522961	92522962	A01177:42:HHKNYDSX3:1:1107:31837:1485/1	60	-
chr10	92527343	92527344	A01177:42:HHKNYDSX3:2:2105:3640:2848/1	60	-
chr10	93582287	93582288	A01177:42:HHKNYDSX3:1:2175:4472:6887/1	60	+
chr10	97126166	97126167	A01177:42:HHKNYDSX3:1:1647:9155:12555/1	60	+
chr10	98111479	98111480	A01177:42:HHKNYDSX3:2:1612:19416:33646	60	-
chr10	100188529	100188530	A01177:42:HHKNYDSX3:1:2520:28266:13902	60	-
chr10	100961783	100961784	A01177:42:HHKNYDSX3:1:1107:14986:24032/1	60	+
chr10	100961785	100961786	A01177:42:HHKNYDSX3:2:2628:18132:10191/1	60	+
chr10	101340996	101340997	A01177:42:HHKNYDSX3:1:2612:21097:11287/1	60	-
chr10	102261397	102261398	A01177:42:HHKNYDSX3:2:2267:25283:26835/1	60	+
chr10	103098667	103098668	A01177:42:HHKNYDSX3:1:1130:29505:20838	60	+
chr10	103111658	103111659	A01177:42:HHKNYDSX3:1:1325:1750:8719/1	60	+
chr10	108063054	108063055	A01177:42:HHKNYDSX3:1:2431:23647:34021/1	60	-
chr10	111681070	111681071	A01177:42:HHKNYDSX3:2:2515:2474:5024/1	60	+
chr10	114085731	114085732	A01177:42:HHKNYDSX3:2:1501:31331:13135/1	60	-
chr10	114390535	114390536	A01177:42:HHKNYDSX3:2:2572:9218:12258	60	-
chr10	114789222	114789223	A01177:42:HHKNYDSX3:1:1276:18150:4773	60	-
chr10	114824306	114824307	A01177:42:HHKNYDSX3:1:1333:15465:24643/1	60	+
chr10	115627638	115627639	A01177:42:HHKNYDSX3:1:2234:14805:36119/1	60	-
chr10	119581901	119581902	A01177:42:HHKNYDSX3:1:1219:3423:27148/1	60	+
chr10	119858363	119858364	A01177:42:HHKNYDSX3:1:2635:30201:13463/1	60	+
chr10	121846122	121846123	A01177:42:HHKNYDSX3:1:2568:11776:9017	60	-
chr10	121846123	121846124	A01177:42:HHKNYDSX3:2:2367:28131:9690	60	-
chr10	124937442	124937443	A01177:42:HHKNYDSX3:2:1246:9417:20431/1	60	-
chr10	125971716	125971717	A01177:42:HHKNYDSX3:1:1425:14452:27774/1	60	-
chr10	132004587	132004588	A01177:42:HHKNYDSX3:2:2305:17734:15170/1	60	+
chr11	244782	244783	A01177:42:HHKNYDSX3:1:2446:1325:28338	60	-
chr11	750727	750728	A01177:42:HHKNYDSX3:1:1113:14380:24361/1	60	+
chr11	3857468	3857469	A01177:42:HHKNYDSX3:1:2665:31711:34992	60	+
chr11	11923192	11923193	A01177:42:HHKNYDSX3:1:2652:11008:22968/1	60	+
chr11	14556868	14556869	A01177:42:HHKNYDSX3:1:1117:28384:36338/1	60	-
chr11	17271296	17271297	A01177:42:HHKNYDSX3:1:2312:7979:21230	60	-
chr11	20401496	20401497	A01177:42:HHKNYDSX3:1:1137:31783:31861/1	60	-
chr11	27359632	27359633	A01177:42:HHKNYDSX3:1:2361:23421:14465/1	60	-
chr11	28087504	28087505	A01177:42:HHKNYDSX3:1:1113:18304:13933/1	60	-
chr11	28249549	28249550	A01177:42:HHKNYDSX3:1:1207:10438:21198/1	60	-
chr11	29061242	29061243	A01177:42:HHKNYDSX3:1:1304:31702:19570/1	60	-
chr11	32491879	32491880	A01177:42:HHKNYDSX3:1:1575:5900:30185	60	-
chr11	33112479	33112480	A01177:42:HHKNYDSX3:2:1406:7365:24142/1	60	+
chr11	33123446	33123447	A01177:42:HHKNYDSX3:2:1541:17662:10379	60	+
chr11	36076552	36076553	A01177:42:HHKNYDSX3:1:1154:9399:8155	60	+
chr11	36381365	36381366	A01177:42:HHKNYDSX3:1:1324:18041:14137	60	-
chr11	43475367	43475368	A01177:42:HHKNYDSX3:1:2330:12970:27367/1	60	+
chr11	43672572	43672573	A01177:42:HHKNYDSX3:1:1428:19190:31594/1	60	+
chr11	46802140	46802141	A01177:42:HHKNYDSX3:2:2167:27796:29997/1	60	+
chr11	46966855	46966856	A01177:42:HHKNYDSX3:1:1622:20998:1344	60	-
chr11	46966856	46966857	A01177:42:HHKNYDSX3:1:1247:18701:11960	60	-
chr11	47188754	47188755	A01177:42:HHKNYDSX3:2:2447:15121:7733/1	60	-
chr11	50245400	50245401	A01177:42:HHKNYDSX3:2:2332:4996:33129/1	60	-
chr11	58563955	58563956	A01177:42:HHKNYDSX3:1:1266:22715:15217/1	60	-
chr11	61178708	61178709	A01177:42:HHKNYDSX3:1:2662:3143:8719/1	60	+
chr11	61942133	61942134	A01177:42:HHKNYDSX3:2:2419:8775:9079/1	60	+
chr11	62343688	62343689	A01177:42:HHKNYDSX3:1:1339:32280:17096/1	60	-
chr11	62637012	62637013	A01177:42:HHKNYDSX3:1:1603:1389:6590	60	+
chr11	63849763	63849764	A01177:42:HHKNYDSX3:1:2233:31855:32362/1	60	+
chr11	63948620	63948621	A01177:42:HHKNYDSX3:1:1333:14507:23015/1	60	+
chr11	65287006	65287007	A01177:42:HHKNYDSX3:1:1326:22634:6151/1	60	-
chr11	65293288	65293289	A01177:42:HHKNYDSX3:1:1132:10465:22842/1	60	-
chr11	65317133	65317134	A01177:42:HHKNYDSX3:2:2433:1081:30859/1	60	+
chr11	65317134	65317135	A01177:42:HHKNYDSX3:1:1109:2157:17910/1	60	+
chr11	65317136	65317137	A01177:42:HHKNYDSX3:1:1359:23900:8249	60	+
chr11	65317138	65317139	A01177:42:HHKNYDSX3:2:1130:25518:1313	60	+
chr11	65431970	65431971	A01177:42:HHKNYDSX3:1:1139:2031:30373/1	60	+
chr11	65502821	65502822	A01177:42:HHKNYDSX3:2:1502:14018:10676/1	60	-
chr11	65994872	65994873	A01177:42:HHKNYDSX3:1:1116:28583:5588/1	60	-
chr11	66147912	66147913	A01177:42:HHKNYDSX3:1:1323:12689:19492/1	60	+
chr11	66190995	66190996	A01177:42:HHKNYDSX3:1:1135:5059:32957/1	60	-
chr11	66238924	66238925	A01177:42:HHKNYDSX3:1:1211:12436:27602	60	-
chr11	66803162	66803163	A01177:42:HHKNYDSX3:1:1123:3775:24314/1	60	+
chr11	66803846	66803847	A01177:42:HHKNYDSX3:1:1108:10737:17487/1	60	-
chr11	66995334	66995335	A01177:42:HHKNYDSX3:1:2518:15790:25895/1	60	+
chr11	67127459	67127460	A01177:42:HHKNYDSX3:1:1206:14696:8625/1	60	+
chr11	67162968	67162969	A01177:42:HHKNYDSX3:1:1208:15763:1611/1	60	-
chr11	67176567	67176568	A01177:42:HHKNYDSX3:1:1413:32814:17989/1	60	-
chr11	67191131	67191132	A01177:42:HHKNYDSX3:1:1276:20356:15389	60	-
chr11	67229023	67229024	A01177:42:HHKNYDSX3:1:1120:27868:6574/1	60	+
chr11	67294675	67294676	A01177:42:HHKNYDSX3:1:1101:8061:36902/1	60	+
chr11	68101409	68101410	A01177:42:HHKNYDSX3:2:2440:26178:26944/1	60	+
chr11	70005089	70005090	A01177:42:HHKNYDSX3:1:2648:24198:8202	60	+
chr11	70196447	70196448	A01177:42:HHKNYDSX3:1:1207:22408:23077	60	+
chr11	70278125	70278126	A01177:42:HHKNYDSX3:1:1213:24930:29982/1	60	+
chr11	70357065	70357066	A01177:42:HHKNYDSX3:1:2553:17879:6120/1	60	-
chr11	73052580	73052581	A01177:42:HHKNYDSX3:1:1158:14434:15248/1	60	+
chr11	73085819	73085820	A01177:42:HHKNYDSX3:1:1234:19840:32315	60	+
chr11	73089763	73089764	A01177:42:HHKNYDSX3:1:1111:26666:4586/1	60	+
chr11	73118584	73118585	A01177:42:HHKNYDSX3:1:1249:2645:11271	60	-
chr11	74122678	74122679	A01177:42:HHKNYDSX3:1:1341:6623:6010/1	60	+
chr11	74220642	74220643	A01177:42:HHKNYDSX3:1:1122:17598:25864/1	60	+
chr11	74627793	74627794	A01177:42:HHKNYDSX3:2:1174:29017:20525	60	-
chr11	74830518	74830519	A01177:42:HHKNYDSX3:1:1170:23791:30702	60	-
chr11	85654546	85654547	A01177:42:HHKNYDSX3:2:2230:7066:2237/1	60	-
chr11	89443124	89443125	A01177:42:HHKNYDSX3:1:2329:2953:26647	60	+
chr11	90903316	90903317	A01177:42:HHKNYDSX3:1:1105:19397:4178/1	60	+
chr11	93799798	93799799	A01177:42:HHKNYDSX3:1:1177:25030:29434	60	+
chr11	95304706	95304707	A01177:42:HHKNYDSX3:2:1651:19849:34835	60	+
chr11	97424368	97424369	A01177:42:HHKNYDSX3:1:2433:20799:16564/1	60	-
chr11	99385410	99385411	A01177:42:HHKNYDSX3:1:1233:11035:1094/1	60	+
chr11	104712898	104712899	A01177:42:HHKNYDSX3:1:1166:21658:24502/1	60	+
chr11	106082908	106082909	A01177:42:HHKNYDSX3:1:1153:21640:18865/1	60	+
chr11	107218641	107218642	A01177:42:HHKNYDSX3:2:1563:15049:25958	60	+
chr11	107995078	107995079	A01177:42:HHKNYDSX3:2:2434:22544:2049/1	60	+
chr11	108752856	108752857	A01177:42:HHKNYDSX3:1:1240:2031:24799/1	60	-
chr11	109365310	109365311	A01177:42:HHKNYDSX3:2:1343:32506:10066	60	+
chr11	111838807	111838808	A01177:42:HHKNYDSX3:1:1176:21332:25848/1	60	-
chr11	112620247	112620248	A01177:42:HHKNYDSX3:2:1242:8757:19601	60	-
chr11	113766744	113766745	A01177:42:HHKNYDSX3:1:1421:16740:32017	60	-
chr11	118584863	118584864	A01177:42:HHKNYDSX3:1:1139:29197:6151	60	-
chr11	119261187	119261188	A01177:42:HHKNYDSX3:2:1225:9209:14497/1	60	-
chr11	121072531	121072532	A01177:42:HHKNYDSX3:1:1108:15582:2863/1	60	+
chr11	121072533	121072534	A01177:42:HHKNYDSX3:1:2506:11451:9267/1	60	+
chr11	121939930	121939931	A01177:42:HHKNYDSX3:2:2666:28492:2487/1	60	+
chr11	124686385	124686386	A01177:42:HHKNYDSX3:2:1258:25898:1783	60	+
chr11	128203761	128203762	A01177:42:HHKNYDSX3:2:2470:14986:25848	60	+
chr11	128469471	128469472	A01177:42:HHKNYDSX3:1:1103:17743:13620/1	60	+
chr11	128889529	128889530	A01177:42:HHKNYDSX3:2:2637:1588:10848/1	60	+
chr11	129121422	129121423	A01177:42:HHKNYDSX3:1:1168:11053:1157/1	60	+
chr11	131843236	131843237	A01177:42:HHKNYDSX3:1:1149:9598:17487/1	60	-
chr11	134215180	134215181	A01177:42:HHKNYDSX3:1:1549:29595:35618	60	-
chr12	868835	868836	A01177:42:HHKNYDSX3:1:1330:10456:25958/1	60	-
chr12	935347	935348	A01177:42:HHKNYDSX3:1:1444:19199:32487	60	-
chr12	1187156	1187157	A01177:42:HHKNYDSX3:1:1220:24957:5916/1	60	+
chr12	1209171	1209172	A01177:42:HHKNYDSX3:1:1657:25030:4758/1	60	+
chr12	1209172	1209173	A01177:42:HHKNYDSX3:2:2246:28664:34695/1	60	+
chr12	1216298	1216299	A01177:42:HHKNYDSX3:1:1226:25382:18364	60	+
chr12	3664485	3664486	A01177:42:HHKNYDSX3:1:1676:17390:34491	60	-
chr12	6507823	6507824	A01177:42:HHKNYDSX3:1:1103:17815:15248/1	60	+
chr12	6584920	6584921	A01177:42:HHKNYDSX3:1:2520:24089:22733/1	60	-
chr12	6676421	6676422	A01177:42:HHKNYDSX3:1:1311:24180:25175/1	60	-
chr12	6686476	6686477	A01177:42:HHKNYDSX3:1:1136:20085:4492/1	60	+
chr12	6795883	6795884	A01177:42:HHKNYDSX3:1:1368:20781:18192/1	60	-
chr12	6802158	6802159	A01177:42:HHKNYDSX3:1:1401:25654:14826/1	60	+
chr12	6804897	6804898	A01177:42:HHKNYDSX3:2:1235:31485:23046/1	60	-
chr12	7001538	7001539	A01177:42:HHKNYDSX3:2:2647:23628:35462/1	60	-
chr12	7001539	7001540	A01177:42:HHKNYDSX3:1:1153:4164:29590/1	60	-
chr12	7004564	7004565	A01177:42:HHKNYDSX3:1:1102:6180:31767/1	60	-
chr12	7719330	7719331	A01177:42:HHKNYDSX3:1:1455:23167:15875/1	60	+
chr12	8717865	8717866	A01177:42:HHKNYDSX3:1:1109:18629:36323/1	60	-
chr12	10492561	10492562	A01177:42:HHKNYDSX3:1:1117:24180:24956/1	60	+
chr12	10583828	10583829	A01177:42:HHKNYDSX3:1:1277:17861:31986/1	60	-
chr12	11804575	11804576	A01177:42:HHKNYDSX3:1:2350:31403:25786/1	60	-
chr12	12947580	12947581	A01177:42:HHKNYDSX3:1:2208:18647:14716/1	60	+
chr12	14416822	14416823	A01177:42:HHKNYDSX3:2:2135:27814:19445	60	-
chr12	15717443	15717444	A01177:42:HHKNYDSX3:1:2534:6216:5932	60	-
chr12	16001882	16001883	A01177:42:HHKNYDSX3:1:2370:2338:21512	60	-
chr12	22480438	22480439	A01177:42:HHKNYDSX3:1:1327:5177:31751/1	60	+
chr12	24405410	24405411	A01177:42:HHKNYDSX3:1:1254:25889:35994/1	60	-
chr12	25762419	25762420	A01177:42:HHKNYDSX3:1:1404:17490:7106/1	60	-
chr12	26954745	26954746	A01177:42:HHKNYDSX3:1:2253:9236:35180	60	-
chr12	29584472	29584473	A01177:42:HHKNYDSX3:2:1235:1868:19288/1	60	+
chr12	31720418	31720419	A01177:42:HHKNYDSX3:2:1528:12328:2926	60	-
chr12	31904394	31904395	A01177:42:HHKNYDSX3:1:1370:14371:9001/1	60	+
chr12	34231143	34231144	A01177:42:HHKNYDSX3:2:2152:16098:35947	60	+
chr12	37619495	37619496	A01177:42:HHKNYDSX3:2:1312:9326:31266/1	60	+
chr12	39321416	39321417	A01177:42:HHKNYDSX3:1:1107:12653:25066	60	+
chr12	43799745	43799746	A01177:42:HHKNYDSX3:1:1362:17689:28119/1	60	-
chr12	45831408	45831409	A01177:42:HHKNYDSX3:1:1102:8901:9831/1	60	-
chr12	47693819	47693820	A01177:42:HHKNYDSX3:1:1149:19623:10175/1	60	+
chr12	48079219	48079220	A01177:42:HHKNYDSX3:1:1162:4679:19617	60	-
chr12	48083880	48083881	A01177:42:HHKNYDSX3:1:1134:32515:29277/1	60	+
chr12	48083882	48083883	A01177:42:HHKNYDSX3:2:1472:11514:10504	60	+
chr12	48537753	48537754	A01177:42:HHKNYDSX3:1:1129:2157:29997/1	60	-
chr12	49016690	49016691	A01177:42:HHKNYDSX3:1:1612:3034:25473	60	-
chr12	49267441	49267442	A01177:42:HHKNYDSX3:1:2372:25798:31172/1	60	+
chr12	49392652	49392653	A01177:42:HHKNYDSX3:1:2521:30400:25144/1	60	-
chr12	49392654	49392655	A01177:42:HHKNYDSX3:1:1515:6298:6136/1	60	-
chr12	50639810	50639811	A01177:42:HHKNYDSX3:1:1130:14588:33739/1	60	+
chr12	51613789	51613790	A01177:42:HHKNYDSX3:1:2169:28085:28213/1	60	-
chr12	51713594	51713595	A01177:42:HHKNYDSX3:2:2346:19940:24220	60	-
chr12	51713597	51713598	A01177:42:HHKNYDSX3:1:1169:16143:13917/1	60	-
chr12	52664445	52664446	A01177:42:HHKNYDSX3:1:1127:9968:3474/1	60	+
chr12	52664446	52664447	A01177:42:HHKNYDSX3:2:2242:27010:31735/1	60	+
chr12	53592356	53592357	A01177:42:HHKNYDSX3:1:1128:24334:5306/1	60	-
chr12	54308720	54308721	A01177:42:HHKNYDSX3:1:2125:30978:2253/1	60	+
chr12	56473586	56473587	A01177:42:HHKNYDSX3:1:1102:11885:2315/1	60	+
chr12	56473588	56473589	A01177:42:HHKNYDSX3:1:1513:20410:26381/1	60	+
chr12	57353295	57353296	A01177:42:HHKNYDSX3:1:1457:5439:13761/1	60	-
chr12	57391676	57391677	A01177:42:HHKNYDSX3:1:1310:20292:30561	60	-
chr12	57505792	57505793	A01177:42:HHKNYDSX3:1:1643:3712:26929/1	60	-
chr12	58305747	58305748	A01177:42:HHKNYDSX3:1:2115:16034:6684	60	-
chr12	61285860	61285861	A01177:42:HHKNYDSX3:1:1463:1624:36965/1	60	+
chr12	62326612	62326613	A01177:42:HHKNYDSX3:1:1654:12698:26490	60	+
chr12	64485156	64485157	A01177:42:HHKNYDSX3:2:2541:11415:24831	60	+
chr12	64485158	64485159	A01177:42:HHKNYDSX3:1:1478:17201:36855	60	+
chr12	66147751	66147752	A01177:42:HHKNYDSX3:1:1120:12563:17206/1	60	-
chr12	70650293	70650294	A01177:42:HHKNYDSX3:2:2166:17725:12900/1	60	-
chr12	73181311	73181312	A01177:42:HHKNYDSX3:1:1315:11216:33599/1	60	+
chr12	77481493	77481494	A01177:42:HHKNYDSX3:2:2204:1805:10848/1	60	+
chr12	79798572	79798573	A01177:42:HHKNYDSX3:1:2141:4951:20713/1	60	+
chr12	79822634	79822635	A01177:42:HHKNYDSX3:2:1578:22507:34397/1	60	+
chr12	85536446	85536447	A01177:42:HHKNYDSX3:2:2547:16514:28181/1	60	-
chr12	89348895	89348896	A01177:42:HHKNYDSX3:2:1336:21576:21230/1	60	+
chr12	89752115	89752116	A01177:42:HHKNYDSX3:2:1273:32389:10676	60	+
chr12	98409364	98409365	A01177:42:HHKNYDSX3:1:1117:18493:35493/1	60	+
chr12	102031480	102031481	A01177:42:HHKNYDSX3:1:1611:25807:24518/1	60	+
chr12	104462300	104462301	A01177:42:HHKNYDSX3:1:2409:15899:12085	60	+
chr12	110221940	110221941	A01177:42:HHKNYDSX3:1:1278:15411:32033/1	60	+
chr12	110554945	110554946	A01177:42:HHKNYDSX3:1:1107:30608:23437/1	60	+
chr12	110731795	110731796	A01177:42:HHKNYDSX3:1:2321:9670:19836	60	-
chr12	110794161	110794162	A01177:42:HHKNYDSX3:2:2503:21106:2378/1	60	+
chr12	111709037	111709038	A01177:42:HHKNYDSX3:1:2340:25003:35775/1	60	+
chr12	111709049	111709050	A01177:42:HHKNYDSX3:1:1463:28013:19382/1	60	+
chr12	111709050	111709051	A01177:42:HHKNYDSX3:1:1111:11180:17033/1	60	+
chr12	111709051	111709052	A01177:42:HHKNYDSX3:1:2208:8748:25097/1	60	+
chr12	111786984	111786985	A01177:42:HHKNYDSX3:1:1161:30572:20556/1	60	-
chr12	111933739	111933740	A01177:42:HHKNYDSX3:1:2241:8648:16157/1	60	-
chr12	114538001	114538002	A01177:42:HHKNYDSX3:1:2403:3848:6621	60	-
chr12	115421288	115421289	A01177:42:HHKNYDSX3:1:1577:32542:22404/1	60	+
chr12	116554156	116554157	A01177:42:HHKNYDSX3:2:1274:27064:2613/1	60	+
chr12	118045815	118045816	A01177:42:HHKNYDSX3:2:1357:31548:11945	60	-
chr12	120009771	120009772	A01177:42:HHKNYDSX3:2:2628:21676:13730/1	60	-
chr12	120068147	120068148	A01177:42:HHKNYDSX3:1:1259:6922:32988/1	60	-
chr12	120876302	120876303	A01177:42:HHKNYDSX3:1:2647:22236:11569	60	-
chr12	121024495	121024496	A01177:42:HHKNYDSX3:1:1468:9146:9377	60	+
chr12	121730184	121730185	A01177:42:HHKNYDSX3:1:1242:30346:12367/1	60	-
chr12	122111994	122111995	A01177:42:HHKNYDSX3:1:1148:6506:29481/1	60	+
chr12	122483271	122483272	A01177:42:HHKNYDSX3:2:1652:11098:4679	60	-
chr12	123227458	123227459	A01177:42:HHKNYDSX3:2:1348:32470:11193/1	60	+
chr12	128630807	128630808	A01177:42:HHKNYDSX3:1:1151:18304:11992/1	60	-
chr12	132007420	132007421	A01177:42:HHKNYDSX3:1:1309:6153:16564/1	60	-
chr12	132140432	132140433	A01177:42:HHKNYDSX3:1:1124:29541:35587	60	-
chr12	132576218	132576219	A01177:42:HHKNYDSX3:1:1401:9634:26725/1	60	+
chr13	23837502	23837503	A01177:42:HHKNYDSX3:1:1104:31846:30248/1	60	+
chr13	25249530	25249531	A01177:42:HHKNYDSX3:1:1257:10592:31861/1	60	-
chr13	25278577	25278578	A01177:42:HHKNYDSX3:1:1549:1551:36245/1	60	-
chr13	25693959	25693960	A01177:42:HHKNYDSX3:1:2638:12572:34851	60	-
chr13	26280391	26280392	A01177:42:HHKNYDSX3:1:1119:23484:15765/1	60	+
chr13	28150436	28150437	A01177:42:HHKNYDSX3:1:2115:32163:10629	60	-
chr13	32734422	32734423	A01177:42:HHKNYDSX3:1:1127:17101:16391/1	60	+
chr13	33931552	33931553	A01177:42:HHKNYDSX3:1:1136:18050:18630/1	60	-
chr13	35074264	35074265	A01177:42:HHKNYDSX3:1:1162:13883:32643/1	60	-
chr13	35444125	35444126	A01177:42:HHKNYDSX3:1:2541:27751:18145/1	60	+
chr13	39671620	39671621	A01177:42:HHKNYDSX3:1:1206:22652:3865/1	60	-
chr13	43616297	43616298	A01177:42:HHKNYDSX3:2:2161:27651:32565	60	-
chr13	45229299	45229300	A01177:42:HHKNYDSX3:1:1444:26494:34381/1	60	-
chr13	46044870	46044871	A01177:42:HHKNYDSX3:1:1108:12861:9893/1	60	-
chr13	46114517	46114518	A01177:42:HHKNYDSX3:1:1102:11369:22968/1	60	+
chr13	46332348	46332349	A01177:42:HHKNYDSX3:1:2344:31439:14481	60	+
chr13	50078656	50078657	A01177:42:HHKNYDSX3:2:1301:3821:13150	60	-
chr13	50309386	50309387	A01177:42:HHKNYDSX3:1:1150:5963:17957/1	60	+
chr13	51377631	51377632	A01177:42:HHKNYDSX3:1:1112:18918:36104/1	60	-
chr13	53482552	53482553	A01177:42:HHKNYDSX3:1:1611:3938:10880	60	-
chr13	61199457	61199458	A01177:42:HHKNYDSX3:1:1128:9254:5118/1	60	+
chr13	61851622	61851623	A01177:42:HHKNYDSX3:2:1402:11134:16642	60	-
chr13	63316310	63316311	A01177:42:HHKNYDSX3:1:1326:27335:4867/1	60	+
chr13	64099467	64099468	A01177:42:HHKNYDSX3:2:2654:14073:11584/1	60	-
chr13	66940362	66940363	A01177:42:HHKNYDSX3:1:2542:11460:19366/1	60	-
chr13	67055748	67055749	A01177:42:HHKNYDSX3:1:1103:8567:1235/1	60	+
chr13	67055750	67055751	A01177:42:HHKNYDSX3:1:2672:28456:13917	60	+
chr13	71229938	71229939	A01177:42:HHKNYDSX3:1:1330:13132:20008/1	60	-
chr13	71481071	71481072	A01177:42:HHKNYDSX3:1:1114:25075:4147/1	60	+
chr13	77198103	77198104	A01177:42:HHKNYDSX3:1:1130:31901:8641/1	60	+
chr13	83973478	83973479	A01177:42:HHKNYDSX3:2:2609:9344:9157	60	+
chr13	85512339	85512340	A01177:42:HHKNYDSX3:1:2624:14525:14967/1	60	+
chr13	85512341	85512342	A01177:42:HHKNYDSX3:1:2625:22932:7764	60	+
chr13	86887506	86887507	A01177:42:HHKNYDSX3:1:1241:23249:9972/1	60	+
chr13	87121081	87121082	A01177:42:HHKNYDSX3:2:1645:32570:12461	60	+
chr13	87819530	87819531	A01177:42:HHKNYDSX3:1:2472:17309:18349/1	60	-
chr13	88812870	88812871	A01177:42:HHKNYDSX3:1:1531:14172:8249/1	60	-
chr13	103919571	103919572	A01177:42:HHKNYDSX3:1:1121:24370:9659/1	60	+
chr13	104141330	104141331	A01177:42:HHKNYDSX3:1:2670:3061:20541/1	60	+
chr13	114303759	114303760	A01177:42:HHKNYDSX3:2:1238:25021:11381/1	60	-
chr14	21563097	21563098	A01177:42:HHKNYDSX3:1:1340:28565:18239/1	60	+
chr14	23085325	23085326	A01177:42:HHKNYDSX3:1:1319:30327:6198/1	60	-
chr14	23156038	23156039	A01177:42:HHKNYDSX3:2:2534:10682:18270	60	-
chr14	24215234	24215235	A01177:42:HHKNYDSX3:1:1609:14570:30796/1	60	+
chr14	26471652	26471653	A01177:42:HHKNYDSX3:1:1663:25898:1626/1	60	-
chr14	26546839	26546840	A01177:42:HHKNYDSX3:1:1253:16604:6731/1	60	+
chr14	28481374	28481375	A01177:42:HHKNYDSX3:1:2358:5177:17503/1	60	-
chr14	32107682	32107683	A01177:42:HHKNYDSX3:1:2151:32805:1814	60	+
chr14	32107683	32107684	A01177:42:HHKNYDSX3:1:1111:11071:3317/1	60	+
chr14	34567109	34567110	A01177:42:HHKNYDSX3:2:1430:10330:27899/1	60	-
chr14	44655304	44655305	A01177:42:HHKNYDSX3:2:2452:1606:8688	60	-
chr14	45205399	45205400	A01177:42:HHKNYDSX3:1:2501:27778:28620/1	60	-
chr14	51486171	51486172	A01177:42:HHKNYDSX3:2:1418:6253:21120/1	60	+
chr14	52542641	52542642	A01177:42:HHKNYDSX3:1:2641:12020:18302/1	60	-
chr14	52719447	52719448	A01177:42:HHKNYDSX3:1:1523:29378:9126/1	60	-
chr14	54913336	54913337	A01177:42:HHKNYDSX3:2:1149:28619:28917/1	60	-
chr14	55030549	55030550	A01177:42:HHKNYDSX3:1:2322:16315:5509/1	60	+
chr14	58538873	58538874	A01177:42:HHKNYDSX3:1:2527:12843:24205/1	60	-
chr14	60055413	60055414	A01177:42:HHKNYDSX3:1:1111:22932:4476/1	60	+
chr14	60055414	60055415	A01177:42:HHKNYDSX3:2:2656:2175:23985	60	+
chr14	60997221	60997222	A01177:42:HHKNYDSX3:2:2507:14696:3771	60	-
chr14	62344441	62344442	A01177:42:HHKNYDSX3:2:2539:19497:5666/1	60	+
chr14	64356459	64356460	A01177:42:HHKNYDSX3:1:1146:9670:13698/1	60	+
chr14	64908259	64908260	A01177:42:HHKNYDSX3:2:1145:23863:36370/1	60	+
chr14	65224468	65224469	A01177:42:HHKNYDSX3:2:1631:11659:2926	60	+
chr14	65281427	65281428	A01177:42:HHKNYDSX3:1:1177:32018:33332/1	60	+
chr14	65587610	65587611	A01177:42:HHKNYDSX3:1:1101:20265:11162	60	-
chr14	66642095	66642096	A01177:42:HHKNYDSX3:1:2446:31602:7874	60	-
chr14	66990194	66990195	A01177:42:HHKNYDSX3:1:1163:23077:9111/1	60	+
chr14	70967301	70967302	A01177:42:HHKNYDSX3:1:2503:20636:4476	60	-
chr14	71119617	71119618	A01177:42:HHKNYDSX3:1:2620:31638:4586	60	+
chr14	73619000	73619001	A01177:42:HHKNYDSX3:1:1375:17815:1188/1	60	-
chr14	73917637	73917638	A01177:42:HHKNYDSX3:1:2632:15971:36761/1	60	-
chr14	75152884	75152885	A01177:42:HHKNYDSX3:1:2572:10710:26052/1	60	-
chr14	80800037	80800038	A01177:42:HHKNYDSX3:1:1216:13566:13777/1	60	-
chr14	86761827	86761828	A01177:42:HHKNYDSX3:1:1461:16450:28635/1	60	-
chr14	88178757	88178758	A01177:42:HHKNYDSX3:1:2109:28284:3662/1	60	-
chr14	88694046	88694047	A01177:42:HHKNYDSX3:1:2327:32678:22075/1	60	-
chr14	90505301	90505302	A01177:42:HHKNYDSX3:1:2252:12391:28087	60	+
chr14	94742641	94742642	A01177:42:HHKNYDSX3:2:1605:25039:7059	60	+
chr14	96522520	96522521	A01177:42:HHKNYDSX3:2:1504:18701:28526/1	60	+
chr14	96549985	96549986	A01177:42:HHKNYDSX3:1:2469:30147:33098/1	60	-
chr14	97743217	97743218	A01177:42:HHKNYDSX3:1:2541:25500:15812/1	60	-
chr14	98435063	98435064	A01177:42:HHKNYDSX3:1:1118:13946:4883/1	60	+
chr14	98488932	98488933	A01177:42:HHKNYDSX3:2:2375:19280:11334	60	+
chr14	100084146	100084147	A01177:42:HHKNYDSX3:2:2414:15908:25755	60	-
chr14	101874972	101874973	A01177:42:HHKNYDSX3:1:1325:18005:9345/1	60	-
chr14	102722725	102722726	A01177:42:HHKNYDSX3:1:1127:28067:13088/1	60	-
chr14	103457577	103457578	A01177:42:HHKNYDSX3:2:2519:17490:17033	60	-
chr14	103486682	103486683	A01177:42:HHKNYDSX3:1:1120:28375:12336/1	60	+
chr14	103774748	103774749	A01177:42:HHKNYDSX3:2:1264:25545:19022	60	-
chr14	106136473	106136474	A01177:42:HHKNYDSX3:2:2402:29586:32095/1	60	-
chr15	20196894	20196895	A01177:42:HHKNYDSX3:1:1202:19099:19257/1	60	+
chr15	20233140	20233141	A01177:42:HHKNYDSX3:2:1670:20880:1955/1	60	-
chr15	25377156	25377157	A01177:42:HHKNYDSX3:2:2559:16550:3693	60	+
chr15	25377157	25377158	A01177:42:HHKNYDSX3:1:2512:14082:30295/1	60	+
chr15	25424915	25424916	A01177:42:HHKNYDSX3:1:1105:10086:14011/1	60	-
chr15	34221890	34221891	A01177:42:HHKNYDSX3:1:2213:2944:3897/1	60	-
chr15	34278245	34278246	A01177:42:HHKNYDSX3:1:1365:27950:22874/1	60	-
chr15	35018173	35018174	A01177:42:HHKNYDSX3:1:2347:10004:1877/1	60	+
chr15	35241695	35241696	A01177:42:HHKNYDSX3:2:1372:21251:14465/1	60	+
chr15	36731949	36731950	A01177:42:HHKNYDSX3:1:1458:12192:19100/1	60	-
chr15	38347704	38347705	A01177:42:HHKNYDSX3:1:1260:15546:22561/1	60	+
chr15	39918812	39918813	A01177:42:HHKNYDSX3:1:1318:24017:27837/1	60	-
chr15	40386061	40386062	A01177:42:HHKNYDSX3:2:2613:26277:12868	60	-
chr15	43041451	43041452	A01177:42:HHKNYDSX3:1:1169:17734:13542/1	60	+
chr15	43057255	43057256	A01177:42:HHKNYDSX3:1:1153:19786:18161/1	60	-
chr15	43636485	43636486	A01177:42:HHKNYDSX3:1:1323:16920:25316/1	60	-
chr15	52605406	52605407	A01177:42:HHKNYDSX3:1:2528:1895:25410	60	-
chr15	53722751	53722752	A01177:42:HHKNYDSX3:1:1101:24740:8547/1	60	+
chr15	53722752	53722753	A01177:42:HHKNYDSX3:1:1560:18177:36636/1	60	+
chr15	54207094	54207095	A01177:42:HHKNYDSX3:1:2220:4842:35211/1	60	+
chr15	56687077	56687078	A01177:42:HHKNYDSX3:1:1358:29215:6370/1	60	-
chr15	57088331	57088332	A01177:42:HHKNYDSX3:1:1101:14696:14826/1	60	+
chr15	58098288	58098289	A01177:42:HHKNYDSX3:2:2618:26964:30373/1	60	+
chr15	59923638	59923639	A01177:42:HHKNYDSX3:1:1106:31141:15029	60	-
chr15	61875448	61875449	A01177:42:HHKNYDSX3:1:2246:12111:1673/1	60	+
chr15	64781107	64781108	A01177:42:HHKNYDSX3:1:1444:6234:16391/1	60	+
chr15	65753735	65753736	A01177:42:HHKNYDSX3:1:1315:2754:7795/1	60	-
chr15	67260906	67260907	A01177:42:HHKNYDSX3:1:2468:6876:31031	60	+
chr15	68065348	68065349	A01177:42:HHKNYDSX3:2:1234:25482:16219/1	60	+
chr15	68065349	68065350	A01177:42:HHKNYDSX3:1:1247:8486:34162/1	60	+
chr15	68179598	68179599	A01177:42:HHKNYDSX3:1:1501:23366:17754/1	60	+
chr15	74674499	74674500	A01177:42:HHKNYDSX3:1:1109:25084:14779/1	60	+
chr15	75430392	75430393	A01177:42:HHKNYDSX3:1:1236:8730:11475/1	60	+
chr15	75510954	75510955	A01177:42:HHKNYDSX3:1:1164:2338:10895/1	60	+
chr15	76500119	76500120	A01177:42:HHKNYDSX3:1:2127:17246:1861/1	60	+
chr15	76543084	76543085	A01177:42:HHKNYDSX3:1:1231:14561:11052/1	60	+
chr15	76543086	76543087	A01177:42:HHKNYDSX3:1:1377:25699:5791	60	+
chr15	76752093	76752094	A01177:42:HHKNYDSX3:2:1228:9552:35978	60	+
chr15	76788224	76788225	A01177:42:HHKNYDSX3:1:1373:29071:18396/1	60	+
chr15	76788225	76788226	A01177:42:HHKNYDSX3:1:2452:12626:20885	60	+
chr15	89263689	89263690	A01177:42:HHKNYDSX3:1:1165:21296:21151/1	60	-
chr15	92986979	92986980	A01177:42:HHKNYDSX3:2:1324:20428:1110/1	60	+
chr15	98949972	98949973	A01177:42:HHKNYDSX3:1:1449:12228:28244/1	60	+
chr16	221414	221415	A01177:42:HHKNYDSX3:1:2477:25554:2347/1	60	-
chr16	320454	320455	A01177:42:HHKNYDSX3:1:1120:18837:8030/1	60	-
chr16	332284	332285	A01177:42:HHKNYDSX3:1:1213:23366:21699/1	60	+
chr16	1574482	1574483	A01177:42:HHKNYDSX3:2:1436:31611:31657/1	60	+
chr16	1616045	1616046	A01177:42:HHKNYDSX3:1:1630:16866:30013/1	60	+
chr16	1774076	1774077	A01177:42:HHKNYDSX3:1:1220:6271:2456	60	-
chr16	1806418	1806419	A01177:42:HHKNYDSX3:1:1123:7925:20228	60	+
chr16	1963691	1963692	A01177:42:HHKNYDSX3:1:1212:25102:22983/1	60	+
chr16	2068060	2068061	A01177:42:HHKNYDSX3:1:2674:15582:19523/1	60	+
chr16	2252457	2252458	A01177:42:HHKNYDSX3:1:1104:11143:11710/1	60	+
chr16	2252516	2252517	A01177:42:HHKNYDSX3:2:2372:24921:22482	60	+
chr16	2443752	2443753	A01177:42:HHKNYDSX3:1:2231:18430:32158	60	-
chr16	2493464	2493465	A01177:42:HHKNYDSX3:1:2571:3766:9424	60	-
chr16	2618798	2618799	A01177:42:HHKNYDSX3:1:2330:29423:29215/1	60	+
chr16	2914733	2914734	A01177:42:HHKNYDSX3:1:1109:20148:33974/1	60	-
chr16	3227679	3227680	A01177:42:HHKNYDSX3:1:2518:29884:18521	60	-
chr16	3517700	3517701	A01177:42:HHKNYDSX3:1:1142:9824:2378/1	60	+
chr16	3653778	3653779	A01177:42:HHKNYDSX3:1:1359:11180:33035	60	+
chr16	4560960	4560961	A01177:42:HHKNYDSX3:2:1459:13033:28573/1	60	+
chr16	4917823	4917824	A01177:42:HHKNYDSX3:1:1215:13376:26256/1	60	+
chr16	13050422	13050423	A01177:42:HHKNYDSX3:2:2537:2419:5525/1	60	-
chr16	17414702	17414703	A01177:42:HHKNYDSX3:2:2505:12066:11584/1	60	-
chr16	17781659	17781660	A01177:42:HHKNYDSX3:1:2249:21187:21339	60	+
chr16	18811692	18811693	A01177:42:HHKNYDSX3:2:1265:12020:25379/1	60	+
chr16	19513630	19513631	A01177:42:HHKNYDSX3:1:1145:31665:6918/1	60	-
chr16	19527576	19527577	A01177:42:HHKNYDSX3:2:1529:3748:28087/1	60	-
chr16	20831765	20831766	A01177:42:HHKNYDSX3:2:2455:2645:12774	60	+
chr16	21337479	21337480	A01177:42:HHKNYDSX3:1:1238:5665:6699/1	60	-
chr16	21896967	21896968	A01177:42:HHKNYDSX3:2:2417:25527:14888/1	60	-
chr16	22261611	22261612	A01177:42:HHKNYDSX3:1:1142:21612:35446/1	60	+
chr16	22455489	22455490	A01177:42:HHKNYDSX3:1:1356:8820:14011/1	60	+
chr16	22472661	22472662	A01177:42:HHKNYDSX3:1:1419:30508:18349/1	60	-
chr16	22473772	22473773	A01177:42:HHKNYDSX3:1:1257:19813:16329/1	60	+
chr16	24082675	24082676	A01177:42:HHKNYDSX3:1:1105:23366:6762/1	60	+
chr16	24551205	24551206	A01177:42:HHKNYDSX3:1:2368:5656:1047	60	-
chr16	26023994	26023995	A01177:42:HHKNYDSX3:2:2568:8015:11678/1	60	-
chr16	27166204	27166205	A01177:42:HHKNYDSX3:1:1370:15212:33160	60	-
chr16	27261285	27261286	A01177:42:HHKNYDSX3:2:1160:13295:11647/1	60	+
chr16	27977520	27977521	A01177:42:HHKNYDSX3:1:2545:25256:36495/1	60	-
chr16	28183823	28183824	A01177:42:HHKNYDSX3:1:1104:7111:33818/1	60	+
chr16	29921455	29921456	A01177:42:HHKNYDSX3:1:1326:25717:32409/1	60	-
chr16	30310417	30310418	A01177:42:HHKNYDSX3:1:1108:12029:9267/1	60	+
chr16	30310419	30310420	A01177:42:HHKNYDSX3:1:2430:18954:16000/1	60	+
chr16	30469011	30469012	A01177:42:HHKNYDSX3:1:1440:20989:26318/1	60	+
chr16	30727365	30727366	A01177:42:HHKNYDSX3:1:1367:3513:27899/1	60	-
chr16	48069796	48069797	A01177:42:HHKNYDSX3:1:1330:2293:21057/1	60	+
chr16	50076997	50076998	A01177:42:HHKNYDSX3:1:2360:18964:2895	60	+
chr16	53069724	53069725	A01177:42:HHKNYDSX3:2:1440:18114:15577/1	60	-
chr16	53828871	53828872	A01177:42:HHKNYDSX3:2:2175:21251:11553/1	60	+
chr16	54516386	54516387	A01177:42:HHKNYDSX3:1:2203:15221:6903	60	+
chr16	62045516	62045517	A01177:42:HHKNYDSX3:2:1415:29948:16376	60	+
chr16	68058768	68058769	A01177:42:HHKNYDSX3:1:1418:3848:20838/1	60	-
chr16	68058769	68058770	A01177:42:HHKNYDSX3:1:1109:23095:17566/1	60	-
chr16	68089204	68089205	A01177:42:HHKNYDSX3:1:2255:24587:36620	60	+
chr16	70562315	70562316	A01177:42:HHKNYDSX3:1:2671:30355:11318/1	60	-
chr16	70672523	70672524	A01177:42:HHKNYDSX3:1:1105:28474:10128/1	60	+
chr16	87473400	87473401	A01177:42:HHKNYDSX3:1:1160:9507:15890	60	+
chr16	87728813	87728814	A01177:42:HHKNYDSX3:1:2167:22887:12665	60	-
chr16	88585731	88585732	A01177:42:HHKNYDSX3:1:1616:18936:26396/1	60	-
chr16	88778771	88778772	A01177:42:HHKNYDSX3:1:1133:28339:25175/1	60	-
chr16	88795825	88795826	A01177:42:HHKNYDSX3:1:2602:19171:32816/1	60	-
chr16	88795826	88795827	A01177:42:HHKNYDSX3:1:1623:4435:10113	60	-
chr16	89331462	89331463	A01177:42:HHKNYDSX3:1:1125:5095:12320/1	60	+
chr16	89423134	89423135	A01177:42:HHKNYDSX3:2:2645:13548:29277/1	60	+
chr16	89484680	89484681	A01177:42:HHKNYDSX3:1:1108:22263:4539/1	60	-
chr16	89663687	89663688	A01177:42:HHKNYDSX3:2:2254:4408:17707/1	60	+
chr16	89751079	89751080	A01177:42:HHKNYDSX3:1:1231:5421:12164	60	+
chr16	89793361	89793362	A01177:42:HHKNYDSX3:1:1129:19768:9173/1	60	+
chr16	89814130	89814131	A01177:42:HHKNYDSX3:1:1170:12671:13542/1	60	+
chr17	2312615	2312616	A01177:42:HHKNYDSX3:2:1137:23411:30545/1	60	-
chr17	2452356	2452357	A01177:42:HHKNYDSX3:1:1114:30897:7435/1	60	+
chr17	3626090	3626091	A01177:42:HHKNYDSX3:1:1214:17065:36714/1	60	+
chr17	3954591	3954592	A01177:42:HHKNYDSX3:1:1505:17635:36292/1	60	-
chr17	4013954	4013955	A01177:42:HHKNYDSX3:1:1123:31602:16454/1	60	+
chr17	4118701	4118702	A01177:42:HHKNYDSX3:1:1116:14841:28166	60	-
chr17	4956587	4956588	A01177:42:HHKNYDSX3:1:1109:10863:2112	60	-
chr17	5215067	5215068	A01177:42:HHKNYDSX3:1:1534:15157:21699/1	60	+
chr17	5278100	5278101	A01177:42:HHKNYDSX3:1:2115:13738:10598/1	60	-
chr17	5339648	5339649	A01177:42:HHKNYDSX3:2:1105:3097:23735/1	60	-
chr17	7937791	7937792	A01177:42:HHKNYDSX3:1:2503:3577:11475/1	60	-
chr17	7937793	7937794	A01177:42:HHKNYDSX3:1:1111:5647:21136/1	60	-
chr17	8684255	8684256	A01177:42:HHKNYDSX3:1:2445:9037:20118/1	60	-
chr17	8904134	8904135	A01177:42:HHKNYDSX3:2:2351:27733:36526	60	-
chr17	8904135	8904136	A01177:42:HHKNYDSX3:1:1106:21640:17707/1	60	-
chr17	13998371	13998372	A01177:42:HHKNYDSX3:1:1174:9887:2018	60	-
chr17	16162321	16162322	A01177:42:HHKNYDSX3:1:1427:20256:29309/1	60	+
chr17	17189597	17189598	A01177:42:HHKNYDSX3:1:1138:16631:32988/1	60	-
chr17	18873088	18873089	A01177:42:HHKNYDSX3:1:2155:14769:35775/1	60	+
chr17	19474927	19474928	A01177:42:HHKNYDSX3:2:2109:5665:16157	60	-
chr17	28756864	28756865	A01177:42:HHKNYDSX3:1:2644:9534:24330/1	60	-
chr17	28924124	28924125	A01177:42:HHKNYDSX3:1:1232:3414:9251/1	60	+
chr17	29282756	29282757	A01177:42:HHKNYDSX3:1:2277:6931:12649	60	-
chr17	29846354	29846355	A01177:42:HHKNYDSX3:1:1430:24912:35712/1	60	-
chr17	30017128	30017129	A01177:42:HHKNYDSX3:1:1540:24135:5087/1	60	+
chr17	30170437	30170438	A01177:42:HHKNYDSX3:1:1139:10176:25003/1	60	+
chr17	31181794	31181795	A01177:42:HHKNYDSX3:1:1110:13078:35822	60	-
chr17	31190820	31190821	A01177:42:HHKNYDSX3:2:1175:1660:29669	60	-
chr17	32317070	32317071	A01177:42:HHKNYDSX3:1:1544:15040:32330	60	+
chr17	33592217	33592218	A01177:42:HHKNYDSX3:1:1252:18927:36213/1	60	+
chr17	40040946	40040947	A01177:42:HHKNYDSX3:2:2445:2899:18004/1	60	+
chr17	40403008	40403009	A01177:42:HHKNYDSX3:1:1127:7437:5008/1	60	-
chr17	42146740	42146741	A01177:42:HHKNYDSX3:2:1435:26992:7654	60	-
chr17	43068398	43068399	A01177:42:HHKNYDSX3:1:2361:4797:27117/1	60	-
chr17	45028041	45028042	A01177:42:HHKNYDSX3:2:2430:23457:25238	60	-
chr17	47598376	47598377	A01177:42:HHKNYDSX3:1:1168:10628:28980/1	60	-
chr17	49082021	49082022	A01177:42:HHKNYDSX3:2:2328:24026:14638/1	60	+
chr17	49324050	49324051	A01177:42:HHKNYDSX3:1:1113:31042:31829	60	-
chr17	49341995	49341996	A01177:42:HHKNYDSX3:2:1268:12048:33035/1	60	-
chr17	49621881	49621882	A01177:42:HHKNYDSX3:2:1357:24650:11021/1	60	-
chr17	56285991	56285992	A01177:42:HHKNYDSX3:1:1274:13150:12273/1	60	+
chr17	56285993	56285994	A01177:42:HHKNYDSX3:2:2621:10257:10394	60	+
chr17	56513717	56513718	A01177:42:HHKNYDSX3:1:1163:14931:5807/1	60	+
chr17	57509635	57509636	A01177:42:HHKNYDSX3:2:1365:13838:12117/1	60	+
chr17	57509636	57509637	A01177:42:HHKNYDSX3:1:1506:1253:31626/1	60	+
chr17	57522465	57522466	A01177:42:HHKNYDSX3:1:1178:16658:19914/1	60	+
chr17	59016037	59016038	A01177:42:HHKNYDSX3:1:1618:14543:23359/1	60	+
chr17	59065386	59065387	A01177:42:HHKNYDSX3:1:1304:3206:14465/1	60	-
chr17	59091107	59091108	A01177:42:HHKNYDSX3:1:2423:20428:16454	60	-
chr17	59380014	59380015	A01177:42:HHKNYDSX3:2:2340:28420:1454/1	60	+
chr17	61084236	61084237	A01177:42:HHKNYDSX3:1:1649:13169:28902	60	+
chr17	61755800	61755801	A01177:42:HHKNYDSX3:1:1265:16351:14685/1	60	+
chr17	63794667	63794668	A01177:42:HHKNYDSX3:1:1527:2645:12900	60	+
chr17	64912590	64912591	A01177:42:HHKNYDSX3:1:1137:14868:16939/1	60	+
chr17	69312157	69312158	A01177:42:HHKNYDSX3:1:1658:12472:20901/1	60	-
chr17	72939380	72939381	A01177:42:HHKNYDSX3:2:1107:3983:7388	60	+
chr17	75382332	75382333	A01177:42:HHKNYDSX3:1:1125:8784:37027/1	60	+
chr17	75469994	75469995	A01177:42:HHKNYDSX3:2:1473:27832:10332/1	60	+
chr17	77443491	77443492	A01177:42:HHKNYDSX3:1:1113:21106:12868	60	+
chr17	77494127	77494128	A01177:42:HHKNYDSX3:1:2615:32533:18850	60	+
chr17	77998486	77998487	A01177:42:HHKNYDSX3:1:1304:31846:29058/1	60	+
chr17	78069593	78069594	A01177:42:HHKNYDSX3:1:1360:12608:31845/1	60	+
chr17	78070337	78070338	A01177:42:HHKNYDSX3:1:2633:10303:1767/1	60	+
chr17	78274786	78274787	A01177:42:HHKNYDSX3:1:2634:31946:20588	60	-
chr17	78704727	78704728	A01177:42:HHKNYDSX3:1:1137:6506:15233/1	60	-
chr17	78706729	78706730	A01177:42:HHKNYDSX3:1:1308:4607:25379/1	60	-
chr17	79209899	79209900	A01177:42:HHKNYDSX3:1:1305:4716:24972	60	+
chr17	80755282	80755283	A01177:42:HHKNYDSX3:2:2261:32488:16391	60	-
chr17	80820502	80820503	A01177:42:HHKNYDSX3:1:2405:17616:10363/1	60	+
chr17	81864353	81864354	A01177:42:HHKNYDSX3:1:1348:14959:8829/1	60	+
chr17	81864494	81864495	A01177:42:HHKNYDSX3:2:1252:30743:33035/1	60	-
chr17	81864496	81864497	A01177:42:HHKNYDSX3:1:2254:32624:2440/1	60	-
chr17	81914191	81914192	A01177:42:HHKNYDSX3:1:1610:10041:19601	60	-
chr17	82577426	82577427	A01177:42:HHKNYDSX3:1:2171:1967:4586/1	60	-
chr17	83046902	83046903	A01177:42:HHKNYDSX3:1:1305:22652:9220/1	60	+
chr18	3298634	3298635	A01177:42:HHKNYDSX3:1:1516:14769:19492/1	60	+
chr18	4850383	4850384	A01177:42:HHKNYDSX3:1:1259:22318:10614/1	60	+
chr18	9807118	9807119	A01177:42:HHKNYDSX3:1:1106:21974:14559/1	60	-
chr18	12677660	12677661	A01177:42:HHKNYDSX3:1:2433:3884:24940/1	60	+
chr18	12818676	12818677	A01177:42:HHKNYDSX3:1:1115:20428:29575/1	60	+
chr18	12847768	12847769	A01177:42:HHKNYDSX3:2:1515:30138:16016/1	60	+
chr18	13044507	13044508	A01177:42:HHKNYDSX3:1:2461:7139:16141	60	+
chr18	14421128	14421129	A01177:42:HHKNYDSX3:1:1143:24460:36213	60	-
chr18	26013514	26013515	A01177:42:HHKNYDSX3:1:1220:8630:11804	60	-
chr18	26803205	26803206	A01177:42:HHKNYDSX3:1:1457:17897:17456/1	60	+
chr18	27990506	27990507	A01177:42:HHKNYDSX3:2:2453:14751:19899	60	-
chr18	33351287	33351288	A01177:42:HHKNYDSX3:2:2624:21359:2409	60	-
chr18	46326370	46326371	A01177:42:HHKNYDSX3:2:1566:25048:19946/1	60	+
chr18	49040367	49040368	A01177:42:HHKNYDSX3:2:2641:12726:34773	60	+
chr18	49272110	49272111	A01177:42:HHKNYDSX3:1:1416:20410:36432	60	-
chr18	53215388	53215389	A01177:42:HHKNYDSX3:2:1534:32850:12821	60	+
chr18	55265562	55265563	A01177:42:HHKNYDSX3:1:2570:8919:16720/1	60	+
chr18	62237634	62237635	A01177:42:HHKNYDSX3:1:1132:9986:19413/1	60	+
chr18	62237636	62237637	A01177:42:HHKNYDSX3:2:2402:13946:34757/1	60	+
chr18	70319768	70319769	A01177:42:HHKNYDSX3:1:1432:16016:31422/1	60	-
chr18	72766514	72766515	A01177:42:HHKNYDSX3:1:1124:5376:28338	60	+
chr18	74725010	74725011	A01177:42:HHKNYDSX3:1:1269:23710:2409/1	60	-
chr18	76893398	76893399	A01177:42:HHKNYDSX3:1:1110:19253:16391/1	60	-
chr19	560872	560873	A01177:42:HHKNYDSX3:1:2611:25626:9079	60	+
chr19	1412461	1412462	A01177:42:HHKNYDSX3:1:1468:20283:11224/1	60	+
chr19	1640884	1640885	A01177:42:HHKNYDSX3:1:2420:16803:18693	60	+
chr19	4092517	4092518	A01177:42:HHKNYDSX3:1:1565:28565:16141/1	60	+
chr19	4857379	4857380	A01177:42:HHKNYDSX3:1:1116:24668:2722/1	60	+
chr19	5639495	5639496	A01177:42:HHKNYDSX3:2:2275:6488:7968/1	60	-
chr19	6334439	6334440	A01177:42:HHKNYDSX3:2:2270:16803:11334	60	-
chr19	6787211	6787212	A01177:42:HHKNYDSX3:1:1101:32823:19601/1	60	+
chr19	7085755	7085756	A01177:42:HHKNYDSX3:1:1101:9109:35963/1	60	+
chr19	7539400	7539401	A01177:42:HHKNYDSX3:2:2336:4960:24267	60	+
chr19	10132834	10132835	A01177:42:HHKNYDSX3:1:2111:27950:20181	60	-
chr19	10376382	10376383	A01177:42:HHKNYDSX3:2:1272:13765:12305	60	+
chr19	10740742	10740743	A01177:42:HHKNYDSX3:1:1478:26033:15984/1	60	-
chr19	12394712	12394713	A01177:42:HHKNYDSX3:1:2373:11379:28181	60	-
chr19	12773344	12773345	A01177:42:HHKNYDSX3:1:2158:24930:21778/1	60	-
chr19	12931591	12931592	A01177:42:HHKNYDSX3:2:2431:27299:12790	60	+
chr19	12931592	12931593	A01177:42:HHKNYDSX3:1:2321:24352:7404	60	+
chr19	13918181	13918182	A01177:42:HHKNYDSX3:1:1106:1796:8046/1	60	-
chr19	13918800	13918801	A01177:42:HHKNYDSX3:1:1531:13060:26960	60	+
chr19	14383192	14383193	A01177:42:HHKNYDSX3:1:2505:17481:20118/1	60	-
chr19	15339417	15339418	A01177:42:HHKNYDSX3:2:2272:19569:33786/1	60	+
chr19	15389882	15389883	A01177:42:HHKNYDSX3:1:2203:27859:16235/1	60	+
chr19	15846913	15846914	A01177:42:HHKNYDSX3:1:2466:27254:11146	60	-
chr19	16973072	16973073	A01177:42:HHKNYDSX3:1:1336:30680:27101/1	60	-
chr19	17557906	17557907	A01177:42:HHKNYDSX3:1:1236:24406:29481/1	60	+
chr19	19657921	19657922	A01177:42:HHKNYDSX3:1:1164:13458:7388/1	60	-
chr19	19798023	19798024	A01177:42:HHKNYDSX3:1:1161:7238:20697/1	60	+
chr19	22613880	22613881	A01177:42:HHKNYDSX3:1:1258:26910:36793/1	60	+
chr19	22655142	22655143	A01177:42:HHKNYDSX3:1:1630:10764:7827/1	60	-
chr19	22847221	22847222	A01177:42:HHKNYDSX3:1:2307:17770:5055/1	60	+
chr19	25160559	25160560	A01177:42:HHKNYDSX3:1:2639:32090:10441/1	60	+
chr19	31036090	31036091	A01177:42:HHKNYDSX3:1:1457:3332:35790	60	-
chr19	35997153	35997154	A01177:42:HHKNYDSX3:1:2327:18728:10066	60	+
chr19	37092562	37092563	A01177:42:HHKNYDSX3:2:1612:31277:8594/1	60	-
chr19	37236812	37236813	A01177:42:HHKNYDSX3:2:2252:29324:2519	60	+
chr19	37478896	37478897	A01177:42:HHKNYDSX3:1:2509:1922:18317/1	60	+
chr19	37522441	37522442	A01177:42:HHKNYDSX3:1:2436:24921:14403	60	+
chr19	38652693	38652694	A01177:42:HHKNYDSX3:1:1133:30192:2394	60	-
chr19	39346579	39346580	A01177:42:HHKNYDSX3:2:2102:7771:34491/1	60	-
chr19	39463505	39463506	A01177:42:HHKNYDSX3:1:1465:11523:15405/1	60	+
chr19	40247433	40247434	A01177:42:HHKNYDSX3:1:1527:12970:22294	60	-
chr19	41866671	41866672	A01177:42:HHKNYDSX3:1:1458:24126:1063/1	60	-
chr19	43263228	43263229	A01177:42:HHKNYDSX3:1:1213:8739:10113	60	-
chr19	44971494	44971495	A01177:42:HHKNYDSX3:1:1350:14353:14418	60	+
chr19	45478600	45478601	A01177:42:HHKNYDSX3:2:2377:11496:17801	60	+
chr19	45841873	45841874	A01177:42:HHKNYDSX3:1:1403:13829:1110/1	60	+
chr19	45849682	45849683	A01177:42:HHKNYDSX3:1:1135:23068:4961/1	60	+
chr19	46285326	46285327	A01177:42:HHKNYDSX3:1:2149:2745:28103/1	60	+
chr19	46378997	46378998	A01177:42:HHKNYDSX3:1:2312:28556:23641/1	60	+
chr19	46777798	46777799	A01177:42:HHKNYDSX3:2:1275:21847:24361	60	-
chr19	46777800	46777801	A01177:42:HHKNYDSX3:1:1216:23167:23202	60	-
chr19	46903499	46903500	A01177:42:HHKNYDSX3:1:1147:3694:27398/1	60	+
chr19	49135267	49135268	A01177:42:HHKNYDSX3:1:2625:14425:7153	60	+
chr19	49613393	49613394	A01177:42:HHKNYDSX3:1:2523:11297:5744	60	-
chr19	49840914	49840915	A01177:42:HHKNYDSX3:1:1117:18186:33113/1	60	+
chr19	49916468	49916469	A01177:42:HHKNYDSX3:1:1448:27814:12587	60	-
chr19	50220718	50220719	A01177:42:HHKNYDSX3:1:1316:4417:35853	60	+
chr19	50260206	50260207	A01177:42:HHKNYDSX3:1:1626:5195:22169	60	-
chr19	50391666	50391667	A01177:42:HHKNYDSX3:2:1150:26630:3145	60	+
chr19	50391849	50391850	A01177:42:HHKNYDSX3:1:1365:31322:3255/1	60	-
chr19	50802861	50802862	A01177:42:HHKNYDSX3:2:1260:12075:30326	60	-
chr19	52707471	52707472	A01177:42:HHKNYDSX3:1:1142:31485:19476/1	60	+
chr19	53545400	53545401	A01177:42:HHKNYDSX3:1:1149:21549:33238/1	60	+
chr19	54204423	54204424	A01177:42:HHKNYDSX3:2:1143:4490:25457/1	60	+
chr19	55236267	55236268	A01177:42:HHKNYDSX3:1:1451:4652:20322/1	60	-
chr19	55242574	55242575	A01177:42:HHKNYDSX3:1:1142:2682:35603/1	60	-
chr19	55268236	55268237	A01177:42:HHKNYDSX3:1:2413:20320:33113/1	60	-
chr19	55458766	55458767	A01177:42:HHKNYDSX3:1:1169:14055:17033/1	60	-
chr2	5600144	5600145	A01177:42:HHKNYDSX3:2:1561:18349:27101/1	60	-
chr2	10117603	10117604	A01177:42:HHKNYDSX3:1:1450:7509:30843/1	60	+
chr2	11192348	11192349	A01177:42:HHKNYDSX3:1:1159:25527:14888/1	60	+
chr2	11193830	11193831	A01177:42:HHKNYDSX3:1:1559:7563:29089/1	60	-
chr2	14981393	14981394	A01177:42:HHKNYDSX3:2:1537:17083:12038/1	60	+
chr2	15015175	15015176	A01177:42:HHKNYDSX3:1:1107:32443:2910/1	60	+
chr2	15115334	15115335	A01177:42:HHKNYDSX3:1:1369:16857:3568/1	60	+
chr2	17704038	17704039	A01177:42:HHKNYDSX3:1:2308:2546:13009	60	-
chr2	24297274	24297275	A01177:42:HHKNYDSX3:2:1104:23204:2221	60	-
chr2	26211774	26211775	A01177:42:HHKNYDSX3:1:1134:30752:36526/1	60	+
chr2	26386286	26386287	A01177:42:HHKNYDSX3:2:2130:9326:13260/1	60	+
chr2	27348662	27348663	A01177:42:HHKNYDSX3:1:1543:18385:1986/1	60	+
chr2	27972457	27972458	A01177:42:HHKNYDSX3:1:1105:28664:24048	60	+
chr2	32226726	32226727	A01177:42:HHKNYDSX3:2:2512:27001:31814/1	60	-
chr2	38855787	38855788	A01177:42:HHKNYDSX3:1:1409:18891:23156/1	60	-
chr2	43439009	43439010	A01177:42:HHKNYDSX3:1:1134:25030:22232	60	-
chr2	47339039	47339040	A01177:42:HHKNYDSX3:1:1224:3396:14011	60	+
chr2	51939663	51939664	A01177:42:HHKNYDSX3:1:1350:29839:14246/1	60	-
chr2	56417412	56417413	A01177:42:HHKNYDSX3:1:1107:7464:7592/1	60	-
chr2	56427126	56427127	A01177:42:HHKNYDSX3:2:1302:12888:6590	60	+
chr2	57030171	57030172	A01177:42:HHKNYDSX3:1:1220:15185:29136/1	60	+
chr2	58316616	58316617	A01177:42:HHKNYDSX3:1:1363:21721:10833	60	+
chr2	58561671	58561672	A01177:42:HHKNYDSX3:1:2134:15157:18944/1	60	+
chr2	63905471	63905472	A01177:42:HHKNYDSX3:1:1103:10022:14779/1	60	+
chr2	64877174	64877175	A01177:42:HHKNYDSX3:2:1557:25211:17566	60	-
chr2	67345861	67345862	A01177:42:HHKNYDSX3:1:1309:12364:1235/1	60	+
chr2	71087851	71087852	A01177:42:HHKNYDSX3:1:1502:28754:33317/1	60	-
chr2	72526757	72526758	A01177:42:HHKNYDSX3:1:1131:11767:28917	60	+
chr2	72595768	72595769	A01177:42:HHKNYDSX3:1:1152:2781:17644/1	60	+
chr2	73562902	73562903	A01177:42:HHKNYDSX3:2:1274:4553:24220	60	-
chr2	74468328	74468329	A01177:42:HHKNYDSX3:1:2303:27299:2644	60	-
chr2	74474174	74474175	A01177:42:HHKNYDSX3:1:1652:15700:17096/1	60	+
chr2	75385435	75385436	A01177:42:HHKNYDSX3:1:1128:22607:30342/1	60	-
chr2	80899710	80899711	A01177:42:HHKNYDSX3:2:1409:29785:13025/1	60	-
chr2	81395218	81395219	A01177:42:HHKNYDSX3:1:1118:2257:4679/1	60	+
chr2	81639226	81639227	A01177:42:HHKNYDSX3:2:1637:3965:26616/1	60	+
chr2	85331448	85331449	A01177:42:HHKNYDSX3:2:1336:17092:31250/1	60	+
chr2	96614694	96614695	A01177:42:HHKNYDSX3:1:2205:23529:24298	60	+
chr2	98525632	98525633	A01177:42:HHKNYDSX3:1:1270:24361:15217/1	60	+
chr2	98525634	98525635	A01177:42:HHKNYDSX3:1:1322:13575:16799	60	+
chr2	98685594	98685595	A01177:42:HHKNYDSX3:1:2614:3911:23171/1	60	+
chr2	98767247	98767248	A01177:42:HHKNYDSX3:2:2557:18331:30890/1	60	-
chr2	98768264	98768265	A01177:42:HHKNYDSX3:2:2415:32362:12540	60	+
chr2	99433643	99433644	A01177:42:HHKNYDSX3:1:1153:24496:14199/1	60	-
chr2	99435607	99435608	A01177:42:HHKNYDSX3:1:1556:7139:7435	60	+
chr2	101564107	101564108	A01177:42:HHKNYDSX3:1:1651:6198:8907	60	+
chr2	104302640	104302641	A01177:42:HHKNYDSX3:1:1108:27525:30405	60	-
chr2	107566193	107566194	A01177:42:HHKNYDSX3:1:1342:7744:29121/1	60	-
chr2	108212217	108212218	A01177:42:HHKNYDSX3:2:1555:31403:1924/1	60	+
chr2	112066211	112066212	A01177:42:HHKNYDSX3:1:1353:3097:33661/1	60	+
chr2	112238179	112238180	A01177:42:HHKNYDSX3:1:1302:21088:27962/1	60	+
chr2	113234545	113234546	A01177:42:HHKNYDSX3:2:1520:24225:31328/1	60	+
chr2	113729322	113729323	A01177:42:HHKNYDSX3:2:1632:32009:16783/1	60	-
chr2	113817465	113817466	A01177:42:HHKNYDSX3:2:1305:14615:27555	60	+
chr2	113952229	113952230	A01177:42:HHKNYDSX3:1:1116:1877:23249/1	60	-
chr2	114897621	114897622	A01177:42:HHKNYDSX3:1:1372:6894:7795/1	60	+
chr2	115667847	115667848	A01177:42:HHKNYDSX3:1:1108:12038:27007/1	60	+
chr2	119356323	119356324	A01177:42:HHKNYDSX3:1:1607:20907:36511	60	+
chr2	123294793	123294794	A01177:42:HHKNYDSX3:1:1213:24325:1971/1	60	+
chr2	123665286	123665287	A01177:42:HHKNYDSX3:1:1121:9616:20619/1	60	+
chr2	128223281	128223282	A01177:42:HHKNYDSX3:1:1123:6442:34945	60	-
chr2	131070018	131070019	A01177:42:HHKNYDSX3:2:2468:28447:12774/1	60	+
chr2	135316933	135316934	A01177:42:HHKNYDSX3:2:1212:7572:1485/1	60	-
chr2	141763008	141763009	A01177:42:HHKNYDSX3:1:1616:12599:37027	60	-
chr2	143414584	143414585	A01177:42:HHKNYDSX3:1:1141:25880:36542	60	-
chr2	143585122	143585123	A01177:42:HHKNYDSX3:1:1117:10809:24189/1	60	-
chr2	145497761	145497762	A01177:42:HHKNYDSX3:1:2310:17716:27226	60	+
chr2	146125269	146125270	A01177:42:HHKNYDSX3:1:1105:28040:32863/1	60	-
chr2	147671685	147671686	A01177:42:HHKNYDSX3:1:2546:32108:27258/1	60	+
chr2	153876774	153876775	A01177:42:HHKNYDSX3:1:1107:15854:4178/1	60	-
chr2	153972169	153972170	A01177:42:HHKNYDSX3:2:1341:9417:26475/1	60	+
chr2	155269812	155269813	A01177:42:HHKNYDSX3:1:2402:26512:6261/1	60	-
chr2	159325692	159325693	A01177:42:HHKNYDSX3:1:1369:9408:11866/1	60	-
chr2	160412547	160412548	A01177:42:HHKNYDSX3:1:1135:1416:18975/1	60	-
chr2	166332688	166332689	A01177:42:HHKNYDSX3:1:1101:22299:32941/1	60	+
chr2	166745130	166745131	A01177:42:HHKNYDSX3:2:2636:29297:18286/1	60	+
chr2	168195390	168195391	A01177:42:HHKNYDSX3:1:1213:7862:25034	60	-
chr2	171166788	171166789	A01177:42:HHKNYDSX3:1:1152:9860:18067/1	60	-
chr2	171746963	171746964	A01177:42:HHKNYDSX3:1:1408:24677:35243/1	60	-
chr2	171778538	171778539	A01177:42:HHKNYDSX3:1:1116:7175:1297/1	60	+
chr2	173092649	173092650	A01177:42:HHKNYDSX3:1:1153:3341:5337	60	+
chr2	177416733	177416734	A01177:42:HHKNYDSX3:1:2321:2663:9612/1	60	+
chr2	177437284	177437285	A01177:42:HHKNYDSX3:1:1116:13521:20995	60	+
chr2	178124735	178124736	A01177:42:HHKNYDSX3:2:2517:30463:27320/1	60	+
chr2	179976633	179976634	A01177:42:HHKNYDSX3:1:1266:14705:18693/1	60	+
chr2	179976636	179976637	A01177:42:HHKNYDSX3:1:1660:24433:11992/1	60	+
chr2	180054000	180054001	A01177:42:HHKNYDSX3:2:1521:16215:10379/1	60	+
chr2	181332004	181332005	A01177:42:HHKNYDSX3:1:2641:26060:2127	60	+
chr2	181903576	181903577	A01177:42:HHKNYDSX3:1:2321:24397:20572	60	-
chr2	181908416	181908417	A01177:42:HHKNYDSX3:1:1234:10384:14779	60	-
chr2	182833288	182833289	A01177:42:HHKNYDSX3:1:1204:18168:20306/1	60	-
chr2	184210677	184210678	A01177:42:HHKNYDSX3:1:1477:14190:18176/1	60	+
chr2	187287214	187287215	A01177:42:HHKNYDSX3:2:1421:16667:24064	60	+
chr2	187438530	187438531	A01177:42:HHKNYDSX3:1:1104:28212:6543/1	60	+
chr2	187588403	187588404	A01177:42:HHKNYDSX3:1:1166:3947:23484/1	60	+
chr2	187617425	187617426	A01177:42:HHKNYDSX3:1:1160:24966:13823/1	60	-
chr2	188303679	188303680	A01177:42:HHKNYDSX3:1:2514:24099:22435	60	-
chr2	189837364	189837365	A01177:42:HHKNYDSX3:1:1256:2419:11819	60	+
chr2	190939136	190939137	A01177:42:HHKNYDSX3:1:1214:21395:32941/1	60	+
chr2	195227681	195227682	A01177:42:HHKNYDSX3:1:1614:5348:14325/1	60	+
chr2	195395615	195395616	A01177:42:HHKNYDSX3:1:1144:16975:2112/1	60	-
chr2	196685176	196685177	A01177:42:HHKNYDSX3:1:2538:15465:28401	60	+
chr2	201570036	201570037	A01177:42:HHKNYDSX3:1:1326:19768:21887/1	60	-
chr2	201761452	201761453	A01177:42:HHKNYDSX3:1:1116:8332:22341/1	60	+
chr2	201761454	201761455	A01177:42:HHKNYDSX3:2:2149:26051:28416/1	60	+
chr2	206681411	206681412	A01177:42:HHKNYDSX3:2:1331:2392:2785/1	60	-
chr2	208242951	208242952	A01177:42:HHKNYDSX3:1:1417:4797:9799	60	-
chr2	212731228	212731229	A01177:42:HHKNYDSX3:2:2130:13476:13401/1	60	-
chr2	213317797	213317798	A01177:42:HHKNYDSX3:1:1451:31105:25582/1	60	+
chr2	215040105	215040106	A01177:42:HHKNYDSX3:1:1113:9317:22795/1	60	+
chr2	215062577	215062578	A01177:42:HHKNYDSX3:1:1124:16170:10019/1	60	-
chr2	219203360	219203361	A01177:42:HHKNYDSX3:1:1412:14190:17049/1	60	-
chr2	219809072	219809073	A01177:42:HHKNYDSX3:1:1146:29658:36104	60	+
chr2	223359490	223359491	A01177:42:HHKNYDSX3:1:1114:24216:15906/1	60	+
chr2	223433299	223433300	A01177:42:HHKNYDSX3:1:1107:3025:18317/1	60	-
chr2	224228212	224228213	A01177:42:HHKNYDSX3:2:2509:32298:4883/1	60	+
chr2	226172070	226172071	A01177:42:HHKNYDSX3:2:2213:5520:29528	60	-
chr2	229740056	229740057	A01177:42:HHKNYDSX3:1:1229:7618:4852	60	-
chr2	231101400	231101401	A01177:42:HHKNYDSX3:1:1119:17454:20384	60	-
chr2	231705930	231705931	A01177:42:HHKNYDSX3:2:2564:22815:9596/1	60	+
chr2	231969401	231969402	A01177:42:HHKNYDSX3:2:1613:4092:14716	60	-
chr2	232754565	232754566	A01177:42:HHKNYDSX3:2:1671:18430:24236/1	60	-
chr2	238076888	238076889	A01177:42:HHKNYDSX3:1:1116:31882:15781/1	60	-
chr2	239144741	239144742	A01177:42:HHKNYDSX3:1:1250:10682:22686/1	60	+
chr2	239254897	239254898	A01177:42:HHKNYDSX3:2:1368:2130:23970	60	-
chr2	241246559	241246560	A01177:42:HHKNYDSX3:1:1115:10565:34851	60	+
chr2	241426656	241426657	A01177:42:HHKNYDSX3:1:1142:6334:35822/1	60	+
chr2	241435146	241435147	A01177:42:HHKNYDSX3:1:1258:6560:14356/1	60	-
chr20	2441447	2441448	A01177:42:HHKNYDSX3:1:1625:14027:20619/1	60	-
chr20	3292153	3292154	A01177:42:HHKNYDSX3:2:2603:13982:7795	60	-
chr20	3487819	3487820	A01177:42:HHKNYDSX3:1:1114:32325:10848/1	60	+
chr20	3487820	3487821	A01177:42:HHKNYDSX3:2:1572:24433:4476	60	+
chr20	3598243	3598244	A01177:42:HHKNYDSX3:2:2106:22309:6809/1	60	+
chr20	4027518	4027519	A01177:42:HHKNYDSX3:2:2112:29975:5588/1	60	+
chr20	5562016	5562017	A01177:42:HHKNYDSX3:2:1542:2492:5650/1	60	-
chr20	14353489	14353490	A01177:42:HHKNYDSX3:1:1223:23882:22561/1	60	+
chr20	14609581	14609582	A01177:42:HHKNYDSX3:1:1424:17698:2707/1	60	+
chr20	24851929	24851930	A01177:42:HHKNYDSX3:2:1351:20853:31970/1	60	-
chr20	31592314	31592315	A01177:42:HHKNYDSX3:2:1214:11948:24596	60	-
chr20	31765504	31765505	A01177:42:HHKNYDSX3:1:1170:24316:6903/1	60	-
chr20	32678273	32678274	A01177:42:HHKNYDSX3:2:1277:13404:4194/1	60	-
chr20	33549069	33549070	A01177:42:HHKNYDSX3:1:1570:15899:7889	60	+
chr20	33837733	33837734	A01177:42:HHKNYDSX3:1:2355:20817:6386	60	-
chr20	34454232	34454233	A01177:42:HHKNYDSX3:1:1638:31024:33802	60	-
chr20	34466156	34466157	A01177:42:HHKNYDSX3:2:2132:15094:7686/1	60	+
chr20	34739575	34739576	A01177:42:HHKNYDSX3:2:1242:15103:35477	60	+
chr20	34764087	34764088	A01177:42:HHKNYDSX3:1:2238:27480:7247	60	+
chr20	35062471	35062472	A01177:42:HHKNYDSX3:1:1131:5348:33708/1	60	-
chr20	35379591	35379592	A01177:42:HHKNYDSX3:1:1556:31195:31908/1	60	+
chr20	35952323	35952324	A01177:42:HHKNYDSX3:1:1130:2908:36338/1	60	+
chr20	37010426	37010427	A01177:42:HHKNYDSX3:2:2531:27868:28307/1	60	-
chr20	37776044	37776045	A01177:42:HHKNYDSX3:1:2659:2483:10113	60	-
chr20	38516113	38516114	A01177:42:HHKNYDSX3:1:2321:21938:14340/1	60	-
chr20	38994515	38994516	A01177:42:HHKNYDSX3:1:2265:13241:27461/1	60	-
chr20	39573941	39573942	A01177:42:HHKNYDSX3:2:2219:32814:13917	60	+
chr20	41480647	41480648	A01177:42:HHKNYDSX3:1:1171:12979:26443/1	60	+
chr20	41482171	41482172	A01177:42:HHKNYDSX3:2:2434:18683:7075/1	60	+
chr20	41491691	41491692	A01177:42:HHKNYDSX3:1:1571:15438:9565/1	60	-
chr20	44534561	44534562	A01177:42:HHKNYDSX3:1:2513:20365:5666	60	-
chr20	47245500	47245501	A01177:42:HHKNYDSX3:2:2235:11406:34178/1	60	+
chr20	47304138	47304139	A01177:42:HHKNYDSX3:2:2626:2220:11475	60	-
chr20	47717839	47717840	A01177:42:HHKNYDSX3:2:2638:5846:24142/1	60	+
chr20	50946113	50946114	A01177:42:HHKNYDSX3:1:1126:10836:6449/1	60	+
chr20	51810026	51810027	A01177:42:HHKNYDSX3:1:1119:27561:20102/1	60	-
chr20	51866209	51866210	A01177:42:HHKNYDSX3:2:2139:21594:15217/1	60	+
chr20	52109309	52109310	A01177:42:HHKNYDSX3:1:2201:4291:13088/1	60	+
chr20	53931441	53931442	A01177:42:HHKNYDSX3:1:1128:14606:18145	60	+
chr20	55171472	55171473	A01177:42:HHKNYDSX3:2:1640:9923:5368/1	60	-
chr20	60015208	60015209	A01177:42:HHKNYDSX3:2:1421:11668:17221/1	60	+
chr20	62402775	62402776	A01177:42:HHKNYDSX3:1:1363:10673:2221/1	60	+
chr20	62402776	62402777	A01177:42:HHKNYDSX3:2:1472:24523:3599/1	60	+
chr20	62912295	62912296	A01177:42:HHKNYDSX3:1:1105:21992:34068/1	60	-
chr20	63604717	63604718	A01177:42:HHKNYDSX3:1:1148:17020:19664/1	60	+
chr20	63764807	63764808	A01177:42:HHKNYDSX3:1:2425:5810:14465/1	60	+
chr20	64323579	64323580	A01177:42:HHKNYDSX3:1:1554:13747:11177/1	60	+
chr21	8230610	8230611	A01177:42:HHKNYDSX3:1:1205:25626:33191/1	60	+
chr21	20258928	20258929	A01177:42:HHKNYDSX3:1:1111:14733:28761/1	60	+
chr21	20625822	20625823	A01177:42:HHKNYDSX3:2:1519:13684:1391	60	-
chr21	21496099	21496100	A01177:42:HHKNYDSX3:2:2573:19868:10473/1	60	-
chr21	23453459	23453460	A01177:42:HHKNYDSX3:2:2349:12626:23359/1	60	-
chr21	25335260	25335261	A01177:42:HHKNYDSX3:2:2676:18069:5447/1	60	+
chr21	31221884	31221885	A01177:42:HHKNYDSX3:1:1221:15826:30561/1	60	-
chr21	32400653	32400654	A01177:42:HHKNYDSX3:1:2378:1958:29966/1	60	+
chr21	32400654	32400655	A01177:42:HHKNYDSX3:1:1676:24840:12258	60	+
chr21	32667512	32667513	A01177:42:HHKNYDSX3:1:1118:20518:21559/1	60	-
chr21	33957597	33957598	A01177:42:HHKNYDSX3:1:2504:8133:35180	60	+
chr21	36864052	36864053	A01177:42:HHKNYDSX3:1:1148:23601:28745/1	60	-
chr21	37187680	37187681	A01177:42:HHKNYDSX3:1:1131:6090:33677/1	60	+
chr21	37439445	37439446	A01177:42:HHKNYDSX3:1:1104:1108:30718/1	60	-
chr21	39214135	39214136	A01177:42:HHKNYDSX3:1:2574:11162:13683/1	60	-
chr21	39244035	39244036	A01177:42:HHKNYDSX3:1:1159:19714:7513	60	+
chr21	42167560	42167561	A01177:42:HHKNYDSX3:1:1110:5864:4100/1	60	+
chr21	42167561	42167562	A01177:42:HHKNYDSX3:2:1335:29252:23625/1	60	+
chr21	44412914	44412915	A01177:42:HHKNYDSX3:1:1564:11867:25457	60	-
chr21	44812168	44812169	A01177:42:HHKNYDSX3:2:2174:16975:13322/1	60	+
chr21	46438606	46438607	A01177:42:HHKNYDSX3:1:1213:24026:20588/1	60	+
chr21	46523944	46523945	A01177:42:HHKNYDSX3:1:1276:30472:27774/1	60	+
chr22	16826649	16826650	A01177:42:HHKNYDSX3:1:1108:15429:1971/1	60	-
chr22	17041233	17041234	A01177:42:HHKNYDSX3:2:2518:28022:23938	60	-
chr22	17702296	17702297	A01177:42:HHKNYDSX3:1:1368:28818:13917/1	60	-
chr22	17986329	17986330	A01177:42:HHKNYDSX3:1:1452:27136:27226/1	60	-
chr22	19322372	19322373	A01177:42:HHKNYDSX3:2:1339:12671:13823/1	60	-
chr22	19561449	19561450	A01177:42:HHKNYDSX3:1:2341:13612:13761	60	+
chr22	20553363	20553364	A01177:42:HHKNYDSX3:1:2238:24831:31250/1	60	+
chr22	20701059	20701060	A01177:42:HHKNYDSX3:2:1165:3405:8547	60	+
chr22	21842226	21842227	A01177:42:HHKNYDSX3:1:2306:26992:36276	60	+
chr22	21868565	21868566	A01177:42:HHKNYDSX3:1:2405:32072:24126/1	60	-
chr22	24312664	24312665	A01177:42:HHKNYDSX3:1:2546:12120:19319/1	60	+
chr22	25017304	25017305	A01177:42:HHKNYDSX3:1:1441:7563:14278/1	60	+
chr22	26602558	26602559	A01177:42:HHKNYDSX3:2:2535:11189:16329	60	-
chr22	27913428	27913429	A01177:42:HHKNYDSX3:1:1631:26892:7545/1	60	-
chr22	28777604	28777605	A01177:42:HHKNYDSX3:2:2525:23267:32111	60	-
chr22	29250953	29250954	A01177:42:HHKNYDSX3:1:2511:2971:32722	60	+
chr22	29292261	29292262	A01177:42:HHKNYDSX3:2:1307:1217:30405	60	-
chr22	29440284	29440285	A01177:42:HHKNYDSX3:1:1474:24017:19758/1	60	+
chr22	30092290	30092291	A01177:42:HHKNYDSX3:1:1276:27606:18270/1	60	+
chr22	30094501	30094502	A01177:42:HHKNYDSX3:1:2428:21938:24580/1	60	+
chr22	30128735	30128736	A01177:42:HHKNYDSX3:1:1605:10493:36855/1	60	+
chr22	30638674	30638675	A01177:42:HHKNYDSX3:2:1141:25681:25895/1	60	-
chr22	31538370	31538371	A01177:42:HHKNYDSX3:2:2269:12147:1391	60	-
chr22	36350566	36350567	A01177:42:HHKNYDSX3:1:1207:25147:15358/1	60	-
chr22	36550279	36550280	A01177:42:HHKNYDSX3:1:2278:2211:21292/1	60	-
chr22	36598488	36598489	A01177:42:HHKNYDSX3:1:1236:16595:30702	60	-
chr22	37775641	37775642	A01177:42:HHKNYDSX3:1:1313:31024:2550/1	60	-
chr22	40171699	40171700	A01177:42:HHKNYDSX3:1:2614:25590:13589	60	-
chr22	41151009	41151010	A01177:42:HHKNYDSX3:1:1211:7826:28103/1	60	-
chr22	46597588	46597589	A01177:42:HHKNYDSX3:1:2359:27019:12524/1	60	-
chr22	49788037	49788038	A01177:42:HHKNYDSX3:1:2606:9281:8985	60	-
chr22	50367302	50367303	A01177:42:HHKNYDSX3:1:1164:28881:30686/1	60	+
chr22	50371331	50371332	A01177:42:HHKNYDSX3:2:2507:13358:30608	60	-
chr3	4335706	4335707	A01177:42:HHKNYDSX3:1:1406:20817:2879/1	60	-
chr3	9460540	9460541	A01177:42:HHKNYDSX3:2:1275:16378:18082/1	60	-
chr3	10010397	10010398	A01177:42:HHKNYDSX3:2:1174:31403:12164/1	60	-
chr3	12794427	12794428	A01177:42:HHKNYDSX3:1:1145:21793:24737/1	60	-
chr3	14081187	14081188	A01177:42:HHKNYDSX3:1:1267:18168:13730/1	60	-
chr3	15454912	15454913	A01177:42:HHKNYDSX3:1:1607:27868:21668	60	+
chr3	15714687	15714688	A01177:42:HHKNYDSX3:2:1333:22444:35665/1	60	-
chr3	15718266	15718267	A01177:42:HHKNYDSX3:1:1231:24695:21308/1	60	-
chr3	17567873	17567874	A01177:42:HHKNYDSX3:1:2276:24695:26788	60	-
chr3	18335895	18335896	A01177:42:HHKNYDSX3:2:2243:8404:1548/1	60	+
chr3	18335898	18335899	A01177:42:HHKNYDSX3:2:2369:11876:12508	60	+
chr3	18477175	18477176	A01177:42:HHKNYDSX3:1:1554:32588:35196	60	+
chr3	18477176	18477177	A01177:42:HHKNYDSX3:1:2110:1814:1658	60	+
chr3	21089936	21089937	A01177:42:HHKNYDSX3:1:1422:17210:36151/1	60	-
chr3	22921327	22921328	A01177:42:HHKNYDSX3:1:1401:11153:22592/1	60	-
chr3	25610687	25610688	A01177:42:HHKNYDSX3:1:1310:17906:36479/1	60	-
chr3	27543997	27543998	A01177:42:HHKNYDSX3:2:1558:6596:33614/1	60	+
chr3	28177837	28177838	A01177:42:HHKNYDSX3:2:2503:15790:1125/1	60	-
chr3	31449972	31449973	A01177:42:HHKNYDSX3:1:1506:6958:9126/1	60	-
chr3	32485972	32485973	A01177:42:HHKNYDSX3:2:1667:5728:15076	60	-
chr3	33642618	33642619	A01177:42:HHKNYDSX3:2:2674:15655:27226	60	+
chr3	38419152	38419153	A01177:42:HHKNYDSX3:1:1114:16378:23719/1	60	+
chr3	38423167	38423168	A01177:42:HHKNYDSX3:2:1302:29758:31516	60	-
chr3	42008300	42008301	A01177:42:HHKNYDSX3:1:1663:28953:19695/1	60	+
chr3	43578620	43578621	A01177:42:HHKNYDSX3:1:2376:25672:21715	60	-
chr3	44637289	44637290	A01177:42:HHKNYDSX3:1:1443:30436:20196/1	60	-
chr3	45255715	45255716	A01177:42:HHKNYDSX3:1:1157:16749:5447	60	-
chr3	45430392	45430393	A01177:42:HHKNYDSX3:2:1559:20862:9533	60	-
chr3	47060839	47060840	A01177:42:HHKNYDSX3:1:1436:12861:26271	60	-
chr3	47097173	47097174	A01177:42:HHKNYDSX3:2:1414:14552:15859	60	-
chr3	47262993	47262994	A01177:42:HHKNYDSX3:1:1314:19171:24330/1	60	-
chr3	47659591	47659592	A01177:42:HHKNYDSX3:1:1202:14082:22185/1	60	-
chr3	48366827	48366828	A01177:42:HHKNYDSX3:1:2336:5602:35368	60	-
chr3	48455889	48455890	A01177:42:HHKNYDSX3:1:2454:14660:18834/1	60	-
chr3	48714527	48714528	A01177:42:HHKNYDSX3:1:2677:8015:2033/1	60	+
chr3	48775039	48775040	A01177:42:HHKNYDSX3:1:1365:2320:34851/1	60	-
chr3	48951648	48951649	A01177:42:HHKNYDSX3:1:1622:20103:6746	60	+
chr3	48958394	48958395	A01177:42:HHKNYDSX3:1:1118:9561:29074/1	60	+
chr3	49044001	49044002	A01177:42:HHKNYDSX3:1:1106:23158:7717/1	60	+
chr3	49313313	49313314	A01177:42:HHKNYDSX3:1:2374:21703:26772/1	60	+
chr3	49407328	49407329	A01177:42:HHKNYDSX3:1:2324:20835:24580	60	-
chr3	49478904	49478905	A01177:42:HHKNYDSX3:1:1441:24659:28948/1	60	+
chr3	49972227	49972228	A01177:42:HHKNYDSX3:1:1115:2022:32142/1	60	+
chr3	50000244	50000245	A01177:42:HHKNYDSX3:1:2373:9896:22889/1	60	+
chr3	50318975	50318976	A01177:42:HHKNYDSX3:1:1342:2401:26318/1	60	-
chr3	50752699	50752700	A01177:42:HHKNYDSX3:1:2362:26585:28714/1	60	+
chr3	52265668	52265669	A01177:42:HHKNYDSX3:1:2661:6560:28667/1	60	+
chr3	52265669	52265670	A01177:42:HHKNYDSX3:2:1172:4878:15796/1	60	+
chr3	52339983	52339984	A01177:42:HHKNYDSX3:1:1144:14244:17112/1	60	+
chr3	52627216	52627217	A01177:42:HHKNYDSX3:2:2208:1344:5885/1	60	-
chr3	55716978	55716979	A01177:42:HHKNYDSX3:1:2335:31919:21324/1	60	+
chr3	56632834	56632835	A01177:42:HHKNYDSX3:1:1442:14733:30013/1	60	+
chr3	59478143	59478144	A01177:42:HHKNYDSX3:1:1106:21540:8484/1	60	+
chr3	59478144	59478145	A01177:42:HHKNYDSX3:2:2535:32208:16532	60	+
chr3	61388653	61388654	A01177:42:HHKNYDSX3:2:1452:3097:8547/1	60	-
chr3	62960132	62960133	A01177:42:HHKNYDSX3:1:2261:5674:9533/1	60	-
chr3	71020431	71020432	A01177:42:HHKNYDSX3:2:1405:4906:1344	60	-
chr3	72529565	72529566	A01177:42:HHKNYDSX3:2:2514:24487:4507/1	60	+
chr3	75256600	75256601	A01177:42:HHKNYDSX3:1:1108:27516:14105/1	60	-
chr3	79264307	79264308	A01177:42:HHKNYDSX3:2:1276:24135:19335	60	-
chr3	80781554	80781555	A01177:42:HHKNYDSX3:1:1102:19714:12806/1	60	+
chr3	89791257	89791258	A01177:42:HHKNYDSX3:1:2639:19822:26991/1	60	-
chr3	93726968	93726969	A01177:42:HHKNYDSX3:1:1160:21640:2832/1	60	-
chr3	94055415	94055416	A01177:42:HHKNYDSX3:1:1441:10899:33927/1	60	-
chr3	99306709	99306710	A01177:42:HHKNYDSX3:1:1574:7383:29653/1	60	+
chr3	99894841	99894842	A01177:42:HHKNYDSX3:1:1269:20157:27195/1	60	-
chr3	101262341	101262342	A01177:42:HHKNYDSX3:2:1110:21757:36479	60	-
chr3	117279733	117279734	A01177:42:HHKNYDSX3:1:1178:11270:2378/1	60	+
chr3	118129633	118129634	A01177:42:HHKNYDSX3:1:1550:16975:15546	60	-
chr3	118500272	118500273	A01177:42:HHKNYDSX3:1:2368:1244:2425	60	-
chr3	120635331	120635332	A01177:42:HHKNYDSX3:1:2232:25192:35603/1	60	-
chr3	128779627	128779628	A01177:42:HHKNYDSX3:1:1151:30834:2472/1	60	+
chr3	128885159	128885160	A01177:42:HHKNYDSX3:1:1341:8594:5666/1	60	-
chr3	133465100	133465101	A01177:42:HHKNYDSX3:1:2577:1832:20509/1	60	-
chr3	134536703	134536704	A01177:42:HHKNYDSX3:1:1118:21929:17519/1	60	+
chr3	134536704	134536705	A01177:42:HHKNYDSX3:1:1261:2284:17127/1	60	+
chr3	138588074	138588075	A01177:42:HHKNYDSX3:1:1648:9191:31501/1	60	-
chr3	143988369	143988370	A01177:42:HHKNYDSX3:1:1170:12454:26913/1	60	+
chr3	147647267	147647268	A01177:42:HHKNYDSX3:1:1538:6216:2174/1	60	-
chr3	147919187	147919188	A01177:42:HHKNYDSX3:1:1105:17291:32847	60	-
chr3	150470756	150470757	A01177:42:HHKNYDSX3:2:2632:11270:36135	60	+
chr3	151538960	151538961	A01177:42:HHKNYDSX3:2:1601:2456:31234	60	-
chr3	155486264	155486265	A01177:42:HHKNYDSX3:1:1153:22110:5901/1	60	-
chr3	155486268	155486269	A01177:42:HHKNYDSX3:1:1327:9706:31923/1	60	-
chr3	156526536	156526537	A01177:42:HHKNYDSX3:2:1434:18982:4586/1	60	-
chr3	157447643	157447644	A01177:42:HHKNYDSX3:2:1552:22245:10614/1	60	+
chr3	160588601	160588602	A01177:42:HHKNYDSX3:1:1214:21504:14622	60	+
chr3	162080562	162080563	A01177:42:HHKNYDSX3:1:1134:6768:33442/1	60	-
chr3	162416808	162416809	A01177:42:HHKNYDSX3:1:2135:24153:19523/1	60	-
chr3	162464925	162464926	A01177:42:HHKNYDSX3:1:1108:23637:19914/1	60	+
chr3	165076914	165076915	A01177:42:HHKNYDSX3:1:1113:19859:25175/1	60	-
chr3	166776241	166776242	A01177:42:HHKNYDSX3:2:2532:30671:6762/1	60	-
chr3	168397683	168397684	A01177:42:HHKNYDSX3:1:1130:18295:4147/1	60	+
chr3	170264372	170264373	A01177:42:HHKNYDSX3:2:1267:19199:15702/1	60	+
chr3	170925829	170925830	A01177:42:HHKNYDSX3:2:2106:27335:20995	60	-
chr3	172266491	172266492	A01177:42:HHKNYDSX3:1:1107:31250:9267/1	60	+
chr3	176876099	176876100	A01177:42:HHKNYDSX3:1:2363:4969:21371/1	60	+
chr3	177193405	177193406	A01177:42:HHKNYDSX3:1:2375:22417:3239	60	-
chr3	180619674	180619675	A01177:42:HHKNYDSX3:1:1263:10022:31501/1	60	-
chr3	185252321	185252322	A01177:42:HHKNYDSX3:1:1635:27172:23813/1	60	+
chr3	185910257	185910258	A01177:42:HHKNYDSX3:1:2619:20292:7858	60	+
chr3	186037201	186037202	A01177:42:HHKNYDSX3:1:1104:22679:33755/1	60	+
chr3	186066956	186066957	A01177:42:HHKNYDSX3:1:1172:14823:27853/1	60	-
chr3	186066961	186066962	A01177:42:HHKNYDSX3:1:1527:27046:26162/1	60	-
chr3	188720007	188720008	A01177:42:HHKNYDSX3:2:2460:22498:8891/1	60	-
chr3	193459682	193459683	A01177:42:HHKNYDSX3:1:2116:23375:34898/1	60	+
chr3	196064026	196064027	A01177:42:HHKNYDSX3:2:1274:9173:28776/1	60	+
chr3	196255800	196255801	A01177:42:HHKNYDSX3:1:1227:31882:30561/1	60	-
chr3	197864965	197864966	A01177:42:HHKNYDSX3:1:2263:4408:29794	60	-
chr4	1693003	1693004	A01177:42:HHKNYDSX3:1:1560:29658:29935/1	60	+
chr4	1696349	1696350	A01177:42:HHKNYDSX3:2:1632:29658:9518/1	60	+
chr4	1994811	1994812	A01177:42:HHKNYDSX3:2:2249:8097:20744/1	60	+
chr4	2920092	2920093	A01177:42:HHKNYDSX3:2:2526:3875:6449	60	-
chr4	3208143	3208144	A01177:42:HHKNYDSX3:1:1410:6497:19695/1	60	+
chr4	3209445	3209446	A01177:42:HHKNYDSX3:1:2437:16550:19946	60	+
chr4	6302512	6302513	A01177:42:HHKNYDSX3:1:1140:14253:34319/1	60	+
chr4	7598082	7598083	A01177:42:HHKNYDSX3:2:1120:31910:28823/1	60	-
chr4	11851553	11851554	A01177:42:HHKNYDSX3:1:1551:16622:5948/1	60	-
chr4	13398866	13398867	A01177:42:HHKNYDSX3:1:1375:30029:30765/1	60	-
chr4	14634561	14634562	A01177:42:HHKNYDSX3:2:1427:19416:20901/1	60	-
chr4	15612689	15612690	A01177:42:HHKNYDSX3:1:1136:27923:4163/1	60	+
chr4	23361895	23361896	A01177:42:HHKNYDSX3:2:1515:10728:1564	60	+
chr4	26624841	26624842	A01177:42:HHKNYDSX3:1:1425:28872:21684/1	60	-
chr4	33467842	33467843	A01177:42:HHKNYDSX3:1:2476:24189:6120	60	+
chr4	35519550	35519551	A01177:42:HHKNYDSX3:1:1136:10818:2660/1	60	-
chr4	37673592	37673593	A01177:42:HHKNYDSX3:1:2411:4047:26694/1	60	+
chr4	48102042	48102043	A01177:42:HHKNYDSX3:2:2433:14823:1297/1	60	+
chr4	49098172	49098173	A01177:42:HHKNYDSX3:1:2109:9100:24142	60	+
chr4	49252569	49252570	A01177:42:HHKNYDSX3:1:1117:14606:4460/1	60	-
chr4	49542762	49542763	A01177:42:HHKNYDSX3:1:2665:14045:27132/1	60	+
chr4	53428732	53428733	A01177:42:HHKNYDSX3:1:1110:30707:6793/1	60	+
chr4	53458826	53458827	A01177:42:HHKNYDSX3:2:1358:25590:35728/1	60	+
chr4	56854899	56854900	A01177:42:HHKNYDSX3:1:1665:26413:12915/1	60	-
chr4	56959547	56959548	A01177:42:HHKNYDSX3:2:1329:28420:26224	60	+
chr4	58215020	58215021	A01177:42:HHKNYDSX3:2:1461:28230:11584/1	60	-
chr4	70760705	70760706	A01177:42:HHKNYDSX3:2:2134:7997:27242	60	-
chr4	73387092	73387093	A01177:42:HHKNYDSX3:2:2376:20292:5478	60	+
chr4	75511126	75511127	A01177:42:HHKNYDSX3:1:1105:9164:19961/1	60	+
chr4	75511127	75511128	A01177:42:HHKNYDSX3:1:1132:8703:24361/1	60	+
chr4	80046391	80046392	A01177:42:HHKNYDSX3:1:1163:9272:31360/1	60	-
chr4	82364451	82364452	A01177:42:HHKNYDSX3:1:2444:9055:29356	60	-
chr4	82916568	82916569	A01177:42:HHKNYDSX3:2:1144:30978:4695/1	60	+
chr4	82962761	82962762	A01177:42:HHKNYDSX3:1:2338:9688:30013/1	60	+
chr4	86657866	86657867	A01177:42:HHKNYDSX3:2:1553:10800:6762	60	-
chr4	87224156	87224157	A01177:42:HHKNYDSX3:2:1334:4544:16407/1	60	-
chr4	88070831	88070832	A01177:42:HHKNYDSX3:2:2669:13702:25160/1	60	+
chr4	93357184	93357185	A01177:42:HHKNYDSX3:1:1225:5746:17080/1	60	-
chr4	96610615	96610616	A01177:42:HHKNYDSX3:1:1207:29270:3991/1	60	+
chr4	97508163	97508164	A01177:42:HHKNYDSX3:1:1245:17300:23813/1	60	+
chr4	98354752	98354753	A01177:42:HHKNYDSX3:1:1477:12319:7764/1	60	-
chr4	102490693	102490694	A01177:42:HHKNYDSX3:1:1109:1561:9549/1	60	+
chr4	104477015	104477016	A01177:42:HHKNYDSX3:1:1171:1407:27164/1	60	-
chr4	105687151	105687152	A01177:42:HHKNYDSX3:1:1142:11107:9549/1	60	-
chr4	108387540	108387541	A01177:42:HHKNYDSX3:1:1372:17689:2315/1	60	+
chr4	108563858	108563859	A01177:42:HHKNYDSX3:2:1458:27742:31062	60	+
chr4	110167779	110167780	A01177:42:HHKNYDSX3:1:1373:15709:31861/1	60	+
chr4	110184600	110184601	A01177:42:HHKNYDSX3:1:2537:31539:35571	60	-
chr4	115553730	115553731	A01177:42:HHKNYDSX3:1:2314:5186:23970	60	-
chr4	115593778	115593779	A01177:42:HHKNYDSX3:1:1171:9155:4131	60	-
chr4	116806313	116806314	A01177:42:HHKNYDSX3:1:1107:19379:25723/1	60	-
chr4	117804324	117804325	A01177:42:HHKNYDSX3:2:1473:15790:9987/1	60	+
chr4	118197575	118197576	A01177:42:HHKNYDSX3:1:1505:32344:25692	60	-
chr4	123918441	123918442	A01177:42:HHKNYDSX3:2:2145:30264:24471/1	60	+
chr4	126734748	126734749	A01177:42:HHKNYDSX3:1:1112:17255:3724/1	60	-
chr4	129570430	129570431	A01177:42:HHKNYDSX3:1:2342:25482:22138	60	-
chr4	129829443	129829444	A01177:42:HHKNYDSX3:1:2533:28736:33786	60	-
chr4	132795932	132795933	A01177:42:HHKNYDSX3:2:1435:3432:6997	60	-
chr4	135156930	135156931	A01177:42:HHKNYDSX3:1:1211:32967:36730/1	60	+
chr4	137343655	137343656	A01177:42:HHKNYDSX3:1:2269:30355:19085/1	60	-
chr4	139337121	139337122	A01177:42:HHKNYDSX3:1:1124:11198:12430/1	60	-
chr4	141601922	141601923	A01177:42:HHKNYDSX3:1:1356:5213:12868/1	60	-
chr4	141777880	141777881	A01177:42:HHKNYDSX3:1:1104:32362:7310/1	60	+
chr4	144331185	144331186	A01177:42:HHKNYDSX3:2:1151:32416:28541/1	60	-
chr4	149063508	149063509	A01177:42:HHKNYDSX3:2:2466:4001:2503	60	+
chr4	150824427	150824428	A01177:42:HHKNYDSX3:1:1638:24252:12587/1	60	+
chr4	152140552	152140553	A01177:42:HHKNYDSX3:1:2266:18602:6715	60	-
chr4	161446499	161446500	A01177:42:HHKNYDSX3:1:1168:28664:10551/1	60	-
chr4	162402021	162402022	A01177:42:HHKNYDSX3:1:1437:27787:17581	60	+
chr4	166975883	166975884	A01177:42:HHKNYDSX3:1:1234:5954:13401/1	60	+
chr4	167453741	167453742	A01177:42:HHKNYDSX3:2:1469:4264:16266/1	60	+
chr4	171969968	171969969	A01177:42:HHKNYDSX3:2:2674:13024:32033/1	60	+
chr4	174961920	174961921	A01177:42:HHKNYDSX3:1:1223:22950:13620/1	60	-
chr4	175175765	175175766	A01177:42:HHKNYDSX3:2:2154:18114:15295	60	-
chr4	175175766	175175767	A01177:42:HHKNYDSX3:1:2361:12518:36542	60	-
chr4	176110092	176110093	A01177:42:HHKNYDSX3:1:1644:14543:8453/1	60	-
chr4	176896972	176896973	A01177:42:HHKNYDSX3:1:1122:8386:9878/1	60	+
chr4	178210010	178210011	A01177:42:HHKNYDSX3:1:2634:8504:21449/1	60	+
chr4	180111678	180111679	A01177:42:HHKNYDSX3:1:1224:1081:28855/1	60	+
chr4	187270392	187270393	A01177:42:HHKNYDSX3:1:1106:9001:21903/1	60	+
chr5	4559725	4559726	A01177:42:HHKNYDSX3:1:1562:15040:4899/1	60	+
chr5	15557104	15557105	A01177:42:HHKNYDSX3:2:1204:22444:21981	60	+
chr5	19085115	19085116	A01177:42:HHKNYDSX3:1:1244:19099:13996/1	60	+
chr5	20582594	20582595	A01177:42:HHKNYDSX3:1:1278:19804:10238/1	60	-
chr5	20684202	20684203	A01177:42:HHKNYDSX3:1:1221:13621:24987/1	60	-
chr5	22865212	22865213	A01177:42:HHKNYDSX3:1:1210:12147:30827/1	60	+
chr5	26662361	26662362	A01177:42:HHKNYDSX3:2:1468:5132:1799/1	60	-
chr5	28494875	28494876	A01177:42:HHKNYDSX3:1:1211:7997:8015	60	-
chr5	28615810	28615811	A01177:42:HHKNYDSX3:2:2557:3794:18051/1	60	+
chr5	29344818	29344819	A01177:42:HHKNYDSX3:1:1204:6958:8218/1	60	+
chr5	30900771	30900772	A01177:42:HHKNYDSX3:2:1549:20961:33818	60	-
chr5	32378381	32378382	A01177:42:HHKNYDSX3:1:1129:26883:10285/1	60	+
chr5	32378382	32378383	A01177:42:HHKNYDSX3:2:1320:30761:14278/1	60	+
chr5	36102756	36102757	A01177:42:HHKNYDSX3:1:1106:28510:1924/1	60	+
chr5	36209182	36209183	A01177:42:HHKNYDSX3:1:1104:23927:8547/1	60	-
chr5	36569121	36569122	A01177:42:HHKNYDSX3:1:2601:8160:29904/1	60	-
chr5	36801327	36801328	A01177:42:HHKNYDSX3:1:1220:19967:3756/1	60	+
chr5	36831400	36831401	A01177:42:HHKNYDSX3:1:1605:30020:33505	60	-
chr5	37298054	37298055	A01177:42:HHKNYDSX3:1:1418:21974:19225	60	-
chr5	41754923	41754924	A01177:42:HHKNYDSX3:1:1420:23647:13291/1	60	-
chr5	41771238	41771239	A01177:42:HHKNYDSX3:1:1101:5177:22482/1	60	+
chr5	41824232	41824233	A01177:42:HHKNYDSX3:1:2451:20473:21856/1	60	+
chr5	44888425	44888426	A01177:42:HHKNYDSX3:1:1257:1099:15421/1	60	+
chr5	45855053	45855054	A01177:42:HHKNYDSX3:1:1445:18747:33113	60	+
chr5	45872642	45872643	A01177:42:HHKNYDSX3:2:2305:11234:20666	60	-
chr5	50405852	50405853	A01177:42:HHKNYDSX3:2:1368:32307:21966	60	+
chr5	55347441	55347442	A01177:42:HHKNYDSX3:1:1172:12617:33896/1	60	-
chr5	56854248	56854249	A01177:42:HHKNYDSX3:2:1576:21929:34522/1	60	-
chr5	61327196	61327197	A01177:42:HHKNYDSX3:1:2453:1298:15608	60	-
chr5	62597465	62597466	A01177:42:HHKNYDSX3:1:1103:12156:14184	60	-
chr5	66055995	66055996	A01177:42:HHKNYDSX3:1:1147:2528:20995/1	60	+
chr5	66055999	66056000	A01177:42:HHKNYDSX3:2:1638:9842:4006	60	-
chr5	68162298	68162299	A01177:42:HHKNYDSX3:2:1352:21802:30076/1	60	+
chr5	73838626	73838627	A01177:42:HHKNYDSX3:2:1428:17924:15154	60	-
chr5	77082137	77082138	A01177:42:HHKNYDSX3:2:2359:31186:24846	60	-
chr5	78161858	78161859	A01177:42:HHKNYDSX3:2:1449:3947:32315	60	-
chr5	78219187	78219188	A01177:42:HHKNYDSX3:1:2403:15465:34068/1	60	-
chr5	79705106	79705107	A01177:42:HHKNYDSX3:1:1240:26630:3583	60	-
chr5	81656813	81656814	A01177:42:HHKNYDSX3:1:1120:20518:25222/1	60	+
chr5	81982876	81982877	A01177:42:HHKNYDSX3:1:1217:17354:35305	60	+
chr5	81982877	81982878	A01177:42:HHKNYDSX3:2:2548:7319:14700	60	+
chr5	85087173	85087174	A01177:42:HHKNYDSX3:2:1568:22580:6778	60	+
chr5	85704778	85704779	A01177:42:HHKNYDSX3:1:1166:32190:13369/1	60	+
chr5	86406565	86406566	A01177:42:HHKNYDSX3:2:1519:30074:6793/1	60	-
chr5	87222571	87222572	A01177:42:HHKNYDSX3:2:1507:32542:26036	60	-
chr5	87369252	87369253	A01177:42:HHKNYDSX3:2:1440:2365:21872/1	60	-
chr5	88763327	88763328	A01177:42:HHKNYDSX3:1:1224:19081:5822/1	60	-
chr5	88878968	88878969	A01177:42:HHKNYDSX3:2:1564:11614:9017/1	60	+
chr5	89776324	89776325	A01177:42:HHKNYDSX3:2:1524:5593:8422/1	60	-
chr5	92025432	92025433	A01177:42:HHKNYDSX3:1:2621:29767:27555	60	-
chr5	92826881	92826882	A01177:42:HHKNYDSX3:2:2316:14516:21339/1	60	+
chr5	93434847	93434848	A01177:42:HHKNYDSX3:1:1242:26874:9142	60	+
chr5	94632266	94632267	A01177:42:HHKNYDSX3:2:1564:31349:23437/1	60	+
chr5	99325915	99325916	A01177:42:HHKNYDSX3:2:1671:7952:12696/1	60	+
chr5	102028322	102028323	A01177:42:HHKNYDSX3:1:2506:29595:17644	60	-
chr5	103152389	103152390	A01177:42:HHKNYDSX3:2:2641:15908:9439/1	60	-
chr5	108706258	108706259	A01177:42:HHKNYDSX3:2:1530:4300:3521/1	60	+
chr5	109004760	109004761	A01177:42:HHKNYDSX3:2:2409:24361:27148	60	-
chr5	109744264	109744265	A01177:42:HHKNYDSX3:1:1125:22851:10974/1	60	-
chr5	109818722	109818723	A01177:42:HHKNYDSX3:1:1460:22779:12821/1	60	-
chr5	123410217	123410218	A01177:42:HHKNYDSX3:1:1629:6614:36213/1	60	+
chr5	129758126	129758127	A01177:42:HHKNYDSX3:1:1134:13051:6151/1	60	+
chr5	131439601	131439602	A01177:42:HHKNYDSX3:1:1322:3739:14920	60	+
chr5	131878534	131878535	A01177:42:HHKNYDSX3:1:1535:25500:26334	60	-
chr5	132285580	132285581	A01177:42:HHKNYDSX3:1:1137:20184:30906/1	60	+
chr5	132948145	132948146	A01177:42:HHKNYDSX3:1:2233:3314:22764	60	-
chr5	134670297	134670298	A01177:42:HHKNYDSX3:2:1606:31656:31015	60	+
chr5	137237238	137237239	A01177:42:HHKNYDSX3:1:1123:27037:30968/1	60	+
chr5	140464956	140464957	A01177:42:HHKNYDSX3:1:1134:25039:3051/1	60	+
chr5	140552450	140552451	A01177:42:HHKNYDSX3:2:2329:19171:22451	60	+
chr5	141289190	141289191	A01177:42:HHKNYDSX3:2:1411:28284:23077/1	60	-
chr5	154896682	154896683	A01177:42:HHKNYDSX3:1:2516:11171:24251/1	60	-
chr5	164905060	164905061	A01177:42:HHKNYDSX3:1:1126:23077:2754/1	60	+
chr5	164943289	164943290	A01177:42:HHKNYDSX3:1:2659:16667:28761/1	60	+
chr5	165009507	165009508	A01177:42:HHKNYDSX3:1:1102:28646:20478/1	60	+
chr5	174231690	174231691	A01177:42:HHKNYDSX3:1:1334:12500:34350/1	60	-
chr5	174869023	174869024	A01177:42:HHKNYDSX3:2:1544:20166:10895/1	60	+
chr5	177051989	177051990	A01177:42:HHKNYDSX3:1:2512:12979:22811/1	60	-
chr5	177204284	177204285	A01177:42:HHKNYDSX3:1:1102:5276:31046/1	60	+
chr5	177204285	177204286	A01177:42:HHKNYDSX3:1:1442:21070:22482/1	60	+
chr5	178678831	178678832	A01177:42:HHKNYDSX3:2:1271:25292:35744/1	60	+
chr6	1883556	1883557	A01177:42:HHKNYDSX3:1:1446:30309:36636/1	60	-
chr6	7093782	7093783	A01177:42:HHKNYDSX3:2:2433:26756:2550/1	60	+
chr6	10229181	10229182	A01177:42:HHKNYDSX3:1:1466:1660:9064/1	60	+
chr6	11470466	11470467	A01177:42:HHKNYDSX3:2:2632:25301:22889/1	60	+
chr6	12086520	12086521	A01177:42:HHKNYDSX3:2:1435:21603:20619/1	60	+
chr6	12587835	12587836	A01177:42:HHKNYDSX3:2:2224:19614:27101/1	60	+
chr6	12664222	12664223	A01177:42:HHKNYDSX3:1:1376:7871:26146/1	60	+
chr6	13556391	13556392	A01177:42:HHKNYDSX3:1:1522:16504:22091	60	-
chr6	13722739	13722740	A01177:42:HHKNYDSX3:2:1306:14588:29262/1	60	-
chr6	14522105	14522106	A01177:42:HHKNYDSX3:1:1470:10194:16736/1	60	-
chr6	14646157	14646158	A01177:42:HHKNYDSX3:2:1566:13160:36871/1	60	+
chr6	15194101	15194102	A01177:42:HHKNYDSX3:1:1278:10691:23453/1	60	-
chr6	15619890	15619891	A01177:42:HHKNYDSX3:1:1160:12310:17926/1	60	-
chr6	15657077	15657078	A01177:42:HHKNYDSX3:1:1101:20473:23077/1	60	+
chr6	24876427	24876428	A01177:42:HHKNYDSX3:1:1127:17264:12915/1	60	+
chr6	25048440	25048441	A01177:42:HHKNYDSX3:1:1249:32786:16971	60	+
chr6	26186793	26186794	A01177:42:HHKNYDSX3:2:2528:22869:5400/1	60	+
chr6	26651758	26651759	A01177:42:HHKNYDSX3:1:1157:18683:2065/1	60	-
chr6	27135710	27135711	A01177:42:HHKNYDSX3:2:1677:16685:15483/1	60	-
chr6	27205342	27205343	A01177:42:HHKNYDSX3:2:1350:21612:33755/1	60	-
chr6	33537543	33537544	A01177:42:HHKNYDSX3:1:1542:17201:27054	60	+
chr6	33602840	33602841	A01177:42:HHKNYDSX3:2:2361:19072:8876/1	60	+
chr6	33698456	33698457	A01177:42:HHKNYDSX3:1:2302:8151:15640/1	60	-
chr6	34368830	34368831	A01177:42:HHKNYDSX3:1:2129:8983:32800/1	60	+
chr6	34893871	34893872	A01177:42:HHKNYDSX3:1:1168:19045:18568/1	60	+
chr6	35027931	35027932	A01177:42:HHKNYDSX3:2:2108:4924:24612/1	60	-
chr6	35858031	35858032	A01177:42:HHKNYDSX3:1:1218:26784:30937/1	60	-
chr6	36994661	36994662	A01177:42:HHKNYDSX3:1:2425:15004:22279/1	60	-
chr6	37369853	37369854	A01177:42:HHKNYDSX3:1:2558:14398:9518/1	60	+
chr6	38082043	38082044	A01177:42:HHKNYDSX3:2:1249:4978:24643/1	60	-
chr6	41857153	41857154	A01177:42:HHKNYDSX3:2:1626:24126:31156/1	60	-
chr6	43092108	43092109	A01177:42:HHKNYDSX3:1:2266:30219:31594	60	+
chr6	43546483	43546484	A01177:42:HHKNYDSX3:1:1349:15989:14434/1	60	+
chr6	48246554	48246555	A01177:42:HHKNYDSX3:2:1644:3658:31250	60	-
chr6	48353851	48353852	A01177:42:HHKNYDSX3:2:1435:2826:1752	60	+
chr6	48712812	48712813	A01177:42:HHKNYDSX3:1:1164:15989:23046/1	60	+
chr6	56367379	56367380	A01177:42:HHKNYDSX3:1:1115:28420:22842	60	+
chr6	56665978	56665979	A01177:42:HHKNYDSX3:1:1176:19596:24001/1	60	+
chr6	57913962	57913963	A01177:42:HHKNYDSX3:1:1368:5737:31845/1	60	+
chr6	60432793	60432794	A01177:42:HHKNYDSX3:1:2351:19976:29230/1	60	-
chr6	60821606	60821607	A01177:42:HHKNYDSX3:2:1129:3992:22279	60	+
chr6	63691982	63691983	A01177:42:HHKNYDSX3:1:1101:9751:30906/1	60	+
chr6	64463154	64463155	A01177:42:HHKNYDSX3:1:2347:9462:28181	60	+
chr6	72706028	72706029	A01177:42:HHKNYDSX3:1:2203:8332:7968/1	60	-
chr6	75810884	75810885	A01177:42:HHKNYDSX3:2:1358:30038:33035	60	+
chr6	76116390	76116391	A01177:42:HHKNYDSX3:1:1116:12789:7200/1	60	+
chr6	80007564	80007565	A01177:42:HHKNYDSX3:1:1119:7744:31563/1	60	-
chr6	80320194	80320195	A01177:42:HHKNYDSX3:1:1363:10050:17550/1	60	+
chr6	81206716	81206717	A01177:42:HHKNYDSX3:1:1210:17101:21465/1	60	+
chr6	81277359	81277360	A01177:42:HHKNYDSX3:1:1231:17942:10864/1	60	+
chr6	83661567	83661568	A01177:42:HHKNYDSX3:1:1140:14986:19179/1	60	+
chr6	85013242	85013243	A01177:42:HHKNYDSX3:2:1141:32163:9095	60	+
chr6	91512654	91512655	A01177:42:HHKNYDSX3:1:2165:15311:6308/1	60	+
chr6	93025979	93025980	A01177:42:HHKNYDSX3:2:1205:32045:17096	60	-
chr6	97935701	97935702	A01177:42:HHKNYDSX3:2:1312:30671:31814	60	-
chr6	98198928	98198929	A01177:42:HHKNYDSX3:1:1145:27172:11757/1	60	+
chr6	100540270	100540271	A01177:42:HHKNYDSX3:1:1424:10972:12696/1	60	+
chr6	100541395	100541396	A01177:42:HHKNYDSX3:1:1156:19886:24220/1	60	+
chr6	105288445	105288446	A01177:42:HHKNYDSX3:2:1270:3631:19648/1	60	-
chr6	105373997	105373998	A01177:42:HHKNYDSX3:2:2219:15510:7780/1	60	+
chr6	105888207	105888208	A01177:42:HHKNYDSX3:1:2643:27968:19680	60	-
chr6	106165401	106165402	A01177:42:HHKNYDSX3:2:2261:20790:16485	60	+
chr6	107924185	107924186	A01177:42:HHKNYDSX3:1:2351:25753:20948	60	+
chr6	109331515	109331516	A01177:42:HHKNYDSX3:1:2227:4915:14700/1	60	-
chr6	111236671	111236672	A01177:42:HHKNYDSX3:1:2246:2139:22263/1	60	+
chr6	118700713	118700714	A01177:42:HHKNYDSX3:1:1165:6632:30577/1	60	+
chr6	119945204	119945205	A01177:42:HHKNYDSX3:1:2456:32316:31250	60	+
chr6	120305552	120305553	A01177:42:HHKNYDSX3:1:1104:24288:30749/1	60	+
chr6	121462103	121462104	A01177:42:HHKNYDSX3:2:2251:31566:31641/1	60	+
chr6	128966032	128966033	A01177:42:HHKNYDSX3:1:1133:24189:27070/1	60	+
chr6	129808151	129808152	A01177:42:HHKNYDSX3:1:1571:15646:19100/1	60	-
chr6	130590098	130590099	A01177:42:HHKNYDSX3:1:1103:24035:18098/1	60	+
chr6	135030726	135030727	A01177:42:HHKNYDSX3:1:2224:25355:27054	60	-
chr6	141546637	141546638	A01177:42:HHKNYDSX3:1:2623:1723:31156	60	+
chr6	143863137	143863138	A01177:42:HHKNYDSX3:1:1230:30418:21512/1	60	-
chr6	144537398	144537399	A01177:42:HHKNYDSX3:1:1155:26051:29168/1	60	-
chr6	145642230	145642231	A01177:42:HHKNYDSX3:1:1108:18819:12101/1	60	-
chr6	145912689	145912690	A01177:42:HHKNYDSX3:1:2315:14606:36464	60	-
chr6	147273486	147273487	A01177:42:HHKNYDSX3:2:2223:9914:35133/1	60	+
chr6	147330665	147330666	A01177:42:HHKNYDSX3:1:1265:7383:28401	60	-
chr6	158561293	158561294	A01177:42:HHKNYDSX3:1:2559:12608:27211/1	60	-
chr6	160046033	160046034	A01177:42:HHKNYDSX3:1:1117:25961:7435/1	60	-
chr6	160112033	160112034	A01177:42:HHKNYDSX3:1:1129:29776:34491/1	60	+
chr6	160112035	160112036	A01177:42:HHKNYDSX3:1:1467:23475:10238/1	60	+
chr6	161519592	161519593	A01177:42:HHKNYDSX3:2:1464:11641:29356	60	-
chr6	167231909	167231910	A01177:42:HHKNYDSX3:2:1555:19714:6480/1	60	-
chr7	1327319	1327320	A01177:42:HHKNYDSX3:2:1660:16712:9768/1	60	-
chr7	2038830	2038831	A01177:42:HHKNYDSX3:1:1434:14859:6308	60	-
chr7	2185386	2185387	A01177:42:HHKNYDSX3:1:1470:5954:22169/1	60	-
chr7	2330381	2330382	A01177:42:HHKNYDSX3:2:1521:7039:33724/1	60	+
chr7	2673707	2673708	A01177:42:HHKNYDSX3:1:1139:4770:31861/1	60	+
chr7	3937976	3937977	A01177:42:HHKNYDSX3:1:2673:4444:31422/1	60	-
chr7	5204277	5204278	A01177:42:HHKNYDSX3:1:1445:19958:3458/1	60	+
chr7	6626631	6626632	A01177:42:HHKNYDSX3:1:2553:13946:20384/1	60	+
chr7	7233097	7233098	A01177:42:HHKNYDSX3:1:1258:1235:9893/1	60	-
chr7	7341325	7341326	A01177:42:HHKNYDSX3:1:1545:15528:26412/1	60	+
chr7	9531503	9531504	A01177:42:HHKNYDSX3:1:1157:27317:9972/1	60	+
chr7	11904312	11904313	A01177:42:HHKNYDSX3:1:2461:1407:9815	60	-
chr7	11904313	11904314	A01177:42:HHKNYDSX3:1:1440:7220:9424	60	-
chr7	11918167	11918168	A01177:42:HHKNYDSX3:1:1172:19768:18975/1	60	-
chr7	11937515	11937516	A01177:42:HHKNYDSX3:1:1120:17770:19836	60	+
chr7	12223798	12223799	A01177:42:HHKNYDSX3:2:1612:21893:11224/1	60	+
chr7	12717095	12717096	A01177:42:HHKNYDSX3:1:1143:4652:35540/1	60	-
chr7	13133514	13133515	A01177:42:HHKNYDSX3:2:1333:3577:4116/1	60	+
chr7	13895292	13895293	A01177:42:HHKNYDSX3:1:1177:9625:7952/1	60	-
chr7	14078879	14078880	A01177:42:HHKNYDSX3:1:1111:1886:20322/1	60	+
chr7	14517901	14517902	A01177:42:HHKNYDSX3:2:1116:21811:3223	60	+
chr7	14716085	14716086	A01177:42:HHKNYDSX3:2:2625:16116:4225/1	60	+
chr7	14816190	14816191	A01177:42:HHKNYDSX3:1:2675:8531:33583	60	-
chr7	16177670	16177671	A01177:42:HHKNYDSX3:1:2246:25491:10974/1	60	-
chr7	16640612	16640613	A01177:42:HHKNYDSX3:1:1114:19614:23625	60	+
chr7	16723157	16723158	A01177:42:HHKNYDSX3:1:2149:3369:1063/1	60	-
chr7	16723159	16723160	A01177:42:HHKNYDSX3:1:1127:26449:26569/1	60	-
chr7	17815551	17815552	A01177:42:HHKNYDSX3:2:1171:12617:33865/1	60	-
chr7	19667064	19667065	A01177:42:HHKNYDSX3:1:1145:16387:29152/1	60	+
chr7	20725501	20725502	A01177:42:HHKNYDSX3:2:2630:6949:16532	60	+
chr7	23417590	23417591	A01177:42:HHKNYDSX3:1:2625:4625:5713/1	60	+
chr7	27763346	27763347	A01177:42:HHKNYDSX3:1:1143:14018:22670/1	60	+
chr7	30397577	30397578	A01177:42:HHKNYDSX3:1:1134:2184:17550/1	60	-
chr7	35841022	35841023	A01177:42:HHKNYDSX3:1:1431:8241:32706	60	+
chr7	35849018	35849019	A01177:42:HHKNYDSX3:1:1254:24361:20791/1	60	+
chr7	36445030	36445031	A01177:42:HHKNYDSX3:1:1519:20455:6574	60	+
chr7	36509854	36509855	A01177:42:HHKNYDSX3:2:1657:3016:36839/1	60	-
chr7	44215292	44215293	A01177:42:HHKNYDSX3:2:2633:20365:7482/1	60	-
chr7	45410228	45410229	A01177:42:HHKNYDSX3:2:1577:27281:32299/1	60	+
chr7	47252515	47252516	A01177:42:HHKNYDSX3:1:2208:7563:31532/1	60	-
chr7	48543544	48543545	A01177:42:HHKNYDSX3:1:1207:14751:27352/1	60	+
chr7	51159985	51159986	A01177:42:HHKNYDSX3:1:1260:8522:20353	60	-
chr7	63991556	63991557	A01177:42:HHKNYDSX3:2:1207:14904:34381/1	60	+
chr7	64954283	64954284	A01177:42:HHKNYDSX3:2:1211:19949:15937/1	60	-
chr7	65812802	65812803	A01177:42:HHKNYDSX3:1:2506:7681:18959/1	60	-
chr7	66211818	66211819	A01177:42:HHKNYDSX3:2:1513:9670:15608/1	60	-
chr7	66332417	66332418	A01177:42:HHKNYDSX3:1:1661:31566:3991/1	60	-
chr7	76784493	76784494	A01177:42:HHKNYDSX3:1:2118:28302:27993/1	60	+
chr7	77158610	77158611	A01177:42:HHKNYDSX3:1:2255:25509:25598	60	+
chr7	78006757	78006758	A01177:42:HHKNYDSX3:2:1477:7464:24878/1	60	+
chr7	80351710	80351711	A01177:42:HHKNYDSX3:1:1431:31675:31454/1	60	-
chr7	84125910	84125911	A01177:42:HHKNYDSX3:1:2205:19425:34538/1	60	+
chr7	85036880	85036881	A01177:42:HHKNYDSX3:2:2231:31792:7482	60	+
chr7	85719229	85719230	A01177:42:HHKNYDSX3:2:2442:31783:4241	60	-
chr7	87567980	87567981	A01177:42:HHKNYDSX3:2:2602:4463:7592/1	60	-
chr7	87841795	87841796	A01177:42:HHKNYDSX3:1:1235:11062:33959/1	60	-
chr7	88008073	88008074	A01177:42:HHKNYDSX3:1:1350:29053:10755	60	-
chr7	92036702	92036703	A01177:42:HHKNYDSX3:1:1142:26937:6464/1	60	+
chr7	92036703	92036704	A01177:42:HHKNYDSX3:1:2664:31964:9064	60	+
chr7	92076999	92077000	A01177:42:HHKNYDSX3:1:1218:24813:26052/1	60	-
chr7	92342492	92342493	A01177:42:HHKNYDSX3:1:1455:12237:1799/1	60	+
chr7	93315378	93315379	A01177:42:HHKNYDSX3:1:1375:10565:32440/1	60	+
chr7	94549385	94549386	A01177:42:HHKNYDSX3:1:1129:11731:25128/1	60	-
chr7	96500628	96500629	A01177:42:HHKNYDSX3:1:1433:1949:26725/1	60	-
chr7	99898213	99898214	A01177:42:HHKNYDSX3:2:1314:7581:8829	60	+
chr7	99898214	99898215	A01177:42:HHKNYDSX3:2:1115:16034:36746	60	+
chr7	99903191	99903192	A01177:42:HHKNYDSX3:2:2669:3938:20337/1	60	-
chr7	99903192	99903193	A01177:42:HHKNYDSX3:1:1205:17192:14575/1	60	-
chr7	100423612	100423613	A01177:42:HHKNYDSX3:1:1150:4625:8844/1	60	-
chr7	100434399	100434400	A01177:42:HHKNYDSX3:1:2504:24099:32800	60	+
chr7	100516637	100516638	A01177:42:HHKNYDSX3:2:1348:27208:7936/1	60	+
chr7	101267128	101267129	A01177:42:HHKNYDSX3:2:2111:21079:20431/1	60	-
chr7	102179201	102179202	A01177:42:HHKNYDSX3:2:2266:24894:29543	60	+
chr7	105124439	105124440	A01177:42:HHKNYDSX3:1:2545:6289:10254/1	60	+
chr7	107460703	107460704	A01177:42:HHKNYDSX3:1:2132:21676:10786/1	60	+
chr7	109725095	109725096	A01177:42:HHKNYDSX3:1:2667:11704:21856	60	+
chr7	111339268	111339269	A01177:42:HHKNYDSX3:1:1120:5267:20729/1	60	+
chr7	114944570	114944571	A01177:42:HHKNYDSX3:1:2449:18050:18098	60	-
chr7	116070177	116070178	A01177:42:HHKNYDSX3:2:1633:15908:20776	60	-
chr7	116433950	116433951	A01177:42:HHKNYDSX3:1:2401:9182:33426/1	60	-
chr7	117551548	117551549	A01177:42:HHKNYDSX3:1:1126:15438:33927/1	60	+
chr7	117593697	117593698	A01177:42:HHKNYDSX3:1:1459:13856:27148/1	60	+
chr7	118537094	118537095	A01177:42:HHKNYDSX3:1:1278:1660:21089/1	60	+
chr7	121518688	121518689	A01177:42:HHKNYDSX3:2:2659:32226:19977	60	-
chr7	128511590	128511591	A01177:42:HHKNYDSX3:1:1422:21450:27806	60	-
chr7	128993209	128993210	A01177:42:HHKNYDSX3:1:1403:1768:21997/1	60	-
chr7	129295226	129295227	A01177:42:HHKNYDSX3:1:1119:5891:10191/1	60	+
chr7	130003811	130003812	A01177:42:HHKNYDSX3:1:2348:3748:22827/1	60	+
chr7	131485335	131485336	A01177:42:HHKNYDSX3:2:1167:13765:35603/1	60	-
chr7	132947963	132947964	A01177:42:HHKNYDSX3:2:2435:7193:7373	60	-
chr7	132973610	132973611	A01177:42:HHKNYDSX3:1:1121:8305:1720/1	60	-
chr7	133511270	133511271	A01177:42:HHKNYDSX3:1:1214:13756:30671	60	-
chr7	138412932	138412933	A01177:42:HHKNYDSX3:1:1433:25771:19977/1	60	-
chr7	138569645	138569646	A01177:42:HHKNYDSX3:2:1265:9299:6981/1	60	-
chr7	138585404	138585405	A01177:42:HHKNYDSX3:1:2605:12129:25003	60	+
chr7	138585405	138585406	A01177:42:HHKNYDSX3:2:2120:8820:32142	60	+
chr7	140709502	140709503	A01177:42:HHKNYDSX3:2:1341:25898:17785/1	60	-
chr7	146211395	146211396	A01177:42:HHKNYDSX3:1:1216:3351:27806/1	60	-
chr7	150527995	150527996	A01177:42:HHKNYDSX3:2:1356:10384:3035	60	+
chr7	150604965	150604966	A01177:42:HHKNYDSX3:1:2569:24108:8234/1	60	-
chr7	150611776	150611777	A01177:42:HHKNYDSX3:2:1150:25952:15906	60	-
chr7	151068981	151068982	A01177:42:HHKNYDSX3:1:1443:12373:36855/1	60	-
chr7	154140140	154140141	A01177:42:HHKNYDSX3:1:2338:28601:18803	60	-
chr7	155669547	155669548	A01177:42:HHKNYDSX3:2:1317:15745:25473/1	60	+
chr7	155737849	155737850	A01177:42:HHKNYDSX3:1:1522:8269:32033/1	60	+
chr7	157231183	157231184	A01177:42:HHKNYDSX3:1:2617:9887:31735	60	+
chr7	157628256	157628257	A01177:42:HHKNYDSX3:1:1664:12834:30076	60	-
chr7	158685640	158685641	A01177:42:HHKNYDSX3:1:1103:7310:18255/1	60	-
chr7	158884254	158884255	A01177:42:HHKNYDSX3:1:1115:15691:13761/1	60	-
chr7	159010976	159010977	A01177:42:HHKNYDSX3:1:1603:3097:4445/1	60	-
chr7	159010977	159010978	A01177:42:HHKNYDSX3:1:2177:5900:3724/1	60	-
chr8	15142853	15142854	A01177:42:HHKNYDSX3:1:2518:32606:29778	60	+
chr8	16523261	16523262	A01177:42:HHKNYDSX3:1:1130:28546:10786/1	60	+
chr8	16523262	16523263	A01177:42:HHKNYDSX3:2:2460:21350:19460	60	+
chr8	17190815	17190816	A01177:42:HHKNYDSX3:1:1139:19976:11851/1	60	+
chr8	18011117	18011118	A01177:42:HHKNYDSX3:1:1110:27471:31062/1	60	-
chr8	19135447	19135448	A01177:42:HHKNYDSX3:2:2621:25889:4053/1	60	+
chr8	21936646	21936647	A01177:42:HHKNYDSX3:1:1614:32850:9878	60	-
chr8	22371393	22371394	A01177:42:HHKNYDSX3:2:1450:28537:24392/1	60	-
chr8	27920878	27920879	A01177:42:HHKNYDSX3:1:2238:27064:8594/1	60	+
chr8	28699780	28699781	A01177:42:HHKNYDSX3:1:2658:3468:27289	60	-
chr8	29602268	29602269	A01177:42:HHKNYDSX3:2:1332:1832:17910/1	60	-
chr8	39077180	39077181	A01177:42:HHKNYDSX3:1:1165:3866:25379/1	60	-
chr8	42043488	42043489	A01177:42:HHKNYDSX3:1:1113:11586:33332/1	60	-
chr8	56017925	56017926	A01177:42:HHKNYDSX3:2:1375:7663:28917/1	60	-
chr8	58544949	58544950	A01177:42:HHKNYDSX3:1:2467:1280:12790/1	60	-
chr8	65522397	65522398	A01177:42:HHKNYDSX3:2:2470:21621:3051/1	60	-
chr8	73711718	73711719	A01177:42:HHKNYDSX3:1:1219:21938:13463/1	60	+
chr8	74779533	74779534	A01177:42:HHKNYDSX3:1:2627:10493:12023	60	-
chr8	75664337	75664338	A01177:42:HHKNYDSX3:1:1171:14335:32800/1	60	-
chr8	77459658	77459659	A01177:42:HHKNYDSX3:1:1115:15221:26663/1	60	-
chr8	78566217	78566218	A01177:42:HHKNYDSX3:1:1102:22426:16188/1	60	+
chr8	79685725	79685726	A01177:42:HHKNYDSX3:1:2176:15420:4586/1	60	+
chr8	82883475	82883476	A01177:42:HHKNYDSX3:1:1534:2709:21371/1	60	-
chr8	85113643	85113644	A01177:42:HHKNYDSX3:1:2521:27199:21324	60	-
chr8	86968269	86968270	A01177:42:HHKNYDSX3:1:1130:3025:27555/1	60	-
chr8	89887706	89887707	A01177:42:HHKNYDSX3:1:1109:16703:3803/1	60	+
chr8	90634759	90634760	A01177:42:HHKNYDSX3:1:2351:5376:13119	60	+
chr8	96962864	96962865	A01177:42:HHKNYDSX3:1:1110:2645:24173/1	60	+
chr8	98675630	98675631	A01177:42:HHKNYDSX3:2:1606:6849:14137	60	+
chr8	99188075	99188076	A01177:42:HHKNYDSX3:1:1176:5602:15984/1	60	+
chr8	99236467	99236468	A01177:42:HHKNYDSX3:1:1249:31611:9048/1	60	-
chr8	99713321	99713322	A01177:42:HHKNYDSX3:1:1110:14488:16845/1	60	+
chr8	100708498	100708499	A01177:42:HHKNYDSX3:1:1526:14950:20901/1	60	-
chr8	106333486	106333487	A01177:42:HHKNYDSX3:1:1550:6551:36166/1	60	+
chr8	107353742	107353743	A01177:42:HHKNYDSX3:2:1171:31982:26162	60	-
chr8	108426625	108426626	A01177:42:HHKNYDSX3:1:1404:27281:7153/1	60	+
chr8	113555922	113555923	A01177:42:HHKNYDSX3:1:1254:17797:26303/1	60	+
chr8	121985735	121985736	A01177:42:HHKNYDSX3:2:1260:18792:14058/1	60	+
chr8	124520036	124520037	A01177:42:HHKNYDSX3:1:1335:8693:25786/1	60	+
chr8	124639187	124639188	A01177:42:HHKNYDSX3:2:2635:2899:20917/1	60	-
chr8	128466913	128466914	A01177:42:HHKNYDSX3:2:1309:7952:9565/1	60	+
chr8	129136412	129136413	A01177:42:HHKNYDSX3:1:1152:8034:2159/1	60	+
chr8	129345800	129345801	A01177:42:HHKNYDSX3:1:1102:5584:12007/1	60	+
chr8	129345802	129345803	A01177:42:HHKNYDSX3:1:2605:5113:11256/1	60	+
chr8	131989150	131989151	A01177:42:HHKNYDSX3:1:1118:19425:15530/1	60	-
chr8	135246802	135246803	A01177:42:HHKNYDSX3:1:1237:7925:13902/1	60	+
chr8	135544835	135544836	A01177:42:HHKNYDSX3:1:1539:2817:25942/1	60	+
chr8	138098016	138098017	A01177:42:HHKNYDSX3:1:2228:18747:3646	60	+
chr8	140573049	140573050	A01177:42:HHKNYDSX3:2:1240:15646:12806	60	-
chr8	143447358	143447359	A01177:42:HHKNYDSX3:1:1105:29225:34256/1	60	+
chr8	144263438	144263439	A01177:42:HHKNYDSX3:1:1143:14669:27117	60	+
chr8	144307220	144307221	A01177:42:HHKNYDSX3:1:1118:13874:2159/1	60	+
chr8	144404258	144404259	A01177:42:HHKNYDSX3:2:1155:10899:8876	60	+
chr9	2935488	2935489	A01177:42:HHKNYDSX3:2:1344:27091:9079/1	60	+
chr9	4216285	4216286	A01177:42:HHKNYDSX3:2:2325:17137:22467/1	60	-
chr9	10204253	10204254	A01177:42:HHKNYDSX3:1:1553:1931:13542/1	60	+
chr9	11686300	11686301	A01177:42:HHKNYDSX3:1:1470:19370:17628/1	60	-
chr9	19159507	19159508	A01177:42:HHKNYDSX3:2:1509:5547:36683/1	60	-
chr9	20222370	20222371	A01177:42:HHKNYDSX3:1:1611:21811:13088/1	60	-
chr9	30366420	30366421	A01177:42:HHKNYDSX3:1:1654:25048:34695/1	60	-
chr9	33029499	33029500	A01177:42:HHKNYDSX3:1:1144:19533:20071/1	60	+
chr9	33029500	33029501	A01177:42:HHKNYDSX3:2:1644:7762:11929/1	60	+
chr9	33881706	33881707	A01177:42:HHKNYDSX3:1:1407:8241:34804	60	+
chr9	33947892	33947893	A01177:42:HHKNYDSX3:1:2443:32886:21183/1	60	+
chr9	34504705	34504706	A01177:42:HHKNYDSX3:2:2601:25943:6746/1	60	+
chr9	35002035	35002036	A01177:42:HHKNYDSX3:1:1104:6424:27273	60	+
chr9	36589340	36589341	A01177:42:HHKNYDSX3:1:1643:27588:31234/1	60	+
chr9	37149063	37149064	A01177:42:HHKNYDSX3:1:1103:30364:32753/1	60	+
chr9	37178834	37178835	A01177:42:HHKNYDSX3:2:1572:20853:19100/1	60	+
chr9	37848895	37848896	A01177:42:HHKNYDSX3:1:1458:27308:19351	60	+
chr9	38666430	38666431	A01177:42:HHKNYDSX3:1:1568:20880:13604/1	60	-
chr9	39588915	39588916	A01177:42:HHKNYDSX3:2:1355:15790:14372/1	60	+
chr9	66305419	66305420	A01177:42:HHKNYDSX3:2:1651:15067:19977/1	60	-
chr9	71724145	71724146	A01177:42:HHKNYDSX3:1:2442:20229:32612/1	60	-
chr9	73141454	73141455	A01177:42:HHKNYDSX3:1:1155:17119:32236/1	60	-
chr9	73231950	73231951	A01177:42:HHKNYDSX3:1:1528:18340:2848	60	-
chr9	73331634	73331635	A01177:42:HHKNYDSX3:1:1252:14642:32424/1	60	+
chr9	73367596	73367597	A01177:42:HHKNYDSX3:1:1540:12970:29872/1	60	-
chr9	74133543	74133544	A01177:42:HHKNYDSX3:1:2149:1759:7701	60	-
chr9	75104305	75104306	A01177:42:HHKNYDSX3:1:1144:5855:9283/1	60	+
chr9	76147284	76147285	A01177:42:HHKNYDSX3:1:1122:20889:12712/1	60	-
chr9	76173836	76173837	A01177:42:HHKNYDSX3:1:1428:16197:7968	60	-
chr9	77295641	77295642	A01177:42:HHKNYDSX3:1:1241:4092:26115/1	60	-
chr9	77358481	77358482	A01177:42:HHKNYDSX3:1:2336:18511:23657	60	-
chr9	77397233	77397234	A01177:42:HHKNYDSX3:2:1256:16025:14873/1	60	+
chr9	80512182	80512183	A01177:42:HHKNYDSX3:1:2304:31656:16548	60	-
chr9	83639083	83639084	A01177:42:HHKNYDSX3:2:1357:17418:27242	60	+
chr9	88149188	88149189	A01177:42:HHKNYDSX3:2:1563:2600:2268/1	60	+
chr9	89470375	89470376	A01177:42:HHKNYDSX3:1:2153:24099:1047	60	-
chr9	90119022	90119023	A01177:42:HHKNYDSX3:1:2657:1759:3286	60	+
chr9	92487924	92487925	A01177:42:HHKNYDSX3:1:2135:11017:32471	60	-
chr9	95211585	95211586	A01177:42:HHKNYDSX3:1:1126:27398:35947/1	60	-
chr9	98136887	98136888	A01177:42:HHKNYDSX3:1:2548:12807:4382	60	+
chr9	99776414	99776415	A01177:42:HHKNYDSX3:1:1576:5005:10347	60	-
chr9	99947403	99947404	A01177:42:HHKNYDSX3:1:2347:8404:32675/1	60	-
chr9	106254458	106254459	A01177:42:HHKNYDSX3:1:1364:29686:24752/1	60	+
chr9	108895448	108895449	A01177:42:HHKNYDSX3:1:1215:2410:23171/1	60	+
chr9	108895449	108895450	A01177:42:HHKNYDSX3:1:1168:20012:19554/1	60	+
chr9	108895452	108895453	A01177:42:HHKNYDSX3:2:2341:27923:30906/1	60	+
chr9	111442457	111442458	A01177:42:HHKNYDSX3:1:2305:32570:29403/1	60	-
chr9	113391228	113391229	A01177:42:HHKNYDSX3:1:1542:12735:18098	60	+
chr9	114631918	114631919	A01177:42:HHKNYDSX3:2:2618:3378:11256/1	60	-
chr9	121117827	121117828	A01177:42:HHKNYDSX3:2:1454:4182:7326/1	60	-
chr9	121546609	121546610	A01177:42:HHKNYDSX3:2:1459:8965:20306/1	60	-
chr9	121801294	121801295	A01177:42:HHKNYDSX3:2:1618:3025:12493/1	60	+
chr9	122136592	122136593	A01177:42:HHKNYDSX3:1:2672:27742:35415	60	+
chr9	123800796	123800797	A01177:42:HHKNYDSX3:1:1655:8070:8328/1	60	+
chr9	123809243	123809244	A01177:42:HHKNYDSX3:1:1140:19633:15922/1	60	-
chr9	123839468	123839469	A01177:42:HHKNYDSX3:1:1128:12364:14043/1	60	-
chr9	125418712	125418713	A01177:42:HHKNYDSX3:2:2670:21450:3443/1	60	-
chr9	127477395	127477396	A01177:42:HHKNYDSX3:1:1125:19443:28620/1	60	-
chr9	127759945	127759946	A01177:42:HHKNYDSX3:1:1178:24795:21010	60	+
chr9	128172020	128172021	A01177:42:HHKNYDSX3:1:2107:4598:21731	60	+
chr9	128581865	128581866	A01177:42:HHKNYDSX3:1:1116:30662:6652/1	60	+
chr9	128756586	128756587	A01177:42:HHKNYDSX3:2:2372:20889:22639	60	+
chr9	128869848	128869849	A01177:42:HHKNYDSX3:2:1246:16893:30311/1	60	-
chr9	128957448	128957449	A01177:42:HHKNYDSX3:1:1101:6298:31031/1	60	-
chr9	128988223	128988224	A01177:42:HHKNYDSX3:1:1251:14271:7044/1	60	+
chr9	129165082	129165083	A01177:42:HHKNYDSX3:1:2140:11279:8343/1	60	-
chr9	129918479	129918480	A01177:42:HHKNYDSX3:1:1147:20338:2801/1	60	+
chr9	129931774	129931775	A01177:42:HHKNYDSX3:1:1171:29044:2534/1	60	+
chr9	129931775	129931776	A01177:42:HHKNYDSX3:2:1404:31747:4366	60	+
chr9	131061864	131061865	A01177:42:HHKNYDSX3:2:1144:11261:26600/1	60	-
chr9	131200433	131200434	A01177:42:HHKNYDSX3:1:1271:5068:14215/1	60	+
chr9	131700785	131700786	A01177:42:HHKNYDSX3:1:1271:4173:27477/1	60	+
chr9	135913976	135913977	A01177:42:HHKNYDSX3:1:1621:18719:31313	60	+
chr9	136228693	136228694	A01177:42:HHKNYDSX3:1:1102:3540:2675/1	60	-
chr9	136474923	136474924	A01177:42:HHKNYDSX3:1:1103:6262:4100/1	60	+
chr9	136809719	136809720	A01177:42:HHKNYDSX3:1:1102:25455:23062/1	60	-
chr9	137742566	137742567	A01177:42:HHKNYDSX3:1:1102:11939:3286/1	60	+
chr9	137742567	137742568	A01177:42:HHKNYDSX3:1:2205:18096:25410/1	60	+
chr9	137742568	137742569	A01177:42:HHKNYDSX3:2:1646:1551:5932/1	60	+
chrX	24970872	24970873	A01177:42:HHKNYDSX3:1:1106:17029:17331/1	60	-
chrX	25186670	25186671	A01177:42:HHKNYDSX3:2:2252:7925:20353/1	60	-
chrX	26148695	26148696	A01177:42:HHKNYDSX3:1:1669:3540:12602	60	+
chrX	33848021	33848022	A01177:42:HHKNYDSX3:1:1101:9489:20306/1	60	+
chrX	34618466	34618467	A01177:42:HHKNYDSX3:1:2510:20464:11945	60	+
chrX	46772124	46772125	A01177:42:HHKNYDSX3:2:1529:12590:35196/1	60	-
chrX	53669622	53669623	A01177:42:HHKNYDSX3:1:2613:11351:26162	60	+
chrX	54036078	54036079	A01177:42:HHKNYDSX3:1:1437:2067:22294/1	60	+
chrX	65970563	65970564	A01177:42:HHKNYDSX3:1:2410:24108:26866/1	60	-
chrX	65970564	65970565	A01177:42:HHKNYDSX3:1:1101:30834:28119/1	60	-
chrX	68170125	68170126	A01177:42:HHKNYDSX3:2:1369:24117:33270/1	60	+
chrX	71297980	71297981	A01177:42:HHKNYDSX3:1:1450:27905:4664	60	+
chrX	71377268	71377269	A01177:42:HHKNYDSX3:1:1255:9968:10081/1	60	+
chrX	71541253	71541254	A01177:42:HHKNYDSX3:1:2546:31864:26866/1	60	-
chrX	73579224	73579225	A01177:42:HHKNYDSX3:1:1203:4128:28087	60	-
chrX	77199748	77199749	A01177:42:HHKNYDSX3:1:1578:17128:13933	60	-
chrX	77321398	77321399	A01177:42:HHKNYDSX3:1:1232:17418:13213	60	-
chrX	81062041	81062042	A01177:42:HHKNYDSX3:1:1157:20925:16470/1	60	-
chrX	83862311	83862312	A01177:42:HHKNYDSX3:1:2243:5710:2206/1	60	-
chrX	92827413	92827414	A01177:42:HHKNYDSX3:1:2174:32081:12649/1	60	+
chrX	93728564	93728565	A01177:42:HHKNYDSX3:2:1606:24379:6793	60	-
chrX	95748525	95748526	A01177:42:HHKNYDSX3:2:2339:30002:7232	60	-
chrX	96556175	96556176	A01177:42:HHKNYDSX3:1:1545:5348:30483/1	60	-
chrX	103822202	103822203	A01177:42:HHKNYDSX3:1:2449:20112:33974/1	60	-
chrX	107145632	107145633	A01177:42:HHKNYDSX3:1:2570:2826:21887/1	60	-
chrX	109982128	109982129	A01177:42:HHKNYDSX3:1:1255:29089:7748/1	60	-
chrX	110614300	110614301	A01177:42:HHKNYDSX3:2:1617:7997:21574	60	+
chrX	122277493	122277494	A01177:42:HHKNYDSX3:1:1107:6596:35462/1	60	-
chrX	122474800	122474801	A01177:42:HHKNYDSX3:1:1132:17436:10457/1	60	+
chrX	122880268	122880269	A01177:42:HHKNYDSX3:2:2365:8106:24424	60	-
chrX	123327826	123327827	A01177:42:HHKNYDSX3:1:2358:28926:18145	60	+
chrX	124690431	124690432	A01177:42:HHKNYDSX3:1:1171:15049:27336/1	60	+
chrX	134491689	134491690	A01177:42:HHKNYDSX3:2:2605:13304:36526/1	60	-
chrX	136240900	136240901	A01177:42:HHKNYDSX3:1:1131:2248:7545/1	60	+
chrX	136697558	136697559	A01177:42:HHKNYDSX3:2:1223:30074:24518	60	-
chrX	141435427	141435428	A01177:42:HHKNYDSX3:2:1357:20518:6151	60	+
chrX	148167133	148167134	A01177:42:HHKNYDSX3:2:1334:27615:19539/1	60	-
chrX	148519444	148519445	A01177:42:HHKNYDSX3:1:1113:5195:20635	60	-
chrX	153900311	153900312	A01177:42:HHKNYDSX3:1:1468:19687:23657	60	-
chrX	153938437	153938438	A01177:42:HHKNYDSX3:1:1342:32895:26522	60	+
chrX	154704367	154704368	A01177:42:HHKNYDSX3:1:2316:10936:36965	60	-
chrX	154704369	154704370	A01177:42:HHKNYDSX3:1:1215:17264:12915	60	-
chrX	154789200	154789201	A01177:42:HHKNYDSX3:1:1246:28185:18239/1	60	-
chrX	155076868	155076869	A01177:42:HHKNYDSX3:1:1546:22824:9925/1	60	+
chrX	155096599	155096600	A01177:42:HHKNYDSX3:1:1558:11460:24408	60	-
chrX	155096600	155096601	A01177:42:HHKNYDSX3:2:1142:11270:21386/1	60	-
chrX	155100443	155100444	A01177:42:HHKNYDSX3:1:2136:13946:15875/1	60	+
chrX	155599870	155599871	A01177:42:HHKNYDSX3:1:1104:19949:19100/1	60	+
chrY	13263280	13263281	A01177:42:HHKNYDSX3:1:1355:15989:17534	60	-
