# Supplementary material for: HIV-1 capsid stability enables inositol phosphate-independent infection of target cells and promotes integration into genes
Source: PLoS Pathog. 2023 Jun 2;19(6):e1011423. doi: 10.1371/journal.ppat.1011423 (PMC10266667; doi:10.1371/journal.ppat.1011423)
Supplement: S3 Data — (TAR.GZ) [file ppat.1011423.s014.tar.gz › IPPK_KO/CA_Q219A/Unique_hg38_integration_sites/7845-GS-8.bed]

chr1	785069	785070	A01177:42:HHKNYDSX3:2:2163:27597:10457/1	60	-
chr1	807925	807926	A01177:42:HHKNYDSX3:2:2251:31494:14575/1	60	-
chr1	830001	830002	A01177:42:HHKNYDSX3:2:2305:28546:12947/1	60	-
chr1	1101799	1101800	A01177:42:HHKNYDSX3:2:2107:26187:27085/1	60	-
chr1	1102020	1102021	A01177:42:HHKNYDSX3:1:1256:4670:4445	60	+
chr1	1654090	1654091	A01177:42:HHKNYDSX3:2:1671:12219:23030/1	60	-
chr1	1854108	1854109	A01177:42:HHKNYDSX3:2:1661:30852:11459	60	-
chr1	1878948	1878949	A01177:42:HHKNYDSX3:2:1676:18710:34428/1	60	+
chr1	2511832	2511833	A01177:42:HHKNYDSX3:2:1669:16866:28604/1	60	+
chr1	3636285	3636286	A01177:42:HHKNYDSX3:2:2356:18078:5588/1	60	+
chr1	3636362	3636363	A01177:42:HHKNYDSX3:2:1105:23185:25113	60	+
chr1	8310205	8310206	A01177:42:HHKNYDSX3:2:2361:4725:13589	60	-
chr1	8630377	8630378	A01177:42:HHKNYDSX3:2:1677:8260:29888/1	60	+
chr1	8630379	8630380	A01177:42:HHKNYDSX3:1:1244:31855:30013	60	+
chr1	9741805	9741806	A01177:42:HHKNYDSX3:2:1275:9444:9236	60	+
chr1	9774303	9774304	A01177:42:HHKNYDSX3:2:2125:7853:34726/1	60	+
chr1	10291159	10291160	A01177:42:HHKNYDSX3:2:1171:8820:36777	60	-
chr1	10521881	10521882	A01177:42:HHKNYDSX3:2:1670:21332:9314/1	60	+
chr1	10581051	10581052	A01177:42:HHKNYDSX3:2:2105:32434:22153/1	60	+
chr1	11119732	11119733	A01177:42:HHKNYDSX3:1:1408:13874:2065	60	+
chr1	12323466	12323467	A01177:42:HHKNYDSX3:2:2561:29794:7498/1	60	-
chr1	12413214	12413215	A01177:42:HHKNYDSX3:2:2410:21658:27884/1	60	+
chr1	13768571	13768572	A01177:42:HHKNYDSX3:2:2476:21169:22247	60	-
chr1	15641031	15641032	A01177:42:HHKNYDSX3:1:1555:6045:5415	60	+
chr1	17431978	17431979	A01177:42:HHKNYDSX3:2:1663:20030:32675	60	+
chr1	19442828	19442829	A01177:42:HHKNYDSX3:2:2150:3667:31829/1	60	+
chr1	19918259	19918260	A01177:42:HHKNYDSX3:2:2429:19515:24612	60	-
chr1	20852888	20852889	A01177:42:HHKNYDSX3:2:2115:6515:4131/1	60	+
chr1	23333519	23333520	A01177:42:HHKNYDSX3:2:2112:8748:22028	60	+
chr1	26125178	26125179	A01177:42:HHKNYDSX3:2:2149:18548:3114/1	60	+
chr1	27144858	27144859	A01177:42:HHKNYDSX3:2:1452:25337:33661	60	-
chr1	27751128	27751129	A01177:42:HHKNYDSX3:2:1675:18475:4679/1	60	-
chr1	29071494	29071495	A01177:42:HHKNYDSX3:2:2162:8775:12712/1	60	+
chr1	29156938	29156939	A01177:42:HHKNYDSX3:2:1171:8910:20932	60	+
chr1	29205233	29205234	A01177:42:HHKNYDSX3:2:2111:27380:25739/1	60	+
chr1	30484805	30484806	A01177:42:HHKNYDSX3:1:1377:20582:32189	60	-
chr1	30995909	30995910	A01177:42:HHKNYDSX3:2:2111:22444:1595/1	60	-
chr1	31068789	31068790	A01177:42:HHKNYDSX3:1:1678:11840:19210	60	-
chr1	31391551	31391552	A01177:42:HHKNYDSX3:1:1540:28447:30123	60	-
chr1	31845968	31845969	A01177:42:HHKNYDSX3:2:2154:8838:1861/1	60	-
chr1	31931353	31931354	A01177:42:HHKNYDSX3:1:1228:18756:14685	60	+
chr1	32169421	32169422	A01177:42:HHKNYDSX3:2:2610:9932:14152/1	60	+
chr1	32629229	32629230	A01177:42:HHKNYDSX3:1:2512:4707:26459	60	-
chr1	35384523	35384524	A01177:42:HHKNYDSX3:1:1651:5141:17816	60	+
chr1	35538759	35538760	A01177:42:HHKNYDSX3:2:2132:23936:36808/1	60	-
chr1	36290471	36290472	A01177:42:HHKNYDSX3:2:2212:16288:23500/1	60	+
chr1	38024047	38024048	A01177:42:HHKNYDSX3:2:2103:3558:2049/1	60	-
chr1	39278845	39278846	A01177:42:HHKNYDSX3:2:1114:27579:5478	60	+
chr1	39290367	39290368	A01177:42:HHKNYDSX3:2:2113:1506:3505/1	60	-
chr1	41107265	41107266	A01177:42:HHKNYDSX3:2:2514:18575:24862	60	-
chr1	41652876	41652877	A01177:42:HHKNYDSX3:1:2505:18502:34882	60	+
chr1	42243409	42243410	A01177:42:HHKNYDSX3:1:2675:3188:20572	60	+
chr1	42261042	42261043	A01177:42:HHKNYDSX3:2:2608:15465:26710/1	60	-
chr1	42426960	42426961	A01177:42:HHKNYDSX3:2:2115:16884:32581/1	60	-
chr1	42697827	42697828	A01177:42:HHKNYDSX3:1:2145:15465:27179	60	+
chr1	43399335	43399336	A01177:42:HHKNYDSX3:2:2151:14778:28776/1	60	-
chr1	43756940	43756941	A01177:42:HHKNYDSX3:2:2540:19958:24846/1	60	+
chr1	43756942	43756943	A01177:42:HHKNYDSX3:1:2629:19054:27226	60	+
chr1	43839746	43839747	A01177:42:HHKNYDSX3:2:2113:3088:34272/1	60	-
chr1	44325298	44325299	A01177:42:HHKNYDSX3:1:2311:28357:20259	60	-
chr1	45504337	45504338	A01177:42:HHKNYDSX3:2:1123:5593:25332	60	+
chr1	45589725	45589726	A01177:42:HHKNYDSX3:1:1118:26115:33411	60	+
chr1	45589727	45589728	A01177:42:HHKNYDSX3:2:1563:24795:26459	60	+
chr1	46065856	46065857	A01177:42:HHKNYDSX3:1:2454:15691:12821	60	-
chr1	46235943	46235944	A01177:42:HHKNYDSX3:2:1147:24279:2174	60	-
chr1	50550272	50550273	A01177:42:HHKNYDSX3:1:2330:8377:21793	60	+
chr1	50648179	50648180	A01177:42:HHKNYDSX3:1:2326:1787:14481	60	+
chr1	51979433	51979434	A01177:42:HHKNYDSX3:1:1247:4029:3270	60	+
chr1	52890993	52890994	A01177:42:HHKNYDSX3:2:1651:5846:4539	60	-
chr1	54506997	54506998	A01177:42:HHKNYDSX3:2:1666:4526:8516	60	+
chr1	54828381	54828382	A01177:42:HHKNYDSX3:1:2456:1334:18991	60	-
chr1	56617921	56617922	A01177:42:HHKNYDSX3:2:1637:28004:30076	60	-
chr1	57461618	57461619	A01177:42:HHKNYDSX3:2:2265:15944:4304/1	60	-
chr1	61352511	61352512	A01177:42:HHKNYDSX3:2:1678:15076:9784/1	60	-
chr1	61666705	61666706	A01177:42:HHKNYDSX3:2:2519:20609:7936	60	-
chr1	62553477	62553478	A01177:42:HHKNYDSX3:1:2639:14308:27398	60	-
chr1	66780316	66780317	A01177:42:HHKNYDSX3:2:2264:19226:27962/1	60	+
chr1	70235236	70235237	A01177:42:HHKNYDSX3:2:2465:13575:6277/1	60	+
chr1	71605496	71605497	A01177:42:HHKNYDSX3:2:2275:27344:33317/1	60	-
chr1	72778618	72778619	A01177:42:HHKNYDSX3:2:1211:15881:2816	60	-
chr1	72898953	72898954	A01177:42:HHKNYDSX3:2:2507:31015:19069	60	+
chr1	73015266	73015267	A01177:42:HHKNYDSX3:1:1339:17589:2644	60	-
chr1	74206282	74206283	A01177:42:HHKNYDSX3:1:1228:11577:5666	60	-
chr1	75113261	75113262	A01177:42:HHKNYDSX3:1:2408:18231:22106	60	+
chr1	77200412	77200413	A01177:42:HHKNYDSX3:2:2115:30698:9157/1	60	+
chr1	77731144	77731145	A01177:42:HHKNYDSX3:2:1243:5529:25097	60	-
chr1	79541413	79541414	A01177:42:HHKNYDSX3:1:2322:19714:14622	60	+
chr1	82319148	82319149	A01177:42:HHKNYDSX3:2:2359:5963:1266	60	-
chr1	82674200	82674201	A01177:42:HHKNYDSX3:2:2121:26060:8578/1	60	+
chr1	84561968	84561969	A01177:42:HHKNYDSX3:1:1108:31575:3599	60	-
chr1	84572836	84572837	A01177:42:HHKNYDSX3:1:1102:22101:15060	60	+
chr1	86930442	86930443	A01177:42:HHKNYDSX3:2:2122:2446:17879/1	60	-
chr1	87001902	87001903	A01177:42:HHKNYDSX3:2:1150:25129:17300	60	-
chr1	88957684	88957685	A01177:42:HHKNYDSX3:1:2336:5611:27806	60	-
chr1	88970227	88970228	A01177:42:HHKNYDSX3:2:1672:23348:6073/1	60	+
chr1	89936384	89936385	A01177:42:HHKNYDSX3:2:2528:8974:16658/1	60	-
chr1	90839120	90839121	A01177:42:HHKNYDSX3:2:2327:12608:4069/1	60	-
chr1	90930461	90930462	A01177:42:HHKNYDSX3:2:2370:11948:6151	60	-
chr1	91066186	91066187	A01177:42:HHKNYDSX3:1:2364:8730:31203	60	+
chr1	91204106	91204107	A01177:42:HHKNYDSX3:1:2211:28989:23296	60	-
chr1	92183011	92183012	A01177:42:HHKNYDSX3:1:1205:18412:29027	60	-
chr1	92864488	92864489	A01177:42:HHKNYDSX3:2:2103:3504:6339/1	60	+
chr1	93172532	93172533	A01177:42:HHKNYDSX3:1:1643:10999:34162	60	+
chr1	97875214	97875215	A01177:42:HHKNYDSX3:2:2102:29649:29825/1	60	+
chr1	98448439	98448440	A01177:42:HHKNYDSX3:1:1449:16306:19460	60	-
chr1	98908634	98908635	A01177:42:HHKNYDSX3:2:2210:15673:12947/1	60	+
chr1	99813033	99813034	A01177:42:HHKNYDSX3:2:2114:30056:20196/1	60	-
chr1	100118605	100118606	A01177:42:HHKNYDSX3:1:2407:17183:1908	60	-
chr1	100146706	100146707	A01177:42:HHKNYDSX3:1:1234:31485:26897	60	-
chr1	100608088	100608089	A01177:42:HHKNYDSX3:1:1125:24804:20087	60	-
chr1	100995902	100995903	A01177:42:HHKNYDSX3:2:2548:18593:23829	60	+
chr1	102897581	102897582	A01177:42:HHKNYDSX3:2:2571:7862:30264	60	-
chr1	103424569	103424570	A01177:42:HHKNYDSX3:1:1413:8034:30624	60	-
chr1	103508505	103508506	A01177:42:HHKNYDSX3:2:2134:25220:33520/1	60	+
chr1	103555993	103555994	A01177:42:HHKNYDSX3:2:2114:11568:13322/1	60	+
chr1	104191541	104191542	A01177:42:HHKNYDSX3:1:2568:21838:10441	60	-
chr1	108086440	108086441	A01177:42:HHKNYDSX3:2:2131:2157:11052/1	60	-
chr1	108906731	108906732	A01177:42:HHKNYDSX3:2:1671:4933:7341/1	60	-
chr1	108932962	108932963	A01177:42:HHKNYDSX3:2:1671:12111:8312/1	60	-
chr1	109120318	109120319	A01177:42:HHKNYDSX3:1:2631:30671:3474	60	+
chr1	109593120	109593121	A01177:42:HHKNYDSX3:2:2321:11921:20102/1	60	+
chr1	109964436	109964437	A01177:42:HHKNYDSX3:2:2558:16577:28541/1	60	+
chr1	111116634	111116635	A01177:42:HHKNYDSX3:1:2113:32479:15875	60	-
chr1	112205115	112205116	A01177:42:HHKNYDSX3:2:1335:15619:33520	60	-
chr1	113400002	113400003	A01177:42:HHKNYDSX3:2:1678:18349:13510/1	60	+
chr1	113435264	113435265	A01177:42:HHKNYDSX3:2:2464:20473:4570/1	60	+
chr1	117439738	117439739	A01177:42:HHKNYDSX3:2:2367:6280:17096	60	+
chr1	117997179	117997180	A01177:42:HHKNYDSX3:1:1344:18168:27445	60	-
chr1	117997181	117997182	A01177:42:HHKNYDSX3:2:2675:26196:26944	60	-
chr1	149906070	149906071	A01177:42:HHKNYDSX3:1:2337:29306:1360	60	+
chr1	150062473	150062474	A01177:42:HHKNYDSX3:2:2141:20690:36198/1	60	-
chr1	150098350	150098351	A01177:42:HHKNYDSX3:2:1673:22652:11819/1	60	+
chr1	150351028	150351029	A01177:42:HHKNYDSX3:1:1103:30427:27790	60	-
chr1	150391257	150391258	A01177:42:HHKNYDSX3:2:2165:29613:8970/1	60	-
chr1	150423506	150423507	A01177:42:HHKNYDSX3:2:2134:29360:31798/1	60	-
chr1	150686026	150686027	A01177:42:HHKNYDSX3:2:2172:1506:16939/1	60	-
chr1	151089608	151089609	A01177:42:HHKNYDSX3:1:1171:23204:21355	60	+
chr1	151620639	151620640	A01177:42:HHKNYDSX3:2:1674:28637:19179/1	60	-
chr1	152297709	152297710	A01177:42:HHKNYDSX3:2:2506:3079:30185/1	60	-
chr1	154010756	154010757	A01177:42:HHKNYDSX3:1:2228:29243:23547	60	-
chr1	154228858	154228859	A01177:42:HHKNYDSX3:2:2126:30834:30749/1	60	+
chr1	155411360	155411361	A01177:42:HHKNYDSX3:2:1507:26910:9392	60	-
chr1	155508630	155508631	A01177:42:HHKNYDSX3:1:2127:21151:9439	60	-
chr1	155531236	155531237	A01177:42:HHKNYDSX3:2:2242:7319:24690/1	60	+
chr1	155542715	155542716	A01177:42:HHKNYDSX3:2:1674:2564:10723/1	60	+
chr1	155722573	155722574	A01177:42:HHKNYDSX3:2:2119:18394:31031/1	60	+
chr1	155927724	155927725	A01177:42:HHKNYDSX3:1:1117:1714:30639	60	+
chr1	156323341	156323342	A01177:42:HHKNYDSX3:1:2264:5873:7654	60	-
chr1	156536159	156536160	A01177:42:HHKNYDSX3:1:1525:17201:26772	60	+
chr1	156579554	156579555	A01177:42:HHKNYDSX3:1:2439:25156:22795	60	+
chr1	160318569	160318570	A01177:42:HHKNYDSX3:1:1472:5204:1485	60	+
chr1	160509912	160509913	A01177:42:HHKNYDSX3:1:1420:9851:27445	60	-
chr1	161025117	161025118	A01177:42:HHKNYDSX3:2:2306:31322:33692/1	60	+
chr1	161874834	161874835	A01177:42:HHKNYDSX3:2:2143:13476:26459/1	60	+
chr1	161900749	161900750	A01177:42:HHKNYDSX3:2:1504:3341:24064	60	-
chr1	162505023	162505024	A01177:42:HHKNYDSX3:1:2214:2148:17394	60	-
chr1	164464161	164464162	A01177:42:HHKNYDSX3:2:2109:10601:17754/1	60	-
chr1	165772251	165772252	A01177:42:HHKNYDSX3:1:1326:9362:26757	60	+
chr1	165832038	165832039	A01177:42:HHKNYDSX3:2:1536:23457:15374	60	+
chr1	167039962	167039963	A01177:42:HHKNYDSX3:2:1674:17535:32643/1	60	-
chr1	169021051	169021052	A01177:42:HHKNYDSX3:2:1455:20347:29810	60	-
chr1	169797018	169797019	A01177:42:HHKNYDSX3:2:2166:21088:7106/1	60	+
chr1	169797019	169797020	A01177:42:HHKNYDSX3:2:1619:18041:30076	60	+
chr1	171824896	171824897	A01177:42:HHKNYDSX3:2:1678:1705:30311/1	60	+
chr1	171945465	171945466	A01177:42:HHKNYDSX3:2:1675:1533:6809/1	60	+
chr1	172548929	172548930	A01177:42:HHKNYDSX3:2:2277:3992:27727/1	60	+
chr1	172585888	172585889	A01177:42:HHKNYDSX3:2:2228:21178:35603/1	60	+
chr1	173656949	173656950	A01177:42:HHKNYDSX3:2:2273:21450:21981	60	-
chr1	173977417	173977418	A01177:42:HHKNYDSX3:1:1149:2917:22670	60	-
chr1	174166218	174166219	A01177:42:HHKNYDSX3:2:2478:5068:14904/1	60	-
chr1	179098996	179098997	A01177:42:HHKNYDSX3:2:2262:17255:27649/1	60	-
chr1	179809588	179809589	A01177:42:HHKNYDSX3:2:2365:9209:22200/1	60	-
chr1	180083020	180083021	A01177:42:HHKNYDSX3:2:2105:26711:32252/1	60	-
chr1	189008997	189008998	A01177:42:HHKNYDSX3:2:2162:19235:6245/1	60	+
chr1	190118554	190118555	A01177:42:HHKNYDSX3:1:2403:29152:20885	60	-
chr1	191085111	191085112	A01177:42:HHKNYDSX3:1:1331:15148:5525	60	+
chr1	191319555	191319556	A01177:42:HHKNYDSX3:2:2319:8061:22874/1	60	+
chr1	191643629	191643630	A01177:42:HHKNYDSX3:2:2122:30038:22545/1	60	+
chr1	191794612	191794613	A01177:42:HHKNYDSX3:1:1401:16441:22169	60	-
chr1	193559783	193559784	A01177:42:HHKNYDSX3:2:2261:13467:11757/1	60	+
chr1	193963329	193963330	A01177:42:HHKNYDSX3:1:2569:21649:7827	60	+
chr1	195256101	195256102	A01177:42:HHKNYDSX3:2:2116:4707:25551/1	60	+
chr1	195993354	195993355	A01177:42:HHKNYDSX3:2:2433:23972:9283/1	60	+
chr1	196268789	196268790	A01177:42:HHKNYDSX3:2:2209:27172:26694/1	60	-
chr1	197661105	197661106	A01177:42:HHKNYDSX3:1:1403:5312:11788	60	-
chr1	198998689	198998690	A01177:42:HHKNYDSX3:2:2241:9670:16579/1	60	+
chr1	199674334	199674335	A01177:42:HHKNYDSX3:2:2512:22318:24361/1	60	-
chr1	200401834	200401835	A01177:42:HHKNYDSX3:2:2238:24532:10222/1	60	-
chr1	202555970	202555971	A01177:42:HHKNYDSX3:1:1520:15221:20494	60	-
chr1	203830060	203830061	A01177:42:HHKNYDSX3:1:1651:19063:14027	60	+
chr1	211297319	211297320	A01177:42:HHKNYDSX3:1:1578:3170:14403	60	-
chr1	212049017	212049018	A01177:42:HHKNYDSX3:1:1521:28664:29590	60	-
chr1	213117848	213117849	A01177:42:HHKNYDSX3:1:1243:6578:26506	60	+
chr1	216066400	216066401	A01177:42:HHKNYDSX3:1:2601:9598:18959	60	-
chr1	216884389	216884390	A01177:42:HHKNYDSX3:2:2270:31955:1720/1	60	-
chr1	221553120	221553121	A01177:42:HHKNYDSX3:2:1342:17852:14559	60	-
chr1	222568079	222568080	A01177:42:HHKNYDSX3:2:2261:27769:25880/1	60	-
chr1	226163672	226163673	A01177:42:HHKNYDSX3:2:2123:22535:19695/1	60	-
chr1	226288512	226288513	A01177:42:HHKNYDSX3:1:1204:16107:1141	60	-
chr1	226393878	226393879	A01177:42:HHKNYDSX3:2:2256:5602:9909/1	60	-
chr1	226732709	226732710	A01177:42:HHKNYDSX3:2:2105:16288:36683/1	60	-
chr1	228086820	228086821	A01177:42:HHKNYDSX3:2:2105:29143:25410/1	60	-
chr1	228400579	228400580	A01177:42:HHKNYDSX3:2:2147:32253:33395/1	60	+
chr1	228490885	228490886	A01177:42:HHKNYDSX3:2:1673:27679:15859/1	60	+
chr1	228490886	228490887	A01177:42:HHKNYDSX3:2:1151:15275:36683	60	+
chr1	228649268	228649269	A01177:42:HHKNYDSX3:2:1326:8332:5525	60	-
chr1	228695634	228695635	A01177:42:HHKNYDSX3:2:2103:2591:27774/1	60	+
chr1	229276559	229276560	A01177:42:HHKNYDSX3:2:2135:14262:36495/1	60	+
chr1	229282290	229282291	A01177:42:HHKNYDSX3:2:2147:2103:31563/1	60	-
chr1	229285633	229285634	A01177:42:HHKNYDSX3:2:2577:10655:27367/1	60	+
chr1	229287496	229287497	A01177:42:HHKNYDSX3:1:1123:11704:13777	60	+
chr1	229288322	229288323	A01177:42:HHKNYDSX3:1:1136:5122:14215	60	+
chr1	229487727	229487728	A01177:42:HHKNYDSX3:1:2417:15637:31297	60	-
chr1	229519585	229519586	A01177:42:HHKNYDSX3:1:2104:12274:30295	60	-
chr1	230068623	230068624	A01177:42:HHKNYDSX3:1:2656:25048:25801	60	-
chr1	230662789	230662790	A01177:42:HHKNYDSX3:2:2347:1597:27085/1	60	+
chr1	231402789	231402790	A01177:42:HHKNYDSX3:2:2121:15013:5008/1	60	-
chr1	231533887	231533888	A01177:42:HHKNYDSX3:1:1343:22281:36479	60	-
chr1	231824099	231824100	A01177:42:HHKNYDSX3:2:2101:20238:2284/1	60	-
chr1	233260066	233260067	A01177:42:HHKNYDSX3:1:1507:20021:1063	60	-
chr1	235248791	235248792	A01177:42:HHKNYDSX3:1:1309:31720:27273	60	+
chr1	236843137	236843138	A01177:42:HHKNYDSX3:1:1245:18530:32424	60	+
chr1	238920529	238920530	A01177:42:HHKNYDSX3:2:2172:5023:15828/1	60	+
chr1	239683477	239683478	A01177:42:HHKNYDSX3:2:2127:12337:4038/1	60	+
chr1	246468562	246468563	A01177:42:HHKNYDSX3:1:2575:22037:12790	60	+
chr10	2376660	2376661	A01177:42:HHKNYDSX3:1:2417:27028:8688	60	+
chr10	5789929	5789930	A01177:42:HHKNYDSX3:1:1504:19235:5963	60	+
chr10	5998952	5998953	A01177:42:HHKNYDSX3:2:2240:20907:21981	60	+
chr10	7924269	7924270	A01177:42:HHKNYDSX3:2:1519:26747:35227	60	-
chr10	8736674	8736675	A01177:42:HHKNYDSX3:1:2556:31232:33755	60	+
chr10	8968223	8968224	A01177:42:HHKNYDSX3:2:2411:14407:16830/1	60	+
chr10	21590496	21590497	A01177:42:HHKNYDSX3:1:1404:4725:36542	60	+
chr10	21854950	21854951	A01177:42:HHKNYDSX3:1:1671:3631:9345	60	-
chr10	21854951	21854952	A01177:42:HHKNYDSX3:1:1327:8504:4163	60	-
chr10	22589663	22589664	A01177:42:HHKNYDSX3:2:2213:4318:26694/1	60	+
chr10	23443467	23443468	A01177:42:HHKNYDSX3:2:2624:18620:6433/1	60	-
chr10	25206378	25206379	A01177:42:HHKNYDSX3:2:1674:26784:6198/1	60	+
chr10	25879344	25879345	A01177:42:HHKNYDSX3:2:1164:29758:14606	60	-
chr10	28228682	28228683	A01177:42:HHKNYDSX3:2:2265:30409:12383/1	60	+
chr10	29036789	29036790	A01177:42:HHKNYDSX3:2:1107:23348:15060	60	+
chr10	31195948	31195949	A01177:42:HHKNYDSX3:1:1423:24089:4789	60	-
chr10	31591153	31591154	A01177:42:HHKNYDSX3:1:2648:27471:19601	60	-
chr10	31697963	31697964	A01177:42:HHKNYDSX3:2:2125:9010:31000/1	60	+
chr10	31851988	31851989	A01177:42:HHKNYDSX3:2:2162:30391:16986/1	60	-
chr10	37223155	37223156	A01177:42:HHKNYDSX3:1:2571:9173:7326	60	+
chr10	41734788	41734789	A01177:42:HHKNYDSX3:2:1230:5547:4805	60	+
chr10	45502257	45502258	A01177:42:HHKNYDSX3:2:1677:29206:23954/1	60	-
chr10	48365544	48365545	A01177:42:HHKNYDSX3:1:2124:9869:32268	60	+
chr10	48425567	48425568	A01177:42:HHKNYDSX3:2:2119:15031:17754/1	60	+
chr10	52681265	52681266	A01177:42:HHKNYDSX3:2:1369:20329:36479	60	-
chr10	52692448	52692449	A01177:42:HHKNYDSX3:1:2326:4128:21355	60	-
chr10	56345851	56345852	A01177:42:HHKNYDSX3:2:2627:12527:17863/1	60	+
chr10	59829195	59829196	A01177:42:HHKNYDSX3:2:2301:21866:11334/1	60	+
chr10	60464224	60464225	A01177:42:HHKNYDSX3:2:2648:22652:25222/1	60	+
chr10	60991812	60991813	A01177:42:HHKNYDSX3:1:2653:22688:22529	60	-
chr10	61735762	61735763	A01177:42:HHKNYDSX3:2:2173:19488:1986/1	60	+
chr10	63237273	63237274	A01177:42:HHKNYDSX3:1:2617:12002:33927	60	+
chr10	64554686	64554687	A01177:42:HHKNYDSX3:2:2124:31340:1626/1	60	+
chr10	68076870	68076871	A01177:42:HHKNYDSX3:2:2504:29451:15327	60	-
chr10	68460361	68460362	A01177:42:HHKNYDSX3:1:1229:18774:21292	60	-
chr10	68793647	68793648	A01177:42:HHKNYDSX3:1:2658:15519:21856	60	+
chr10	68998346	68998347	A01177:42:HHKNYDSX3:1:2540:5032:14497	60	-
chr10	69347012	69347013	A01177:42:HHKNYDSX3:1:2356:5846:1689	60	-
chr10	72415985	72415986	A01177:42:HHKNYDSX3:2:2128:31919:33974/1	60	-
chr10	72530689	72530690	A01177:42:HHKNYDSX3:1:2226:27932:19022	60	-
chr10	73077949	73077950	A01177:42:HHKNYDSX3:1:1457:9860:30749	60	+
chr10	73379710	73379711	A01177:42:HHKNYDSX3:1:1167:19425:24267	60	+
chr10	73465864	73465865	A01177:42:HHKNYDSX3:1:2560:15835:17080	60	-
chr10	73477890	73477891	A01177:42:HHKNYDSX3:2:1356:28004:24032	60	-
chr10	74281708	74281709	A01177:42:HHKNYDSX3:2:2143:26332:14497/1	60	+
chr10	74314034	74314035	A01177:42:HHKNYDSX3:1:2518:18964:8406	60	-
chr10	74645492	74645493	A01177:42:HHKNYDSX3:1:1212:8088:24956	60	+
chr10	74954878	74954879	A01177:42:HHKNYDSX3:2:2202:27064:20964/1	60	-
chr10	80710834	80710835	A01177:42:HHKNYDSX3:1:2614:22164:35399	60	+
chr10	84456977	84456978	A01177:42:HHKNYDSX3:2:2636:27923:3724/1	60	-
chr10	88367150	88367151	A01177:42:HHKNYDSX3:2:2109:12346:29074/1	60	-
chr10	88715121	88715122	A01177:42:HHKNYDSX3:1:1642:28302:28401	60	+
chr10	93545699	93545700	A01177:42:HHKNYDSX3:2:2653:32280:19820/1	60	+
chr10	93583337	93583338	A01177:42:HHKNYDSX3:2:2174:1868:8108/1	60	+
chr10	96549495	96549496	A01177:42:HHKNYDSX3:1:2636:21251:9079	60	+
chr10	96573027	96573028	A01177:42:HHKNYDSX3:2:2245:28546:24502/1	60	+
chr10	96980065	96980066	A01177:42:HHKNYDSX3:2:2171:18069:14215/1	60	+
chr10	97491887	97491888	A01177:42:HHKNYDSX3:1:1257:25934:10269	60	-
chr10	100031003	100031004	A01177:42:HHKNYDSX3:2:1673:30174:13667	60	-
chr10	100211240	100211241	A01177:42:HHKNYDSX3:2:2261:18141:34194/1	60	-
chr10	100917249	100917250	A01177:42:HHKNYDSX3:2:2544:11270:21073/1	60	-
chr10	100917540	100917541	A01177:42:HHKNYDSX3:2:2523:27109:15718	60	+
chr10	101652176	101652177	A01177:42:HHKNYDSX3:1:2338:29794:36213	60	-
chr10	101966367	101966368	A01177:42:HHKNYDSX3:2:2276:5068:1877/1	60	+
chr10	101974468	101974469	A01177:42:HHKNYDSX3:1:2559:7175:23062	60	-
chr10	102288033	102288034	A01177:42:HHKNYDSX3:2:2377:4182:34820/1	60	-
chr10	103345488	103345489	A01177:42:HHKNYDSX3:1:1232:7554:24283	60	+
chr10	106224196	106224197	A01177:42:HHKNYDSX3:2:2623:8675:34334	60	+
chr10	108012843	108012844	A01177:42:HHKNYDSX3:2:2451:20419:5666	60	+
chr10	110240793	110240794	A01177:42:HHKNYDSX3:2:2318:29604:3662/1	60	-
chr10	113783889	113783890	A01177:42:HHKNYDSX3:2:2401:7591:15796/1	60	-
chr10	113888197	113888198	A01177:42:HHKNYDSX3:2:2129:26341:23563/1	60	+
chr10	114467080	114467081	A01177:42:HHKNYDSX3:1:1523:25690:21433	60	+
chr10	115110656	115110657	A01177:42:HHKNYDSX3:2:2178:19958:21621/1	60	+
chr10	116595024	116595025	A01177:42:HHKNYDSX3:2:1408:7817:36260	60	+
chr10	117368235	117368236	A01177:42:HHKNYDSX3:2:2176:3242:19539/1	60	-
chr10	119000627	119000628	A01177:42:HHKNYDSX3:2:2215:11261:19335	60	+
chr10	119588631	119588632	A01177:42:HHKNYDSX3:2:1223:11767:9283	60	-
chr10	121905587	121905588	A01177:42:HHKNYDSX3:1:2306:21757:33505	60	-
chr10	123070855	123070856	A01177:42:HHKNYDSX3:1:1557:29451:7247	60	+
chr10	123342462	123342463	A01177:42:HHKNYDSX3:2:2642:17318:4398/1	60	-
chr10	124760224	124760225	A01177:42:HHKNYDSX3:2:1419:20066:26005	60	+
chr10	124764166	124764167	A01177:42:HHKNYDSX3:2:1675:12283:18787/1	60	+
chr10	125821457	125821458	A01177:42:HHKNYDSX3:1:1262:6036:10880	60	+
chr10	128311845	128311846	A01177:42:HHKNYDSX3:1:1434:27697:13479	60	+
chr10	131892496	131892497	A01177:42:HHKNYDSX3:1:2531:9073:12602	60	+
chr10	131922870	131922871	A01177:42:HHKNYDSX3:1:1128:15709:35744	60	-
chr10	132338574	132338575	A01177:42:HHKNYDSX3:2:2230:1506:21355	60	-
chr10	133473873	133473874	A01177:42:HHKNYDSX3:2:2347:32280:13495/1	60	-
chr10	133484777	133484778	A01177:42:HHKNYDSX3:2:2121:18674:5995/1	60	+
chr10	133484778	133484779	A01177:42:HHKNYDSX3:2:1607:15772:28307	60	+
chr11	230953	230954	A01177:42:HHKNYDSX3:2:2272:21233:4194/1	60	-
chr11	334735	334736	A01177:42:HHKNYDSX3:2:2310:8594:8359/1	60	+
chr11	339311	339312	A01177:42:HHKNYDSX3:1:1246:10529:24799	60	+
chr11	340377	340378	A01177:42:HHKNYDSX3:2:2525:27308:32910/1	60	+
chr11	341017	341018	A01177:42:HHKNYDSX3:1:1545:25437:2613	60	+
chr11	460979	460980	A01177:42:HHKNYDSX3:1:2150:2501:32189	60	+
chr11	758145	758146	A01177:42:HHKNYDSX3:2:2348:24433:33974/1	60	-
chr11	758755	758756	A01177:42:HHKNYDSX3:1:2548:15338:3317	60	-
chr11	2396653	2396654	A01177:42:HHKNYDSX3:1:2518:6433:34773	60	-
chr11	3954920	3954921	A01177:42:HHKNYDSX3:2:2167:2663:16845/1	60	-
chr11	4104457	4104458	A01177:42:HHKNYDSX3:2:2210:22399:29011	60	-
chr11	6944075	6944076	A01177:42:HHKNYDSX3:1:1627:8721:33317	60	-
chr11	10040046	10040047	A01177:42:HHKNYDSX3:2:2264:7826:18458/1	60	+
chr11	10774476	10774477	A01177:42:HHKNYDSX3:2:2652:15212:15154/1	60	-
chr11	11907391	11907392	A01177:42:HHKNYDSX3:2:2210:25943:15828/1	60	+
chr11	13442612	13442613	A01177:42:HHKNYDSX3:2:2230:28140:7138/1	60	-
chr11	13711864	13711865	A01177:42:HHKNYDSX3:1:1513:5936:22294	60	-
chr11	14691896	14691897	A01177:42:HHKNYDSX3:2:2323:25644:3067/1	60	+
chr11	17118342	17118343	A01177:42:HHKNYDSX3:2:2243:10710:21042/1	60	+
chr11	18350330	18350331	A01177:42:HHKNYDSX3:1:1444:29423:19100	60	-
chr11	20408531	20408532	A01177:42:HHKNYDSX3:1:1127:27986:13103	60	+
chr11	22823917	22823918	A01177:42:HHKNYDSX3:1:2353:5222:24972/1	60	-
chr11	32319631	32319632	A01177:42:HHKNYDSX3:1:2177:13539:21465	60	-
chr11	32645066	32645067	A01177:42:HHKNYDSX3:2:2443:12274:8813/1	60	+
chr11	33123333	33123334	A01177:42:HHKNYDSX3:2:1324:16414:27946	60	-
chr11	33756938	33756939	A01177:42:HHKNYDSX3:2:2455:26232:9815/1	60	-
chr11	34062800	34062801	A01177:42:HHKNYDSX3:2:2277:20256:14215/1	60	+
chr11	34986586	34986587	A01177:42:HHKNYDSX3:2:2624:7853:27148/1	60	+
chr11	36382573	36382574	A01177:42:HHKNYDSX3:1:2115:15329:27038	60	-
chr11	37006255	37006256	A01177:42:HHKNYDSX3:1:1664:20311:35853	60	-
chr11	37381242	37381243	A01177:42:HHKNYDSX3:1:1221:18358:22514	60	-
chr11	37501931	37501932	A01177:42:HHKNYDSX3:2:2467:11026:11318/1	60	+
chr11	38095247	38095248	A01177:42:HHKNYDSX3:1:1464:5611:2127	60	-
chr11	38245402	38245403	A01177:42:HHKNYDSX3:1:1316:24885:1846	60	-
chr11	38382593	38382594	A01177:42:HHKNYDSX3:2:2129:24035:9173/1	60	+
chr11	38544465	38544466	A01177:42:HHKNYDSX3:1:2221:27877:32362	60	-
chr11	38654889	38654890	A01177:42:HHKNYDSX3:1:2313:9905:25410	60	-
chr11	38721268	38721269	A01177:42:HHKNYDSX3:2:1119:3305:31610	60	+
chr11	42018947	42018948	A01177:42:HHKNYDSX3:2:2248:27290:11271	60	+
chr11	43488823	43488824	A01177:42:HHKNYDSX3:1:1438:32515:32534	60	-
chr11	43826857	43826858	A01177:42:HHKNYDSX3:2:2659:25726:30953/1	60	+
chr11	45067629	45067630	A01177:42:HHKNYDSX3:2:2128:24035:4476/1	60	+
chr11	46081287	46081288	A01177:42:HHKNYDSX3:1:2210:15510:15546	60	+
chr11	46973563	46973564	A01177:42:HHKNYDSX3:2:2453:1524:6010	60	+
chr11	47535443	47535444	A01177:42:HHKNYDSX3:2:1577:19434:7122	60	-
chr11	47632435	47632436	A01177:42:HHKNYDSX3:2:2103:6524:20306/1	60	+
chr11	47968812	47968813	A01177:42:HHKNYDSX3:2:2317:12753:10175/1	60	-
chr11	54924700	54924701	A01177:42:HHKNYDSX3:2:2142:17598:28964/1	60	+
chr11	57726855	57726856	A01177:42:HHKNYDSX3:2:2154:29143:7874/1	60	+
chr11	61823260	61823261	A01177:42:HHKNYDSX3:2:2144:4390:23688	60	-
chr11	62867692	62867693	A01177:42:HHKNYDSX3:1:1433:18783:28228	60	+
chr11	64201963	64201964	A01177:42:HHKNYDSX3:2:2129:7952:16830/1	60	+
chr11	64235499	64235500	A01177:42:HHKNYDSX3:2:2232:14217:8108/1	60	+
chr11	64766911	64766912	A01177:42:HHKNYDSX3:2:1124:21386:12571	60	-
chr11	64949437	64949438	A01177:42:HHKNYDSX3:2:2505:9290:29888/1	60	-
chr11	65099652	65099653	A01177:42:HHKNYDSX3:2:2313:5367:32236/1	60	-
chr11	65192797	65192798	A01177:42:HHKNYDSX3:1:1259:27751:4617	60	+
chr11	65192798	65192799	A01177:42:HHKNYDSX3:2:2255:3965:21856	60	+
chr11	65196363	65196364	A01177:42:HHKNYDSX3:1:1247:25545:22153	60	+
chr11	65272341	65272342	A01177:42:HHKNYDSX3:2:2268:6153:10019/1	60	+
chr11	65434186	65434187	A01177:42:HHKNYDSX3:2:2471:7446:3552/1	60	+
chr11	65435830	65435831	A01177:42:HHKNYDSX3:2:2242:10420:28588/1	60	-
chr11	66066497	66066498	A01177:42:HHKNYDSX3:2:2633:25880:7200	60	-
chr11	66095712	66095713	A01177:42:HHKNYDSX3:1:1460:23330:15436	60	+
chr11	66618930	66618931	A01177:42:HHKNYDSX3:2:2647:13241:29089/1	60	-
chr11	66753395	66753396	A01177:42:HHKNYDSX3:1:2131:4083:24565	60	+
chr11	67154054	67154055	A01177:42:HHKNYDSX3:2:2205:13160:26506/1	60	-
chr11	67172530	67172531	A01177:42:HHKNYDSX3:1:1162:8639:31140	60	-
chr11	67273393	67273394	A01177:42:HHKNYDSX3:1:2412:5466:22889	60	-
chr11	67293702	67293703	A01177:42:HHKNYDSX3:2:2103:16577:32111/1	60	+
chr11	67294880	67294881	A01177:42:HHKNYDSX3:2:2168:21649:4225/1	60	+
chr11	67405913	67405914	A01177:42:HHKNYDSX3:1:1104:22679:34100	60	-
chr11	67450102	67450103	A01177:42:HHKNYDSX3:2:2651:21667:29841/1	60	-
chr11	67612598	67612599	A01177:42:HHKNYDSX3:1:1324:26024:15687	60	+
chr11	68202044	68202045	A01177:42:HHKNYDSX3:2:1115:22950:26678	60	+
chr11	71235467	71235468	A01177:42:HHKNYDSX3:1:1612:27914:36965	60	+
chr11	71881201	71881202	A01177:42:HHKNYDSX3:2:2651:2230:28620/1	60	+
chr11	71974257	71974258	A01177:42:HHKNYDSX3:1:1404:13467:27602	60	+
chr11	72051367	72051368	A01177:42:HHKNYDSX3:1:2104:15682:3881	60	+
chr11	72897903	72897904	A01177:42:HHKNYDSX3:1:1312:3323:21183	60	+
chr11	72993138	72993139	A01177:42:HHKNYDSX3:2:1667:27317:31892	60	+
chr11	73000352	73000353	A01177:42:HHKNYDSX3:2:2325:24316:1830/1	60	-
chr11	74238186	74238187	A01177:42:HHKNYDSX3:2:2173:7229:35900/1	60	+
chr11	75961818	75961819	A01177:42:HHKNYDSX3:1:2277:6216:16861	60	+
chr11	76025187	76025188	A01177:42:HHKNYDSX3:2:2352:4707:14215/1	60	-
chr11	77939537	77939538	A01177:42:HHKNYDSX3:2:2160:9001:16517/1	60	+
chr11	78361860	78361861	A01177:42:HHKNYDSX3:2:2107:16785:26584/1	60	+
chr11	78724291	78724292	A01177:42:HHKNYDSX3:2:2321:13422:15248	60	+
chr11	80566717	80566718	A01177:42:HHKNYDSX3:2:2218:4354:33833/1	60	-
chr11	87320010	87320011	A01177:42:HHKNYDSX3:2:2311:13295:33004/1	60	-
chr11	88368269	88368270	A01177:42:HHKNYDSX3:1:2659:32298:30217	60	+
chr11	88954458	88954459	A01177:42:HHKNYDSX3:2:2249:21992:3599/1	60	+
chr11	91264319	91264320	A01177:42:HHKNYDSX3:2:1535:32542:17581	60	+
chr11	93669733	93669734	A01177:42:HHKNYDSX3:2:1421:29758:36151	60	-
chr11	95769689	95769690	A01177:42:HHKNYDSX3:2:2453:6659:5635/1	60	-
chr11	98112583	98112584	A01177:42:HHKNYDSX3:1:1161:17436:17002	60	+
chr11	103250693	103250694	A01177:42:HHKNYDSX3:1:1217:13521:4805	60	-
chr11	103471246	103471247	A01177:42:HHKNYDSX3:2:2426:15365:27258	60	-
chr11	107088314	107088315	A01177:42:HHKNYDSX3:1:2637:5565:16799	60	-
chr11	107918640	107918641	A01177:42:HHKNYDSX3:2:2351:29622:36573	60	-
chr11	108239123	108239124	A01177:42:HHKNYDSX3:2:2238:2311:33708/1	60	-
chr11	108484569	108484570	A01177:42:HHKNYDSX3:2:2644:26268:5682	60	+
chr11	108852222	108852223	A01177:42:HHKNYDSX3:2:1328:18774:18004	60	+
chr11	111630704	111630705	A01177:42:HHKNYDSX3:2:2521:14091:8202/1	60	-
chr11	111634154	111634155	A01177:42:HHKNYDSX3:2:1671:3803:17754/1	60	-
chr11	111835390	111835391	A01177:42:HHKNYDSX3:1:2426:14986:6402	60	-
chr11	112079351	112079352	A01177:42:HHKNYDSX3:2:2115:23809:3145	60	-
chr11	118372567	118372568	A01177:42:HHKNYDSX3:2:1676:27733:31955/1	60	-
chr11	119276357	119276358	A01177:42:HHKNYDSX3:1:1161:5023:22498	60	-
chr11	121015134	121015135	A01177:42:HHKNYDSX3:2:1653:7211:29136	60	-
chr11	124774696	124774697	A01177:42:HHKNYDSX3:2:2244:7220:7044/1	60	-
chr11	125491172	125491173	A01177:42:HHKNYDSX3:1:2141:14642:13510	60	+
chr11	125536489	125536490	A01177:42:HHKNYDSX3:1:1414:23592:20807	60	+
chr11	126079199	126079200	A01177:42:HHKNYDSX3:2:1228:6931:7482	60	+
chr11	128504577	128504578	A01177:42:HHKNYDSX3:2:2126:13584:3693/1	60	-
chr11	130239048	130239049	A01177:42:HHKNYDSX3:2:2114:15347:23844/1	60	+
chr11	134121335	134121336	A01177:42:HHKNYDSX3:2:2136:25663:13902/1	60	-
chr12	756910	756911	A01177:42:HHKNYDSX3:2:2507:31756:1219/1	60	-
chr12	777964	777965	A01177:42:HHKNYDSX3:2:2226:6153:32033/1	60	+
chr12	833502	833503	A01177:42:HHKNYDSX3:1:2326:8522:34945	60	-
chr12	1452573	1452574	A01177:42:HHKNYDSX3:2:2601:23122:28322/1	60	-
chr12	2805542	2805543	A01177:42:HHKNYDSX3:2:2244:28691:11193	60	+
chr12	2932107	2932108	A01177:42:HHKNYDSX3:2:1678:31738:6511/1	60	-
chr12	3250418	3250419	A01177:42:HHKNYDSX3:1:1455:15646:27430	60	-
chr12	5421961	5421962	A01177:42:HHKNYDSX3:2:2252:8567:30389	60	+
chr12	6500299	6500300	A01177:42:HHKNYDSX3:1:1340:18602:24752	60	+
chr12	6507022	6507023	A01177:42:HHKNYDSX3:1:2334:4643:21872	60	-
chr12	6510092	6510093	A01177:42:HHKNYDSX3:1:1418:9932:19225	60	-
chr12	6530927	6530928	A01177:42:HHKNYDSX3:2:2101:24008:16423/1	60	-
chr12	6623456	6623457	A01177:42:HHKNYDSX3:2:1554:28131:33708	60	+
chr12	7004884	7004885	A01177:42:HHKNYDSX3:1:1270:27272:25614	60	+
chr12	9394635	9394636	A01177:42:HHKNYDSX3:2:2119:6027:7138/1	60	-
chr12	9446906	9446907	A01177:42:HHKNYDSX3:2:2113:32633:10880/1	60	+
chr12	10539545	10539546	A01177:42:HHKNYDSX3:1:1225:3902:17738	60	+
chr12	14267346	14267347	A01177:42:HHKNYDSX3:2:1526:6298:16814	60	+
chr12	14426185	14426186	A01177:42:HHKNYDSX3:2:2566:16423:36041/1	60	+
chr12	15252510	15252511	A01177:42:HHKNYDSX3:1:2443:26892:23860	60	-
chr12	16638021	16638022	A01177:42:HHKNYDSX3:1:1321:11406:36245	60	+
chr12	21010867	21010868	A01177:42:HHKNYDSX3:1:1246:26024:19570	60	+
chr12	21486765	21486766	A01177:42:HHKNYDSX3:1:1627:4761:21010	60	-
chr12	21925131	21925132	A01177:42:HHKNYDSX3:2:2369:24596:13150	60	+
chr12	22208941	22208942	A01177:42:HHKNYDSX3:1:2160:4860:32518	60	+
chr12	22210735	22210736	A01177:42:HHKNYDSX3:2:2321:2772:12273/1	60	-
chr12	22462543	22462544	A01177:42:HHKNYDSX3:2:2109:2284:5321/1	60	+
chr12	22627358	22627359	A01177:42:HHKNYDSX3:2:2143:15528:23813/1	60	-
chr12	25596267	25596268	A01177:42:HHKNYDSX3:2:2342:13602:23234/1	60	-
chr12	27485544	27485545	A01177:42:HHKNYDSX3:1:2152:3577:20087	60	-
chr12	27893386	27893387	A01177:42:HHKNYDSX3:1:2351:3224:29935	60	-
chr12	28380955	28380956	A01177:42:HHKNYDSX3:2:2229:16938:10347/1	60	+
chr12	32687065	32687066	A01177:42:HHKNYDSX3:1:1351:13404:21887	60	+
chr12	32710602	32710603	A01177:42:HHKNYDSX3:2:2258:15456:11224/1	60	-
chr12	38969431	38969432	A01177:42:HHKNYDSX3:2:1165:7120:32581	60	-
chr12	44931883	44931884	A01177:42:HHKNYDSX3:1:2123:24804:8249	60	+
chr12	45339889	45339890	A01177:42:HHKNYDSX3:2:2135:17815:36542/1	60	-
chr12	45710987	45710988	A01177:42:HHKNYDSX3:2:2109:9787:36135/1	60	-
chr12	45867541	45867542	A01177:42:HHKNYDSX3:2:1677:4137:1517/1	60	+
chr12	45933403	45933404	A01177:42:HHKNYDSX3:2:2262:5547:4679/1	60	+
chr12	46338003	46338004	A01177:42:HHKNYDSX3:1:2515:25446:25833	60	+
chr12	47329438	47329439	A01177:42:HHKNYDSX3:2:2143:28330:24596/1	60	+
chr12	48681715	48681716	A01177:42:HHKNYDSX3:1:1105:28194:34287	60	+
chr12	49149429	49149430	A01177:42:HHKNYDSX3:1:1126:16089:12226	60	-
chr12	49404701	49404702	A01177:42:HHKNYDSX3:2:2317:10257:26240/1	60	-
chr12	49441678	49441679	A01177:42:HHKNYDSX3:2:2133:7383:29246/1	60	+
chr12	50018608	50018609	A01177:42:HHKNYDSX3:2:2305:19904:27790/1	60	-
chr12	50998578	50998579	A01177:42:HHKNYDSX3:2:2161:30327:35571/1	60	-
chr12	51435571	51435572	A01177:42:HHKNYDSX3:1:2407:4128:24862	60	-
chr12	51669811	51669812	A01177:42:HHKNYDSX3:2:2166:25934:10081/1	60	+
chr12	51669812	51669813	A01177:42:HHKNYDSX3:2:2156:16884:27101/1	60	+
chr12	53389044	53389045	A01177:42:HHKNYDSX3:2:2162:17436:2910/1	60	+
chr12	53595634	53595635	A01177:42:HHKNYDSX3:2:2366:31801:34898/1	60	+
chr12	53597041	53597042	A01177:42:HHKNYDSX3:2:2225:9037:20713/1	60	+
chr12	54271045	54271046	A01177:42:HHKNYDSX3:2:2349:6343:6997/1	60	-
chr12	54273789	54273790	A01177:42:HHKNYDSX3:2:2223:19804:16783	60	-
chr12	54451886	54451887	A01177:42:HHKNYDSX3:1:1540:12002:26068	60	-
chr12	54451887	54451888	A01177:42:HHKNYDSX3:1:1176:25120:4977	60	-
chr12	55250498	55250499	A01177:42:HHKNYDSX3:2:2306:3152:27211/1	60	-
chr12	56107074	56107075	A01177:42:HHKNYDSX3:2:2104:23773:5807/1	60	+
chr12	56108478	56108479	A01177:42:HHKNYDSX3:2:2117:5457:21809/1	60	-
chr12	56445120	56445121	A01177:42:HHKNYDSX3:2:2630:21676:27477/1	60	-
chr12	56684376	56684377	A01177:42:HHKNYDSX3:2:2164:32615:17581/1	60	-
chr12	57104540	57104541	A01177:42:HHKNYDSX3:2:2217:24397:22795/1	60	+
chr12	57408360	57408361	A01177:42:HHKNYDSX3:1:2217:12246:26772	60	-
chr12	57408397	57408398	A01177:42:HHKNYDSX3:2:2146:1407:30671/1	60	-
chr12	64497657	64497658	A01177:42:HHKNYDSX3:1:1317:31656:20650	60	-
chr12	68646871	68646872	A01177:42:HHKNYDSX3:2:2177:26051:14544/1	60	+
chr12	68731797	68731798	A01177:42:HHKNYDSX3:2:2608:25238:27226	60	-
chr12	69178320	69178321	A01177:42:HHKNYDSX3:1:1469:12183:6057	60	-
chr12	69542647	69542648	A01177:42:HHKNYDSX3:1:1163:11288:11428	60	-
chr12	70334791	70334792	A01177:42:HHKNYDSX3:1:2443:11035:20917	60	-
chr12	71767313	71767314	A01177:42:HHKNYDSX3:2:2611:27724:30060/1	60	+
chr12	74373972	74373973	A01177:42:HHKNYDSX3:1:1109:26232:33677	60	+
chr12	74464871	74464872	A01177:42:HHKNYDSX3:2:2123:23294:34757/1	60	-
chr12	74497908	74497909	A01177:42:HHKNYDSX3:1:2178:6696:35446	60	+
chr12	75858065	75858066	A01177:42:HHKNYDSX3:2:2537:3595:10880	60	+
chr12	76319809	76319810	A01177:42:HHKNYDSX3:1:2131:27254:21104	60	+
chr12	77654149	77654150	A01177:42:HHKNYDSX3:1:1620:15293:5055	60	+
chr12	79815631	79815632	A01177:42:HHKNYDSX3:1:1136:25491:23594	60	+
chr12	88078346	88078347	A01177:42:HHKNYDSX3:1:1134:23936:1830	60	+
chr12	88089555	88089556	A01177:42:HHKNYDSX3:2:2121:19949:25269/1	60	+
chr12	92775898	92775899	A01177:42:HHKNYDSX3:2:2110:27905:19539/1	60	+
chr12	92810958	92810959	A01177:42:HHKNYDSX3:2:2171:1217:21230/1	60	-
chr12	94412229	94412230	A01177:42:HHKNYDSX3:2:2124:2465:20791/1	60	+
chr12	94419382	94419383	A01177:42:HHKNYDSX3:2:2144:22281:8609/1	60	+
chr12	98816529	98816530	A01177:42:HHKNYDSX3:2:1259:4453:28902	60	+
chr12	99191748	99191749	A01177:42:HHKNYDSX3:2:2361:5873:6527/1	60	+
chr12	99191750	99191751	A01177:42:HHKNYDSX3:2:2108:28646:29277/1	60	+
chr12	100048050	100048051	A01177:42:HHKNYDSX3:1:1128:1768:28792	60	-
chr12	103818576	103818577	A01177:42:HHKNYDSX3:1:1531:12680:7733	60	-
chr12	104075880	104075881	A01177:42:HHKNYDSX3:2:2578:31521:30436/1	60	+
chr12	104803016	104803017	A01177:42:HHKNYDSX3:2:2206:2483:33692/1	60	-
chr12	107420507	107420508	A01177:42:HHKNYDSX3:1:1117:15591:12868	60	+
chr12	109942746	109942747	A01177:42:HHKNYDSX3:2:2575:6958:29450/1	60	+
chr12	111496573	111496574	A01177:42:HHKNYDSX3:2:2225:18105:1564/1	60	+
chr12	112278246	112278247	A01177:42:HHKNYDSX3:2:1339:8513:15076	60	+
chr12	112278613	112278614	A01177:42:HHKNYDSX3:1:1646:1922:9392	60	+
chr12	112304754	112304755	A01177:42:HHKNYDSX3:2:2377:27950:1329/1	60	-
chr12	116771506	116771507	A01177:42:HHKNYDSX3:1:1324:4056:19570	60	+
chr12	117346232	117346233	A01177:42:HHKNYDSX3:2:2452:7826:32142/1	60	-
chr12	118024461	118024462	A01177:42:HHKNYDSX3:1:1638:6569:20415	60	+
chr12	118341700	118341701	A01177:42:HHKNYDSX3:2:2510:29577:13761/1	60	+
chr12	119673777	119673778	A01177:42:HHKNYDSX3:2:2112:4896:1611	60	+
chr12	120236630	120236631	A01177:42:HHKNYDSX3:2:2571:22860:4601/1	60	+
chr12	120912925	120912926	A01177:42:HHKNYDSX3:1:2361:13919:9220	60	-
chr12	121168369	121168370	A01177:42:HHKNYDSX3:1:2466:26413:19617	60	-
chr12	121172828	121172829	A01177:42:HHKNYDSX3:2:2163:31222:29136/1	60	-
chr12	121315069	121315070	A01177:42:HHKNYDSX3:1:1255:16179:19617	60	+
chr12	121343308	121343309	A01177:42:HHKNYDSX3:2:2134:8088:32597/1	60	+
chr12	121417046	121417047	A01177:42:HHKNYDSX3:1:1517:15022:22529	60	-
chr12	121957529	121957530	A01177:42:HHKNYDSX3:2:1658:16866:25848	60	-
chr12	121998652	121998653	A01177:42:HHKNYDSX3:1:1462:29812:3239	60	+
chr12	122506016	122506017	A01177:42:HHKNYDSX3:1:2641:25102:2033	60	-
chr12	122539429	122539430	A01177:42:HHKNYDSX3:1:1314:13178:28072	60	+
chr12	122770227	122770228	A01177:42:HHKNYDSX3:1:1101:9372:20885	60	-
chr12	131998452	131998453	A01177:42:HHKNYDSX3:1:1116:10158:14512	60	-
chr12	132005039	132005040	A01177:42:HHKNYDSX3:2:1674:24514:28886/1	60	+
chr12	132005041	132005042	A01177:42:HHKNYDSX3:1:1328:4164:13933	60	+
chr12	132494792	132494793	A01177:42:HHKNYDSX3:2:2160:16432:13855/1	60	-
chr13	20869928	20869929	A01177:42:HHKNYDSX3:2:1333:17535:6527	60	-
chr13	24812322	24812323	A01177:42:HHKNYDSX3:2:2142:9534:23484/1	60	+
chr13	26097385	26097386	A01177:42:HHKNYDSX3:1:2502:18954:8015	60	-
chr13	27013591	27013592	A01177:42:HHKNYDSX3:2:2221:21866:14152	60	-
chr13	28224871	28224872	A01177:42:HHKNYDSX3:2:1149:18394:29716	60	+
chr13	32689794	32689795	A01177:42:HHKNYDSX3:2:1448:9082:4946	60	+
chr13	33691614	33691615	A01177:42:HHKNYDSX3:1:2159:7355:8625	60	-
chr13	35059305	35059306	A01177:42:HHKNYDSX3:2:2150:2727:22404/1	60	+
chr13	35653085	35653086	A01177:42:HHKNYDSX3:2:2137:3314:24173/1	60	+
chr13	37035615	37035616	A01177:42:HHKNYDSX3:1:1659:21947:26882	60	-
chr13	41030791	41030792	A01177:42:HHKNYDSX3:1:1154:22679:5541	60	+
chr13	41030792	41030793	A01177:42:HHKNYDSX3:1:1264:9100:26209	60	+
chr13	42159447	42159448	A01177:42:HHKNYDSX3:2:1246:14425:6339	60	-
chr13	46088614	46088615	A01177:42:HHKNYDSX3:2:2568:26639:27586/1	60	+
chr13	46781187	46781188	A01177:42:HHKNYDSX3:2:2177:20473:36385/1	60	+
chr13	46781188	46781189	A01177:42:HHKNYDSX3:1:1249:23421:5384	60	+
chr13	48436375	48436376	A01177:42:HHKNYDSX3:2:2174:17653:36260/1	60	-
chr13	49022118	49022119	A01177:42:HHKNYDSX3:2:1122:4788:31172	60	+
chr13	50773699	50773700	A01177:42:HHKNYDSX3:2:1673:7428:32299/1	60	+
chr13	51424137	51424138	A01177:42:HHKNYDSX3:2:2167:23466:15452/1	60	+
chr13	51698948	51698949	A01177:42:HHKNYDSX3:2:2212:20555:2895/1	60	-
chr13	51947520	51947521	A01177:42:HHKNYDSX3:2:2554:2672:19210/1	60	+
chr13	55453943	55453944	A01177:42:HHKNYDSX3:2:2171:27489:15530/1	60	+
chr13	59471141	59471142	A01177:42:HHKNYDSX3:1:1219:8721:32941	60	-
chr13	59759868	59759869	A01177:42:HHKNYDSX3:2:1223:10773:35430	60	+
chr13	59835383	59835384	A01177:42:HHKNYDSX3:1:1145:14199:12868	60	-
chr13	60593348	60593349	A01177:42:HHKNYDSX3:2:1575:19162:27759	60	+
chr13	61793187	61793188	A01177:42:HHKNYDSX3:1:1155:29776:28166	60	-
chr13	62211445	62211446	A01177:42:HHKNYDSX3:2:2213:7627:11757/1	60	-
chr13	62387782	62387783	A01177:42:HHKNYDSX3:2:1369:3875:34726	60	-
chr13	64429746	64429747	A01177:42:HHKNYDSX3:1:1458:8160:28588	60	-
chr13	65248231	65248232	A01177:42:HHKNYDSX3:2:2429:19913:16031	60	-
chr13	65259131	65259132	A01177:42:HHKNYDSX3:2:2112:26503:1423/1	60	+
chr13	65392396	65392397	A01177:42:HHKNYDSX3:2:2171:25626:13589/1	60	-
chr13	66474861	66474862	A01177:42:HHKNYDSX3:2:2211:15194:25269/1	60	+
chr13	66682795	66682796	A01177:42:HHKNYDSX3:2:2403:9182:6558/1	60	+
chr13	66838249	66838250	A01177:42:HHKNYDSX3:1:1450:2148:22247	60	-
chr13	66905436	66905437	A01177:42:HHKNYDSX3:1:2668:28411:36385	60	+
chr13	67544344	67544345	A01177:42:HHKNYDSX3:1:2366:31222:5024	60	-
chr13	68264081	68264082	A01177:42:HHKNYDSX3:2:2355:20537:16924/1	60	-
chr13	69142456	69142457	A01177:42:HHKNYDSX3:1:1220:4038:21449	60	+
chr13	69308328	69308329	A01177:42:HHKNYDSX3:2:2123:8024:14137/1	60	-
chr13	70626749	70626750	A01177:42:HHKNYDSX3:2:2140:13322:24032/1	60	-
chr13	71655572	71655573	A01177:42:HHKNYDSX3:2:1137:16441:36855	60	+
chr13	73906624	73906625	A01177:42:HHKNYDSX3:2:2129:19343:20369/1	60	-
chr13	79374372	79374373	A01177:42:HHKNYDSX3:1:1234:15971:1939	60	+
chr13	83505407	83505408	A01177:42:HHKNYDSX3:2:2573:23710:12680/1	60	-
chr13	84319934	84319935	A01177:42:HHKNYDSX3:2:2222:11180:8108/1	60	+
chr13	85439443	85439444	A01177:42:HHKNYDSX3:1:2416:8603:14387	60	+
chr13	86619816	86619817	A01177:42:HHKNYDSX3:2:2213:10429:9972/1	60	+
chr13	88929215	88929216	A01177:42:HHKNYDSX3:2:2363:28754:33755/1	60	-
chr13	94566951	94566952	A01177:42:HHKNYDSX3:2:2149:4625:21402	60	-
chr13	95233232	95233233	A01177:42:HHKNYDSX3:1:1637:10764:9612	60	+
chr13	97401951	97401952	A01177:42:HHKNYDSX3:1:2109:1922:19664	60	-
chr13	104533430	104533431	A01177:42:HHKNYDSX3:2:2644:22137:36135/1	60	-
chr13	108142981	108142982	A01177:42:HHKNYDSX3:2:2245:20220:27837/1	60	+
chr13	111258486	111258487	A01177:42:HHKNYDSX3:2:2458:4363:34601	60	+
chr13	113266263	113266264	A01177:42:HHKNYDSX3:1:1256:14904:13338	60	+
chr13	113306288	113306289	A01177:42:HHKNYDSX3:2:2436:31756:36135/1	60	-
chr13	114247856	114247857	A01177:42:HHKNYDSX3:2:2123:4589:8030/1	60	-
chr14	18984797	18984798	A01177:42:HHKNYDSX3:1:2273:23493:22326	60	+
chr14	21357669	21357670	A01177:42:HHKNYDSX3:1:1551:20211:35650	60	-
chr14	22150694	22150695	A01177:42:HHKNYDSX3:1:2605:17861:29825	60	-
chr14	22930929	22930930	A01177:42:HHKNYDSX3:2:2125:19533:21825	60	+
chr14	22945566	22945567	A01177:42:HHKNYDSX3:2:2325:16116:5134/1	60	-
chr14	23032394	23032395	A01177:42:HHKNYDSX3:2:2674:11270:20040/1	60	-
chr14	23476465	23476466	A01177:42:HHKNYDSX3:2:2264:1678:27320/1	60	+
chr14	23615231	23615232	A01177:42:HHKNYDSX3:2:2208:26775:23844/1	60	+
chr14	23615232	23615233	A01177:42:HHKNYDSX3:2:1218:31756:27336	60	+
chr14	24653942	24653943	A01177:42:HHKNYDSX3:1:1143:28438:21590	60	-
chr14	28925357	28925358	A01177:42:HHKNYDSX3:2:2126:30382:5635/1	60	+
chr14	31390454	31390455	A01177:42:HHKNYDSX3:2:2438:11541:2033/1	60	+
chr14	31726076	31726077	A01177:42:HHKNYDSX3:1:1369:24840:9940	60	+
chr14	35311350	35311351	A01177:42:HHKNYDSX3:1:1101:26096:20196	60	+
chr14	35389687	35389688	A01177:42:HHKNYDSX3:2:2239:24957:28651/1	60	+
chr14	37822014	37822015	A01177:42:HHKNYDSX3:1:1274:25373:5572	60	+
chr14	39427982	39427983	A01177:42:HHKNYDSX3:1:1275:11098:27383	60	+
chr14	43370321	43370322	A01177:42:HHKNYDSX3:1:1568:13476:7827	60	-
chr14	44589994	44589995	A01177:42:HHKNYDSX3:2:2207:20401:13307/1	60	-
chr14	46725590	46725591	A01177:42:HHKNYDSX3:1:1419:24361:23453	60	+
chr14	49376108	49376109	A01177:42:HHKNYDSX3:2:1340:18683:4633	60	-
chr14	50349874	50349875	A01177:42:HHKNYDSX3:2:1171:14678:29136	60	-
chr14	51079151	51079152	A01177:42:HHKNYDSX3:2:1676:17797:18724/1	60	-
chr14	51951037	51951038	A01177:42:HHKNYDSX3:2:2257:18114:7936/1	60	+
chr14	52114729	52114730	A01177:42:HHKNYDSX3:2:1153:8079:23594	60	+
chr14	52437108	52437109	A01177:42:HHKNYDSX3:2:2235:19388:4977	60	+
chr14	52653103	52653104	A01177:42:HHKNYDSX3:2:2162:12346:4398/1	60	+
chr14	53057095	53057096	A01177:42:HHKNYDSX3:1:1113:8015:1470	60	-
chr14	56459956	56459957	A01177:42:HHKNYDSX3:2:2238:21640:9408	60	-
chr14	58454314	58454315	A01177:42:HHKNYDSX3:2:1219:7292:9017	60	+
chr14	58511218	58511219	A01177:42:HHKNYDSX3:1:1510:19054:8218	60	+
chr14	59031949	59031950	A01177:42:HHKNYDSX3:1:2101:7274:30373	60	-
chr14	60265261	60265262	A01177:42:HHKNYDSX3:1:1642:32289:7811	60	+
chr14	65430819	65430820	A01177:42:HHKNYDSX3:2:2103:25952:26365/1	60	-
chr14	65433745	65433746	A01177:42:HHKNYDSX3:1:1222:7934:14982	60	-
chr14	65515346	65515347	A01177:42:HHKNYDSX3:1:1149:26350:9831	60	-
chr14	65953768	65953769	A01177:42:HHKNYDSX3:2:1439:1479:32988	60	-
chr14	67195735	67195736	A01177:42:HHKNYDSX3:2:1673:21178:16125	60	-
chr14	67305932	67305933	A01177:42:HHKNYDSX3:2:2262:11053:9706/1	60	+
chr14	67834855	67834856	A01177:42:HHKNYDSX3:2:2139:31593:9111/1	60	+
chr14	68416351	68416352	A01177:42:HHKNYDSX3:1:1105:30626:34773	60	+
chr14	71664319	71664320	A01177:42:HHKNYDSX3:2:1671:20952:31798/1	60	+
chr14	72624876	72624877	A01177:42:HHKNYDSX3:2:2316:30662:15264/1	60	+
chr14	73305302	73305303	A01177:42:HHKNYDSX3:2:1210:27877:9784	60	-
chr14	73372810	73372811	A01177:42:HHKNYDSX3:2:2508:8024:25817/1	60	+
chr14	73698068	73698069	A01177:42:HHKNYDSX3:1:1112:25599:31391	60	-
chr14	73895521	73895522	A01177:42:HHKNYDSX3:1:2134:12120:23422	60	-
chr14	74803217	74803218	A01177:42:HHKNYDSX3:2:1271:31430:29403	60	-
chr14	74815063	74815064	A01177:42:HHKNYDSX3:2:1631:30879:26882	60	-
chr14	74820876	74820877	A01177:42:HHKNYDSX3:2:1677:31584:24784/1	60	+
chr14	76515285	76515286	A01177:42:HHKNYDSX3:1:1463:9751:4257	60	+
chr14	77602771	77602772	A01177:42:HHKNYDSX3:1:1518:6352:12336	60	+
chr14	80584241	80584242	A01177:42:HHKNYDSX3:1:2501:12174:29027	60	-
chr14	80779800	80779801	A01177:42:HHKNYDSX3:2:2108:13313:17942/1	60	+
chr14	80852159	80852160	A01177:42:HHKNYDSX3:2:2209:14235:13745/1	60	+
chr14	84952256	84952257	A01177:42:HHKNYDSX3:2:1358:2211:11616	60	-
chr14	90899999	90900000	A01177:42:HHKNYDSX3:2:2207:16523:35900/1	60	+
chr14	90910011	90910012	A01177:42:HHKNYDSX3:2:2564:32316:17566	60	+
chr14	91054518	91054519	A01177:42:HHKNYDSX3:1:2317:28429:20353	60	-
chr14	91430048	91430049	A01177:42:HHKNYDSX3:1:1411:7274:5697	60	+
chr14	91986295	91986296	A01177:42:HHKNYDSX3:2:2107:14633:32221/1	60	-
chr14	92018834	92018835	A01177:42:HHKNYDSX3:1:1236:24207:26036	60	+
chr14	92737019	92737020	A01177:42:HHKNYDSX3:2:2674:10185:12211/1	60	+
chr14	93054069	93054070	A01177:42:HHKNYDSX3:2:2414:30725:9392/1	60	+
chr14	94805431	94805432	A01177:42:HHKNYDSX3:1:1236:25518:33004	60	-
chr14	95566860	95566861	A01177:42:HHKNYDSX3:2:1266:31340:10645	60	+
chr14	96556519	96556520	A01177:42:HHKNYDSX3:2:2127:8938:36260/1	60	-
chr14	96562888	96562889	A01177:42:HHKNYDSX3:1:1618:8639:33959	60	-
chr14	96864863	96864864	A01177:42:HHKNYDSX3:1:2656:12084:19539	60	-
chr14	97825681	97825682	A01177:42:HHKNYDSX3:2:2120:20699:33865/1	60	+
chr14	98406020	98406021	A01177:42:HHKNYDSX3:2:2139:16495:33974/1	60	-
chr14	101815705	101815706	A01177:42:HHKNYDSX3:1:2611:15980:21496	60	+
chr14	101996922	101996923	A01177:42:HHKNYDSX3:1:2457:18557:22639	60	+
chr14	102167782	102167783	A01177:42:HHKNYDSX3:2:2101:18087:2628/1	60	+
chr14	102728671	102728672	A01177:42:HHKNYDSX3:2:2637:9127:14231/1	60	+
chr14	103415861	103415862	A01177:42:HHKNYDSX3:2:2116:17020:32346/1	60	-
chr14	103448034	103448035	A01177:42:HHKNYDSX3:2:2104:4345:30686/1	60	-
chr14	103758010	103758011	A01177:42:HHKNYDSX3:2:1131:1940:2691	60	+
chr14	103758013	103758014	A01177:42:HHKNYDSX3:2:1343:11225:11130	60	+
chr14	103773151	103773152	A01177:42:HHKNYDSX3:1:2315:3721:6746	60	+
chr14	103795958	103795959	A01177:42:HHKNYDSX3:1:1144:17354:9533	60	-
chr14	104839925	104839926	A01177:42:HHKNYDSX3:2:2655:31476:24659	60	+
chr14	105007342	105007343	A01177:42:HHKNYDSX3:2:1339:22968:28056	60	+
chr14	105288982	105288983	A01177:42:HHKNYDSX3:2:2239:9914:18568	60	-
chr15	20689017	20689018	A01177:42:HHKNYDSX3:2:2110:21142:20008/1	60	+
chr15	22234078	22234079	A01177:42:HHKNYDSX3:1:1515:17743:30561	60	+
chr15	34940179	34940180	A01177:42:HHKNYDSX3:1:2552:15790:20008	60	-
chr15	37919168	37919169	A01177:42:HHKNYDSX3:1:1523:26359:10911	60	-
chr15	38328814	38328815	A01177:42:HHKNYDSX3:2:1426:8070:21543	60	-
chr15	40719033	40719034	A01177:42:HHKNYDSX3:2:1514:11686:36135	60	+
chr15	40773063	40773064	A01177:42:HHKNYDSX3:2:1418:32036:35055	60	+
chr15	41307539	41307540	A01177:42:HHKNYDSX3:2:2228:9381:9189	60	+
chr15	41388031	41388032	A01177:42:HHKNYDSX3:1:2242:17499:21872	60	+
chr15	41491086	41491087	A01177:42:HHKNYDSX3:2:2469:11568:12352/1	60	+
chr15	41707783	41707784	A01177:42:HHKNYDSX3:1:1256:32651:18521	60	+
chr15	41731724	41731725	A01177:42:HHKNYDSX3:1:2308:19054:21120	60	+
chr15	41742314	41742315	A01177:42:HHKNYDSX3:1:1304:12463:13557	60	-
chr15	42029178	42029179	A01177:42:HHKNYDSX3:1:2507:1741:13025	60	-
chr15	42769094	42769095	A01177:42:HHKNYDSX3:1:2350:6379:26068	60	-
chr15	42813285	42813286	A01177:42:HHKNYDSX3:1:2624:26015:6684	60	-
chr15	48752626	48752627	A01177:42:HHKNYDSX3:2:2327:17390:2926/1	60	-
chr15	55275137	55275138	A01177:42:HHKNYDSX3:2:2104:26982:7326/1	60	-
chr15	57237734	57237735	A01177:42:HHKNYDSX3:2:2116:24994:27555/1	60	+
chr15	58675183	58675184	A01177:42:HHKNYDSX3:2:2518:17734:30984	60	-
chr15	58802509	58802510	A01177:42:HHKNYDSX3:2:1669:31141:31250/1	60	+
chr15	60406929	60406930	A01177:42:HHKNYDSX3:2:2122:26332:11365/1	60	-
chr15	61860267	61860268	A01177:42:HHKNYDSX3:2:2245:10384:9956/1	60	+
chr15	61959594	61959595	A01177:42:HHKNYDSX3:2:2323:13937:9189/1	60	+
chr15	65503850	65503851	A01177:42:HHKNYDSX3:2:2107:20636:34976/1	60	+
chr15	65750718	65750719	A01177:42:HHKNYDSX3:2:2205:27389:24314	60	+
chr15	66819810	66819811	A01177:42:HHKNYDSX3:2:2461:23656:27837	60	-
chr15	68703191	68703192	A01177:42:HHKNYDSX3:1:2476:15022:10880	60	-
chr15	69444993	69444994	A01177:42:HHKNYDSX3:1:2126:16911:4601	60	-
chr15	69444995	69444996	A01177:42:HHKNYDSX3:2:2148:16360:6840/1	60	-
chr15	71983930	71983931	A01177:42:HHKNYDSX3:1:1127:28836:22936	60	-
chr15	72182155	72182156	A01177:42:HHKNYDSX3:2:2158:24008:22686/1	60	-
chr15	74166326	74166327	A01177:42:HHKNYDSX3:1:1343:14678:15421	60	+
chr15	75400554	75400555	A01177:42:HHKNYDSX3:1:1248:21757:30718	60	+
chr15	76696120	76696121	A01177:42:HHKNYDSX3:2:2447:11722:27931/1	60	+
chr15	76787324	76787325	A01177:42:HHKNYDSX3:2:2223:19985:36260/1	60	-
chr15	76806615	76806616	A01177:42:HHKNYDSX3:2:1263:28311:23062	60	+
chr15	76860424	76860425	A01177:42:HHKNYDSX3:1:1316:17074:23797	60	-
chr15	76938819	76938820	A01177:42:HHKNYDSX3:2:1672:25545:7560/1	60	-
chr15	77198682	77198683	A01177:42:HHKNYDSX3:2:2123:7808:22122/1	60	+
chr15	78198549	78198550	A01177:42:HHKNYDSX3:2:1560:7536:7247	60	+
chr15	79880164	79880165	A01177:42:HHKNYDSX3:2:1226:25726:26537	60	-
chr15	80463469	80463470	A01177:42:HHKNYDSX3:1:1221:2320:10520	60	+
chr15	82170643	82170644	A01177:42:HHKNYDSX3:2:2352:15980:9283/1	60	+
chr15	82235291	82235292	A01177:42:HHKNYDSX3:2:2133:10149:24079/1	60	+
chr15	83006023	83006024	A01177:42:HHKNYDSX3:2:1105:12445:21230	60	-
chr15	85018357	85018358	A01177:42:HHKNYDSX3:1:1117:8178:16532	60	-
chr15	85051230	85051231	A01177:42:HHKNYDSX3:2:2268:21187:1611/1	60	-
chr15	86147845	86147846	A01177:42:HHKNYDSX3:1:2173:7654:35289	60	-
chr15	88182217	88182218	A01177:42:HHKNYDSX3:2:2119:25491:30295/1	60	+
chr15	90964869	90964870	A01177:42:HHKNYDSX3:1:2142:5050:28776	60	-
chr15	93260031	93260032	A01177:42:HHKNYDSX3:2:2169:17237:30780/1	60	-
chr15	95987748	95987749	A01177:42:HHKNYDSX3:1:1542:30147:35383	60	+
chr15	98784124	98784125	A01177:42:HHKNYDSX3:1:1568:31186:29606	60	-
chr15	98931376	98931377	A01177:42:HHKNYDSX3:2:2301:23276:10864/1	60	-
chr15	99644629	99644630	A01177:42:HHKNYDSX3:2:2359:4951:21026/1	60	+
chr15	99833096	99833097	A01177:42:HHKNYDSX3:2:2235:1967:29105/1	60	-
chr16	219916	219917	A01177:42:HHKNYDSX3:1:2516:8630:20290	60	-
chr16	347616	347617	A01177:42:HHKNYDSX3:2:2101:20636:25708/1	60	+
chr16	347617	347618	A01177:42:HHKNYDSX3:1:2677:11243:6872	60	+
chr16	654289	654290	A01177:42:HHKNYDSX3:1:1333:19687:15295	60	-
chr16	664735	664736	A01177:42:HHKNYDSX3:1:2656:11116:33833	60	+
chr16	739333	739334	A01177:42:HHKNYDSX3:2:2116:3016:10347/1	60	+
chr16	1366676	1366677	A01177:42:HHKNYDSX3:2:2310:7301:23719/1	60	-
chr16	1368643	1368644	A01177:42:HHKNYDSX3:2:2166:8549:24064/1	60	+
chr16	1503376	1503377	A01177:42:HHKNYDSX3:2:1673:13928:14090/1	60	+
chr16	1649457	1649458	A01177:42:HHKNYDSX3:2:2512:22146:26569	60	-
chr16	1694996	1694997	A01177:42:HHKNYDSX3:2:2142:29930:23171/1	60	-
chr16	1695585	1695586	A01177:42:HHKNYDSX3:1:2423:11333:26944	60	+
chr16	1756848	1756849	A01177:42:HHKNYDSX3:1:1274:30291:16532	60	-
chr16	1805553	1805554	A01177:42:HHKNYDSX3:2:2373:2302:19038/1	60	+
chr16	1830627	1830628	A01177:42:HHKNYDSX3:2:2348:3965:1501/1	60	+
chr16	2242277	2242278	A01177:42:HHKNYDSX3:1:1353:30526:20541	60	+
chr16	2259943	2259944	A01177:42:HHKNYDSX3:2:2266:19443:22639/1	60	+
chr16	2444583	2444584	A01177:42:HHKNYDSX3:2:2124:27245:3991/1	60	+
chr16	2444584	2444585	A01177:42:HHKNYDSX3:2:2220:4092:33129	60	+
chr16	2445072	2445073	A01177:42:HHKNYDSX3:2:2120:29532:24142/1	60	-
chr16	3683476	3683477	A01177:42:HHKNYDSX3:2:2664:4119:16861/1	60	+
chr16	3877493	3877494	A01177:42:HHKNYDSX3:2:2367:20057:33442	60	-
chr16	8106818	8106819	A01177:42:HHKNYDSX3:1:2636:14154:1235	60	+
chr16	8680520	8680521	A01177:42:HHKNYDSX3:1:2678:28348:9220	60	-
chr16	12360059	12360060	A01177:42:HHKNYDSX3:2:2508:3803:26991	60	+
chr16	12436795	12436796	A01177:42:HHKNYDSX3:2:2418:25427:29872/1	60	+
chr16	13933635	13933636	A01177:42:HHKNYDSX3:2:2637:7690:9142/1	60	+
chr16	14104610	14104611	A01177:42:HHKNYDSX3:2:2563:21269:35916/1	60	+
chr16	17172672	17172673	A01177:42:HHKNYDSX3:1:2541:7193:23938	60	+
chr16	18704221	18704222	A01177:42:HHKNYDSX3:2:1458:27344:32784	60	+
chr16	18920012	18920013	A01177:42:HHKNYDSX3:2:1358:12509:11443	60	+
chr16	19036637	19036638	A01177:42:HHKNYDSX3:2:2304:16360:15859	60	+
chr16	21113305	21113306	A01177:42:HHKNYDSX3:2:1674:4490:25269/1	60	+
chr16	21812752	21812753	A01177:42:HHKNYDSX3:2:1535:28031:35070	60	-
chr16	21938755	21938756	A01177:42:HHKNYDSX3:1:1409:24731:30671	60	-
chr16	21968634	21968635	A01177:42:HHKNYDSX3:2:2161:19759:6183/1	60	-
chr16	22049883	22049884	A01177:42:HHKNYDSX3:2:2214:13376:23312/1	60	+
chr16	22469113	22469114	A01177:42:HHKNYDSX3:1:1468:9724:9846	60	-
chr16	22474563	22474564	A01177:42:HHKNYDSX3:2:2421:5213:17284/1	60	+
chr16	23521988	23521989	A01177:42:HHKNYDSX3:1:1321:13458:17754	60	-
chr16	24551363	24551364	A01177:42:HHKNYDSX3:2:2140:12662:1031/1	60	-
chr16	24985653	24985654	A01177:42:HHKNYDSX3:1:1561:25735:23797	60	+
chr16	26387659	26387660	A01177:42:HHKNYDSX3:1:2550:21314:18677	60	-
chr16	27703028	27703029	A01177:42:HHKNYDSX3:2:1157:19840:11522	60	+
chr16	28563250	28563251	A01177:42:HHKNYDSX3:2:1140:6280:34851	60	-
chr16	29415922	29415923	A01177:42:HHKNYDSX3:2:2117:6027:8703/1	60	+
chr16	30322035	30322036	A01177:42:HHKNYDSX3:2:2333:19569:32315/1	60	-
chr16	30728559	30728560	A01177:42:HHKNYDSX3:2:2514:30960:25363/1	60	-
chr16	35699708	35699709	A01177:42:HHKNYDSX3:2:2102:2700:14528/1	60	-
chr16	38276201	38276202	A01177:42:HHKNYDSX3:2:1675:21856:14199/1	60	+
chr16	46799511	46799512	A01177:42:HHKNYDSX3:1:2545:18783:24878	60	+
chr16	48375786	48375787	A01177:42:HHKNYDSX3:2:2328:19307:35462/1	60	-
chr16	50253345	50253346	A01177:42:HHKNYDSX3:1:2203:18041:29450	60	-
chr16	52717911	52717912	A01177:42:HHKNYDSX3:2:2123:20835:14559/1	60	-
chr16	56074056	56074057	A01177:42:HHKNYDSX3:1:2252:31494:4492	60	+
chr16	56461755	56461756	A01177:42:HHKNYDSX3:2:2174:6759:29481/1	60	+
chr16	57100119	57100120	A01177:42:HHKNYDSX3:2:2118:7618:5948	60	+
chr16	58196160	58196161	A01177:42:HHKNYDSX3:2:2144:5059:12790/1	60	-
chr16	67041054	67041055	A01177:42:HHKNYDSX3:1:1369:3260:27305	60	+
chr16	67593413	67593414	A01177:42:HHKNYDSX3:1:1534:4779:16470	60	+
chr16	67611473	67611474	A01177:42:HHKNYDSX3:2:2163:9010:27273/1	60	-
chr16	68069294	68069295	A01177:42:HHKNYDSX3:1:1402:6813:13886	60	+
chr16	68088875	68088876	A01177:42:HHKNYDSX3:1:2614:27841:16799	60	+
chr16	68140501	68140502	A01177:42:HHKNYDSX3:2:1475:18765:25880	60	+
chr16	68145730	68145731	A01177:42:HHKNYDSX3:1:2458:28682:21512	60	-
chr16	68177099	68177100	A01177:42:HHKNYDSX3:1:1601:5412:11490	60	-
chr16	68179143	68179144	A01177:42:HHKNYDSX3:1:2334:1633:8171	60	-
chr16	68196684	68196685	A01177:42:HHKNYDSX3:2:2309:18295:9596/1	60	+
chr16	68210447	68210448	A01177:42:HHKNYDSX3:2:2102:30897:19022/1	60	+
chr16	69634699	69634700	A01177:42:HHKNYDSX3:2:2420:8260:26913/1	60	+
chr16	69812573	69812574	A01177:42:HHKNYDSX3:1:1352:32832:19774	60	-
chr16	70287856	70287857	A01177:42:HHKNYDSX3:1:2571:13991:21277	60	+
chr16	70497373	70497374	A01177:42:HHKNYDSX3:1:1209:18521:16219	60	-
chr16	74089272	74089273	A01177:42:HHKNYDSX3:1:1433:28610:30906	60	+
chr16	76901172	76901173	A01177:42:HHKNYDSX3:2:2112:10031:11851/1	60	-
chr16	81095485	81095486	A01177:42:HHKNYDSX3:2:2173:13485:12320	60	+
chr16	81712491	81712492	A01177:42:HHKNYDSX3:2:1110:32696:2785	60	+
chr16	82773897	82773898	A01177:42:HHKNYDSX3:1:1478:23592:9909	60	-
chr16	85673023	85673024	A01177:42:HHKNYDSX3:1:2153:25310:23249	60	+
chr16	87747533	87747534	A01177:42:HHKNYDSX3:2:1427:5059:18959/1	60	+
chr16	87747534	87747535	A01177:42:HHKNYDSX3:2:1514:27507:25770	60	+
chr16	87863280	87863281	A01177:42:HHKNYDSX3:2:2129:29577:26725/1	60	+
chr16	87863281	87863282	A01177:42:HHKNYDSX3:2:2570:10113:16157/1	60	+
chr16	88589410	88589411	A01177:42:HHKNYDSX3:2:2110:26992:18239/1	60	+
chr16	88589414	88589415	A01177:42:HHKNYDSX3:2:2374:15465:3349/1	60	-
chr16	88719666	88719667	A01177:42:HHKNYDSX3:2:2212:24171:29543/1	60	-
chr16	88779370	88779371	A01177:42:HHKNYDSX3:1:2323:17698:23406	60	-
chr16	88853186	88853187	A01177:42:HHKNYDSX3:2:2321:7681:27383/1	60	-
chr16	88920246	88920247	A01177:42:HHKNYDSX3:2:2378:9010:13088/1	60	+
chr16	89028441	89028442	A01177:42:HHKNYDSX3:2:2511:22046:18129/1	60	-
chr16	89344999	89345000	A01177:42:HHKNYDSX3:1:1249:29857:12931	60	+
chr16	89449157	89449158	A01177:42:HHKNYDSX3:1:2554:30364:15217	60	+
chr16	89452870	89452871	A01177:42:HHKNYDSX3:1:1423:28863:9706	60	-
chr16	89485757	89485758	A01177:42:HHKNYDSX3:2:2165:30092:19570/1	60	+
chr16	89753750	89753751	A01177:42:HHKNYDSX3:2:2640:10348:2722/1	60	-
chr16	89772868	89772869	A01177:42:HHKNYDSX3:1:1162:24966:7341	60	+
chr16	89794229	89794230	A01177:42:HHKNYDSX3:2:2254:21576:9862/1	60	-
chr16	89802655	89802656	A01177:42:HHKNYDSX3:2:1671:9851:25755/1	60	+
chr16	89985953	89985954	A01177:42:HHKNYDSX3:2:2546:32768:6856/1	60	+
chr17	1827750	1827751	A01177:42:HHKNYDSX3:2:1363:4679:27696	60	-
chr17	1847140	1847141	A01177:42:HHKNYDSX3:2:2166:28727:11913/1	60	+
chr17	1855913	1855914	A01177:42:HHKNYDSX3:2:1675:29080:7513/1	60	-
chr17	2333412	2333413	A01177:42:HHKNYDSX3:2:2147:20057:28150/1	60	+
chr17	2477602	2477603	A01177:42:HHKNYDSX3:2:2154:5394:17315/1	60	+
chr17	2491184	2491185	A01177:42:HHKNYDSX3:2:2146:32081:6136/1	60	+
chr17	2491185	2491186	A01177:42:HHKNYDSX3:2:2645:32533:27117	60	+
chr17	2602527	2602528	A01177:42:HHKNYDSX3:2:2123:3197:31955/1	60	-
chr17	2610150	2610151	A01177:42:HHKNYDSX3:2:2132:28727:17738/1	60	+
chr17	2660096	2660097	A01177:42:HHKNYDSX3:2:2437:27380:4006/1	60	+
chr17	2680583	2680584	A01177:42:HHKNYDSX3:1:2105:7482:32518	60	+
chr17	3408548	3408549	A01177:42:HHKNYDSX3:2:2259:17327:26396/1	60	+
chr17	3470125	3470126	A01177:42:HHKNYDSX3:1:2201:31412:30655	60	-
chr17	3486042	3486043	A01177:42:HHKNYDSX3:2:1539:30779:2973	60	-
chr17	3820155	3820156	A01177:42:HHKNYDSX3:1:1531:6244:7670	60	-
chr17	3878904	3878905	A01177:42:HHKNYDSX3:1:2526:4797:10050	60	+
chr17	3960501	3960502	A01177:42:HHKNYDSX3:1:1315:20817:2660	60	+
chr17	4203527	4203528	A01177:42:HHKNYDSX3:2:1574:8223:8970	60	-
chr17	4255036	4255037	A01177:42:HHKNYDSX3:1:1462:9561:28510	60	-
chr17	4282177	4282178	A01177:42:HHKNYDSX3:1:1138:5394:7106	60	-
chr17	4962543	4962544	A01177:42:HHKNYDSX3:2:2618:24225:18114	60	+
chr17	5238217	5238218	A01177:42:HHKNYDSX3:1:2258:2067:37043	60	-
chr17	5345548	5345549	A01177:42:HHKNYDSX3:2:1101:7365:15342	60	-
chr17	5396842	5396843	A01177:42:HHKNYDSX3:2:2245:16062:12712/1	60	-
chr17	7120704	7120705	A01177:42:HHKNYDSX3:2:2354:26521:11350	60	+
chr17	7199410	7199411	A01177:42:HHKNYDSX3:2:2313:4191:13197/1	60	-
chr17	7256414	7256415	A01177:42:HHKNYDSX3:2:1671:8278:26569/1	60	+
chr17	7504629	7504630	A01177:42:HHKNYDSX3:2:1674:32777:34491/1	60	-
chr17	7514333	7514334	A01177:42:HHKNYDSX3:1:2215:27471:28995	60	+
chr17	7878400	7878401	A01177:42:HHKNYDSX3:2:2559:26973:12727	60	+
chr17	8269421	8269422	A01177:42:HHKNYDSX3:2:2616:9824:33004	60	+
chr17	8275312	8275313	A01177:42:HHKNYDSX3:2:2355:28736:28494	60	+
chr17	8558030	8558031	A01177:42:HHKNYDSX3:2:2475:12952:25457	60	-
chr17	9679459	9679460	A01177:42:HHKNYDSX3:1:1437:14525:19069	60	+
chr17	12036064	12036065	A01177:42:HHKNYDSX3:1:2430:3775:20181	60	-
chr17	12037268	12037269	A01177:42:HHKNYDSX3:2:2137:7283:11851/1	60	-
chr17	12065880	12065881	A01177:42:HHKNYDSX3:2:2113:3369:26146/1	60	+
chr17	13355607	13355608	A01177:42:HHKNYDSX3:1:1510:25834:14606	60	-
chr17	13640034	13640035	A01177:42:HHKNYDSX3:1:2458:7383:20603	60	+
chr17	14660267	14660268	A01177:42:HHKNYDSX3:1:1551:12626:8359	60	-
chr17	15973374	15973375	A01177:42:HHKNYDSX3:1:2639:3007:11459	60	-
chr17	17335568	17335569	A01177:42:HHKNYDSX3:2:2142:22688:17801/1	60	-
chr17	17761659	17761660	A01177:42:HHKNYDSX3:2:2172:3794:35274/1	60	-
chr17	18285282	18285283	A01177:42:HHKNYDSX3:1:2109:12174:18568	60	+
chr17	20856952	20856953	A01177:42:HHKNYDSX3:2:2671:4453:27461/1	60	+
chr17	28782357	28782358	A01177:42:HHKNYDSX3:2:2132:19732:27524/1	60	+
chr17	28802049	28802050	A01177:42:HHKNYDSX3:2:2138:22489:22592/1	60	-
chr17	28831286	28831287	A01177:42:HHKNYDSX3:1:1106:6632:25942	60	+
chr17	29437158	29437159	A01177:42:HHKNYDSX3:2:1625:30825:32612	60	-
chr17	30527094	30527095	A01177:42:HHKNYDSX3:2:2149:31006:7717	60	-
chr17	30610144	30610145	A01177:42:HHKNYDSX3:1:1108:11966:3521	60	+
chr17	31023634	31023635	A01177:42:HHKNYDSX3:1:1374:17680:21809	60	+
chr17	31287110	31287111	A01177:42:HHKNYDSX3:1:1237:27579:33818	60	+
chr17	31360066	31360067	A01177:42:HHKNYDSX3:2:2501:6497:6292/1	60	+
chr17	31822446	31822447	A01177:42:HHKNYDSX3:2:1160:2040:21997	60	-
chr17	34583863	34583864	A01177:42:HHKNYDSX3:1:2376:23999:33943	60	-
chr17	35217376	35217377	A01177:42:HHKNYDSX3:2:2217:9453:12320/1	60	+
chr17	35672799	35672800	A01177:42:HHKNYDSX3:1:1235:25762:36432	60	-
chr17	35677977	35677978	A01177:42:HHKNYDSX3:2:2367:25852:25535/1	60	-
chr17	36802856	36802857	A01177:42:HHKNYDSX3:1:2538:14299:6872	60	+
chr17	38902117	38902118	A01177:42:HHKNYDSX3:1:1267:28293:28166	60	+
chr17	39155577	39155578	A01177:42:HHKNYDSX3:1:1537:21486:6887	60	-
chr17	39176779	39176780	A01177:42:HHKNYDSX3:1:2273:12961:14011	60	-
chr17	39470210	39470211	A01177:42:HHKNYDSX3:2:2234:11369:2300/1	60	-
chr17	39474584	39474585	A01177:42:HHKNYDSX3:1:1354:15863:9674	60	+
chr17	39509935	39509936	A01177:42:HHKNYDSX3:2:2423:9019:22404/1	60	-
chr17	41729374	41729375	A01177:42:HHKNYDSX3:2:2125:9453:2018/1	60	+
chr17	42934487	42934488	A01177:42:HHKNYDSX3:2:1176:6876:18944	60	+
chr17	43092589	43092590	A01177:42:HHKNYDSX3:2:1676:4282:31297/1	60	+
chr17	43149251	43149252	A01177:42:HHKNYDSX3:2:2146:4227:29543/1	60	-
chr17	44049354	44049355	A01177:42:HHKNYDSX3:1:1643:2501:4445	60	-
chr17	44431980	44431981	A01177:42:HHKNYDSX3:2:2127:18828:13088/1	60	-
chr17	44624391	44624392	A01177:42:HHKNYDSX3:1:1620:21432:26647	60	-
chr17	44820044	44820045	A01177:42:HHKNYDSX3:2:2428:28393:6073/1	60	+
chr17	47180409	47180410	A01177:42:HHKNYDSX3:1:2542:11550:35023	60	-
chr17	47346188	47346189	A01177:42:HHKNYDSX3:2:2112:7518:18709/1	60	+
chr17	51041509	51041510	A01177:42:HHKNYDSX3:1:2416:2130:33332	60	-
chr17	51255105	51255106	A01177:42:HHKNYDSX3:1:1507:10294:21355	60	-
chr17	52621091	52621092	A01177:42:HHKNYDSX3:1:1514:7871:14779	60	-
chr17	52730787	52730788	A01177:42:HHKNYDSX3:2:2238:27896:37027/1	60	+
chr17	53583815	53583816	A01177:42:HHKNYDSX3:1:2204:19714:15342	60	-
chr17	56247206	56247207	A01177:42:HHKNYDSX3:2:2132:18620:26224/1	60	+
chr17	56854997	56854998	A01177:42:HHKNYDSX3:1:1344:5348:6590	60	-
chr17	56948374	56948375	A01177:42:HHKNYDSX3:2:2127:25834:19335/1	60	+
chr17	58647950	58647951	A01177:42:HHKNYDSX3:2:1618:5213:17409	60	+
chr17	58767309	58767310	A01177:42:HHKNYDSX3:2:2105:4399:14685/1	60	-
chr17	58905059	58905060	A01177:42:HHKNYDSX3:2:2214:32054:29982/1	60	+
chr17	59641040	59641041	A01177:42:HHKNYDSX3:2:2640:16767:14434/1	60	-
chr17	59938492	59938493	A01177:42:HHKNYDSX3:2:2111:30951:24032/1	60	-
chr17	60195595	60195596	A01177:42:HHKNYDSX3:1:2275:22733:33160	60	-
chr17	60250203	60250204	A01177:42:HHKNYDSX3:1:2110:21269:17754	60	-
chr17	60345233	60345234	A01177:42:HHKNYDSX3:1:1460:25825:36886	60	-
chr17	60388054	60388055	A01177:42:HHKNYDSX3:2:1523:2754:5948	60	-
chr17	60472749	60472750	A01177:42:HHKNYDSX3:2:2258:3215:30452/1	60	+
chr17	60664823	60664824	A01177:42:HHKNYDSX3:2:2211:28827:32878/1	60	-
chr17	60912023	60912024	A01177:42:HHKNYDSX3:2:2552:2211:15154/1	60	+
chr17	61729756	61729757	A01177:42:HHKNYDSX3:2:2116:8802:20901/1	60	+
chr17	61832213	61832214	A01177:42:HHKNYDSX3:2:2129:25400:4085/1	60	+
chr17	61851376	61851377	A01177:42:HHKNYDSX3:2:2215:26829:28917/1	60	-
chr17	61966145	61966146	A01177:42:HHKNYDSX3:2:2273:22788:17096/1	60	-
chr17	63268294	63268295	A01177:42:HHKNYDSX3:1:1413:5032:34319	60	+
chr17	63274615	63274616	A01177:42:HHKNYDSX3:1:1256:23656:18568	60	-
chr17	63805849	63805850	A01177:42:HHKNYDSX3:1:2337:7581:9643	60	+
chr17	63808743	63808744	A01177:42:HHKNYDSX3:2:2213:12129:11256/1	60	-
chr17	64013411	64013412	A01177:42:HHKNYDSX3:1:1202:7708:24424	60	+
chr17	64759382	64759383	A01177:42:HHKNYDSX3:2:1651:11487:11490	60	-
chr17	65776460	65776461	A01177:42:HHKNYDSX3:1:2544:14299:36526	60	+
chr17	66356090	66356091	A01177:42:HHKNYDSX3:1:1417:29640:15749	60	-
chr17	67116184	67116185	A01177:42:HHKNYDSX3:2:2150:3640:12336/1	60	-
chr17	67913581	67913582	A01177:42:HHKNYDSX3:1:1604:27073:28839	60	+
chr17	68264672	68264673	A01177:42:HHKNYDSX3:1:2349:10176:1360	60	+
chr17	68526070	68526071	A01177:42:HHKNYDSX3:2:2326:13196:10598	60	-
chr17	75964550	75964551	A01177:42:HHKNYDSX3:1:1228:12075:12853	60	-
chr17	75967044	75967045	A01177:42:HHKNYDSX3:1:1307:25355:3975	60	+
chr17	76314669	76314670	A01177:42:HHKNYDSX3:1:2453:30138:36808	60	-
chr17	76314670	76314671	A01177:42:HHKNYDSX3:1:2454:32759:6997	60	-
chr17	76430122	76430123	A01177:42:HHKNYDSX3:1:2660:23122:29136	60	+
chr17	76446656	76446657	A01177:42:HHKNYDSX3:2:1446:24198:24298	60	-
chr17	77979074	77979075	A01177:42:HHKNYDSX3:1:2168:2456:1047	60	-
chr17	78807918	78807919	A01177:42:HHKNYDSX3:1:2334:24433:9987	60	+
chr17	80642666	80642667	A01177:42:HHKNYDSX3:1:1215:14624:21590	60	+
chr17	80867667	80867668	A01177:42:HHKNYDSX3:2:2124:7410:9157/1	60	-
chr17	81405372	81405373	A01177:42:HHKNYDSX3:2:2669:23330:2942/1	60	+
chr17	81439792	81439793	A01177:42:HHKNYDSX3:1:1614:18502:22514	60	-
chr17	81572568	81572569	A01177:42:HHKNYDSX3:1:1341:32723:15264	60	-
chr17	81589598	81589599	A01177:42:HHKNYDSX3:1:2557:4598:33254	60	+
chr17	81589599	81589600	A01177:42:HHKNYDSX3:1:2164:21224:19116	60	+
chr17	81590440	81590441	A01177:42:HHKNYDSX3:2:2126:22200:10786/1	60	-
chr17	81611763	81611764	A01177:42:HHKNYDSX3:1:1302:11668:3724	60	+
chr17	82054601	82054602	A01177:42:HHKNYDSX3:2:2207:10791:17425	60	-
chr17	82136052	82136053	A01177:42:HHKNYDSX3:2:1447:22625:31532	60	-
chr17	82153649	82153650	A01177:42:HHKNYDSX3:1:1651:5104:32377	60	-
chr17	82409816	82409817	A01177:42:HHKNYDSX3:2:2633:6777:7467	60	+
chr17	82432844	82432845	A01177:42:HHKNYDSX3:2:2129:14687:26991/1	60	-
chr17	82535545	82535546	A01177:42:HHKNYDSX3:2:2158:25979:28103/1	60	-
chr18	695305	695306	A01177:42:HHKNYDSX3:2:2624:4499:29731/1	60	+
chr18	2708555	2708556	A01177:42:HHKNYDSX3:2:2267:10863:7122/1	60	-
chr18	2782612	2782613	A01177:42:HHKNYDSX3:2:2167:30346:13996/1	60	-
chr18	3186117	3186118	A01177:42:HHKNYDSX3:1:2266:31430:18411	60	+
chr18	4299243	4299244	A01177:42:HHKNYDSX3:2:2176:14407:15828/1	60	-
chr18	6549754	6549755	A01177:42:HHKNYDSX3:2:2164:26567:22514/1	60	+
chr18	9571827	9571828	A01177:42:HHKNYDSX3:2:1672:7808:24846/1	60	-
chr18	12672753	12672754	A01177:42:HHKNYDSX3:2:2276:32470:23844	60	-
chr18	12807907	12807908	A01177:42:HHKNYDSX3:2:2210:30219:1438/1	60	+
chr18	14235601	14235602	A01177:42:HHKNYDSX3:1:2318:28456:14982/1	60	+
chr18	21057265	21057266	A01177:42:HHKNYDSX3:1:1467:31259:35023	60	+
chr18	23351334	23351335	A01177:42:HHKNYDSX3:2:2216:32416:30389/1	60	+
chr18	24342745	24342746	A01177:42:HHKNYDSX3:1:1143:7346:26804	60	+
chr18	25312635	25312636	A01177:42:HHKNYDSX3:2:2573:7139:30389	60	+
chr18	29537432	29537433	A01177:42:HHKNYDSX3:1:1148:32108:2394	60	-
chr18	31665428	31665429	A01177:42:HHKNYDSX3:2:2143:11351:13636/1	60	-
chr18	33368597	33368598	A01177:42:HHKNYDSX3:2:2304:7211:17425	60	-
chr18	35704843	35704844	A01177:42:HHKNYDSX3:1:2659:26440:29622	60	+
chr18	35919600	35919601	A01177:42:HHKNYDSX3:2:1676:26151:19351/1	60	-
chr18	38685314	38685315	A01177:42:HHKNYDSX3:2:2169:6234:18584/1	60	+
chr18	38995184	38995185	A01177:42:HHKNYDSX3:2:2223:15935:22952/1	60	-
chr18	44764554	44764555	A01177:42:HHKNYDSX3:2:2377:4987:20431	60	+
chr18	47875807	47875808	A01177:42:HHKNYDSX3:2:2266:6207:6449/1	60	+
chr18	47923334	47923335	A01177:42:HHKNYDSX3:2:2567:29767:4445	60	+
chr18	49139889	49139890	A01177:42:HHKNYDSX3:2:2105:17644:14011/1	60	-
chr18	54670150	54670151	A01177:42:HHKNYDSX3:1:1249:3251:20462	60	-
chr18	58205783	58205784	A01177:42:HHKNYDSX3:1:2330:24198:18881	60	+
chr18	60472864	60472865	A01177:42:HHKNYDSX3:2:1673:9896:30342/1	60	-
chr18	64265080	64265081	A01177:42:HHKNYDSX3:2:2430:31277:25222/1	60	-
chr18	65130329	65130330	A01177:42:HHKNYDSX3:2:2467:21938:17879/1	60	+
chr18	66400242	66400243	A01177:42:HHKNYDSX3:1:1655:24316:34898	60	+
chr18	69342924	69342925	A01177:42:HHKNYDSX3:2:1441:22607:12931	60	-
chr18	69518363	69518364	A01177:42:HHKNYDSX3:2:2547:12120:3067/1	60	+
chr18	69776731	69776732	A01177:42:HHKNYDSX3:2:2346:13358:14544/1	60	+
chr18	74481555	74481556	A01177:42:HHKNYDSX3:2:1378:2537:12555	60	+
chr18	74717458	74717459	A01177:42:HHKNYDSX3:2:1676:12952:11115/1	60	+
chr18	74895643	74895644	A01177:42:HHKNYDSX3:2:2109:19949:7576/1	60	+
chr18	76799949	76799950	A01177:42:HHKNYDSX3:1:2150:3748:2347	60	-
chr18	76884148	76884149	A01177:42:HHKNYDSX3:1:1534:32190:22357	60	-
chr18	79180357	79180358	A01177:42:HHKNYDSX3:2:2234:12698:18223/1	60	+
chr18	79202423	79202424	A01177:42:HHKNYDSX3:2:2215:8757:11146/1	60	-
chr18	80132319	80132320	A01177:42:HHKNYDSX3:1:1355:29884:25723	60	+
chr19	359447	359448	A01177:42:HHKNYDSX3:2:2433:8024:32456	60	+
chr19	811026	811027	A01177:42:HHKNYDSX3:2:2415:28076:21057/1	60	+
chr19	887558	887559	A01177:42:HHKNYDSX3:2:1660:5430:11365	60	+
chr19	945426	945427	A01177:42:HHKNYDSX3:1:1222:11496:14826	60	+
chr19	1033112	1033113	A01177:42:HHKNYDSX3:2:2313:3577:1297/1	60	+
chr19	1079326	1079327	A01177:42:HHKNYDSX3:1:1509:19199:15327	60	-
chr19	1367948	1367949	A01177:42:HHKNYDSX3:2:1113:18629:15436/1	60	+
chr19	1389681	1389682	A01177:42:HHKNYDSX3:2:2141:25771:24173/1	60	+
chr19	1621500	1621501	A01177:42:HHKNYDSX3:1:1117:29821:25770	60	+
chr19	1621501	1621502	A01177:42:HHKNYDSX3:1:1360:32506:29136	60	+
chr19	1621502	1621503	A01177:42:HHKNYDSX3:2:2576:5629:10019	60	+
chr19	1621526	1621527	A01177:42:HHKNYDSX3:1:1355:26323:22561	60	+
chr19	1638679	1638680	A01177:42:HHKNYDSX3:1:2344:11704:32127	60	+
chr19	1638680	1638681	A01177:42:HHKNYDSX3:2:2254:8034:27868	60	+
chr19	1826127	1826128	A01177:42:HHKNYDSX3:2:2534:16676:17534/1	60	-
chr19	2091401	2091402	A01177:42:HHKNYDSX3:2:2126:28727:26412/1	60	+
chr19	2166781	2166782	A01177:42:HHKNYDSX3:2:2214:19045:31688/1	60	+
chr19	2602153	2602154	A01177:42:HHKNYDSX3:1:1329:21531:21120	60	+
chr19	3126916	3126917	A01177:42:HHKNYDSX3:2:2321:15483:11334/1	60	+
chr19	4265582	4265583	A01177:42:HHKNYDSX3:2:1676:26087:36996/1	60	-
chr19	4406308	4406309	A01177:42:HHKNYDSX3:2:2523:24442:22060/1	60	-
chr19	5639113	5639114	A01177:42:HHKNYDSX3:2:2529:27697:26944/1	60	+
chr19	5975418	5975419	A01177:42:HHKNYDSX3:2:2335:32271:36495/1	60	+
chr19	6847857	6847858	A01177:42:HHKNYDSX3:2:1673:8115:34961/1	60	-
chr19	7404629	7404630	A01177:42:HHKNYDSX3:2:2464:9173:6355	60	-
chr19	8446558	8446559	A01177:42:HHKNYDSX3:2:1172:2745:15013	60	+
chr19	9652265	9652266	A01177:42:HHKNYDSX3:2:2329:20889:15029/1	60	-
chr19	10274793	10274794	A01177:42:HHKNYDSX3:1:1205:26928:29215	60	-
chr19	10274794	10274795	A01177:42:HHKNYDSX3:2:1471:5104:25801	60	-
chr19	10379243	10379244	A01177:42:HHKNYDSX3:2:1614:25834:27665	60	-
chr19	10423348	10423349	A01177:42:HHKNYDSX3:1:1105:20772:27007	60	+
chr19	10663740	10663741	A01177:42:HHKNYDSX3:1:2656:25310:6652	60	+
chr19	10782731	10782732	A01177:42:HHKNYDSX3:1:1569:10113:6355	60	-
chr19	11139774	11139775	A01177:42:HHKNYDSX3:2:1642:11749:16047	60	+
chr19	11547803	11547804	A01177:42:HHKNYDSX3:2:2157:6180:33051/1	60	+
chr19	11547804	11547805	A01177:42:HHKNYDSX3:2:1609:26847:10629	60	+
chr19	11727512	11727513	A01177:42:HHKNYDSX3:1:1465:5032:13808	60	+
chr19	12096094	12096095	A01177:42:HHKNYDSX3:2:2175:2944:11976/1	60	+
chr19	12148755	12148756	A01177:42:HHKNYDSX3:1:1272:13503:10128	60	+
chr19	12617638	12617639	A01177:42:HHKNYDSX3:2:1646:19271:14763	60	+
chr19	12680687	12680688	A01177:42:HHKNYDSX3:2:2207:29188:16063	60	+
chr19	14139610	14139611	A01177:42:HHKNYDSX3:2:1673:2555:32127/1	60	-
chr19	14172343	14172344	A01177:42:HHKNYDSX3:1:1202:29333:34914	60	+
chr19	14175879	14175880	A01177:42:HHKNYDSX3:1:1419:4670:18818	60	+
chr19	15300370	15300371	A01177:42:HHKNYDSX3:2:1410:8386:4178	60	-
chr19	15413484	15413485	A01177:42:HHKNYDSX3:2:2162:3748:30060/1	60	+
chr19	15907883	15907884	A01177:42:HHKNYDSX3:2:2125:6587:10332/1	60	-
chr19	16072384	16072385	A01177:42:HHKNYDSX3:2:2662:5864:33818/1	60	-
chr19	16100485	16100486	A01177:42:HHKNYDSX3:1:1239:12997:6684	60	+
chr19	16523555	16523556	A01177:42:HHKNYDSX3:1:1241:7012:17268	60	+
chr19	16616184	16616185	A01177:42:HHKNYDSX3:2:2111:25129:28573/1	60	-
chr19	17123065	17123066	A01177:42:HHKNYDSX3:2:2654:1615:7576/1	60	-
chr19	18158752	18158753	A01177:42:HHKNYDSX3:1:1117:9353:19132	60	-
chr19	19124339	19124340	A01177:42:HHKNYDSX3:1:1334:12509:3490	60	+
chr19	19283821	19283822	A01177:42:HHKNYDSX3:2:2349:2736:34851/1	60	+
chr19	19893068	19893069	A01177:42:HHKNYDSX3:1:2358:19434:30608	60	+
chr19	21529355	21529356	A01177:42:HHKNYDSX3:2:2114:22046:22827/1	60	-
chr19	29081793	29081794	A01177:42:HHKNYDSX3:2:1302:29017:7968	60	+
chr19	32430493	32430494	A01177:42:HHKNYDSX3:2:1674:17354:19492/1	60	-
chr19	32624447	32624448	A01177:42:HHKNYDSX3:2:2575:24343:3724/1	60	-
chr19	33181962	33181963	A01177:42:HHKNYDSX3:1:2662:17300:14231	60	-
chr19	33189970	33189971	A01177:42:HHKNYDSX3:2:2605:18493:24752	60	-
chr19	34454283	34454284	A01177:42:HHKNYDSX3:2:2109:3088:6151/1	60	+
chr19	36047859	36047860	A01177:42:HHKNYDSX3:2:2151:29369:22952/1	60	+
chr19	36095242	36095243	A01177:42:HHKNYDSX3:2:1674:9787:9392/1	60	-
chr19	36182331	36182332	A01177:42:HHKNYDSX3:2:2105:3360:6151/1	60	+
chr19	36198926	36198927	A01177:42:HHKNYDSX3:2:2213:32922:35994/1	60	+
chr19	36225000	36225001	A01177:42:HHKNYDSX3:1:1103:18258:5525	60	+
chr19	36456930	36456931	A01177:42:HHKNYDSX3:2:2233:8395:7983/1	60	-
chr19	37168971	37168972	A01177:42:HHKNYDSX3:2:2476:17481:16391/1	60	-
chr19	37728181	37728182	A01177:42:HHKNYDSX3:2:1162:11243:1548	60	+
chr19	37960834	37960835	A01177:42:HHKNYDSX3:1:2518:21802:12696	60	+
chr19	37975790	37975791	A01177:42:HHKNYDSX3:1:1324:19669:23093	60	+
chr19	38885152	38885153	A01177:42:HHKNYDSX3:1:1118:27290:34726	60	-
chr19	39967583	39967584	A01177:42:HHKNYDSX3:2:2112:6922:18991/1	60	+
chr19	40008416	40008417	A01177:42:HHKNYDSX3:2:2168:26729:8390/1	60	-
chr19	40054149	40054150	A01177:42:HHKNYDSX3:2:2448:17318:36213/1	60	+
chr19	40523025	40523026	A01177:42:HHKNYDSX3:2:2543:23873:22388/1	60	+
chr19	41281095	41281096	A01177:42:HHKNYDSX3:1:1143:6668:13103	60	+
chr19	41899271	41899272	A01177:42:HHKNYDSX3:1:1418:1533:6245	60	+
chr19	41983937	41983938	A01177:42:HHKNYDSX3:1:2501:4761:4695	60	+
chr19	42288250	42288251	A01177:42:HHKNYDSX3:2:1318:2392:27962/1	60	+
chr19	42293139	42293140	A01177:42:HHKNYDSX3:1:1515:18195:1564	60	+
chr19	44214468	44214469	A01177:42:HHKNYDSX3:1:1110:16441:26271	60	+
chr19	44655764	44655765	A01177:42:HHKNYDSX3:1:1542:30373:30358	60	+
chr19	45788511	45788512	A01177:42:HHKNYDSX3:2:2242:11379:12524	60	-
chr19	45844436	45844437	A01177:42:HHKNYDSX3:2:2604:31937:30655/1	60	+
chr19	46693231	46693232	A01177:42:HHKNYDSX3:1:1662:10257:5384	60	-
chr19	46724169	46724170	A01177:42:HHKNYDSX3:1:1215:2754:31187	60	+
chr19	46899342	46899343	A01177:42:HHKNYDSX3:1:1210:28836:28635	60	+
chr19	46939227	46939228	A01177:42:HHKNYDSX3:2:1677:9733:22889/1	60	+
chr19	46998094	46998095	A01177:42:HHKNYDSX3:1:1363:23050:19993	60	+
chr19	47043318	47043319	A01177:42:HHKNYDSX3:2:2143:32389:13996/1	60	+
chr19	47195440	47195441	A01177:42:HHKNYDSX3:2:2372:3115:30655	60	-
chr19	48240797	48240798	A01177:42:HHKNYDSX3:2:1361:22996:4272	60	-
chr19	48877679	48877680	A01177:42:HHKNYDSX3:2:2303:5439:21621/1	60	+
chr19	48906128	48906129	A01177:42:HHKNYDSX3:2:2201:2121:30749/1	60	-
chr19	49573717	49573718	A01177:42:HHKNYDSX3:1:2567:20609:20870	60	+
chr19	49606264	49606265	A01177:42:HHKNYDSX3:1:2456:26883:14794	60	-
chr19	49607796	49607797	A01177:42:HHKNYDSX3:2:2142:9118:36542/1	60	+
chr19	49608763	49608764	A01177:42:HHKNYDSX3:1:1468:9399:24095	60	-
chr19	49681461	49681462	A01177:42:HHKNYDSX3:2:2449:19958:32174/1	60	-
chr19	49790833	49790834	A01177:42:HHKNYDSX3:1:2470:18322:8923	60	-
chr19	49923565	49923566	A01177:42:HHKNYDSX3:1:1447:12219:35430/1	60	+
chr19	50028499	50028500	A01177:42:HHKNYDSX3:2:1205:32045:16157	60	-
chr19	50392957	50392958	A01177:42:HHKNYDSX3:2:1672:27100:31704/1	60	+
chr19	50446389	50446390	A01177:42:HHKNYDSX3:2:1268:28709:17362	60	+
chr19	51846629	51846630	A01177:42:HHKNYDSX3:1:2250:29044:2159	60	+
chr19	51967458	51967459	A01177:42:HHKNYDSX3:2:2167:14000:27492/1	60	+
chr19	51967459	51967460	A01177:42:HHKNYDSX3:1:2221:17734:23218	60	+
chr19	52710313	52710314	A01177:42:HHKNYDSX3:2:2373:31376:18912/1	60	+
chr19	53076875	53076876	A01177:42:HHKNYDSX3:1:1551:5990:4758	60	+
chr19	53181797	53181798	A01177:42:HHKNYDSX3:2:2434:17192:16548	60	+
chr19	53407074	53407075	A01177:42:HHKNYDSX3:1:1442:18186:5431	60	+
chr19	55235275	55235276	A01177:42:HHKNYDSX3:1:2210:1154:5619	60	+
chr19	55271686	55271687	A01177:42:HHKNYDSX3:1:1260:14669:32033	60	-
chr19	55338392	55338393	A01177:42:HHKNYDSX3:1:2565:10276:28620	60	+
chr19	55657327	55657328	A01177:42:HHKNYDSX3:1:1140:17381:10175	60	+
chr19	55899701	55899702	A01177:42:HHKNYDSX3:2:2151:19153:9111/1	60	+
chr19	56277182	56277183	A01177:42:HHKNYDSX3:2:2216:25852:20337/1	60	+
chr19	57343000	57343001	A01177:42:HHKNYDSX3:1:2510:8739:7827	60	+
chr19	57371187	57371188	A01177:42:HHKNYDSX3:1:2455:24605:13604	60	+
chr2	4270994	4270995	A01177:42:HHKNYDSX3:1:1509:31141:14967	60	+
chr2	4807719	4807720	A01177:42:HHKNYDSX3:1:1238:29767:11115	60	+
chr2	9903339	9903340	A01177:42:HHKNYDSX3:2:1102:3052:3771	60	+
chr2	13336902	13336903	A01177:42:HHKNYDSX3:2:1364:18240:31109	60	-
chr2	15222851	15222852	A01177:42:HHKNYDSX3:1:1310:2564:16078	60	+
chr2	18090572	18090573	A01177:42:HHKNYDSX3:2:2320:4074:23046/1	60	+
chr2	20323301	20323302	A01177:42:HHKNYDSX3:2:2372:6244:5854/1	60	-
chr2	20336411	20336412	A01177:42:HHKNYDSX3:2:1678:1416:18662/1	60	+
chr2	23162470	23162471	A01177:42:HHKNYDSX3:1:1141:11623:21339	60	+
chr2	24214476	24214477	A01177:42:HHKNYDSX3:1:1232:23963:1564	60	-
chr2	26083849	26083850	A01177:42:HHKNYDSX3:2:2103:26829:33426/1	60	-
chr2	26506814	26506815	A01177:42:HHKNYDSX3:1:1168:3667:35963	60	-
chr2	26782032	26782033	A01177:42:HHKNYDSX3:2:1377:31765:10911	60	+
chr2	27401477	27401478	A01177:42:HHKNYDSX3:1:1645:11189:32362	60	+
chr2	27619324	27619325	A01177:42:HHKNYDSX3:1:1546:7871:1501	60	+
chr2	27680788	27680789	A01177:42:HHKNYDSX3:2:2169:7355:3082/1	60	-
chr2	27685144	27685145	A01177:42:HHKNYDSX3:1:1252:6225:3975	60	+
chr2	29119029	29119030	A01177:42:HHKNYDSX3:1:1172:27778:28557	60	+
chr2	30699827	30699828	A01177:42:HHKNYDSX3:2:2456:18557:2127/1	60	+
chr2	32153138	32153139	A01177:42:HHKNYDSX3:2:2242:14045:34773/1	60	-
chr2	32497962	32497963	A01177:42:HHKNYDSX3:2:2252:5276:31360/1	60	-
chr2	32739315	32739316	A01177:42:HHKNYDSX3:1:1104:19334:28839	60	+
chr2	32739413	32739414	A01177:42:HHKNYDSX3:2:2547:23185:24142/1	60	+
chr2	34008114	34008115	A01177:42:HHKNYDSX3:2:2328:19976:17769/1	60	+
chr2	43237893	43237894	A01177:42:HHKNYDSX3:1:2273:23692:23202	60	-
chr2	44063616	44063617	A01177:42:HHKNYDSX3:1:1124:6940:10160	60	-
chr2	46758207	46758208	A01177:42:HHKNYDSX3:2:2111:9417:15264/1	60	+
chr2	46758208	46758209	A01177:42:HHKNYDSX3:2:1507:11243:24220	60	+
chr2	47053809	47053810	A01177:42:HHKNYDSX3:2:1276:28122:7138	60	+
chr2	48448275	48448276	A01177:42:HHKNYDSX3:2:2161:27407:22091/1	60	-
chr2	51022622	51022623	A01177:42:HHKNYDSX3:2:2161:14217:21324/1	60	+
chr2	51399279	51399280	A01177:42:HHKNYDSX3:2:1671:28999:24690/1	60	-
chr2	53693597	53693598	A01177:42:HHKNYDSX3:2:1430:1561:28933	60	-
chr2	53745728	53745729	A01177:42:HHKNYDSX3:1:1662:1877:27101	60	-
chr2	53869807	53869808	A01177:42:HHKNYDSX3:2:1276:16911:19852	60	-
chr2	54013271	54013272	A01177:42:HHKNYDSX3:1:1417:17146:24893	60	-
chr2	55323290	55323291	A01177:42:HHKNYDSX3:1:1262:23791:19210	60	+
chr2	58005317	58005318	A01177:42:HHKNYDSX3:2:1106:29930:31344	60	-
chr2	58197711	58197712	A01177:42:HHKNYDSX3:2:2257:19171:36855/1	60	-
chr2	61203096	61203097	A01177:42:HHKNYDSX3:1:2174:2320:14215	60	-
chr2	61228452	61228453	A01177:42:HHKNYDSX3:2:2107:3848:23343/1	60	-
chr2	62815934	62815935	A01177:42:HHKNYDSX3:2:1535:24542:1814	60	+
chr2	62856854	62856855	A01177:42:HHKNYDSX3:2:2129:13286:17174/1	60	+
chr2	63221521	63221522	A01177:42:HHKNYDSX3:2:1675:30734:26005/1	60	-
chr2	63314048	63314049	A01177:42:HHKNYDSX3:1:2277:19009:13401	60	-
chr2	63756145	63756146	A01177:42:HHKNYDSX3:2:2126:26594:3302/1	60	-
chr2	63828588	63828589	A01177:42:HHKNYDSX3:2:1349:23764:33348	60	-
chr2	65087556	65087557	A01177:42:HHKNYDSX3:1:2508:19000:5995	60	-
chr2	65087557	65087558	A01177:42:HHKNYDSX3:2:2123:1913:13573/1	60	-
chr2	68477890	68477891	A01177:42:HHKNYDSX3:2:2470:12355:19507	60	-
chr2	68901580	68901581	A01177:42:HHKNYDSX3:2:2118:14461:32424/1	60	+
chr2	69879599	69879600	A01177:42:HHKNYDSX3:2:2153:9218:36276/1	60	+
chr2	69879600	69879601	A01177:42:HHKNYDSX3:2:2569:5059:16454	60	+
chr2	72804659	72804660	A01177:42:HHKNYDSX3:2:1658:5511:17174	60	+
chr2	73207754	73207755	A01177:42:HHKNYDSX3:1:1613:2880:17910	60	-
chr2	73242895	73242896	A01177:42:HHKNYDSX3:1:1227:7645:24533	60	-
chr2	73414035	73414036	A01177:42:HHKNYDSX3:2:2445:8332:25191/1	60	-
chr2	74069729	74069730	A01177:42:HHKNYDSX3:1:1258:30138:4304	60	-
chr2	75290027	75290028	A01177:42:HHKNYDSX3:2:1676:10438:27899/1	60	+
chr2	76653837	76653838	A01177:42:HHKNYDSX3:2:1674:22724:2049/1	60	-
chr2	79730446	79730447	A01177:42:HHKNYDSX3:2:2240:5276:25723/1	60	-
chr2	80608719	80608720	A01177:42:HHKNYDSX3:2:2123:15320:15436/1	60	+
chr2	81447127	81447128	A01177:42:HHKNYDSX3:2:1675:21612:27336/1	60	-
chr2	82722875	82722876	A01177:42:HHKNYDSX3:2:2131:30300:23218/1	60	+
chr2	85863356	85863357	A01177:42:HHKNYDSX3:1:1249:13819:9298	60	-
chr2	85863357	85863358	A01177:42:HHKNYDSX3:2:2356:29803:30718/1	60	-
chr2	86083713	86083714	A01177:42:HHKNYDSX3:2:1669:2600:30890	60	-
chr2	87024736	87024737	A01177:42:HHKNYDSX3:2:2107:16197:9659/1	60	+
chr2	87024737	87024738	A01177:42:HHKNYDSX3:1:1323:12481:27305	60	+
chr2	87024738	87024739	A01177:42:HHKNYDSX3:1:2337:27742:14152	60	+
chr2	87063653	87063654	A01177:42:HHKNYDSX3:2:2222:26413:28291/1	60	-
chr2	87217636	87217637	A01177:42:HHKNYDSX3:2:1518:20121:31955	60	-
chr2	87743542	87743543	A01177:42:HHKNYDSX3:1:2465:31476:5838	60	+
chr2	87831463	87831464	A01177:42:HHKNYDSX3:2:1124:9751:30091	60	-
chr2	96183062	96183063	A01177:42:HHKNYDSX3:1:1111:32208:23109	60	+
chr2	96621275	96621276	A01177:42:HHKNYDSX3:1:1131:22562:18677	60	+
chr2	96686635	96686636	A01177:42:HHKNYDSX3:1:1428:5168:9596	60	-
chr2	96822508	96822509	A01177:42:HHKNYDSX3:2:2669:27688:27367	60	+
chr2	97368813	97368814	A01177:42:HHKNYDSX3:2:2177:22770:19038	60	+
chr2	97728811	97728812	A01177:42:HHKNYDSX3:1:2658:31539:26835	60	-
chr2	97930841	97930842	A01177:42:HHKNYDSX3:2:2557:7392:31516/1	60	+
chr2	98198850	98198851	A01177:42:HHKNYDSX3:2:1355:20238:21324	60	-
chr2	99808659	99808660	A01177:42:HHKNYDSX3:2:2370:21893:23187/1	60	+
chr2	101161637	101161638	A01177:42:HHKNYDSX3:2:2457:10755:33896/1	60	-
chr2	101179093	101179094	A01177:42:HHKNYDSX3:2:2117:22661:18443/1	60	-
chr2	101185789	101185790	A01177:42:HHKNYDSX3:2:2437:29812:17769/1	60	-
chr2	103819142	103819143	A01177:42:HHKNYDSX3:1:1668:5846:23766	60	+
chr2	104339715	104339716	A01177:42:HHKNYDSX3:1:1354:9616:33270	60	+
chr2	104676683	104676684	A01177:42:HHKNYDSX3:1:1666:10899:19366	60	-
chr2	108741794	108741795	A01177:42:HHKNYDSX3:1:2315:1262:18991	60	+
chr2	109163643	109163644	A01177:42:HHKNYDSX3:2:1171:21947:20525	60	+
chr2	112227634	112227635	A01177:42:HHKNYDSX3:2:2603:12943:20462/1	60	+
chr2	113696738	113696739	A01177:42:HHKNYDSX3:1:2146:31277:8406	60	+
chr2	117504419	117504420	A01177:42:HHKNYDSX3:2:2126:14299:28354/1	60	-
chr2	120753687	120753688	A01177:42:HHKNYDSX3:1:2503:10438:20384	60	-
chr2	121753838	121753839	A01177:42:HHKNYDSX3:1:2102:8730:36057	60	+
chr2	123796606	123796607	A01177:42:HHKNYDSX3:2:2368:10465:2613/1	60	+
chr2	126627498	126627499	A01177:42:HHKNYDSX3:2:2424:17445:6809/1	60	-
chr2	126679795	126679796	A01177:42:HHKNYDSX3:1:1159:12843:36730	60	+
chr2	134834902	134834903	A01177:42:HHKNYDSX3:2:1178:26539:24565	60	+
chr2	135599971	135599972	A01177:42:HHKNYDSX3:2:2447:12002:28385/1	60	+
chr2	135688228	135688229	A01177:42:HHKNYDSX3:1:1464:16541:35493	60	+
chr2	140879433	140879434	A01177:42:HHKNYDSX3:2:1172:19108:15107	60	-
chr2	141356856	141356857	A01177:42:HHKNYDSX3:1:2641:31051:5102	60	+
chr2	141356857	141356858	A01177:42:HHKNYDSX3:1:1106:27507:28463	60	+
chr2	142027934	142027935	A01177:42:HHKNYDSX3:1:1516:5385:1924	60	+
chr2	142864125	142864126	A01177:42:HHKNYDSX3:2:1570:9507:33739	60	+
chr2	146797481	146797482	A01177:42:HHKNYDSX3:2:2108:26078:7482/1	60	-
chr2	146947207	146947208	A01177:42:HHKNYDSX3:2:1541:23176:14669	60	+
chr2	152135482	152135483	A01177:42:HHKNYDSX3:2:2141:31575:17347/1	60	+
chr2	153562435	153562436	A01177:42:HHKNYDSX3:2:1548:3622:32283	60	+
chr2	153688803	153688804	A01177:42:HHKNYDSX3:2:1346:32145:30420	60	-
chr2	154142058	154142059	A01177:42:HHKNYDSX3:2:2206:24777:24674/1	60	-
chr2	157011352	157011353	A01177:42:HHKNYDSX3:2:2276:2582:27101/1	60	-
chr2	157755908	157755909	A01177:42:HHKNYDSX3:2:2674:19226:28025/1	60	+
chr2	161467262	161467263	A01177:42:HHKNYDSX3:1:1177:32226:26772	60	-
chr2	164398657	164398658	A01177:42:HHKNYDSX3:2:2124:32289:14544/1	60	+
chr2	166467462	166467463	A01177:42:HHKNYDSX3:1:1310:22064:35321	60	-
chr2	167047754	167047755	A01177:42:HHKNYDSX3:2:2446:9299:16219/1	60	+
chr2	167047755	167047756	A01177:42:HHKNYDSX3:2:1606:29541:26600	60	+
chr2	167181451	167181452	A01177:42:HHKNYDSX3:2:2327:6894:12305/1	60	+
chr2	170064882	170064883	A01177:42:HHKNYDSX3:2:1541:5755:26365	60	-
chr2	171790967	171790968	A01177:42:HHKNYDSX3:2:1376:16848:23218	60	+
chr2	173533134	173533135	A01177:42:HHKNYDSX3:1:2401:19985:15875	60	-
chr2	174194389	174194390	A01177:42:HHKNYDSX3:2:1671:27697:36025/1	60	+
chr2	174196340	174196341	A01177:42:HHKNYDSX3:1:1243:24740:30342	60	-
chr2	174333216	174333217	A01177:42:HHKNYDSX3:1:2469:22299:27148	60	-
chr2	175949760	175949761	A01177:42:HHKNYDSX3:2:2447:1190:6339/1	60	-
chr2	176333287	176333288	A01177:42:HHKNYDSX3:2:2273:10122:31798/1	60	+
chr2	176736853	176736854	A01177:42:HHKNYDSX3:1:1536:18213:26209	60	+
chr2	177528353	177528354	A01177:42:HHKNYDSX3:2:2236:7111:4413/1	60	-
chr2	177533832	177533833	A01177:42:HHKNYDSX3:2:2433:32832:3239	60	-
chr2	179005633	179005634	A01177:42:HHKNYDSX3:2:2654:32588:25927/1	60	-
chr2	179461049	179461050	A01177:42:HHKNYDSX3:1:1215:6307:9032	60	+
chr2	180630018	180630019	A01177:42:HHKNYDSX3:2:2218:32325:24565/1	60	+
chr2	185200000	185200001	A01177:42:HHKNYDSX3:2:2129:9995:30796/1	60	-
chr2	186574569	186574570	A01177:42:HHKNYDSX3:1:2165:31114:7373	60	+
chr2	186632427	186632428	A01177:42:HHKNYDSX3:2:2251:8332:30170/1	60	+
chr2	186654147	186654148	A01177:42:HHKNYDSX3:2:2227:21504:19977	60	-
chr2	189205751	189205752	A01177:42:HHKNYDSX3:2:2234:25165:26882/1	60	+
chr2	189220158	189220159	A01177:42:HHKNYDSX3:2:1139:7934:4961	60	-
chr2	189265007	189265008	A01177:42:HHKNYDSX3:2:1438:26784:26553	60	-
chr2	191626039	191626040	A01177:42:HHKNYDSX3:2:2246:15194:4977/1	60	+
chr2	191671801	191671802	A01177:42:HHKNYDSX3:1:2140:8874:4272	60	+
chr2	192203161	192203162	A01177:42:HHKNYDSX3:2:2309:31078:13260/1	60	+
chr2	192317631	192317632	A01177:42:HHKNYDSX3:2:2358:22616:22780/1	60	-
chr2	194224766	194224767	A01177:42:HHKNYDSX3:2:2131:28293:34460/1	60	+
chr2	194751509	194751510	A01177:42:HHKNYDSX3:2:2566:10746:14873/1	60	-
chr2	195351022	195351023	A01177:42:HHKNYDSX3:1:1104:16351:1501	60	-
chr2	196885164	196885165	A01177:42:HHKNYDSX3:2:2111:29668:29136/1	60	-
chr2	202371502	202371503	A01177:42:HHKNYDSX3:2:2253:19886:33489/1	60	+
chr2	203352600	203352601	A01177:42:HHKNYDSX3:1:1642:23502:5055	60	-
chr2	203354323	203354324	A01177:42:HHKNYDSX3:1:2570:24551:23563	60	+
chr2	203371590	203371591	A01177:42:HHKNYDSX3:2:2135:12292:13135/1	60	+
chr2	203686625	203686626	A01177:42:HHKNYDSX3:1:2661:20066:34334	60	-
chr2	205469731	205469732	A01177:42:HHKNYDSX3:2:2102:12373:24549/1	60	-
chr2	207564256	207564257	A01177:42:HHKNYDSX3:2:2160:12237:36119	60	+
chr2	207725360	207725361	A01177:42:HHKNYDSX3:1:1426:17861:32174	60	+
chr2	211992962	211992963	A01177:42:HHKNYDSX3:2:2219:18837:18458/1	60	+
chr2	213654582	213654583	A01177:42:HHKNYDSX3:2:1446:5556:25426	60	+
chr2	218572486	218572487	A01177:42:HHKNYDSX3:1:1605:22815:35493	60	-
chr2	219092171	219092172	A01177:42:HHKNYDSX3:1:2263:30897:27602	60	+
chr2	219568974	219568975	A01177:42:HHKNYDSX3:2:2529:13060:16313/1	60	+
chr2	223565173	223565174	A01177:42:HHKNYDSX3:1:1514:18593:20322	60	-
chr2	227508978	227508979	A01177:42:HHKNYDSX3:2:1669:12825:31375/1	60	+
chr2	228567450	228567451	A01177:42:HHKNYDSX3:2:2425:6198:15295/1	60	+
chr2	230353848	230353849	A01177:42:HHKNYDSX3:1:2201:17806:36119	60	+
chr2	231439168	231439169	A01177:42:HHKNYDSX3:1:2159:21531:20494	60	-
chr2	231503416	231503417	A01177:42:HHKNYDSX3:1:2640:27380:4038	60	+
chr2	231596078	231596079	A01177:42:HHKNYDSX3:2:2107:13557:26224/1	60	+
chr2	232033143	232033144	A01177:42:HHKNYDSX3:2:2158:19108:10567	60	-
chr2	232033608	232033609	A01177:42:HHKNYDSX3:1:1112:2329:33019	60	-
chr2	232766192	232766193	A01177:42:HHKNYDSX3:1:1659:7663:11569	60	+
chr2	232771089	232771090	A01177:42:HHKNYDSX3:2:2121:14452:30405/1	60	+
chr2	233405299	233405300	A01177:42:HHKNYDSX3:2:1257:11659:33552	60	-
chr2	234176016	234176017	A01177:42:HHKNYDSX3:2:2326:18493:8030/1	60	-
chr2	234216487	234216488	A01177:42:HHKNYDSX3:2:2127:31873:28761/1	60	+
chr2	234265393	234265394	A01177:42:HHKNYDSX3:2:2135:1913:15045/1	60	-
chr2	237720342	237720343	A01177:42:HHKNYDSX3:1:2622:2980:31955	60	-
chr2	241242469	241242470	A01177:42:HHKNYDSX3:2:1118:22399:17989	60	-
chr2	241411880	241411881	A01177:42:HHKNYDSX3:2:2123:11704:5447/1	60	+
chr2	241647938	241647939	A01177:42:HHKNYDSX3:2:2418:28556:36448/1	60	+
chr2	242183450	242183451	A01177:42:HHKNYDSX3:2:2136:31349:27884	60	+
chr20	496779	496780	A01177:42:HHKNYDSX3:1:1535:17219:11459	60	-
chr20	1383736	1383737	A01177:42:HHKNYDSX3:1:1341:7401:22701	60	-
chr20	2492606	2492607	A01177:42:HHKNYDSX3:2:2116:21242:17863/1	60	+
chr20	2615213	2615214	A01177:42:HHKNYDSX3:1:1221:10700:30326	60	+
chr20	2890615	2890616	A01177:42:HHKNYDSX3:1:1631:19000:19335	60	-
chr20	2913165	2913166	A01177:42:HHKNYDSX3:1:1611:2880:35790	60	-
chr20	2913208	2913209	A01177:42:HHKNYDSX3:2:1453:9245:18255/1	60	-
chr20	2929831	2929832	A01177:42:HHKNYDSX3:2:2108:6470:34272/1	60	-
chr20	3156882	3156883	A01177:42:HHKNYDSX3:1:2126:10474:1971	60	-
chr20	3462705	3462706	A01177:42:HHKNYDSX3:1:1110:23393:13354	60	+
chr20	3631974	3631975	A01177:42:HHKNYDSX3:1:2657:25256:22905	60	-
chr20	3636338	3636339	A01177:42:HHKNYDSX3:1:1430:6289:30796	60	+
chr20	3950423	3950424	A01177:42:HHKNYDSX3:2:2109:29306:19147/1	60	+
chr20	3960851	3960852	A01177:42:HHKNYDSX3:2:2165:24587:24627/1	60	-
chr20	5985153	5985154	A01177:42:HHKNYDSX3:2:1666:2727:30921	60	+
chr20	6321552	6321553	A01177:42:HHKNYDSX3:1:1133:1461:9690	60	-
chr20	8282197	8282198	A01177:42:HHKNYDSX3:2:1141:15582:27445	60	+
chr20	13368918	13368919	A01177:42:HHKNYDSX3:2:2109:9082:21512	60	+
chr20	13405450	13405451	A01177:42:HHKNYDSX3:2:1676:21866:12493/1	60	+
chr20	13569121	13569122	A01177:42:HHKNYDSX3:1:1515:30789:20400/1	60	+
chr20	13569460	13569461	A01177:42:HHKNYDSX3:2:2140:26187:29622/1	60	+
chr20	13569461	13569462	A01177:42:HHKNYDSX3:2:2471:25690:35744	60	+
chr20	13702221	13702222	A01177:42:HHKNYDSX3:2:1314:7997:18724	60	+
chr20	14682277	14682278	A01177:42:HHKNYDSX3:2:2172:16938:20744/1	60	+
chr20	14731687	14731688	A01177:42:HHKNYDSX3:1:1111:30129:22232	60	-
chr20	20735601	20735602	A01177:42:HHKNYDSX3:2:2215:25211:30467/1	60	+
chr20	21143092	21143093	A01177:42:HHKNYDSX3:1:1151:3269:27790	60	+
chr20	21190453	21190454	A01177:42:HHKNYDSX3:2:1543:15673:25347	60	+
chr20	25093329	25093330	A01177:42:HHKNYDSX3:2:1455:24975:4820	60	+
chr20	25316653	25316654	A01177:42:HHKNYDSX3:2:2632:10836:19695	60	-
chr20	30697159	30697160	A01177:42:HHKNYDSX3:1:1234:14977:14935	60	+
chr20	31804991	31804992	A01177:42:HHKNYDSX3:2:2130:11623:9784/1	60	+
chr20	33557282	33557283	A01177:42:HHKNYDSX3:2:2459:21016:21668/1	60	+
chr20	34035113	34035114	A01177:42:HHKNYDSX3:2:2214:8630:34914/1	60	-
chr20	34415023	34415024	A01177:42:HHKNYDSX3:2:2130:26693:11866/1	60	+
chr20	35651853	35651854	A01177:42:HHKNYDSX3:2:2167:26115:34851/1	60	+
chr20	36521696	36521697	A01177:42:HHKNYDSX3:2:2207:31476:2863/1	60	-
chr20	36704938	36704939	A01177:42:HHKNYDSX3:2:2155:28999:24377/1	60	+
chr20	37031842	37031843	A01177:42:HHKNYDSX3:1:1174:13593:34961	60	+
chr20	37031843	37031844	A01177:42:HHKNYDSX3:1:2318:21594:13369	60	+
chr20	37056786	37056787	A01177:42:HHKNYDSX3:2:2473:13865:9345	60	+
chr20	38518570	38518571	A01177:42:HHKNYDSX3:2:2204:5041:17268/1	60	-
chr20	40084361	40084362	A01177:42:HHKNYDSX3:1:2441:23122:17675	60	+
chr20	41189567	41189568	A01177:42:HHKNYDSX3:2:2134:3468:30796/1	60	+
chr20	41341875	41341876	A01177:42:HHKNYDSX3:1:1411:14642:2268	60	-
chr20	43586124	43586125	A01177:42:HHKNYDSX3:2:2252:3676:19225	60	-
chr20	45943337	45943338	A01177:42:HHKNYDSX3:1:1344:3839:4351	60	-
chr20	47326483	47326484	A01177:42:HHKNYDSX3:2:2103:7735:13542/1	60	+
chr20	49272316	49272317	A01177:42:HHKNYDSX3:2:1305:22037:4335	60	-
chr20	50560404	50560405	A01177:42:HHKNYDSX3:1:1161:20383:35258	60	+
chr20	50922729	50922730	A01177:42:HHKNYDSX3:2:1239:27416:10958	60	-
chr20	50922730	50922731	A01177:42:HHKNYDSX3:2:2667:29731:25895	60	-
chr20	52228141	52228142	A01177:42:HHKNYDSX3:2:1551:9932:17190	60	+
chr20	54263260	54263261	A01177:42:HHKNYDSX3:1:1150:5873:9878	60	-
chr20	56398051	56398052	A01177:42:HHKNYDSX3:2:2106:27199:35383	60	-
chr20	59658084	59658085	A01177:42:HHKNYDSX3:2:1634:21224:16235	60	-
chr20	59738079	59738080	A01177:42:HHKNYDSX3:2:2266:22968:25551/1	60	-
chr20	60221138	60221139	A01177:42:HHKNYDSX3:2:1672:2329:4679/1	60	-
chr20	62855242	62855243	A01177:42:HHKNYDSX3:2:2452:7681:6840/1	60	+
chr20	63710689	63710690	A01177:42:HHKNYDSX3:2:2170:26440:17848/1	60	-
chr20	63712663	63712664	A01177:42:HHKNYDSX3:2:2125:29460:17848/1	60	+
chr20	63713101	63713102	A01177:42:HHKNYDSX3:1:2358:20772:26757	60	-
chr20	63721714	63721715	A01177:42:HHKNYDSX3:2:1421:1163:23829	60	-
chr20	63722817	63722818	A01177:42:HHKNYDSX3:1:2274:25201:28917	60	+
chr20	63869226	63869227	A01177:42:HHKNYDSX3:2:2265:13132:35759/1	60	+
chr20	63976732	63976733	A01177:42:HHKNYDSX3:1:2104:8621:31266	60	+
chr20	63976734	63976735	A01177:42:HHKNYDSX3:1:1327:17137:9627	60	+
chr20	63993518	63993519	A01177:42:HHKNYDSX3:1:2101:28610:3223	60	-
chr20	64004590	64004591	A01177:42:HHKNYDSX3:2:1469:26865:30984	60	-
chr21	5216631	5216632	A01177:42:HHKNYDSX3:1:2631:23348:20697	60	-
chr21	7944434	7944435	A01177:42:HHKNYDSX3:2:2151:27398:36542	60	+
chr21	9005515	9005516	A01177:42:HHKNYDSX3:1:1542:17761:12493	60	-
chr21	14369373	14369374	A01177:42:HHKNYDSX3:1:1115:21929:8343	60	-
chr21	14674326	14674327	A01177:42:HHKNYDSX3:2:2159:11261:15264/1	60	+
chr21	14674327	14674328	A01177:42:HHKNYDSX3:2:1364:20365:35383	60	+
chr21	19866859	19866860	A01177:42:HHKNYDSX3:2:1676:27344:3630/1	60	-
chr21	20276541	20276542	A01177:42:HHKNYDSX3:2:2344:13973:14199/1	60	-
chr21	22418450	22418451	A01177:42:HHKNYDSX3:2:2227:9959:5368/1	60	-
chr21	22780184	22780185	A01177:42:HHKNYDSX3:2:1126:21757:35728	60	+
chr21	23682031	23682032	A01177:42:HHKNYDSX3:2:2222:12771:13056/1	60	-
chr21	24624978	24624979	A01177:42:HHKNYDSX3:2:1678:24514:27821/1	60	-
chr21	25322260	25322261	A01177:42:HHKNYDSX3:2:2514:1723:11992/1	60	-
chr21	26250011	26250012	A01177:42:HHKNYDSX3:2:1546:9932:9862	60	+
chr21	26706188	26706189	A01177:42:HHKNYDSX3:1:1451:23014:18865	60	-
chr21	27162848	27162849	A01177:42:HHKNYDSX3:2:1537:10809:15139	60	+
chr21	27881770	27881771	A01177:42:HHKNYDSX3:1:2631:1172:24439	60	-
chr21	31704690	31704691	A01177:42:HHKNYDSX3:1:1302:9064:20541	60	-
chr21	32156575	32156576	A01177:42:HHKNYDSX3:2:2149:24460:34773/1	60	-
chr21	32668920	32668921	A01177:42:HHKNYDSX3:2:2166:22733:4726/1	60	+
chr21	32677554	32677555	A01177:42:HHKNYDSX3:2:2129:9616:27853/1	60	+
chr21	33340947	33340948	A01177:42:HHKNYDSX3:2:1510:26124:36307	60	-
chr21	36335905	36335906	A01177:42:HHKNYDSX3:1:1517:15899:26396	60	+
chr21	39684264	39684265	A01177:42:HHKNYDSX3:2:2667:6813:14920/1	60	-
chr21	39772881	39772882	A01177:42:HHKNYDSX3:2:2667:15537:29747	60	+
chr21	41431113	41431114	A01177:42:HHKNYDSX3:2:2539:16631:20087/1	60	-
chr21	42551235	42551236	A01177:42:HHKNYDSX3:2:2118:15736:28056/1	60	-
chr21	42563128	42563129	A01177:42:HHKNYDSX3:1:1232:14877:2018	60	-
chr21	43614765	43614766	A01177:42:HHKNYDSX3:1:1262:8097:28917	60	-
chr21	43793102	43793103	A01177:42:HHKNYDSX3:2:2117:24831:8140/1	60	-
chr21	43876746	43876747	A01177:42:HHKNYDSX3:1:2130:14470:1689	60	+
chr21	43876747	43876748	A01177:42:HHKNYDSX3:1:2414:16504:34272	60	+
chr21	44408856	44408857	A01177:42:HHKNYDSX3:2:1542:13593:15515	60	-
chr21	44938975	44938976	A01177:42:HHKNYDSX3:1:1276:12608:8265	60	-
chr21	45080710	45080711	A01177:42:HHKNYDSX3:2:2128:24876:12571/1	60	-
chr21	46275276	46275277	A01177:42:HHKNYDSX3:2:2215:15926:26882/1	60	+
chr21	46492889	46492890	A01177:42:HHKNYDSX3:1:1413:2220:29324	60	+
chr22	19155743	19155744	A01177:42:HHKNYDSX3:2:1538:14796:23422	60	+
chr22	20762424	20762425	A01177:42:HHKNYDSX3:2:2275:29288:19930/1	60	+
chr22	20809389	20809390	A01177:42:HHKNYDSX3:2:2178:30590:31798/1	60	-
chr22	21571093	21571094	A01177:42:HHKNYDSX3:2:1624:3531:3568	60	+
chr22	21763949	21763950	A01177:42:HHKNYDSX3:2:2226:6885:33395/1	60	-
chr22	21787526	21787527	A01177:42:HHKNYDSX3:2:2157:18810:28119/1	60	+
chr22	21830551	21830552	A01177:42:HHKNYDSX3:1:1163:16161:13949	60	+
chr22	23041221	23041222	A01177:42:HHKNYDSX3:1:2205:8124:7200	60	+
chr22	24356278	24356279	A01177:42:HHKNYDSX3:1:2241:13684:35931	60	-
chr22	24356279	24356280	A01177:42:HHKNYDSX3:2:2651:30662:30483	60	-
chr22	25194345	25194346	A01177:42:HHKNYDSX3:1:1464:13810:3834	60	+
chr22	25503375	25503376	A01177:42:HHKNYDSX3:2:2602:8368:19680	60	+
chr22	28610742	28610743	A01177:42:HHKNYDSX3:2:2222:9073:25410	60	+
chr22	29546569	29546570	A01177:42:HHKNYDSX3:2:2110:8169:28009/1	60	+
chr22	30699144	30699145	A01177:42:HHKNYDSX3:1:1368:19868:17206	60	+
chr22	31200636	31200637	A01177:42:HHKNYDSX3:2:1238:1289:7513	60	+
chr22	31573456	31573457	A01177:42:HHKNYDSX3:1:2602:30400:13495	60	+
chr22	31872719	31872720	A01177:42:HHKNYDSX3:1:1678:2546:29105	60	-
chr22	35481834	35481835	A01177:42:HHKNYDSX3:1:1305:3360:21652	60	-
chr22	35947853	35947854	A01177:42:HHKNYDSX3:2:2117:14561:21418/1	60	+
chr22	35969223	35969224	A01177:42:HHKNYDSX3:2:2113:27082:12947/1	60	-
chr22	36013323	36013324	A01177:42:HHKNYDSX3:2:2112:22616:14105/1	60	-
chr22	36275910	36275911	A01177:42:HHKNYDSX3:1:1125:27362:32659	60	-
chr22	36309550	36309551	A01177:42:HHKNYDSX3:2:1615:9860:33630	60	-
chr22	36353641	36353642	A01177:42:HHKNYDSX3:2:1471:21676:29481	60	-
chr22	39166601	39166602	A01177:42:HHKNYDSX3:1:2417:7220:10958	60	+
chr22	39413115	39413116	A01177:42:HHKNYDSX3:1:1203:17400:27242	60	-
chr22	39899367	39899368	A01177:42:HHKNYDSX3:2:2227:30472:26866	60	+
chr22	40114897	40114898	A01177:42:HHKNYDSX3:2:2515:2618:24784/1	60	+
chr22	40508580	40508581	A01177:42:HHKNYDSX3:2:2228:3812:18584/1	60	+
chr22	40833774	40833775	A01177:42:HHKNYDSX3:1:1654:23990:3991	60	+
chr22	41628734	41628735	A01177:42:HHKNYDSX3:2:2163:18430:2378/1	60	+
chr22	41659294	41659295	A01177:42:HHKNYDSX3:2:1223:13621:23829	60	-
chr22	41818310	41818311	A01177:42:HHKNYDSX3:1:1467:17137:20650	60	+
chr22	41818316	41818317	A01177:42:HHKNYDSX3:1:2174:10945:17159	60	+
chr22	42587756	42587757	A01177:42:HHKNYDSX3:1:2408:9489:30921	60	-
chr22	42593632	42593633	A01177:42:HHKNYDSX3:2:2102:24306:17754/1	60	+
chr22	45706709	45706710	A01177:42:HHKNYDSX3:2:2107:1967:9846/1	60	+
chr22	45750541	45750542	A01177:42:HHKNYDSX3:2:2252:2953:14873/1	60	+
chr22	46166539	46166540	A01177:42:HHKNYDSX3:2:1675:18502:6324/1	60	+
chr22	46215663	46215664	A01177:42:HHKNYDSX3:1:1630:1244:23531	60	+
chr22	48688913	48688914	A01177:42:HHKNYDSX3:2:1546:7292:24236	60	+
chr22	49901551	49901552	A01177:42:HHKNYDSX3:2:1270:24560:14403	60	-
chr22	50194919	50194920	A01177:42:HHKNYDSX3:1:1219:17002:29747	60	-
chr22	50376051	50376052	A01177:42:HHKNYDSX3:2:2133:5556:13870	60	-
chr22	50376442	50376443	A01177:42:HHKNYDSX3:1:1434:24207:35806	60	+
chr22	50379313	50379314	A01177:42:HHKNYDSX3:1:1101:22101:29590	60	+
chr22	50379853	50379854	A01177:42:HHKNYDSX3:2:1211:3423:5321	60	+
chr22	50415141	50415142	A01177:42:HHKNYDSX3:1:1175:16613:26882	60	+
chr22	50452909	50452910	A01177:42:HHKNYDSX3:1:2157:26630:25848	60	-
chr22	50581166	50581167	A01177:42:HHKNYDSX3:2:1410:13331:12430	60	+
chr3	21357	21358	A01177:42:HHKNYDSX3:2:2252:23800:33285/1	60	+
chr3	4741390	4741391	A01177:42:HHKNYDSX3:1:2423:16351:16908	60	+
chr3	12261524	12261525	A01177:42:HHKNYDSX3:2:2515:28772:20854	60	-
chr3	13409409	13409410	A01177:42:HHKNYDSX3:2:2451:7518:29042/1	60	+
chr3	14228370	14228371	A01177:42:HHKNYDSX3:2:2247:12798:17863/1	60	-
chr3	14786969	14786970	A01177:42:HHKNYDSX3:2:2333:3287:17300	60	+
chr3	14967734	14967735	A01177:42:HHKNYDSX3:2:2159:23873:22514/1	60	+
chr3	17379293	17379294	A01177:42:HHKNYDSX3:1:2464:26286:23030	60	-
chr3	17918896	17918897	A01177:42:HHKNYDSX3:1:2634:5104:24111	60	-
chr3	18044413	18044414	A01177:42:HHKNYDSX3:1:1475:27263:30452	60	-
chr3	18101548	18101549	A01177:42:HHKNYDSX3:1:2668:1750:24627	60	-
chr3	18224400	18224401	A01177:42:HHKNYDSX3:2:2142:21603:2988/1	60	-
chr3	18380328	18380329	A01177:42:HHKNYDSX3:2:2107:24361:26866/1	60	+
chr3	18604457	18604458	A01177:42:HHKNYDSX3:1:2353:5023:30702	60	+
chr3	18726458	18726459	A01177:42:HHKNYDSX3:1:1212:29668:25473	60	+
chr3	18879445	18879446	A01177:42:HHKNYDSX3:1:2228:15845:29309	60	-
chr3	19175151	19175152	A01177:42:HHKNYDSX3:2:2264:25626:17722/1	60	-
chr3	19978719	19978720	A01177:42:HHKNYDSX3:2:2632:29179:28573/1	60	+
chr3	21004903	21004904	A01177:42:HHKNYDSX3:2:2119:12165:4272/1	60	+
chr3	22300449	22300450	A01177:42:HHKNYDSX3:1:2232:16559:18270	60	-
chr3	27455433	27455434	A01177:42:HHKNYDSX3:1:2577:32226:15092	60	+
chr3	32539920	32539921	A01177:42:HHKNYDSX3:1:2452:4689:25582	60	+
chr3	33656538	33656539	A01177:42:HHKNYDSX3:2:2139:14597:13275/1	60	-
chr3	33830356	33830357	A01177:42:HHKNYDSX3:2:1673:23285:10567/1	60	-
chr3	33868882	33868883	A01177:42:HHKNYDSX3:2:2107:12961:4617/1	60	+
chr3	34055735	34055736	A01177:42:HHKNYDSX3:2:2122:29668:8437/1	60	-
chr3	37173919	37173920	A01177:42:HHKNYDSX3:2:2573:1922:20885/1	60	+
chr3	38185925	38185926	A01177:42:HHKNYDSX3:2:1677:21423:32706/1	60	-
chr3	45101813	45101814	A01177:42:HHKNYDSX3:2:1266:27127:8359	60	+
chr3	45430371	45430372	A01177:42:HHKNYDSX3:2:1333:4137:36526	60	-
chr3	45481564	45481565	A01177:42:HHKNYDSX3:1:1604:31593:28432	60	-
chr3	45720690	45720691	A01177:42:HHKNYDSX3:1:2344:9534:8797	60	+
chr3	45723438	45723439	A01177:42:HHKNYDSX3:2:2126:19877:16407/1	60	+
chr3	45724446	45724447	A01177:42:HHKNYDSX3:2:2245:25988:21386/1	60	-
chr3	45983664	45983665	A01177:42:HHKNYDSX3:1:1514:25771:10238	60	-
chr3	47077867	47077868	A01177:42:HHKNYDSX3:2:2570:13277:10269	60	+
chr3	47307162	47307163	A01177:42:HHKNYDSX3:2:1542:12626:19100	60	+
chr3	47382775	47382776	A01177:42:HHKNYDSX3:1:2537:23014:23500	60	-
chr3	47386608	47386609	A01177:42:HHKNYDSX3:2:2272:11442:2268/1	60	-
chr3	47659345	47659346	A01177:42:HHKNYDSX3:2:2173:27552:3771/1	60	+
chr3	47701866	47701867	A01177:42:HHKNYDSX3:2:2472:14507:15123/1	60	-
chr3	47714015	47714016	A01177:42:HHKNYDSX3:1:1267:8838:33833	60	-
chr3	47736028	47736029	A01177:42:HHKNYDSX3:2:1366:31765:27602	60	+
chr3	47878086	47878087	A01177:42:HHKNYDSX3:1:1118:11559:19194	60	+
chr3	47974254	47974255	A01177:42:HHKNYDSX3:1:1339:13096:2065	60	-
chr3	48262504	48262505	A01177:42:HHKNYDSX3:1:2134:6045:22952	60	+
chr3	48400079	48400080	A01177:42:HHKNYDSX3:1:1220:17716:16203/1	60	-
chr3	48697452	48697453	A01177:42:HHKNYDSX3:1:1462:24297:22467	60	+
chr3	48860235	48860236	A01177:42:HHKNYDSX3:1:1374:12906:3364	60	-
chr3	48881926	48881927	A01177:42:HHKNYDSX3:2:2230:8287:29027/1	60	+
chr3	49363808	49363809	A01177:42:HHKNYDSX3:2:2117:6488:24408/1	60	+
chr3	49407657	49407658	A01177:42:HHKNYDSX3:2:2106:3956:23187/1	60	+
chr3	49436128	49436129	A01177:42:HHKNYDSX3:2:2340:30246:31391	60	+
chr3	49682538	49682539	A01177:42:HHKNYDSX3:1:1102:11270:5666	60	-
chr3	49735546	49735547	A01177:42:HHKNYDSX3:2:2309:32904:33489/1	60	-
chr3	49963522	49963523	A01177:42:HHKNYDSX3:2:2430:22245:8328/1	60	+
chr3	50042091	50042092	A01177:42:HHKNYDSX3:2:2224:18864:19507/1	60	-
chr3	52266241	52266242	A01177:42:HHKNYDSX3:2:1669:9670:15045/1	60	+
chr3	52915056	52915057	A01177:42:HHKNYDSX3:2:2326:24542:1063/1	60	+
chr3	53958031	53958032	A01177:42:HHKNYDSX3:2:2153:18891:8970/1	60	+
chr3	58045890	58045891	A01177:42:HHKNYDSX3:1:1166:9471:29481	60	+
chr3	58346504	58346505	A01177:42:HHKNYDSX3:2:2142:22598:22373/1	60	+
chr3	58346505	58346506	A01177:42:HHKNYDSX3:2:2264:6696:20165	60	+
chr3	58360169	58360170	A01177:42:HHKNYDSX3:2:2363:10592:23719/1	60	-
chr3	59467302	59467303	A01177:42:HHKNYDSX3:2:2258:32054:32362/1	60	+
chr3	59548848	59548849	A01177:42:HHKNYDSX3:2:2101:24758:20353/1	60	+
chr3	62469743	62469744	A01177:42:HHKNYDSX3:2:1375:18864:15749	60	+
chr3	63129786	63129787	A01177:42:HHKNYDSX3:1:2557:22372:15655	60	-
chr3	75379428	75379429	A01177:42:HHKNYDSX3:2:2123:6605:36072/1	60	-
chr3	75871290	75871291	A01177:42:HHKNYDSX3:1:2455:26142:29575	60	-
chr3	79044830	79044831	A01177:42:HHKNYDSX3:2:2238:10375:28103/1	60	-
chr3	79072141	79072142	A01177:42:HHKNYDSX3:1:1247:7509:22983	60	-
chr3	81559713	81559714	A01177:42:HHKNYDSX3:2:2110:1244:17487/1	60	-
chr3	82309309	82309310	A01177:42:HHKNYDSX3:2:1416:5819:31767	60	+
chr3	82899650	82899651	A01177:42:HHKNYDSX3:2:2241:1443:20525	60	-
chr3	83309983	83309984	A01177:42:HHKNYDSX3:2:2122:12454:5118/1	60	-
chr3	93261657	93261658	A01177:42:HHKNYDSX3:1:1660:9200:36808	60	+
chr3	95050162	95050163	A01177:42:HHKNYDSX3:2:2261:28700:3537/1	60	+
chr3	98911030	98911031	A01177:42:HHKNYDSX3:1:2409:32750:31407	60	-
chr3	105847353	105847354	A01177:42:HHKNYDSX3:1:1208:30264:9377	60	-
chr3	107452534	107452535	A01177:42:HHKNYDSX3:1:1640:23267:21120	60	+
chr3	107580100	107580101	A01177:42:HHKNYDSX3:2:2148:7545:7012/1	60	+
chr3	108570915	108570916	A01177:42:HHKNYDSX3:2:2142:4707:4288/1	60	+
chr3	110609085	110609086	A01177:42:HHKNYDSX3:1:1528:32931:20040	60	+
chr3	111317771	111317772	A01177:42:HHKNYDSX3:2:2366:25952:27962/1	60	+
chr3	112928515	112928516	A01177:42:HHKNYDSX3:2:2152:3170:33411/1	60	+
chr3	113732621	113732622	A01177:42:HHKNYDSX3:1:2525:14525:34350	60	+
chr3	114373590	114373591	A01177:42:HHKNYDSX3:2:1326:4191:24408	60	+
chr3	114449541	114449542	A01177:42:HHKNYDSX3:2:2646:32597:30076/1	60	+
chr3	114884559	114884560	A01177:42:HHKNYDSX3:1:1506:31792:28714	60	+
chr3	117840577	117840578	A01177:42:HHKNYDSX3:2:2153:9977:27132/1	60	+
chr3	118397539	118397540	A01177:42:HHKNYDSX3:1:2653:18484:34538	60	+
chr3	119827538	119827539	A01177:42:HHKNYDSX3:2:2141:10511:6793/1	60	-
chr3	122696022	122696023	A01177:42:HHKNYDSX3:1:1377:12147:1391	60	+
chr3	123080283	123080284	A01177:42:HHKNYDSX3:1:1422:21468:14090	60	-
chr3	124251512	124251513	A01177:42:HHKNYDSX3:2:2343:14714:22435	60	+
chr3	125295117	125295118	A01177:42:HHKNYDSX3:2:2173:23800:15812/1	60	+
chr3	129611268	129611269	A01177:42:HHKNYDSX3:2:1262:10158:6965	60	-
chr3	129728475	129728476	A01177:42:HHKNYDSX3:1:1571:8178:20008	60	+
chr3	130680746	130680747	A01177:42:HHKNYDSX3:2:2501:12599:1141/1	60	+
chr3	130930980	130930981	A01177:42:HHKNYDSX3:2:2216:29677:28338/1	60	+
chr3	135092862	135092863	A01177:42:HHKNYDSX3:1:2419:22055:21371	60	+
chr3	136540058	136540059	A01177:42:HHKNYDSX3:2:2119:30083:11694/1	60	+
chr3	136925419	136925420	A01177:42:HHKNYDSX3:1:2373:12545:2049	60	-
chr3	142607374	142607375	A01177:42:HHKNYDSX3:1:1145:10122:33238	60	-
chr3	143194544	143194545	A01177:42:HHKNYDSX3:1:2669:32099:7388	60	+
chr3	149513980	149513981	A01177:42:HHKNYDSX3:2:1615:11605:36714	60	-
chr3	150422958	150422959	A01177:42:HHKNYDSX3:2:2231:8612:25958/1	60	+
chr3	152067122	152067123	A01177:42:HHKNYDSX3:2:2242:20844:5055/1	60	+
chr3	152285837	152285838	A01177:42:HHKNYDSX3:2:2207:2067:32377	60	-
chr3	154695019	154695020	A01177:42:HHKNYDSX3:2:2328:27769:30358	60	-
chr3	154956310	154956311	A01177:42:HHKNYDSX3:2:2149:4463:8876/1	60	+
chr3	160608290	160608291	A01177:42:HHKNYDSX3:2:1548:18765:12132	60	+
chr3	161938622	161938623	A01177:42:HHKNYDSX3:1:2170:1226:6840	60	-
chr3	162288277	162288278	A01177:42:HHKNYDSX3:2:2569:29225:7513/1	60	+
chr3	163000886	163000887	A01177:42:HHKNYDSX3:2:1567:31033:32503	60	+
chr3	163135123	163135124	A01177:42:HHKNYDSX3:2:2147:19343:11193/1	60	-
chr3	163385838	163385839	A01177:42:HHKNYDSX3:2:2170:1823:2832/1	60	-
chr3	163782645	163782646	A01177:42:HHKNYDSX3:2:2622:19497:11428/1	60	+
chr3	164808523	164808524	A01177:42:HHKNYDSX3:1:2226:32922:32424	60	+
chr3	165775983	165775984	A01177:42:HHKNYDSX3:2:1605:32877:35790	60	-
chr3	165775985	165775986	A01177:42:HHKNYDSX3:2:2137:25590:8296/1	60	-
chr3	165815833	165815834	A01177:42:HHKNYDSX3:2:2247:29496:27023/1	60	+
chr3	166144195	166144196	A01177:42:HHKNYDSX3:1:1108:20844:24283	60	-
chr3	166830869	166830870	A01177:42:HHKNYDSX3:1:1265:4444:33238	60	-
chr3	167687588	167687589	A01177:42:HHKNYDSX3:1:2377:26558:11287	60	+
chr3	170101385	170101386	A01177:42:HHKNYDSX3:2:2123:1362:14935/1	60	-
chr3	170124313	170124314	A01177:42:HHKNYDSX3:1:1426:30020:12524	60	-
chr3	172660757	172660758	A01177:42:HHKNYDSX3:2:2339:19750:15624	60	-
chr3	173547323	173547324	A01177:42:HHKNYDSX3:2:1672:15248:21699/1	60	-
chr3	174538576	174538577	A01177:42:HHKNYDSX3:2:2342:2248:1031/1	60	-
chr3	177185294	177185295	A01177:42:HHKNYDSX3:2:1276:22345:30420	60	-
chr3	180114658	180114659	A01177:42:HHKNYDSX3:2:1678:1479:33614/1	60	+
chr3	180714764	180714765	A01177:42:HHKNYDSX3:2:2232:32642:9893	60	+
chr3	182833771	182833772	A01177:42:HHKNYDSX3:2:2560:25003:3991/1	60	+
chr3	182932385	182932386	A01177:42:HHKNYDSX3:2:2411:14055:20290/1	60	+
chr3	184012720	184012721	A01177:42:HHKNYDSX3:2:2148:4517:2300/1	60	+
chr3	184867906	184867907	A01177:42:HHKNYDSX3:2:1320:30219:12587	60	-
chr3	184978397	184978398	A01177:42:HHKNYDSX3:2:1666:31566:30013	60	-
chr3	184978398	184978399	A01177:42:HHKNYDSX3:2:1429:11297:15984	60	-
chr3	185703586	185703587	A01177:42:HHKNYDSX3:1:2462:23131:36730	60	-
chr3	186034875	186034876	A01177:42:HHKNYDSX3:2:2173:3794:17895/1	60	-
chr3	186101185	186101186	A01177:42:HHKNYDSX3:2:2236:14208:19304/1	60	-
chr3	188401567	188401568	A01177:42:HHKNYDSX3:2:2348:20048:28260/1	60	-
chr3	190619746	190619747	A01177:42:HHKNYDSX3:2:1678:17490:34945/1	60	+
chr3	195118833	195118834	A01177:42:HHKNYDSX3:1:2144:10149:24048	60	-
chr3	195291310	195291311	A01177:42:HHKNYDSX3:2:2141:13232:13855/1	60	+
chr3	196188778	196188779	A01177:42:HHKNYDSX3:1:2212:8431:7983	60	+
chr3	196497195	196497196	A01177:42:HHKNYDSX3:2:2206:29984:3944/1	60	+
chr3	196743941	196743942	A01177:42:HHKNYDSX3:2:1629:15004:20713	60	+
chr3	197068269	197068270	A01177:42:HHKNYDSX3:1:1426:10502:22592	60	+
chr3	197148331	197148332	A01177:42:HHKNYDSX3:1:1123:9317:22889	60	+
chr3	197377812	197377813	A01177:42:HHKNYDSX3:2:2551:17201:30686/1	60	+
chr3	197938488	197938489	A01177:42:HHKNYDSX3:2:2177:4652:20729	60	-
chr4	710705	710706	A01177:42:HHKNYDSX3:1:1104:6795:30452	60	-
chr4	769818	769819	A01177:42:HHKNYDSX3:2:2261:19443:10269/1	60	-
chr4	1187074	1187075	A01177:42:HHKNYDSX3:1:2224:10113:21637	60	-
chr4	1902512	1902513	A01177:42:HHKNYDSX3:2:2404:29957:33959/1	60	+
chr4	1915357	1915358	A01177:42:HHKNYDSX3:2:2513:12228:11271/1	60	+
chr4	1935646	1935647	A01177:42:HHKNYDSX3:1:2305:5556:23140	60	+
chr4	2884600	2884601	A01177:42:HHKNYDSX3:2:2368:9805:36542/1	60	-
chr4	5518364	5518365	A01177:42:HHKNYDSX3:2:1331:21350:11663	60	+
chr4	6823231	6823232	A01177:42:HHKNYDSX3:1:2629:21070:28902	60	+
chr4	17826032	17826033	A01177:42:HHKNYDSX3:2:2211:8006:5055/1	60	-
chr4	18633149	18633150	A01177:42:HHKNYDSX3:1:1267:29785:31313	60	-
chr4	23338277	23338278	A01177:42:HHKNYDSX3:2:2102:29378:36370/1	60	-
chr4	25681363	25681364	A01177:42:HHKNYDSX3:1:1611:18665:12023	60	-
chr4	31943964	31943965	A01177:42:HHKNYDSX3:2:2173:12463:2691/1	60	-
chr4	33849051	33849052	A01177:42:HHKNYDSX3:2:2371:13693:22263/1	60	+
chr4	38615891	38615892	A01177:42:HHKNYDSX3:1:2428:10366:11303	60	+
chr4	39285859	39285860	A01177:42:HHKNYDSX3:2:2121:11451:17534/1	60	-
chr4	40114598	40114599	A01177:42:HHKNYDSX3:2:2118:20835:23265/1	60	-
chr4	47447375	47447376	A01177:42:HHKNYDSX3:1:1152:3016:10755	60	-
chr4	53401101	53401102	A01177:42:HHKNYDSX3:2:1572:12201:10379	60	-
chr4	55494196	55494197	A01177:42:HHKNYDSX3:2:2105:8522:18004/1	60	+
chr4	55494198	55494199	A01177:42:HHKNYDSX3:1:2645:23963:17534	60	+
chr4	55858922	55858923	A01177:42:HHKNYDSX3:2:2344:5638:9032/1	60	+
chr4	56440958	56440959	A01177:42:HHKNYDSX3:2:2111:20085:13886/1	60	+
chr4	56440959	56440960	A01177:42:HHKNYDSX3:1:2116:29794:10254	60	+
chr4	56481874	56481875	A01177:42:HHKNYDSX3:1:2129:24053:32659	60	-
chr4	56481878	56481879	A01177:42:HHKNYDSX3:2:1533:31232:13432	60	-
chr4	62483936	62483937	A01177:42:HHKNYDSX3:2:2137:8386:27289/1	60	-
chr4	64794613	64794614	A01177:42:HHKNYDSX3:2:2138:1045:26506/1	60	-
chr4	65538151	65538152	A01177:42:HHKNYDSX3:2:2217:8956:35822/1	60	+
chr4	67624992	67624993	A01177:42:HHKNYDSX3:2:2674:9236:1767/1	60	-
chr4	67668341	67668342	A01177:42:HHKNYDSX3:2:2152:14380:14090/1	60	+
chr4	75038039	75038040	A01177:42:HHKNYDSX3:1:1162:2772:7263	60	-
chr4	75488376	75488377	A01177:42:HHKNYDSX3:1:1234:19171:21574	60	+
chr4	77016480	77016481	A01177:42:HHKNYDSX3:2:2114:16043:3255/1	60	-
chr4	77750775	77750776	A01177:42:HHKNYDSX3:2:2620:18493:22811/1	60	-
chr4	78639430	78639431	A01177:42:HHKNYDSX3:2:1550:26350:14904	60	+
chr4	78831940	78831941	A01177:42:HHKNYDSX3:2:2176:18765:11130/1	60	-
chr4	79092677	79092678	A01177:42:HHKNYDSX3:1:2366:23818:9298	60	-
chr4	79591105	79591106	A01177:42:HHKNYDSX3:2:2129:21784:27602/1	60	+
chr4	79803132	79803133	A01177:42:HHKNYDSX3:2:2144:16821:10207/1	60	-
chr4	80046805	80046806	A01177:42:HHKNYDSX3:1:2170:30228:2300	60	-
chr4	80094168	80094169	A01177:42:HHKNYDSX3:2:2246:23845:1297/1	60	+
chr4	82712559	82712560	A01177:42:HHKNYDSX3:1:2331:1389:12571	60	+
chr4	82974547	82974548	A01177:42:HHKNYDSX3:2:2445:1072:6480/1	60	+
chr4	84766781	84766782	A01177:42:HHKNYDSX3:2:2642:21305:28526/1	60	+
chr4	87094913	87094914	A01177:42:HHKNYDSX3:2:2164:22209:6230/1	60	+
chr4	92549034	92549035	A01177:42:HHKNYDSX3:1:1242:25400:8375	60	-
chr4	95420907	95420908	A01177:42:HHKNYDSX3:2:2110:31331:29481/1	60	-
chr4	95527958	95527959	A01177:42:HHKNYDSX3:2:2610:14931:10128/1	60	-
chr4	97767867	97767868	A01177:42:HHKNYDSX3:2:1519:19235:15734	60	+
chr4	97844746	97844747	A01177:42:HHKNYDSX3:2:1658:2401:8688	60	-
chr4	98329710	98329711	A01177:42:HHKNYDSX3:1:1333:14091:1313	60	+
chr4	99883335	99883336	A01177:42:HHKNYDSX3:2:2259:32524:1485/1	60	+
chr4	99883336	99883337	A01177:42:HHKNYDSX3:2:2353:31891:2550	60	+
chr4	99998710	99998711	A01177:42:HHKNYDSX3:2:2274:6822:22388/1	60	+
chr4	100183640	100183641	A01177:42:HHKNYDSX3:1:2256:30644:30201	60	-
chr4	100307738	100307739	A01177:42:HHKNYDSX3:2:2114:26214:23406/1	60	+
chr4	100327478	100327479	A01177:42:HHKNYDSX3:2:2410:4255:30123/1	60	+
chr4	100450824	100450825	A01177:42:HHKNYDSX3:2:1674:6397:14074/1	60	+
chr4	101943403	101943404	A01177:42:HHKNYDSX3:2:2108:23909:30937/1	60	-
chr4	102537624	102537625	A01177:42:HHKNYDSX3:1:1347:27489:30812	60	+
chr4	102720526	102720527	A01177:42:HHKNYDSX3:2:1152:29496:10520	60	+
chr4	105169627	105169628	A01177:42:HHKNYDSX3:2:2121:2311:9251/1	60	+
chr4	105169628	105169629	A01177:42:HHKNYDSX3:2:1433:8549:24345	60	+
chr4	105247679	105247680	A01177:42:HHKNYDSX3:1:1377:30789:31735	60	+
chr4	105689288	105689289	A01177:42:HHKNYDSX3:1:1371:31684:21042	60	+
chr4	106237038	106237039	A01177:42:HHKNYDSX3:2:2125:26295:36292/1	60	-
chr4	107125921	107125922	A01177:42:HHKNYDSX3:2:1678:17671:19789/1	60	+
chr4	108494530	108494531	A01177:42:HHKNYDSX3:2:1671:10954:8281/1	60	+
chr4	108497298	108497299	A01177:42:HHKNYDSX3:1:1566:4634:2503	60	+
chr4	109524083	109524084	A01177:42:HHKNYDSX3:2:2550:32850:8281/1	60	+
chr4	110111395	110111396	A01177:42:HHKNYDSX3:1:2457:16486:7028	60	+
chr4	110619668	110619669	A01177:42:HHKNYDSX3:2:2668:3206:21887/1	60	-
chr4	113740224	113740225	A01177:42:HHKNYDSX3:2:1541:31946:13385	60	-
chr4	115091583	115091584	A01177:42:HHKNYDSX3:2:2210:7934:36777/1	60	+
chr4	117922169	117922170	A01177:42:HHKNYDSX3:2:2563:17390:3615/1	60	+
chr4	118069232	118069233	A01177:42:HHKNYDSX3:2:2120:1615:21324/1	60	+
chr4	118069233	118069234	A01177:42:HHKNYDSX3:1:1457:28791:19946	60	+
chr4	121720720	121720721	A01177:42:HHKNYDSX3:2:2215:25753:32002/1	60	-
chr4	126007987	126007988	A01177:42:HHKNYDSX3:2:1229:32407:33129	60	-
chr4	126007988	126007989	A01177:42:HHKNYDSX3:2:2101:1841:31360/1	60	-
chr4	126316224	126316225	A01177:42:HHKNYDSX3:1:2219:8947:18082	60	-
chr4	126701860	126701861	A01177:42:HHKNYDSX3:2:2301:19479:1219/1	60	-
chr4	127771657	127771658	A01177:42:HHKNYDSX3:2:2466:22742:34867/1	60	-
chr4	128855913	128855914	A01177:42:HHKNYDSX3:1:2631:19153:27837	60	-
chr4	130175975	130175976	A01177:42:HHKNYDSX3:2:2339:7337:32080/1	60	+
chr4	132751425	132751426	A01177:42:HHKNYDSX3:2:2171:18909:14168/1	60	+
chr4	133201593	133201594	A01177:42:HHKNYDSX3:1:1561:10158:10410	60	-
chr4	133930865	133930866	A01177:42:HHKNYDSX3:2:2248:23059:30467/1	60	+
chr4	133930867	133930868	A01177:42:HHKNYDSX3:1:1167:7193:15922	60	+
chr4	134466153	134466154	A01177:42:HHKNYDSX3:2:2309:4237:25676	60	-
chr4	135777463	135777464	A01177:42:HHKNYDSX3:2:2519:14660:33677/1	60	-
chr4	136565718	136565719	A01177:42:HHKNYDSX3:1:2171:19985:14967	60	+
chr4	138979087	138979088	A01177:42:HHKNYDSX3:1:1476:21621:28009	60	-
chr4	139335906	139335907	A01177:42:HHKNYDSX3:1:1403:3170:2378	60	-
chr4	139383241	139383242	A01177:42:HHKNYDSX3:1:1273:22345:29450	60	+
chr4	142253525	142253526	A01177:42:HHKNYDSX3:2:1161:7780:23484	60	+
chr4	150618988	150618989	A01177:42:HHKNYDSX3:2:1612:20455:16344	60	-
chr4	150966637	150966638	A01177:42:HHKNYDSX3:1:2154:25735:20196	60	-
chr4	151716832	151716833	A01177:42:HHKNYDSX3:2:2340:4146:24017/1	60	-
chr4	152351188	152351189	A01177:42:HHKNYDSX3:2:2132:2085:23829/1	60	+
chr4	158279337	158279338	A01177:42:HHKNYDSX3:2:2310:14552:29731	60	+
chr4	161095516	161095517	A01177:42:HHKNYDSX3:2:2165:20998:5102/1	60	+
chr4	163840679	163840680	A01177:42:HHKNYDSX3:1:1128:2157:22983	60	-
chr4	163918650	163918651	A01177:42:HHKNYDSX3:1:2316:30879:22122	60	+
chr4	166272590	166272591	A01177:42:HHKNYDSX3:2:2240:4481:18051/1	60	+
chr4	166846014	166846015	A01177:42:HHKNYDSX3:1:1433:22146:22247	60	+
chr4	174337272	174337273	A01177:42:HHKNYDSX3:2:2123:24343:10144	60	+
chr4	175221115	175221116	A01177:42:HHKNYDSX3:2:2252:6343:22404/1	60	-
chr4	177840792	177840793	A01177:42:HHKNYDSX3:2:2147:13250:35744/1	60	+
chr4	179062865	179062866	A01177:42:HHKNYDSX3:2:2558:14552:35712/1	60	+
chr4	179951436	179951437	A01177:42:HHKNYDSX3:1:2571:26060:34350	60	-
chr4	180175917	180175918	A01177:42:HHKNYDSX3:2:2124:30544:10582/1	60	-
chr4	180330565	180330566	A01177:42:HHKNYDSX3:2:1670:23556:9157/1	60	+
chr4	182362689	182362690	A01177:42:HHKNYDSX3:1:2373:13458:17691	60	-
chr4	185443911	185443912	A01177:42:HHKNYDSX3:1:2638:8187:29199	60	+
chr4	186636627	186636628	A01177:42:HHKNYDSX3:2:2109:15799:23970/1	60	+
chr4	190122827	190122828	A01177:42:HHKNYDSX3:1:2656:25391:27117	60	+
chr5	10551	10552	A01177:42:HHKNYDSX3:2:1158:31693:36307	60	-
chr5	896423	896424	A01177:42:HHKNYDSX3:2:2313:19452:17832	60	-
chr5	1082007	1082008	A01177:42:HHKNYDSX3:1:2640:7817:25426	60	-
chr5	5442865	5442866	A01177:42:HHKNYDSX3:1:1439:8079:20118	60	-
chr5	13512999	13513000	A01177:42:HHKNYDSX3:2:2603:1108:32690/1	60	-
chr5	17130211	17130212	A01177:42:HHKNYDSX3:1:1669:1542:6825	60	+
chr5	19198261	19198262	A01177:42:HHKNYDSX3:2:1673:8865:7263/1	60	+
chr5	19598226	19598227	A01177:42:HHKNYDSX3:2:2667:32497:18568/1	60	+
chr5	21005699	21005700	A01177:42:HHKNYDSX3:1:1249:19388:12931	60	+
chr5	23218554	23218555	A01177:42:HHKNYDSX3:2:2111:2817:32205/1	60	-
chr5	27484161	27484162	A01177:42:HHKNYDSX3:1:1131:7545:3975	60	-
chr5	28678084	28678085	A01177:42:HHKNYDSX3:1:2174:20076:32252	60	-
chr5	32571848	32571849	A01177:42:HHKNYDSX3:2:2226:18719:8422/1	60	-
chr5	34474376	34474377	A01177:42:HHKNYDSX3:1:2610:23086:9972	60	+
chr5	36108746	36108747	A01177:42:HHKNYDSX3:2:2144:29369:23735/1	60	-
chr5	36138345	36138346	A01177:42:HHKNYDSX3:2:2275:28140:23766/1	60	+
chr5	39473327	39473328	A01177:42:HHKNYDSX3:2:2116:19651:29763/1	60	-
chr5	41927708	41927709	A01177:42:HHKNYDSX3:2:1674:2428:16626/1	60	+
chr5	42891648	42891649	A01177:42:HHKNYDSX3:1:1447:23294:27524	60	-
chr5	43624414	43624415	A01177:42:HHKNYDSX3:2:2376:14895:31923/1	60	-
chr5	50500861	50500862	A01177:42:HHKNYDSX3:2:2115:18231:20415/1	60	+
chr5	50510297	50510298	A01177:42:HHKNYDSX3:2:2120:13819:22952/1	60	+
chr5	50816747	50816748	A01177:42:HHKNYDSX3:1:1216:1217:21699	60	+
chr5	54158764	54158765	A01177:42:HHKNYDSX3:1:1348:16812:36526	60	+
chr5	60353896	60353897	A01177:42:HHKNYDSX3:2:1673:19732:32847/1	60	-
chr5	61520097	61520098	A01177:42:HHKNYDSX3:2:2206:13367:6073/1	60	+
chr5	61821339	61821340	A01177:42:HHKNYDSX3:1:2110:26874:32221	60	+
chr5	62424724	62424725	A01177:42:HHKNYDSX3:2:1608:18665:12962	60	+
chr5	64425213	64425214	A01177:42:HHKNYDSX3:2:2248:9552:2221/1	60	-
chr5	66075179	66075180	A01177:42:HHKNYDSX3:2:2170:1542:19633/1	60	-
chr5	66917555	66917556	A01177:42:HHKNYDSX3:2:2531:15501:35509/1	60	+
chr5	69111330	69111331	A01177:42:HHKNYDSX3:1:1169:8883:14559	60	+
chr5	73869829	73869830	A01177:42:HHKNYDSX3:2:2439:12726:28698	60	+
chr5	75491943	75491944	A01177:42:HHKNYDSX3:1:1126:9887:32675	60	+
chr5	75586851	75586852	A01177:42:HHKNYDSX3:1:1508:25952:36385	60	-
chr5	76496105	76496106	A01177:42:HHKNYDSX3:1:1476:17671:23077	60	-
chr5	76496107	76496108	A01177:42:HHKNYDSX3:1:1142:21685:32064	60	-
chr5	79440381	79440382	A01177:42:HHKNYDSX3:2:2135:26992:24596/1	60	+
chr5	79624562	79624563	A01177:42:HHKNYDSX3:2:2411:5231:2253	60	-
chr5	79652242	79652243	A01177:42:HHKNYDSX3:2:2317:7952:3897/1	60	-
chr5	79684808	79684809	A01177:42:HHKNYDSX3:2:1677:8006:21621/1	60	-
chr5	80315661	80315662	A01177:42:HHKNYDSX3:1:1150:5584:19867	60	+
chr5	80452681	80452682	A01177:42:HHKNYDSX3:1:2509:27887:28056	60	-
chr5	81267766	81267767	A01177:42:HHKNYDSX3:2:2125:24207:5118/1	60	+
chr5	81435765	81435766	A01177:42:HHKNYDSX3:1:1630:20943:34507	60	+
chr5	81468099	81468100	A01177:42:HHKNYDSX3:2:2501:20320:5995/1	60	+
chr5	83855913	83855914	A01177:42:HHKNYDSX3:2:1677:23918:25160/1	60	-
chr5	86483462	86483463	A01177:42:HHKNYDSX3:2:2472:10511:34225/1	60	+
chr5	86562951	86562952	A01177:42:HHKNYDSX3:2:2208:6198:7028/1	60	+
chr5	87015175	87015176	A01177:42:HHKNYDSX3:2:2172:31024:12164	60	-
chr5	87071633	87071634	A01177:42:HHKNYDSX3:2:2545:12066:23797	60	-
chr5	87351284	87351285	A01177:42:HHKNYDSX3:2:2166:28113:21339/1	60	-
chr5	87352925	87352926	A01177:42:HHKNYDSX3:2:2435:27579:17440/1	60	+
chr5	87364099	87364100	A01177:42:HHKNYDSX3:2:2604:27814:35133/1	60	+
chr5	87860412	87860413	A01177:42:HHKNYDSX3:2:2614:11415:29246/1	60	+
chr5	88401561	88401562	A01177:42:HHKNYDSX3:2:1674:4237:36667/1	60	-
chr5	88404055	88404056	A01177:42:HHKNYDSX3:2:2124:13946:3756/1	60	-
chr5	88528693	88528694	A01177:42:HHKNYDSX3:2:2453:7446:3208	60	-
chr5	90293185	90293186	A01177:42:HHKNYDSX3:1:2352:27127:12023	60	-
chr5	90328782	90328783	A01177:42:HHKNYDSX3:2:2146:28357:15060/1	60	+
chr5	91155003	91155004	A01177:42:HHKNYDSX3:1:2268:25979:13917	60	-
chr5	91373503	91373504	A01177:42:HHKNYDSX3:2:1675:20048:19179/1	60	-
chr5	92229502	92229503	A01177:42:HHKNYDSX3:2:2570:6723:29011/1	60	+
chr5	93804805	93804806	A01177:42:HHKNYDSX3:2:2460:29396:33458/1	60	-
chr5	94034763	94034764	A01177:42:HHKNYDSX3:2:2118:20320:29888/1	60	-
chr5	94073232	94073233	A01177:42:HHKNYDSX3:2:2106:26295:5447/1	60	+
chr5	94320701	94320702	A01177:42:HHKNYDSX3:2:2558:27362:26835/1	60	-
chr5	94404492	94404493	A01177:42:HHKNYDSX3:1:1334:21287:13526	60	-
chr5	97009079	97009080	A01177:42:HHKNYDSX3:2:2252:27218:14309	60	+
chr5	100712335	100712336	A01177:42:HHKNYDSX3:2:2316:16559:10160/1	60	+
chr5	100886058	100886059	A01177:42:HHKNYDSX3:1:1512:29496:6386	60	-
chr5	101664551	101664552	A01177:42:HHKNYDSX3:2:2148:9308:3333/1	60	-
chr5	101831430	101831431	A01177:42:HHKNYDSX3:2:2302:5150:10316/1	60	+
chr5	102936208	102936209	A01177:42:HHKNYDSX3:2:2570:1136:25410/1	60	+
chr5	104215114	104215115	A01177:42:HHKNYDSX3:2:1352:28284:3349/1	60	-
chr5	106344959	106344960	A01177:42:HHKNYDSX3:2:1216:16324:30389	60	+
chr5	108126503	108126504	A01177:42:HHKNYDSX3:2:2315:5529:21934/1	60	+
chr5	108699769	108699770	A01177:42:HHKNYDSX3:2:2173:18114:22153/1	60	+
chr5	108912446	108912447	A01177:42:HHKNYDSX3:1:2529:9941:12853	60	-
chr5	110189554	110189555	A01177:42:HHKNYDSX3:2:2239:5963:2863/1	60	-
chr5	110483744	110483745	A01177:42:HHKNYDSX3:2:2318:23448:37059	60	+
chr5	110810944	110810945	A01177:42:HHKNYDSX3:2:2150:24153:12477/1	60	+
chr5	111604992	111604993	A01177:42:HHKNYDSX3:2:2232:11740:21324/1	60	+
chr5	112820984	112820985	A01177:42:HHKNYDSX3:1:1502:5855:13135	60	-
chr5	119313584	119313585	A01177:42:HHKNYDSX3:2:2373:32452:31735	60	-
chr5	119496717	119496718	A01177:42:HHKNYDSX3:2:2220:6515:8171/1	60	+
chr5	122483665	122483666	A01177:42:HHKNYDSX3:2:1646:16938:5243	60	+
chr5	123590644	123590645	A01177:42:HHKNYDSX3:2:2162:24478:30890/1	60	-
chr5	127536269	127536270	A01177:42:HHKNYDSX3:1:1410:6560:34867	60	-
chr5	131514759	131514760	A01177:42:HHKNYDSX3:1:2273:4761:34663	60	+
chr5	131564787	131564788	A01177:42:HHKNYDSX3:2:2138:17381:11678/1	60	-
chr5	131664074	131664075	A01177:42:HHKNYDSX3:2:2118:31421:12759/1	60	+
chr5	134065591	134065592	A01177:42:HHKNYDSX3:2:1315:7871:34851/1	60	-
chr5	134822802	134822803	A01177:42:HHKNYDSX3:2:2440:25599:14888/1	60	+
chr5	137859126	137859127	A01177:42:HHKNYDSX3:2:1150:7319:28416	60	-
chr5	137959135	137959136	A01177:42:HHKNYDSX3:1:1251:23267:30420	60	+
chr5	138564841	138564842	A01177:42:HHKNYDSX3:2:2368:28402:34491/1	60	-
chr5	138729864	138729865	A01177:42:HHKNYDSX3:2:2345:7346:29622	60	-
chr5	138791356	138791357	A01177:42:HHKNYDSX3:1:1460:18276:34929	60	+
chr5	139590917	139590918	A01177:42:HHKNYDSX3:2:2676:6714:16626	60	-
chr5	139598444	139598445	A01177:42:HHKNYDSX3:2:2318:1108:26303/1	60	-
chr5	140459086	140459087	A01177:42:HHKNYDSX3:2:2121:27154:23030/1	60	+
chr5	142927569	142927570	A01177:42:HHKNYDSX3:1:1445:12572:3129	60	-
chr5	142927570	142927571	A01177:42:HHKNYDSX3:1:2127:7835:1626	60	-
chr5	143191611	143191612	A01177:42:HHKNYDSX3:2:2237:3649:27602/1	60	-
chr5	143347312	143347313	A01177:42:HHKNYDSX3:2:2126:10158:10661/1	60	+
chr5	152055076	152055077	A01177:42:HHKNYDSX3:2:1170:27905:36135	60	+
chr5	152055080	152055081	A01177:42:HHKNYDSX3:1:1676:3983:13401	60	+
chr5	153292061	153292062	A01177:42:HHKNYDSX3:2:2363:9317:18004	60	-
chr5	154920536	154920537	A01177:42:HHKNYDSX3:2:1263:32398:7560	60	-
chr5	154920801	154920802	A01177:42:HHKNYDSX3:2:2647:11270:2159/1	60	+
chr5	154948463	154948464	A01177:42:HHKNYDSX3:2:2607:24388:8656/1	60	+
chr5	157600099	157600100	A01177:42:HHKNYDSX3:1:1505:29396:24408	60	-
chr5	158521580	158521581	A01177:42:HHKNYDSX3:1:1516:25274:17675	60	+
chr5	159259266	159259267	A01177:42:HHKNYDSX3:2:2516:29532:35258	60	+
chr5	159276350	159276351	A01177:42:HHKNYDSX3:2:2111:31837:30608/1	60	+
chr5	160285115	160285116	A01177:42:HHKNYDSX3:1:2317:6144:12038	60	-
chr5	165582720	165582721	A01177:42:HHKNYDSX3:2:1678:7654:25801/1	60	-
chr5	166803694	166803695	A01177:42:HHKNYDSX3:2:1364:20537:13667	60	-
chr5	171341995	171341996	A01177:42:HHKNYDSX3:1:1232:12228:20384	60	+
chr5	171946961	171946962	A01177:42:HHKNYDSX3:1:1511:5719:22701	60	-
chr5	176356018	176356019	A01177:42:HHKNYDSX3:1:1563:17969:24377	60	-
chr5	177201439	177201440	A01177:42:HHKNYDSX3:2:2559:30192:14262/1	60	+
chr5	177669055	177669056	A01177:42:HHKNYDSX3:2:1601:19533:11271	60	+
chr5	177669056	177669057	A01177:42:HHKNYDSX3:1:2545:31295:4429	60	+
chr5	178233674	178233675	A01177:42:HHKNYDSX3:2:1137:26006:32409	60	+
chr5	178823217	178823218	A01177:42:HHKNYDSX3:2:2116:21341:34695/1	60	+
chr5	179565818	179565819	A01177:42:HHKNYDSX3:2:1643:27905:12618	60	-
chr5	179565820	179565821	A01177:42:HHKNYDSX3:2:2249:17662:3270/1	60	-
chr5	179576372	179576373	A01177:42:HHKNYDSX3:1:1539:22336:9799	60	+
chr5	179576373	179576374	A01177:42:HHKNYDSX3:1:2532:19587:27993	60	+
chr5	179855762	179855763	A01177:42:HHKNYDSX3:2:2103:6949:23578/1	60	-
chr5	181239257	181239258	A01177:42:HHKNYDSX3:2:2241:17806:20556/1	60	-
chr6	1525010	1525011	A01177:42:HHKNYDSX3:1:1245:27995:36323	60	-
chr6	2137823	2137824	A01177:42:HHKNYDSX3:2:2440:6614:17863/1	60	+
chr6	2678948	2678949	A01177:42:HHKNYDSX3:2:1371:19379:7874	60	+
chr6	5657575	5657576	A01177:42:HHKNYDSX3:1:1154:12237:35650	60	-
chr6	8800713	8800714	A01177:42:HHKNYDSX3:2:2163:14705:21418/1	60	-
chr6	10992713	10992714	A01177:42:HHKNYDSX3:2:2363:3351:35853	60	+
chr6	13664010	13664011	A01177:42:HHKNYDSX3:2:2353:22978:11913/1	60	-
chr6	13668608	13668609	A01177:42:HHKNYDSX3:2:2228:29116:19852/1	60	+
chr6	14835084	14835085	A01177:42:HHKNYDSX3:1:1528:23963:23390	60	+
chr6	20636640	20636641	A01177:42:HHKNYDSX3:1:2136:21160:32315	60	-
chr6	20983614	20983615	A01177:42:HHKNYDSX3:2:1507:1570:32769	60	+
chr6	22029233	22029234	A01177:42:HHKNYDSX3:1:1140:25238:14137	60	+
chr6	22306235	22306236	A01177:42:HHKNYDSX3:2:2604:6967:34695	60	+
chr6	23271311	23271312	A01177:42:HHKNYDSX3:1:2324:14977:5854	60	+
chr6	24622863	24622864	A01177:42:HHKNYDSX3:2:1130:31358:31125	60	+
chr6	26227358	26227359	A01177:42:HHKNYDSX3:1:1244:17996:30342	60	-
chr6	26464159	26464160	A01177:42:HHKNYDSX3:1:1151:29469:13886	60	+
chr6	27030455	27030456	A01177:42:HHKNYDSX3:2:2231:15465:19695	60	+
chr6	27280342	27280343	A01177:42:HHKNYDSX3:2:2147:14353:4398	60	-
chr6	28226714	28226715	A01177:42:HHKNYDSX3:1:2369:14208:23062	60	+
chr6	31804806	31804807	A01177:42:HHKNYDSX3:2:2356:6714:10802	60	-
chr6	33901250	33901251	A01177:42:HHKNYDSX3:2:2119:21404:11788/1	60	+
chr6	34632229	34632230	A01177:42:HHKNYDSX3:2:1145:15718:31626	60	-
chr6	34638035	34638036	A01177:42:HHKNYDSX3:1:1265:15501:30906	60	+
chr6	34847260	34847261	A01177:42:HHKNYDSX3:2:2650:7084:20243/1	60	+
chr6	34851142	34851143	A01177:42:HHKNYDSX3:1:1415:5466:32471	60	+
chr6	34851143	34851144	A01177:42:HHKNYDSX3:2:2163:13901:32988	60	+
chr6	34984559	34984560	A01177:42:HHKNYDSX3:2:2202:4996:14497/1	60	+
chr6	35314804	35314805	A01177:42:HHKNYDSX3:2:2141:13584:5760/1	60	-
chr6	35592533	35592534	A01177:42:HHKNYDSX3:2:2222:21197:31751/1	60	+
chr6	35629448	35629449	A01177:42:HHKNYDSX3:2:1676:31367:22748/1	60	+
chr6	35671554	35671555	A01177:42:HHKNYDSX3:2:2120:2338:28526/1	60	+
chr6	35989916	35989917	A01177:42:HHKNYDSX3:2:2474:30906:14591	60	-
chr6	36519873	36519874	A01177:42:HHKNYDSX3:1:2558:29288:1360	60	-
chr6	38469546	38469547	A01177:42:HHKNYDSX3:2:1247:30147:16344	60	-
chr6	39246505	39246506	A01177:42:HHKNYDSX3:1:1529:24071:27305	60	+
chr6	41875901	41875902	A01177:42:HHKNYDSX3:1:1653:4643:26788	60	-
chr6	42206696	42206697	A01177:42:HHKNYDSX3:1:2558:16984:4726	60	-
chr6	42436053	42436054	A01177:42:HHKNYDSX3:1:1132:26567:22670	60	+
chr6	42836030	42836031	A01177:42:HHKNYDSX3:2:2253:2356:25676/1	60	-
chr6	43614712	43614713	A01177:42:HHKNYDSX3:2:2672:15872:19836	60	+
chr6	44226206	44226207	A01177:42:HHKNYDSX3:1:2517:15130:34804	60	+
chr6	45157966	45157967	A01177:42:HHKNYDSX3:2:2503:15176:16845/1	60	-
chr6	47390514	47390515	A01177:42:HHKNYDSX3:2:1616:12635:15045	60	-
chr6	49004901	49004902	A01177:42:HHKNYDSX3:2:2623:10221:28338	60	+
chr6	56462043	56462044	A01177:42:HHKNYDSX3:2:2438:11939:24987/1	60	+
chr6	57453954	57453955	A01177:42:HHKNYDSX3:2:2427:8712:19742/1	60	-
chr6	60393004	60393005	A01177:42:HHKNYDSX3:1:1263:5421:17550	60	+
chr6	63714826	63714827	A01177:42:HHKNYDSX3:2:2228:29912:6574/1	60	+
chr6	71503382	71503383	A01177:42:HHKNYDSX3:1:1429:8739:1501	60	-
chr6	71824625	71824626	A01177:42:HHKNYDSX3:2:2143:19280:34225/1	60	+
chr6	72254067	72254068	A01177:42:HHKNYDSX3:2:2268:13051:25535	60	+
chr6	72664444	72664445	A01177:42:HHKNYDSX3:2:2533:27290:22921/1	60	-
chr6	73042678	73042679	A01177:42:HHKNYDSX3:2:2104:15356:4288/1	60	+
chr6	73042680	73042681	A01177:42:HHKNYDSX3:2:2531:1886:24205/1	60	+
chr6	78880100	78880101	A01177:42:HHKNYDSX3:2:2318:26341:32925/1	60	-
chr6	80749261	80749262	A01177:42:HHKNYDSX3:2:1450:25545:20870	60	+
chr6	80836569	80836570	A01177:42:HHKNYDSX3:2:2307:11514:2268/1	60	+
chr6	81537680	81537681	A01177:42:HHKNYDSX3:2:1416:19370:24267	60	-
chr6	83007239	83007240	A01177:42:HHKNYDSX3:2:1677:16767:23829/1	60	+
chr6	88774497	88774498	A01177:42:HHKNYDSX3:2:1147:10149:14967	60	-
chr6	89147814	89147815	A01177:42:HHKNYDSX3:2:2266:25301:36135	60	+
chr6	90054171	90054172	A01177:42:HHKNYDSX3:1:1329:14281:21465	60	+
chr6	90342331	90342332	A01177:42:HHKNYDSX3:2:1614:5132:24032	60	-
chr6	94370800	94370801	A01177:42:HHKNYDSX3:2:2111:1380:32816/1	60	+
chr6	94510865	94510866	A01177:42:HHKNYDSX3:1:1601:20781:7044	60	-
chr6	94553762	94553763	A01177:42:HHKNYDSX3:2:2339:13358:8061/1	60	+
chr6	95243090	95243091	A01177:42:HHKNYDSX3:2:1675:14678:8625/1	60	+
chr6	95252957	95252958	A01177:42:HHKNYDSX3:2:1627:12979:3364	60	+
chr6	95282104	95282105	A01177:42:HHKNYDSX3:1:2638:32136:15405	60	-
chr6	95282105	95282106	A01177:42:HHKNYDSX3:2:1675:28320:9862/1	60	-
chr6	95895770	95895771	A01177:42:HHKNYDSX3:1:1135:8531:16892	60	+
chr6	97035728	97035729	A01177:42:HHKNYDSX3:2:1239:26747:6731	60	-
chr6	97135660	97135661	A01177:42:HHKNYDSX3:2:1678:28402:18051/1	60	-
chr6	97192918	97192919	A01177:42:HHKNYDSX3:2:2659:29595:8563/1	60	+
chr6	100591954	100591955	A01177:42:HHKNYDSX3:2:2137:11243:31641/1	60	+
chr6	101662505	101662506	A01177:42:HHKNYDSX3:2:2150:28375:2942/1	60	-
chr6	106528054	106528055	A01177:42:HHKNYDSX3:2:1675:9299:3286/1	60	+
chr6	106653682	106653683	A01177:42:HHKNYDSX3:2:1278:19660:2127	60	+
chr6	107207902	107207903	A01177:42:HHKNYDSX3:2:2164:18493:14418/1	60	-
chr6	107324322	107324323	A01177:42:HHKNYDSX3:2:2117:7681:26475/1	60	+
chr6	108397540	108397541	A01177:42:HHKNYDSX3:2:2102:18258:20744/1	60	+
chr6	110780796	110780797	A01177:42:HHKNYDSX3:1:2656:17436:32878	60	+
chr6	110847881	110847882	A01177:42:HHKNYDSX3:2:2425:17219:4194/1	60	-
chr6	111338300	111338301	A01177:42:HHKNYDSX3:2:2566:17363:20729/1	60	+
chr6	111374526	111374527	A01177:42:HHKNYDSX3:1:1110:8431:9862	60	+
chr6	111387764	111387765	A01177:42:HHKNYDSX3:2:2369:26259:26365/1	60	+
chr6	118954364	118954365	A01177:42:HHKNYDSX3:2:2169:14470:31344/1	60	-
chr6	120093997	120093998	A01177:42:HHKNYDSX3:2:2250:11134:34115/1	60	+
chr6	120167478	120167479	A01177:42:HHKNYDSX3:2:1234:11324:18349	60	+
chr6	120297363	120297364	A01177:42:HHKNYDSX3:2:2419:21097:22874/1	60	-
chr6	122839709	122839710	A01177:42:HHKNYDSX3:1:2427:32904:33395	60	-
chr6	123216988	123216989	A01177:42:HHKNYDSX3:2:2321:13675:18693/1	60	-
chr6	127015200	127015201	A01177:42:HHKNYDSX3:2:2374:5204:17675/1	60	+
chr6	127455156	127455157	A01177:42:HHKNYDSX3:2:1508:30969:5588	60	-
chr6	129454854	129454855	A01177:42:HHKNYDSX3:2:1669:27661:35618/1	60	+
chr6	129454859	129454860	A01177:42:HHKNYDSX3:2:2127:7455:4789	60	+
chr6	129554775	129554776	A01177:42:HHKNYDSX3:2:2563:9878:18756/1	60	-
chr6	132846476	132846477	A01177:42:HHKNYDSX3:1:1147:13241:23109	60	+
chr6	135394015	135394016	A01177:42:HHKNYDSX3:2:2226:25572:8140/1	60	-
chr6	135432035	135432036	A01177:42:HHKNYDSX3:2:2445:14778:32910/1	60	-
chr6	138816607	138816608	A01177:42:HHKNYDSX3:1:1178:13765:14559	60	-
[truncated: 419 more rows]
