# Supplementary material for: HIV-1 capsid stability enables inositol phosphate-independent infection of target cells and promotes integration into genes
Source: PLoS Pathog. 2023 Jun 2;19(6):e1011423. doi: 10.1371/journal.ppat.1011423 (PMC10266667; doi:10.1371/journal.ppat.1011423)
Supplement: S3 Data — (TAR.GZ) [file ppat.1011423.s014.tar.gz › IPPK_KO/CA_T200I-Q219A/Unique_hg38_integration_sites/9055-GS-0008.bed]

chr1	754821	754822	A00252:305:HG52NDSX5:1:2450:15763:12038/1	60	+
chr1	760619	760620	A00252:305:HG52NDSX5:1:1253:5629:4946/1	60	+
chr1	765390	765391	A00252:305:HG52NDSX5:1:1409:14353:29011/1	60	+
chr1	803140	803141	A00252:305:HG52NDSX5:2:1538:23900:7968/1	60	+
chr1	807843	807844	A00252:305:HG52NDSX5:2:1309:27037:12117/1	60	+
chr1	807852	807853	A00252:305:HG52NDSX5:4:1359:9480:14873	60	-
chr1	809402	809403	A00252:305:HG52NDSX5:2:1101:5602:22654/1	60	-
chr1	810850	810851	A00252:305:HG52NDSX5:1:1372:16758:13322/1	60	-
chr1	817248	817249	A00252:305:HG52NDSX5:4:1411:20220:9862	60	-
chr1	832186	832187	A00252:305:HG52NDSX5:3:1645:11568:14105	60	-
chr1	833169	833170	A00252:305:HG52NDSX5:4:2135:31412:29152/1	60	-
chr1	840006	840007	A00252:305:HG52NDSX5:1:2526:20772:24189/1	60	+
chr1	840775	840776	A00252:305:HG52NDSX5:1:1162:5737:7451	60	-
chr1	845445	845446	A00252:305:HG52NDSX5:2:1302:28248:32941/1	60	-
chr1	849017	849018	A00252:305:HG52NDSX5:1:2104:27353:12947	60	-
chr1	849018	849019	A00252:305:HG52NDSX5:4:2353:19235:22216	60	-
chr1	907348	907349	A00252:305:HG52NDSX5:1:1636:3613:22842/1	60	-
chr1	944738	944739	A00252:305:HG52NDSX5:1:2152:25843:28338	60	-
chr1	945698	945699	A00252:305:HG52NDSX5:3:1520:3450:27414/1	60	-
chr1	1012839	1012840	A00252:305:HG52NDSX5:1:1161:19633:26913/1	60	-
chr1	1012842	1012843	A00252:305:HG52NDSX5:1:2111:22345:8907/1	60	-
chr1	1044057	1044058	A00252:305:HG52NDSX5:1:1430:23249:16736	60	+
chr1	1050875	1050876	A00252:305:HG52NDSX5:1:1148:15817:24878/1	60	+
chr1	1083781	1083782	A00252:305:HG52NDSX5:1:1402:4779:6230	60	+
chr1	1097841	1097842	A00252:305:HG52NDSX5:1:1251:7120:12947/1	60	+
chr1	1098825	1098826	A00252:305:HG52NDSX5:1:1127:9932:17566	60	+
chr1	1098827	1098828	A00252:305:HG52NDSX5:3:2562:17653:29528	60	+
chr1	1100895	1100896	A00252:305:HG52NDSX5:1:1303:17987:29136/1	60	+
chr1	1222374	1222375	A00252:305:HG52NDSX5:3:1637:4788:15295/1	60	-
chr1	1222375	1222376	A00252:305:HG52NDSX5:1:2458:1759:13213/1	60	-
chr1	1257022	1257023	A00252:305:HG52NDSX5:1:1127:26892:1783/1	60	+
chr1	1262997	1262998	A00252:305:HG52NDSX5:1:1115:20066:17080/1	60	+
chr1	1263842	1263843	A00252:305:HG52NDSX5:1:1109:27462:14826/1	60	+
chr1	1266047	1266048	A00252:305:HG52NDSX5:1:1103:8296:19586/1	60	+
chr1	1266093	1266094	A00252:305:HG52NDSX5:1:1172:18973:36260/1	60	-
chr1	1270112	1270113	A00252:305:HG52NDSX5:2:2565:15628:29465/1	60	+
chr1	1271917	1271918	A00252:305:HG52NDSX5:1:2478:7672:33692	60	-
chr1	1271919	1271920	A00252:305:HG52NDSX5:2:2445:30454:35728	60	-
chr1	1276132	1276133	A00252:305:HG52NDSX5:3:2627:12020:16799	60	-
chr1	1276381	1276382	A00252:305:HG52NDSX5:1:1271:10818:32033	60	-
chr1	1276471	1276472	A00252:305:HG52NDSX5:1:1118:10086:18114/1	60	-
chr1	1315442	1315443	A00252:305:HG52NDSX5:2:1253:25527:2675/1	60	+
chr1	1316458	1316459	A00252:305:HG52NDSX5:2:1444:11993:22044/1	60	+
chr1	1317676	1317677	A00252:305:HG52NDSX5:1:1140:25265:20322	60	-
chr1	1317734	1317735	A00252:305:HG52NDSX5:1:1554:9037:27508/1	60	+
chr1	1318456	1318457	A00252:305:HG52NDSX5:2:1438:29559:30170/1	60	+
chr1	1318531	1318532	A00252:305:HG52NDSX5:2:2166:16016:26099/1	60	+
chr1	1319906	1319907	A00252:305:HG52NDSX5:2:2106:27525:20572/1	60	+
chr1	1319907	1319908	A00252:305:HG52NDSX5:1:1111:15691:33865/1	60	+
chr1	1319909	1319910	A00252:305:HG52NDSX5:1:1408:21956:20572/1	60	+
chr1	1385072	1385073	A00252:305:HG52NDSX5:1:1305:3079:4100/1	60	-
chr1	1385472	1385473	A00252:305:HG52NDSX5:1:1112:22064:34006/1	60	+
chr1	1386456	1386457	A00252:305:HG52NDSX5:1:1570:16333:28933/1	60	+
chr1	1391110	1391111	A00252:305:HG52NDSX5:1:1153:2392:20353/1	60	+
chr1	1391113	1391114	A00252:305:HG52NDSX5:1:1142:14479:33082/1	60	-
chr1	1392590	1392591	A00252:305:HG52NDSX5:1:1103:23538:11725/1	60	+
chr1	1392880	1392881	A00252:305:HG52NDSX5:1:1178:6334:10113/1	60	-
chr1	1393171	1393172	A00252:305:HG52NDSX5:1:2316:3125:7529	60	-
chr1	1394324	1394325	A00252:305:HG52NDSX5:1:1641:14407:22467/1	60	+
chr1	1394852	1394853	A00252:305:HG52NDSX5:4:2257:7762:2127	60	-
chr1	1394920	1394921	A00252:305:HG52NDSX5:1:1369:18909:18834/1	60	+
chr1	1395308	1395309	A00252:305:HG52NDSX5:1:1222:5656:8312/1	60	-
chr1	1395501	1395502	A00252:305:HG52NDSX5:1:1508:20980:19539/1	60	-
chr1	1395852	1395853	A00252:305:HG52NDSX5:1:1112:5186:37027/1	60	+
chr1	1397087	1397088	A00252:305:HG52NDSX5:1:1115:25744:18584/1	60	+
chr1	1404189	1404190	A00252:305:HG52NDSX5:1:1213:24695:21496/1	60	+
chr1	1405461	1405462	A00252:305:HG52NDSX5:1:1217:6831:35493/1	60	+
chr1	1446542	1446543	A00252:305:HG52NDSX5:1:2228:27751:22247/1	60	-
chr1	1476964	1476965	A00252:305:HG52NDSX5:1:1167:21323:27273/1	60	-
chr1	1484724	1484725	A00252:305:HG52NDSX5:1:1505:30644:34428	60	-
chr1	1487727	1487728	A00252:305:HG52NDSX5:4:2368:25346:9972	60	-
chr1	1487734	1487735	A00252:305:HG52NDSX5:1:1128:4589:9345/1	60	+
chr1	1488240	1488241	A00252:305:HG52NDSX5:1:1378:12635:15076/1	60	+
chr1	1514356	1514357	A00252:305:HG52NDSX5:1:1164:17635:17315/1	60	+
chr1	1515272	1515273	A00252:305:HG52NDSX5:1:1628:4517:3552/1	60	-
chr1	1560558	1560559	A00252:305:HG52NDSX5:1:1345:2691:20588/1	60	+
chr1	1561666	1561667	A00252:305:HG52NDSX5:2:2470:13259:26804	60	+
chr1	1569533	1569534	A00252:305:HG52NDSX5:1:1220:18502:12587/1	60	-
chr1	1569725	1569726	A00252:305:HG52NDSX5:1:1520:25626:27524/1	60	-
chr1	1571706	1571707	A00252:305:HG52NDSX5:1:1255:3784:27618	60	-
chr1	1573977	1573978	A00252:305:HG52NDSX5:1:1146:4942:18787/1	60	+
chr1	1644877	1644878	A00252:305:HG52NDSX5:1:1160:19298:14904/1	60	+
chr1	1653790	1653791	A00252:305:HG52NDSX5:1:1557:4987:26130/1	60	+
chr1	1654161	1654162	A00252:305:HG52NDSX5:1:2143:15691:7498	60	-
chr1	1655348	1655349	A00252:305:HG52NDSX5:1:1356:20808:29011	60	-
chr1	1655670	1655671	A00252:305:HG52NDSX5:2:1558:29794:22717/1	60	-
chr1	1656031	1656032	A00252:305:HG52NDSX5:1:1152:9679:16094/1	60	+
chr1	1684286	1684287	A00252:305:HG52NDSX5:1:1105:23249:36620/1	60	+
chr1	1690147	1690148	A00252:305:HG52NDSX5:1:1358:27172:10128	60	-
chr1	1716109	1716110	A00252:305:HG52NDSX5:3:1530:26214:9408	60	-
chr1	1721468	1721469	A00252:305:HG52NDSX5:1:1220:30526:27586/1	60	+
chr1	1762685	1762686	A00252:305:HG52NDSX5:2:1409:31819:22467	60	+
chr1	1777037	1777038	A00252:305:HG52NDSX5:1:2576:4363:19382/1	60	+
chr1	1793459	1793460	A00252:305:HG52NDSX5:3:1528:26702:15640/1	60	-
chr1	1799602	1799603	A00252:305:HG52NDSX5:1:1310:3784:17472/1	60	+
chr1	1804403	1804404	A00252:305:HG52NDSX5:1:2342:27299:29669/1	60	-
chr1	1804405	1804406	A00252:305:HG52NDSX5:1:1301:4670:1689	60	-
chr1	1808274	1808275	A00252:305:HG52NDSX5:4:2123:6650:19179	60	-
chr1	1808462	1808463	A00252:305:HG52NDSX5:1:1567:30092:21230/1	60	+
chr1	1809430	1809431	A00252:305:HG52NDSX5:1:1146:22001:16517/1	60	+
chr1	1813398	1813399	A00252:305:HG52NDSX5:1:1140:18521:34538/1	60	-
chr1	1813692	1813693	A00252:305:HG52NDSX5:1:2658:25102:6417/1	60	+
chr1	1820757	1820758	A00252:305:HG52NDSX5:1:1146:18041:12884/1	60	+
chr1	1821019	1821020	A00252:305:HG52NDSX5:1:1176:26115:35759/1	60	-
chr1	1821909	1821910	A00252:305:HG52NDSX5:1:2148:20410:21684/1	60	+
chr1	1823984	1823985	A00252:305:HG52NDSX5:3:1371:18864:5384/1	60	-
chr1	1825202	1825203	A00252:305:HG52NDSX5:3:1153:2989:33442	60	-
chr1	1831944	1831945	A00252:305:HG52NDSX5:1:1278:10321:10347/1	60	-
chr1	1835519	1835520	A00252:305:HG52NDSX5:1:1157:12066:26991/1	60	+
chr1	1835521	1835522	A00252:305:HG52NDSX5:2:2650:6090:21684	60	+
chr1	1839956	1839957	A00252:305:HG52NDSX5:2:1312:4752:16861/1	60	-
chr1	1841371	1841372	A00252:305:HG52NDSX5:1:1135:13033:4523/1	60	+
chr1	1841372	1841373	A00252:305:HG52NDSX5:2:2650:16278:13182	60	+
chr1	1853834	1853835	A00252:305:HG52NDSX5:3:1674:1145:16000	60	+
chr1	1873530	1873531	A00252:305:HG52NDSX5:2:2133:15763:21527	60	-
chr1	1878207	1878208	A00252:305:HG52NDSX5:2:2218:24542:23171	60	-
chr1	1885761	1885762	A00252:305:HG52NDSX5:3:1511:9064:2910	60	+
chr1	2244585	2244586	A00252:305:HG52NDSX5:1:1529:17969:17675/1	60	-
chr1	2246272	2246273	A00252:305:HG52NDSX5:2:2125:10710:12367	60	-
chr1	2306919	2306920	A00252:305:HG52NDSX5:2:1455:12400:27258/1	60	+
chr1	2307605	2307606	A00252:305:HG52NDSX5:3:1436:2130:33959/1	60	-
chr1	2307606	2307607	A00252:305:HG52NDSX5:2:1429:29966:3787/1	60	-
chr1	2307607	2307608	A00252:305:HG52NDSX5:1:1542:25455:7748/1	60	-
chr1	2403781	2403782	A00252:305:HG52NDSX5:1:2456:19868:34272/1	60	+
chr1	3648775	3648776	A00252:305:HG52NDSX5:1:1338:8929:24565/1	60	+
chr1	3778821	3778822	A00252:305:HG52NDSX5:4:2442:29279:10050/1	60	-
chr1	5909297	5909298	A00252:305:HG52NDSX5:1:1173:21287:11772/1	60	+
chr1	6232643	6232644	A00252:305:HG52NDSX5:1:1333:5909:1235	60	-
chr1	6293347	6293348	A00252:305:HG52NDSX5:4:2407:16767:27305/1	60	-
chr1	6538175	6538176	A00252:305:HG52NDSX5:2:1618:24505:31344/1	60	+
chr1	6541987	6541988	A00252:305:HG52NDSX5:1:1340:9209:36699/1	60	-
chr1	6689195	6689196	A00252:305:HG52NDSX5:1:1119:15076:31109/1	60	-
chr1	6790305	6790306	A00252:305:HG52NDSX5:3:1214:16378:6621/1	60	-
chr1	6792904	6792905	A00252:305:HG52NDSX5:1:1154:12445:34225/1	60	+
chr1	6822575	6822576	A00252:305:HG52NDSX5:3:1260:30734:11068	60	+
chr1	6835949	6835950	A00252:305:HG52NDSX5:1:2203:18005:11443	60	-
chr1	6887678	6887679	A00252:305:HG52NDSX5:3:1140:28339:7921	60	-
chr1	8382341	8382342	A00252:305:HG52NDSX5:2:2604:5430:17597	60	-
chr1	8382343	8382344	A00252:305:HG52NDSX5:1:1345:18511:6652/1	60	-
chr1	8407963	8407964	A00252:305:HG52NDSX5:1:1266:19054:11663/1	60	-
chr1	8538279	8538280	A00252:305:HG52NDSX5:1:1232:4237:24737/1	60	+
chr1	8545485	8545486	A00252:305:HG52NDSX5:1:2377:9290:21652/1	60	+
chr1	8547871	8547872	A00252:305:HG52NDSX5:4:1603:14127:8672/1	60	+
chr1	8571385	8571386	A00252:305:HG52NDSX5:1:1159:26386:6386/1	60	-
chr1	8575581	8575582	A00252:305:HG52NDSX5:1:1329:21097:13636/1	60	+
chr1	8575982	8575983	A00252:305:HG52NDSX5:4:1403:24686:5071	60	-
chr1	8612628	8612629	A00252:305:HG52NDSX5:2:1323:5909:9752/1	60	+
chr1	8624440	8624441	A00252:305:HG52NDSX5:1:2153:26151:13275/1	60	+
chr1	8638331	8638332	A00252:305:HG52NDSX5:2:1568:2609:20165	60	-
chr1	8645194	8645195	A00252:305:HG52NDSX5:1:1422:11876:16329/1	60	+
chr1	8670527	8670528	A00252:305:HG52NDSX5:2:1133:29134:2096/1	60	+
chr1	8687802	8687803	A00252:305:HG52NDSX5:1:1278:6714:12587/1	60	-
chr1	8693877	8693878	A00252:305:HG52NDSX5:1:1143:21169:14074/1	60	+
chr1	8722576	8722577	A00252:305:HG52NDSX5:3:1224:24361:21543	60	-
chr1	8750234	8750235	A00252:305:HG52NDSX5:1:1114:14118:11537/1	60	+
chr1	8765379	8765380	A00252:305:HG52NDSX5:1:2212:25048:22733	60	-
chr1	8769731	8769732	A00252:305:HG52NDSX5:2:2553:23176:17581/1	60	+
chr1	8769750	8769751	A00252:305:HG52NDSX5:1:1409:28501:11898	60	-
chr1	8776657	8776658	A00252:305:HG52NDSX5:1:1176:5023:13135/1	60	+
chr1	8788566	8788567	A00252:305:HG52NDSX5:3:1571:9661:31720	60	+
chr1	8811019	8811020	A00252:305:HG52NDSX5:1:1657:4083:11005/1	60	-
chr1	8876146	8876147	A00252:305:HG52NDSX5:1:1144:11496:13197/1	60	-
chr1	9017815	9017816	A00252:305:HG52NDSX5:2:2326:8558:12774/1	60	-
chr1	9252419	9252420	A00252:305:HG52NDSX5:3:2346:7256:6480/1	60	-
chr1	9550436	9550437	A00252:305:HG52NDSX5:1:1125:27118:36714/1	60	-
chr1	9565418	9565419	A00252:305:HG52NDSX5:3:1534:24288:27868	60	+
chr1	9565420	9565421	A00252:305:HG52NDSX5:4:1505:32506:36119	60	+
chr1	9752827	9752828	A00252:305:HG52NDSX5:3:2505:13087:34053/1	60	-
chr1	9806186	9806187	A00252:305:HG52NDSX5:1:1131:7328:17253/1	60	-
chr1	9819882	9819883	A00252:305:HG52NDSX5:1:1542:18855:31673/1	60	+
chr1	10098883	10098884	A00252:305:HG52NDSX5:1:2171:19705:25034/1	60	-
chr1	10119594	10119595	A00252:305:HG52NDSX5:1:1216:5141:8390/1	60	+
chr1	10126109	10126110	A00252:305:HG52NDSX5:3:1262:16052:19993	60	+
chr1	10232228	10232229	A00252:305:HG52NDSX5:1:1403:3070:29450/1	60	-
chr1	10262350	10262351	A00252:305:HG52NDSX5:1:2552:5629:3474/1	60	-
chr1	10282239	10282240	A00252:305:HG52NDSX5:1:2303:15474:15608	60	+
chr1	10284036	10284037	A00252:305:HG52NDSX5:2:1357:25880:11240	60	-
chr1	10291798	10291799	A00252:305:HG52NDSX5:2:1266:23909:24111/1	60	+
chr1	10293984	10293985	A00252:305:HG52NDSX5:1:1558:18801:10003/1	60	+
chr1	10326755	10326756	A00252:305:HG52NDSX5:3:2257:13467:22999/1	60	+
chr1	10347293	10347294	A00252:305:HG52NDSX5:1:1344:14507:34569/1	60	+
chr1	10365439	10365440	A00252:305:HG52NDSX5:1:1126:10429:31078	60	+
chr1	10467882	10467883	A00252:305:HG52NDSX5:1:1128:19199:32205/1	60	+
chr1	10480965	10480966	A00252:305:HG52NDSX5:1:1451:5367:25316/1	60	+
chr1	10482347	10482348	A00252:305:HG52NDSX5:1:1636:6677:35070	60	-
chr1	10568830	10568831	A00252:305:HG52NDSX5:2:1212:10972:36151	60	+
chr1	10580900	10580901	A00252:305:HG52NDSX5:1:1675:6470:35806/1	60	+
chr1	10581110	10581111	A00252:305:HG52NDSX5:2:2351:17083:1548/1	60	-
chr1	10581112	10581113	A00252:305:HG52NDSX5:2:1477:25816:21997	60	-
chr1	10585541	10585542	A00252:305:HG52NDSX5:1:1127:15456:11068/1	60	+
chr1	10606102	10606103	A00252:305:HG52NDSX5:1:1156:26467:2268/1	60	+
chr1	11025895	11025896	A00252:305:HG52NDSX5:1:1142:10945:20134	60	-
chr1	11109268	11109269	A00252:305:HG52NDSX5:1:1453:3188:5134/1	60	-
chr1	11110468	11110469	A00252:305:HG52NDSX5:2:1544:19840:31031/1	60	+
chr1	11214754	11214755	A00252:305:HG52NDSX5:1:1632:8820:35023	60	-
chr1	11220546	11220547	A00252:305:HG52NDSX5:2:1134:21649:27618/1	60	-
chr1	11223117	11223118	A00252:305:HG52NDSX5:3:2602:31512:26349	60	-
chr1	11279005	11279006	A00252:305:HG52NDSX5:1:2637:17852:23860/1	60	+
chr1	11411809	11411810	A00252:305:HG52NDSX5:3:2146:32696:33004	60	+
chr1	11706035	11706036	A00252:305:HG52NDSX5:4:2462:15736:11428	60	+
chr1	11816635	11816636	A00252:305:HG52NDSX5:1:1130:20781:19413	60	-
chr1	12065173	12065174	A00252:305:HG52NDSX5:1:1456:9037:20901	60	-
chr1	12268237	12268238	A00252:305:HG52NDSX5:4:1153:8260:11130/1	60	+
chr1	12309147	12309148	A00252:305:HG52NDSX5:1:1149:2636:21057	60	-
chr1	12335831	12335832	A00252:305:HG52NDSX5:1:1417:10610:9815/1	60	-
chr1	12344752	12344753	A00252:305:HG52NDSX5:1:1250:2799:22936/1	60	+
chr1	12348078	12348079	A00252:305:HG52NDSX5:3:1338:24099:15859	60	-
chr1	12348610	12348611	A00252:305:HG52NDSX5:4:1409:28320:29277	60	-
chr1	12356128	12356129	A00252:305:HG52NDSX5:3:2103:23339:26663	60	-
chr1	12362635	12362636	A00252:305:HG52NDSX5:1:1222:11794:32941/1	60	+
chr1	12364705	12364706	A00252:305:HG52NDSX5:1:1314:12138:23484/1	60	+
chr1	12371864	12371865	A00252:305:HG52NDSX5:1:2354:18801:17738/1	60	+
chr1	12372449	12372450	A00252:305:HG52NDSX5:3:1362:17400:9674	60	-
chr1	12381149	12381150	A00252:305:HG52NDSX5:1:1126:3405:16814/1	60	+
chr1	12407994	12407995	A00252:305:HG52NDSX5:3:1436:26196:15577/1	60	+
chr1	12482551	12482552	A00252:305:HG52NDSX5:1:2246:23095:14935	60	-
chr1	12882764	12882765	A00252:305:HG52NDSX5:4:1361:32588:18067	60	+
chr1	13481186	13481187	A00252:305:HG52NDSX5:2:1141:19587:36448/1	60	+
chr1	13736443	13736444	A00252:305:HG52NDSX5:1:1122:20952:6840/1	60	+
chr1	15192699	15192700	A00252:305:HG52NDSX5:1:2460:11017:21981	60	+
chr1	15622988	15622989	A00252:305:HG52NDSX5:3:2506:31783:33301/1	60	-
chr1	15627605	15627606	A00252:305:HG52NDSX5:1:1240:29613:6496/1	60	+
chr1	15640797	15640798	A00252:305:HG52NDSX5:1:1346:16532:11334	60	+
chr1	15856891	15856892	A00252:305:HG52NDSX5:2:1223:9182:2613/1	60	-
chr1	15861350	15861351	A00252:305:HG52NDSX5:3:2574:20726:19194	60	-
chr1	15877667	15877668	A00252:305:HG52NDSX5:1:1111:15103:15624/1	60	+
chr1	15912537	15912538	A00252:305:HG52NDSX5:1:1125:26115:5040/1	60	+
chr1	15913699	15913700	A00252:305:HG52NDSX5:1:1147:15266:2315/1	60	+
chr1	16253063	16253064	A00252:305:HG52NDSX5:1:1601:12798:34554	60	-
chr1	16295281	16295282	A00252:305:HG52NDSX5:1:1105:30517:5807/1	60	+
chr1	16313788	16313789	A00252:305:HG52NDSX5:1:1114:2817:26349/1	60	+
chr1	16317061	16317062	A00252:305:HG52NDSX5:2:1334:32199:18897	60	-
chr1	16319596	16319597	A00252:305:HG52NDSX5:2:1302:15781:18959/1	60	+
chr1	16348923	16348924	A00252:305:HG52NDSX5:4:2655:27887:27680	60	-
chr1	18694365	18694366	A00252:305:HG52NDSX5:3:2460:12988:35258/1	60	-
chr1	18921770	18921771	A00252:305:HG52NDSX5:2:1265:23023:20854/1	60	+
chr1	18943660	18943661	A00252:305:HG52NDSX5:1:2238:17535:9972/1	60	+
chr1	19110089	19110090	A00252:305:HG52NDSX5:1:2301:8567:32174/1	60	-
chr1	19131277	19131278	A00252:305:HG52NDSX5:1:1115:8576:7921/1	60	+
chr1	19134460	19134461	A00252:305:HG52NDSX5:1:2252:23628:21026/1	60	-
chr1	19136125	19136126	A00252:305:HG52NDSX5:3:2424:31693:23750/1	60	+
chr1	19151597	19151598	A00252:305:HG52NDSX5:1:1210:2456:18051	60	+
chr1	19157184	19157185	A00252:305:HG52NDSX5:2:1425:31675:16016	60	+
chr1	19169277	19169278	A00252:305:HG52NDSX5:2:1646:25057:37059/1	60	-
chr1	19184787	19184788	A00252:305:HG52NDSX5:1:1649:10339:4648/1	60	+
chr1	19190165	19190166	A00252:305:HG52NDSX5:4:1164:17327:6950	60	-
chr1	19203536	19203537	A00252:305:HG52NDSX5:4:2360:26087:3396/1	60	-
chr1	19293569	19293570	A00252:305:HG52NDSX5:1:2205:8820:33270/1	60	+
chr1	19389601	19389602	A00252:305:HG52NDSX5:1:1207:16902:11350/1	60	+
chr1	19462232	19462233	A00252:305:HG52NDSX5:1:1541:21070:35477	60	-
chr1	19462340	19462341	A00252:305:HG52NDSX5:1:2115:3965:7420	60	-
chr1	19889201	19889202	A00252:305:HG52NDSX5:1:1108:23574:32142/1	60	+
chr1	20748042	20748043	A00252:305:HG52NDSX5:1:1203:16676:18098/1	60	+
chr1	20753312	20753313	A00252:305:HG52NDSX5:2:1656:10185:10958	60	+
chr1	20767804	20767805	A00252:305:HG52NDSX5:1:1616:30951:1892/1	60	-
chr1	20772854	20772855	A00252:305:HG52NDSX5:2:1537:16405:19852/1	60	+
chr1	20777493	20777494	A00252:305:HG52NDSX5:2:1242:17318:16799/1	60	+
chr1	20891034	20891035	A00252:305:HG52NDSX5:3:2625:7817:27117/1	60	+
chr1	20900011	20900012	A00252:305:HG52NDSX5:1:1118:21947:36996/1	60	+
chr1	20935989	20935990	A00252:305:HG52NDSX5:3:1632:10285:18364	60	-
chr1	20944242	20944243	A00252:305:HG52NDSX5:1:1543:18322:8108/1	60	-
chr1	20945117	20945118	A00252:305:HG52NDSX5:3:1640:11550:26976	60	-
chr1	20947627	20947628	A00252:305:HG52NDSX5:3:2431:25690:2174/1	60	-
chr1	20979057	20979058	A00252:305:HG52NDSX5:1:1574:27597:14184/1	60	-
chr1	20990044	20990045	A00252:305:HG52NDSX5:1:1256:16767:14246/1	60	+
chr1	20990045	20990046	A00252:305:HG52NDSX5:4:2366:1886:25457	60	+
chr1	20993290	20993291	A00252:305:HG52NDSX5:1:1433:29939:5024/1	60	+
chr1	21000503	21000504	A00252:305:HG52NDSX5:3:2670:22679:4413/1	60	+
chr1	21006466	21006467	A00252:305:HG52NDSX5:2:2223:6994:36088/1	60	-
chr1	21012306	21012307	A00252:305:HG52NDSX5:2:1117:23312:19382	60	+
chr1	21049443	21049444	A00252:305:HG52NDSX5:1:1475:4707:15280/1	60	-
chr1	21059837	21059838	A00252:305:HG52NDSX5:1:1123:23357:19085/1	60	+
chr1	21064591	21064592	A00252:305:HG52NDSX5:4:2434:5529:34428/1	60	-
chr1	21089419	21089420	A00252:305:HG52NDSX5:1:1272:30418:20102/1	60	-
chr1	21100263	21100264	A00252:305:HG52NDSX5:1:1201:31259:25379/1	60	+
chr1	21111657	21111658	A00252:305:HG52NDSX5:1:1378:9652:2644/1	60	-
chr1	21150426	21150427	A00252:305:HG52NDSX5:1:1429:9444:27023/1	60	-
chr1	21150834	21150835	A00252:305:HG52NDSX5:2:2209:25093:31172	60	+
chr1	21400541	21400542	A00252:305:HG52NDSX5:2:2126:9552:2347	60	-
chr1	21502208	21502209	A00252:305:HG52NDSX5:1:1404:6696:6073	60	-
chr1	21502209	21502210	A00252:305:HG52NDSX5:2:1377:10438:24987/1	60	-
chr1	21685350	21685351	A00252:305:HG52NDSX5:3:1532:30038:4883	60	+
chr1	21706980	21706981	A00252:305:HG52NDSX5:3:2155:16378:32330	60	-
chr1	21728467	21728468	A00252:305:HG52NDSX5:1:1330:17598:19038/1	60	-
chr1	21738650	21738651	A00252:305:HG52NDSX5:2:1473:4408:35900/1	60	+
chr1	22032720	22032721	A00252:305:HG52NDSX5:1:1106:6876:29528/1	60	+
chr1	22083718	22083719	A00252:305:HG52NDSX5:3:2304:27977:13996	60	-
chr1	22090196	22090197	A00252:305:HG52NDSX5:2:1353:5023:26162	60	-
chr1	22099632	22099633	A00252:305:HG52NDSX5:2:2507:24243:31266	60	-
chr1	22456790	22456791	A00252:305:HG52NDSX5:1:1356:21992:25426/1	60	-
chr1	22615332	22615333	A00252:305:HG52NDSX5:2:1236:27986:2174/1	60	+
chr1	23030647	23030648	A00252:305:HG52NDSX5:1:2373:8513:23563/1	60	-
chr1	23040913	23040914	A00252:305:HG52NDSX5:3:1411:28800:8500	60	-
chr1	23043749	23043750	A00252:305:HG52NDSX5:1:1320:20989:16673/1	60	+
chr1	23048228	23048229	A00252:305:HG52NDSX5:1:1657:2980:34648/1	60	-
chr1	23054043	23054044	A00252:305:HG52NDSX5:1:2269:10239:12273	60	+
chr1	23289556	23289557	A00252:305:HG52NDSX5:1:1654:6668:21308/1	60	+
chr1	23304528	23304529	A00252:305:HG52NDSX5:2:2342:32362:22717	60	-
chr1	23308764	23308765	A00252:305:HG52NDSX5:1:1148:19108:28385/1	60	+
chr1	23314039	23314040	A00252:305:HG52NDSX5:3:2635:8097:10441	60	+
chr1	23314259	23314260	A00252:305:HG52NDSX5:1:1360:8540:28087/1	60	+
chr1	23341556	23341557	A00252:305:HG52NDSX5:1:1325:13051:9690/1	60	-
chr1	23414637	23414638	A00252:305:HG52NDSX5:2:2561:9326:17237/1	60	+
chr1	23969735	23969736	A00252:305:HG52NDSX5:4:2651:29595:8625	60	+
chr1	24390592	24390593	A00252:305:HG52NDSX5:4:2372:10131:7263/1	60	+
chr1	24514009	24514010	A00252:305:HG52NDSX5:1:2428:23791:36401/1	60	+
chr1	24655647	24655648	A00252:305:HG52NDSX5:1:1209:28791:28056/1	60	-
chr1	24671096	24671097	A00252:305:HG52NDSX5:3:1231:16893:17754/1	60	+
chr1	25341729	25341730	A00252:305:HG52NDSX5:1:2348:28013:30624/1	60	-
chr1	25343106	25343107	A00252:305:HG52NDSX5:1:2620:4282:24439/1	60	+
chr1	25353135	25353136	A00252:305:HG52NDSX5:4:1351:6460:10958/1	60	-
chr1	25359402	25359403	A00252:305:HG52NDSX5:2:2529:26973:34460/1	60	+
chr1	25434957	25434958	A00252:305:HG52NDSX5:2:1571:12545:35524	60	+
chr1	25467069	25467070	A00252:305:HG52NDSX5:2:2416:3007:19445/1	60	-
chr1	25473825	25473826	A00252:305:HG52NDSX5:2:1147:16740:11631/1	60	-
chr1	25476281	25476282	A00252:305:HG52NDSX5:1:1113:5819:15922/1	60	+
chr1	25478757	25478758	A00252:305:HG52NDSX5:1:1144:9932:24956	60	-
chr1	25479879	25479880	A00252:305:HG52NDSX5:2:1172:13648:16673/1	60	-
chr1	25491481	25491482	A00252:305:HG52NDSX5:1:1109:20464:12164/1	60	+
chr1	25687185	25687186	A00252:305:HG52NDSX5:2:1478:28745:12164/1	60	-
chr1	25831835	25831836	A00252:305:HG52NDSX5:1:1222:4951:13260	60	+
chr1	25965338	25965339	A00252:305:HG52NDSX5:1:1325:20085:11193/1	60	+
chr1	26124224	26124225	A00252:305:HG52NDSX5:1:1203:21820:5337/1	60	+
chr1	26246262	26246263	A00252:305:HG52NDSX5:1:2311:19027:17910/1	60	-
chr1	26261459	26261460	A00252:305:HG52NDSX5:2:1237:6162:16799/1	60	+
chr1	26261467	26261468	A00252:305:HG52NDSX5:1:1263:23393:6464/1	60	+
chr1	26386454	26386455	A00252:305:HG52NDSX5:4:1617:29089:5055	60	+
chr1	26438268	26438269	A00252:305:HG52NDSX5:1:2640:14317:32080	60	-
chr1	26448821	26448822	A00252:305:HG52NDSX5:1:1230:21911:24126/1	60	+
chr1	26448823	26448824	A00252:305:HG52NDSX5:2:1442:12662:25332	60	+
chr1	26455113	26455114	A00252:305:HG52NDSX5:1:1539:14850:21167/1	60	+
chr1	26455381	26455382	A00252:305:HG52NDSX5:3:1501:21956:12273	60	-
chr1	26455383	26455384	A00252:305:HG52NDSX5:1:1140:18276:17895/1	60	-
chr1	26484398	26484399	A00252:305:HG52NDSX5:1:1676:12897:1376/1	60	-
chr1	26553426	26553427	A00252:305:HG52NDSX5:1:2304:28438:6965	60	-
chr1	26710813	26710814	A00252:305:HG52NDSX5:1:1132:21242:2519/1	60	+
chr1	26719864	26719865	A00252:305:HG52NDSX5:1:1535:8811:21167	60	-
chr1	26739532	26739533	A00252:305:HG52NDSX5:2:1118:10438:3035/1	60	-
chr1	26846066	26846067	A00252:305:HG52NDSX5:1:1160:12554:5165/1	60	+
chr1	26927728	26927729	A00252:305:HG52NDSX5:1:1556:15772:36072	60	-
chr1	26929626	26929627	A00252:305:HG52NDSX5:1:1427:21197:6856	60	-
chr1	27015401	27015402	A00252:305:HG52NDSX5:1:1521:21043:25880/1	60	-
chr1	27415338	27415339	A00252:305:HG52NDSX5:1:1135:16251:24690/1	60	+
chr1	27442929	27442930	A00252:305:HG52NDSX5:1:1205:3079:32064/1	60	-
chr1	27473217	27473218	A00252:305:HG52NDSX5:1:1566:26793:17018/1	60	-
chr1	27475312	27475313	A00252:305:HG52NDSX5:1:1253:7211:18082/1	60	-
chr1	27477516	27477517	A00252:305:HG52NDSX5:1:1406:4291:27398/1	60	+
chr1	27480666	27480667	A00252:305:HG52NDSX5:1:1466:8160:34319/1	60	+
chr1	27481696	27481697	A00252:305:HG52NDSX5:1:2514:14470:35415/1	60	+
chr1	27641401	27641402	A00252:305:HG52NDSX5:3:1344:9887:29293/1	60	+
chr1	27654603	27654604	A00252:305:HG52NDSX5:1:2339:16007:11992/1	60	+
chr1	27754596	27754597	A00252:305:HG52NDSX5:1:1108:14416:13557/1	60	-
chr1	27756257	27756258	A00252:305:HG52NDSX5:4:1156:13539:15452/1	60	-
chr1	27782781	27782782	A00252:305:HG52NDSX5:1:1178:10411:25191/1	60	-
chr1	27793682	27793683	A00252:305:HG52NDSX5:1:1243:3215:29168/1	60	+
chr1	27794228	27794229	A00252:305:HG52NDSX5:1:1352:19479:4288/1	60	+
chr1	27797987	27797988	A00252:305:HG52NDSX5:4:1645:24370:13949/1	60	+
chr1	27901344	27901345	A00252:305:HG52NDSX5:2:1462:17490:6574	60	+
chr1	27908535	27908536	A00252:305:HG52NDSX5:1:2364:21061:25128	60	-
chr1	28012271	28012272	A00252:305:HG52NDSX5:1:1441:16297:3223/1	60	+
chr1	28025545	28025546	A00252:305:HG52NDSX5:1:1343:24542:7075/1	60	-
chr1	28028011	28028012	A00252:305:HG52NDSX5:1:2677:1226:11851/1	60	-
chr1	28032580	28032581	A00252:305:HG52NDSX5:2:2605:21287:35446	60	-
chr1	28034571	28034572	A00252:305:HG52NDSX5:1:1501:29749:17190/1	60	+
chr1	28038263	28038264	A00252:305:HG52NDSX5:1:2206:18222:2362	60	+
chr1	28046187	28046188	A00252:305:HG52NDSX5:1:1348:4146:15875/1	60	-
chr1	28047778	28047779	A00252:305:HG52NDSX5:4:2146:10908:11459	60	+
chr1	28052428	28052429	A00252:305:HG52NDSX5:2:1564:5936:3317/1	60	+
chr1	28053095	28053096	A00252:305:HG52NDSX5:1:2563:19623:4100	60	+
chr1	28054664	28054665	A00252:305:HG52NDSX5:2:2118:24099:10191/1	60	+
chr1	28055046	28055047	A00252:305:HG52NDSX5:1:2404:12943:3458/1	60	+
chr1	28059751	28059752	A00252:305:HG52NDSX5:4:1464:28348:27132	60	+
chr1	28067344	28067345	A00252:305:HG52NDSX5:1:1363:18195:35509/1	60	+
chr1	28070431	28070432	A00252:305:HG52NDSX5:2:1543:10565:19476/1	60	+
chr1	28227568	28227569	A00252:305:HG52NDSX5:2:2663:31693:11350	60	-
chr1	28240532	28240533	A00252:305:HG52NDSX5:1:1106:13648:15201/1	60	+
chr1	28269127	28269128	A00252:305:HG52NDSX5:1:1666:24135:15076	60	-
chr1	28277833	28277834	A00252:305:HG52NDSX5:4:1164:10041:3286	60	-
chr1	28396037	28396038	A00252:305:HG52NDSX5:1:1264:15709:23938/1	60	+
chr1	28396785	28396786	A00252:305:HG52NDSX5:3:1140:9652:26506/1	60	+
chr1	28397475	28397476	A00252:305:HG52NDSX5:2:2678:1136:16078	60	-
chr1	28406216	28406217	A00252:305:HG52NDSX5:1:1376:25292:17018	60	-
chr1	28416387	28416388	A00252:305:HG52NDSX5:1:2341:24415:30499	60	-
chr1	28423787	28423788	A00252:305:HG52NDSX5:1:1671:16288:26569/1	60	-
chr1	28434966	28434967	A00252:305:HG52NDSX5:1:1627:8386:20337/1	60	-
chr1	28437646	28437647	A00252:305:HG52NDSX5:2:1663:6822:20478	60	-
chr1	28488922	28488923	A00252:305:HG52NDSX5:1:1334:8187:23719/1	60	+
chr1	28488923	28488924	A00252:305:HG52NDSX5:2:1170:30807:3959	60	+
chr1	28563561	28563562	A00252:305:HG52NDSX5:1:1103:7428:27101/1	60	+
chr1	28574925	28574926	A00252:305:HG52NDSX5:1:1377:15835:27508/1	60	+
chr1	28691023	28691024	A00252:305:HG52NDSX5:4:1544:13413:4366/1	60	-
chr1	28703927	28703928	A00252:305:HG52NDSX5:1:1339:11623:3615/1	60	+
chr1	28755454	28755455	A00252:305:HG52NDSX5:1:1153:25482:6417/1	60	-
chr1	28763543	28763544	A00252:305:HG52NDSX5:3:1655:11858:1986/1	60	-
chr1	28764584	28764585	A00252:305:HG52NDSX5:2:1309:24198:9956/1	60	+
chr1	28962688	28962689	A00252:305:HG52NDSX5:2:1550:26431:6840/1	60	+
chr1	29047411	29047412	A00252:305:HG52NDSX5:4:1573:24352:20932/1	60	-
chr1	29053426	29053427	A00252:305:HG52NDSX5:1:2257:26431:36151/1	60	-
chr1	29059049	29059050	A00252:305:HG52NDSX5:3:2427:25229:32377/1	60	+
chr1	29082536	29082537	A00252:305:HG52NDSX5:1:1202:31919:3380/1	60	+
chr1	29172861	29172862	A00252:305:HG52NDSX5:3:1624:14778:7701/1	60	-
chr1	29701329	29701330	A00252:305:HG52NDSX5:4:1560:32976:3834/1	60	-
chr1	30752684	30752685	A00252:305:HG52NDSX5:1:1246:4264:20713/1	60	+
chr1	30752686	30752687	A00252:305:HG52NDSX5:1:1205:31222:32550/1	60	+
chr1	30975386	30975387	A00252:305:HG52NDSX5:1:1119:10700:9502/1	60	+
chr1	30980556	30980557	A00252:305:HG52NDSX5:1:1107:26078:3912/1	60	+
chr1	30981995	30981996	A00252:305:HG52NDSX5:1:1627:15212:5415/1	60	+
chr1	30995560	30995561	A00252:305:HG52NDSX5:1:1140:5068:5854/1	60	+
chr1	31005162	31005163	A00252:305:HG52NDSX5:1:1167:5981:35806/1	60	+
chr1	31027646	31027647	A00252:305:HG52NDSX5:3:1518:6424:27117/1	60	-
chr1	31030311	31030312	A00252:305:HG52NDSX5:1:1245:7572:20744/1	60	+
chr1	31189502	31189503	A00252:305:HG52NDSX5:4:2339:25084:22889/1	60	-
chr1	31279668	31279669	A00252:305:HG52NDSX5:3:1313:31114:24846	60	+
chr1	31302634	31302635	A00252:305:HG52NDSX5:3:1675:29360:13448	60	-
chr1	31302636	31302637	A00252:305:HG52NDSX5:3:1369:5819:7153	60	-
chr1	31308894	31308895	A00252:305:HG52NDSX5:1:1277:23366:27743/1	60	-
chr1	31318854	31318855	A00252:305:HG52NDSX5:1:1143:28736:12774/1	60	+
chr1	31318855	31318856	A00252:305:HG52NDSX5:1:1246:4535:7247/1	60	+
chr1	31321085	31321086	A00252:305:HG52NDSX5:1:1330:16523:27539/1	60	-
chr1	31533811	31533812	A00252:305:HG52NDSX5:1:1246:30110:33880/1	60	+
chr1	31824180	31824181	A00252:305:HG52NDSX5:1:1106:17517:31986/1	60	+
chr1	31831877	31831878	A00252:305:HG52NDSX5:1:1307:14262:5243/1	60	-
chr1	31852721	31852722	A00252:305:HG52NDSX5:2:1434:4915:27007/1	60	-
chr1	31853964	31853965	A00252:305:HG52NDSX5:2:1308:19723:3677	60	-
chr1	31863493	31863494	A00252:305:HG52NDSX5:1:1629:19443:26678/1	60	-
chr1	31907620	31907621	A00252:305:HG52NDSX5:1:2232:1886:9518	60	+
chr1	31915092	31915093	A00252:305:HG52NDSX5:1:2667:31277:12289/1	60	+
chr1	31915968	31915969	A00252:305:HG52NDSX5:1:1646:26304:13385/1	60	-
chr1	31916555	31916556	A00252:305:HG52NDSX5:3:2224:8160:1814	60	-
chr1	31919809	31919810	A00252:305:HG52NDSX5:1:1113:20591:13823/1	60	+
chr1	31921722	31921723	A00252:305:HG52NDSX5:2:2516:5900:29622	60	-
chr1	31931190	31931191	A00252:305:HG52NDSX5:2:1559:9435:12414/1	60	+
chr1	31931192	31931193	A00252:305:HG52NDSX5:1:2142:22489:31735/1	60	+
chr1	31936364	31936365	A00252:305:HG52NDSX5:1:2359:31078:12790	60	-
chr1	32060421	32060422	A00252:305:HG52NDSX5:1:1114:11966:27759/1	60	-
chr1	32131451	32131452	A00252:305:HG52NDSX5:2:2263:2248:36323/1	60	+
chr1	32149213	32149214	A00252:305:HG52NDSX5:1:2270:10954:12790/1	60	-
chr1	32149834	32149835	A00252:305:HG52NDSX5:1:1549:4020:26021/1	60	+
chr1	32230720	32230721	A00252:305:HG52NDSX5:1:1144:4896:5682/1	60	-
chr1	32290880	32290881	A00252:305:HG52NDSX5:1:2520:4408:18959	60	-
chr1	32309942	32309943	A00252:305:HG52NDSX5:2:1226:9136:18944/1	60	+
chr1	32315447	32315448	A00252:305:HG52NDSX5:2:2636:24225:25316	60	-
chr1	32328282	32328283	A00252:305:HG52NDSX5:1:1330:5683:16877/1	60	-
chr1	32584226	32584227	A00252:305:HG52NDSX5:1:1145:15799:21089/1	60	+
chr1	32597989	32597990	A00252:305:HG52NDSX5:1:1224:8910:17143	60	+
chr1	32677462	32677463	A00252:305:HG52NDSX5:1:1214:10728:8484/1	60	-
chr1	32816350	32816351	A00252:305:HG52NDSX5:1:2118:13593:4836/1	60	+
chr1	32832189	32832190	A00252:305:HG52NDSX5:1:1453:4652:10551/1	60	-
chr1	32834078	32834079	A00252:305:HG52NDSX5:3:1646:20943:21230	60	+
chr1	32849889	32849890	A00252:305:HG52NDSX5:1:1113:21052:2378/1	60	-
chr1	32986631	32986632	A00252:305:HG52NDSX5:1:1256:15519:22482/1	60	+
chr1	33109535	33109536	A00252:305:HG52NDSX5:1:1461:21386:17394/1	60	+
chr1	33401324	33401325	A00252:305:HG52NDSX5:4:2657:16794:10974	60	-
chr1	33590373	33590374	A00252:305:HG52NDSX5:3:1422:25843:22733/1	60	+
chr1	35006308	35006309	A00252:305:HG52NDSX5:1:2456:20184:15468/1	60	-
chr1	35011248	35011249	A00252:305:HG52NDSX5:1:1117:14208:17926/1	60	-
chr1	35096028	35096029	A00252:305:HG52NDSX5:3:1613:24017:8328	60	+
chr1	35115019	35115020	A00252:305:HG52NDSX5:1:1310:23176:9251/1	60	-
chr1	35181884	35181885	A00252:305:HG52NDSX5:3:2401:24885:26365	60	-
chr1	35181920	35181921	A00252:305:HG52NDSX5:2:2553:28203:14575/1	60	+
chr1	35289658	35289659	A00252:305:HG52NDSX5:1:1101:24876:14732/1	60	+
chr1	35297075	35297076	A00252:305:HG52NDSX5:3:2611:19660:24893/1	60	+
chr1	35316040	35316041	A00252:305:HG52NDSX5:1:1526:26820:11616/1	60	+
chr1	35327927	35327928	A00252:305:HG52NDSX5:1:1344:27570:17080/1	60	+
chr1	35348039	35348040	A00252:305:HG52NDSX5:2:2262:13006:27148/1	60	-
chr1	35364430	35364431	A00252:305:HG52NDSX5:1:2119:17589:36902	60	-
chr1	35371711	35371712	A00252:305:HG52NDSX5:1:1364:8305:17253/1	60	+
chr1	35371756	35371757	A00252:305:HG52NDSX5:1:1104:9453:23970/1	60	-
chr1	35398112	35398113	A00252:305:HG52NDSX5:3:2152:14787:26381	60	-
chr1	35398113	35398114	A00252:305:HG52NDSX5:1:2332:2917:14685/1	60	-
chr1	35481297	35481298	A00252:305:HG52NDSX5:1:1430:6940:28040/1	60	-
chr1	35909467	35909468	A00252:305:HG52NDSX5:1:1236:17119:20024/1	60	+
chr1	35943713	35943714	A00252:305:HG52NDSX5:1:1108:5602:20650/1	60	+
chr1	35959462	35959463	A00252:305:HG52NDSX5:1:1126:15402:10661/1	60	-
chr1	35963429	35963430	A00252:305:HG52NDSX5:2:2159:9634:24032/1	60	+
chr1	35970502	35970503	A00252:305:HG52NDSX5:1:1237:10022:12273/1	60	+
chr1	35976341	35976342	A00252:305:HG52NDSX5:1:2640:27606:29669/1	60	-
chr1	35982346	35982347	A00252:305:HG52NDSX5:1:1427:3016:16235/1	60	+
chr1	35983395	35983396	A00252:305:HG52NDSX5:3:1661:21549:11945/1	60	-
chr1	36025932	36025933	A00252:305:HG52NDSX5:1:2402:10764:35540	60	+
chr1	36030599	36030600	A00252:305:HG52NDSX5:1:1173:10375:9940/1	60	+
chr1	36055853	36055854	A00252:305:HG52NDSX5:1:1139:2428:28056/1	60	-
chr1	36237258	36237259	A00252:305:HG52NDSX5:2:1130:31467:34882/1	60	-
chr1	36257719	36257720	A00252:305:HG52NDSX5:4:2657:25066:23547/1	60	-
chr1	36366453	36366454	A00252:305:HG52NDSX5:1:1469:27064:25974	60	+
chr1	37507296	37507297	A00252:305:HG52NDSX5:1:1322:9245:13777	60	+
chr1	37821371	37821372	A00252:305:HG52NDSX5:1:1647:16432:4961/1	60	+
chr1	37907254	37907255	A00252:305:HG52NDSX5:4:2356:14633:15123/1	60	+
chr1	37914160	37914161	A00252:305:HG52NDSX5:1:1156:5014:23610/1	60	+
chr1	38997886	38997887	A00252:305:HG52NDSX5:2:1265:30572:9815	60	-
chr1	38998528	38998529	A00252:305:HG52NDSX5:1:1405:9462:13996/1	60	+
chr1	39175276	39175277	A00252:305:HG52NDSX5:1:2164:3676:10770/1	60	+
chr1	39261783	39261784	A00252:305:HG52NDSX5:1:1274:8332:9001/1	60	-
chr1	39264325	39264326	A00252:305:HG52NDSX5:3:2301:23113:4038/1	60	-
chr1	39265048	39265049	A00252:305:HG52NDSX5:1:1570:6144:12602/1	60	+
chr1	39279219	39279220	A00252:305:HG52NDSX5:2:1313:12689:34710/1	60	+
chr1	39281648	39281649	A00252:305:HG52NDSX5:1:1250:16631:24314	60	+
chr1	39284097	39284098	A00252:305:HG52NDSX5:1:2361:26494:36667/1	60	+
chr1	39284679	39284680	A00252:305:HG52NDSX5:1:1138:29414:27508/1	60	-
chr1	39323282	39323283	A00252:305:HG52NDSX5:1:1377:26124:10535	60	-
chr1	39373059	39373060	A00252:305:HG52NDSX5:2:2430:12075:12821/1	60	-
chr1	39418189	39418190	A00252:305:HG52NDSX5:2:1267:5647:24111/1	60	+
chr1	39426440	39426441	A00252:305:HG52NDSX5:2:1378:15356:13463/1	60	+
chr1	39426963	39426964	A00252:305:HG52NDSX5:1:1139:12617:21057/1	60	+
chr1	39428176	39428177	A00252:305:HG52NDSX5:1:2506:27181:34820/1	60	-
chr1	39430891	39430892	A00252:305:HG52NDSX5:1:1646:20057:18098/1	60	-
chr1	39434733	39434734	A00252:305:HG52NDSX5:1:2271:5032:31594	60	-
chr1	39434999	39435000	A00252:305:HG52NDSX5:1:1441:20681:28698	60	-
chr1	39438148	39438149	A00252:305:HG52NDSX5:1:1419:13684:7560/1	60	+
chr1	39439785	39439786	A00252:305:HG52NDSX5:1:1153:18909:1204/1	60	+
chr1	39445057	39445058	A00252:305:HG52NDSX5:1:2344:5285:27837/1	60	+
chr1	39472393	39472394	A00252:305:HG52NDSX5:1:1174:12237:25066/1	60	+
chr1	39555255	39555256	A00252:305:HG52NDSX5:1:1514:28113:28667	60	+
chr1	39557750	39557751	A00252:305:HG52NDSX5:1:1247:25030:11929	60	+
chr1	39877165	39877166	A00252:305:HG52NDSX5:1:2606:21450:25676	60	-
chr1	40173404	40173405	A00252:305:HG52NDSX5:1:1349:28962:27508/1	60	+
chr1	40177771	40177772	A00252:305:HG52NDSX5:2:1202:10908:7169/1	60	+
chr1	40217033	40217034	A00252:305:HG52NDSX5:1:1440:11369:35493/1	60	-
chr1	40231971	40231972	A00252:305:HG52NDSX5:1:2358:10737:15013/1	60	-
chr1	40233297	40233298	A00252:305:HG52NDSX5:1:2512:11577:35164	60	-
chr1	40234960	40234961	A00252:305:HG52NDSX5:1:1352:31412:30968	60	-
chr1	40253635	40253636	A00252:305:HG52NDSX5:4:2259:16170:9017	60	+
chr1	40380449	40380450	A00252:305:HG52NDSX5:1:1158:20446:4147/1	60	-
chr1	40420594	40420595	A00252:305:HG52NDSX5:4:2326:10474:16626/1	60	+
chr1	40428747	40428748	A00252:305:HG52NDSX5:2:1318:29875:26115	60	-
chr1	40491207	40491208	A00252:305:HG52NDSX5:1:1121:24424:11099/1	60	+
chr1	40720328	40720329	A00252:305:HG52NDSX5:1:1464:7907:29215/1	60	-
chr1	40731376	40731377	A00252:305:HG52NDSX5:4:2562:29803:5541/1	60	-
chr1	40981579	40981580	A00252:305:HG52NDSX5:1:1554:25925:24878/1	60	-
chr1	40996992	40996993	A00252:305:HG52NDSX5:3:2377:26549:9580	60	-
chr1	41080771	41080772	A00252:305:HG52NDSX5:1:1173:10095:5165/1	60	+
chr1	41143201	41143202	A00252:305:HG52NDSX5:1:1238:22101:12555/1	60	+
chr1	41186111	41186112	A00252:305:HG52NDSX5:1:1116:20754:12759/1	60	+
chr1	41213065	41213066	A00252:305:HG52NDSX5:1:2218:27199:12868	60	-
chr1	41236063	41236064	A00252:305:HG52NDSX5:1:1152:25192:27461/1	60	+
chr1	41885058	41885059	A00252:305:HG52NDSX5:1:2455:4408:15013/1	60	-
chr1	41983840	41983841	A00252:305:HG52NDSX5:3:1369:26458:12117/1	60	+
chr1	42178302	42178303	A00252:305:HG52NDSX5:1:1153:20392:2268/1	60	+
chr1	42197401	42197402	A00252:305:HG52NDSX5:1:1257:26485:17112/1	60	+
chr1	42198228	42198229	A00252:305:HG52NDSX5:3:1478:13250:8625/1	60	-
chr1	42199835	42199836	A00252:305:HG52NDSX5:3:2274:23972:33802	60	-
chr1	42225777	42225778	A00252:305:HG52NDSX5:1:1662:18367:31579/1	60	+
chr1	42244143	42244144	A00252:305:HG52NDSX5:3:2530:27010:6057	60	-
chr1	42244249	42244250	A00252:305:HG52NDSX5:1:1461:3938:27633/1	60	+
chr1	42249697	42249698	A00252:305:HG52NDSX5:1:1516:20537:4241/1	60	-
chr1	42265523	42265524	A00252:305:HG52NDSX5:1:1318:23312:11584/1	60	-
chr1	42265624	42265625	A00252:305:HG52NDSX5:1:1636:17011:25629/1	60	+
chr1	42276719	42276720	A00252:305:HG52NDSX5:1:1254:13819:11209/1	60	+
chr1	42287117	42287118	A00252:305:HG52NDSX5:1:1156:18837:33739/1	60	+
chr1	42288485	42288486	A00252:305:HG52NDSX5:1:1201:16152:34256/1	60	+
chr1	42291154	42291155	A00252:305:HG52NDSX5:1:1178:19298:26772/1	60	+
chr1	42292767	42292768	A00252:305:HG52NDSX5:1:2673:10809:5963/1	60	+
chr1	42295096	42295097	A00252:305:HG52NDSX5:1:2448:20085:33082/1	60	-
chr1	42321088	42321089	A00252:305:HG52NDSX5:1:1323:18159:21637	60	+
chr1	42321092	42321093	A00252:305:HG52NDSX5:2:1376:30779:28870	60	+
chr1	42408842	42408843	A00252:305:HG52NDSX5:1:1118:6343:2675/1	60	-
chr1	42503882	42503883	A00252:305:HG52NDSX5:2:2106:10547:18443	60	+
chr1	42537799	42537800	A00252:305:HG52NDSX5:2:1475:13006:13683/1	60	-
chr1	42573689	42573690	A00252:305:HG52NDSX5:1:2469:11297:32111/1	60	-
chr1	42672273	42672274	A00252:305:HG52NDSX5:1:1126:2573:7513/1	60	-
chr1	42685629	42685630	A00252:305:HG52NDSX5:1:1121:9426:9142/1	60	-
chr1	42685729	42685730	A00252:305:HG52NDSX5:3:1556:15691:19147/1	60	+
chr1	42687406	42687407	A00252:305:HG52NDSX5:2:1605:2682:12712	60	+
chr1	42687473	42687474	A00252:305:HG52NDSX5:1:1248:7780:30874/1	60	-
chr1	42778247	42778248	A00252:305:HG52NDSX5:1:1607:12626:9674/1	60	+
chr1	42821366	42821367	A00252:305:HG52NDSX5:1:1242:25084:29528/1	60	-
chr1	42821408	42821409	A00252:305:HG52NDSX5:2:2446:16758:36839/1	60	+
chr1	43357042	43357043	A00252:305:HG52NDSX5:1:1534:5213:28401/1	60	+
chr1	43370156	43370157	A00252:305:HG52NDSX5:2:2231:9552:22232/1	60	-
chr1	43380000	43380001	A00252:305:HG52NDSX5:2:1258:17418:32252	60	-
chr1	43406548	43406549	A00252:305:HG52NDSX5:1:1445:16116:4476/1	60	+
chr1	43406831	43406832	A00252:305:HG52NDSX5:1:1227:8766:2206/1	60	+
chr1	43407083	43407084	A00252:305:HG52NDSX5:1:1175:26015:1517/1	60	+
chr1	43644150	43644151	A00252:305:HG52NDSX5:1:1310:13702:21245	60	-
chr1	43673507	43673508	A00252:305:HG52NDSX5:1:1573:6180:28698	60	-
chr1	43711462	43711463	A00252:305:HG52NDSX5:1:1504:4743:32972/1	60	-
chr1	43718355	43718356	A00252:305:HG52NDSX5:4:2151:22137:23954/1	60	+
chr1	43749619	43749620	A00252:305:HG52NDSX5:1:2522:11008:9909/1	60	-
chr1	43751003	43751004	A00252:305:HG52NDSX5:1:1152:18041:35556/1	60	-
chr1	43757542	43757543	A00252:305:HG52NDSX5:1:2403:4426:6621/1	60	+
chr1	43769357	43769358	A00252:305:HG52NDSX5:1:1246:8648:33536/1	60	-
chr1	43773284	43773285	A00252:305:HG52NDSX5:1:1129:26042:32158/1	60	+
chr1	43776047	43776048	A00252:305:HG52NDSX5:1:2510:5701:23171/1	60	+
chr1	43800652	43800653	A00252:305:HG52NDSX5:1:1444:18954:14465/1	60	-
chr1	43825892	43825893	A00252:305:HG52NDSX5:2:1411:30029:22936/1	60	+
chr1	43828333	43828334	A00252:305:HG52NDSX5:2:1375:3712:20948/1	60	+
chr1	43846268	43846269	A00252:305:HG52NDSX5:1:1104:15700:29810/1	60	+
chr1	44273488	44273489	A00252:305:HG52NDSX5:4:2435:20681:8844/1	60	-
chr1	44274567	44274568	A00252:305:HG52NDSX5:2:1419:13765:30405	60	-
chr1	44646427	44646428	A00252:305:HG52NDSX5:1:2139:23330:21230/1	60	-
chr1	44765870	44765871	A00252:305:HG52NDSX5:1:1274:15899:11271/1	60	-
chr1	44769087	44769088	A00252:305:HG52NDSX5:1:1446:8287:28995/1	60	+
chr1	44920180	44920181	A00252:305:HG52NDSX5:1:2122:20754:22780/1	60	+
chr1	44939625	44939626	A00252:305:HG52NDSX5:1:1577:6858:3411/1	60	-
chr1	44939845	44939846	A00252:305:HG52NDSX5:1:1510:18313:28510/1	60	-
chr1	45039818	45039819	A00252:305:HG52NDSX5:3:1224:17155:36213	60	+
chr1	45043447	45043448	A00252:305:HG52NDSX5:1:1124:7084:26412/1	60	+
chr1	45457198	45457199	A00252:305:HG52NDSX5:1:1267:11044:17049/1	60	+
chr1	45479055	45479056	A00252:305:HG52NDSX5:1:1133:6876:34976/1	60	-
chr1	45514370	45514371	A00252:305:HG52NDSX5:1:1152:13214:9345	60	+
chr1	45543061	45543062	A00252:305:HG52NDSX5:1:1230:7536:19554/1	60	+
chr1	45543062	45543063	A00252:305:HG52NDSX5:2:2431:10022:31407	60	+
chr1	45590198	45590199	A00252:305:HG52NDSX5:1:2169:5900:20948/1	60	-
chr1	45616602	45616603	A00252:305:HG52NDSX5:1:1320:4282:14137/1	60	+
chr1	45651912	45651913	A00252:305:HG52NDSX5:1:2435:18502:6762/1	60	+
chr1	45681523	45681524	A00252:305:HG52NDSX5:1:1433:10700:10880/1	60	+
chr1	45681525	45681526	A00252:305:HG52NDSX5:1:1406:25075:18051	60	+
chr1	45681890	45681891	A00252:305:HG52NDSX5:1:1364:11252:25363/1	60	+
chr1	45690966	45690967	A00252:305:HG52NDSX5:1:1114:8124:1376/1	60	-
chr1	45717757	45717758	A00252:305:HG52NDSX5:1:1103:17996:5572/1	60	+
chr1	45816296	45816297	A00252:305:HG52NDSX5:1:1268:9444:2472/1	60	+
chr1	45820686	45820687	A00252:305:HG52NDSX5:1:1508:23357:18302/1	60	-
chr1	45830332	45830333	A00252:305:HG52NDSX5:1:2535:31602:6370/1	60	-
chr1	45834291	45834292	A00252:305:HG52NDSX5:1:1163:20491:10802/1	60	+
chr1	45843101	45843102	A00252:305:HG52NDSX5:1:2410:18747:8656/1	60	+
chr1	45850445	45850446	A00252:305:HG52NDSX5:1:2673:10791:26224	60	+
chr1	45871047	45871048	A00252:305:HG52NDSX5:1:1157:4553:30545/1	60	-
chr1	45904369	45904370	A00252:305:HG52NDSX5:1:2154:22471:35587/1	60	-
chr1	45910950	45910951	A00252:305:HG52NDSX5:1:1150:18222:2895/1	60	+
chr1	45951209	45951210	A00252:305:HG52NDSX5:1:1242:3757:19022/1	60	+
chr1	45987214	45987215	A00252:305:HG52NDSX5:1:2558:14127:18223	60	-
chr1	45988793	45988794	A00252:305:HG52NDSX5:1:1207:10248:30545	60	-
chr1	46043214	46043215	A00252:305:HG52NDSX5:1:2539:28103:16845/1	60	-
chr1	46048242	46048243	A00252:305:HG52NDSX5:1:1162:20094:18098/1	60	-
chr1	46051017	46051018	A00252:305:HG52NDSX5:1:1205:2465:36166/1	60	+
chr1	46072994	46072995	A00252:305:HG52NDSX5:1:1524:2826:16626	60	+
chr1	46088706	46088707	A00252:305:HG52NDSX5:1:1467:22001:30201/1	60	-
chr1	46094726	46094727	A00252:305:HG52NDSX5:3:1419:20401:20917/1	60	+
chr1	46120189	46120190	A00252:305:HG52NDSX5:1:2338:4155:34021/1	60	+
chr1	46121862	46121863	A00252:305:HG52NDSX5:1:1518:14045:13761/1	60	+
chr1	46289211	46289212	A00252:305:HG52NDSX5:1:1234:22010:16501/1	60	+
chr1	46294400	46294401	A00252:305:HG52NDSX5:1:1508:20229:26036/1	60	-
chr1	46310037	46310038	A00252:305:HG52NDSX5:1:1102:18692:18208	60	-
chr1	46692930	46692931	A00252:305:HG52NDSX5:1:2318:25672:2174	60	-
chr1	46743784	46743785	A00252:305:HG52NDSX5:1:2127:15049:12461/1	60	-
chr1	47009250	47009251	A00252:305:HG52NDSX5:1:2565:11858:8750/1	60	-
chr1	47037921	47037922	A00252:305:HG52NDSX5:1:2446:28176:9893/1	60	+
chr1	47048135	47048136	A00252:305:HG52NDSX5:2:1162:12201:13103/1	60	-
chr1	47361053	47361054	A00252:305:HG52NDSX5:1:1140:12364:6183/1	60	+
chr1	48773159	48773160	A00252:305:HG52NDSX5:4:2619:6551:30467	60	-
chr1	49758684	49758685	A00252:305:HG52NDSX5:2:2650:20184:11804	60	-
chr1	49758685	49758686	A00252:305:HG52NDSX5:1:1275:16514:9017	60	-
chr1	50049343	50049344	A00252:305:HG52NDSX5:1:1247:19289:12320/1	60	+
chr1	50395129	50395130	A00252:305:HG52NDSX5:4:1606:3061:32315	60	-
chr1	50580358	50580359	A00252:305:HG52NDSX5:1:1154:14579:27837/1	60	+
chr1	50584123	50584124	A00252:305:HG52NDSX5:1:1115:20184:34444/1	60	-
chr1	50835002	50835003	A00252:305:HG52NDSX5:3:2632:5113:19554	60	+
chr1	50943733	50943734	A00252:305:HG52NDSX5:1:1171:10529:28463/1	60	+
chr1	50972503	50972504	A00252:305:HG52NDSX5:1:2375:10520:32017	60	-
chr1	50980655	50980656	A00252:305:HG52NDSX5:3:2537:11858:10661	60	-
chr1	50984335	50984336	A00252:305:HG52NDSX5:1:1274:13702:34867/1	60	-
chr1	51370844	51370845	A00252:305:HG52NDSX5:1:1108:14886:4601/1	60	+
chr1	51407844	51407845	A00252:305:HG52NDSX5:1:1113:17110:13432/1	60	-
chr1	51555343	51555344	A00252:305:HG52NDSX5:3:2327:8820:6809/1	60	-
chr1	51693188	51693189	A00252:305:HG52NDSX5:1:1119:18141:30342/1	60	-
chr1	51754702	51754703	A00252:305:HG52NDSX5:3:2421:19262:7513/1	60	+
chr1	51766440	51766441	A00252:305:HG52NDSX5:1:1313:3134:7294	60	-
chr1	52117373	52117374	A00252:305:HG52NDSX5:3:1534:32108:29356	60	+
chr1	52379698	52379699	A00252:305:HG52NDSX5:2:1248:16966:12649	60	-
chr1	52415091	52415092	A00252:305:HG52NDSX5:1:2609:7907:16219/1	60	+
chr1	52446626	52446627	A00252:305:HG52NDSX5:3:2470:17083:28166	60	-
chr1	52453437	52453438	A00252:305:HG52NDSX5:1:1375:8675:7467/1	60	+
chr1	52460562	52460563	A00252:305:HG52NDSX5:2:1635:13847:36182/1	60	+
chr1	52462304	52462305	A00252:305:HG52NDSX5:1:1146:5963:32518/1	60	+
chr1	52479465	52479466	A00252:305:HG52NDSX5:4:2240:27624:1705/1	60	+
chr1	52489134	52489135	A00252:305:HG52NDSX5:2:1423:3115:12399	60	-
chr1	52489138	52489139	A00252:305:HG52NDSX5:2:1102:18322:29434/1	60	+
chr1	52512054	52512055	A00252:305:HG52NDSX5:1:1273:8142:30373/1	60	-
chr1	52519214	52519215	A00252:305:HG52NDSX5:2:1336:24243:4679	60	+
chr1	52521259	52521260	A00252:305:HG52NDSX5:3:2502:16233:11757/1	60	+
chr1	52525299	52525300	A00252:305:HG52NDSX5:1:1351:3125:12226/1	60	-
chr1	52525790	52525791	A00252:305:HG52NDSX5:1:1173:31204:21120/1	60	-
chr1	52526363	52526364	A00252:305:HG52NDSX5:1:1106:20907:1877/1	60	-
chr1	52806959	52806960	A00252:305:HG52NDSX5:1:1116:27073:26804/1	60	+
chr1	52807437	52807438	A00252:305:HG52NDSX5:1:2141:15004:13510/1	60	+
chr1	52936966	52936967	A00252:305:HG52NDSX5:2:2337:3115:30874/1	60	-
chr1	53051033	53051034	A00252:305:HG52NDSX5:3:1150:4824:14325	60	-
chr1	53774003	53774004	A00252:305:HG52NDSX5:1:1261:13178:3458/1	60	-
chr1	53809392	53809393	A00252:305:HG52NDSX5:1:1120:15383:7592/1	60	+
chr1	53812399	53812400	A00252:305:HG52NDSX5:1:1436:27787:8844/1	60	-
chr1	53920077	53920078	A00252:305:HG52NDSX5:1:1109:8639:27383/1	60	-
chr1	53921101	53921102	A00252:305:HG52NDSX5:1:1416:16622:33599/1	60	+
chr1	53939031	53939032	A00252:305:HG52NDSX5:2:1476:25319:22451/1	60	-
chr1	54065453	54065454	A00252:305:HG52NDSX5:4:2146:23836:18411	60	-
chr1	54675912	54675913	A00252:305:HG52NDSX5:1:1115:19949:21136/1	60	+
chr1	54862041	54862042	A00252:305:HG52NDSX5:1:1328:19732:21136/1	60	-
chr1	55101016	55101017	A00252:305:HG52NDSX5:3:1531:12581:4961/1	60	+
chr1	55144731	55144732	A00252:305:HG52NDSX5:3:2434:25663:18662	60	-
chr1	55161755	55161756	A00252:305:HG52NDSX5:1:1108:6795:27383	60	-
chr1	55163393	55163394	A00252:305:HG52NDSX5:1:1205:5231:10175/1	60	-
chr1	57111002	57111003	A00252:305:HG52NDSX5:2:1107:11198:35603	60	-
chr1	57136458	57136459	A00252:305:HG52NDSX5:4:1355:2944:21621/1	60	-
chr1	57285888	57285889	A00252:305:HG52NDSX5:1:1238:23104:14450/1	60	-
chr1	58524096	58524097	A00252:305:HG52NDSX5:2:1303:15609:21324/1	60	-
chr1	58527141	58527142	A00252:305:HG52NDSX5:1:1107:18774:24706/1	60	+
chr1	58869449	58869450	A00252:305:HG52NDSX5:1:1346:5303:33160	60	+
chr1	59484469	59484470	A00252:305:HG52NDSX5:1:1376:1181:25363/1	60	+
chr1	59559821	59559822	A00252:305:HG52NDSX5:1:2109:19027:24361/1	60	-
chr1	59614132	59614133	A00252:305:HG52NDSX5:1:2133:24433:31657/1	60	-
chr1	59679512	59679513	A00252:305:HG52NDSX5:1:1168:6108:27884/1	60	+
chr1	59728332	59728333	A00252:305:HG52NDSX5:1:1257:6343:5024/1	60	+
chr1	60126392	60126393	A00252:305:HG52NDSX5:1:1160:27416:30968	60	-
chr1	61101425	61101426	A00252:305:HG52NDSX5:4:1111:6135:20384/1	60	-
chr1	61136631	61136632	A00252:305:HG52NDSX5:1:1172:1045:5995/1	60	+
chr1	61272117	61272118	A00252:305:HG52NDSX5:2:2621:11858:31986/1	60	+
chr1	61568065	61568066	A00252:305:HG52NDSX5:1:1410:15899:9048/1	60	+
chr1	62025583	62025584	A00252:305:HG52NDSX5:2:2329:23529:17597/1	60	-
chr1	62201174	62201175	A00252:305:HG52NDSX5:1:1569:14452:16470/1	60	+
chr1	62221650	62221651	A00252:305:HG52NDSX5:1:1113:9661:22451	60	-
chr1	62233248	62233249	A00252:305:HG52NDSX5:1:1108:3721:33301/1	60	+
chr1	62372156	62372157	A00252:305:HG52NDSX5:1:2463:31738:14591/1	60	+
chr1	62376999	62377000	A00252:305:HG52NDSX5:1:1104:15763:21997/1	60	-
chr1	62398866	62398867	A00252:305:HG52NDSX5:2:1544:32425:19539	60	-
chr1	62424250	62424251	A00252:305:HG52NDSX5:1:1258:17797:25770/1	60	-
chr1	62501800	62501801	A00252:305:HG52NDSX5:1:1453:28863:35352/1	60	+
chr1	62555081	62555082	A00252:305:HG52NDSX5:1:1215:25690:10504/1	60	-
chr1	62604753	62604754	A00252:305:HG52NDSX5:1:1203:25021:12477/1	60	+
chr1	62606342	62606343	A00252:305:HG52NDSX5:2:1346:7817:36511/1	60	-
chr1	62633505	62633506	A00252:305:HG52NDSX5:1:1119:11559:17722/1	60	+
chr1	62636835	62636836	A00252:305:HG52NDSX5:1:2241:10257:25770/1	60	-
chr1	62639156	62639157	A00252:305:HG52NDSX5:1:1444:3613:19586/1	60	-
chr1	62655339	62655340	A00252:305:HG52NDSX5:3:2413:15094:14951/1	60	-
chr1	62702810	62702811	A00252:305:HG52NDSX5:4:2607:7111:8609/1	60	-
chr1	62837534	62837535	A00252:305:HG52NDSX5:1:1439:12509:23782/1	60	-
chr1	63376351	63376352	A00252:305:HG52NDSX5:3:2531:19461:35509	60	-
chr1	63380763	63380764	A00252:305:HG52NDSX5:4:1159:31747:30639	60	-
chr1	63404250	63404251	A00252:305:HG52NDSX5:1:1203:30327:29528/1	60	+
chr1	63418188	63418189	A00252:305:HG52NDSX5:2:1525:10022:11490/1	60	+
chr1	63508008	63508009	A00252:305:HG52NDSX5:1:1114:18457:17957/1	60	+
chr1	63517949	63517950	A00252:305:HG52NDSX5:1:1101:14244:7247/1	60	+
chr1	63530950	63530951	A00252:305:HG52NDSX5:1:1625:7509:29904/1	60	-
chr1	63988906	63988907	A00252:305:HG52NDSX5:1:1204:5086:29778	60	+
chr1	64779821	64779822	A00252:305:HG52NDSX5:3:2324:20835:27430/1	60	+
chr1	65037546	65037547	A00252:305:HG52NDSX5:2:2160:6216:11600/1	60	-
chr1	65070000	65070001	A00252:305:HG52NDSX5:1:1206:13946:6793/1	60	-
chr1	65219543	65219544	A00252:305:HG52NDSX5:2:2530:16351:4476/1	60	-
chr1	65308181	65308182	A00252:305:HG52NDSX5:3:2313:25165:23500/1	60	+
chr1	65585073	65585074	A00252:305:HG52NDSX5:1:1102:19298:22326/1	60	-
chr1	65627623	65627624	A00252:305:HG52NDSX5:1:1416:23294:26052/1	60	-
chr1	66932144	66932145	A00252:305:HG52NDSX5:1:1516:11388:36620/1	60	+
chr1	66938188	66938189	A00252:305:HG52NDSX5:1:1671:15365:3740/1	60	-
chr1	66998775	66998776	A00252:305:HG52NDSX5:1:1469:3965:15092/1	60	-
chr1	67004541	67004542	A00252:305:HG52NDSX5:1:1109:30219:27492/1	60	+
chr1	67236196	67236197	A00252:305:HG52NDSX5:1:2365:14895:30420/1	60	-
chr1	68431272	68431273	A00252:305:HG52NDSX5:1:1454:3703:29763/1	60	+
chr1	68942072	68942073	A00252:305:HG52NDSX5:1:1136:12445:15342	60	+
chr1	69300343	69300344	A00252:305:HG52NDSX5:1:1115:16215:2268/1	60	-
chr1	69656946	69656947	A00252:305:HG52NDSX5:4:1444:30364:5447/1	60	-
chr1	70012487	70012488	A00252:305:HG52NDSX5:1:1475:12970:20322/1	60	-
chr1	70026975	70026976	A00252:305:HG52NDSX5:1:2347:11415:27305/1	60	+
chr1	70132646	70132647	A00252:305:HG52NDSX5:3:2236:16866:17362/1	60	+
chr1	70172707	70172708	A00252:305:HG52NDSX5:1:1455:16740:15170/1	60	-
chr1	70201818	70201819	A00252:305:HG52NDSX5:1:2249:2347:31641/1	60	-
chr1	70232952	70232953	A00252:305:HG52NDSX5:1:1651:2889:31735/1	60	+
chr1	70267827	70267828	A00252:305:HG52NDSX5:1:1177:24985:20087	60	-
chr1	70469725	70469726	A00252:305:HG52NDSX5:3:2344:8874:2675/1	60	-
chr1	70714213	70714214	A00252:305:HG52NDSX5:1:1632:24252:4914/1	60	-
chr1	71592860	71592861	A00252:305:HG52NDSX5:1:1602:1994:4194/1	60	-
chr1	71592861	71592862	A00252:305:HG52NDSX5:1:1665:30761:29810	60	-
chr1	71678695	71678696	A00252:305:HG52NDSX5:2:2359:2636:12038	60	+
chr1	72054705	72054706	A00252:305:HG52NDSX5:1:1169:18349:21371/1	60	+
chr1	72172261	72172262	A00252:305:HG52NDSX5:1:1115:28881:5697/1	60	+
chr1	72193440	72193441	A00252:305:HG52NDSX5:1:2314:13386:11303/1	60	-
chr1	72194705	72194706	A00252:305:HG52NDSX5:2:2343:14199:32127/1	60	+
chr1	72195233	72195234	A00252:305:HG52NDSX5:1:1120:12726:18239/1	60	-
chr1	72219974	72219975	A00252:305:HG52NDSX5:4:2133:4689:21010	60	-
chr1	72228930	72228931	A00252:305:HG52NDSX5:1:1334:25644:8265/1	60	+
chr1	72260093	72260094	A00252:305:HG52NDSX5:1:2301:10465:29481	60	-
chr1	72362866	72362867	A00252:305:HG52NDSX5:2:1550:8034:7388/1	60	+
chr1	72552803	72552804	A00252:305:HG52NDSX5:1:1505:2754:34068/1	60	-
chr1	72578793	72578794	A00252:305:HG52NDSX5:4:1309:9435:15890	60	+
chr1	72664278	72664279	A00252:305:HG52NDSX5:1:1605:18683:34632/1	60	+
chr1	72883773	72883774	A00252:305:HG52NDSX5:4:2154:19036:34272	60	-
chr1	73157187	73157188	A00252:305:HG52NDSX5:1:1328:5538:19507/1	60	-
chr1	73252140	73252141	A00252:305:HG52NDSX5:1:1253:6768:14716/1	60	+
chr1	73309125	73309126	A00252:305:HG52NDSX5:1:1204:12662:16063/1	60	+
chr1	73397094	73397095	A00252:305:HG52NDSX5:1:2467:29568:6981	60	-
chr1	73497616	73497617	A00252:305:HG52NDSX5:2:1440:8296:17863/1	60	-
chr1	73726662	73726663	A00252:305:HG52NDSX5:1:1149:9860:36198	60	-
chr1	74194430	74194431	A00252:305:HG52NDSX5:1:1154:28592:32095/1	60	-
chr1	74206075	74206076	A00252:305:HG52NDSX5:1:1570:26693:25238/1	60	+
chr1	74654579	74654580	A00252:305:HG52NDSX5:2:2505:12717:34569/1	60	+
chr1	74803357	74803358	A00252:305:HG52NDSX5:1:1106:19723:13166/1	60	+
chr1	75023067	75023068	A00252:305:HG52NDSX5:1:1103:13033:16297/1	60	+
chr1	75295421	75295422	A00252:305:HG52NDSX5:1:1241:6470:36464/1	60	-
chr1	75365070	75365071	A00252:305:HG52NDSX5:3:2270:32307:22529	60	-
chr1	75499831	75499832	A00252:305:HG52NDSX5:2:2108:18891:2988	60	-
chr1	75530743	75530744	A00252:305:HG52NDSX5:1:1157:22001:18458/1	60	+
chr1	75556213	75556214	A00252:305:HG52NDSX5:1:2119:18900:10614/1	60	-
chr1	75592809	75592810	A00252:305:HG52NDSX5:1:1514:27434:33599/1	60	+
chr1	75650684	75650685	A00252:305:HG52NDSX5:1:1108:24406:28635	60	+
chr1	75734943	75734944	A00252:305:HG52NDSX5:4:2271:7970:9064	60	-
chr1	75993151	75993152	A00252:305:HG52NDSX5:1:2201:28429:21825/1	60	+
chr1	76286749	76286750	A00252:305:HG52NDSX5:1:1118:12509:14606/1	60	+
chr1	76620975	76620976	A00252:305:HG52NDSX5:3:1246:31241:5306/1	60	+
chr1	76980468	76980469	A00252:305:HG52NDSX5:2:1464:24017:33223/1	60	-
chr1	76998980	76998981	A00252:305:HG52NDSX5:1:1232:10728:19351/1	60	+
chr1	77190328	77190329	A00252:305:HG52NDSX5:1:2128:9869:21151	60	+
chr1	77590280	77590281	A00252:305:HG52NDSX5:4:2153:13051:34084/1	60	-
chr1	77730071	77730072	A00252:305:HG52NDSX5:2:2621:23900:29982	60	-
chr1	77769286	77769287	A00252:305:HG52NDSX5:4:2651:7536:1579/1	60	+
chr1	77873597	77873598	A00252:305:HG52NDSX5:1:1623:17463:20212	60	+
chr1	77940338	77940339	A00252:305:HG52NDSX5:1:1639:30617:12900	60	-
chr1	78016648	78016649	A00252:305:HG52NDSX5:1:1123:18475:12947/1	60	+
chr1	78694934	78694935	A00252:305:HG52NDSX5:1:1275:25816:18615/1	60	+
chr1	78720403	78720404	A00252:305:HG52NDSX5:3:1102:8639:18114/1	60	-
chr1	79117106	79117107	A00252:305:HG52NDSX5:1:1147:28655:5494/1	60	+
chr1	79310535	79310536	A00252:305:HG52NDSX5:1:1151:16803:28181/1	60	-
chr1	79427024	79427025	A00252:305:HG52NDSX5:1:1418:1497:36902/1	60	+
chr1	80715123	80715124	A00252:305:HG52NDSX5:1:1322:18295:12759/1	60	-
chr1	81167333	81167334	A00252:305:HG52NDSX5:1:2544:7690:23234/1	60	+
chr1	81212239	81212240	A00252:305:HG52NDSX5:3:1469:1895:12132	60	-
chr1	81328756	81328757	A00252:305:HG52NDSX5:1:1230:23981:14685/1	60	+
chr1	81328758	81328759	A00252:305:HG52NDSX5:2:1144:29812:20149/1	60	+
chr1	81382491	81382492	A00252:305:HG52NDSX5:2:1625:17146:23171	60	-
chr1	82287551	82287552	A00252:305:HG52NDSX5:1:1309:3947:28244/1	60	+
chr1	82604444	82604445	A00252:305:HG52NDSX5:1:1567:8648:14497/1	60	-
chr1	83134829	83134830	A00252:305:HG52NDSX5:3:2149:20889:11929/1	60	+
chr1	83407411	83407412	A00252:305:HG52NDSX5:1:1462:13141:4586/1	60	-
chr1	83464363	83464364	A00252:305:HG52NDSX5:1:1170:15564:13260/1	60	+
chr1	83865193	83865194	A00252:305:HG52NDSX5:2:1456:16541:9064	60	+
chr1	83947010	83947011	A00252:305:HG52NDSX5:1:1629:25581:23406/1	60	-
chr1	83975428	83975429	A00252:305:HG52NDSX5:1:1507:6244:20384/1	60	-
chr1	84116954	84116955	A00252:305:HG52NDSX5:1:2523:10402:29403	60	-
chr1	84123849	84123850	A00252:305:HG52NDSX5:1:2222:3468:16047/1	60	-
chr1	84170891	84170892	A00252:305:HG52NDSX5:1:1205:13476:34225/1	60	+
chr1	84521166	84521167	A00252:305:HG52NDSX5:1:1542:27588:35650/1	60	-
chr1	85154699	85154700	A00252:305:HG52NDSX5:1:1144:3784:28526/1	60	-
chr1	85668577	85668578	A00252:305:HG52NDSX5:1:1157:3495:28338	60	-
chr1	85669906	85669907	A00252:305:HG52NDSX5:1:2218:6515:5040/1	60	-
chr1	85747563	85747564	A00252:305:HG52NDSX5:1:1254:1705:19100/1	60	+
chr1	85795234	85795235	A00252:305:HG52NDSX5:1:1117:18973:31156	60	+
chr1	86041991	86041992	A00252:305:HG52NDSX5:1:1340:26196:9596/1	60	-
chr1	86372022	86372023	A00252:305:HG52NDSX5:4:2445:14597:4257/1	60	-
chr1	86374177	86374178	A00252:305:HG52NDSX5:1:2302:28628:3223	60	-
chr1	86613581	86613582	A00252:305:HG52NDSX5:1:2670:3305:7905/1	60	-
chr1	86726887	86726888	A00252:305:HG52NDSX5:1:1616:17797:25457	60	-
chr1	86726963	86726964	A00252:305:HG52NDSX5:1:1111:6397:36088/1	60	+
chr1	86751697	86751698	A00252:305:HG52NDSX5:1:1374:13096:29966/1	60	-
chr1	86864839	86864840	A00252:305:HG52NDSX5:4:2670:32181:27946/1	60	+
chr1	87098238	87098239	A00252:305:HG52NDSX5:1:1101:9679:12493/1	60	+
chr1	88354707	88354708	A00252:305:HG52NDSX5:2:2557:28791:6637	60	+
chr1	88687407	88687408	A00252:305:HG52NDSX5:2:2319:19705:36777/1	60	+
chr1	88704261	88704262	A00252:305:HG52NDSX5:1:1216:13340:3490	60	+
chr1	88784020	88784021	A00252:305:HG52NDSX5:1:1507:18059:10410	60	+
chr1	88966932	88966933	A00252:305:HG52NDSX5:1:1416:12726:30984/1	60	+
chr1	89270464	89270465	A00252:305:HG52NDSX5:3:2423:29966:16971	60	-
chr1	89535672	89535673	A00252:305:HG52NDSX5:1:2274:25003:2394/1	60	+
chr1	89659132	89659133	A00252:305:HG52NDSX5:3:2408:20193:34084	60	-
chr1	89675112	89675113	A00252:305:HG52NDSX5:1:1269:13910:36292/1	60	+
chr1	89915516	89915517	A00252:305:HG52NDSX5:1:1372:5050:5885/1	60	+
chr1	89931236	89931237	A00252:305:HG52NDSX5:1:2424:9109:20901	60	-
chr1	90969671	90969672	A00252:305:HG52NDSX5:1:1412:13169:9674/1	60	+
chr1	92169791	92169792	A00252:305:HG52NDSX5:1:1172:27353:30514/1	60	-
chr1	92182469	92182470	A00252:305:HG52NDSX5:3:2560:16351:32941/1	60	+
chr1	92250826	92250827	A00252:305:HG52NDSX5:1:1466:6108:4523/1	60	+
chr1	92306000	92306001	A00252:305:HG52NDSX5:2:2573:20401:16783/1	60	-
chr1	92316027	92316028	A00252:305:HG52NDSX5:1:1527:12924:33520/1	60	+
chr1	92373216	92373217	A00252:305:HG52NDSX5:1:1675:18855:31266	60	+
chr1	92515743	92515744	A00252:305:HG52NDSX5:1:1473:2049:5760/1	60	+
chr1	92540201	92540202	A00252:305:HG52NDSX5:1:1102:22959:15796/1	60	-
chr1	92540722	92540723	A00252:305:HG52NDSX5:4:1129:15176:22795	60	-
chr1	92563623	92563624	A00252:305:HG52NDSX5:2:1321:20618:32753/1	60	-
chr1	92572880	92572881	A00252:305:HG52NDSX5:1:2644:7717:15201/1	60	+
chr1	92574884	92574885	A00252:305:HG52NDSX5:1:1125:13051:13698/1	60	+
chr1	92664878	92664879	A00252:305:HG52NDSX5:1:1331:10637:15937/1	60	-
chr1	92698187	92698188	A00252:305:HG52NDSX5:1:1102:31557:35321/1	60	+
chr1	92906612	92906613	A00252:305:HG52NDSX5:1:1445:9516:27931/1	60	-
chr1	92906620	92906621	A00252:305:HG52NDSX5:2:2625:18050:35947/1	60	+
chr1	92936142	92936143	A00252:305:HG52NDSX5:1:2530:14597:21981/1	60	+
chr1	93122130	93122131	A00252:305:HG52NDSX5:4:1671:24939:4038/1	60	+
chr1	93122151	93122152	A00252:305:HG52NDSX5:1:2557:17137:26944/1	60	+
chr1	93126126	93126127	A00252:305:HG52NDSX5:3:2225:14814:13244	60	-
chr1	93135108	93135109	A00252:305:HG52NDSX5:1:1220:4110:30279/1	60	-
chr1	93140261	93140262	A00252:305:HG52NDSX5:1:1325:2076:12540/1	60	+
chr1	93155085	93155086	A00252:305:HG52NDSX5:1:1672:11939:36448/1	60	+
chr1	93206840	93206841	A00252:305:HG52NDSX5:2:1113:1353:36213/1	60	+
chr1	93216413	93216414	A00252:305:HG52NDSX5:1:2145:3061:15906	60	-
chr1	93546658	93546659	A00252:305:HG52NDSX5:1:1222:27055:35759/1	60	+
chr1	93587338	93587339	A00252:305:HG52NDSX5:1:1251:23701:34491/1	60	-
chr1	94156477	94156478	A00252:305:HG52NDSX5:1:1214:11713:6089/1	60	-
chr1	94203335	94203336	A00252:305:HG52NDSX5:4:1232:30996:32315/1	60	+
chr1	94216273	94216274	A00252:305:HG52NDSX5:1:1139:22128:32518/1	60	+
chr1	94216274	94216275	A00252:305:HG52NDSX5:2:2533:5186:18458	60	+
chr1	94474690	94474691	A00252:305:HG52NDSX5:1:1546:6433:4304/1	60	+
chr1	95224447	95224448	A00252:305:HG52NDSX5:2:1431:8684:24956	60	-
chr1	95336185	95336186	A00252:305:HG52NDSX5:1:1130:20898:16078/1	60	-
chr1	96645750	96645751	A00252:305:HG52NDSX5:2:2650:22987:16063/1	60	-
chr1	96645751	96645752	A00252:305:HG52NDSX5:1:1246:27172:13166/1	60	-
chr1	96752593	96752594	A00252:305:HG52NDSX5:1:1359:7934:36526/1	60	-
chr1	96754474	96754475	A00252:305:HG52NDSX5:1:2149:26612:18740/1	60	+
chr1	97200413	97200414	A00252:305:HG52NDSX5:1:1604:27760:16376	60	-
chr1	97300439	97300440	A00252:305:HG52NDSX5:1:2273:28556:35916	60	-
chr1	97498692	97498693	A00252:305:HG52NDSX5:1:1523:6244:2754/1	60	+
chr1	97499076	97499077	A00252:305:HG52NDSX5:1:1405:14461:24064/1	60	+
chr1	97531224	97531225	A00252:305:HG52NDSX5:3:2402:6696:1846	60	-
chr1	97572869	97572870	A00252:305:HG52NDSX5:2:2153:14913:29418	60	+
chr1	97575486	97575487	A00252:305:HG52NDSX5:3:2366:8269:14152/1	60	+
chr1	97577428	97577429	A00252:305:HG52NDSX5:2:2643:21829:13307	60	-
chr1	97577429	97577430	A00252:305:HG52NDSX5:1:1144:21386:12195	60	-
chr1	97581726	97581727	A00252:305:HG52NDSX5:1:1114:25997:4899/1	60	-
chr1	97598360	97598361	A00252:305:HG52NDSX5:2:1572:5620:8312	60	-
chr1	97599267	97599268	A00252:305:HG52NDSX5:1:1350:12563:31955/1	60	-
chr1	97611955	97611956	A00252:305:HG52NDSX5:1:1243:4001:20134/1	60	+
chr1	97617989	97617990	A00252:305:HG52NDSX5:1:1114:8070:11428/1	60	-
chr1	97625476	97625477	A00252:305:HG52NDSX5:2:1377:5439:5525/1	60	-
chr1	97646864	97646865	A00252:305:HG52NDSX5:1:1108:27254:36135/1	60	+
chr1	97648930	97648931	A00252:305:HG52NDSX5:1:1560:7753:15890/1	60	-
chr1	97697139	97697140	A00252:305:HG52NDSX5:1:2528:29071:19867	60	-
chr1	97713034	97713035	A00252:305:HG52NDSX5:1:1326:16721:11475/1	60	-
chr1	97770343	97770344	A00252:305:HG52NDSX5:1:2374:11360:29872/1	60	+
chr1	97801603	97801604	A00252:305:HG52NDSX5:2:1420:6397:32205/1	60	-
chr1	97822504	97822505	A00252:305:HG52NDSX5:1:1302:12771:12900/1	60	-
chr1	97832908	97832909	A00252:305:HG52NDSX5:3:2410:15212:22075	60	+
chr1	97913022	97913023	A00252:305:HG52NDSX5:4:2108:4128:24799/1	60	-
chr1	98006143	98006144	A00252:305:HG52NDSX5:4:2432:17571:3615	60	-
chr1	98006151	98006152	A00252:305:HG52NDSX5:1:1113:25165:2049/1	60	+
chr1	98230717	98230718	A00252:305:HG52NDSX5:1:1518:11324:36918	60	-
chr1	98254399	98254400	A00252:305:HG52NDSX5:1:1101:9697:33505/1	60	-
chr1	98310743	98310744	A00252:305:HG52NDSX5:1:1129:11360:22795/1	60	+
chr1	98375996	98375997	A00252:305:HG52NDSX5:1:1264:30047:17080/1	60	-
chr1	98385142	98385143	A00252:305:HG52NDSX5:1:1142:16514:18255/1	60	+
chr1	98487672	98487673	A00252:305:HG52NDSX5:1:1137:23258:7012/1	60	+
chr1	98607578	98607579	A00252:305:HG52NDSX5:2:2148:10538:14450	60	-
chr1	98718151	98718152	A00252:305:HG52NDSX5:1:1529:13358:16391/1	60	+
chr1	99570671	99570672	A00252:305:HG52NDSX5:3:2632:25364:26537	60	-
chr1	99775437	99775438	A00252:305:HG52NDSX5:1:2655:10827:12978	60	+
chr1	99911014	99911015	A00252:305:HG52NDSX5:1:2266:27019:19351/1	60	+
chr1	99916096	99916097	A00252:305:HG52NDSX5:1:2369:7265:18458/1	60	+
chr1	100020958	100020959	A00252:305:HG52NDSX5:3:1125:14660:22185/1	60	-
chr1	100043190	100043191	A00252:305:HG52NDSX5:1:1507:22643:33974/1	60	-
chr1	100070131	100070132	A00252:305:HG52NDSX5:1:1345:2220:7874/1	60	-
chr1	100183113	100183114	A00252:305:HG52NDSX5:1:1501:13096:18192/1	60	-
chr1	100224066	100224067	A00252:305:HG52NDSX5:1:1470:13178:11475/1	60	+
chr1	100248067	100248068	A00252:305:HG52NDSX5:4:1147:14208:19836/1	60	-
chr1	100285623	100285624	A00252:305:HG52NDSX5:1:1265:18014:8672/1	60	+
chr1	100287325	100287326	A00252:305:HG52NDSX5:1:1160:11107:26365/1	60	-
chr1	100387191	100387192	A00252:305:HG52NDSX5:1:1321:17454:2347/1	60	+
chr1	100470701	100470702	A00252:305:HG52NDSX5:1:1462:9489:17362/1	60	-
chr1	100745801	100745802	A00252:305:HG52NDSX5:1:2508:7988:9596/1	60	+
chr1	100901930	100901931	A00252:305:HG52NDSX5:1:1160:18620:20650/1	60	+
chr1	100906451	100906452	A00252:305:HG52NDSX5:1:2374:8892:14606	60	-
chr1	100918792	100918793	A00252:305:HG52NDSX5:1:1451:4300:16329/1	60	+
chr1	101079308	101079309	A00252:305:HG52NDSX5:2:2178:30101:10254	60	+
chr1	101091297	101091298	A00252:305:HG52NDSX5:1:2175:9977:27226/1	60	+
chr1	101515680	101515681	A00252:305:HG52NDSX5:1:1165:26549:27649/1	60	+
chr1	101703172	101703173	A00252:305:HG52NDSX5:1:2608:13078:29152	60	-
chr1	101757738	101757739	A00252:305:HG52NDSX5:1:1466:6976:4147/1	60	+
chr1	101760294	101760295	A00252:305:HG52NDSX5:1:1639:23032:2268	60	+
chr1	101760808	101760809	A00252:305:HG52NDSX5:2:1406:23457:20384	60	-
chr1	101778137	101778138	A00252:305:HG52NDSX5:1:1225:13196:21465/1	60	-
chr1	101834950	101834951	A00252:305:HG52NDSX5:2:2115:18448:4319	60	+
chr1	102067730	102067731	A00252:305:HG52NDSX5:1:2637:18367:4867	60	-
chr1	102248416	102248417	A00252:305:HG52NDSX5:2:1424:17770:27038	60	+
chr1	102277811	102277812	A00252:305:HG52NDSX5:1:1261:24433:35697/1	60	+
chr1	102354617	102354618	A00252:305:HG52NDSX5:1:2565:27905:28745/1	60	+
chr1	102379765	102379766	A00252:305:HG52NDSX5:2:1563:3748:8077/1	60	-
chr1	102428803	102428804	A00252:305:HG52NDSX5:2:1407:2962:15264/1	60	+
chr1	102502681	102502682	A00252:305:HG52NDSX5:3:2241:20672:31313	60	-
chr1	102516892	102516893	A00252:305:HG52NDSX5:1:1221:19705:20149/1	60	+
chr1	102555642	102555643	A00252:305:HG52NDSX5:1:1137:14606:29230/1	60	-
chr1	102588763	102588764	A00252:305:HG52NDSX5:1:1239:11442:3270/1	60	+
chr1	102731378	102731379	A00252:305:HG52NDSX5:1:1345:17119:9846/1	60	+
chr1	102911883	102911884	A00252:305:HG52NDSX5:1:1578:17626:7122/1	60	-
chr1	102914262	102914263	A00252:305:HG52NDSX5:3:1360:21567:19993/1	60	+
chr1	102983944	102983945	A00252:305:HG52NDSX5:2:2645:4453:16501	60	-
chr1	103012657	103012658	A00252:305:HG52NDSX5:1:2252:24831:33473/1	60	-
chr1	103029624	103029625	A00252:305:HG52NDSX5:1:2338:12943:18803	60	+
chr1	103036107	103036108	A00252:305:HG52NDSX5:1:1273:4408:23500/1	60	+
chr1	103439455	103439456	A00252:305:HG52NDSX5:2:1333:27561:36135/1	60	-
chr1	103450237	103450238	A00252:305:HG52NDSX5:4:2145:26765:36198	60	-
chr1	103498342	103498343	A00252:305:HG52NDSX5:1:1541:3577:19554/1	60	-
chr1	103574764	103574765	A00252:305:HG52NDSX5:3:2534:32262:35665	60	-
chr1	103581204	103581205	A00252:305:HG52NDSX5:1:1423:21630:21793	60	-
chr1	105960013	105960014	A00252:305:HG52NDSX5:1:1312:28284:19288/1	60	+
chr1	106373800	106373801	A00252:305:HG52NDSX5:1:1304:7491:35039/1	60	+
chr1	106373801	106373802	A00252:305:HG52NDSX5:4:1244:30201:14653	60	+
chr1	106800574	106800575	A00252:305:HG52NDSX5:1:1576:6903:32456/1	60	+
chr1	106887483	106887484	A00252:305:HG52NDSX5:1:1313:8666:7388/1	60	-
chr1	107625311	107625312	A00252:305:HG52NDSX5:1:1336:13756:17456/1	60	+
chr1	107731674	107731675	A00252:305:HG52NDSX5:1:1168:25590:9706	60	+
chr1	107800227	107800228	A00252:305:HG52NDSX5:1:1159:3233:4711/1	60	+
chr1	107857120	107857121	A00252:305:HG52NDSX5:4:2161:5475:7874	60	-
chr1	107857122	107857123	A00252:305:HG52NDSX5:2:2640:24641:32737/1	60	-
chr1	107869130	107869131	A00252:305:HG52NDSX5:1:1111:6858:14904/1	60	-
chr1	107901579	107901580	A00252:305:HG52NDSX5:3:2152:17282:26819	60	-
chr1	107901580	107901581	A00252:305:HG52NDSX5:1:2243:26223:32565/1	60	-
chr1	107931856	107931857	A00252:305:HG52NDSX5:1:2375:13431:23531/1	60	+
chr1	107933337	107933338	A00252:305:HG52NDSX5:2:1134:14199:5822	60	-
chr1	107976657	107976658	A00252:305:HG52NDSX5:4:2452:3622:11804	60	-
chr1	108004274	108004275	A00252:305:HG52NDSX5:1:1304:12228:21668/1	60	+
chr1	108071086	108071087	A00252:305:HG52NDSX5:1:2359:29975:18458/1	60	+
chr1	108190766	108190767	A00252:305:HG52NDSX5:2:2512:7970:28134/1	60	+
chr1	108752484	108752485	A00252:305:HG52NDSX5:1:1104:14064:20024/1	60	+
chr1	108752485	108752486	A00252:305:HG52NDSX5:3:1560:1398:15624/1	60	+
chr1	108761421	108761422	A00252:305:HG52NDSX5:1:2663:9200:35618/1	60	+
chr1	108808677	108808678	A00252:305:HG52NDSX5:1:1652:19497:26115/1	60	-
chr1	109288426	109288427	A00252:305:HG52NDSX5:4:2107:27498:15734/1	60	+
chr1	109344229	109344230	A00252:305:HG52NDSX5:3:2569:20356:31422	60	-
chr1	109344230	109344231	A00252:305:HG52NDSX5:1:1157:12689:7341	60	-
chr1	109380127	109380128	A00252:305:HG52NDSX5:4:1115:29939:7435/1	60	-
chr1	109563599	109563600	A00252:305:HG52NDSX5:1:1245:13214:25786/1	60	-
chr1	109563789	109563790	A00252:305:HG52NDSX5:1:1464:19669:2675/1	60	+
chr1	109582879	109582880	A00252:305:HG52NDSX5:1:1312:7572:32111/1	60	+
chr1	109583552	109583553	A00252:305:HG52NDSX5:2:1555:32579:35587	60	-
chr1	109588983	109588984	A00252:305:HG52NDSX5:1:1238:10465:4272/1	60	+
chr1	109591520	109591521	A00252:305:HG52NDSX5:2:1122:7871:18286	60	-
chr1	109595998	109595999	A00252:305:HG52NDSX5:1:1628:11044:26256/1	60	+
chr1	109788973	109788974	A00252:305:HG52NDSX5:3:1221:1832:30091/1	60	-
chr1	110355738	110355739	A00252:305:HG52NDSX5:1:2237:7283:34053/1	60	+
chr1	110797916	110797917	A00252:305:HG52NDSX5:1:1660:6949:3380/1	60	-
chr1	110878681	110878682	A00252:305:HG52NDSX5:1:2620:17680:29543/1	60	+
chr1	110882013	110882014	A00252:305:HG52NDSX5:3:1314:30273:31970	60	-
chr1	110882927	110882928	A00252:305:HG52NDSX5:1:2210:12382:25254/1	60	-
chr1	110885862	110885863	A00252:305:HG52NDSX5:2:1455:10972:35368/1	60	-
chr1	110887959	110887960	A00252:305:HG52NDSX5:2:1314:2085:8609/1	60	-
chr1	110901089	110901090	A00252:305:HG52NDSX5:1:1234:17047:34929/1	60	-
chr1	110911672	110911673	A00252:305:HG52NDSX5:4:1415:23439:25676	60	-
chr1	110918601	110918602	A00252:305:HG52NDSX5:1:2537:3305:1673	60	+
chr1	111126788	111126789	A00252:305:HG52NDSX5:1:1376:8223:22968/1	60	+
chr1	111149905	111149906	A00252:305:HG52NDSX5:1:1410:17852:12211/1	60	+
chr1	111151849	111151850	A00252:305:HG52NDSX5:1:1267:15374:12806/1	60	-
chr1	111152730	111152731	A00252:305:HG52NDSX5:1:1318:16613:5431/1	60	+
chr1	111154516	111154517	A00252:305:HG52NDSX5:1:2323:16676:34225/1	60	-
chr1	111164663	111164664	A00252:305:HG52NDSX5:1:1604:14434:5791/1	60	-
chr1	111166842	111166843	A00252:305:HG52NDSX5:1:1129:10050:15264/1	60	+
chr1	111169021	111169022	A00252:305:HG52NDSX5:1:1363:6280:13244/1	60	+
chr1	111183726	111183727	A00252:305:HG52NDSX5:1:2375:21847:9831/1	60	+
chr1	111341700	111341701	A00252:305:HG52NDSX5:1:1363:27995:27837/1	60	+
chr1	111433132	111433133	A00252:305:HG52NDSX5:1:1466:23836:26741/1	60	-
chr1	111439930	111439931	A00252:305:HG52NDSX5:1:1549:30517:11913/1	60	-
chr1	111692554	111692555	A00252:305:HG52NDSX5:1:1343:17499:14544/1	60	+
chr1	112632076	112632077	A00252:305:HG52NDSX5:4:2178:32841:20259/1	60	+
chr1	112907026	112907027	A00252:305:HG52NDSX5:3:2146:24849:23453	60	-
chr1	112937080	112937081	A00252:305:HG52NDSX5:1:2510:28085:4601/1	60	-
chr1	112953909	112953910	A00252:305:HG52NDSX5:1:1229:22227:7576/1	60	-
chr1	112997526	112997527	A00252:305:HG52NDSX5:1:2531:5303:28870/1	60	+
chr1	113079036	113079037	A00252:305:HG52NDSX5:2:2433:2193:23109/1	60	+
chr1	113518927	113518928	A00252:305:HG52NDSX5:2:2431:9824:31908	60	-
chr1	113518928	113518929	A00252:305:HG52NDSX5:1:2544:30563:23735	60	-
chr1	113528199	113528200	A00252:305:HG52NDSX5:1:1177:17427:32769/1	60	+
chr1	113550882	113550883	A00252:305:HG52NDSX5:1:1239:29197:9251/1	60	+
chr1	113591688	113591689	A00252:305:HG52NDSX5:1:1556:4969:25034/1	60	+
chr1	113728602	113728603	A00252:305:HG52NDSX5:1:1106:14561:21104/1	60	-
chr1	113749994	113749995	A00252:305:HG52NDSX5:2:1439:14199:31908	60	-
chr1	113754168	113754169	A00252:305:HG52NDSX5:2:1507:12029:30906	60	+
chr1	113765902	113765903	A00252:305:HG52NDSX5:1:1539:28944:1204/1	60	+
chr1	113943622	113943623	A00252:305:HG52NDSX5:1:1162:17580:28056/1	60	+
chr1	114319221	114319222	A00252:305:HG52NDSX5:1:1558:18620:6621/1	60	-
chr1	114372178	114372179	A00252:305:HG52NDSX5:1:1403:21477:24878	60	+
chr1	114390159	114390160	A00252:305:HG52NDSX5:3:2132:32380:35055	60	-
chr1	114391976	114391977	A00252:305:HG52NDSX5:1:1155:19370:31000/1	60	+
chr1	114391977	114391978	A00252:305:HG52NDSX5:4:2348:24532:7623	60	+
chr1	114393906	114393907	A00252:305:HG52NDSX5:1:1653:28284:29121/1	60	+
chr1	114396008	114396009	A00252:305:HG52NDSX5:1:1104:4146:33567/1	60	-
chr1	114396009	114396010	A00252:305:HG52NDSX5:1:1203:8648:28620/1	60	-
chr1	114396086	114396087	A00252:305:HG52NDSX5:1:2107:14959:5572/1	60	+
chr1	114424304	114424305	A00252:305:HG52NDSX5:1:1133:16134:18756/1	60	-
chr1	114433789	114433790	A00252:305:HG52NDSX5:1:1208:8666:21292/1	60	+
chr1	114438271	114438272	A00252:305:HG52NDSX5:1:1464:16450:24126/1	60	-
chr1	114460507	114460508	A00252:305:HG52NDSX5:4:2551:8413:24768	60	-
chr1	114460508	114460509	A00252:305:HG52NDSX5:1:1558:30138:2300	60	-
chr1	114460509	114460510	A00252:305:HG52NDSX5:1:1225:23258:22795	60	-
chr1	114492350	114492351	A00252:305:HG52NDSX5:1:2268:25735:6950/1	60	-
chr1	115701824	115701825	A00252:305:HG52NDSX5:3:1216:9851:13354	60	+
chr1	116773461	116773462	A00252:305:HG52NDSX5:4:2565:21983:36213	60	-
chr1	117061612	117061613	A00252:305:HG52NDSX5:1:2331:25509:30076/1	60	-
chr1	117371307	117371308	A00252:305:HG52NDSX5:1:1119:18783:17832/1	60	+
chr1	117371309	117371310	A00252:305:HG52NDSX5:3:1563:31846:23453	60	+
chr1	117420190	117420191	A00252:305:HG52NDSX5:1:1635:2817:2018/1	60	+
chr1	117472657	117472658	A00252:305:HG52NDSX5:4:1214:3486:2738/1	60	+
chr1	117530102	117530103	A00252:305:HG52NDSX5:1:1337:9986:29528	60	-
chr1	117620522	117620523	A00252:305:HG52NDSX5:1:1327:7039:32095/1	60	-
chr1	117862226	117862227	A00252:305:HG52NDSX5:1:1533:3947:32471/1	60	+
chr1	117865113	117865114	A00252:305:HG52NDSX5:1:1559:1398:7044	60	+
chr1	117889028	117889029	A00252:305:HG52NDSX5:1:1152:11279:11005/1	60	-
chr1	119133514	119133515	A00252:305:HG52NDSX5:1:1211:21513:21402/1	60	-
chr1	120566778	120566779	A00252:305:HG52NDSX5:1:1602:10013:33552/1	60	+
chr1	120840112	120840113	A00252:305:HG52NDSX5:1:2676:4562:28432/1	60	-
chr1	120896071	120896072	A00252:305:HG52NDSX5:4:1152:31096:29074/1	60	+
chr1	121204401	121204402	A00252:305:HG52NDSX5:1:1170:27407:11193/1	60	+
chr1	121444255	121444256	A00252:305:HG52NDSX5:3:1638:5629:33943/1	60	+
chr1	121458409	121458410	A00252:305:HG52NDSX5:1:1157:19940:21371/1	60	+
chr1	121485134	121485135	A00252:305:HG52NDSX5:2:1524:18692:32769	60	-
chr1	143253176	143253177	A00252:305:HG52NDSX5:3:1530:1805:2581	60	+
chr1	143256025	143256026	A00252:305:HG52NDSX5:1:2554:19831:34867/1	60	-
chr1	143767415	143767416	A00252:305:HG52NDSX5:1:2174:27579:29590/1	60	+
chr1	144006826	144006827	A00252:305:HG52NDSX5:2:1266:6234:31485/1	60	+
chr1	145087950	145087951	A00252:305:HG52NDSX5:3:1569:32190:14653/1	60	-
chr1	145117213	145117214	A00252:305:HG52NDSX5:4:1266:28330:35837/1	60	+
chr1	145578035	145578036	A00252:305:HG52NDSX5:4:2251:21730:17644/1	60	-
chr1	145599478	145599479	A00252:305:HG52NDSX5:3:2110:13584:36229	60	-
chr1	145619877	145619878	A00252:305:HG52NDSX5:1:1325:9136:12179/1	60	-
chr1	145651246	145651247	A00252:305:HG52NDSX5:4:1172:21802:5901/1	60	+
chr1	145777378	145777379	A00252:305:HG52NDSX5:1:1174:10086:12070/1	60	+
chr1	145944128	145944129	A00252:305:HG52NDSX5:1:1503:13584:17785	60	-
chr1	145944472	145944473	A00252:305:HG52NDSX5:1:1102:8341:28338/1	60	+
chr1	145944473	145944474	A00252:305:HG52NDSX5:4:2670:5159:30405	60	+
chr1	145955177	145955178	A00252:305:HG52NDSX5:1:1270:14082:2331/1	60	+
chr1	145995207	145995208	A00252:305:HG52NDSX5:1:1154:25201:12007/1	60	+
chr1	146339390	146339391	A00252:305:HG52NDSX5:2:1573:27109:27211	60	+
chr1	146358786	146358787	A00252:305:HG52NDSX5:4:2142:2103:29684	60	+
chr1	146481070	146481071	A00252:305:HG52NDSX5:1:1324:10963:31344/1	60	-
chr1	146491989	146491990	A00252:305:HG52NDSX5:1:1103:30508:30718/1	60	-
chr1	146806639	146806640	A00252:305:HG52NDSX5:1:1310:7527:2973/1	60	+
chr1	147265634	147265635	A00252:305:HG52NDSX5:1:1172:9733:28463/1	60	+
chr1	147604014	147604015	A00252:305:HG52NDSX5:2:1157:28989:5822	60	-
chr1	147617828	147617829	A00252:305:HG52NDSX5:1:1150:26377:29543/1	60	+
chr1	148115679	148115680	A00252:305:HG52NDSX5:1:2535:23050:32581/1	60	+
chr1	148130810	148130811	A00252:305:HG52NDSX5:1:1174:5213:8077/1	60	-
chr1	148241411	148241412	A00252:305:HG52NDSX5:2:2106:21061:26005	60	+
chr1	149006098	149006099	A00252:305:HG52NDSX5:3:1304:2456:6339/1	60	-
chr1	149424330	149424331	A00252:305:HG52NDSX5:2:2433:27001:5415/1	60	+
chr1	149451405	149451406	A00252:305:HG52NDSX5:3:1416:27570:14387/1	60	+
chr1	149569790	149569791	A00252:305:HG52NDSX5:3:1605:26214:18270/1	60	-
chr1	149597220	149597221	A00252:305:HG52NDSX5:1:1171:1389:22310/1	60	+
chr1	149609930	149609931	A00252:305:HG52NDSX5:1:1253:2446:21950/1	60	+
chr1	149617715	149617716	A00252:305:HG52NDSX5:1:1105:19678:2127/1	60	+
chr1	149621981	149621982	A00252:305:HG52NDSX5:1:1643:18258:12195/1	60	+
chr1	149748896	149748897	A00252:305:HG52NDSX5:1:1120:19940:12070/1	60	+
chr1	149988976	149988977	A00252:305:HG52NDSX5:4:2107:26087:34898/1	60	+
chr1	149993668	149993669	A00252:305:HG52NDSX5:1:2343:24722:19852/1	60	-
chr1	149996395	149996396	A00252:305:HG52NDSX5:2:2225:6470:10504/1	60	+
chr1	149998481	149998482	A00252:305:HG52NDSX5:3:1666:21721:2409	60	-
chr1	150000184	150000185	A00252:305:HG52NDSX5:4:2505:31991:26115	60	-
chr1	150003659	150003660	A00252:305:HG52NDSX5:2:1632:31087:25426/1	60	+
chr1	150035328	150035329	A00252:305:HG52NDSX5:4:1642:8477:30232/1	60	+
chr1	150081639	150081640	A00252:305:HG52NDSX5:1:2522:22697:32753/1	60	+
chr1	150081641	150081642	A00252:305:HG52NDSX5:1:1272:24379:5102/1	60	+
chr1	150082283	150082284	A00252:305:HG52NDSX5:1:1156:18484:11209/1	60	+
chr1	150089042	150089043	A00252:305:HG52NDSX5:1:1207:30996:17284/1	60	-
chr1	150089777	150089778	A00252:305:HG52NDSX5:3:2149:14931:13041/1	60	-
chr1	150093206	150093207	A00252:305:HG52NDSX5:1:1367:12608:27054/1	60	+
chr1	150094211	150094212	A00252:305:HG52NDSX5:2:1255:17228:6026/1	60	-
chr1	150094437	150094438	A00252:305:HG52NDSX5:1:1646:15926:3897/1	60	+
chr1	150111252	150111253	A00252:305:HG52NDSX5:2:1206:32217:33739	60	-
chr1	150112033	150112034	A00252:305:HG52NDSX5:2:2634:10022:22670/1	60	+
chr1	150124140	150124141	A00252:305:HG52NDSX5:1:1244:4987:24158/1	60	-
chr1	150224558	150224559	A00252:305:HG52NDSX5:4:1569:18014:25676/1	60	-
chr1	150225371	150225372	A00252:305:HG52NDSX5:2:1243:12816:15859/1	60	-
chr1	150331895	150331896	A00252:305:HG52NDSX5:2:1407:26241:34601/1	60	+
chr1	150331897	150331898	A00252:305:HG52NDSX5:2:2604:28167:31297	60	+
chr1	150378077	150378078	A00252:305:HG52NDSX5:1:1110:6090:27258/1	60	+
chr1	150405539	150405540	A00252:305:HG52NDSX5:1:2545:7346:12399	60	-
chr1	150414349	150414350	A00252:305:HG52NDSX5:1:2654:11306:26052	60	-
chr1	150426160	150426161	A00252:305:HG52NDSX5:1:1367:17327:29121/1	60	+
chr1	150437605	150437606	A00252:305:HG52NDSX5:3:2523:11858:5055/1	60	+
chr1	150446438	150446439	A00252:305:HG52NDSX5:1:1407:1796:19633/1	60	+
chr1	150468691	150468692	A00252:305:HG52NDSX5:1:2311:17228:27946	60	-
chr1	150644757	150644758	A00252:305:HG52NDSX5:1:1140:25635:11819/1	60	+
chr1	150657148	150657149	A00252:305:HG52NDSX5:1:1155:30382:35164	60	+
chr1	150684114	150684115	A00252:305:HG52NDSX5:1:2631:4092:19570	60	+
chr1	150690684	150690685	A00252:305:HG52NDSX5:1:1166:21332:23124/1	60	+
chr1	150692107	150692108	A00252:305:HG52NDSX5:1:2232:10520:34272/1	60	-
chr1	150692293	150692294	A00252:305:HG52NDSX5:1:2150:21079:28322	60	+
chr1	150769640	150769641	A00252:305:HG52NDSX5:1:2609:25699:11083	60	-
chr1	150769641	150769642	A00252:305:HG52NDSX5:1:1224:30608:18834	60	-
chr1	150810832	150810833	A00252:305:HG52NDSX5:1:1336:27769:23657	60	-
chr1	150827770	150827771	A00252:305:HG52NDSX5:1:2441:6216:23750/1	60	-
chr1	150933746	150933747	A00252:305:HG52NDSX5:1:1271:22390:16031	60	-
chr1	150946725	150946726	A00252:305:HG52NDSX5:3:2121:18719:36886/1	60	-
chr1	151017839	151017840	A00252:305:HG52NDSX5:1:1141:9272:16986	60	+
chr1	151018631	151018632	A00252:305:HG52NDSX5:3:1160:17779:15311/1	60	-
chr1	151055278	151055279	A00252:305:HG52NDSX5:3:2530:2745:34021	60	-
chr1	151062453	151062454	A00252:305:HG52NDSX5:2:1375:22688:30796/1	60	+
chr1	151087012	151087013	A00252:305:HG52NDSX5:3:1661:13467:14356	60	-
chr1	151122656	151122657	A00252:305:HG52NDSX5:3:1663:14000:30968	60	-
chr1	151210098	151210099	A00252:305:HG52NDSX5:1:1650:19822:1814	60	+
chr1	151365923	151365924	A00252:305:HG52NDSX5:4:2631:20094:27085/1	60	-
chr1	151421591	151421592	A00252:305:HG52NDSX5:1:1336:6560:36746/1	60	+
chr1	151421882	151421883	A00252:305:HG52NDSX5:1:1123:25563:11318/1	60	-
chr1	151424618	151424619	A00252:305:HG52NDSX5:1:1156:17092:8140/1	60	+
chr1	151444828	151444829	A00252:305:HG52NDSX5:1:2244:6650:15577/1	60	+
chr1	151454148	151454149	A00252:305:HG52NDSX5:1:1557:7862:1736/1	60	+
chr1	151664869	151664870	A00252:305:HG52NDSX5:1:1133:20943:16438/1	60	+
chr1	151665079	151665080	A00252:305:HG52NDSX5:1:1120:28275:31548	60	-
chr1	151679630	151679631	A00252:305:HG52NDSX5:2:1450:28113:23782/1	60	-
chr1	151828977	151828978	A00252:305:HG52NDSX5:2:2427:26323:3521/1	60	-
chr1	152050374	152050375	A00252:305:HG52NDSX5:1:1322:15519:30185/1	60	+
chr1	153637579	153637580	A00252:305:HG52NDSX5:1:1239:7129:34851/1	60	+
chr1	153664626	153664627	A00252:305:HG52NDSX5:1:2564:28384:28166	60	-
chr1	153839767	153839768	A00252:305:HG52NDSX5:3:2658:28881:21919/1	60	+
chr1	153843323	153843324	A00252:305:HG52NDSX5:1:1234:23411:19398/1	60	-
chr1	153872587	153872588	A00252:305:HG52NDSX5:2:2228:20039:33473	60	-
chr1	153873469	153873470	A00252:305:HG52NDSX5:3:2658:19379:8500/1	60	+
chr1	153873546	153873547	A00252:305:HG52NDSX5:1:1518:9073:14669	60	+
chr1	153897508	153897509	A00252:305:HG52NDSX5:2:2456:5837:17206/1	60	+
chr1	153899683	153899684	A00252:305:HG52NDSX5:1:2621:26440:1814/1	60	+
chr1	153918538	153918539	A00252:305:HG52NDSX5:1:1478:5141:24298	60	-
chr1	154151887	154151888	A00252:305:HG52NDSX5:1:1159:22083:18411/1	60	+
chr1	154177280	154177281	A00252:305:HG52NDSX5:2:1478:27471:28181/1	60	-
chr1	154211825	154211826	A00252:305:HG52NDSX5:4:2372:26142:14763	60	+
chr1	154218360	154218361	A00252:305:HG52NDSX5:1:1248:20103:29888/1	60	+
chr1	154218362	154218363	A00252:305:HG52NDSX5:1:2104:18132:8656	60	+
chr1	154225203	154225204	A00252:305:HG52NDSX5:1:1634:19343:14450/1	60	+
chr1	154225909	154225910	A00252:305:HG52NDSX5:1:1126:12120:5854/1	60	-
chr1	154228543	154228544	A00252:305:HG52NDSX5:1:2457:7075:15781/1	60	-
chr1	154230449	154230450	A00252:305:HG52NDSX5:2:1408:13919:29074/1	60	-
chr1	154239572	154239573	A00252:305:HG52NDSX5:1:1513:6596:31798/1	60	-
chr1	154240040	154240041	A00252:305:HG52NDSX5:3:2602:17662:6715	60	-
chr1	154241691	154241692	A00252:305:HG52NDSX5:1:1139:17327:5603/1	60	-
chr1	154247130	154247131	A00252:305:HG52NDSX5:1:1446:16052:22341/1	60	+
chr1	154248625	154248626	A00252:305:HG52NDSX5:4:1331:5819:4085	60	-
chr1	154604687	154604688	A00252:305:HG52NDSX5:2:2544:26549:29309	60	-
chr1	154616944	154616945	A00252:305:HG52NDSX5:2:2371:21522:31845	60	-
chr1	154619917	154619918	A00252:305:HG52NDSX5:2:1170:15591:16000	60	+
chr1	154622963	154622964	A00252:305:HG52NDSX5:2:2512:16658:34914/1	60	-
chr1	154624536	154624537	A00252:305:HG52NDSX5:1:1135:11659:3677/1	60	+
chr1	154901336	154901337	A00252:305:HG52NDSX5:4:2121:10312:3818	60	+
chr1	154962704	154962705	A00252:305:HG52NDSX5:1:1201:17110:6480/1	60	+
chr1	154978354	154978355	A00252:305:HG52NDSX5:2:1332:27841:30639	60	-
chr1	154978449	154978450	A00252:305:HG52NDSX5:1:1167:13964:29622/1	60	-
chr1	154979955	154979956	A00252:305:HG52NDSX5:1:1154:10990:28823/1	60	+
chr1	154980217	154980218	A00252:305:HG52NDSX5:1:1459:10963:12555/1	60	+
chr1	155182142	155182143	A00252:305:HG52NDSX5:2:2343:16486:9815	60	-
chr1	155337918	155337919	A00252:305:HG52NDSX5:1:1355:5900:24455/1	60	+
chr1	155339246	155339247	A00252:305:HG52NDSX5:3:2577:23737:17143	60	-
chr1	155378695	155378696	A00252:305:HG52NDSX5:1:2677:28031:7952/1	60	+
chr1	155381654	155381655	A00252:305:HG52NDSX5:4:2605:19551:17628	60	-
chr1	155385648	155385649	A00252:305:HG52NDSX5:1:1235:2112:31360/1	60	-
chr1	155443956	155443957	A00252:305:HG52NDSX5:1:1244:15013:5572/1	60	-
chr1	155465130	155465131	A00252:305:HG52NDSX5:1:1633:19804:21605/1	60	+
chr1	155467479	155467480	A00252:305:HG52NDSX5:4:1350:16957:12477	60	-
chr1	155468985	155468986	A00252:305:HG52NDSX5:1:1123:20518:9126	60	-
chr1	155476062	155476063	A00252:305:HG52NDSX5:3:2462:21838:11036	60	+
chr1	155516566	155516567	A00252:305:HG52NDSX5:1:1450:20166:4633/1	60	-
chr1	155531633	155531634	A00252:305:HG52NDSX5:1:2266:8341:1752/1	60	-
chr1	155540124	155540125	A00252:305:HG52NDSX5:1:1668:19831:7592/1	60	-
chr1	155555756	155555757	A00252:305:HG52NDSX5:1:1238:13205:26678/1	60	+
chr1	155560444	155560445	A00252:305:HG52NDSX5:2:1450:24162:27117	60	-
chr1	155570661	155570662	A00252:305:HG52NDSX5:1:1108:7355:9377/1	60	+
chr1	155653759	155653760	A00252:305:HG52NDSX5:2:1204:24261:11287/1	60	+
chr1	155673764	155673765	A00252:305:HG52NDSX5:1:1148:14253:6511	60	+
chr1	155693385	155693386	A00252:305:HG52NDSX5:1:1252:25382:16110/1	60	+
chr1	155708739	155708740	A00252:305:HG52NDSX5:1:1333:8422:12978/1	60	+
chr1	155717696	155717697	A00252:305:HG52NDSX5:1:1277:25880:9893/1	60	+
chr1	155755840	155755841	A00252:305:HG52NDSX5:2:2325:17047:21402	60	-
chr1	155777226	155777227	A00252:305:HG52NDSX5:2:1112:29441:11303/1	60	-
chr1	155801844	155801845	A00252:305:HG52NDSX5:1:1651:18258:12790/1	60	+
chr1	155816919	155816920	A00252:305:HG52NDSX5:1:1472:10285:14512/1	60	+
chr1	155843596	155843597	A00252:305:HG52NDSX5:2:1128:1316:5055	60	-
chr1	155843598	155843599	A00252:305:HG52NDSX5:1:1107:29044:9142/1	60	-
chr1	155852624	155852625	A00252:305:HG52NDSX5:1:1312:4824:30076/1	60	-
chr1	155901632	155901633	A00252:305:HG52NDSX5:1:2208:27263:31610	60	-
chr1	155909982	155909983	A00252:305:HG52NDSX5:1:1334:27932:14418/1	60	+
chr1	155919007	155919008	A00252:305:HG52NDSX5:4:1503:27326:1313	60	-
chr1	155928656	155928657	A00252:305:HG52NDSX5:4:1607:6967:15280	60	+
chr1	155931904	155931905	A00252:305:HG52NDSX5:1:1341:11351:14137/1	60	-
chr1	155956233	155956234	A00252:305:HG52NDSX5:1:2570:29089:24784/1	60	+
chr1	155956988	155956989	A00252:305:HG52NDSX5:1:2152:27272:2440/1	60	+
chr1	156017469	156017470	A00252:305:HG52NDSX5:1:1237:27841:4993/1	60	+
chr1	156203025	156203026	A00252:305:HG52NDSX5:1:1142:6777:32080/1	60	-
chr1	156207146	156207147	A00252:305:HG52NDSX5:4:2252:16703:14043	60	-
chr1	156207148	156207149	A00252:305:HG52NDSX5:4:1628:9679:35008/1	60	-
chr1	156318554	156318555	A00252:305:HG52NDSX5:1:1103:20112:23610/1	60	+
chr1	156332158	156332159	A00252:305:HG52NDSX5:1:1216:16477:30561/1	60	+
chr1	156332160	156332161	A00252:305:HG52NDSX5:1:2606:7256:26334/1	60	+
chr1	156503310	156503311	A00252:305:HG52NDSX5:1:1655:21576:13683/1	60	+
chr1	156520152	156520153	A00252:305:HG52NDSX5:1:2554:12301:9643/1	60	+
chr1	156521296	156521297	A00252:305:HG52NDSX5:1:1541:17824:23719/1	60	+
chr1	156524295	156524296	A00252:305:HG52NDSX5:3:2406:6659:23797	60	+
chr1	156567628	156567629	A00252:305:HG52NDSX5:3:1129:10755:16830	60	-
chr1	156568707	156568708	A00252:305:HG52NDSX5:1:2209:17454:35916/1	60	+
chr1	156950334	156950335	A00252:305:HG52NDSX5:4:1334:12608:23234/1	60	+
chr1	158109932	158109933	A00252:305:HG52NDSX5:3:2420:12237:3521	60	-
chr1	158525559	158525560	A00252:305:HG52NDSX5:1:2467:3197:35712/1	60	+
chr1	158525560	158525561	A00252:305:HG52NDSX5:2:2522:28646:32941	60	+
chr1	158821467	158821468	A00252:305:HG52NDSX5:1:2626:8314:32017/1	60	+
chr1	159787860	159787861	A00252:305:HG52NDSX5:1:2252:24487:27618/1	60	-
chr1	160309510	160309511	A00252:305:HG52NDSX5:3:1531:32425:36855	60	+
chr1	160312382	160312383	A00252:305:HG52NDSX5:1:1253:5086:9236	60	-
chr1	160438717	160438718	A00252:305:HG52NDSX5:2:2607:15040:32957/1	60	+
chr1	160440790	160440791	A00252:305:HG52NDSX5:1:1309:1615:31688	60	-
chr1	160441053	160441054	A00252:305:HG52NDSX5:1:1601:32696:25426	60	+
chr1	160449360	160449361	A00252:305:HG52NDSX5:1:1111:24478:13604/1	60	+
chr1	160466811	160466812	A00252:305:HG52NDSX5:3:1521:25816:13072	60	-
chr1	160470642	160470643	A00252:305:HG52NDSX5:1:1409:3432:22842/1	60	+
chr1	160471396	160471397	A00252:305:HG52NDSX5:2:1670:6696:1971	60	-
chr1	160516014	160516015	A00252:305:HG52NDSX5:1:1131:22227:4225/1	60	+
chr1	160535685	160535686	A00252:305:HG52NDSX5:1:1620:29722:13761/1	60	+
chr1	160536441	160536442	A00252:305:HG52NDSX5:1:1142:24912:18646/1	60	+
chr1	160557113	160557114	A00252:305:HG52NDSX5:1:2627:1380:14810	60	-
chr1	160565865	160565866	A00252:305:HG52NDSX5:1:2474:8522:25175/1	60	-
chr1	160566640	160566641	A00252:305:HG52NDSX5:1:1101:28980:26162/1	60	-
chr1	160573676	160573677	A00252:305:HG52NDSX5:3:1626:15049:23046/1	60	+
chr1	160574797	160574798	A00252:305:HG52NDSX5:2:1305:23583:18568/1	60	+
chr1	160586596	160586597	A00252:305:HG52NDSX5:1:1311:7238:8422/1	60	+
chr1	160587153	160587154	A00252:305:HG52NDSX5:2:2617:2076:34115	60	-
chr1	160798053	160798054	A00252:305:HG52NDSX5:2:1649:23294:18035	60	-
chr1	161032619	161032620	A00252:305:HG52NDSX5:1:1350:28131:10097	60	+
chr1	161058962	161058963	A00252:305:HG52NDSX5:2:2120:17870:33755/1	60	-
chr1	161126777	161126778	A00252:305:HG52NDSX5:1:1635:13973:29951/1	60	-
chr1	161127385	161127386	A00252:305:HG52NDSX5:1:2550:8775:26490	60	-
chr1	161330035	161330036	A00252:305:HG52NDSX5:2:1450:24352:21590/1	60	-
chr1	161334754	161334755	A00252:305:HG52NDSX5:1:1577:1624:28228/1	60	-
chr1	161350677	161350678	A00252:305:HG52NDSX5:1:1158:25617:14199/1	60	-
chr1	161756455	161756456	A00252:305:HG52NDSX5:1:1572:15284:8390/1	60	+
chr1	161757153	161757154	A00252:305:HG52NDSX5:1:1170:14398:21793/1	60	+
chr1	161783327	161783328	A00252:305:HG52NDSX5:3:1174:11415:27336	60	+
chr1	161817462	161817463	A00252:305:HG52NDSX5:1:1206:7410:16611	60	+
chr1	161824203	161824204	A00252:305:HG52NDSX5:1:1309:8241:24846/1	60	-
chr1	161853709	161853710	A00252:305:HG52NDSX5:1:1530:27832:31688/1	60	+
chr1	161881968	161881969	A00252:305:HG52NDSX5:1:1513:2013:14465/1	60	-
chr1	161903929	161903930	A00252:305:HG52NDSX5:2:1119:16071:5588	60	-
chr1	161914806	161914807	A00252:305:HG52NDSX5:1:1408:5873:16830/1	60	+
chr1	162256142	162256143	A00252:305:HG52NDSX5:4:1318:2437:34272/1	60	-
chr1	163202407	163202408	A00252:305:HG52NDSX5:1:1604:20582:24267/1	60	+
chr1	163515481	163515482	A00252:305:HG52NDSX5:1:1318:23122:6308/1	60	+
chr1	163576491	163576492	A00252:305:HG52NDSX5:1:1174:20329:17190/1	60	+
chr1	163714589	163714590	A00252:305:HG52NDSX5:4:1641:29369:4664/1	60	-
chr1	163781435	163781436	A00252:305:HG52NDSX5:1:1503:18792:20134/1	60	+
chr1	163920237	163920238	A00252:305:HG52NDSX5:1:1241:5764:11443/1	60	-
chr1	163925251	163925252	A00252:305:HG52NDSX5:2:2542:23773:26130/1	60	+
chr1	164080569	164080570	A00252:305:HG52NDSX5:2:2545:20121:17738	60	-
chr1	164101645	164101646	A00252:305:HG52NDSX5:3:1437:8341:19225	60	+
chr1	164139928	164139929	A00252:305:HG52NDSX5:1:1111:16966:6449/1	60	-
chr1	164229613	164229614	A00252:305:HG52NDSX5:1:1121:20283:17174/1	60	+
chr1	164416206	164416207	A00252:305:HG52NDSX5:1:1374:31168:36558/1	60	+
chr1	165242172	165242173	A00252:305:HG52NDSX5:3:1639:9869:17112/1	60	-
chr1	165290219	165290220	A00252:305:HG52NDSX5:2:1362:8449:2347/1	60	-
chr1	165590689	165590690	A00252:305:HG52NDSX5:1:1119:9588:35164/1	60	+
chr1	165669449	165669450	A00252:305:HG52NDSX5:2:1637:25527:9940	60	-
chr1	165685807	165685808	A00252:305:HG52NDSX5:1:1172:16685:30765/1	60	+
chr1	165735097	165735098	A00252:305:HG52NDSX5:1:1242:7988:7404/1	60	-
chr1	165854329	165854330	A00252:305:HG52NDSX5:1:1559:25220:30765/1	60	+
chr1	165856596	165856597	A00252:305:HG52NDSX5:1:2132:17427:27946/1	60	+
chr1	165958463	165958464	A00252:305:HG52NDSX5:1:1101:17616:9831/1	60	+
chr1	167012655	167012656	A00252:305:HG52NDSX5:1:1219:15555:35634	60	-
chr1	167050656	167050657	A00252:305:HG52NDSX5:2:1341:3179:19366	60	+
chr1	167096135	167096136	A00252:305:HG52NDSX5:1:1140:15637:21465/1	60	+
chr1	167100999	167101000	A00252:305:HG52NDSX5:1:1325:3775:1924/1	60	+
chr1	167113230	167113231	A00252:305:HG52NDSX5:2:2478:20012:7529/1	60	-
chr1	167139891	167139892	A00252:305:HG52NDSX5:1:1119:15646:32189/1	60	+
chr1	167229382	167229383	A00252:305:HG52NDSX5:1:1115:26368:30311/1	60	-
chr1	167239207	167239208	A00252:305:HG52NDSX5:1:1414:11089:32064/1	60	+
chr1	167253924	167253925	A00252:305:HG52NDSX5:1:1237:17146:13056/1	60	-
chr1	167254457	167254458	A00252:305:HG52NDSX5:1:1272:19497:34663/1	60	-
chr1	167289308	167289309	A00252:305:HG52NDSX5:1:1420:7835:10332	60	-
chr1	167304908	167304909	A00252:305:HG52NDSX5:1:2378:4354:7185/1	60	+
chr1	167326902	167326903	A00252:305:HG52NDSX5:1:1650:17056:3286/1	60	+
chr1	167330194	167330195	A00252:305:HG52NDSX5:1:1211:27914:14575/1	60	-
chr1	167380438	167380439	A00252:305:HG52NDSX5:2:1310:20735:6746/1	60	-
chr1	167395714	167395715	A00252:305:HG52NDSX5:1:1117:9616:11005/1	60	+
chr1	167414818	167414819	A00252:305:HG52NDSX5:1:2541:8287:1877/1	60	+
chr1	167437735	167437736	A00252:305:HG52NDSX5:1:1240:17824:16830/1	60	+
chr1	167597456	167597457	A00252:305:HG52NDSX5:3:2364:27136:10504/1	60	-
chr1	167613828	167613829	A00252:305:HG52NDSX5:2:2236:9426:6699	60	+
chr1	167625139	167625140	A00252:305:HG52NDSX5:4:1655:31855:15264	60	-
chr1	167625141	167625142	A00252:305:HG52NDSX5:1:1360:12093:31266/1	60	-
chr1	168004911	168004912	A00252:305:HG52NDSX5:1:1463:24813:36072/1	60	+
chr1	168008178	168008179	A00252:305:HG52NDSX5:1:1124:4390:36370/1	60	-
chr1	168010355	168010356	A00252:305:HG52NDSX5:3:2266:1262:34835	60	+
chr1	168010562	168010563	A00252:305:HG52NDSX5:3:2223:13114:7232	60	-
chr1	168013473	168013474	A00252:305:HG52NDSX5:2:1471:21531:18490/1	60	+
chr1	168046815	168046816	A00252:305:HG52NDSX5:2:1304:16170:28588/1	60	+
chr1	168063053	168063054	A00252:305:HG52NDSX5:1:2526:26205:28369/1	60	+
chr1	168256003	168256004	A00252:305:HG52NDSX5:2:2620:31006:11350	60	-
chr1	168494576	168494577	A00252:305:HG52NDSX5:1:1170:25681:1125/1	60	-
chr1	168562638	168562639	A00252:305:HG52NDSX5:3:1546:19623:15468/1	60	+
chr1	168633220	168633221	A00252:305:HG52NDSX5:1:1161:11695:16830/1	60	+
chr1	169143063	169143064	A00252:305:HG52NDSX5:1:1125:25997:14606/1	60	+
chr1	169239367	169239368	A00252:305:HG52NDSX5:3:2303:9995:16579	60	-
chr1	169377886	169377887	A00252:305:HG52NDSX5:4:1310:1723:17597	60	-
chr1	169378941	169378942	A00252:305:HG52NDSX5:1:1202:11749:8030/1	60	-
chr1	169464854	169464855	A00252:305:HG52NDSX5:3:2475:3766:26052	60	-
chr1	169630146	169630147	A00252:305:HG52NDSX5:3:1106:13196:35211/1	60	+
chr1	169707527	169707528	A00252:305:HG52NDSX5:2:1166:18602:21559/1	60	-
chr1	169920858	169920859	A00252:305:HG52NDSX5:4:1228:16197:33802/1	60	-
chr1	169966037	169966038	A00252:305:HG52NDSX5:1:1517:14154:28009/1	60	+
chr1	169969293	169969294	A00252:305:HG52NDSX5:1:1207:15817:32894	60	-
chr1	169974480	169974481	A00252:305:HG52NDSX5:1:1230:26440:21950/1	60	+
chr1	169994801	169994802	A00252:305:HG52NDSX5:1:1113:15185:7560	60	+
chr1	170041829	170041830	A00252:305:HG52NDSX5:1:1250:29387:28150/1	60	+
chr1	170090047	170090048	A00252:305:HG52NDSX5:2:1347:26829:15295/1	60	+
chr1	170547857	170547858	A00252:305:HG52NDSX5:1:1158:3242:16501/1	60	+
chr1	170551691	170551692	A00252:305:HG52NDSX5:2:2426:8368:21590/1	60	-
chr1	171322775	171322776	A00252:305:HG52NDSX5:2:2552:29107:4022/1	60	-
chr1	171513480	171513481	A00252:305:HG52NDSX5:1:1408:3323:28479/1	60	+
chr1	171572751	171572752	A00252:305:HG52NDSX5:1:2255:2112:14763/1	60	+
chr1	172143369	172143370	A00252:305:HG52NDSX5:1:1416:27462:13792/1	60	+
chr1	172392919	172392920	A00252:305:HG52NDSX5:1:1147:18882:8735/1	60	+
chr1	172415411	172415412	A00252:305:HG52NDSX5:2:1239:29306:26725	60	-
chr1	172419847	172419848	A00252:305:HG52NDSX5:1:1128:24135:5494/1	60	+
chr1	172569537	172569538	A00252:305:HG52NDSX5:1:1371:5701:10520/1	60	-
chr1	172575161	172575162	A00252:305:HG52NDSX5:1:1111:5602:15358/1	60	-
chr1	172577055	172577056	A00252:305:HG52NDSX5:1:1122:7536:10629	60	-
chr1	172580239	172580240	A00252:305:HG52NDSX5:1:1253:9109:27289/1	60	+
chr1	172581223	172581224	A00252:305:HG52NDSX5:1:1461:25780:27070/1	60	-
chr1	172586763	172586764	A00252:305:HG52NDSX5:1:1123:28465:35853/1	60	-
chr1	172602262	172602263	A00252:305:HG52NDSX5:1:1274:19470:7404/1	60	+
chr1	172604382	172604383	A00252:305:HG52NDSX5:1:1167:10176:3583/1	60	-
chr1	172608066	172608067	A00252:305:HG52NDSX5:2:1542:6903:25254/1	60	-
chr1	172685315	172685316	A00252:305:HG52NDSX5:1:2375:30246:31704/1	60	-
chr1	173499696	173499697	A00252:305:HG52NDSX5:1:1117:23963:34475/1	60	+
chr1	173749720	173749721	A00252:305:HG52NDSX5:1:1172:18539:13275/1	60	+
chr1	173850898	173850899	A00252:305:HG52NDSX5:1:1462:3812:33051/1	60	-
chr1	173978394	173978395	A00252:305:HG52NDSX5:2:1222:26187:23077/1	60	+
chr1	174019711	174019712	A00252:305:HG52NDSX5:3:1623:22290:7623	60	-
chr1	174101198	174101199	A00252:305:HG52NDSX5:2:2239:6949:17440/1	60	-
chr1	174273119	174273120	A00252:305:HG52NDSX5:1:1114:3694:36260/1	60	-
chr1	174279798	174279799	A00252:305:HG52NDSX5:1:2675:3450:31704/1	60	-
chr1	174339148	174339149	A00252:305:HG52NDSX5:2:2402:8775:6417/1	60	+
chr1	174367187	174367188	A00252:305:HG52NDSX5:1:1173:4571:34804	60	-
chr1	174415418	174415419	A00252:305:HG52NDSX5:1:1137:7862:30076/1	60	+
chr1	174426910	174426911	A00252:305:HG52NDSX5:1:1133:7600:35102/1	60	+
chr1	174464076	174464077	A00252:305:HG52NDSX5:2:1240:25274:24940/1	60	-
chr1	174509215	174509216	A00252:305:HG52NDSX5:1:1428:28266:12023/1	60	-
chr1	174627053	174627054	A00252:305:HG52NDSX5:1:1158:13367:18286/1	60	-
chr1	174990743	174990744	A00252:305:HG52NDSX5:3:2560:11858:15107	60	-
chr1	175005787	175005788	A00252:305:HG52NDSX5:1:1623:3188:29465/1	60	+
chr1	175014313	175014314	A00252:305:HG52NDSX5:1:1110:19633:34115/1	60	+
chr1	176029278	176029279	A00252:305:HG52NDSX5:1:2118:6750:17503	60	-
chr1	176029767	176029768	A00252:305:HG52NDSX5:3:1352:23963:9111/1	60	-
chr1	176079689	176079690	A00252:305:HG52NDSX5:1:1162:12237:19961/1	60	+
chr1	176112105	176112106	A00252:305:HG52NDSX5:2:1524:5647:35916/1	60	-
chr1	176123079	176123080	A00252:305:HG52NDSX5:1:1106:16568:30655/1	60	-
chr1	176150996	176150997	A00252:305:HG52NDSX5:3:2435:4833:36918/1	60	-
chr1	176176782	176176783	A00252:305:HG52NDSX5:3:2615:9805:17096	60	+
chr1	176291134	176291135	A00252:305:HG52NDSX5:1:1149:11948:20713/1	60	-
chr1	176583756	176583757	A00252:305:HG52NDSX5:1:2144:16233:9064	60	-
chr1	176583757	176583758	A00252:305:HG52NDSX5:1:1119:9444:24267	60	-
chr1	176911528	176911529	A00252:305:HG52NDSX5:1:1506:12662:25582/1	60	-
chr1	177362131	177362132	A00252:305:HG52NDSX5:2:2552:25464:4413	60	+
chr1	178070935	178070936	A00252:305:HG52NDSX5:1:1405:4146:20729/1	60	+
chr1	178651875	178651876	A00252:305:HG52NDSX5:1:1108:15004:21590/1	60	+
chr1	178850902	178850903	A00252:305:HG52NDSX5:1:1274:20555:2707	60	-
chr1	179036407	179036408	A00252:305:HG52NDSX5:1:1138:5421:5368/1	60	-
chr1	179140260	179140261	A00252:305:HG52NDSX5:1:2512:29035:17487/1	60	-
chr1	179147465	179147466	A00252:305:HG52NDSX5:1:1309:16541:4335/1	60	+
chr1	179292927	179292928	A00252:305:HG52NDSX5:4:2104:12436:22247	60	+
chr1	179898774	179898775	A00252:305:HG52NDSX5:1:1617:19081:19664/1	60	+
chr1	179901641	179901642	A00252:305:HG52NDSX5:1:2219:31837:12320/1	60	+
chr1	179986219	179986220	A00252:305:HG52NDSX5:1:2616:17201:22263/1	60	-
chr1	179989030	179989031	A00252:305:HG52NDSX5:1:1352:7862:7279/1	60	+
chr1	179998061	179998062	A00252:305:HG52NDSX5:2:1410:10547:10332/1	60	+
chr1	180016644	180016645	A00252:305:HG52NDSX5:2:1142:13340:33332	60	+
chr1	180043518	180043519	A00252:305:HG52NDSX5:1:1112:12906:16611/1	60	+
chr1	180046583	180046584	A00252:305:HG52NDSX5:1:1155:23068:15327/1	60	+
chr1	180066426	180066427	A00252:305:HG52NDSX5:1:1153:18385:13949/1	60	-
chr1	180298075	180298076	A00252:305:HG52NDSX5:2:1210:18710:3020/1	60	+
chr1	180316991	180316992	A00252:305:HG52NDSX5:1:2139:26368:21825/1	60	-
chr1	180403115	180403116	A00252:305:HG52NDSX5:1:1645:9796:25441/1	60	-
chr1	180423514	180423515	A00252:305:HG52NDSX5:1:1358:19488:7936/1	60	-
chr1	180447363	180447364	A00252:305:HG52NDSX5:1:1167:3794:3928/1	60	-
chr1	180499966	180499967	A00252:305:HG52NDSX5:1:2409:17146:13338/1	60	+
chr1	180677947	180677948	A00252:305:HG52NDSX5:2:2348:19669:22091	60	+
chr1	180695980	180695981	A00252:305:HG52NDSX5:1:1145:8296:23531/1	60	+
chr1	180752037	180752038	A00252:305:HG52NDSX5:2:2262:31946:14231	60	-
chr1	180754089	180754090	A00252:305:HG52NDSX5:1:1460:17372:4335/1	60	+
chr1	180885182	180885183	A00252:305:HG52NDSX5:1:1322:12735:10614/1	60	-
chr1	180893222	180893223	A00252:305:HG52NDSX5:3:2158:2157:4445/1	60	+
chr1	180974811	180974812	A00252:305:HG52NDSX5:2:2562:14615:8516/1	60	+
chr1	180994368	180994369	A00252:305:HG52NDSX5:1:1107:19515:17127/1	60	-
chr1	182263653	182263654	A00252:305:HG52NDSX5:1:1154:10963:16908/1	60	+
chr1	182573856	182573857	A00252:305:HG52NDSX5:2:1669:21187:4460	60	-
chr1	182743695	182743696	A00252:305:HG52NDSX5:1:1324:2166:35023/1	60	-
chr1	182843971	182843972	A00252:305:HG52NDSX5:2:2122:7247:32894/1	60	+
chr1	182873694	182873695	A00252:305:HG52NDSX5:1:1566:6813:26819/1	60	-
chr1	183014845	183014846	A00252:305:HG52NDSX5:2:1149:27389:3364/1	60	+
chr1	183014846	183014847	A00252:305:HG52NDSX5:4:2636:9453:35900	60	+
chr1	183215845	183215846	A00252:305:HG52NDSX5:1:1323:6298:11177/1	60	+
chr1	183519184	183519185	A00252:305:HG52NDSX5:1:1103:16468:11819/1	60	+
chr1	183628485	183628486	A00252:305:HG52NDSX5:4:1270:19235:12696/1	60	-
chr1	184299483	184299484	A00252:305:HG52NDSX5:2:1615:21142:34726/1	60	-
chr1	184702175	184702176	A00252:305:HG52NDSX5:3:2529:22037:21245	60	+
chr1	184711093	184711094	A00252:305:HG52NDSX5:3:2120:23719:17989	60	-
chr1	184711788	184711789	A00252:305:HG52NDSX5:3:1616:3360:20337/1	60	+
chr1	184721340	184721341	A00252:305:HG52NDSX5:1:1120:17291:28244/1	60	+
chr1	184749546	184749547	A00252:305:HG52NDSX5:1:1133:17237:24768/1	60	+
chr1	185095596	185095597	A00252:305:HG52NDSX5:1:1465:11632:18975/1	60	-
chr1	185104239	185104240	A00252:305:HG52NDSX5:1:2145:26639:19539	60	-
chr1	185122248	185122249	A00252:305:HG52NDSX5:1:2335:14082:36558/1	60	+
chr1	185123698	185123699	A00252:305:HG52NDSX5:1:1147:2410:15374/1	60	-
chr1	185142256	185142257	A00252:305:HG52NDSX5:1:1201:4490:11146/1	60	-
chr1	185276165	185276166	A00252:305:HG52NDSX5:1:1641:26973:7780/1	60	+
chr1	185327107	185327108	A00252:305:HG52NDSX5:2:2434:8269:1031/1	60	-
chr1	185851850	185851851	A00252:305:HG52NDSX5:3:2162:24180:16250/1	60	+
chr1	185880724	185880725	A00252:305:HG52NDSX5:3:2333:31665:30906/1	60	+
chr1	185978710	185978711	A00252:305:HG52NDSX5:4:2612:5240:20901/1	60	-
chr1	186061398	186061399	A00252:305:HG52NDSX5:4:1149:21730:35493	60	-
chr1	186102431	186102432	A00252:305:HG52NDSX5:1:1522:22670:1924/1	60	-
chr1	186367914	186367915	A00252:305:HG52NDSX5:1:1247:25997:30796/1	60	-
chr1	186415922	186415923	A00252:305:HG52NDSX5:2:2656:7437:29622/1	60	+
chr1	187493815	187493816	A00252:305:HG52NDSX5:1:1127:2844:12524/1	60	+
chr1	187576308	187576309	A00252:305:HG52NDSX5:2:1407:7003:17440/1	60	-
chr1	187670593	187670594	A00252:305:HG52NDSX5:2:1301:24053:11710	60	-
chr1	187890933	187890934	A00252:305:HG52NDSX5:1:1324:18575:11115/1	60	+
chr1	188406457	188406458	A00252:305:HG52NDSX5:1:1351:3803:12774/1	60	+
chr1	188589329	188589330	A00252:305:HG52NDSX5:4:1171:30535:36683	60	+
chr1	188675210	188675211	A00252:305:HG52NDSX5:1:1174:13440:28557/1	60	-
chr1	188911441	188911442	A00252:305:HG52NDSX5:2:1213:4743:28025/1	60	-
chr1	188933671	188933672	A00252:305:HG52NDSX5:1:1535:28040:26819	60	+
chr1	189238089	189238090	A00252:305:HG52NDSX5:1:1345:29523:23281/1	60	+
chr1	189532079	189532080	A00252:305:HG52NDSX5:1:1154:20220:19820	60	+
chr1	189532748	189532749	A00252:305:HG52NDSX5:1:1164:9715:31501/1	60	-
chr1	189740620	189740621	A00252:305:HG52NDSX5:1:1269:28140:1407/1	60	+
chr1	190000419	190000420	A00252:305:HG52NDSX5:1:2121:23068:3051/1	60	+
chr1	190137243	190137244	A00252:305:HG52NDSX5:3:2303:10710:27054	60	-
chr1	190231332	190231333	A00252:305:HG52NDSX5:2:2121:18882:10081/1	60	-
chr1	190242847	190242848	A00252:305:HG52NDSX5:1:2642:21504:11929/1	60	-
chr1	190272830	190272831	A00252:305:HG52NDSX5:1:1202:5086:1908/1	60	-
chr1	190310123	190310124	A00252:305:HG52NDSX5:1:1240:27109:18380/1	60	+
chr1	190418248	190418249	A00252:305:HG52NDSX5:1:1132:6641:2597/1	60	+
chr1	190422457	190422458	A00252:305:HG52NDSX5:1:1166:7563:15123/1	60	-
chr1	190461895	190461896	A00252:305:HG52NDSX5:1:1118:16278:22952/1	60	-
chr1	190485603	190485604	A00252:305:HG52NDSX5:2:2505:2889:4836	60	-
chr1	190516643	190516644	A00252:305:HG52NDSX5:1:1537:20292:33786/1	60	+
chr1	190567108	190567109	A00252:305:HG52NDSX5:1:1652:12717:28995/1	60	-
chr1	190661435	190661436	A00252:305:HG52NDSX5:1:1160:17354:10222	60	+
chr1	190672664	190672665	A00252:305:HG52NDSX5:1:1609:12020:31266/1	60	-
chr1	190729213	190729214	A00252:305:HG52NDSX5:1:1503:21640:15389/1	60	-
chr1	191083524	191083525	A00252:305:HG52NDSX5:2:1570:4761:5228/1	60	+
chr1	191086823	191086824	A00252:305:HG52NDSX5:1:1556:26395:19241/1	60	+
chr1	191139700	191139701	A00252:305:HG52NDSX5:1:1341:19831:4836/1	60	+
chr1	191161838	191161839	A00252:305:HG52NDSX5:2:1544:30689:17534/1	60	+
chr1	191222697	191222698	A00252:305:HG52NDSX5:1:1212:17372:7842/1	60	-
chr1	191469475	191469476	A00252:305:HG52NDSX5:1:1338:17354:12320/1	60	+
chr1	191660514	191660515	A00252:305:HG52NDSX5:1:1207:17137:31328/1	60	+
chr1	191671379	191671380	A00252:305:HG52NDSX5:1:1227:8006:21183/1	60	+
chr1	191735988	191735989	A00252:305:HG52NDSX5:1:1134:22064:24706	60	-
chr1	191895848	191895849	A00252:305:HG52NDSX5:1:1271:3170:26428/1	60	+
chr1	191914510	191914511	A00252:305:HG52NDSX5:1:1214:12038:27070/1	60	+
chr1	191954290	191954291	A00252:305:HG52NDSX5:1:1171:7862:1611/1	60	-
chr1	192016666	192016667	A00252:305:HG52NDSX5:4:2575:1307:4633	60	-
chr1	192069857	192069858	A00252:305:HG52NDSX5:3:2555:7491:35289/1	60	-
chr1	192191801	192191802	A00252:305:HG52NDSX5:3:1277:17381:14403/1	60	-
chr1	192240511	192240512	A00252:305:HG52NDSX5:2:2401:9733:33129/1	60	-
chr1	192273029	192273030	A00252:305:HG52NDSX5:1:1213:12780:23312/1	60	-
chr1	192275820	192275821	A00252:305:HG52NDSX5:1:2203:15203:26256	60	-
chr1	192373597	192373598	A00252:305:HG52NDSX5:1:1463:7419:10457/1	60	+
chr1	192375324	192375325	A00252:305:HG52NDSX5:1:1134:6442:6167/1	60	-
chr1	192546996	192546997	A00252:305:HG52NDSX5:1:1460:6750:9643/1	60	+
chr1	192637102	192637103	A00252:305:HG52NDSX5:1:2338:5466:20447/1	60	-
chr1	193081444	193081445	A00252:305:HG52NDSX5:1:1152:4634:10363	60	-
chr1	193083026	193083027	A00252:305:HG52NDSX5:3:1217:26413:17174	60	+
chr1	193262095	193262096	A00252:305:HG52NDSX5:4:1614:10728:27868/1	60	+
chr1	193748911	193748912	A00252:305:HG52NDSX5:1:1425:4526:2284	60	-
chr1	193897402	193897403	A00252:305:HG52NDSX5:1:1629:25834:16078	60	+
chr1	194042264	194042265	A00252:305:HG52NDSX5:3:1345:29451:32706/1	60	-
chr1	194122382	194122383	A00252:305:HG52NDSX5:1:1137:20980:34287/1	60	-
chr1	194153226	194153227	A00252:305:HG52NDSX5:1:1165:10068:32393/1	60	+
chr1	194429127	194429128	A00252:305:HG52NDSX5:1:1125:24406:22529/1	60	-
chr1	194441890	194441891	A00252:305:HG52NDSX5:3:1520:10764:35383/1	60	+
chr1	194459477	194459478	A00252:305:HG52NDSX5:1:2122:9579:28667/1	60	-
chr1	194572529	194572530	A00252:305:HG52NDSX5:2:1605:9959:4398/1	60	+
chr1	194591529	194591530	A00252:305:HG52NDSX5:1:1575:5104:3223/1	60	-
chr1	194670062	194670063	A00252:305:HG52NDSX5:1:1365:27389:15515/1	60	+
chr1	194718283	194718284	A00252:305:HG52NDSX5:1:1169:22164:7968/1	60	-
chr1	194798127	194798128	A00252:305:HG52NDSX5:1:1634:25997:11318/1	60	+
chr1	194957010	194957011	A00252:305:HG52NDSX5:1:1503:26549:23296/1	60	-
chr1	194983204	194983205	A00252:305:HG52NDSX5:4:2678:30038:34475/1	60	+
chr1	194988655	194988656	A00252:305:HG52NDSX5:1:1167:5041:36276/1	60	+
chr1	195082427	195082428	A00252:305:HG52NDSX5:1:2437:3586:32221/1	60	+
chr1	195086976	195086977	A00252:305:HG52NDSX5:1:1142:11912:17112/1	60	-
chr1	195120980	195120981	A00252:305:HG52NDSX5:1:1130:8766:18490/1	60	-
chr1	195199238	195199239	A00252:305:HG52NDSX5:2:2313:13792:30953/1	60	+
chr1	195247751	195247752	A00252:305:HG52NDSX5:1:2343:29668:23124/1	60	-
chr1	195277303	195277304	A00252:305:HG52NDSX5:1:1152:24722:22733/1	60	-
chr1	195289816	195289817	A00252:305:HG52NDSX5:1:1455:6379:12759/1	60	-
chr1	195333960	195333961	A00252:305:HG52NDSX5:1:1141:3992:35462/1	60	-
chr1	195334406	195334407	A00252:305:HG52NDSX5:1:1218:19904:26631/1	60	+
chr1	195368579	195368580	A00252:305:HG52NDSX5:2:1619:22037:9251/1	60	+
chr1	195413328	195413329	A00252:305:HG52NDSX5:3:1117:28492:31172	60	+
chr1	195563152	195563153	A00252:305:HG52NDSX5:1:1619:9652:22999	60	-
chr1	195678382	195678383	A00252:305:HG52NDSX5:3:1641:7374:15013/1	60	+
chr1	195764585	195764586	A00252:305:HG52NDSX5:1:1131:11406:18490/1	60	+
chr1	195816236	195816237	A00252:305:HG52NDSX5:2:1314:24117:33614/1	60	-
chr1	195829212	195829213	A00252:305:HG52NDSX5:1:1519:9444:36041/1	60	-
chr1	195851014	195851015	A00252:305:HG52NDSX5:1:1378:20835:20791/1	60	+
chr1	195911996	195911997	A00252:305:HG52NDSX5:1:1118:1524:16313/1	60	-
chr1	196008002	196008003	A00252:305:HG52NDSX5:1:2336:30581:33786	60	-
chr1	196102813	196102814	A00252:305:HG52NDSX5:2:1144:18304:20541/1	60	+
chr1	196165142	196165143	A00252:305:HG52NDSX5:1:2314:18213:13683/1	60	+
chr1	196255818	196255819	A00252:305:HG52NDSX5:1:1417:24080:5869/1	60	-
chr1	196276979	196276980	A00252:305:HG52NDSX5:1:1225:3134:4163/1	60	-
chr1	196388527	196388528	A00252:305:HG52NDSX5:1:1532:19108:27038/1	60	+
chr1	196441704	196441705	A00252:305:HG52NDSX5:1:1132:4643:4586/1	60	-
chr1	196742689	196742690	A00252:305:HG52NDSX5:1:1237:21820:10316/1	60	-
chr1	196902144	196902145	A00252:305:HG52NDSX5:4:2501:24325:8766	60	+
chr1	197023217	197023218	A00252:305:HG52NDSX5:1:1167:27046:24627/1	60	+
chr1	197046043	197046044	A00252:305:HG52NDSX5:1:1447:7618:12900	60	-
chr1	197091119	197091120	A00252:305:HG52NDSX5:1:1571:5665:19257/1	60	-
chr1	197121143	197121144	A00252:305:HG52NDSX5:1:1618:27959:14559/1	60	+
chr1	197144001	197144002	A00252:305:HG52NDSX5:1:1254:9299:29089/1	60	+
chr1	197163288	197163289	A00252:305:HG52NDSX5:1:1219:25075:30545/1	60	-
chr1	197168094	197168095	A00252:305:HG52NDSX5:4:1557:16215:17268	60	-
chr1	197169973	197169974	A00252:305:HG52NDSX5:1:2416:25283:33379/1	60	-
chr1	197273917	197273918	A00252:305:HG52NDSX5:1:1258:18421:13260/1	60	-
chr1	197274818	197274819	A00252:305:HG52NDSX5:1:1147:7374:6183/1	60	-
chr1	197517693	197517694	A00252:305:HG52NDSX5:2:1326:26594:22185/1	60	+
chr1	197552051	197552052	A00252:305:HG52NDSX5:1:1408:30219:20509/1	60	-
chr1	197608962	197608963	A00252:305:HG52NDSX5:1:1410:4797:6887/1	60	+
chr1	197610264	197610265	A00252:305:HG52NDSX5:1:1116:6180:29042/1	60	+
chr1	197637257	197637258	A00252:305:HG52NDSX5:1:1257:20980:10332/1	60	+
chr1	197653615	197653616	A00252:305:HG52NDSX5:3:1301:31629:13182/1	60	-
chr1	197654244	197654245	A00252:305:HG52NDSX5:1:1248:4318:15264/1	60	+
chr1	197655008	197655009	A00252:305:HG52NDSX5:1:1246:23222:18630/1	60	+
chr1	197658543	197658544	A00252:305:HG52NDSX5:2:1238:4264:12633/1	60	-
chr1	198082585	198082586	A00252:305:HG52NDSX5:1:1351:27272:34820/1	60	-
chr1	198230155	198230156	A00252:305:HG52NDSX5:1:2266:14841:12696/1	60	-
chr1	198277598	198277599	A00252:305:HG52NDSX5:1:1106:26973:17487/1	60	+
chr1	198304477	198304478	A00252:305:HG52NDSX5:1:1458:24957:27242	60	-
chr1	198890996	198890997	A00252:305:HG52NDSX5:1:1434:30382:23516/1	60	-
chr1	198892890	198892891	A00252:305:HG52NDSX5:1:1312:18385:25347/1	60	+
chr1	198915228	198915229	A00252:305:HG52NDSX5:3:1230:27706:1219	60	-
chr1	198925931	198925932	A00252:305:HG52NDSX5:3:1101:11568:36965/1	60	-
chr1	198980177	198980178	A00252:305:HG52NDSX5:1:2528:11921:12555	60	-
chr1	199053162	199053163	A00252:305:HG52NDSX5:1:1167:26241:14779	60	-
chr1	199057810	199057811	A00252:305:HG52NDSX5:3:1553:2880:18443/1	60	-
chr1	199064179	199064180	A00252:305:HG52NDSX5:4:1510:4924:16971	60	-
chr1	199071263	199071264	A00252:305:HG52NDSX5:2:1452:3983:24048	60	-
chr1	199079033	199079034	A00252:305:HG52NDSX5:2:1278:32253:14888/1	60	+
chr1	199114001	199114002	A00252:305:HG52NDSX5:2:2170:28601:13166/1	60	+
chr1	199120757	199120758	A00252:305:HG52NDSX5:1:1605:30436:30968/1	60	+
chr1	199147294	199147295	A00252:305:HG52NDSX5:2:2613:12563:2331	60	-
chr1	199148196	199148197	A00252:305:HG52NDSX5:3:2364:1868:1344	60	-
chr1	199187759	199187760	A00252:305:HG52NDSX5:1:2670:32606:5666	60	-
chr1	199189494	199189495	A00252:305:HG52NDSX5:1:1253:14226:35775/1	60	-
chr1	199190500	199190501	A00252:305:HG52NDSX5:1:1514:26648:13636/1	60	+
chr1	199192071	199192072	A00252:305:HG52NDSX5:1:1208:3115:3537	60	-
chr1	199228259	199228260	A00252:305:HG52NDSX5:3:2611:13214:27258/1	60	-
chr1	199257624	199257625	A00252:305:HG52NDSX5:1:1107:11297:21057/1	60	+
chr1	199325903	199325904	A00252:305:HG52NDSX5:2:2139:22073:6746	60	-
chr1	199383066	199383067	A00252:305:HG52NDSX5:3:2657:31928:9439	60	-
chr1	199586001	199586002	A00252:305:HG52NDSX5:2:1625:5710:27164/1	60	-
chr1	199614936	199614937	A00252:305:HG52NDSX5:2:1524:16640:13369/1	60	-
chr1	200599098	200599099	A00252:305:HG52NDSX5:1:1429:10565:27868/1	60	+
chr1	200659324	200659325	A00252:305:HG52NDSX5:1:1120:16170:4382/1	60	-
chr1	200724012	200724013	A00252:305:HG52NDSX5:2:1650:14443:4053/1	60	+
chr1	200857673	200857674	A00252:305:HG52NDSX5:2:1144:16740:13416/1	60	-
chr1	200910280	200910281	A00252:305:HG52NDSX5:4:1633:14335:9251	60	-
chr1	201014821	201014822	A00252:305:HG52NDSX5:1:1311:17508:3004/1	60	+
chr1	201844046	201844047	A00252:305:HG52NDSX5:1:1430:25744:29731/1	60	-
chr1	201862505	201862506	A00252:305:HG52NDSX5:1:2374:14760:29684/1	60	-
chr1	201865004	201865005	A00252:305:HG52NDSX5:1:1555:3893:34068/1	60	-
chr1	202337391	202337392	A00252:305:HG52NDSX5:2:2113:15221:27414/1	60	+
chr1	202389387	202389388	A00252:305:HG52NDSX5:3:1216:13612:28134/1	60	+
chr1	202415605	202415606	A00252:305:HG52NDSX5:2:2247:15293:8469/1	60	-
chr1	202416676	202416677	A00252:305:HG52NDSX5:2:2142:32018:32831	60	-
chr1	202432234	202432235	A00252:305:HG52NDSX5:1:1360:19289:29481	60	-
chr1	202529576	202529577	A00252:305:HG52NDSX5:1:1511:25744:12258/1	60	-
chr1	202534231	202534232	A00252:305:HG52NDSX5:4:1555:30147:6042	60	-
chr1	202556115	202556116	A00252:305:HG52NDSX5:2:1526:15329:15734/1	60	-
chr1	202738798	202738799	A00252:305:HG52NDSX5:2:2157:17797:20415/1	60	+
chr1	202748305	202748306	A00252:305:HG52NDSX5:1:1204:19633:28541/1	60	+
chr1	202758158	202758159	A00252:305:HG52NDSX5:3:1422:20184:6511/1	60	+
chr1	202768343	202768344	A00252:305:HG52NDSX5:3:1408:32606:12994	60	-
chr1	202781339	202781340	A00252:305:HG52NDSX5:1:1119:15998:24565	60	+
chr1	202860630	202860631	A00252:305:HG52NDSX5:3:1167:7545:21136/1	60	+
chr1	202941459	202941460	A00252:305:HG52NDSX5:1:2556:8892:25880/1	60	-
chr1	203011320	203011321	A00252:305:HG52NDSX5:1:1561:14172:24502/1	60	+
chr1	203717452	203717453	A00252:305:HG52NDSX5:1:1315:4444:29136/1	60	+
chr1	203798377	203798378	A00252:305:HG52NDSX5:1:2240:5647:24298/1	60	+
chr1	203808372	203808373	A00252:305:HG52NDSX5:1:1401:10167:20729/1	60	+
chr1	203815433	203815434	A00252:305:HG52NDSX5:1:1135:28772:3599/1	60	+
chr1	203829395	203829396	A00252:305:HG52NDSX5:1:1161:5077:8531/1	60	+
chr1	203830306	203830307	A00252:305:HG52NDSX5:1:1536:18222:23156/1	60	-
chr1	204442590	204442591	A00252:305:HG52NDSX5:1:1101:24469:30091/1	60	-
chr1	204507026	204507027	A00252:305:HG52NDSX5:2:2545:6099:1407/1	60	+
chr1	204542667	204542668	A00252:305:HG52NDSX5:1:2131:12581:26256/1	60	-
chr1	204545796	204545797	A00252:305:HG52NDSX5:1:1133:12346:23062/1	60	+
chr1	204545798	204545799	A00252:305:HG52NDSX5:3:1367:19651:33927/1	60	+
chr1	205089625	205089626	A00252:305:HG52NDSX5:2:1161:32633:11036	60	-
chr1	205172856	205172857	A00252:305:HG52NDSX5:1:1526:11333:3333/1	60	+
chr1	205620792	205620793	A00252:305:HG52NDSX5:2:1460:23167:4163	60	-
chr1	205717830	205717831	A00252:305:HG52NDSX5:1:1130:25934:31626/1	60	-
chr1	205718507	205718508	A00252:305:HG52NDSX5:1:1218:20175:4899/1	60	-
chr1	205733494	205733495	A00252:305:HG52NDSX5:2:2205:8278:22247	60	-
chr1	205853179	205853180	A00252:305:HG52NDSX5:3:2212:28131:10254	60	-
chr1	205863522	205863523	A00252:305:HG52NDSX5:1:1243:18258:7842/1	60	+
chr1	206046705	206046706	A00252:305:HG52NDSX5:2:1138:32850:19179	60	-
chr1	206054118	206054119	A00252:305:HG52NDSX5:1:1414:27055:33786/1	60	+
chr1	206088778	206088779	A00252:305:HG52NDSX5:1:1360:15826:12493/1	60	+
chr1	206090023	206090024	A00252:305:HG52NDSX5:1:2519:28167:17644	60	-
chr1	206090598	206090599	A00252:305:HG52NDSX5:1:1273:20564:4163/1	60	-
chr1	206102165	206102166	A00252:305:HG52NDSX5:1:1454:8467:26678	60	+
chr1	206340149	206340150	A00252:305:HG52NDSX5:1:1247:19804:11021/1	60	+
chr1	206341074	206341075	A00252:305:HG52NDSX5:1:1265:3233:23218/1	60	+
chr1	206422990	206422991	A00252:305:HG52NDSX5:1:1620:17653:25488/1	60	+
chr1	206576608	206576609	A00252:305:HG52NDSX5:1:1334:13295:2816/1	60	+
chr1	206644901	206644902	A00252:305:HG52NDSX5:1:1306:12111:1861/1	60	+
chr1	207759509	207759510	A00252:305:HG52NDSX5:1:1410:6922:27915/1	60	-
chr1	207792710	207792711	A00252:305:HG52NDSX5:1:1506:11134:35744/1	60	+
chr1	207837982	207837983	A00252:305:HG52NDSX5:2:2510:12509:31673	60	-
chr1	209184377	209184378	A00252:305:HG52NDSX5:1:1436:1407:31516/1	60	-
chr1	209887633	209887634	A00252:305:HG52NDSX5:2:2266:8061:2394/1	60	-
chr1	210564107	210564108	A00252:305:HG52NDSX5:4:1446:32497:2065	60	+
chr1	211270102	211270103	A00252:305:HG52NDSX5:2:1163:29035:32800/1	60	-
chr1	211817667	211817668	A00252:305:HG52NDSX5:1:1167:4942:18975	60	+
chr1	211979493	211979494	A00252:305:HG52NDSX5:4:1602:2935:10144	60	+
chr1	212006004	212006005	A00252:305:HG52NDSX5:1:1132:19289:28604/1	60	-
chr1	212083782	212083783	A00252:305:HG52NDSX5:1:1247:26440:8547/1	60	+
chr1	212340830	212340831	A00252:305:HG52NDSX5:3:1141:10465:12352/1	60	-
chr1	212348261	212348262	A00252:305:HG52NDSX5:1:1227:27208:21621/1	60	+
chr1	212348263	212348264	A00252:305:HG52NDSX5:3:2245:20925:14810	60	+
chr1	212548346	212548347	A00252:305:HG52NDSX5:3:2265:16821:21981	60	+
chr1	212614722	212614723	A00252:305:HG52NDSX5:3:2574:16586:3787	60	+
chr1	212649818	212649819	A00252:305:HG52NDSX5:1:1336:27037:31908/1	60	+
chr1	212743741	212743742	A00252:305:HG52NDSX5:1:1145:19153:34695/1	60	+
chr1	212772540	212772541	A00252:305:HG52NDSX5:1:1142:17336:5838/1	60	+
chr1	212860765	212860766	A00252:305:HG52NDSX5:4:1237:17065:14137/1	60	-
chr1	212882734	212882735	A00252:305:HG52NDSX5:1:1562:10854:10457/1	60	+
chr1	212898206	212898207	A00252:305:HG52NDSX5:1:1214:4942:20196/1	60	-
chr1	213203131	213203132	A00252:305:HG52NDSX5:1:1167:24352:25128/1	60	-
chr1	213373267	213373268	A00252:305:HG52NDSX5:4:1519:21748:30545	60	-
chr1	213636958	213636959	A00252:305:HG52NDSX5:4:2564:30237:26772	60	+
chr1	214658728	214658729	A00252:305:HG52NDSX5:1:1118:25220:12633/1	60	+
chr1	215202663	215202664	A00252:305:HG52NDSX5:2:1237:24532:15546/1	60	-
chr1	215578282	215578283	A00252:305:HG52NDSX5:1:1147:16586:16595/1	60	-
chr1	215704522	215704523	A00252:305:HG52NDSX5:1:1150:17996:2347/1	60	-
chr1	215924008	215924009	A00252:305:HG52NDSX5:2:2651:24876:8061/1	60	-
chr1	215933150	215933151	A00252:305:HG52NDSX5:1:2331:5231:8296/1	60	-
chr1	216114013	216114014	A00252:305:HG52NDSX5:1:1234:9842:16939/1	60	+
chr1	216114015	216114016	A00252:305:HG52NDSX5:4:2562:7798:34726	60	+
chr1	216173267	216173268	A00252:305:HG52NDSX5:1:1322:28366:2675/1	60	-
chr1	216231809	216231810	A00252:305:HG52NDSX5:1:1374:12906:15828/1	60	-
chr1	216297926	216297927	A00252:305:HG52NDSX5:1:1110:9082:4758/1	60	+
chr1	216334327	216334328	A00252:305:HG52NDSX5:1:1118:16288:2550/1	60	-
chr1	216514239	216514240	A00252:305:HG52NDSX5:1:1516:5222:5838/1	60	-
chr1	216556782	216556783	A00252:305:HG52NDSX5:1:1120:18050:9017/1	60	+
chr1	216602680	216602681	A00252:305:HG52NDSX5:1:2551:1452:18317/1	60	-
chr1	216649724	216649725	A00252:305:HG52NDSX5:1:1508:18982:4617/1	60	+
chr1	216764442	216764443	A00252:305:HG52NDSX5:2:1410:7889:8422/1	60	+
chr1	216784781	216784782	A00252:305:HG52NDSX5:1:1150:15085:28776/1	60	+
chr1	216790986	216790987	A00252:305:HG52NDSX5:1:1160:13684:8876	60	-
chr1	216856468	216856469	A00252:305:HG52NDSX5:1:1152:5421:36338/1	60	+
chr1	216864024	216864025	A00252:305:HG52NDSX5:2:2501:32289:5807	60	-
chr1	217468953	217468954	A00252:305:HG52NDSX5:1:1139:17635:14559/1	60	-
chr1	217496125	217496126	A00252:305:HG52NDSX5:3:1509:27028:2487/1	60	+
chr1	217864801	217864802	A00252:305:HG52NDSX5:1:2666:25093:26631/1	60	+
chr1	218087011	218087012	A00252:305:HG52NDSX5:1:2268:30264:29731/1	60	-
chr1	218124607	218124608	A00252:305:HG52NDSX5:1:2276:17137:1799/1	60	-
chr1	218315821	218315822	A00252:305:HG52NDSX5:1:1242:14127:13526	60	+
chr1	218484131	218484132	A00252:305:HG52NDSX5:4:1606:15130:15765	60	+
chr1	218554441	218554442	A00252:305:HG52NDSX5:4:1145:22742:29794	60	+
chr1	218999228	218999229	A00252:305:HG52NDSX5:1:2109:11162:8484/1	60	-
chr1	219011008	219011009	A00252:305:HG52NDSX5:1:1131:28926:35618/1	60	+
chr1	219030606	219030607	A00252:305:HG52NDSX5:1:2436:19244:27305	60	+
chr1	219140320	219140321	A00252:305:HG52NDSX5:1:1131:7437:16626/1	60	+
chr1	219178581	219178582	A00252:305:HG52NDSX5:1:2237:9607:15906/1	60	+
chr1	219193182	219193183	A00252:305:HG52NDSX5:1:1636:21757:24768	60	-
chr1	219198112	219198113	A00252:305:HG52NDSX5:1:1103:19217:29042/1	60	+
chr1	219208881	219208882	A00252:305:HG52NDSX5:1:1438:18530:23876/1	60	+
chr1	219211204	219211205	A00252:305:HG52NDSX5:1:2206:31467:28995	60	-
chr1	219211205	219211206	A00252:305:HG52NDSX5:1:1332:3369:2503	60	-
chr1	219236982	219236983	A00252:305:HG52NDSX5:1:1310:4083:6120	60	-
chr1	219723886	219723887	A00252:305:HG52NDSX5:2:2415:2745:23594/1	60	-
chr1	219909893	219909894	A00252:305:HG52NDSX5:1:2119:24460:31579/1	60	-
chr1	220119690	220119691	A00252:305:HG52NDSX5:1:1176:26323:21245/1	60	-
chr1	220122839	220122840	A00252:305:HG52NDSX5:1:1157:15383:34710/1	60	-
chr1	220137725	220137726	A00252:305:HG52NDSX5:3:1260:14805:32988/1	60	-
chr1	220182918	220182919	A00252:305:HG52NDSX5:1:1132:12002:28823/1	60	-
chr1	220206885	220206886	A00252:305:HG52NDSX5:1:1153:16360:2769	60	-
chr1	220215576	220215577	A00252:305:HG52NDSX5:1:2277:16242:27806/1	60	+
chr1	220235390	220235391	A00252:305:HG52NDSX5:1:1256:21341:14998/1	60	-
chr1	220241350	220241351	A00252:305:HG52NDSX5:1:1117:16378:2769/1	60	-
chr1	220247511	220247512	A00252:305:HG52NDSX5:4:2136:25292:31986	60	-
chr1	220884160	220884161	A00252:305:HG52NDSX5:1:1261:11614:21637/1	60	+
chr1	221649576	221649577	A00252:305:HG52NDSX5:2:2424:19614:33489/1	60	-
chr1	221668729	221668730	A00252:305:HG52NDSX5:2:2209:4634:30467/1	60	+
chr1	221703694	221703695	A00252:305:HG52NDSX5:1:1569:17264:32017/1	60	-
chr1	221703846	221703847	A00252:305:HG52NDSX5:1:1125:24813:21887/1	60	-
chr1	221718694	221718695	A00252:305:HG52NDSX5:4:2408:13765:34507	60	-
chr1	221958996	221958997	A00252:305:HG52NDSX5:2:1450:7609:25347/1	60	-
chr1	221985437	221985438	A00252:305:HG52NDSX5:1:1277:9408:4601	60	-
chr1	222000727	222000728	A00252:305:HG52NDSX5:1:1172:29008:29089/1	60	-
chr1	222498673	222498674	A00252:305:HG52NDSX5:2:2628:15763:12508/1	60	-
chr1	222568107	222568108	A00252:305:HG52NDSX5:2:2352:6668:13135/1	60	-
chr1	222651342	222651343	A00252:305:HG52NDSX5:2:1277:2058:25629/1	60	+
chr1	222679775	222679776	A00252:305:HG52NDSX5:1:1208:10004:7044/1	60	-
chr1	222692946	222692947	A00252:305:HG52NDSX5:1:1246:26232:5024/1	60	+
chr1	222720488	222720489	A00252:305:HG52NDSX5:1:1108:6723:15984	60	+
chr1	222819283	222819284	A00252:305:HG52NDSX5:1:1121:5529:18552/1	60	-
chr1	222841494	222841495	A00252:305:HG52NDSX5:1:1306:25753:10770/1	60	+
chr1	222841498	222841499	A00252:305:HG52NDSX5:1:1114:21531:18364/1	60	+
chr1	222944021	222944022	A00252:305:HG52NDSX5:3:2459:15257:8155	60	-
chr1	223319736	223319737	A00252:305:HG52NDSX5:1:2150:12943:16767/1	60	-
chr1	223791174	223791175	A00252:305:HG52NDSX5:1:1135:13566:30123/1	60	-
chr1	223828543	223828544	A00252:305:HG52NDSX5:1:1119:11957:28275/1	60	+
chr1	223833253	223833254	A00252:305:HG52NDSX5:1:1223:3495:22420/1	60	+
chr1	224038236	224038237	A00252:305:HG52NDSX5:1:1205:25427:32252/1	60	-
chr1	224134364	224134365	A00252:305:HG52NDSX5:3:1332:13765:13432/1	60	+
chr1	224134415	224134416	A00252:305:HG52NDSX5:1:1153:13702:9972/1	60	+
chr1	224276024	224276025	A00252:305:HG52NDSX5:2:1111:2049:33004/1	60	+
chr1	224291906	224291907	A00252:305:HG52NDSX5:3:2220:25373:34006/1	60	-
chr1	224314869	224314870	A00252:305:HG52NDSX5:2:1117:31575:8202	60	-
chr1	224400085	224400086	A00252:305:HG52NDSX5:2:1331:1063:34804/1	60	-
chr1	224789857	224789858	A00252:305:HG52NDSX5:1:1474:19967:10520/1	60	-
chr1	225348508	225348509	A00252:305:HG52NDSX5:2:2375:3007:13119/1	60	+
chr1	225400640	225400641	A00252:305:HG52NDSX5:4:1656:13819:35321	60	-
chr1	225412090	225412091	A00252:305:HG52NDSX5:3:2116:8377:23140	60	+
chr1	225434829	225434830	A00252:305:HG52NDSX5:3:1356:18267:11490	60	+
chr1	225502077	225502078	A00252:305:HG52NDSX5:1:1309:27561:26396/1	60	-
chr1	225528471	225528472	A00252:305:HG52NDSX5:1:2349:10963:10207	60	+
chr1	225531663	225531664	A00252:305:HG52NDSX5:4:1420:19352:10113/1	60	+
chr1	225534185	225534186	A00252:305:HG52NDSX5:4:2136:23276:9799	60	-
chr1	225568032	225568033	A00252:305:HG52NDSX5:1:1501:13783:20541/1	60	-
chr1	225650659	225650660	A00252:305:HG52NDSX5:2:1152:6605:8923/1	60	+
chr1	225786536	225786537	A00252:305:HG52NDSX5:1:1542:23818:7827/1	60	-
chr1	226154321	226154322	A00252:305:HG52NDSX5:1:1130:9471:14418/1	60	-
chr1	226155534	226155535	A00252:305:HG52NDSX5:3:1108:29595:27070/1	60	+
chr1	226167242	226167243	A00252:305:HG52NDSX5:1:1141:5177:27305/1	60	+
chr1	226237312	226237313	A00252:305:HG52NDSX5:1:1552:5719:11271/1	60	-
chr1	226251658	226251659	A00252:305:HG52NDSX5:1:1344:19099:2848/1	60	+
chr1	226261269	226261270	A00252:305:HG52NDSX5:3:2359:32615:6746	60	-
chr1	226284513	226284514	A00252:305:HG52NDSX5:1:1222:17960:30217/1	60	+
chr1	226285852	226285853	A00252:305:HG52NDSX5:1:1477:12400:26725/1	60	-
chr1	226286696	226286697	A00252:305:HG52NDSX5:1:1108:4074:21919/1	60	+
chr1	226292646	226292647	A00252:305:HG52NDSX5:1:1157:22390:29215/1	60	+
chr1	226292776	226292777	A00252:305:HG52NDSX5:1:1535:9778:24690/1	60	+
chr1	226296075	226296076	A00252:305:HG52NDSX5:4:1527:5385:28917/1	60	+
chr1	226298852	226298853	A00252:305:HG52NDSX5:1:1129:1425:19774	60	-
chr1	226374966	226374967	A00252:305:HG52NDSX5:1:2661:23448:36589	60	-
chr1	226669647	226669648	A00252:305:HG52NDSX5:1:2321:14443:13667/1	60	+
chr1	226686878	226686879	A00252:305:HG52NDSX5:1:1156:18665:36605	60	-
chr1	226690966	226690967	A00252:305:HG52NDSX5:1:1117:17183:32784/1	60	+
chr1	226724395	226724396	A00252:305:HG52NDSX5:1:1434:15564:6151/1	60	+
chr1	226730717	226730718	A00252:305:HG52NDSX5:1:1472:2618:26224/1	60	-
chr1	226730914	226730915	A00252:305:HG52NDSX5:1:1303:31946:18740/1	60	+
chr1	226733010	226733011	A00252:305:HG52NDSX5:3:1651:13313:33786	60	-
chr1	226742318	226742319	A00252:305:HG52NDSX5:1:1277:16577:34366/1	60	+
chr1	226770827	226770828	A00252:305:HG52NDSX5:2:1401:21206:2832/1	60	+
chr1	227584732	227584733	A00252:305:HG52NDSX5:1:2673:10872:15812/1	60	-
chr1	227613921	227613922	A00252:305:HG52NDSX5:4:1362:18548:32456/1	60	-
chr1	228080494	228080495	A00252:305:HG52NDSX5:3:1653:26015:7028	60	-
chr1	228080495	228080496	A00252:305:HG52NDSX5:2:2627:30138:23500	60	-
chr1	228087048	228087049	A00252:305:HG52NDSX5:3:2151:24831:36479	60	-
chr1	228087049	228087050	A00252:305:HG52NDSX5:1:1643:12138:13620	60	-
chr1	228094633	228094634	A00252:305:HG52NDSX5:1:1547:27525:5916/1	60	-
chr1	228098795	228098796	A00252:305:HG52NDSX5:1:1650:14479:11788/1	60	+
chr1	228186467	228186468	A00252:305:HG52NDSX5:1:1258:5954:30906/1	60	-
chr1	228194297	228194298	A00252:305:HG52NDSX5:2:2106:7627:14325	60	-
chr1	228194299	228194300	A00252:305:HG52NDSX5:1:1166:8775:13745/1	60	-
chr1	228221500	228221501	A00252:305:HG52NDSX5:1:1629:19190:29528/1	60	+
chr1	228222752	228222753	A00252:305:HG52NDSX5:4:1172:32597:24408/1	60	-
chr1	228222754	228222755	A00252:305:HG52NDSX5:1:1273:19633:16485	60	-
chr1	228223017	228223018	A00252:305:HG52NDSX5:1:1370:19036:27007/1	60	-
chr1	228228929	228228930	A00252:305:HG52NDSX5:1:2515:17038:26365	60	-
chr1	228230273	228230274	A00252:305:HG52NDSX5:1:1152:14642:18270	60	+
chr1	228230364	228230365	A00252:305:HG52NDSX5:1:2456:31331:30326	60	-
chr1	228230481	228230482	A00252:305:HG52NDSX5:1:1266:3875:30530/1	60	-
chr1	228230687	228230688	A00252:305:HG52NDSX5:1:2405:24162:2190/1	60	-
chr1	228230821	228230822	A00252:305:HG52NDSX5:1:1621:16658:29371/1	60	+
chr1	228231342	228231343	A00252:305:HG52NDSX5:3:1209:26729:18380	60	+
chr1	228231661	228231662	A00252:305:HG52NDSX5:1:1336:15284:3067/1	60	+
chr1	228233477	228233478	A00252:305:HG52NDSX5:1:1638:18982:10473/1	60	-
chr1	228233913	228233914	A00252:305:HG52NDSX5:1:2410:1949:22404/1	60	+
chr1	228235191	228235192	A00252:305:HG52NDSX5:4:1504:18747:3740/1	60	-
chr1	228235767	228235768	A00252:305:HG52NDSX5:1:2224:10592:17112/1	60	+
chr1	228235768	228235769	A00252:305:HG52NDSX5:4:2133:2745:17832/1	60	+
chr1	228236532	228236533	A00252:305:HG52NDSX5:2:1678:8160:12242/1	60	-
chr1	228237860	228237861	A00252:305:HG52NDSX5:3:1625:28601:34460/1	60	-
chr1	228239309	228239310	A00252:305:HG52NDSX5:1:1228:11415:26835/1	60	+
chr1	228242255	228242256	A00252:305:HG52NDSX5:1:1301:5276:30796/1	60	+
chr1	228242743	228242744	A00252:305:HG52NDSX5:1:1169:30626:3834/1	60	+
chr1	228243519	228243520	A00252:305:HG52NDSX5:1:1228:20745:31281/1	60	+
chr1	228251457	228251458	A00252:305:HG52NDSX5:3:1626:19877:28839	60	-
chr1	228253860	228253861	A00252:305:HG52NDSX5:1:1273:26919:11287	60	+
chr1	228253861	228253862	A00252:305:HG52NDSX5:1:2104:20482:13103	60	+
chr1	228254429	228254430	A00252:305:HG52NDSX5:1:1146:27245:22185/1	60	+
chr1	228255346	228255347	A00252:305:HG52NDSX5:1:1167:27100:2080	60	+
chr1	228258590	228258591	A00252:305:HG52NDSX5:3:2605:5999:35931/1	60	+
chr1	228262661	228262662	A00252:305:HG52NDSX5:1:1678:7554:32863/1	60	-
chr1	228267040	228267041	A00252:305:HG52NDSX5:1:1245:6560:19085/1	60	+
chr1	228267041	228267042	A00252:305:HG52NDSX5:1:1328:29966:25238	60	-
chr1	228267169	228267170	A00252:305:HG52NDSX5:2:2417:9561:20494	60	-
chr1	228301921	228301922	A00252:305:HG52NDSX5:1:1545:10682:32957	60	-
chr1	228325544	228325545	A00252:305:HG52NDSX5:1:1266:2519:4413/1	60	-
chr1	228325715	228325716	A00252:305:HG52NDSX5:3:2214:16830:9627	60	+
chr1	228326260	228326261	A00252:305:HG52NDSX5:1:1231:20509:32158/1	60	+
chr1	228329458	228329459	A00252:305:HG52NDSX5:1:1225:13494:19727/1	60	+
chr1	228386005	228386006	A00252:305:HG52NDSX5:1:1160:20410:5431/1	60	+
chr1	228395728	228395729	A00252:305:HG52NDSX5:1:1202:28881:11428	60	+
chr1	228402645	228402646	A00252:305:HG52NDSX5:1:1323:1624:9752	60	+
chr1	228404430	228404431	A00252:305:HG52NDSX5:4:2523:25021:13792	60	-
chr1	228404432	228404433	A00252:305:HG52NDSX5:1:1107:4001:35289	60	-
chr1	228404531	228404532	A00252:305:HG52NDSX5:1:1554:20509:34632	60	-
chr1	228404701	228404702	A00252:305:HG52NDSX5:3:2554:7157:21465/1	60	-
chr1	228415659	228415660	A00252:305:HG52NDSX5:1:1365:10149:35603	60	+
chr1	228489523	228489524	A00252:305:HG52NDSX5:3:2614:10167:36699	60	-
chr1	228489786	228489787	A00252:305:HG52NDSX5:1:1154:27073:28651/1	60	+
chr1	228493940	228493941	A00252:305:HG52NDSX5:4:2242:12264:13432/1	60	-
chr1	228494986	228494987	A00252:305:HG52NDSX5:1:2263:24930:35023/1	60	+
chr1	228496012	228496013	A00252:305:HG52NDSX5:1:2235:31069:19132/1	60	+
chr1	228496810	228496811	A00252:305:HG52NDSX5:1:1365:30789:21433	60	-
chr1	228497153	228497154	A00252:305:HG52NDSX5:1:1313:10981:27211/1	60	-
chr1	228499415	228499416	A00252:305:HG52NDSX5:1:2371:7129:28870/1	60	+
chr1	228650064	228650065	A00252:305:HG52NDSX5:2:1406:27507:6637/1	60	+
chr1	228653355	228653356	A00252:305:HG52NDSX5:1:1340:6343:33426/1	60	+
chr1	228653356	228653357	A00252:305:HG52NDSX5:2:2650:6985:10802/1	60	+
chr1	228653555	228653556	A00252:305:HG52NDSX5:3:2610:6162:6840/1	60	+
chr1	228654615	228654616	A00252:305:HG52NDSX5:4:1265:23891:28808/1	60	+
chr1	228656589	228656590	A00252:305:HG52NDSX5:2:2159:12979:30389	60	-
chr1	228656895	228656896	A00252:305:HG52NDSX5:3:1103:30599:32847	60	-
chr1	228657881	228657882	A00252:305:HG52NDSX5:1:1376:9281:22232/1	60	+
chr1	228691613	228691614	A00252:305:HG52NDSX5:1:2159:1787:29575	60	+
chr1	229280783	229280784	A00252:305:HG52NDSX5:1:1430:25644:13745/1	60	+
chr1	229282024	229282025	A00252:305:HG52NDSX5:1:2158:23710:24142/1	60	+
chr1	229286020	229286021	A00252:305:HG52NDSX5:1:1611:16694:6386/1	60	-
chr1	229292573	229292574	A00252:305:HG52NDSX5:1:1324:9281:29653/1	60	+
chr1	229297399	229297400	A00252:305:HG52NDSX5:3:1165:8594:13463/1	60	+
chr1	229297435	229297436	A00252:305:HG52NDSX5:1:2264:10538:6277/1	60	+
chr1	229298467	229298468	A00252:305:HG52NDSX5:1:1213:30138:27759/1	60	+
chr1	229298777	229298778	A00252:305:HG52NDSX5:1:1131:24957:34256/1	60	-
chr1	229301531	229301532	A00252:305:HG52NDSX5:1:1202:27742:8609/1	60	+
chr1	229302808	229302809	A00252:305:HG52NDSX5:1:1472:5864:15781/1	60	+
chr1	229303161	229303162	A00252:305:HG52NDSX5:2:2659:7808:25128/1	60	+
chr1	229303431	229303432	A00252:305:HG52NDSX5:1:1556:7844:15421/1	60	+
chr1	229303767	229303768	A00252:305:HG52NDSX5:1:1305:6822:3662/1	60	+
chr1	229307256	229307257	A00252:305:HG52NDSX5:1:2405:7907:14622	60	+
chr1	229307999	229308000	A00252:305:HG52NDSX5:1:1103:15148:15201/1	60	-
chr1	229308152	229308153	A00252:305:HG52NDSX5:1:1256:7618:28307/1	60	-
chr1	229311129	229311130	A00252:305:HG52NDSX5:4:2453:4716:23030/1	60	-
chr1	229311130	229311131	A00252:305:HG52NDSX5:1:1169:27968:34961/1	60	-
chr1	229314290	229314291	A00252:305:HG52NDSX5:1:2219:11740:1376/1	60	-
chr1	229314947	229314948	A00252:305:HG52NDSX5:1:2622:26567:13369	60	+
chr1	229321355	229321356	A00252:305:HG52NDSX5:1:1163:9073:1110/1	60	-
chr1	229323778	229323779	A00252:305:HG52NDSX5:2:1326:1081:3552/1	60	+
chr1	229328620	229328621	A00252:305:HG52NDSX5:2:1371:3215:31861	60	-
chr1	229329038	229329039	A00252:305:HG52NDSX5:1:1114:14959:36511/1	60	-
chr1	229334325	229334326	A00252:305:HG52NDSX5:1:1245:18647:1470/1	60	+
chr1	229336136	229336137	A00252:305:HG52NDSX5:1:2668:6379:4836	60	-
chr1	229339394	229339395	A00252:305:HG52NDSX5:1:1340:28610:17660/1	60	+
chr1	229444014	229444015	A00252:305:HG52NDSX5:3:1245:32533:35634	60	-
chr1	229450649	229450650	A00252:305:HG52NDSX5:1:1103:16776:34147/1	60	-
chr1	229452866	229452867	A00252:305:HG52NDSX5:3:1546:26811:18051/1	60	-
chr1	229453202	229453203	A00252:305:HG52NDSX5:3:1503:24379:8265	60	-
chr1	229455705	229455706	A00252:305:HG52NDSX5:3:1554:5909:10974	60	-
chr1	229457175	229457176	A00252:305:HG52NDSX5:1:1359:23791:31892/1	60	-
chr1	229464267	229464268	A00252:305:HG52NDSX5:2:1237:25238:15702/1	60	-
chr1	229465802	229465803	A00252:305:HG52NDSX5:1:1159:17038:4946/1	60	-
chr1	229469542	229469543	A00252:305:HG52NDSX5:1:1112:18710:23500/1	60	-
chr1	229471150	229471151	A00252:305:HG52NDSX5:1:1131:19388:6950/1	60	-
chr1	229477666	229477667	A00252:305:HG52NDSX5:2:1153:12897:30373/1	60	+
chr1	229492354	229492355	A00252:305:HG52NDSX5:3:1629:30834:20541	60	-
chr1	229497319	229497320	A00252:305:HG52NDSX5:1:1133:8513:33489/1	60	-
chr1	229516655	229516656	A00252:305:HG52NDSX5:2:1319:15067:8265/1	60	-
chr1	229518105	229518106	A00252:305:HG52NDSX5:1:2263:7645:16203/1	60	+
chr1	229519324	229519325	A00252:305:HG52NDSX5:1:1346:5629:22795/1	60	+
chr1	229523036	229523037	A00252:305:HG52NDSX5:1:2238:15899:3662/1	60	+
chr1	229532555	229532556	A00252:305:HG52NDSX5:1:1126:25012:34006/1	60	+
chr1	229536336	229536337	A00252:305:HG52NDSX5:1:1354:15447:34882/1	60	+
chr1	229550894	229550895	A00252:305:HG52NDSX5:1:2464:20428:4867/1	60	+
chr1	229581806	229581807	A00252:305:HG52NDSX5:1:1172:14606:13322/1	60	+
chr1	229592750	229592751	A00252:305:HG52NDSX5:1:1148:26937:27696	60	-
chr1	229605331	229605332	A00252:305:HG52NDSX5:1:1469:23529:28213/1	60	+
chr1	229605338	229605339	A00252:305:HG52NDSX5:1:2438:19578:21433/1	60	+
chr1	229606880	229606881	A00252:305:HG52NDSX5:2:2214:10411:4241	60	+
chr1	229609260	229609261	A00252:305:HG52NDSX5:1:2409:18801:24220/1	60	-
chr1	229610646	229610647	A00252:305:HG52NDSX5:1:1137:4842:35524/1	60	+
chr1	229610647	229610648	A00252:305:HG52NDSX5:1:2169:2437:9189/1	60	+
chr1	229611851	229611852	A00252:305:HG52NDSX5:3:2222:19651:4492/1	60	-
chr1	229612343	229612344	A00252:305:HG52NDSX5:1:1254:11749:7905/1	60	+
chr1	229612344	229612345	A00252:305:HG52NDSX5:3:2151:10176:29418	60	+
chr1	229612550	229612551	A00252:305:HG52NDSX5:1:1104:21992:23077/1	60	-
chr1	230078992	230078993	A00252:305:HG52NDSX5:1:2346:25979:1799/1	60	+
chr1	230114918	230114919	A00252:305:HG52NDSX5:1:2676:9661:23797/1	60	+
chr1	230116031	230116032	A00252:305:HG52NDSX5:1:1161:4824:4679/1	60	+
chr1	230132644	230132645	A00252:305:HG52NDSX5:1:2112:13476:29152/1	60	-
chr1	230168000	230168001	A00252:305:HG52NDSX5:2:1454:6117:17566/1	60	-
chr1	230172193	230172194	A00252:305:HG52NDSX5:1:1160:13395:28447/1	60	+
chr1	230172195	230172196	A00252:305:HG52NDSX5:4:1209:32307:33144	60	+
chr1	230185248	230185249	A00252:305:HG52NDSX5:1:1215:29586:23015/1	60	-
chr1	230209967	230209968	A00252:305:HG52NDSX5:3:1135:8070:27211/1	60	-
chr1	230228702	230228703	A00252:305:HG52NDSX5:1:1111:19461:7326/1	60	-
chr1	230233258	230233259	A00252:305:HG52NDSX5:1:2145:5430:23829/1	60	-
chr1	230240985	230240986	A00252:305:HG52NDSX5:2:2320:14760:12931/1	60	-
chr1	230246128	230246129	A00252:305:HG52NDSX5:1:1408:18846:19476/1	60	-
chr1	230250998	230250999	A00252:305:HG52NDSX5:1:1131:12319:7545/1	60	+
chr1	230425031	230425032	A00252:305:HG52NDSX5:1:2202:13205:12743/1	60	+
chr1	230656561	230656562	A00252:305:HG52NDSX5:1:1266:17445:7373/1	60	+
chr1	230663028	230663029	A00252:305:HG52NDSX5:1:1541:25491:35211/1	60	+
chr1	230665137	230665138	A00252:305:HG52NDSX5:1:2571:10086:22247/1	60	-
chr1	230687317	230687318	A00252:305:HG52NDSX5:1:2248:10574:6621/1	60	+
chr1	230921657	230921658	A00252:305:HG52NDSX5:2:1115:17951:22498/1	60	+
chr1	230930483	230930484	A00252:305:HG52NDSX5:3:1458:19569:1188/1	60	+
chr1	230954935	230954936	A00252:305:HG52NDSX5:3:2511:27661:10504	60	-
chr1	230961230	230961231	A00252:305:HG52NDSX5:1:1128:17960:23547/1	60	+
chr1	230989616	230989617	A00252:305:HG52NDSX5:1:1464:9543:29888/1	60	+
chr1	231033949	231033950	A00252:305:HG52NDSX5:1:2359:30373:7968/1	60	-
chr1	231232751	231232752	A00252:305:HG52NDSX5:1:1445:1922:31845	60	-
chr1	231372429	231372430	A00252:305:HG52NDSX5:2:1576:4878:3928/1	60	+
chr1	231380391	231380392	A00252:305:HG52NDSX5:1:1509:28031:10019	60	-
chr1	231392118	231392119	A00252:305:HG52NDSX5:2:2456:19940:7999	60	+
chr1	231539698	231539699	A00252:305:HG52NDSX5:1:1619:8269:29058/1	60	+
chr1	231542335	231542336	A00252:305:HG52NDSX5:2:1335:24424:37059	60	+
chr1	231555947	231555948	A00252:305:HG52NDSX5:1:1209:18349:20181	60	-
chr1	231560003	231560004	A00252:305:HG52NDSX5:3:2156:15845:9925/1	60	+
chr1	231631418	231631419	A00252:305:HG52NDSX5:1:1161:6379:24721	60	+
chr1	231662567	231662568	A00252:305:HG52NDSX5:1:1210:6433:1548/1	60	-
chr1	231721389	231721390	A00252:305:HG52NDSX5:1:1213:25111:22373/1	60	+
chr1	231744923	231744924	A00252:305:HG52NDSX5:1:1147:29089:3959/1	60	-
chr1	231818199	231818200	A00252:305:HG52NDSX5:3:1203:27651:15969	60	-
chr1	231856801	231856802	A00252:305:HG52NDSX5:3:2611:8043:31422/1	60	-
chr1	232092244	232092245	A00252:305:HG52NDSX5:2:1131:20591:9690/1	60	+
chr1	232459030	232459031	A00252:305:HG52NDSX5:1:1354:2275:25661/1	60	-
chr1	232958703	232958704	A00252:305:HG52NDSX5:1:2511:4634:20541	60	-
chr1	232963460	232963461	A00252:305:HG52NDSX5:1:1527:9055:7341/1	60	-
chr1	232963767	232963768	A00252:305:HG52NDSX5:4:2332:15881:13275	60	-
chr1	232964875	232964876	A00252:305:HG52NDSX5:1:1275:25274:27633/1	60	+
[truncated: 18,220 more rows]
