# Supplementary material for: HIV-1 capsid stability enables inositol phosphate-independent infection of target cells and promotes integration into genes
Source: PLoS Pathog. 2023 Jun 2;19(6):e1011423. doi: 10.1371/journal.ppat.1011423 (PMC10266667; doi:10.1371/journal.ppat.1011423)
Supplement: S3 Data — (TAR.GZ) [file ppat.1011423.s014.tar.gz › IPPK_KO/CA_T200I-Q219A/Unique_hg38_integration_sites/9055-GS-0009.bed]

chr1	279510	279511	A00252:305:HG52NDSX5:2:2536:19804:4726/1	60	+
chr1	716187	716188	A00252:305:HG52NDSX5:1:1445:6822:31250/1	60	+
chr1	716251	716252	A00252:305:HG52NDSX5:3:1262:20564:9893/1	60	-
chr1	781397	781398	A00252:305:HG52NDSX5:3:2230:19822:13902/1	60	+
chr1	781398	781399	A00252:305:HG52NDSX5:2:2345:18105:25895/1	60	+
chr1	784812	784813	A00252:305:HG52NDSX5:4:2608:30382:20917	60	+
chr1	794991	794992	A00252:305:HG52NDSX5:2:2450:7084:22091	60	-
chr1	803164	803165	A00252:305:HG52NDSX5:1:1122:26711:18317/1	60	-
chr1	806441	806442	A00252:305:HG52NDSX5:3:1474:29921:5838	60	+
chr1	807397	807398	A00252:305:HG52NDSX5:1:1210:26838:16626/1	60	+
chr1	813346	813347	A00252:305:HG52NDSX5:1:2116:14036:32910/1	60	+
chr1	814922	814923	A00252:305:HG52NDSX5:1:1365:28881:28025	60	-
chr1	817079	817080	A00252:305:HG52NDSX5:3:1617:7862:15953/1	60	+
chr1	825350	825351	A00252:305:HG52NDSX5:1:2523:16504:11945/1	60	-
chr1	829420	829421	A00252:305:HG52NDSX5:3:2617:10086:35994	60	-
chr1	829848	829849	A00252:305:HG52NDSX5:1:1142:5122:21198/1	60	-
chr1	836549	836550	A00252:305:HG52NDSX5:1:2216:18123:35603/1	60	+
chr1	844992	844993	A00252:305:HG52NDSX5:1:1332:15772:21981	60	+
chr1	846381	846382	A00252:305:HG52NDSX5:1:1557:9344:4961/1	60	-
chr1	907767	907768	A00252:305:HG52NDSX5:1:2240:17201:16658/1	60	+
chr1	947513	947514	A00252:305:HG52NDSX5:1:1175:25310:6496	60	+
chr1	947515	947516	A00252:305:HG52NDSX5:2:1122:23755:19116	60	+
chr1	953312	953313	A00252:305:HG52NDSX5:1:1518:5086:11522/1	60	-
chr1	1105805	1105806	A00252:305:HG52NDSX5:1:1572:28058:8406/1	60	-
chr1	1219724	1219725	A00252:305:HG52NDSX5:1:1260:20148:30655/1	60	+
chr1	1223314	1223315	A00252:305:HG52NDSX5:1:1349:25527:33833	60	+
chr1	1223316	1223317	A00252:305:HG52NDSX5:3:2232:26549:24706	60	+
chr1	1234021	1234022	A00252:305:HG52NDSX5:1:1371:9281:22514/1	60	-
chr1	1234355	1234356	A00252:305:HG52NDSX5:1:1256:11424:13135/1	60	-
chr1	1258075	1258076	A00252:305:HG52NDSX5:1:1666:17101:4178/1	60	+
chr1	1263302	1263303	A00252:305:HG52NDSX5:1:2146:29758:18270/1	60	-
chr1	1265058	1265059	A00252:305:HG52NDSX5:1:1154:29586:3693	60	+
chr1	1265059	1265060	A00252:305:HG52NDSX5:1:2417:29776:28291	60	+
chr1	1268352	1268353	A00252:305:HG52NDSX5:1:1378:10664:10347/1	60	-
chr1	1272447	1272448	A00252:305:HG52NDSX5:1:2605:19994:8500/1	60	-
chr1	1310589	1310590	A00252:305:HG52NDSX5:1:2521:20265:15483/1	60	-
chr1	1310843	1310844	A00252:305:HG52NDSX5:2:2421:17644:22060/1	60	-
chr1	1317136	1317137	A00252:305:HG52NDSX5:1:1657:7744:20854	60	-
chr1	1317214	1317215	A00252:305:HG52NDSX5:1:1202:27091:25520/1	60	-
chr1	1317905	1317906	A00252:305:HG52NDSX5:3:2177:30327:35540	60	-
chr1	1318390	1318391	A00252:305:HG52NDSX5:1:1121:7600:29403/1	60	-
chr1	1319635	1319636	A00252:305:HG52NDSX5:2:1102:7618:27179/1	60	+
chr1	1321163	1321164	A00252:305:HG52NDSX5:1:1115:15501:29403/1	60	+
chr1	1322740	1322741	A00252:305:HG52NDSX5:1:1426:21658:11788	60	+
chr1	1347077	1347078	A00252:305:HG52NDSX5:1:1105:11397:7576	60	+
chr1	1347079	1347080	A00252:305:HG52NDSX5:2:1248:6225:6856	60	+
chr1	1385087	1385088	A00252:305:HG52NDSX5:1:2420:17933:24064/1	60	-
chr1	1389919	1389920	A00252:305:HG52NDSX5:1:1220:11641:10191	60	-
chr1	1390692	1390693	A00252:305:HG52NDSX5:2:1266:30834:21574/1	60	-
chr1	1391389	1391390	A00252:305:HG52NDSX5:2:1358:6244:25081/1	60	-
chr1	1391534	1391535	A00252:305:HG52NDSX5:3:2359:25979:33771/1	60	-
chr1	1392736	1392737	A00252:305:HG52NDSX5:1:1133:8974:11397/1	60	+
chr1	1393414	1393415	A00252:305:HG52NDSX5:1:1239:5493:1861/1	60	+
chr1	1394421	1394422	A00252:305:HG52NDSX5:1:1103:13322:4429/1	60	+
chr1	1405473	1405474	A00252:305:HG52NDSX5:1:1328:2700:30780/1	60	+
chr1	1474946	1474947	A00252:305:HG52NDSX5:1:1119:19072:15452/1	60	-
chr1	1521379	1521380	A00252:305:HG52NDSX5:1:1401:7491:3349/1	60	+
chr1	1559002	1559003	A00252:305:HG52NDSX5:1:1128:15293:26694/1	60	-
chr1	1566080	1566081	A00252:305:HG52NDSX5:1:1202:31132:32831/1	60	-
chr1	1567553	1567554	A00252:305:HG52NDSX5:1:1344:20039:21512	60	-
chr1	1647355	1647356	A00252:305:HG52NDSX5:1:1224:27100:4993/1	60	+
chr1	1650430	1650431	A00252:305:HG52NDSX5:3:1667:3260:26897	60	-
chr1	1655058	1655059	A00252:305:HG52NDSX5:4:2309:12635:33520/1	60	-
chr1	1655060	1655061	A00252:305:HG52NDSX5:1:2240:6497:6605	60	-
chr1	1655193	1655194	A00252:305:HG52NDSX5:1:1235:10339:9784	60	-
chr1	1660507	1660508	A00252:305:HG52NDSX5:3:2137:21929:25347/1	60	+
chr1	1669172	1669173	A00252:305:HG52NDSX5:4:1216:23475:23422	60	-
chr1	1689194	1689195	A00252:305:HG52NDSX5:2:2329:23900:19366/1	60	+
chr1	1710198	1710199	A00252:305:HG52NDSX5:1:1568:31919:10144/1	60	-
chr1	1724329	1724330	A00252:305:HG52NDSX5:1:1117:19732:29058/1	60	-
chr1	1725818	1725819	A00252:305:HG52NDSX5:4:1257:27507:18630/1	60	+
chr1	1730689	1730690	A00252:305:HG52NDSX5:1:1116:24460:13949/1	60	+
chr1	1737173	1737174	A00252:305:HG52NDSX5:1:1110:19687:29982/1	60	+
chr1	1766331	1766332	A00252:305:HG52NDSX5:1:2219:20383:5353	60	-
chr1	1772718	1772719	A00252:305:HG52NDSX5:1:1174:3577:17362/1	60	+
chr1	1773565	1773566	A00252:305:HG52NDSX5:1:1143:15890:19523	60	-
chr1	1774460	1774461	A00252:305:HG52NDSX5:1:1128:8929:7560/1	60	+
chr1	1792856	1792857	A00252:305:HG52NDSX5:1:2242:10818:3035	60	-
chr1	1810647	1810648	A00252:305:HG52NDSX5:1:1651:17689:26522/1	60	+
chr1	1821703	1821704	A00252:305:HG52NDSX5:1:1173:10493:10802/1	60	+
chr1	1825345	1825346	A00252:305:HG52NDSX5:1:1356:22137:14434/1	60	+
chr1	1825389	1825390	A00252:305:HG52NDSX5:1:1219:16758:11162/1	60	-
chr1	1828879	1828880	A00252:305:HG52NDSX5:1:1158:17734:23688/1	60	-
chr1	1836220	1836221	A00252:305:HG52NDSX5:2:2237:15519:24706/1	60	+
chr1	1847656	1847657	A00252:305:HG52NDSX5:1:1243:20708:20447/1	60	+
chr1	1847657	1847658	A00252:305:HG52NDSX5:2:2525:8603:35931	60	+
chr1	1863990	1863991	A00252:305:HG52NDSX5:1:1151:19036:19366/1	60	-
chr1	1869487	1869488	A00252:305:HG52NDSX5:3:2460:7835:24142	60	-
chr1	2398599	2398600	A00252:305:HG52NDSX5:1:1252:22037:17644/1	60	+
chr1	2521091	2521092	A00252:305:HG52NDSX5:1:1457:28257:10191/1	60	-
chr1	3643288	3643289	A00252:305:HG52NDSX5:1:1122:9390:12649/1	60	+
chr1	3846353	3846354	A00252:305:HG52NDSX5:1:2425:7075:6637/1	60	+
chr1	3849021	3849022	A00252:305:HG52NDSX5:1:1515:24099:35023/1	60	-
chr1	5404902	5404903	A00252:305:HG52NDSX5:1:1413:11342:5353/1	60	+
chr1	6850527	6850528	A00252:305:HG52NDSX5:1:1270:25183:14606/1	60	+
chr1	6866298	6866299	A00252:305:HG52NDSX5:4:2260:28185:3427	60	-
chr1	7299827	7299828	A00252:305:HG52NDSX5:1:1331:22164:27696	60	+
chr1	7787020	7787021	A00252:305:HG52NDSX5:1:2225:32289:6527	60	+
chr1	7803240	7803241	A00252:305:HG52NDSX5:1:1414:9887:12665/1	60	+
chr1	8018591	8018592	A00252:305:HG52NDSX5:4:1350:25635:14888/1	60	-
chr1	8380712	8380713	A00252:305:HG52NDSX5:3:1650:1009:18458	60	-
chr1	8461850	8461851	A00252:305:HG52NDSX5:1:1524:4906:21136/1	60	-
chr1	8513474	8513475	A00252:305:HG52NDSX5:1:2464:30138:35869/1	60	-
chr1	8547067	8547068	A00252:305:HG52NDSX5:1:1151:1208:19366/1	60	-
chr1	8558210	8558211	A00252:305:HG52NDSX5:1:2422:31385:6621/1	60	+
chr1	8578307	8578308	A00252:305:HG52NDSX5:1:2622:8395:36135	60	-
chr1	8598044	8598045	A00252:305:HG52NDSX5:2:1327:16224:10050/1	60	-
chr1	8618132	8618133	A00252:305:HG52NDSX5:3:1158:9073:8437/1	60	-
chr1	8626686	8626687	A00252:305:HG52NDSX5:1:1213:10420:22451/1	60	+
chr1	8630740	8630741	A00252:305:HG52NDSX5:3:2219:4788:6872	60	+
chr1	8639304	8639305	A00252:305:HG52NDSX5:1:1229:25400:15890/1	60	+
chr1	8639305	8639306	A00252:305:HG52NDSX5:3:2152:18575:20979	60	+
chr1	8640287	8640288	A00252:305:HG52NDSX5:1:2143:4960:7169/1	60	+
chr1	8640523	8640524	A00252:305:HG52NDSX5:1:1106:11984:9126/1	60	+
chr1	8643867	8643868	A00252:305:HG52NDSX5:1:1123:13593:33144/1	60	+
chr1	8643868	8643869	A00252:305:HG52NDSX5:1:1331:16098:26929	60	+
chr1	8671457	8671458	A00252:305:HG52NDSX5:1:1122:6524:2801/1	60	+
chr1	8679287	8679288	A00252:305:HG52NDSX5:3:1556:15248:21574	60	-
chr1	8723489	8723490	A00252:305:HG52NDSX5:3:2452:31015:1814	60	-
chr1	8752179	8752180	A00252:305:HG52NDSX5:1:1314:17879:31109/1	60	-
chr1	9127122	9127123	A00252:305:HG52NDSX5:2:2156:21558:17347/1	60	+
chr1	9550738	9550739	A00252:305:HG52NDSX5:1:1114:28745:30420/1	60	+
chr1	9572747	9572748	A00252:305:HG52NDSX5:1:1251:9516:21355/1	60	-
chr1	9727844	9727845	A00252:305:HG52NDSX5:2:1650:31837:15953	60	-
chr1	9749913	9749914	A00252:305:HG52NDSX5:1:1277:19578:3020/1	60	+
chr1	9797276	9797277	A00252:305:HG52NDSX5:3:1529:29957:6370	60	-
chr1	9797277	9797278	A00252:305:HG52NDSX5:3:2223:10077:22482	60	-
chr1	9797278	9797279	A00252:305:HG52NDSX5:1:1561:9263:16532/1	60	-
chr1	9821056	9821057	A00252:305:HG52NDSX5:4:2633:18159:11271/1	60	-
chr1	10087606	10087607	A00252:305:HG52NDSX5:3:1347:30897:2456	60	-
chr1	10096023	10096024	A00252:305:HG52NDSX5:1:1244:22290:27946/1	60	+
chr1	10134065	10134066	A00252:305:HG52NDSX5:2:1655:2817:34084/1	60	+
chr1	10172580	10172581	A00252:305:HG52NDSX5:1:2224:29360:32299/1	60	+
chr1	10285466	10285467	A00252:305:HG52NDSX5:1:1218:6840:25582/1	60	-
chr1	10305517	10305518	A00252:305:HG52NDSX5:1:1119:16911:20384/1	60	+
chr1	10305973	10305974	A00252:305:HG52NDSX5:1:1207:11632:25332/1	60	+
chr1	10330728	10330729	A00252:305:HG52NDSX5:3:2156:6741:16736	60	-
chr1	10345079	10345080	A00252:305:HG52NDSX5:1:2121:27516:27665	60	+
chr1	10403708	10403709	A00252:305:HG52NDSX5:1:1132:9272:7404/1	60	+
chr1	10408699	10408700	A00252:305:HG52NDSX5:1:1525:6741:3552/1	60	+
chr1	10414508	10414509	A00252:305:HG52NDSX5:1:2509:11695:24408/1	60	+
chr1	10465442	10465443	A00252:305:HG52NDSX5:3:1373:8513:21277/1	60	-
chr1	10544361	10544362	A00252:305:HG52NDSX5:1:1529:14470:3944/1	60	+
chr1	10580508	10580509	A00252:305:HG52NDSX5:1:1104:25789:13182/1	60	+
chr1	10580512	10580513	A00252:305:HG52NDSX5:1:2220:11324:34976	60	+
chr1	11078691	11078692	A00252:305:HG52NDSX5:3:1576:8314:32205	60	+
chr1	11088436	11088437	A00252:305:HG52NDSX5:1:1219:26720:25974/1	60	-
chr1	11119688	11119689	A00252:305:HG52NDSX5:2:1249:19849:28260/1	60	+
chr1	11172891	11172892	A00252:305:HG52NDSX5:1:1465:20772:18490/1	60	+
chr1	11205378	11205379	A00252:305:HG52NDSX5:1:1273:17879:34053/1	60	+
chr1	11217883	11217884	A00252:305:HG52NDSX5:1:1324:26702:10723/1	60	-
chr1	11223473	11223474	A00252:305:HG52NDSX5:1:1208:22019:24439/1	60	-
chr1	11253354	11253355	A00252:305:HG52NDSX5:2:2172:10945:22670/1	60	-
chr1	11540810	11540811	A00252:305:HG52NDSX5:2:1453:18304:7827/1	60	+
chr1	11572088	11572089	A00252:305:HG52NDSX5:3:2433:4707:32597/1	60	+
chr1	11792752	11792753	A00252:305:HG52NDSX5:1:1218:14362:15906/1	60	+
chr1	11813342	11813343	A00252:305:HG52NDSX5:1:1123:12979:33614/1	60	-
chr1	11818422	11818423	A00252:305:HG52NDSX5:4:1301:11243:34303/1	60	+
chr1	11953079	11953080	A00252:305:HG52NDSX5:1:1104:13431:34460/1	60	+
chr1	11953080	11953081	A00252:305:HG52NDSX5:4:2677:19587:35321/1	60	+
chr1	11958899	11958900	A00252:305:HG52NDSX5:1:1102:23493:10050	60	-
chr1	11972552	11972553	A00252:305:HG52NDSX5:1:1641:15311:35399	60	+
chr1	11987427	11987428	A00252:305:HG52NDSX5:1:1157:20383:35540	60	+
chr1	11992039	11992040	A00252:305:HG52NDSX5:3:2171:10438:21543	60	-
chr1	12244932	12244933	A00252:305:HG52NDSX5:1:1441:30264:3803/1	60	-
chr1	12263133	12263134	A00252:305:HG52NDSX5:1:1105:21730:8093/1	60	+
chr1	12281334	12281335	A00252:305:HG52NDSX5:2:2518:11514:3677/1	60	-
chr1	12303989	12303990	A00252:305:HG52NDSX5:1:1358:11451:17253/1	60	+
chr1	12342309	12342310	A00252:305:HG52NDSX5:1:1134:5900:25300	60	-
chr1	12342461	12342462	A00252:305:HG52NDSX5:1:1607:11867:27962	60	+
chr1	12346993	12346994	A00252:305:HG52NDSX5:1:1303:7464:15765/1	60	-
chr1	12351198	12351199	A00252:305:HG52NDSX5:1:1535:3613:13009/1	60	+
chr1	12355074	12355075	A00252:305:HG52NDSX5:1:1223:14353:13761/1	60	-
chr1	12361020	12361021	A00252:305:HG52NDSX5:3:2557:11722:7169/1	60	-
chr1	12368059	12368060	A00252:305:HG52NDSX5:1:1116:14299:23970/1	60	+
chr1	12380195	12380196	A00252:305:HG52NDSX5:1:1232:8947:31704/1	60	-
chr1	12402789	12402790	A00252:305:HG52NDSX5:4:1660:6108:28792	60	-
chr1	12459697	12459698	A00252:305:HG52NDSX5:1:2432:5403:17801/1	60	+
chr1	12470941	12470942	A00252:305:HG52NDSX5:1:2564:11541:29747/1	60	+
chr1	13482445	13482446	A00252:305:HG52NDSX5:3:1663:6433:10880/1	60	+
chr1	13489946	13489947	A00252:305:HG52NDSX5:1:1151:12997:22780/1	60	+
chr1	13533213	13533214	A00252:305:HG52NDSX5:3:1474:9426:18004	60	+
chr1	13707484	13707485	A00252:305:HG52NDSX5:2:1606:30373:21621/1	60	-
chr1	13718729	13718730	A00252:305:HG52NDSX5:1:2204:31033:27117	60	+
chr1	15315635	15315636	A00252:305:HG52NDSX5:3:2336:23339:36025	60	-
chr1	15395081	15395082	A00252:305:HG52NDSX5:2:2236:23827:24940/1	60	-
chr1	15540733	15540734	A00252:305:HG52NDSX5:3:2325:2682:17848	60	-
chr1	15628318	15628319	A00252:305:HG52NDSX5:1:1202:31186:9940/1	60	-
chr1	15641023	15641024	A00252:305:HG52NDSX5:2:1466:16767:24706	60	+
chr1	15655437	15655438	A00252:305:HG52NDSX5:3:1540:20853:13839/1	60	-
chr1	15831791	15831792	A00252:305:HG52NDSX5:1:1216:26368:4758/1	60	+
chr1	15852234	15852235	A00252:305:HG52NDSX5:2:1341:14651:35446/1	60	+
chr1	15852307	15852308	A00252:305:HG52NDSX5:1:1477:19271:11569/1	60	+
chr1	15859451	15859452	A00252:305:HG52NDSX5:4:2647:30400:4257	60	+
chr1	15868788	15868789	A00252:305:HG52NDSX5:1:1577:3775:23406/1	60	-
chr1	15875342	15875343	A00252:305:HG52NDSX5:2:2122:21694:16611/1	60	+
chr1	15891064	15891065	A00252:305:HG52NDSX5:2:1649:30373:20400/1	60	-
chr1	15893410	15893411	A00252:305:HG52NDSX5:1:1348:19985:11177/1	60	+
chr1	15894688	15894689	A00252:305:HG52NDSX5:3:1156:27199:28087	60	-
chr1	15903925	15903926	A00252:305:HG52NDSX5:3:2632:16441:32283	60	-
chr1	15907158	15907159	A00252:305:HG52NDSX5:1:2476:26982:25488/1	60	+
chr1	15912613	15912614	A00252:305:HG52NDSX5:4:1303:14335:14387	60	-
chr1	15919374	15919375	A00252:305:HG52NDSX5:1:1226:12129:4867/1	60	-
chr1	15922688	15922689	A00252:305:HG52NDSX5:1:2277:30707:8766/1	60	+
chr1	16105601	16105602	A00252:305:HG52NDSX5:2:2138:23818:30091	60	+
chr1	16259027	16259028	A00252:305:HG52NDSX5:1:1433:7699:1517/1	60	-
chr1	16261903	16261904	A00252:305:HG52NDSX5:2:2202:27019:2221/1	60	+
chr1	16264827	16264828	A00252:305:HG52NDSX5:1:1257:26955:10410/1	60	+
chr1	16304759	16304760	A00252:305:HG52NDSX5:1:1158:13250:4304/1	60	-
chr1	16339973	16339974	A00252:305:HG52NDSX5:1:2346:14769:6151	60	+
chr1	16462616	16462617	A00252:305:HG52NDSX5:1:2276:27733:14544/1	60	+
chr1	16569126	16569127	A00252:305:HG52NDSX5:1:1257:14931:34961/1	60	+
chr1	16581388	16581389	A00252:305:HG52NDSX5:3:1223:20998:14027	60	-
chr1	16599149	16599150	A00252:305:HG52NDSX5:2:2421:27887:18787/1	60	+
chr1	17035417	17035418	A00252:305:HG52NDSX5:1:2277:10113:17973/1	60	+
chr1	18776908	18776909	A00252:305:HG52NDSX5:1:1113:15953:21950/1	60	+
chr1	18776911	18776912	A00252:305:HG52NDSX5:4:1264:15591:17253	60	+
chr1	18776912	18776913	A00252:305:HG52NDSX5:1:1543:11315:9596	60	+
chr1	18966327	18966328	A00252:305:HG52NDSX5:1:1507:8721:7326/1	60	+
chr1	19009792	19009793	A00252:305:HG52NDSX5:2:2646:3387:21010/1	60	-
chr1	19129195	19129196	A00252:305:HG52NDSX5:2:1678:15365:28103/1	60	-
chr1	19136038	19136039	A00252:305:HG52NDSX5:1:1353:11641:5556/1	60	-
chr1	19139002	19139003	A00252:305:HG52NDSX5:3:2525:32072:4711	60	-
chr1	19139003	19139004	A00252:305:HG52NDSX5:1:2129:3956:15577/1	60	-
chr1	19150890	19150891	A00252:305:HG52NDSX5:1:1450:11415:28244/1	60	+
chr1	19155591	19155592	A00252:305:HG52NDSX5:1:1223:9561:25410/1	60	-
chr1	19167193	19167194	A00252:305:HG52NDSX5:2:2650:4734:9846/1	60	-
chr1	19169714	19169715	A00252:305:HG52NDSX5:2:1151:24180:32095/1	60	+
chr1	19170098	19170099	A00252:305:HG52NDSX5:1:1356:5385:11976/1	60	-
chr1	19176691	19176692	A00252:305:HG52NDSX5:1:1228:11740:13463/1	60	+
chr1	19181942	19181943	A00252:305:HG52NDSX5:1:1213:11776:24737/1	60	-
chr1	19226315	19226316	A00252:305:HG52NDSX5:1:1147:24867:30467/1	60	-
chr1	19415462	19415463	A00252:305:HG52NDSX5:1:1440:5511:4116/1	60	+
chr1	19599963	19599964	A00252:305:HG52NDSX5:1:2670:28727:9095	60	-
chr1	19606285	19606286	A00252:305:HG52NDSX5:1:1202:19506:29199/1	60	+
chr1	19606350	19606351	A00252:305:HG52NDSX5:1:2148:6316:5415/1	60	+
chr1	19615088	19615089	A00252:305:HG52NDSX5:1:1141:17815:10833/1	60	-
chr1	19732460	19732461	A00252:305:HG52NDSX5:1:1224:23402:2566/1	60	+
chr1	20145854	20145855	A00252:305:HG52NDSX5:1:1355:3540:3208/1	60	-
chr1	20320367	20320368	A00252:305:HG52NDSX5:2:1529:23692:36855/1	60	+
chr1	20786007	20786008	A00252:305:HG52NDSX5:3:1659:15112:24909/1	60	-
chr1	20906188	20906189	A00252:305:HG52NDSX5:3:1171:30807:27853	60	-
chr1	20918343	20918344	A00252:305:HG52NDSX5:1:2363:12689:36025/1	60	+
chr1	20918344	20918345	A00252:305:HG52NDSX5:1:2463:1615:22169/1	60	+
chr1	20918345	20918346	A00252:305:HG52NDSX5:2:2513:21332:9596	60	+
chr1	20935938	20935939	A00252:305:HG52NDSX5:1:1163:24822:13416	60	-
chr1	20936532	20936533	A00252:305:HG52NDSX5:2:1248:13214:2644/1	60	-
chr1	20941862	20941863	A00252:305:HG52NDSX5:1:1378:19967:20509	60	-
chr1	20946706	20946707	A00252:305:HG52NDSX5:1:1317:24939:33880/1	60	-
chr1	20971859	20971860	A00252:305:HG52NDSX5:3:1311:17327:8829/1	60	+
chr1	20975483	20975484	A00252:305:HG52NDSX5:1:1447:6289:31422/1	60	+
chr1	20978485	20978486	A00252:305:HG52NDSX5:1:1273:20428:35587/1	60	+
chr1	20992999	20993000	A00252:305:HG52NDSX5:1:1615:15112:9784/1	60	-
chr1	20994188	20994189	A00252:305:HG52NDSX5:1:1315:15637:14512	60	-
chr1	20999209	20999210	A00252:305:HG52NDSX5:2:1613:4209:27101/1	60	-
chr1	21000017	21000018	A00252:305:HG52NDSX5:1:1129:16993:31829/1	60	-
chr1	21009538	21009539	A00252:305:HG52NDSX5:1:1157:26558:19460/1	60	+
chr1	21046503	21046504	A00252:305:HG52NDSX5:1:2130:9697:22075	60	-
chr1	21047288	21047289	A00252:305:HG52NDSX5:1:1146:31087:11960/1	60	+
chr1	21050961	21050962	A00252:305:HG52NDSX5:1:1152:25870:28197/1	60	-
chr1	21071314	21071315	A00252:305:HG52NDSX5:1:2233:14904:2722	60	+
chr1	21090184	21090185	A00252:305:HG52NDSX5:3:1653:21875:25473/1	60	-
chr1	21102836	21102837	A00252:305:HG52NDSX5:3:1141:28601:1673/1	60	-
chr1	21103187	21103188	A00252:305:HG52NDSX5:1:1273:11496:13542/1	60	+
chr1	21112085	21112086	A00252:305:HG52NDSX5:1:1120:9001:16235/1	60	+
chr1	21121825	21121826	A00252:305:HG52NDSX5:2:2319:12527:27853	60	-
chr1	21463587	21463588	A00252:305:HG52NDSX5:4:2140:27398:8860/1	60	+
chr1	21465207	21465208	A00252:305:HG52NDSX5:1:2525:28565:5024	60	+
chr1	21522262	21522263	A00252:305:HG52NDSX5:4:1126:16468:5588	60	+
chr1	21710762	21710763	A00252:305:HG52NDSX5:1:1219:19443:27492/1	60	+
chr1	21740989	21740990	A00252:305:HG52NDSX5:1:1352:11505:32158/1	60	+
chr1	21757356	21757357	A00252:305:HG52NDSX5:4:2254:16966:15749/1	60	-
chr1	22096961	22096962	A00252:305:HG52NDSX5:3:1503:25265:14559	60	-
chr1	22406449	22406450	A00252:305:HG52NDSX5:3:1553:26142:2143/1	60	-
chr1	22478518	22478519	A00252:305:HG52NDSX5:1:1476:16486:31641	60	+
chr1	23033848	23033849	A00252:305:HG52NDSX5:1:1363:4833:3411/1	60	+
chr1	23035841	23035842	A00252:305:HG52NDSX5:1:1318:18150:35963/1	60	-
chr1	23045480	23045481	A00252:305:HG52NDSX5:1:2605:9697:32534	60	-
chr1	23045966	23045967	A00252:305:HG52NDSX5:4:2561:29008:15468	60	-
chr1	23060174	23060175	A00252:305:HG52NDSX5:1:1228:11731:1266/1	60	-
chr1	23149272	23149273	A00252:305:HG52NDSX5:1:2127:30472:27806	60	-
chr1	23156506	23156507	A00252:305:HG52NDSX5:3:2366:10257:28839	60	-
chr1	23161564	23161565	A00252:305:HG52NDSX5:1:2159:18701:8547/1	60	-
chr1	23284597	23284598	A00252:305:HG52NDSX5:1:1322:8160:10300/1	60	+
chr1	23285822	23285823	A00252:305:HG52NDSX5:1:1619:12915:4883/1	60	+
chr1	23320666	23320667	A00252:305:HG52NDSX5:2:1574:29017:12947	60	-
chr1	23322510	23322511	A00252:305:HG52NDSX5:1:1277:10086:5525/1	60	+
chr1	23328861	23328862	A00252:305:HG52NDSX5:3:2661:28971:35289	60	+
chr1	23340065	23340066	A00252:305:HG52NDSX5:2:1103:27073:2440	60	-
chr1	23419049	23419050	A00252:305:HG52NDSX5:3:2238:15989:17754/1	60	-
chr1	23695172	23695173	A00252:305:HG52NDSX5:1:1227:15845:23234/1	60	+
chr1	23702595	23702596	A00252:305:HG52NDSX5:2:1404:21269:9925/1	60	-
chr1	23757682	23757683	A00252:305:HG52NDSX5:2:2467:30228:29136/1	60	+
chr1	23765709	23765710	A00252:305:HG52NDSX5:1:1620:27136:14262/1	60	+
chr1	23788084	23788085	A00252:305:HG52NDSX5:1:1213:13829:24345/1	60	-
chr1	23789046	23789047	A00252:305:HG52NDSX5:1:1174:10276:30248/1	60	+
chr1	23789049	23789050	A00252:305:HG52NDSX5:3:2227:10800:19069	60	+
chr1	23812990	23812991	A00252:305:HG52NDSX5:1:1156:26422:31751	60	+
chr1	23968100	23968101	A00252:305:HG52NDSX5:1:1209:17897:24408/1	60	-
chr1	23974447	23974448	A00252:305:HG52NDSX5:1:1278:13006:25801/1	60	+
chr1	24405172	24405173	A00252:305:HG52NDSX5:1:1245:29369:18944/1	60	+
chr1	24526433	24526434	A00252:305:HG52NDSX5:1:1424:9887:27445/1	60	-
chr1	24526610	24526611	A00252:305:HG52NDSX5:1:1108:30074:13244/1	60	-
chr1	24651023	24651024	A00252:305:HG52NDSX5:3:2133:16767:16532/1	60	+
chr1	24653716	24653717	A00252:305:HG52NDSX5:1:1364:16532:22889/1	60	+
chr1	24756811	24756812	A00252:305:HG52NDSX5:1:2668:20347:35008/1	60	+
chr1	24777093	24777094	A00252:305:HG52NDSX5:1:1273:11406:6621/1	60	+
chr1	25221274	25221275	A00252:305:HG52NDSX5:2:1354:7654:10958/1	60	-
chr1	25345270	25345271	A00252:305:HG52NDSX5:3:2352:27254:16438	60	-
chr1	25350802	25350803	A00252:305:HG52NDSX5:4:2225:21305:12743	60	-
chr1	25455478	25455479	A00252:305:HG52NDSX5:1:2459:29948:24330/1	60	+
chr1	25470243	25470244	A00252:305:HG52NDSX5:1:1413:18683:35196/1	60	+
chr1	25477627	25477628	A00252:305:HG52NDSX5:1:1137:2944:2080/1	60	+
chr1	25481850	25481851	A00252:305:HG52NDSX5:1:1219:27887:12962	60	+
chr1	25850959	25850960	A00252:305:HG52NDSX5:1:1110:12445:14309/1	60	+
chr1	25904051	25904052	A00252:305:HG52NDSX5:3:2550:28772:22983	60	-
chr1	26118644	26118645	A00252:305:HG52NDSX5:1:1661:20528:9987/1	60	+
chr1	26237185	26237186	A00252:305:HG52NDSX5:3:2614:3658:30812	60	-
chr1	26238965	26238966	A00252:305:HG52NDSX5:1:1122:15284:10175/1	60	-
chr1	26242526	26242527	A00252:305:HG52NDSX5:2:1276:8314:29042/1	60	+
chr1	26261469	26261470	A00252:305:HG52NDSX5:1:1245:7536:12915	60	-
chr1	26272835	26272836	A00252:305:HG52NDSX5:1:2335:15917:18098/1	60	+
chr1	26285803	26285804	A00252:305:HG52NDSX5:3:1455:24316:24471	60	+
chr1	26439087	26439088	A00252:305:HG52NDSX5:2:1404:6714:3411	60	-
chr1	26453205	26453206	A00252:305:HG52NDSX5:1:1325:5249:2879/1	60	+
chr1	26453432	26453433	A00252:305:HG52NDSX5:4:1252:26594:12195	60	-
chr1	26460344	26460345	A00252:305:HG52NDSX5:1:2178:17626:20369/1	60	+
chr1	26477300	26477301	A00252:305:HG52NDSX5:1:2365:8350:3427/1	60	+
chr1	26548781	26548782	A00252:305:HG52NDSX5:3:1670:7301:3740/1	60	+
chr1	26549329	26549330	A00252:305:HG52NDSX5:1:2228:16595:33113/1	60	+
chr1	26567052	26567053	A00252:305:HG52NDSX5:3:1416:29577:23938	60	+
chr1	26586272	26586273	A00252:305:HG52NDSX5:3:2226:26431:21778/1	60	+
chr1	26701999	26702000	A00252:305:HG52NDSX5:1:1157:7798:23860/1	60	+
chr1	26702164	26702165	A00252:305:HG52NDSX5:3:2626:21061:13103	60	-
chr1	26703433	26703434	A00252:305:HG52NDSX5:1:1346:15619:28040/1	60	-
chr1	26703850	26703851	A00252:305:HG52NDSX5:1:1172:17363:6731/1	60	+
chr1	26706529	26706530	A00252:305:HG52NDSX5:3:2421:6596:20212	60	-
chr1	26712268	26712269	A00252:305:HG52NDSX5:4:2244:29225:19914/1	60	+
chr1	26716412	26716413	A00252:305:HG52NDSX5:1:2450:8079:2487/1	60	-
chr1	26727615	26727616	A00252:305:HG52NDSX5:2:1343:5240:26318	60	-
chr1	26728393	26728394	A00252:305:HG52NDSX5:1:1251:11514:23907/1	60	-
chr1	26729301	26729302	A00252:305:HG52NDSX5:1:1211:16351:20353/1	60	-
chr1	26730454	26730455	A00252:305:HG52NDSX5:2:1515:11053:19946/1	60	+
chr1	26731398	26731399	A00252:305:HG52NDSX5:2:2422:12373:29590/1	60	+
chr1	26741029	26741030	A00252:305:HG52NDSX5:1:1329:21694:10222/1	60	+
chr1	26752764	26752765	A00252:305:HG52NDSX5:3:1443:9679:24612/1	60	-
chr1	26759625	26759626	A00252:305:HG52NDSX5:2:1115:13051:4648	60	+
chr1	26928407	26928408	A00252:305:HG52NDSX5:1:1527:11966:27320/1	60	+
chr1	27031225	27031226	A00252:305:HG52NDSX5:3:2218:11035:26083/1	60	+
chr1	27327821	27327822	A00252:305:HG52NDSX5:1:1338:1054:25739/1	60	+
chr1	27425425	27425426	A00252:305:HG52NDSX5:1:1411:7428:17018/1	60	-
chr1	27452139	27452140	A00252:305:HG52NDSX5:1:1318:20347:23265/1	60	+
chr1	27459685	27459686	A00252:305:HG52NDSX5:1:1421:27959:12179/1	60	+
chr1	27761385	27761386	A00252:305:HG52NDSX5:1:1453:16740:23281/1	60	+
chr1	27761387	27761388	A00252:305:HG52NDSX5:3:1155:25012:11960/1	60	+
chr1	27808762	27808763	A00252:305:HG52NDSX5:1:1339:24216:22169/1	60	-
chr1	27835626	27835627	A00252:305:HG52NDSX5:1:1238:25590:2660	60	-
chr1	27910376	27910377	A00252:305:HG52NDSX5:4:2571:25183:25723/1	60	+
chr1	28012110	28012111	A00252:305:HG52NDSX5:1:1373:4119:17738/1	60	-
chr1	28013478	28013479	A00252:305:HG52NDSX5:1:2543:31557:27586	60	-
chr1	28022086	28022087	A00252:305:HG52NDSX5:3:1537:15899:13213/1	60	-
chr1	28027087	28027088	A00252:305:HG52NDSX5:1:1138:5819:21089/1	60	+
chr1	28033488	28033489	A00252:305:HG52NDSX5:1:1137:21504:28463/1	60	-
chr1	28036841	28036842	A00252:305:HG52NDSX5:1:1549:11216:34851/1	60	+
chr1	28051071	28051072	A00252:305:HG52NDSX5:1:1133:6388:15186/1	60	+
chr1	28053589	28053590	A00252:305:HG52NDSX5:2:1202:2257:4554/1	60	-
chr1	28058878	28058879	A00252:305:HG52NDSX5:1:1505:21450:12743/1	60	-
chr1	28058895	28058896	A00252:305:HG52NDSX5:1:2575:5565:1799/1	60	-
chr1	28061135	28061136	A00252:305:HG52NDSX5:3:1260:19868:1830/1	60	-
chr1	28061532	28061533	A00252:305:HG52NDSX5:3:1231:5231:23860	60	+
chr1	28063882	28063883	A00252:305:HG52NDSX5:1:1159:15655:11224/1	60	+
chr1	28065307	28065308	A00252:305:HG52NDSX5:1:2313:3143:35399	60	+
chr1	28066073	28066074	A00252:305:HG52NDSX5:1:1260:9507:30796/1	60	+
chr1	28066287	28066288	A00252:305:HG52NDSX5:1:1432:11351:9283/1	60	-
chr1	28074735	28074736	A00252:305:HG52NDSX5:1:2243:9896:14528/1	60	-
chr1	28080962	28080963	A00252:305:HG52NDSX5:2:2242:29957:13542/1	60	+
chr1	28080963	28080964	A00252:305:HG52NDSX5:3:2152:26259:20478	60	+
chr1	28403578	28403579	A00252:305:HG52NDSX5:1:1174:22209:8077/1	60	-
chr1	28406382	28406383	A00252:305:HG52NDSX5:2:2604:28881:31093	60	-
chr1	28406384	28406385	A00252:305:HG52NDSX5:1:2131:7238:24424/1	60	-
chr1	28407104	28407105	A00252:305:HG52NDSX5:1:1357:8603:10410/1	60	+
chr1	28411614	28411615	A00252:305:HG52NDSX5:1:1151:5773:4351/1	60	+
chr1	28428160	28428161	A00252:305:HG52NDSX5:1:1138:20211:5869/1	60	+
chr1	28438873	28438874	A00252:305:HG52NDSX5:1:2234:4426:2581/1	60	-
chr1	28439910	28439911	A00252:305:HG52NDSX5:1:1411:13856:22733/1	60	+
chr1	28954104	28954105	A00252:305:HG52NDSX5:1:1202:19144:8375/1	60	-
chr1	28965777	28965778	A00252:305:HG52NDSX5:1:1115:18376:7733/1	60	+
chr1	28983501	28983502	A00252:305:HG52NDSX5:1:1406:11134:31798/1	60	+
chr1	28991958	28991959	A00252:305:HG52NDSX5:3:1345:5981:8750	60	-
chr1	28996691	28996692	A00252:305:HG52NDSX5:1:1319:20076:14403/1	60	-
chr1	29013429	29013430	A00252:305:HG52NDSX5:1:1436:19452:30013/1	60	+
chr1	29054804	29054805	A00252:305:HG52NDSX5:1:1207:14353:9596/1	60	+
chr1	29088014	29088015	A00252:305:HG52NDSX5:2:1551:18050:26115/1	60	-
chr1	29092645	29092646	A00252:305:HG52NDSX5:1:1155:25292:1078	60	-
chr1	30946709	30946710	A00252:305:HG52NDSX5:1:2269:8612:10019/1	60	+
chr1	30963573	30963574	A00252:305:HG52NDSX5:1:1318:19669:35399/1	60	+
chr1	30982323	30982324	A00252:305:HG52NDSX5:1:2337:13991:13698/1	60	+
chr1	31006692	31006693	A00252:305:HG52NDSX5:3:2671:24171:14137	60	-
chr1	31042958	31042959	A00252:305:HG52NDSX5:1:1217:11695:26287/1	60	-
chr1	31276111	31276112	A00252:305:HG52NDSX5:2:1155:24162:35383/1	60	+
chr1	31301902	31301903	A00252:305:HG52NDSX5:3:1417:24551:26631/1	60	+
chr1	31313385	31313386	A00252:305:HG52NDSX5:2:1377:28040:22842/1	60	-
chr1	31318570	31318571	A00252:305:HG52NDSX5:1:1364:18078:3615/1	60	+
chr1	31428213	31428214	A00252:305:HG52NDSX5:3:2101:22733:25801/1	60	+
chr1	31864325	31864326	A00252:305:HG52NDSX5:1:1127:12328:7936/1	60	-
chr1	31909756	31909757	A00252:305:HG52NDSX5:4:1407:18864:22200	60	-
chr1	31914640	31914641	A00252:305:HG52NDSX5:2:2446:26820:8108/1	60	+
chr1	31914919	31914920	A00252:305:HG52NDSX5:1:2343:5674:26631/1	60	+
chr1	31924816	31924817	A00252:305:HG52NDSX5:1:2231:5403:21715/1	60	+
chr1	31929972	31929973	A00252:305:HG52NDSX5:4:1141:25003:18803	60	-
chr1	31932570	31932571	A00252:305:HG52NDSX5:2:2332:31358:1564	60	-
chr1	31932571	31932572	A00252:305:HG52NDSX5:3:1638:15998:29857/1	60	-
chr1	32023810	32023811	A00252:305:HG52NDSX5:2:1333:7500:18521/1	60	-
chr1	32118957	32118958	A00252:305:HG52NDSX5:1:1250:19506:12853/1	60	-
chr1	32131420	32131421	A00252:305:HG52NDSX5:1:1536:7672:13119/1	60	+
chr1	32188179	32188180	A00252:305:HG52NDSX5:1:1336:21893:35712/1	60	+
chr1	32188201	32188202	A00252:305:HG52NDSX5:1:1469:2248:29277/1	60	+
chr1	32189390	32189391	A00252:305:HG52NDSX5:3:2575:30644:32487	60	-
chr1	32284575	32284576	A00252:305:HG52NDSX5:1:1406:13250:12821/1	60	+
chr1	32287878	32287879	A00252:305:HG52NDSX5:1:1127:13675:6918/1	60	+
chr1	32304286	32304287	A00252:305:HG52NDSX5:1:1546:11198:34757/1	60	-
chr1	32305511	32305512	A00252:305:HG52NDSX5:1:1414:20609:26600/1	60	+
chr1	32315237	32315238	A00252:305:HG52NDSX5:1:1164:29523:6183	60	-
chr1	32547133	32547134	A00252:305:HG52NDSX5:1:1204:2745:32456/1	60	-
chr1	32572984	32572985	A00252:305:HG52NDSX5:2:1677:1958:11835/1	60	-
chr1	32579707	32579708	A00252:305:HG52NDSX5:4:2635:18936:14841/1	60	-
chr1	32652453	32652454	A00252:305:HG52NDSX5:2:1439:16920:13792/1	60	-
chr1	32679345	32679346	A00252:305:HG52NDSX5:2:2439:31711:23594	60	+
chr1	32707452	32707453	A00252:305:HG52NDSX5:1:1604:15799:4492/1	60	+
chr1	32747349	32747350	A00252:305:HG52NDSX5:2:2448:31367:16203/1	60	+
chr1	32828142	32828143	A00252:305:HG52NDSX5:1:1166:4110:35540	60	+
chr1	32832597	32832598	A00252:305:HG52NDSX5:1:1137:14940:28150/1	60	+
chr1	32837381	32837382	A00252:305:HG52NDSX5:3:1463:7139:16736	60	-
chr1	32838502	32838503	A00252:305:HG52NDSX5:1:1624:1714:34648/1	60	+
chr1	33285888	33285889	A00252:305:HG52NDSX5:1:1345:16911:7232/1	60	-
chr1	34990664	34990665	A00252:305:HG52NDSX5:1:1643:28854:3897/1	60	-
chr1	34996724	34996725	A00252:305:HG52NDSX5:1:1470:5656:5556/1	60	+
chr1	35002671	35002672	A00252:305:HG52NDSX5:1:1272:18792:5603/1	60	-
chr1	35014020	35014021	A00252:305:HG52NDSX5:1:1253:6506:12947/1	60	+
chr1	35022340	35022341	A00252:305:HG52NDSX5:4:1438:10818:8328/1	60	-
chr1	35185992	35185993	A00252:305:HG52NDSX5:2:1629:7744:24956/1	60	-
chr1	35293532	35293533	A00252:305:HG52NDSX5:1:2107:22833:28385/1	60	-
chr1	35306770	35306771	A00252:305:HG52NDSX5:1:1167:4345:20697/1	60	+
chr1	35332439	35332440	A00252:305:HG52NDSX5:1:1158:27877:15671/1	60	+
chr1	35334780	35334781	A00252:305:HG52NDSX5:1:1436:30617:8891/1	60	-
chr1	35347232	35347233	A00252:305:HG52NDSX5:3:1308:20374:12571/1	60	+
chr1	35351167	35351168	A00252:305:HG52NDSX5:1:1116:21567:5650	60	-
chr1	35352344	35352345	A00252:305:HG52NDSX5:1:1452:26467:5838	60	-
chr1	35363498	35363499	A00252:305:HG52NDSX5:1:2349:32108:3490/1	60	-
chr1	35364848	35364849	A00252:305:HG52NDSX5:3:2577:20989:17206/1	60	-
chr1	35369441	35369442	A00252:305:HG52NDSX5:1:1424:20229:16297/1	60	-
chr1	35378285	35378286	A00252:305:HG52NDSX5:1:1321:16360:19492/1	60	-
chr1	35384551	35384552	A00252:305:HG52NDSX5:2:2675:11415:19570/1	60	+
chr1	35386384	35386385	A00252:305:HG52NDSX5:1:1134:15157:1313/1	60	-
chr1	35390309	35390310	A00252:305:HG52NDSX5:1:1113:13792:22686/1	60	-
chr1	35401033	35401034	A00252:305:HG52NDSX5:1:1342:4544:18349/1	60	-
chr1	35404937	35404938	A00252:305:HG52NDSX5:1:1178:20916:8719/1	60	+
chr1	35490934	35490935	A00252:305:HG52NDSX5:1:1141:27281:21840/1	60	+
chr1	35509082	35509083	A00252:305:HG52NDSX5:1:1215:13060:2785	60	+
chr1	35512794	35512795	A00252:305:HG52NDSX5:1:1543:1714:12352	60	-
chr1	35622552	35622553	A00252:305:HG52NDSX5:1:2672:5746:18709/1	60	-
chr1	35629279	35629280	A00252:305:HG52NDSX5:1:1637:17409:8750/1	60	+
chr1	35631333	35631334	A00252:305:HG52NDSX5:4:1524:32018:27101/1	60	-
chr1	35636134	35636135	A00252:305:HG52NDSX5:3:2241:32127:17926	60	+
chr1	35638243	35638244	A00252:305:HG52NDSX5:2:1516:13630:32456/1	60	-
chr1	35736430	35736431	A00252:305:HG52NDSX5:2:2304:29984:15969/1	60	-
chr1	35756627	35756628	A00252:305:HG52NDSX5:1:1414:18276:15734/1	60	-
chr1	35761052	35761053	A00252:305:HG52NDSX5:3:1144:24252:19820	60	-
chr1	35761120	35761121	A00252:305:HG52NDSX5:2:1425:26982:19100/1	60	-
chr1	35942000	35942001	A00252:305:HG52NDSX5:1:2652:20844:24909/1	60	+
chr1	35959252	35959253	A00252:305:HG52NDSX5:4:2358:6623:17002/1	60	-
chr1	35975531	35975532	A00252:305:HG52NDSX5:1:2465:21838:29982/1	60	-
chr1	35992031	35992032	A00252:305:HG52NDSX5:2:1505:20166:8359/1	60	-
chr1	36000383	36000384	A00252:305:HG52NDSX5:1:1561:16731:22608/1	60	+
chr1	36007771	36007772	A00252:305:HG52NDSX5:1:1564:17662:29951/1	60	+
chr1	36016138	36016139	A00252:305:HG52NDSX5:4:2278:24650:13933/1	60	-
chr1	36045190	36045191	A00252:305:HG52NDSX5:3:2377:14986:31360	60	-
chr1	36239862	36239863	A00252:305:HG52NDSX5:2:1122:7699:6370/1	60	+
chr1	36283393	36283394	A00252:305:HG52NDSX5:1:1124:11776:18505/1	60	+
chr1	36287599	36287600	A00252:305:HG52NDSX5:1:1107:20302:5368/1	60	+
chr1	36294650	36294651	A00252:305:HG52NDSX5:1:1147:10031:20462/1	60	+
chr1	37500732	37500733	A00252:305:HG52NDSX5:1:1221:18973:28933/1	60	-
chr1	37696043	37696044	A00252:305:HG52NDSX5:1:1114:19081:6324/1	60	-
chr1	37844855	37844856	A00252:305:HG52NDSX5:1:1244:12970:15749/1	60	-
chr1	37854239	37854240	A00252:305:HG52NDSX5:3:1269:19352:24706	60	-
chr1	37979475	37979476	A00252:305:HG52NDSX5:2:1212:29857:9612	60	-
chr1	38018717	38018718	A00252:305:HG52NDSX5:1:2543:12292:29982/1	60	-
chr1	39112775	39112776	A00252:305:HG52NDSX5:2:2578:28682:7075/1	60	-
chr1	39124174	39124175	A00252:305:HG52NDSX5:1:1234:29604:11553/1	60	+
chr1	39133448	39133449	A00252:305:HG52NDSX5:1:2515:13955:5995/1	60	+
chr1	39178447	39178448	A00252:305:HG52NDSX5:1:1271:6786:34287/1	60	+
chr1	39197611	39197612	A00252:305:HG52NDSX5:1:1228:11595:33630/1	60	+
chr1	39207466	39207467	A00252:305:HG52NDSX5:1:1258:8847:20509/1	60	+
chr1	39210623	39210624	A00252:305:HG52NDSX5:3:2644:12002:9314	60	-
chr1	39225643	39225644	A00252:305:HG52NDSX5:1:1259:8458:33990/1	60	+
chr1	39247461	39247462	A00252:305:HG52NDSX5:1:1635:21025:6433/1	60	-
chr1	39252925	39252926	A00252:305:HG52NDSX5:2:1113:31186:36119	60	+
chr1	39261457	39261458	A00252:305:HG52NDSX5:2:1354:9408:35164/1	60	-
chr1	39274775	39274776	A00252:305:HG52NDSX5:2:2429:18177:13933/1	60	+
chr1	39278557	39278558	A00252:305:HG52NDSX5:1:2466:16278:36855	60	+
chr1	39279556	39279557	A00252:305:HG52NDSX5:1:2340:9516:13463/1	60	-
chr1	39300816	39300817	A00252:305:HG52NDSX5:1:2212:31150:8531	60	-
chr1	39376993	39376994	A00252:305:HG52NDSX5:1:2251:24985:24220/1	60	+
chr1	39383854	39383855	A00252:305:HG52NDSX5:1:1341:27679:31485/1	60	+
chr1	39389677	39389678	A00252:305:HG52NDSX5:1:1535:11162:16501/1	60	+
chr1	39435372	39435373	A00252:305:HG52NDSX5:1:1157:15637:27633/1	60	+
chr1	39602559	39602560	A00252:305:HG52NDSX5:2:2153:16604:16470/1	60	-
chr1	39746508	39746509	A00252:305:HG52NDSX5:1:1126:19262:4038/1	60	-
chr1	39861459	39861460	A00252:305:HG52NDSX5:1:1153:22833:15890/1	60	+
chr1	40045170	40045171	A00252:305:HG52NDSX5:1:2676:31006:9001	60	-
chr1	40056798	40056799	A00252:305:HG52NDSX5:1:1202:9299:7639/1	60	+
chr1	40191224	40191225	A00252:305:HG52NDSX5:2:1438:15709:24690/1	60	-
chr1	40201101	40201102	A00252:305:HG52NDSX5:1:1340:9046:10019/1	60	+
chr1	40213548	40213549	A00252:305:HG52NDSX5:1:1642:27706:7200/1	60	-
chr1	40217932	40217933	A00252:305:HG52NDSX5:1:1127:2257:30358/1	60	-
chr1	40218467	40218468	A00252:305:HG52NDSX5:1:2268:7808:10285	60	-
chr1	40219269	40219270	A00252:305:HG52NDSX5:1:1158:23873:25269/1	60	+
chr1	40224231	40224232	A00252:305:HG52NDSX5:4:1309:29432:27352	60	-
chr1	40231661	40231662	A00252:305:HG52NDSX5:1:1432:8449:20008/1	60	+
chr1	40241927	40241928	A00252:305:HG52NDSX5:1:2132:15772:12555/1	60	-
chr1	40390862	40390863	A00252:305:HG52NDSX5:3:1420:21160:28964/1	60	-
chr1	40399835	40399836	A00252:305:HG52NDSX5:1:1108:23538:21214/1	60	+
chr1	40539577	40539578	A00252:305:HG52NDSX5:2:2569:6696:30123/1	60	-
chr1	40745425	40745426	A00252:305:HG52NDSX5:1:1304:14525:13557/1	60	-
chr1	40746223	40746224	A00252:305:HG52NDSX5:1:2234:13621:3662/1	60	-
chr1	40999936	40999937	A00252:305:HG52NDSX5:1:1308:9661:19883/1	60	+
chr1	41079400	41079401	A00252:305:HG52NDSX5:4:2103:31213:16407/1	60	-
chr1	41094713	41094714	A00252:305:HG52NDSX5:2:2575:9769:25144/1	60	-
chr1	41100910	41100911	A00252:305:HG52NDSX5:1:1109:13449:11725/1	60	-
chr1	41105170	41105171	A00252:305:HG52NDSX5:1:1102:9986:22044/1	60	+
chr1	41376859	41376860	A00252:305:HG52NDSX5:1:2340:21359:26083/1	60	+
chr1	42242279	42242280	A00252:305:HG52NDSX5:1:1114:7193:29230/1	60	+
chr1	42265222	42265223	A00252:305:HG52NDSX5:2:2449:26973:32831/1	60	+
chr1	42265937	42265938	A00252:305:HG52NDSX5:1:1371:27218:15937/1	60	+
chr1	42268575	42268576	A00252:305:HG52NDSX5:1:2333:26693:35540	60	+
chr1	42287182	42287183	A00252:305:HG52NDSX5:1:1661:4580:8359/1	60	-
chr1	42290248	42290249	A00252:305:HG52NDSX5:2:2658:16468:7341	60	-
chr1	42303287	42303288	A00252:305:HG52NDSX5:1:2536:22842:20322	60	-
chr1	42311789	42311790	A00252:305:HG52NDSX5:1:2302:13666:17519/1	60	-
chr1	42387431	42387432	A00252:305:HG52NDSX5:1:1208:10954:18521	60	+
chr1	42416443	42416444	A00252:305:HG52NDSX5:1:2404:32823:3568/1	60	-
chr1	42472780	42472781	A00252:305:HG52NDSX5:1:2644:10230:20369	60	-
chr1	42484321	42484322	A00252:305:HG52NDSX5:1:1540:28149:22122/1	60	-
chr1	42671974	42671975	A00252:305:HG52NDSX5:4:1367:28474:13322/1	60	+
chr1	42703465	42703466	A00252:305:HG52NDSX5:3:1513:18638:4366/1	60	+
chr1	42942112	42942113	A00252:305:HG52NDSX5:1:1472:26530:19789/1	60	+
chr1	43361767	43361768	A00252:305:HG52NDSX5:1:1127:12491:35086/1	60	-
chr1	43381721	43381722	A00252:305:HG52NDSX5:1:1240:31159:28964/1	60	+
chr1	43386499	43386500	A00252:305:HG52NDSX5:1:1231:9191:33004/1	60	-
chr1	43402009	43402010	A00252:305:HG52NDSX5:2:2619:26910:25927	60	+
chr1	43402011	43402012	A00252:305:HG52NDSX5:2:1253:28628:21136	60	+
chr1	43406949	43406950	A00252:305:HG52NDSX5:1:1336:23746:23547/1	60	-
chr1	43410333	43410334	A00252:305:HG52NDSX5:3:2524:13693:31532	60	-
chr1	43414841	43414842	A00252:305:HG52NDSX5:1:1134:4128:26052	60	+
chr1	43502007	43502008	A00252:305:HG52NDSX5:1:1469:8332:4492	60	+
chr1	43539624	43539625	A00252:305:HG52NDSX5:1:2453:14073:23453/1	60	-
chr1	43555944	43555945	A00252:305:HG52NDSX5:1:1351:23050:23844/1	60	-
chr1	43660811	43660812	A00252:305:HG52NDSX5:1:1218:28438:9095/1	60	+
chr1	43667000	43667001	A00252:305:HG52NDSX5:2:1445:22146:15922/1	60	-
chr1	43679772	43679773	A00252:305:HG52NDSX5:1:2158:9390:26991/1	60	-
chr1	43687719	43687720	A00252:305:HG52NDSX5:4:2414:28402:6934	60	+
chr1	43700245	43700246	A00252:305:HG52NDSX5:1:2120:28519:17253	60	-
chr1	43735108	43735109	A00252:305:HG52NDSX5:2:1555:26323:32581/1	60	-
chr1	43745492	43745493	A00252:305:HG52NDSX5:3:2118:26784:28620	60	-
chr1	43748475	43748476	A00252:305:HG52NDSX5:1:2629:19533:26960	60	-
chr1	43750036	43750037	A00252:305:HG52NDSX5:1:1164:5312:26256/1	60	+
chr1	43753090	43753091	A00252:305:HG52NDSX5:1:2538:6397:6997/1	60	+
chr1	43755430	43755431	A00252:305:HG52NDSX5:1:1340:13431:14199/1	60	+
chr1	43756316	43756317	A00252:305:HG52NDSX5:4:2171:13205:4131/1	60	+
chr1	43759424	43759425	A00252:305:HG52NDSX5:3:2337:24035:3349	60	-
chr1	43829473	43829474	A00252:305:HG52NDSX5:1:1106:20781:13369	60	+
chr1	43830123	43830124	A00252:305:HG52NDSX5:1:1128:2835:26193/1	60	+
chr1	43830334	43830335	A00252:305:HG52NDSX5:3:2405:30436:12837	60	+
chr1	43844332	43844333	A00252:305:HG52NDSX5:2:1149:17888:2065	60	+
chr1	43846564	43846565	A00252:305:HG52NDSX5:1:2454:1886:33786/1	60	+
chr1	43847853	43847854	A00252:305:HG52NDSX5:1:1402:27190:25473	60	-
chr1	43890447	43890448	A00252:305:HG52NDSX5:1:2167:6668:6183/1	60	-
chr1	43956073	43956074	A00252:305:HG52NDSX5:2:1112:21739:5259	60	-
chr1	44344891	44344892	A00252:305:HG52NDSX5:3:1277:28465:10081	60	-
chr1	44751128	44751129	A00252:305:HG52NDSX5:1:1353:5719:9831/1	60	+
chr1	44761832	44761833	A00252:305:HG52NDSX5:3:2553:23927:5916	60	-
chr1	44926639	44926640	A00252:305:HG52NDSX5:2:1463:11216:9424/1	60	-
chr1	44927296	44927297	A00252:305:HG52NDSX5:1:1165:18430:16752/1	60	+
chr1	44937398	44937399	A00252:305:HG52NDSX5:2:1446:11614:22482/1	60	+
chr1	44940898	44940899	A00252:305:HG52NDSX5:4:1306:8052:35540	60	+
chr1	45308865	45308866	A00252:305:HG52NDSX5:1:1102:27995:20917/1	60	-
chr1	45424408	45424409	A00252:305:HG52NDSX5:1:1257:5195:7044/1	60	+
chr1	45547212	45547213	A00252:305:HG52NDSX5:4:1208:13196:3364	60	-
chr1	45555726	45555727	A00252:305:HG52NDSX5:3:2456:18647:24205/1	60	-
chr1	45591429	45591430	A00252:305:HG52NDSX5:1:1108:11550:13416	60	-
chr1	45601478	45601479	A00252:305:HG52NDSX5:1:1235:11469:1846/1	60	+
chr1	45603939	45603940	A00252:305:HG52NDSX5:1:2458:19361:26381/1	60	+
chr1	45604662	45604663	A00252:305:HG52NDSX5:1:1618:21640:33520/1	60	-
chr1	45610541	45610542	A00252:305:HG52NDSX5:1:1474:15845:2002/1	60	-
chr1	45636608	45636609	A00252:305:HG52NDSX5:1:1155:12301:27618/1	60	+
chr1	45653473	45653474	A00252:305:HG52NDSX5:1:1207:3233:2080/1	60	+
chr1	45663801	45663802	A00252:305:HG52NDSX5:4:2657:16803:32534/1	60	-
chr1	45680536	45680537	A00252:305:HG52NDSX5:1:1101:23113:3004/1	60	+
chr1	45729747	45729748	A00252:305:HG52NDSX5:3:2323:16920:4523/1	60	-
chr1	45747424	45747425	A00252:305:HG52NDSX5:3:2271:5782:5807/1	60	+
chr1	45823929	45823930	A00252:305:HG52NDSX5:1:2670:14913:31078/1	60	+
chr1	45853148	45853149	A00252:305:HG52NDSX5:1:1270:24587:29512/1	60	-
chr1	45882444	45882445	A00252:305:HG52NDSX5:2:2272:32615:12571/1	60	-
chr1	45883422	45883423	A00252:305:HG52NDSX5:1:1126:21540:34663/1	60	+
chr1	45894068	45894069	A00252:305:HG52NDSX5:1:1440:18629:24580/1	60	-
chr1	45901607	45901608	A00252:305:HG52NDSX5:1:1231:18783:16673/1	60	-
chr1	45910452	45910453	A00252:305:HG52NDSX5:1:1647:10221:15624	60	+
chr1	45958018	45958019	A00252:305:HG52NDSX5:2:1170:13657:11647/1	60	-
chr1	45958020	45958021	A00252:305:HG52NDSX5:1:1176:6840:17096/1	60	-
chr1	45958711	45958712	A00252:305:HG52NDSX5:2:1367:5538:26804/1	60	+
chr1	45993276	45993277	A00252:305:HG52NDSX5:1:1326:25211:1344/1	60	+
chr1	46052849	46052850	A00252:305:HG52NDSX5:1:1352:6451:34303/1	60	+
chr1	46062399	46062400	A00252:305:HG52NDSX5:2:1138:19434:13636/1	60	-
chr1	46064618	46064619	A00252:305:HG52NDSX5:2:1442:22037:24032/1	60	-
chr1	46067355	46067356	A00252:305:HG52NDSX5:1:1211:16975:21308/1	60	+
chr1	46070922	46070923	A00252:305:HG52NDSX5:1:1110:1551:2237/1	60	+
chr1	46079289	46079290	A00252:305:HG52NDSX5:1:2526:28664:9612/1	60	-
chr1	46079711	46079712	A00252:305:HG52NDSX5:3:1364:26576:32268	60	-
chr1	46080891	46080892	A00252:305:HG52NDSX5:1:1506:18575:9956/1	60	-
chr1	46123705	46123706	A00252:305:HG52NDSX5:2:2560:31168:18114	60	-
chr1	46261959	46261960	A00252:305:HG52NDSX5:1:1125:6406:4131/1	60	-
chr1	46262716	46262717	A00252:305:HG52NDSX5:1:1416:8260:22060/1	60	-
chr1	46312623	46312624	A00252:305:HG52NDSX5:1:1125:15619:19335/1	60	+
chr1	46404784	46404785	A00252:305:HG52NDSX5:1:1114:7572:9784/1	60	+
chr1	46711776	46711777	A00252:305:HG52NDSX5:1:1572:25997:30702/1	60	-
chr1	47204177	47204178	A00252:305:HG52NDSX5:2:1429:3730:4914/1	60	-
chr1	47517233	47517234	A00252:305:HG52NDSX5:1:1111:5276:11099/1	60	+
chr1	47674954	47674955	A00252:305:HG52NDSX5:1:2111:9977:8782/1	60	-
chr1	50558862	50558863	A00252:305:HG52NDSX5:1:1164:24659:29763/1	60	-
chr1	50690607	50690608	A00252:305:HG52NDSX5:3:1433:27742:16564/1	60	+
chr1	50804096	50804097	A00252:305:HG52NDSX5:1:1601:16152:18630/1	60	-
chr1	50853854	50853855	A00252:305:HG52NDSX5:1:1566:21929:35274/1	60	-
chr1	50858061	50858062	A00252:305:HG52NDSX5:2:1355:4933:22780/1	60	+
chr1	50935758	50935759	A00252:305:HG52NDSX5:2:1271:6370:11459/1	60	+
chr1	50972535	50972536	A00252:305:HG52NDSX5:1:1273:29948:11929/1	60	-
chr1	50973719	50973720	A00252:305:HG52NDSX5:1:2633:30581:25676	60	-
chr1	50979753	50979754	A00252:305:HG52NDSX5:1:1460:11134:32111/1	60	+
chr1	51273004	51273005	A00252:305:HG52NDSX5:1:1425:2058:20744/1	60	+
chr1	51418995	51418996	A00252:305:HG52NDSX5:1:2274:26142:28948/1	60	+
chr1	51440238	51440239	A00252:305:HG52NDSX5:1:2404:27462:35587/1	60	-
chr1	51440926	51440927	A00252:305:HG52NDSX5:1:1130:4508:11459/1	60	-
chr1	51478158	51478159	A00252:305:HG52NDSX5:3:1616:5285:23860/1	60	+
chr1	51501684	51501685	A00252:305:HG52NDSX5:3:1114:28176:10895	60	+
chr1	51671688	51671689	A00252:305:HG52NDSX5:1:1335:20148:35978/1	60	+
chr1	51773290	51773291	A00252:305:HG52NDSX5:4:2139:27877:26788	60	+
chr1	51826076	51826077	A00252:305:HG52NDSX5:1:1363:29740:29575/1	60	-
chr1	52147562	52147563	A00252:305:HG52NDSX5:3:1545:14687:9298/1	60	-
chr1	52267436	52267437	A00252:305:HG52NDSX5:1:2376:29396:10692/1	60	-
chr1	52383095	52383096	A00252:305:HG52NDSX5:1:2327:27118:2738/1	60	-
chr1	52487704	52487705	A00252:305:HG52NDSX5:1:1332:16179:19742	60	-
chr1	52492455	52492456	A00252:305:HG52NDSX5:4:2262:29451:31454/1	60	-
chr1	52509636	52509637	A00252:305:HG52NDSX5:1:1125:19126:22592/1	60	+
chr1	52514238	52514239	A00252:305:HG52NDSX5:1:1374:11234:12493/1	60	+
chr1	52739961	52739962	A00252:305:HG52NDSX5:1:1343:6533:4288/1	60	+
chr1	52787542	52787543	A00252:305:HG52NDSX5:3:1544:12445:18850/1	60	+
chr1	52939053	52939054	A00252:305:HG52NDSX5:1:1423:27208:27759/1	60	-
chr1	52990916	52990917	A00252:305:HG52NDSX5:4:2370:24966:20494/1	60	-
chr1	53147977	53147978	A00252:305:HG52NDSX5:1:1422:28574:15937	60	+
chr1	53805854	53805855	A00252:305:HG52NDSX5:4:2515:12048:3693	60	-
chr1	53953114	53953115	A00252:305:HG52NDSX5:1:1642:15076:22654/1	60	-
chr1	53967503	53967504	A00252:305:HG52NDSX5:1:1203:16758:33833/1	60	-
chr1	54032314	54032315	A00252:305:HG52NDSX5:1:1561:6994:18928/1	60	+
chr1	55145892	55145893	A00252:305:HG52NDSX5:2:2157:26811:12571/1	60	-
chr1	55149597	55149598	A00252:305:HG52NDSX5:1:2155:21793:8015/1	60	-
chr1	55198591	55198592	A00252:305:HG52NDSX5:3:2134:14778:25332	60	+
chr1	56533241	56533242	A00252:305:HG52NDSX5:3:2150:16848:6621/1	60	+
chr1	57122411	57122412	A00252:305:HG52NDSX5:1:1137:4824:9690/1	60	-
chr1	57135226	57135227	A00252:305:HG52NDSX5:3:2517:7012:22216/1	60	+
chr1	57155703	57155704	A00252:305:HG52NDSX5:4:2319:2356:29653/1	60	-
chr1	58521871	58521872	A00252:305:HG52NDSX5:1:1151:16043:37043	60	+
chr1	58614058	58614059	A00252:305:HG52NDSX5:2:1678:17038:13996/1	60	+
chr1	58677205	58677206	A00252:305:HG52NDSX5:2:2368:30038:24956/1	60	-
chr1	58694854	58694855	A00252:305:HG52NDSX5:4:1371:13467:9690/1	60	+
chr1	59244920	59244921	A00252:305:HG52NDSX5:1:1247:13087:17174/1	60	+
chr1	59337475	59337476	A00252:305:HG52NDSX5:3:1343:1651:12054/1	60	+
chr1	59338456	59338457	A00252:305:HG52NDSX5:1:2670:30644:2581/1	60	-
chr1	59341727	59341728	A00252:305:HG52NDSX5:1:1118:13141:32957/1	60	-
chr1	59363856	59363857	A00252:305:HG52NDSX5:1:1117:19063:30780/1	60	+
chr1	59387459	59387460	A00252:305:HG52NDSX5:1:2370:25771:16031/1	60	-
chr1	59389002	59389003	A00252:305:HG52NDSX5:1:1134:26937:32550	60	+
chr1	59438732	59438733	A00252:305:HG52NDSX5:1:1430:19542:19711/1	60	-
chr1	59495296	59495297	A00252:305:HG52NDSX5:1:2176:9326:11318/1	60	-
chr1	59625107	59625108	A00252:305:HG52NDSX5:4:2355:19045:15311/1	60	-
chr1	59728722	59728723	A00252:305:HG52NDSX5:1:2132:23556:27289/1	60	-
chr1	61110061	61110062	A00252:305:HG52NDSX5:1:1125:24994:15969/1	60	-
chr1	61127997	61127998	A00252:305:HG52NDSX5:1:1365:11505:13275	60	+
chr1	61339307	61339308	A00252:305:HG52NDSX5:3:2578:15501:5259/1	60	-
chr1	61694782	61694783	A00252:305:HG52NDSX5:1:1260:5602:16360/1	60	-
chr1	62162729	62162730	A00252:305:HG52NDSX5:3:2436:24623:1986/1	60	+
chr1	62263308	62263309	A00252:305:HG52NDSX5:2:2632:27172:36714	60	+
chr1	62299816	62299817	A00252:305:HG52NDSX5:1:1462:14055:22858/1	60	-
chr1	62322789	62322790	A00252:305:HG52NDSX5:1:1376:14678:4523/1	60	+
chr1	62378885	62378886	A00252:305:HG52NDSX5:2:2229:31584:31328/1	60	-
chr1	62396673	62396674	A00252:305:HG52NDSX5:1:1175:14498:14732/1	60	-
chr1	62401865	62401866	A00252:305:HG52NDSX5:1:1145:16794:25066/1	60	-
chr1	62405412	62405413	A00252:305:HG52NDSX5:2:2333:18105:12273	60	+
chr1	62480185	62480186	A00252:305:HG52NDSX5:1:1134:15302:23578/1	60	+
chr1	62496784	62496785	A00252:305:HG52NDSX5:1:2335:16043:8234/1	60	-
chr1	62598662	62598663	A00252:305:HG52NDSX5:1:1177:15655:22028/1	60	-
chr1	62603161	62603162	A00252:305:HG52NDSX5:1:2613:6271:9815/1	60	-
chr1	62615103	62615104	A00252:305:HG52NDSX5:1:2478:3649:20713/1	60	-
chr1	62619643	62619644	A00252:305:HG52NDSX5:1:1365:19578:23625/1	60	-
chr1	62623110	62623111	A00252:305:HG52NDSX5:1:2421:7319:5494	60	+
chr1	62638801	62638802	A00252:305:HG52NDSX5:1:2350:22914:8390	60	+
chr1	62653320	62653321	A00252:305:HG52NDSX5:1:1140:13675:34663/1	60	+
chr1	62840785	62840786	A00252:305:HG52NDSX5:3:1617:19877:17534	60	-
chr1	63379456	63379457	A00252:305:HG52NDSX5:1:1329:7536:28667/1	60	-
chr1	63412770	63412771	A00252:305:HG52NDSX5:2:2477:26277:7075/1	60	-
chr1	63417494	63417495	A00252:305:HG52NDSX5:1:2428:12644:21762/1	60	-
chr1	63448963	63448964	A00252:305:HG52NDSX5:3:1613:29930:36417/1	60	+
chr1	63451120	63451121	A00252:305:HG52NDSX5:3:1256:29613:16141/1	60	-
chr1	63520140	63520141	A00252:305:HG52NDSX5:1:1343:19117:36730/1	60	-
chr1	63666805	63666806	A00252:305:HG52NDSX5:4:1420:7428:11882/1	60	-
chr1	64013466	64013467	A00252:305:HG52NDSX5:1:1136:12780:7153/1	60	+
chr1	64044961	64044962	A00252:305:HG52NDSX5:1:2351:14172:16329/1	60	+
chr1	64893367	64893368	A00252:305:HG52NDSX5:2:1511:19488:17926/1	60	-
chr1	65217067	65217068	A00252:305:HG52NDSX5:4:1562:2437:18709/1	60	-
chr1	65500859	65500860	A00252:305:HG52NDSX5:4:1533:23990:21120/1	60	+
chr1	65514849	65514850	A00252:305:HG52NDSX5:1:2616:15781:17456/1	60	+
chr1	65590785	65590786	A00252:305:HG52NDSX5:3:2615:2935:10050	60	-
chr1	65617364	65617365	A00252:305:HG52NDSX5:4:2571:22064:28369/1	60	+
chr1	65989326	65989327	A00252:305:HG52NDSX5:3:2545:18285:22106/1	60	-
chr1	66943536	66943537	A00252:305:HG52NDSX5:1:1532:22272:32299/1	60	-
chr1	66966146	66966147	A00252:305:HG52NDSX5:1:1151:17779:16532	60	+
chr1	66974489	66974490	A00252:305:HG52NDSX5:1:1614:27236:13777/1	60	+
chr1	67045389	67045390	A00252:305:HG52NDSX5:3:2107:18123:35321/1	60	+
chr1	67378674	67378675	A00252:305:HG52NDSX5:3:2678:18927:21840/1	60	-
chr1	68482997	68482998	A00252:305:HG52NDSX5:1:1570:7355:34209/1	60	-
chr1	68485962	68485963	A00252:305:HG52NDSX5:1:2238:18954:10426/1	60	+
chr1	68491005	68491006	A00252:305:HG52NDSX5:1:1207:12744:18145/1	60	-
chr1	70188506	70188507	A00252:305:HG52NDSX5:3:1165:11939:3505	60	-
chr1	70212492	70212493	A00252:305:HG52NDSX5:4:1563:6379:18803/1	60	+
chr1	70229717	70229718	A00252:305:HG52NDSX5:1:1277:2808:16689/1	60	-
chr1	70679652	70679653	A00252:305:HG52NDSX5:2:1610:28058:22091/1	60	+
chr1	70695399	70695400	A00252:305:HG52NDSX5:1:2133:6198:36808	60	-
chr1	71012174	71012175	A00252:305:HG52NDSX5:1:1161:19036:22498/1	60	+
chr1	71427565	71427566	A00252:305:HG52NDSX5:1:2327:18566:18584/1	60	+
chr1	71622030	71622031	A00252:305:HG52NDSX5:1:1262:21034:31751/1	60	+
chr1	71809972	71809973	A00252:305:HG52NDSX5:1:1131:29559:7279/1	60	-
chr1	71835907	71835908	A00252:305:HG52NDSX5:1:2475:23457:17472/1	60	+
chr1	71948781	71948782	A00252:305:HG52NDSX5:1:1103:11035:8265/1	60	-
chr1	71958633	71958634	A00252:305:HG52NDSX5:1:1328:3378:14418/1	60	+
chr1	71984580	71984581	A00252:305:HG52NDSX5:2:2514:2419:12947/1	60	-
chr1	72193247	72193248	A00252:305:HG52NDSX5:2:1237:31711:12508/1	60	+
chr1	72213586	72213587	A00252:305:HG52NDSX5:3:1135:15736:21104	60	+
chr1	72261477	72261478	A00252:305:HG52NDSX5:1:2466:8368:6809/1	60	+
chr1	72329065	72329066	A00252:305:HG52NDSX5:1:2465:21847:21762/1	60	+
chr1	72457796	72457797	A00252:305:HG52NDSX5:1:1324:11614:22608/1	60	-
chr1	72484991	72484992	A00252:305:HG52NDSX5:1:1358:24523:4319/1	60	+
chr1	72486499	72486500	A00252:305:HG52NDSX5:2:2571:26024:19695/1	60	+
chr1	72605407	72605408	A00252:305:HG52NDSX5:1:1146:4399:3223/1	60	-
chr1	72606307	72606308	A00252:305:HG52NDSX5:1:2109:4001:10833/1	60	-
chr1	72691080	72691081	A00252:305:HG52NDSX5:1:2264:11550:17080/1	60	+
chr1	72880857	72880858	A00252:305:HG52NDSX5:1:1426:3622:7012/1	60	+
chr1	72913487	72913488	A00252:305:HG52NDSX5:1:1127:30436:7294/1	60	+
chr1	73000416	73000417	A00252:305:HG52NDSX5:1:2501:30563:34757/1	60	+
chr1	73028339	73028340	A00252:305:HG52NDSX5:1:1234:25961:16767/1	60	-
chr1	73228712	73228713	A00252:305:HG52NDSX5:1:1641:9372:5478/1	60	+
chr1	73306209	73306210	A00252:305:HG52NDSX5:1:2174:9670:32299/1	60	+
chr1	73421924	73421925	A00252:305:HG52NDSX5:1:1467:27236:20447	60	-
chr1	73572118	73572119	A00252:305:HG52NDSX5:1:1536:1678:3145/1	60	-
chr1	73941519	73941520	A00252:305:HG52NDSX5:1:1626:14470:26365	60	-
chr1	74083799	74083800	A00252:305:HG52NDSX5:1:1523:13313:2159	60	+
chr1	74168907	74168908	A00252:305:HG52NDSX5:1:1254:9914:15029/1	60	+
chr1	74176813	74176814	A00252:305:HG52NDSX5:3:1378:18665:26365	60	-
chr1	74220985	74220986	A00252:305:HG52NDSX5:1:1433:23827:33489/1	60	-
chr1	74775977	74775978	A00252:305:HG52NDSX5:1:1473:28140:11365	60	+
chr1	75371062	75371063	A00252:305:HG52NDSX5:1:2143:13295:14058	60	-
chr1	75439946	75439947	A00252:305:HG52NDSX5:1:1242:17626:29418	60	+
chr1	75570315	75570316	A00252:305:HG52NDSX5:1:1463:21034:25739	60	+
chr1	75762599	75762600	A00252:305:HG52NDSX5:1:1374:27462:3208	60	-
chr1	75817664	75817665	A00252:305:HG52NDSX5:1:1366:9372:24674/1	60	-
chr1	75882709	75882710	A00252:305:HG52NDSX5:2:2523:17752:3396/1	60	+
chr1	75898799	75898800	A00252:305:HG52NDSX5:2:1563:4761:16532/1	60	-
chr1	75934789	75934790	A00252:305:HG52NDSX5:1:1111:10926:12399/1	60	-
chr1	76282492	76282493	A00252:305:HG52NDSX5:1:1363:7066:8437/1	60	+
chr1	77251067	77251068	A00252:305:HG52NDSX5:1:1251:24306:26396/1	60	+
chr1	77815271	77815272	A00252:305:HG52NDSX5:2:1507:15745:22060/1	60	+
chr1	77845991	77845992	A00252:305:HG52NDSX5:2:2342:2917:20134/1	60	-
chr1	77875604	77875605	A00252:305:HG52NDSX5:1:1365:18159:32440/1	60	+
chr1	77956566	77956567	A00252:305:HG52NDSX5:4:2424:19190:36855/1	60	+
chr1	77966119	77966120	A00252:305:HG52NDSX5:1:1333:21323:7607/1	60	+
chr1	78622327	78622328	A00252:305:HG52NDSX5:1:1178:5900:28588/1	60	+
chr1	78663048	78663049	A00252:305:HG52NDSX5:1:1149:7120:11130/1	60	+
chr1	78892375	78892376	A00252:305:HG52NDSX5:4:2659:25301:27837/1	60	+
chr1	80568380	80568381	A00252:305:HG52NDSX5:1:1442:18141:22106/1	60	+
chr1	80637187	80637188	A00252:305:HG52NDSX5:1:1409:10619:24580	60	-
chr1	80693553	80693554	A00252:305:HG52NDSX5:2:2156:23339:10473	60	+
chr1	81643567	81643568	A00252:305:HG52NDSX5:1:1629:5394:8609/1	60	+
chr1	81870047	81870048	A00252:305:HG52NDSX5:1:1436:16107:8281/1	60	+
chr1	81896965	81896966	A00252:305:HG52NDSX5:1:1644:32244:8954/1	60	+
chr1	81962732	81962733	A00252:305:HG52NDSX5:3:2371:20446:14387/1	60	-
chr1	82678584	82678585	A00252:305:HG52NDSX5:1:2375:21847:18944	60	-
chr1	82794539	82794540	A00252:305:HG52NDSX5:4:1206:6280:36417/1	60	-
chr1	82831361	82831362	A00252:305:HG52NDSX5:1:2538:12174:21731/1	60	+
chr1	82980236	82980237	A00252:305:HG52NDSX5:3:1511:12301:30248/1	60	+
chr1	83082660	83082661	A00252:305:HG52NDSX5:2:2575:24469:19914/1	60	-
chr1	83100877	83100878	A00252:305:HG52NDSX5:3:1209:18918:21605/1	60	+
chr1	83143008	83143009	A00252:305:HG52NDSX5:4:2420:28845:9925/1	60	+
chr1	83161925	83161926	A00252:305:HG52NDSX5:1:2573:4101:22936	60	+
chr1	83943827	83943828	A00252:305:HG52NDSX5:1:1229:7717:14888/1	60	+
chr1	84083487	84083488	A00252:305:HG52NDSX5:1:1126:7437:25144/1	60	+
chr1	84114761	84114762	A00252:305:HG52NDSX5:2:2276:21630:9549/1	60	-
chr1	84114762	84114763	A00252:305:HG52NDSX5:1:1218:5376:20196/1	60	-
chr1	84120780	84120781	A00252:305:HG52NDSX5:1:1645:7500:31172/1	60	-
chr1	84151872	84151873	A00252:305:HG52NDSX5:4:2616:6623:9612	60	-
chr1	84176237	84176238	A00252:305:HG52NDSX5:1:1407:16984:5165/1	60	+
chr1	84188317	84188318	A00252:305:HG52NDSX5:3:1620:5412:8891	60	-
chr1	84189957	84189958	A00252:305:HG52NDSX5:2:2267:14805:12477/1	60	+
chr1	84197649	84197650	A00252:305:HG52NDSX5:3:1449:3043:5228/1	60	+
chr1	84202239	84202240	A00252:305:HG52NDSX5:2:1563:4716:27508/1	60	+
chr1	84328973	84328974	A00252:305:HG52NDSX5:1:1153:30056:21418/1	60	-
chr1	84552562	84552563	A00252:305:HG52NDSX5:1:2668:18240:30389/1	60	+
chr1	85160652	85160653	A00252:305:HG52NDSX5:1:1459:23900:9439/1	60	+
chr1	86367139	86367140	A00252:305:HG52NDSX5:1:1112:16351:26490/1	60	+
chr1	86381092	86381093	A00252:305:HG52NDSX5:1:1117:4562:4006/1	60	+
chr1	86651790	86651791	A00252:305:HG52NDSX5:3:1219:23348:29684/1	60	-
chr1	86690930	86690931	A00252:305:HG52NDSX5:1:1614:19524:11569/1	60	+
chr1	86736068	86736069	A00252:305:HG52NDSX5:1:1605:29595:20964/1	60	+
chr1	86860048	86860049	A00252:305:HG52NDSX5:1:1416:11767:13103/1	60	+
chr1	86906988	86906989	A00252:305:HG52NDSX5:1:1225:2654:3615/1	60	-
chr1	87034817	87034818	A00252:305:HG52NDSX5:1:1559:8106:29684/1	60	+
chr1	87350921	87350922	A00252:305:HG52NDSX5:1:1223:11993:10144/1	60	+
chr1	87401733	87401734	A00252:305:HG52NDSX5:1:1145:17915:13542	60	-
chr1	88424664	88424665	A00252:305:HG52NDSX5:3:1664:15230:34914/1	60	-
chr1	88710226	88710227	A00252:305:HG52NDSX5:1:1141:23592:11976/1	60	-
chr1	88749533	88749534	A00252:305:HG52NDSX5:1:2478:28890:16955/1	60	-
chr1	88784872	88784873	A00252:305:HG52NDSX5:1:1242:29812:3897/1	60	+
chr1	88965716	88965717	A00252:305:HG52NDSX5:2:1501:25464:8140/1	60	+
chr1	89106515	89106516	A00252:305:HG52NDSX5:1:1410:27407:36746	60	-
chr1	89159772	89159773	A00252:305:HG52NDSX5:4:2468:1145:35822	60	-
chr1	89268757	89268758	A00252:305:HG52NDSX5:3:1102:14624:36276	60	-
chr1	89309348	89309349	A00252:305:HG52NDSX5:1:2477:20726:1219/1	60	-
chr1	89546473	89546474	A00252:305:HG52NDSX5:1:1135:2383:6120/1	60	-
chr1	89647762	89647763	A00252:305:HG52NDSX5:1:1154:26892:25958/1	60	-
chr1	89648294	89648295	A00252:305:HG52NDSX5:1:1136:7111:16564/1	60	+
chr1	89877199	89877200	A00252:305:HG52NDSX5:3:1650:28185:21903/1	60	-
chr1	90011351	90011352	A00252:305:HG52NDSX5:2:1132:6171:30937	60	-
chr1	90013518	90013519	A00252:305:HG52NDSX5:1:1666:28474:2926/1	60	+
chr1	90987839	90987840	A00252:305:HG52NDSX5:2:2136:9091:18552	60	-
chr1	92092276	92092277	A00252:305:HG52NDSX5:4:2250:5620:28635	60	-
chr1	92169609	92169610	A00252:305:HG52NDSX5:1:1303:24460:25723/1	60	+
chr1	92263617	92263618	A00252:305:HG52NDSX5:2:2118:12509:25504/1	60	-
chr1	92328789	92328790	A00252:305:HG52NDSX5:2:1661:30779:4163	60	-
chr1	92328790	92328791	A00252:305:HG52NDSX5:2:1436:31213:16971/1	60	-
chr1	92440467	92440468	A00252:305:HG52NDSX5:1:2327:16947:5447/1	60	-
chr1	92465458	92465459	A00252:305:HG52NDSX5:2:2576:6180:29074/1	60	-
chr1	92500346	92500347	A00252:305:HG52NDSX5:1:1205:23583:8703/1	60	+
chr1	92562926	92562927	A00252:305:HG52NDSX5:1:1173:16016:18959/1	60	+
chr1	92575481	92575482	A00252:305:HG52NDSX5:3:2657:6334:30499	60	+
chr1	92661652	92661653	A00252:305:HG52NDSX5:1:2462:15998:27759/1	60	-
chr1	92737671	92737672	A00252:305:HG52NDSX5:1:1640:12536:31688	60	+
chr1	92940385	92940386	A00252:305:HG52NDSX5:4:2231:17806:21809	60	-
chr1	93123162	93123163	A00252:305:HG52NDSX5:1:1678:18331:1016	60	+
chr1	93134686	93134687	A00252:305:HG52NDSX5:3:1302:12744:24158	60	+
chr1	93185058	93185059	A00252:305:HG52NDSX5:4:1330:5764:35931/1	60	-
chr1	93188875	93188876	A00252:305:HG52NDSX5:1:2345:11704:21793/1	60	+
chr1	93222692	93222693	A00252:305:HG52NDSX5:1:1357:20220:18912/1	60	+
chr1	93230243	93230244	A00252:305:HG52NDSX5:1:1114:14398:29747/1	60	-
chr1	93349097	93349098	A00252:305:HG52NDSX5:3:2226:14705:14090	60	-
chr1	93352779	93352780	A00252:305:HG52NDSX5:2:2659:31421:35681/1	60	+
chr1	93534023	93534024	A00252:305:HG52NDSX5:1:1251:10764:29434/1	60	+
chr1	93886354	93886355	A00252:305:HG52NDSX5:1:1272:11840:13823/1	60	+
chr1	93887204	93887205	A00252:305:HG52NDSX5:1:1242:25391:36041	60	-
chr1	94067579	94067580	A00252:305:HG52NDSX5:1:1610:19623:8015/1	60	-
chr1	94283407	94283408	A00252:305:HG52NDSX5:1:1132:4255:32628/1	60	-
chr1	96697265	96697266	A00252:305:HG52NDSX5:3:2220:31159:33724	60	-
chr1	96784080	96784081	A00252:305:HG52NDSX5:4:1147:26069:2988/1	60	+
chr1	96822254	96822255	A00252:305:HG52NDSX5:1:1174:24777:28307/1	60	+
chr1	97473615	97473616	A00252:305:HG52NDSX5:1:2357:3884:25880/1	60	-
chr1	97499861	97499862	A00252:305:HG52NDSX5:3:1344:11605:9377/1	60	+
chr1	97529464	97529465	A00252:305:HG52NDSX5:1:1356:21938:33442/1	60	+
chr1	97550709	97550710	A00252:305:HG52NDSX5:1:1109:10502:19836/1	60	-
chr1	97567425	97567426	A00252:305:HG52NDSX5:1:1137:6289:26162/1	60	-
chr1	97579264	97579265	A00252:305:HG52NDSX5:3:1503:12264:18568/1	60	+
chr1	97607470	97607471	A00252:305:HG52NDSX5:1:1412:16694:22169/1	60	+
chr1	97609328	97609329	A00252:305:HG52NDSX5:2:1343:19379:28447/1	60	+
chr1	97618031	97618032	A00252:305:HG52NDSX5:1:2373:24062:36652/1	60	+
chr1	97628344	97628345	A00252:305:HG52NDSX5:4:2148:11939:8484/1	60	+
chr1	97659176	97659177	A00252:305:HG52NDSX5:1:1402:25174:9424	60	-
chr1	97675055	97675056	A00252:305:HG52NDSX5:1:1550:10004:26804	60	-
chr1	97701269	97701270	A00252:305:HG52NDSX5:1:1218:22318:8108/1	60	-
chr1	97712572	97712573	A00252:305:HG52NDSX5:1:1234:26838:9987	60	+
chr1	97716595	97716596	A00252:305:HG52NDSX5:1:1273:24921:4351/1	60	+
chr1	97727532	97727533	A00252:305:HG52NDSX5:1:1358:16369:11490/1	60	+
chr1	97727533	97727534	A00252:305:HG52NDSX5:3:2351:14362:7639	60	+
chr1	97728075	97728076	A00252:305:HG52NDSX5:1:1140:7853:16250/1	60	-
chr1	97734313	97734314	A00252:305:HG52NDSX5:1:1143:25735:31688/1	60	-
chr1	97743941	97743942	A00252:305:HG52NDSX5:1:2158:14724:19633/1	60	+
chr1	97786951	97786952	A00252:305:HG52NDSX5:1:1549:18765:32894/1	60	+
chr1	98005415	98005416	A00252:305:HG52NDSX5:1:2527:24352:3771	60	+
chr1	98009749	98009750	A00252:305:HG52NDSX5:1:2412:8522:18255/1	60	-
chr1	98027688	98027689	A00252:305:HG52NDSX5:1:1360:14895:6684/1	60	+
chr1	98170046	98170047	A00252:305:HG52NDSX5:3:2656:25201:31485/1	60	+
chr1	98192964	98192965	A00252:305:HG52NDSX5:1:1218:3947:22388/1	60	+
chr1	98300639	98300640	A00252:305:HG52NDSX5:1:1247:15194:28870/1	60	-
chr1	98340881	98340882	A00252:305:HG52NDSX5:1:1125:22227:7263/1	60	-
chr1	98347149	98347150	A00252:305:HG52NDSX5:1:2256:4770:9502/1	60	-
chr1	98407243	98407244	A00252:305:HG52NDSX5:1:1643:20374:10974/1	60	+
chr1	98423141	98423142	A00252:305:HG52NDSX5:1:1218:13105:33896/1	60	+
chr1	98426964	98426965	A00252:305:HG52NDSX5:3:1214:11379:35164	60	+
chr1	98436811	98436812	A00252:305:HG52NDSX5:2:1132:23330:12806/1	60	+
chr1	98470180	98470181	A00252:305:HG52NDSX5:1:1565:10954:13166/1	60	+
chr1	98471471	98471472	A00252:305:HG52NDSX5:1:1109:2844:35884/1	60	-
chr1	98696608	98696609	A00252:305:HG52NDSX5:1:2434:19623:20854/1	60	+
chr1	98756988	98756989	A00252:305:HG52NDSX5:1:1464:1895:26944/1	60	-
chr1	98777577	98777578	A00252:305:HG52NDSX5:2:2502:28537:8609	60	-
chr1	99738395	99738396	A00252:305:HG52NDSX5:1:2170:21468:12712/1	60	+
chr1	99758655	99758656	A00252:305:HG52NDSX5:1:1164:12744:34366/1	60	-
chr1	99855927	99855928	A00252:305:HG52NDSX5:2:1551:24894:14700/1	60	-
chr1	99878063	99878064	A00252:305:HG52NDSX5:1:1160:20916:8719/1	60	+
chr1	100041214	100041215	A00252:305:HG52NDSX5:2:1102:17354:28291/1	60	+
chr1	100088945	100088946	A00252:305:HG52NDSX5:1:1340:2446:16783/1	60	+
chr1	100090755	100090756	A00252:305:HG52NDSX5:4:1338:12816:5932	60	-
chr1	100090756	100090757	A00252:305:HG52NDSX5:1:1361:13503:27445	60	-
chr1	100379445	100379446	A00252:305:HG52NDSX5:1:1357:2591:30373/1	60	-
chr1	100911827	100911828	A00252:305:HG52NDSX5:1:1277:9905:4961/1	60	+
chr1	100954776	100954777	A00252:305:HG52NDSX5:1:1516:3079:30624/1	60	+
chr1	100966885	100966886	A00252:305:HG52NDSX5:1:1352:26051:20964/1	60	-
chr1	100973119	100973120	A00252:305:HG52NDSX5:2:1601:28836:2487/1	60	-
chr1	101569007	101569008	A00252:305:HG52NDSX5:1:2238:26359:25598	60	-
chr1	101890528	101890529	A00252:305:HG52NDSX5:1:1220:14579:31219/1	60	+
chr1	101894867	101894868	A00252:305:HG52NDSX5:1:1140:11677:30013/1	60	+
chr1	101995203	101995204	A00252:305:HG52NDSX5:4:1606:8477:25504	60	-
chr1	102168478	102168479	A00252:305:HG52NDSX5:1:1439:15953:34757/1	60	+
chr1	102324907	102324908	A00252:305:HG52NDSX5:1:2139:21305:13777/1	60	+
chr1	102503403	102503404	A00252:305:HG52NDSX5:1:1147:2817:32550/1	60	-
chr1	102631395	102631396	A00252:305:HG52NDSX5:1:1155:1389:14418/1	60	+
chr1	102867598	102867599	A00252:305:HG52NDSX5:1:1123:5493:2895	60	+
chr1	102974959	102974960	A00252:305:HG52NDSX5:1:1666:1588:36245/1	60	-
chr1	103192399	103192400	A00252:305:HG52NDSX5:1:1408:32208:27993/1	60	+
chr1	103332485	103332486	A00252:305:HG52NDSX5:1:1125:15926:4679/1	60	-
chr1	103481285	103481286	A00252:305:HG52NDSX5:1:1165:3920:6120/1	60	+
chr1	104866791	104866792	A00252:305:HG52NDSX5:3:1523:28700:5165	60	+
chr1	105798534	105798535	A00252:305:HG52NDSX5:1:1403:31476:31610	60	-
chr1	105829845	105829846	A00252:305:HG52NDSX5:2:2468:18756:2597/1	60	-
chr1	105860496	105860497	A00252:305:HG52NDSX5:1:1163:15700:31407/1	60	-
chr1	107559372	107559373	A00252:305:HG52NDSX5:1:2175:4463:15546/1	60	-
chr1	107593229	107593230	A00252:305:HG52NDSX5:2:1356:14290:25488	60	+
chr1	107665947	107665948	A00252:305:HG52NDSX5:3:2577:29821:12273	60	-
chr1	107781761	107781762	A00252:305:HG52NDSX5:2:2573:22851:27946/1	60	+
chr1	107826679	107826680	A00252:305:HG52NDSX5:1:2175:30635:4507/1	60	+
chr1	107869391	107869392	A00252:305:HG52NDSX5:1:1469:22236:16924	60	-
chr1	107922043	107922044	A00252:305:HG52NDSX5:1:1446:20256:15092	60	-
chr1	107931215	107931216	A00252:305:HG52NDSX5:1:1238:6542:8406/1	60	+
chr1	107949630	107949631	A00252:305:HG52NDSX5:3:1544:3685:8312	60	-
chr1	107958529	107958530	A00252:305:HG52NDSX5:1:1313:11279:14418/1	60	+
chr1	108635113	108635114	A00252:305:HG52NDSX5:1:1374:6515:28808/1	60	+
chr1	108655444	108655445	A00252:305:HG52NDSX5:1:1175:23402:20102/1	60	+
chr1	108773892	108773893	A00252:305:HG52NDSX5:3:2152:12346:28855	60	-
chr1	108773893	108773894	A00252:305:HG52NDSX5:1:1117:26313:30154/1	60	-
chr1	108790884	108790885	A00252:305:HG52NDSX5:1:1572:8919:35070	60	-
chr1	108810809	108810810	A00252:305:HG52NDSX5:3:1444:8486:25175/1	60	-
chr1	109108422	109108423	A00252:305:HG52NDSX5:2:1122:15736:35853	60	+
chr1	109404845	109404846	A00252:305:HG52NDSX5:1:1306:6271:28667/1	60	-
chr1	109425279	109425280	A00252:305:HG52NDSX5:1:1537:28791:29747	60	+
chr1	109556602	109556603	A00252:305:HG52NDSX5:1:1145:4372:25191/1	60	-
chr1	109580760	109580761	A00252:305:HG52NDSX5:1:1678:10981:8140/1	60	+
chr1	109593927	109593928	A00252:305:HG52NDSX5:3:1215:15049:20102/1	60	-
chr1	109782890	109782891	A00252:305:HG52NDSX5:1:1250:26747:24893/1	60	+
chr1	109810704	109810705	A00252:305:HG52NDSX5:1:1241:13973:7936/1	60	-
chr1	109974677	109974678	A00252:305:HG52NDSX5:1:2304:8314:13448/1	60	+
chr1	110790179	110790180	A00252:305:HG52NDSX5:1:2617:10673:20509/1	60	-
chr1	110879474	110879475	A00252:305:HG52NDSX5:1:1573:8015:10614/1	60	-
chr1	110896733	110896734	A00252:305:HG52NDSX5:1:1231:27615:31438/1	60	+
chr1	110952159	110952160	A00252:305:HG52NDSX5:2:2430:31476:2456/1	60	-
chr1	111115249	111115250	A00252:305:HG52NDSX5:1:1106:25111:36683	60	-
chr1	111126399	111126400	A00252:305:HG52NDSX5:1:1617:5837:30796/1	60	-
chr1	111127349	111127350	A00252:305:HG52NDSX5:1:2244:29116:29872	60	+
chr1	111129283	111129284	A00252:305:HG52NDSX5:4:1503:26666:34648/1	60	-
chr1	111144946	111144947	A00252:305:HG52NDSX5:1:2160:21712:2049/1	60	+
chr1	111147824	111147825	A00252:305:HG52NDSX5:1:1370:4065:31328/1	60	+
chr1	111153757	111153758	A00252:305:HG52NDSX5:4:2345:7238:17127/1	60	-
chr1	111154040	111154041	A00252:305:HG52NDSX5:1:2109:10131:5854/1	60	+
chr1	111161373	111161374	A00252:305:HG52NDSX5:1:1106:17490:5979/1	60	+
chr1	111171562	111171563	A00252:305:HG52NDSX5:2:1576:26341:26663/1	60	+
chr1	111174533	111174534	A00252:305:HG52NDSX5:1:1110:11062:26725/1	60	+
chr1	111212184	111212185	A00252:305:HG52NDSX5:1:1569:20229:12571/1	60	+
chr1	111459178	111459179	A00252:305:HG52NDSX5:1:1409:17879:32393/1	60	-
chr1	111636568	111636569	A00252:305:HG52NDSX5:1:1539:3839:9674/1	60	+
chr1	111925845	111925846	A00252:305:HG52NDSX5:1:1178:17246:15765/1	60	-
chr1	112416075	112416076	A00252:305:HG52NDSX5:1:1555:27715:20556/1	60	-
chr1	112585035	112585036	A00252:305:HG52NDSX5:3:1160:13946:12900	60	+
chr1	112613180	112613181	A00252:305:HG52NDSX5:2:1273:28302:25175/1	60	-
chr1	112812680	112812681	A00252:305:HG52NDSX5:1:2136:5267:2221/1	60	-
chr1	112913131	112913132	A00252:305:HG52NDSX5:1:1177:15573:4163/1	60	+
chr1	112951894	112951895	A00252:305:HG52NDSX5:1:1264:7129:29966/1	60	-
chr1	113398370	113398371	A00252:305:HG52NDSX5:1:1544:26042:30906/1	60	-
chr1	113710670	113710671	A00252:305:HG52NDSX5:1:2542:19352:19852/1	60	-
chr1	113785825	113785826	A00252:305:HG52NDSX5:2:1203:27019:16564	60	-
chr1	113806605	113806606	A00252:305:HG52NDSX5:1:1104:23529:19445/1	60	+
chr1	113820577	113820578	A00252:305:HG52NDSX5:3:1359:32633:25191/1	60	+
chr1	113829278	113829279	A00252:305:HG52NDSX5:2:1372:12906:22936/1	60	+
chr1	113938306	113938307	A00252:305:HG52NDSX5:1:1154:10357:7999/1	60	+
chr1	114366312	114366313	A00252:305:HG52NDSX5:1:2275:8621:12446/1	60	+
chr1	114391045	114391046	A00252:305:HG52NDSX5:4:1669:28691:7623	60	-
chr1	114392377	114392378	A00252:305:HG52NDSX5:1:2547:27190:32894/1	60	+
chr1	114394197	114394198	A00252:305:HG52NDSX5:1:2203:25898:20917/1	60	-
chr1	114402930	114402931	A00252:305:HG52NDSX5:2:1142:29722:14293/1	60	-
chr1	114406657	114406658	A00252:305:HG52NDSX5:4:2218:20880:9377/1	60	+
chr1	114413850	114413851	A00252:305:HG52NDSX5:3:2664:3640:19977	60	-
chr1	114430649	114430650	A00252:305:HG52NDSX5:1:1105:29107:36025/1	60	-
chr1	114433332	114433333	A00252:305:HG52NDSX5:1:1205:3839:26897/1	60	+
chr1	114433799	114433800	A00252:305:HG52NDSX5:1:1225:21730:20995/1	60	-
chr1	114459987	114459988	A00252:305:HG52NDSX5:1:1159:23574:26256/1	60	-
chr1	114474179	114474180	A00252:305:HG52NDSX5:1:1354:4390:26256/1	60	-
chr1	114744834	114744835	A00252:305:HG52NDSX5:3:1359:25843:5290	60	-
chr1	116848180	116848181	A00252:305:HG52NDSX5:4:2563:19199:24189/1	60	-
chr1	117065056	117065057	A00252:305:HG52NDSX5:1:1657:12364:7435/1	60	+
chr1	117065573	117065574	A00252:305:HG52NDSX5:1:1219:19235:10410/1	60	+
chr1	117071154	117071155	A00252:305:HG52NDSX5:1:1128:23267:9784/1	60	+
chr1	117469338	117469339	A00252:305:HG52NDSX5:3:1522:9959:5776	60	-
chr1	117879423	117879424	A00252:305:HG52NDSX5:1:1332:5692:25974/1	60	+
chr1	118079297	118079298	A00252:305:HG52NDSX5:3:1576:13539:25128/1	60	-
chr1	118181570	118181571	A00252:305:HG52NDSX5:2:1537:29731:28995/1	60	+
chr1	119042970	119042971	A00252:305:HG52NDSX5:1:1106:10719:31955/1	60	+
chr1	119119432	119119433	A00252:305:HG52NDSX5:1:1577:32407:30248	60	+
chr1	120014472	120014473	A00252:305:HG52NDSX5:4:2355:15221:24596	60	-
chr1	120459474	120459475	A00252:305:HG52NDSX5:2:1416:23637:8766/1	60	-
chr1	120534573	120534574	A00252:305:HG52NDSX5:4:2674:21603:2487	60	-
chr1	120796242	120796243	A00252:305:HG52NDSX5:3:1221:30951:12258/1	60	+
chr1	121459918	121459919	A00252:305:HG52NDSX5:2:2676:30364:4883/1	60	-
chr1	121553188	121553189	A00252:305:HG52NDSX5:1:2440:30698:14074/1	60	-
chr1	121590543	121590544	A00252:305:HG52NDSX5:1:2115:10890:11804/1	60	+
chr1	145140818	145140819	A00252:305:HG52NDSX5:1:2550:12707:4617/1	60	-
chr1	145778055	145778056	A00252:305:HG52NDSX5:1:1114:16315:17503/1	60	-
chr1	145786956	145786957	A00252:305:HG52NDSX5:1:2440:10050:15859/1	60	+
chr1	145834343	145834344	A00252:305:HG52NDSX5:1:2376:16658:30718/1	60	+
chr1	145937730	145937731	A00252:305:HG52NDSX5:1:2166:3341:14481/1	60	+
chr1	146339368	146339369	A00252:305:HG52NDSX5:3:1243:3920:18834	60	+
chr1	146559066	146559067	A00252:305:HG52NDSX5:1:1103:21043:28855/1	60	+
chr1	146561297	146561298	A00252:305:HG52NDSX5:1:2548:12698:7827/1	60	+
chr1	146562077	146562078	A00252:305:HG52NDSX5:1:1509:14787:33270/1	60	-
chr1	146956169	146956170	A00252:305:HG52NDSX5:1:1253:15854:5337/1	60	+
chr1	146976351	146976352	A00252:305:HG52NDSX5:1:1501:9769:5165/1	60	-
chr1	147146423	147146424	A00252:305:HG52NDSX5:1:1405:25455:9001/1	60	+
chr1	147551129	147551130	A00252:305:HG52NDSX5:1:1111:11975:27492/1	60	+
chr1	148072851	148072852	A00252:305:HG52NDSX5:1:1449:8431:24987/1	60	+
chr1	148165119	148165120	A00252:305:HG52NDSX5:2:1126:9064:33974/1	60	+
chr1	148767450	148767451	A00252:305:HG52NDSX5:1:2135:16360:25066/1	60	-
chr1	148976328	148976329	A00252:305:HG52NDSX5:2:2418:14751:17644/1	60	+
chr1	149068992	149068993	A00252:305:HG52NDSX5:1:1272:12680:33066/1	60	+
chr1	149446443	149446444	A00252:305:HG52NDSX5:1:2162:15935:25207/1	60	+
chr1	149619013	149619014	A00252:305:HG52NDSX5:1:1161:29080:15562/1	60	+
chr1	149673345	149673346	A00252:305:HG52NDSX5:2:2575:20889:8766/1	60	+
chr1	149728751	149728752	A00252:305:HG52NDSX5:1:1144:9399:22498/1	60	+
chr1	149770355	149770356	A00252:305:HG52NDSX5:1:2328:18584:5274/1	60	-
chr1	149786103	149786104	A00252:305:HG52NDSX5:1:1211:7446:21089/1	60	+
chr1	149821758	149821759	A00252:305:HG52NDSX5:1:1178:7365:24236/1	60	-
chr1	149879825	149879826	A00252:305:HG52NDSX5:1:1231:4833:17628/1	60	+
chr1	149905207	149905208	A00252:305:HG52NDSX5:1:1406:17960:33599/1	60	+
chr1	149941631	149941632	A00252:305:HG52NDSX5:1:1106:18195:14215/1	60	-
chr1	150032112	150032113	A00252:305:HG52NDSX5:1:1123:17056:34350	60	-
chr1	150034225	150034226	A00252:305:HG52NDSX5:1:2232:5511:27853/1	60	-
chr1	150036062	150036063	A00252:305:HG52NDSX5:1:1258:27227:27727/1	60	+
chr1	150039468	150039469	A00252:305:HG52NDSX5:3:1352:6696:4413/1	60	+
chr1	150062909	150062910	A00252:305:HG52NDSX5:1:1159:17924:6167/1	60	-
chr1	150071803	150071804	A00252:305:HG52NDSX5:1:1557:7536:28635	60	+
chr1	150081222	150081223	A00252:305:HG52NDSX5:1:1157:5141:5102/1	60	+
chr1	150082870	150082871	A00252:305:HG52NDSX5:1:1640:19298:16532/1	60	+
chr1	150083468	150083469	A00252:305:HG52NDSX5:2:1247:18331:20995/1	60	-
chr1	150089332	150089333	A00252:305:HG52NDSX5:1:2157:20609:32362/1	60	-
chr1	150090216	150090217	A00252:305:HG52NDSX5:1:1124:23330:8234	60	+
chr1	150096915	150096916	A00252:305:HG52NDSX5:1:1330:8106:9768/1	60	-
chr1	150132740	150132741	A00252:305:HG52NDSX5:1:1112:6108:18928/1	60	-
chr1	150141397	150141398	A00252:305:HG52NDSX5:2:1116:3748:22608/1	60	+
chr1	150199558	150199559	A00252:305:HG52NDSX5:1:1125:18530:13197	60	-
chr1	150425231	150425232	A00252:305:HG52NDSX5:2:1109:3929:12493/1	60	+
chr1	150429836	150429837	A00252:305:HG52NDSX5:1:1119:23719:18521/1	60	+
chr1	150443625	150443626	A00252:305:HG52NDSX5:1:1132:24876:34710/1	60	+
chr1	150460155	150460156	A00252:305:HG52NDSX5:1:2436:29378:19993	60	-
chr1	150681366	150681367	A00252:305:HG52NDSX5:1:1163:12183:36933/1	60	+
chr1	150687513	150687514	A00252:305:HG52NDSX5:1:2552:17300:19899/1	60	-
chr1	150688442	150688443	A00252:305:HG52NDSX5:2:2343:25229:36292/1	60	-
chr1	150689611	150689612	A00252:305:HG52NDSX5:1:1606:14624:11381/1	60	+
chr1	150835750	150835751	A00252:305:HG52NDSX5:1:2678:8947:20275/1	60	-
chr1	150839184	150839185	A00252:305:HG52NDSX5:1:1615:16794:21277/1	60	+
chr1	150861306	150861307	A00252:305:HG52NDSX5:2:2435:11270:11710/1	60	+
chr1	150871720	150871721	A00252:305:HG52NDSX5:2:1113:3242:26021	60	-
chr1	150874807	150874808	A00252:305:HG52NDSX5:2:1672:23041:35759/1	60	-
chr1	150931565	150931566	A00252:305:HG52NDSX5:2:2524:21432:11397	60	-
chr1	150933610	150933611	A00252:305:HG52NDSX5:1:1155:14226:8813/1	60	+
chr1	151019314	151019315	A00252:305:HG52NDSX5:1:1101:8070:4194/1	60	+
chr1	151019318	151019319	A00252:305:HG52NDSX5:1:1216:18421:14293/1	60	-
chr1	151065479	151065480	A00252:305:HG52NDSX5:1:2303:7591:21527	60	-
chr1	151103840	151103841	A00252:305:HG52NDSX5:1:1518:29595:29575	60	+
chr1	151125231	151125232	A00252:305:HG52NDSX5:3:1466:6524:30671	60	-
chr1	151203969	151203970	A00252:305:HG52NDSX5:1:1208:7509:3349/1	60	+
chr1	151330283	151330284	A00252:305:HG52NDSX5:1:1371:11143:6417	60	-
chr1	151426056	151426057	A00252:305:HG52NDSX5:1:1156:1606:26725/1	60	+
chr1	151435372	151435373	A00252:305:HG52NDSX5:1:1450:16486:2769/1	60	+
chr1	151437092	151437093	A00252:305:HG52NDSX5:4:1251:3061:5666	60	-
chr1	151455341	151455342	A00252:305:HG52NDSX5:1:1560:25581:28416/1	60	-
chr1	151624865	151624866	A00252:305:HG52NDSX5:1:1465:13883:14700/1	60	+
chr1	151624867	151624868	A00252:305:HG52NDSX5:2:2106:3522:7059/1	60	+
chr1	151670012	151670013	A00252:305:HG52NDSX5:1:1466:6849:16517/1	60	-
chr1	151671246	151671247	A00252:305:HG52NDSX5:1:1237:28682:20384/1	60	-
chr1	151673626	151673627	A00252:305:HG52NDSX5:2:2169:18204:17581/1	60	+
chr1	152406788	152406789	A00252:305:HG52NDSX5:1:1165:2428:3223/1	60	+
chr1	153665994	153665995	A00252:305:HG52NDSX5:1:1277:6397:8061/1	60	-
chr1	153666071	153666072	A00252:305:HG52NDSX5:4:1371:4842:36902	60	-
chr1	153668768	153668769	A00252:305:HG52NDSX5:2:1564:5719:16908/1	60	-
chr1	153870303	153870304	A00252:305:HG52NDSX5:2:2305:15727:11631/1	60	+
chr1	153870495	153870496	A00252:305:HG52NDSX5:1:2543:29821:16250	60	-
chr1	153872571	153872572	A00252:305:HG52NDSX5:1:1157:29830:22435/1	60	+
chr1	153883323	153883324	A00252:305:HG52NDSX5:1:2331:32461:33129	60	-
chr1	153885732	153885733	A00252:305:HG52NDSX5:3:1372:9480:3474	60	+
chr1	153893431	153893432	A00252:305:HG52NDSX5:1:1259:16143:28291/1	60	-
chr1	153896918	153896919	A00252:305:HG52NDSX5:1:2566:15926:22153/1	60	+
chr1	153900177	153900178	A00252:305:HG52NDSX5:1:1343:31286:16438	60	+
chr1	153901802	153901803	A00252:305:HG52NDSX5:1:2344:7699:16047/1	60	-
chr1	153902787	153902788	A00252:305:HG52NDSX5:1:1521:15718:34256/1	60	-
chr1	153906544	153906545	A00252:305:HG52NDSX5:3:2246:13214:11851/1	60	+
chr1	154216672	154216673	A00252:305:HG52NDSX5:1:1147:4869:5415	60	+
chr1	154216674	154216675	A00252:305:HG52NDSX5:2:1372:30599:24048	60	+
chr1	154242327	154242328	A00252:305:HG52NDSX5:1:1223:6786:20353/1	60	+
chr1	154242852	154242853	A00252:305:HG52NDSX5:3:2123:14344:9298/1	60	-
chr1	154245724	154245725	A00252:305:HG52NDSX5:1:1427:16613:1955/1	60	-
chr1	154263945	154263946	A00252:305:HG52NDSX5:3:1141:16143:4742/1	60	+
chr1	154350679	154350680	A00252:305:HG52NDSX5:1:2445:14507:22889/1	60	+
chr1	154605003	154605004	A00252:305:HG52NDSX5:1:1169:30192:32863/1	60	-
chr1	154605041	154605042	A00252:305:HG52NDSX5:1:2473:16749:20040/1	60	-
chr1	154617962	154617963	A00252:305:HG52NDSX5:1:1562:15239:9565/1	60	-
chr1	154930010	154930011	A00252:305:HG52NDSX5:1:1524:5755:28588	60	-
chr1	154931568	154931569	A00252:305:HG52NDSX5:1:1155:8766:34992/1	60	+
chr1	154973007	154973008	A00252:305:HG52NDSX5:1:1103:1081:22060/1	60	+
chr1	154976405	154976406	A00252:305:HG52NDSX5:1:1310:19768:25050/1	60	+
chr1	155348564	155348565	A00252:305:HG52NDSX5:3:2472:3052:25441/1	60	+
chr1	155376728	155376729	A00252:305:HG52NDSX5:3:2167:16902:15608/1	60	-
chr1	155378519	155378520	A00252:305:HG52NDSX5:1:2357:7780:20353	60	-
chr1	155379914	155379915	A00252:305:HG52NDSX5:1:1406:8567:16203/1	60	-
chr1	155380045	155380046	A00252:305:HG52NDSX5:1:1162:16477:7795/1	60	-
chr1	155382614	155382615	A00252:305:HG52NDSX5:3:1347:25762:22404/1	60	+
chr1	155388013	155388014	A00252:305:HG52NDSX5:2:1118:4056:7388/1	60	-
chr1	155413124	155413125	A00252:305:HG52NDSX5:1:1666:11379:10802/1	60	+
chr1	155438472	155438473	A00252:305:HG52NDSX5:1:2235:31232:18881/1	60	-
chr1	155461688	155461689	A00252:305:HG52NDSX5:1:1413:7798:26741/1	60	-
chr1	155463358	155463359	A00252:305:HG52NDSX5:1:1101:8883:19883/1	60	-
chr1	155463422	155463423	A00252:305:HG52NDSX5:1:1177:19235:34491/1	60	-
chr1	155464769	155464770	A00252:305:HG52NDSX5:1:1475:12861:13213/1	60	-
chr1	155466943	155466944	A00252:305:HG52NDSX5:1:1537:30617:34068/1	60	-
chr1	155485704	155485705	A00252:305:HG52NDSX5:4:2457:23972:4742	60	-
chr1	155486324	155486325	A00252:305:HG52NDSX5:1:2353:8314:16110/1	60	-
chr1	155494945	155494946	A00252:305:HG52NDSX5:4:1271:2763:1517/1	60	+
chr1	155717967	155717968	A00252:305:HG52NDSX5:1:1129:2040:27727/1	60	-
chr1	155794995	155794996	A00252:305:HG52NDSX5:1:1309:8956:1344/1	60	-
chr1	155795340	155795341	A00252:305:HG52NDSX5:3:1244:20826:2394/1	60	-
chr1	155804423	155804424	A00252:305:HG52NDSX5:1:1127:5701:21010/1	60	-
chr1	155808380	155808381	A00252:305:HG52NDSX5:1:1115:24370:32330/1	60	+
chr1	155819544	155819545	A00252:305:HG52NDSX5:3:1613:23321:15890/1	60	+
chr1	155839035	155839036	A00252:305:HG52NDSX5:1:2620:3495:6918	60	-
chr1	155898990	155898991	A00252:305:HG52NDSX5:3:2212:15691:23531	60	-
chr1	155916031	155916032	A00252:305:HG52NDSX5:1:2265:30120:5807/1	60	+
chr1	155920830	155920831	A00252:305:HG52NDSX5:1:2648:24966:2988/1	60	-
chr1	155929881	155929882	A00252:305:HG52NDSX5:1:1132:11876:30514/1	60	-
chr1	155953144	155953145	A00252:305:HG52NDSX5:2:2410:19849:35650/1	60	+
chr1	155954430	155954431	A00252:305:HG52NDSX5:1:2152:14705:28557	60	-
chr1	155957862	155957863	A00252:305:HG52NDSX5:1:1438:20166:22294/1	60	+
chr1	156012013	156012014	A00252:305:HG52NDSX5:1:1214:19425:33348/1	60	+
chr1	156229793	156229794	A00252:305:HG52NDSX5:1:1319:23891:24361/1	60	+
chr1	156265304	156265305	A00252:305:HG52NDSX5:4:2467:27407:32612/1	60	-
chr1	156282799	156282800	A00252:305:HG52NDSX5:1:1118:27362:24142/1	60	-
chr1	156321938	156321939	A00252:305:HG52NDSX5:4:2423:18439:34585	60	+
chr1	156332792	156332793	A00252:305:HG52NDSX5:1:2472:3685:14763/1	60	+
chr1	156334887	156334888	A00252:305:HG52NDSX5:1:2166:5493:28792/1	60	-
chr1	156473957	156473958	A00252:305:HG52NDSX5:1:1133:20112:30154/1	60	+
chr1	156484608	156484609	A00252:305:HG52NDSX5:2:1234:4689:6386/1	60	+
chr1	156598903	156598904	A00252:305:HG52NDSX5:1:1338:10384:36229/1	60	+
chr1	156941669	156941670	A00252:305:HG52NDSX5:1:1104:15013:36824/1	60	+
chr1	156946383	156946384	A00252:305:HG52NDSX5:1:2176:12735:20541	60	-
chr1	159012412	159012413	A00252:305:HG52NDSX5:4:1105:28348:34961/1	60	-
chr1	159044743	159044744	A00252:305:HG52NDSX5:1:1357:14823:22654/1	60	-
chr1	159047829	159047830	A00252:305:HG52NDSX5:1:1425:29658:5948/1	60	+
chr1	159053281	159053282	A00252:305:HG52NDSX5:3:1474:17734:17456/1	60	+
chr1	160250626	160250627	A00252:305:HG52NDSX5:1:1242:27769:22874/1	60	-
chr1	160318849	160318850	A00252:305:HG52NDSX5:1:2273:25346:15452/1	60	+
chr1	160331302	160331303	A00252:305:HG52NDSX5:4:1541:22824:8140/1	60	+
chr1	160432004	160432005	A00252:305:HG52NDSX5:1:1117:14687:21574/1	60	-
chr1	160436358	160436359	A00252:305:HG52NDSX5:1:1128:4580:9142/1	60	-
chr1	160439506	160439507	A00252:305:HG52NDSX5:1:1166:26332:17816	60	-
chr1	160527437	160527438	A00252:305:HG52NDSX5:1:1177:16577:5400/1	60	-
chr1	160544807	160544808	A00252:305:HG52NDSX5:1:1150:16324:5776/1	60	-
chr1	160554169	160554170	A00252:305:HG52NDSX5:1:1116:12274:13761/1	60	+
chr1	160554170	160554171	A00252:305:HG52NDSX5:2:2650:12762:5212	60	+
chr1	160560698	160560699	A00252:305:HG52NDSX5:3:1513:16450:2300/1	60	-
chr1	160562857	160562858	A00252:305:HG52NDSX5:1:1239:11360:8234/1	60	-
chr1	160564119	160564120	A00252:305:HG52NDSX5:1:1464:10086:2080/1	60	+
chr1	160586600	160586601	A00252:305:HG52NDSX5:1:2653:5376:11083/1	60	-
chr1	160603871	160603872	A00252:305:HG52NDSX5:3:2230:13386:24205/1	60	+
chr1	161025578	161025579	A00252:305:HG52NDSX5:1:1213:5692:16955/1	60	+
chr1	161050900	161050901	A00252:305:HG52NDSX5:1:1361:18964:5776/1	60	-
chr1	161157515	161157516	A00252:305:HG52NDSX5:3:2461:12662:13933	60	-
chr1	161332331	161332332	A00252:305:HG52NDSX5:3:2628:20726:3035	60	-
chr1	161356057	161356058	A00252:305:HG52NDSX5:1:1358:27859:32142/1	60	+
chr1	161798315	161798316	A00252:305:HG52NDSX5:4:2334:28700:25864/1	60	-
chr1	161819860	161819861	A00252:305:HG52NDSX5:1:1148:5755:7607/1	60	-
chr1	161823435	161823436	A00252:305:HG52NDSX5:1:1340:19714:9204/1	60	+
chr1	161861031	161861032	A00252:305:HG52NDSX5:3:2301:6008:12649	60	-
chr1	161884917	161884918	A00252:305:HG52NDSX5:4:2235:5719:14935/1	60	+
chr1	161888765	161888766	A00252:305:HG52NDSX5:1:1142:14118:2174/1	60	+
chr1	163778903	163778904	A00252:305:HG52NDSX5:1:1633:29324:11036/1	60	+
chr1	164083098	164083099	A00252:305:HG52NDSX5:1:1114:18430:27774/1	60	+
chr1	164274461	164274462	A00252:305:HG52NDSX5:3:2663:15980:34334/1	60	-
chr1	164296473	164296474	A00252:305:HG52NDSX5:1:1334:1009:18020/1	60	+
chr1	164386294	164386295	A00252:305:HG52NDSX5:4:1133:6415:31422/1	60	+
chr1	164690562	164690563	A00252:305:HG52NDSX5:3:1578:4535:10786	60	-
chr1	165425791	165425792	A00252:305:HG52NDSX5:1:1123:5927:18897	60	+
chr1	165669812	165669813	A00252:305:HG52NDSX5:1:2123:27995:5071/1	60	+
chr1	165735093	165735094	A00252:305:HG52NDSX5:1:1509:17146:10770/1	60	+
chr1	165762517	165762518	A00252:305:HG52NDSX5:1:2572:8377:27774/1	60	+
chr1	165887321	165887322	A00252:305:HG52NDSX5:1:1258:4417:18098/1	60	+
chr1	166646336	166646337	A00252:305:HG52NDSX5:3:1278:4625:23531/1	60	-
chr1	167008944	167008945	A00252:305:HG52NDSX5:1:1272:17119:33332	60	+
chr1	167060257	167060258	A00252:305:HG52NDSX5:3:1110:30156:30577/1	60	+
chr1	167097807	167097808	A00252:305:HG52NDSX5:3:2311:4698:24690/1	60	+
chr1	167141476	167141477	A00252:305:HG52NDSX5:1:2135:26413:25285/1	60	-
chr1	167197065	167197066	A00252:305:HG52NDSX5:2:1452:4842:35587/1	60	-
chr1	167202263	167202264	A00252:305:HG52NDSX5:1:1505:14317:8437/1	60	+
chr1	167230693	167230694	A00252:305:HG52NDSX5:1:1647:27525:30217/1	60	+
chr1	167231108	167231109	A00252:305:HG52NDSX5:3:1534:25455:2362	60	-
chr1	167231110	167231111	A00252:305:HG52NDSX5:2:2552:20076:8422	60	-
chr1	167239978	167239979	A00252:305:HG52NDSX5:1:1114:8775:14747/1	60	+
chr1	167253315	167253316	A00252:305:HG52NDSX5:1:1268:2230:22983	60	+
chr1	167286001	167286002	A00252:305:HG52NDSX5:1:2448:7563:36886/1	60	-
chr1	167355099	167355100	A00252:305:HG52NDSX5:1:1576:22064:3443/1	60	-
chr1	167371755	167371756	A00252:305:HG52NDSX5:1:1128:24406:28855/1	60	+
chr1	167393214	167393215	A00252:305:HG52NDSX5:1:2175:2239:7498/1	60	-
chr1	167403961	167403962	A00252:305:HG52NDSX5:4:2512:31186:20337	60	+
chr1	167406569	167406570	A00252:305:HG52NDSX5:1:1665:32045:14935	60	-
chr1	167591403	167591404	A00252:305:HG52NDSX5:1:1173:4598:13714/1	60	+
chr1	167915641	167915642	A00252:305:HG52NDSX5:1:1318:6578:24377/1	60	+
chr1	167919601	167919602	A00252:305:HG52NDSX5:1:1665:23430:8688/1	60	+
chr1	167955700	167955701	A00252:305:HG52NDSX5:1:2637:19967:9643/1	60	-
chr1	167957311	167957312	A00252:305:HG52NDSX5:2:2220:21088:2534	60	-
chr1	168018601	168018602	A00252:305:HG52NDSX5:2:2309:25635:6778/1	60	-
chr1	168020786	168020787	A00252:305:HG52NDSX5:1:1372:13593:21715/1	60	+
chr1	168041605	168041606	A00252:305:HG52NDSX5:2:1133:10538:9878/1	60	+
chr1	168048748	168048749	A00252:305:HG52NDSX5:1:2147:7048:30702/1	60	+
chr1	168523792	168523793	A00252:305:HG52NDSX5:2:1203:12147:28385/1	60	-
chr1	168537652	168537653	A00252:305:HG52NDSX5:1:2565:10728:8359/1	60	-
chr1	169635562	169635563	A00252:305:HG52NDSX5:3:1163:7021:6386/1	60	-
chr1	169709037	169709038	A00252:305:HG52NDSX5:1:1111:25310:20212/1	60	+
chr1	169773273	169773274	A00252:305:HG52NDSX5:1:2603:30391:30671	60	-
chr1	169781911	169781912	A00252:305:HG52NDSX5:1:2524:11758:10864/1	60	-
chr1	169926854	169926855	A00252:305:HG52NDSX5:1:1137:18358:16720/1	60	+
chr1	169951988	169951989	A00252:305:HG52NDSX5:1:2417:26765:30342/1	60	-
chr1	170035346	170035347	A00252:305:HG52NDSX5:1:1322:25518:2816/1	60	+
chr1	170058020	170058021	A00252:305:HG52NDSX5:1:1566:11297:9909/1	60	+
chr1	171494295	171494296	A00252:305:HG52NDSX5:1:1150:30156:12070/1	60	-
chr1	171558823	171558824	A00252:305:HG52NDSX5:1:1114:7934:29230/1	60	-
chr1	171709108	171709109	A00252:305:HG52NDSX5:4:2212:28754:10708/1	60	+
chr1	171905716	171905717	A00252:305:HG52NDSX5:3:1276:27082:24940/1	60	+
chr1	172147291	172147292	A00252:305:HG52NDSX5:1:1125:9218:16892/1	60	-
chr1	172283877	172283878	A00252:305:HG52NDSX5:1:1136:11261:10254/1	60	+
chr1	172283878	172283879	A00252:305:HG52NDSX5:2:2425:31304:28714	60	+
chr1	172290375	172290376	A00252:305:HG52NDSX5:2:1578:17861:14920/1	60	-
chr1	172325056	172325057	A00252:305:HG52NDSX5:1:1149:4444:22874/1	60	-
chr1	172536442	172536443	A00252:305:HG52NDSX5:1:1229:20663:13354/1	60	+
chr1	172546467	172546468	A00252:305:HG52NDSX5:1:2549:2663:32283	60	+
chr1	172554147	172554148	A00252:305:HG52NDSX5:1:1118:22191:25426/1	60	-
chr1	172557262	172557263	A00252:305:HG52NDSX5:1:2228:14922:1313/1	60	-
chr1	172570355	172570356	A00252:305:HG52NDSX5:3:2576:13539:22842	60	-
chr1	172576478	172576479	A00252:305:HG52NDSX5:1:1135:4716:13448/1	60	+
chr1	173452889	173452890	A00252:305:HG52NDSX5:1:2107:25003:13980	60	-
chr1	173601438	173601439	A00252:305:HG52NDSX5:1:1164:11288:7169/1	60	-
chr1	173745153	173745154	A00252:305:HG52NDSX5:2:1528:9778:8500	60	-
chr1	173834395	173834396	A00252:305:HG52NDSX5:3:1275:18032:20384/1	60	+
chr1	173880029	173880030	A00252:305:HG52NDSX5:3:2327:20410:21371/1	60	+
chr1	173889848	173889849	A00252:305:HG52NDSX5:1:1557:10728:3944/1	60	-
chr1	173936546	173936547	A00252:305:HG52NDSX5:4:1210:29297:19539/1	60	+
chr1	174188934	174188935	A00252:305:HG52NDSX5:1:1253:2184:23156	60	+
chr1	174264668	174264669	A00252:305:HG52NDSX5:2:1243:4652:3944/1	60	+
chr1	174359638	174359639	A00252:305:HG52NDSX5:1:1368:28393:36104/1	60	+
chr1	174374594	174374595	A00252:305:HG52NDSX5:2:2359:1108:23672/1	60	-
chr1	174416508	174416509	A00252:305:HG52NDSX5:1:1218:10655:23610/1	60	+
chr1	174430032	174430033	A00252:305:HG52NDSX5:1:1424:29866:21997/1	60	+
chr1	176014389	176014390	A00252:305:HG52NDSX5:1:2523:21404:19930/1	60	-
chr1	176046830	176046831	A00252:305:HG52NDSX5:1:2423:2944:17300/1	60	+
chr1	176131978	176131979	A00252:305:HG52NDSX5:1:1319:29143:15734/1	60	-
chr1	176148788	176148789	A00252:305:HG52NDSX5:1:2648:16514:24048/1	60	-
chr1	176149315	176149316	A00252:305:HG52NDSX5:2:1425:17725:34444/1	60	-
chr1	176172598	176172599	A00252:305:HG52NDSX5:1:1402:9588:12837/1	60	+
chr1	177590983	177590984	A00252:305:HG52NDSX5:1:2367:21965:14638/1	60	-
chr1	177783455	177783456	A00252:305:HG52NDSX5:2:2630:1154:19116/1	60	-
chr1	178784272	178784273	A00252:305:HG52NDSX5:4:2443:32398:8061	60	-
chr1	178853251	178853252	A00252:305:HG52NDSX5:1:1601:17002:1752/1	60	+
chr1	178856911	178856912	A00252:305:HG52NDSX5:1:1131:20148:26991/1	60	+
chr1	178856913	178856914	A00252:305:HG52NDSX5:1:2502:31846:3912	60	+
chr1	178893703	178893704	A00252:305:HG52NDSX5:3:1415:17201:32910/1	60	-
chr1	179848344	179848345	A00252:305:HG52NDSX5:3:1468:28664:10551	60	+
chr1	179896941	179896942	A00252:305:HG52NDSX5:2:1644:23873:24486/1	60	+
chr1	179899249	179899250	A00252:305:HG52NDSX5:1:1109:9064:35822/1	60	+
chr1	179901825	179901826	A00252:305:HG52NDSX5:1:1119:25961:33646/1	60	+
chr1	179908507	179908508	A00252:305:HG52NDSX5:1:1362:11831:31438/1	60	+
chr1	179972947	179972948	A00252:305:HG52NDSX5:1:1206:14687:28494/1	60	+
chr1	179993358	179993359	A00252:305:HG52NDSX5:1:1622:20130:30749	60	-
chr1	179996700	179996701	A00252:305:HG52NDSX5:1:1654:24279:18020/1	60	+
chr1	180010592	180010593	A00252:305:HG52NDSX5:1:1229:25753:25958/1	60	-
chr1	180027937	180027938	A00252:305:HG52NDSX5:1:1562:5855:33051	60	-
chr1	180030912	180030913	A00252:305:HG52NDSX5:4:2624:18855:26882/1	60	-
chr1	180059292	180059293	A00252:305:HG52NDSX5:1:1241:7817:22420/1	60	+
chr1	180065742	180065743	A00252:305:HG52NDSX5:1:1203:15185:9251	60	-
chr1	180072037	180072038	A00252:305:HG52NDSX5:1:1312:15320:28494/1	60	+
chr1	180082259	180082260	A00252:305:HG52NDSX5:1:1155:30029:4085	60	-
chr1	180400559	180400560	A00252:305:HG52NDSX5:1:1322:14009:8281/1	60	+
chr1	180420374	180420375	A00252:305:HG52NDSX5:1:1378:25861:4257/1	60	-
chr1	180640975	180640976	A00252:305:HG52NDSX5:1:2348:15926:35869/1	60	-
chr1	180689089	180689090	A00252:305:HG52NDSX5:1:1376:2112:22654/1	60	+
chr1	180802886	180802887	A00252:305:HG52NDSX5:2:1161:16306:22654/1	60	+
chr1	180804850	180804851	A00252:305:HG52NDSX5:2:1363:27670:27305	60	+
chr1	180992450	180992451	A00252:305:HG52NDSX5:2:2335:1054:1188/1	60	+
chr1	181003010	181003011	A00252:305:HG52NDSX5:2:1262:24523:34820/1	60	-
chr1	181676936	181676937	A00252:305:HG52NDSX5:3:2234:16803:29528	60	-
chr1	182053498	182053499	A00252:305:HG52NDSX5:1:2176:23122:11913	60	+
chr1	183480895	183480896	A00252:305:HG52NDSX5:4:1356:7627:15953	60	-
chr1	183508448	183508449	A00252:305:HG52NDSX5:4:1617:27326:37012	60	-
chr1	183529068	183529069	A00252:305:HG52NDSX5:1:1272:8910:32487/1	60	+
chr1	183537881	183537882	A00252:305:HG52NDSX5:1:1324:7374:22561/1	60	+
chr1	184466002	184466003	A00252:305:HG52NDSX5:1:2613:29649:30295	60	-
chr1	184466004	184466005	A00252:305:HG52NDSX5:1:1116:8558:17440	60	-
chr1	184508889	184508890	A00252:305:HG52NDSX5:1:1147:17852:26804	60	+
chr1	184711574	184711575	A00252:305:HG52NDSX5:4:2165:26684:26569	60	-
chr1	184717922	184717923	A00252:305:HG52NDSX5:2:1454:17219:1125/1	60	+
chr1	184727215	184727216	A00252:305:HG52NDSX5:1:1624:5421:15233/1	60	-
chr1	184735549	184735550	A00252:305:HG52NDSX5:3:1606:15863:23891/1	60	+
chr1	184743864	184743865	A00252:305:HG52NDSX5:1:1340:8296:1986/1	60	+
chr1	185120438	185120439	A00252:305:HG52NDSX5:4:1265:8639:4993/1	60	+
chr1	185137328	185137329	A00252:305:HG52NDSX5:1:1259:15998:30827	60	+
chr1	185239281	185239282	A00252:305:HG52NDSX5:1:1202:5593:13338/1	60	-
chr1	185307930	185307931	A00252:305:HG52NDSX5:1:1307:16875:13808	60	+
chr1	186049950	186049951	A00252:305:HG52NDSX5:2:2216:5683:9799/1	60	+
chr1	186361865	186361866	A00252:305:HG52NDSX5:1:1434:1081:12696	60	-
chr1	186368114	186368115	A00252:305:HG52NDSX5:1:1242:28031:23516/1	60	-
chr1	186448799	186448800	A00252:305:HG52NDSX5:1:1175:2700:35728/1	60	+
chr1	186513940	186513941	A00252:305:HG52NDSX5:1:2208:28700:4507/1	60	-
chr1	186835205	186835206	A00252:305:HG52NDSX5:1:1624:16758:12038/1	60	+
chr1	187129016	187129017	A00252:305:HG52NDSX5:1:2407:19759:24471/1	60	+
chr1	187166579	187166580	A00252:305:HG52NDSX5:1:1633:10194:12790	60	-
chr1	187414116	187414117	A00252:305:HG52NDSX5:1:1217:11894:7748/1	60	+
chr1	187721726	187721727	A00252:305:HG52NDSX5:1:1435:13639:11553/1	60	+
chr1	188028412	188028413	A00252:305:HG52NDSX5:1:1624:26811:36589/1	60	+
chr1	188308547	188308548	A00252:305:HG52NDSX5:1:1151:21974:2096/1	60	+
chr1	188412885	188412886	A00252:305:HG52NDSX5:1:1134:29640:16313/1	60	-
chr1	188597897	188597898	A00252:305:HG52NDSX5:1:1436:21549:36276/1	60	-
chr1	188663097	188663098	A00252:305:HG52NDSX5:1:1455:10447:10692/1	60	-
chr1	188987376	188987377	A00252:305:HG52NDSX5:1:1149:29252:21872/1	60	+
chr1	189033979	189033980	A00252:305:HG52NDSX5:3:2326:9598:18396/1	60	-
chr1	189477286	189477287	A00252:305:HG52NDSX5:2:1577:20175:2581/1	60	+
chr1	189532867	189532868	A00252:305:HG52NDSX5:1:1304:17065:5963/1	60	+
chr1	189658582	189658583	A00252:305:HG52NDSX5:1:1226:19551:8015/1	60	+
chr1	189945525	189945526	A00252:305:HG52NDSX5:1:2270:18566:10066/1	60	-
chr1	189950594	189950595	A00252:305:HG52NDSX5:2:2157:7835:28933/1	60	-
chr1	190051124	190051125	A00252:305:HG52NDSX5:3:1111:26106:30953/1	60	-
chr1	190181211	190181212	A00252:305:HG52NDSX5:2:1431:18530:7842/1	60	-
chr1	190266296	190266297	A00252:305:HG52NDSX5:1:1333:26169:30686/1	60	+
chr1	190267844	190267845	A00252:305:HG52NDSX5:1:2153:30915:24439/1	60	+
chr1	190303504	190303505	A00252:305:HG52NDSX5:1:1370:29243:13620/1	60	-
chr1	190304610	190304611	A00252:305:HG52NDSX5:1:1534:4915:3051/1	60	+
chr1	190310738	190310739	A00252:305:HG52NDSX5:1:1464:5954:32252/1	60	+
chr1	190332697	190332698	A00252:305:HG52NDSX5:1:1109:6352:24768/1	60	+
chr1	190412842	190412843	A00252:305:HG52NDSX5:1:2545:8784:34178/1	60	-
chr1	190578709	190578710	A00252:305:HG52NDSX5:4:1246:1253:3881	60	-
chr1	190581957	190581958	A00252:305:HG52NDSX5:1:1604:15691:20525/1	60	-
chr1	190705339	190705340	A00252:305:HG52NDSX5:2:2359:21052:3662/1	60	-
chr1	190713898	190713899	A00252:305:HG52NDSX5:1:1336:25174:25801	60	-
chr1	190740959	190740960	A00252:305:HG52NDSX5:2:2236:13349:15342	60	-
chr1	190795165	190795166	A00252:305:HG52NDSX5:1:2263:20446:7059/1	60	-
chr1	190819231	190819232	A00252:305:HG52NDSX5:1:1121:7355:10003/1	60	-
chr1	190829458	190829459	A00252:305:HG52NDSX5:1:1267:25961:17456/1	60	+
chr1	191054146	191054147	A00252:305:HG52NDSX5:1:1116:7129:23140/1	60	+
chr1	191210863	191210864	A00252:305:HG52NDSX5:1:1414:7988:27571/1	60	+
chr1	191224986	191224987	A00252:305:HG52NDSX5:1:2123:30309:36166/1	60	-
chr1	191581386	191581387	A00252:305:HG52NDSX5:1:1348:14561:32534/1	60	-
chr1	191663317	191663318	A00252:305:HG52NDSX5:3:1245:18927:23938/1	60	+
chr1	191868570	191868571	A00252:305:HG52NDSX5:1:2543:5864:33943/1	60	-
chr1	191880697	191880698	A00252:305:HG52NDSX5:1:1426:3839:25582/1	60	-
chr1	191892177	191892178	A00252:305:HG52NDSX5:2:2409:26332:8985/1	60	-
chr1	191975844	191975845	A00252:305:HG52NDSX5:3:1278:8793:21762/1	60	-
chr1	192169045	192169046	A00252:305:HG52NDSX5:1:1162:4128:27806/1	60	+
chr1	192207168	192207169	A00252:305:HG52NDSX5:1:1209:6614:30577/1	60	+
chr1	192323794	192323795	A00252:305:HG52NDSX5:4:1262:3983:7357/1	60	+
chr1	192330756	192330757	A00252:305:HG52NDSX5:1:1266:19253:18176/1	60	-
chr1	192351839	192351840	A00252:305:HG52NDSX5:2:1452:9372:11835/1	60	+
chr1	192362803	192362804	A00252:305:HG52NDSX5:3:2359:25717:14528	60	-
chr1	192365641	192365642	A00252:305:HG52NDSX5:1:1343:25066:11177/1	60	-
chr1	192393408	192393409	A00252:305:HG52NDSX5:1:2436:15962:35869/1	60	-
chr1	192419534	192419535	A00252:305:HG52NDSX5:1:2457:2483:35697/1	60	-
chr1	192676893	192676894	A00252:305:HG52NDSX5:1:1160:3495:10113/1	60	-
chr1	193017371	193017372	A00252:305:HG52NDSX5:1:1138:5954:15687/1	60	-
chr1	193081158	193081159	A00252:305:HG52NDSX5:1:1369:14479:34397/1	60	-
chr1	193222199	193222200	A00252:305:HG52NDSX5:1:1239:15049:16376/1	60	-
chr1	193252902	193252903	A00252:305:HG52NDSX5:1:2438:22724:36495/1	60	-
chr1	193261691	193261692	A00252:305:HG52NDSX5:3:1178:6714:26365/1	60	+
chr1	193548854	193548855	A00252:305:HG52NDSX5:1:1666:16504:34115/1	60	-
chr1	193591529	193591530	A00252:305:HG52NDSX5:2:1449:30427:35180/1	60	-
chr1	193683440	193683441	A00252:305:HG52NDSX5:4:2438:10791:18740	60	+
chr1	193739816	193739817	A00252:305:HG52NDSX5:4:1546:16911:36385/1	60	+
chr1	194209428	194209429	A00252:305:HG52NDSX5:2:1177:16486:29293/1	60	+
chr1	194238434	194238435	A00252:305:HG52NDSX5:3:2557:4544:19132/1	60	+
chr1	194256379	194256380	A00252:305:HG52NDSX5:2:2331:16857:2347/1	60	+
chr1	194590604	194590605	A00252:305:HG52NDSX5:1:1237:23131:10081/1	60	-
chr1	194592900	194592901	A00252:305:HG52NDSX5:1:1246:9706:26944/1	60	-
chr1	194657030	194657031	A00252:305:HG52NDSX5:1:1164:21061:6746/1	60	+
chr1	194741880	194741881	A00252:305:HG52NDSX5:3:1623:24252:12806	60	-
chr1	194801823	194801824	A00252:305:HG52NDSX5:1:1147:26729:16626/1	60	-
chr1	194823419	194823420	A00252:305:HG52NDSX5:1:1156:18891:36777/1	60	+
chr1	194824011	194824012	A00252:305:HG52NDSX5:2:2475:30644:20306/1	60	+
chr1	194909039	194909040	A00252:305:HG52NDSX5:1:1158:18430:19820/1	60	-
chr1	194958198	194958199	A00252:305:HG52NDSX5:1:2619:17924:31688/1	60	-
chr1	195191992	195191993	A00252:305:HG52NDSX5:1:2209:23863:36558/1	60	-
chr1	195296039	195296040	A00252:305:HG52NDSX5:1:2272:4887:34350/1	60	-
chr1	195436741	195436742	A00252:305:HG52NDSX5:1:2578:1913:21715	60	-
chr1	195468745	195468746	A00252:305:HG52NDSX5:1:2370:3287:10254/1	60	+
chr1	195532739	195532740	A00252:305:HG52NDSX5:1:1101:20672:34475/1	60	+
chr1	195533568	195533569	A00252:305:HG52NDSX5:4:2606:9471:33771	60	-
chr1	195538251	195538252	A00252:305:HG52NDSX5:1:1542:28999:4836/1	60	-
chr1	195718369	195718370	A00252:305:HG52NDSX5:1:1160:17083:24690/1	60	-
chr1	195750079	195750080	A00252:305:HG52NDSX5:3:2429:30689:7357/1	60	+
chr1	195871447	195871448	A00252:305:HG52NDSX5:2:1245:26277:10770	60	-
chr1	195939555	195939556	A00252:305:HG52NDSX5:1:1525:27733:3803/1	60	+
chr1	196367788	196367789	A00252:305:HG52NDSX5:4:2127:16514:14027	60	-
chr1	196379450	196379451	A00252:305:HG52NDSX5:3:1268:15944:35524/1	60	-
chr1	196445686	196445687	A00252:305:HG52NDSX5:1:1661:16125:12132/1	60	-
chr1	196465010	196465011	A00252:305:HG52NDSX5:1:2419:20283:24095	60	+
chr1	196552527	196552528	A00252:305:HG52NDSX5:2:2122:17074:28808	60	-
chr1	196647594	196647595	A00252:305:HG52NDSX5:1:1157:19696:27461/1	60	+
chr1	196767041	196767042	A00252:305:HG52NDSX5:1:1202:17897:13072/1	60	+
chr1	197116827	197116828	A00252:305:HG52NDSX5:1:1545:11062:20212/1	60	-
chr1	197132975	197132976	A00252:305:HG52NDSX5:1:1174:15411:18756/1	60	+
chr1	197161299	197161300	A00252:305:HG52NDSX5:1:1502:31837:12947/1	60	+
chr1	197178988	197178989	A00252:305:HG52NDSX5:3:1641:22083:17284	60	-
chr1	197551801	197551802	A00252:305:HG52NDSX5:1:2114:27661:9439/1	60	-
chr1	197584451	197584452	A00252:305:HG52NDSX5:1:1116:11460:6277/1	60	-
chr1	197595133	197595134	A00252:305:HG52NDSX5:2:1258:22263:1031/1	60	+
chr1	197612312	197612313	A00252:305:HG52NDSX5:1:1423:17146:19225/1	60	+
chr1	197640309	197640310	A00252:305:HG52NDSX5:1:1513:3188:17347	60	-
chr1	197653569	197653570	A00252:305:HG52NDSX5:1:1636:23330:21230/1	60	-
chr1	197658101	197658102	A00252:305:HG52NDSX5:3:1447:27859:8343/1	60	-
chr1	197695117	197695118	A00252:305:HG52NDSX5:1:1422:26503:17456/1	60	-
chr1	197718808	197718809	A00252:305:HG52NDSX5:1:2265:17020:11898/1	60	-
chr1	198173295	198173296	A00252:305:HG52NDSX5:1:1338:18548:13730/1	60	+
chr1	198209657	198209658	A00252:305:HG52NDSX5:1:1102:26919:27226/1	60	-
chr1	198269937	198269938	A00252:305:HG52NDSX5:1:1271:10176:20431/1	60	+
chr1	198322275	198322276	A00252:305:HG52NDSX5:1:1522:18530:27070/1	60	+
chr1	198728964	198728965	A00252:305:HG52NDSX5:1:1565:4915:16485/1	60	+
chr1	198913471	198913472	A00252:305:HG52NDSX5:1:2537:29062:12680	60	-
chr1	199013966	199013967	A00252:305:HG52NDSX5:1:1125:29812:27101/1	60	-
chr1	199061284	199061285	A00252:305:HG52NDSX5:1:1144:16758:10848/1	60	-
chr1	199143013	199143014	A00252:305:HG52NDSX5:1:1118:25672:23531/1	60	-
chr1	199149284	199149285	A00252:305:HG52NDSX5:1:1232:14154:29606/1	60	-
chr1	199149947	199149948	A00252:305:HG52NDSX5:2:1611:5629:28432/1	60	+
chr1	199155138	199155139	A00252:305:HG52NDSX5:2:2377:6614:27853	60	+
chr1	199184253	199184254	A00252:305:HG52NDSX5:1:1346:25437:34992/1	60	-
chr1	199189190	199189191	A00252:305:HG52NDSX5:1:1152:3965:28181/1	60	-
chr1	199189262	199189263	A00252:305:HG52NDSX5:1:1513:2808:18161/1	60	+
chr1	199189424	199189425	A00252:305:HG52NDSX5:2:1657:27715:28354/1	60	+
chr1	199230757	199230758	A00252:305:HG52NDSX5:4:1203:14904:7983/1	60	-
chr1	199231938	199231939	A00252:305:HG52NDSX5:1:1517:6343:16830/1	60	-
chr1	199245978	199245979	A00252:305:HG52NDSX5:4:1273:2510:30890	60	-
chr1	199386358	199386359	A00252:305:HG52NDSX5:2:1505:22200:20181/1	60	-
chr1	199431055	199431056	A00252:305:HG52NDSX5:1:1119:9001:29982/1	60	+
chr1	199459902	199459903	A00252:305:HG52NDSX5:1:2418:19190:4194/1	60	+
chr1	199484476	199484477	A00252:305:HG52NDSX5:2:1150:13476:11992	60	-
chr1	199505904	199505905	A00252:305:HG52NDSX5:1:1377:18692:15045/1	60	+
chr1	199507334	199507335	A00252:305:HG52NDSX5:1:1229:6470:36996/1	60	-
chr1	200314149	200314150	A00252:305:HG52NDSX5:2:2568:3839:6324	60	-
chr1	200580112	200580113	A00252:305:HG52NDSX5:1:1257:25681:3944/1	60	-
chr1	200580593	200580594	A00252:305:HG52NDSX5:1:1421:10936:16799/1	60	-
chr1	200581210	200581211	A00252:305:HG52NDSX5:1:1142:27489:18286/1	60	-
chr1	200776792	200776793	A00252:305:HG52NDSX5:1:2329:20302:6339/1	60	-
chr1	200813547	200813548	A00252:305:HG52NDSX5:1:2540:31150:34084/1	60	-
chr1	200841194	200841195	A00252:305:HG52NDSX5:1:1130:10294:4601/1	60	+
chr1	201004812	201004813	A00252:305:HG52NDSX5:1:2178:26142:1172/1	60	+
chr1	201840864	201840865	A00252:305:HG52NDSX5:2:1307:21178:29121/1	60	-
chr1	201846171	201846172	A00252:305:HG52NDSX5:1:2663:26313:3317/1	60	-
chr1	201970536	201970537	A00252:305:HG52NDSX5:1:1630:12364:34585/1	60	-
chr1	202309503	202309504	A00252:305:HG52NDSX5:1:1139:3115:19695/1	60	+
chr1	202406034	202406035	A00252:305:HG52NDSX5:1:1547:19614:27508	60	+
chr1	202406035	202406036	A00252:305:HG52NDSX5:2:2538:24614:24831	60	+
chr1	202410846	202410847	A00252:305:HG52NDSX5:1:2432:22869:22404	60	-
chr1	202441601	202441602	A00252:305:HG52NDSX5:1:1350:24831:5290/1	60	-
chr1	202500657	202500658	A00252:305:HG52NDSX5:3:1559:17698:10848/1	60	-
chr1	202525983	202525984	A00252:305:HG52NDSX5:1:1212:2844:37012/1	60	+
chr1	202755155	202755156	A00252:305:HG52NDSX5:1:1268:29261:31814/1	60	-
chr1	202786034	202786035	A00252:305:HG52NDSX5:1:2609:3965:17315/1	60	+
chr1	203689634	203689635	A00252:305:HG52NDSX5:2:1618:26151:3850	60	+
chr1	203767533	203767534	A00252:305:HG52NDSX5:1:1267:19786:1877/1	60	+
chr1	203777815	203777816	A00252:305:HG52NDSX5:3:1447:1054:14184	60	+
chr1	203799634	203799635	A00252:305:HG52NDSX5:1:2353:30698:17049/1	60	+
chr1	203804898	203804899	A00252:305:HG52NDSX5:4:1672:22092:21183/1	60	+
chr1	203807947	203807948	A00252:305:HG52NDSX5:3:1364:17806:24533/1	60	-
chr1	203846267	203846268	A00252:305:HG52NDSX5:1:1162:20094:9017/1	60	+
chr1	203854478	203854479	A00252:305:HG52NDSX5:1:1178:23023:31720	60	-
chr1	204451652	204451653	A00252:305:HG52NDSX5:1:1156:15257:13980/1	60	-
chr1	204453448	204453449	A00252:305:HG52NDSX5:1:1562:6099:5760/1	60	-
chr1	204528035	204528036	A00252:305:HG52NDSX5:4:1606:10981:30373	60	+
chr1	204543074	204543075	A00252:305:HG52NDSX5:1:1201:19696:3411/1	60	+
chr1	204544051	204544052	A00252:305:HG52NDSX5:4:1464:31720:23077	60	-
chr1	204545389	204545390	A00252:305:HG52NDSX5:2:2517:3956:21715	60	-
chr1	205110710	205110711	A00252:305:HG52NDSX5:3:2438:5900:7294/1	60	+
chr1	205167642	205167643	A00252:305:HG52NDSX5:1:1148:3965:31031/1	60	+
chr1	205207322	205207323	A00252:305:HG52NDSX5:2:1129:29830:21590	60	+
chr1	205602227	205602228	A00252:305:HG52NDSX5:1:1552:3748:5666	60	-
chr1	206032245	206032246	A00252:305:HG52NDSX5:1:1455:26910:16501/1	60	-
chr1	206054175	206054176	A00252:305:HG52NDSX5:1:1372:15311:32268/1	60	+
chr1	206653385	206653386	A00252:305:HG52NDSX5:1:1552:29306:20556/1	60	+
chr1	206655487	206655488	A00252:305:HG52NDSX5:1:1211:19533:36385/1	60	+
chr1	206656675	206656676	A00252:305:HG52NDSX5:3:2442:31891:4085	60	-
chr1	207373642	207373643	A00252:305:HG52NDSX5:1:1618:4327:24706/1	60	+
chr1	207786592	207786593	A00252:305:HG52NDSX5:2:2230:29532:28808/1	60	-
chr1	207860347	207860348	A00252:305:HG52NDSX5:2:2222:30879:14857/1	60	+
chr1	209509666	209509667	A00252:305:HG52NDSX5:3:1236:2130:36025	60	-
chr1	210569516	210569517	A00252:305:HG52NDSX5:4:2411:27344:4225	60	+
chr1	211573126	211573127	A00252:305:HG52NDSX5:3:2161:16731:34100/1	60	+
chr1	211753272	211753273	A00252:305:HG52NDSX5:1:2266:12879:5822	60	-
chr1	211974791	211974792	A00252:305:HG52NDSX5:1:2242:21621:9659	60	+
chr1	211984407	211984408	A00252:305:HG52NDSX5:1:1241:9335:18724/1	60	+
chr1	211996846	211996847	A00252:305:HG52NDSX5:1:1152:2962:17143	60	+
chr1	212004318	212004319	A00252:305:HG52NDSX5:1:1173:10872:28588/1	60	+
chr1	212071438	212071439	A00252:305:HG52NDSX5:1:1108:21314:35274/1	60	+
chr1	212333905	212333906	A00252:305:HG52NDSX5:2:2514:31964:14763/1	60	-
chr1	212338831	212338832	A00252:305:HG52NDSX5:1:1148:13973:16986/1	60	+
chr1	212753010	212753011	A00252:305:HG52NDSX5:1:1130:4616:3443/1	60	-
chr1	212786870	212786871	A00252:305:HG52NDSX5:1:1170:6506:30326/1	60	+
chr1	212787559	212787560	A00252:305:HG52NDSX5:1:1518:30355:36714/1	60	-
chr1	212803619	212803620	A00252:305:HG52NDSX5:2:2403:6605:32910/1	60	-
chr1	212816077	212816078	A00252:305:HG52NDSX5:1:1403:26775:26725/1	60	+
chr1	212885231	212885232	A00252:305:HG52NDSX5:2:2127:8269:10175	60	-
chr1	213067940	213067941	A00252:305:HG52NDSX5:1:2322:6135:12618/1	60	-
chr1	213069122	213069123	A00252:305:HG52NDSX5:1:1360:13593:24251/1	60	-
chr1	213127539	213127540	A00252:305:HG52NDSX5:1:1308:25030:16877/1	60	+
chr1	213439038	213439039	A00252:305:HG52NDSX5:4:1638:4553:28573/1	60	+
chr1	213464721	213464722	A00252:305:HG52NDSX5:1:1504:5918:15029/1	60	+
chr1	214269833	214269834	A00252:305:HG52NDSX5:1:1249:26729:31751/1	60	+
chr1	214426616	214426617	A00252:305:HG52NDSX5:1:1411:20446:23030/1	60	+
chr1	215600510	215600511	A00252:305:HG52NDSX5:1:1570:11153:9189/1	60	-
chr1	215611597	215611598	A00252:305:HG52NDSX5:2:2647:29631:13260/1	60	-
chr1	215990985	215990986	A00252:305:HG52NDSX5:2:2302:1380:18818/1	60	+
chr1	216028854	216028855	A00252:305:HG52NDSX5:1:2347:29930:11083/1	60	+
chr1	216076790	216076791	A00252:305:HG52NDSX5:1:2444:6822:9549/1	60	+
chr1	216441110	216441111	A00252:305:HG52NDSX5:1:2554:14968:6997/1	60	-
chr1	216517627	216517628	A00252:305:HG52NDSX5:1:2208:4860:26193/1	60	-
chr1	216520899	216520900	A00252:305:HG52NDSX5:1:1517:16640:29935/1	60	+
chr1	216557252	216557253	A00252:305:HG52NDSX5:1:1405:11550:1485/1	60	-
chr1	216573891	216573892	A00252:305:HG52NDSX5:1:2261:31141:29684/1	60	-
chr1	216705501	216705502	A00252:305:HG52NDSX5:2:2405:12933:2159/1	60	+
chr1	216785025	216785026	A00252:305:HG52NDSX5:1:1568:9344:14857/1	60	+
chr1	216800084	216800085	A00252:305:HG52NDSX5:3:2405:4987:32456/1	60	+
chr1	216821993	216821994	A00252:305:HG52NDSX5:3:1160:20311:11553	60	+
chr1	216959315	216959316	A00252:305:HG52NDSX5:1:1135:4761:28087/1	60	+
chr1	217417960	217417961	A00252:305:HG52NDSX5:1:1164:10330:32972/1	60	-
chr1	217525834	217525835	A00252:305:HG52NDSX5:1:2448:10547:21512/1	60	-
chr1	217587295	217587296	A00252:305:HG52NDSX5:3:2115:6225:34381	60	-
chr1	217595117	217595118	A00252:305:HG52NDSX5:3:1351:15899:14591/1	60	+
chr1	217598700	217598701	A00252:305:HG52NDSX5:1:1132:25509:9439	60	+
chr1	217605434	217605435	A00252:305:HG52NDSX5:1:1120:16468:32863	60	+
chr1	217675355	217675356	A00252:305:HG52NDSX5:1:1543:10854:4758/1	60	-
chr1	217837927	217837928	A00252:305:HG52NDSX5:1:1112:9670:26381	60	+
chr1	218838133	218838134	A00252:305:HG52NDSX5:1:1109:10339:31861/1	60	-
chr1	218908842	218908843	A00252:305:HG52NDSX5:1:1576:25427:10833/1	60	+
chr1	218993704	218993705	A00252:305:HG52NDSX5:1:1170:4661:10598/1	60	-
chr1	219191951	219191952	A00252:305:HG52NDSX5:3:1109:15492:13166/1	60	+
chr1	219207114	219207115	A00252:305:HG52NDSX5:2:1238:17707:19351/1	60	+
chr1	220000576	220000577	A00252:305:HG52NDSX5:2:1320:4110:21699/1	60	+
chr1	220126534	220126535	A00252:305:HG52NDSX5:1:1458:16740:22185/1	60	+
chr1	220201072	220201073	A00252:305:HG52NDSX5:1:1237:5122:22200	60	-
chr1	220206104	220206105	A00252:305:HG52NDSX5:2:2212:6460:22670	60	+
chr1	220216641	220216642	A00252:305:HG52NDSX5:2:2617:23014:27884/1	60	-
chr1	220221950	220221951	A00252:305:HG52NDSX5:1:1265:4372:15170/1	60	-
chr1	220237823	220237824	A00252:305:HG52NDSX5:3:1203:17092:14747	60	-
chr1	220263079	220263080	A00252:305:HG52NDSX5:1:1111:2691:24471/1	60	+
chr1	221581308	221581309	A00252:305:HG52NDSX5:1:1205:25979:34053/1	60	-
chr1	221584485	221584486	A00252:305:HG52NDSX5:1:1529:8802:12226/1	60	-
chr1	221585417	221585418	A00252:305:HG52NDSX5:1:1665:20094:22921/1	60	-
chr1	221604373	221604374	A00252:305:HG52NDSX5:1:1118:26304:37027/1	60	+
chr1	221615384	221615385	A00252:305:HG52NDSX5:4:1238:21522:27398	60	+
chr1	221616688	221616689	A00252:305:HG52NDSX5:2:2373:23583:30373/1	60	+
chr1	221734390	221734391	A00252:305:HG52NDSX5:1:1616:27796:28432	60	-
chr1	222560851	222560852	A00252:305:HG52NDSX5:1:2536:15320:19257/1	60	-
chr1	222564510	222564511	A00252:305:HG52NDSX5:4:2456:16188:26866/1	60	+
chr1	222565584	222565585	A00252:305:HG52NDSX5:2:1346:17897:10661/1	60	+
chr1	222581870	222581871	A00252:305:HG52NDSX5:1:1261:8712:2300/1	60	-
chr1	222636972	222636973	A00252:305:HG52NDSX5:1:1222:19524:34366/1	60	+
chr1	222652386	222652387	A00252:305:HG52NDSX5:1:2539:6325:16767/1	60	-
chr1	222830535	222830536	A00252:305:HG52NDSX5:1:1309:23764:36448/1	60	+
chr1	222883793	222883794	A00252:305:HG52NDSX5:2:1677:13657:12023/1	60	-
chr1	222930581	222930582	A00252:305:HG52NDSX5:2:1238:1651:8954	60	+
chr1	222965682	222965683	A00252:305:HG52NDSX5:1:1142:25590:35853/1	60	+
chr1	223165022	223165023	A00252:305:HG52NDSX5:1:1101:3974:28667/1	60	+
chr1	223806921	223806922	A00252:305:HG52NDSX5:1:1319:4589:4053/1	60	+
chr1	224035420	224035421	A00252:305:HG52NDSX5:1:2516:26919:34491/1	60	+
chr1	224241438	224241439	A00252:305:HG52NDSX5:2:1669:9227:28494	60	-
chr1	224262992	224262993	A00252:305:HG52NDSX5:2:2159:20455:13056/1	60	-
chr1	224283780	224283781	A00252:305:HG52NDSX5:4:1569:5213:27273	60	-
chr1	224316988	224316989	A00252:305:HG52NDSX5:2:2636:27190:29074	60	+
chr1	224387678	224387679	A00252:305:HG52NDSX5:4:1143:2112:16986	60	-
chr1	224426868	224426869	A00252:305:HG52NDSX5:1:2232:17689:14716	60	-
chr1	224428546	224428547	A00252:305:HG52NDSX5:1:1565:26865:26725	60	-
chr1	224443887	224443888	A00252:305:HG52NDSX5:1:2546:4381:1564	60	+
chr1	224607705	224607706	A00252:305:HG52NDSX5:1:1259:5493:26913/1	60	-
chr1	225345820	225345821	A00252:305:HG52NDSX5:2:1336:7157:17769/1	60	-
chr1	225347836	225347837	A00252:305:HG52NDSX5:3:2312:27434:6010	60	+
chr1	225371104	225371105	A00252:305:HG52NDSX5:1:2211:7365:30279/1	60	+
chr1	225376064	225376065	A00252:305:HG52NDSX5:1:1472:24975:25050/1	60	+
chr1	225396785	225396786	A00252:305:HG52NDSX5:1:1214:20437:7983	60	+
chr1	225500921	225500922	A00252:305:HG52NDSX5:1:1159:15130:17926/1	60	+
chr1	225507607	225507608	A00252:305:HG52NDSX5:1:1111:16351:3161	60	-
chr1	225514503	225514504	A00252:305:HG52NDSX5:2:2456:29225:25207/1	60	+
chr1	225563783	225563784	A00252:305:HG52NDSX5:1:1171:9200:25003	60	+
chr1	225602760	225602761	A00252:305:HG52NDSX5:1:2108:26720:10817	60	+
chr1	225804396	225804397	A00252:305:HG52NDSX5:1:1631:22987:22357/1	60	-
chr1	225986520	225986521	A00252:305:HG52NDSX5:1:1256:10366:19883/1	60	-
chr1	226155679	226155680	A00252:305:HG52NDSX5:1:2305:23918:21903/1	60	+
chr1	226158237	226158238	A00252:305:HG52NDSX5:1:1576:4616:17942/1	60	+
chr1	226230455	226230456	A00252:305:HG52NDSX5:4:1260:8730:34147/1	60	-
chr1	226237241	226237242	A00252:305:HG52NDSX5:1:1372:21296:19116	60	-
chr1	226239525	226239526	A00252:305:HG52NDSX5:1:1667:27254:31093/1	60	+
chr1	226247475	226247476	A00252:305:HG52NDSX5:1:1129:13214:12571/1	60	+
chr1	226262497	226262498	A00252:305:HG52NDSX5:1:1414:14940:33129/1	60	+
chr1	226281329	226281330	A00252:305:HG52NDSX5:1:2405:31250:6230/1	60	+
chr1	226284991	226284992	A00252:305:HG52NDSX5:1:1161:13738:28322/1	60	+
chr1	226288411	226288412	A00252:305:HG52NDSX5:1:1173:5059:5306/1	60	-
chr1	226289280	226289281	A00252:305:HG52NDSX5:1:1231:18954:28745/1	60	+
chr1	226298845	226298846	A00252:305:HG52NDSX5:1:1163:5936:31720/1	60	+
chr1	226377508	226377509	A00252:305:HG52NDSX5:1:1625:10999:34225/1	60	-
chr1	226395666	226395667	A00252:305:HG52NDSX5:1:1234:5204:35086/1	60	+
chr1	226668200	226668201	A00252:305:HG52NDSX5:1:2116:20591:21590/1	60	+
chr1	226668924	226668925	A00252:305:HG52NDSX5:1:1132:17282:27602/1	60	+
chr1	226668956	226668957	A00252:305:HG52NDSX5:1:1409:19813:15045/1	60	+
chr1	226683975	226683976	A00252:305:HG52NDSX5:1:1137:13376:30827/1	60	-
chr1	226687509	226687510	A00252:305:HG52NDSX5:1:2149:30156:28354/1	60	-
chr1	226689279	226689280	A00252:305:HG52NDSX5:1:1609:9570:24831/1	60	+
chr1	226728702	226728703	A00252:305:HG52NDSX5:4:1306:16206:6511	60	-
chr1	226731040	226731041	A00252:305:HG52NDSX5:2:1116:18891:23907/1	60	+
chr1	226731571	226731572	A00252:305:HG52NDSX5:1:1335:19009:33724/1	60	-
chr1	226733918	226733919	A00252:305:HG52NDSX5:3:2221:30201:14935	60	-
chr1	226750574	226750575	A00252:305:HG52NDSX5:3:2551:7374:36620/1	60	-
chr1	226768774	226768775	A00252:305:HG52NDSX5:4:2655:29686:32111	60	-
chr1	226770722	226770723	A00252:305:HG52NDSX5:2:1573:28673:1673	60	-
chr1	226775528	226775529	A00252:305:HG52NDSX5:3:1123:24777:4194	60	-
chr1	226788437	226788438	A00252:305:HG52NDSX5:2:1332:20202:27398/1	60	+
chr1	226793226	226793227	A00252:305:HG52NDSX5:1:1126:14832:30718/1	60	+
chr1	226793956	226793957	A00252:305:HG52NDSX5:3:2527:20021:1532/1	60	-
chr1	227570258	227570259	A00252:305:HG52NDSX5:4:1139:19388:16658/1	60	+
chr1	227586298	227586299	A00252:305:HG52NDSX5:1:2406:8703:11177/1	60	+
chr1	228086142	228086143	A00252:305:HG52NDSX5:1:1254:21594:4820/1	60	-
chr1	228087467	228087468	A00252:305:HG52NDSX5:3:2563:13051:13917	60	-
chr1	228104987	228104988	A00252:305:HG52NDSX5:3:1650:28745:16767	60	-
chr1	228168161	228168162	A00252:305:HG52NDSX5:1:1355:18069:25113/1	60	-
chr1	228169602	228169603	A00252:305:HG52NDSX5:4:1315:31891:14951/1	60	-
chr1	228178522	228178523	A00252:305:HG52NDSX5:2:2247:23185:28526	60	-
chr1	228201364	228201365	A00252:305:HG52NDSX5:1:1270:5638:15984/1	60	+
chr1	228229506	228229507	A00252:305:HG52NDSX5:2:1442:28456:33270	60	+
chr1	228229761	228229762	A00252:305:HG52NDSX5:2:2573:31593:24361/1	60	+
chr1	228230260	228230261	A00252:305:HG52NDSX5:1:2261:17101:32487/1	60	-
chr1	228230353	228230354	A00252:305:HG52NDSX5:4:2423:18475:10097/1	60	-
chr1	228230593	228230594	A00252:305:HG52NDSX5:4:1608:28203:34178/1	60	+
chr1	228231308	228231309	A00252:305:HG52NDSX5:2:1124:30499:16391/1	60	-
chr1	228231652	228231653	A00252:305:HG52NDSX5:1:1232:17110:16157/1	60	-
chr1	228231843	228231844	A00252:305:HG52NDSX5:1:2465:6334:4413/1	60	+
chr1	228232405	228232406	A00252:305:HG52NDSX5:1:1540:3106:19617/1	60	+
chr1	228233741	228233742	A00252:305:HG52NDSX5:1:1314:2202:15890/1	60	+
chr1	228236120	228236121	A00252:305:HG52NDSX5:1:1171:17228:5807/1	60	+
chr1	228241991	228241992	A00252:305:HG52NDSX5:2:2450:24487:23077/1	60	+
chr1	228247004	228247005	A00252:305:HG52NDSX5:2:2163:9860:28870	60	-
chr1	228254396	228254397	A00252:305:HG52NDSX5:2:2356:30246:30044/1	60	+
chr1	228254649	228254650	A00252:305:HG52NDSX5:1:2267:32904:33395/1	60	+
chr1	228255476	228255477	A00252:305:HG52NDSX5:2:1437:23836:3004/1	60	+
chr1	228255998	228255999	A00252:305:HG52NDSX5:1:1106:16893:26584/1	60	+
chr1	228262527	228262528	A00252:305:HG52NDSX5:1:1214:23583:13683	60	-
chr1	228266319	228266320	A00252:305:HG52NDSX5:4:1126:25753:36010/1	60	+
chr1	228267398	228267399	A00252:305:HG52NDSX5:1:1475:9878:7827/1	60	-
chr1	228269301	228269302	A00252:305:HG52NDSX5:1:1171:18765:15671/1	60	-
chr1	228283232	228283233	A00252:305:HG52NDSX5:1:1101:15519:28150	60	+
chr1	228285914	228285915	A00252:305:HG52NDSX5:1:1122:13593:3051/1	60	+
chr1	228301145	228301146	A00252:305:HG52NDSX5:1:1304:10104:28166/1	60	+
chr1	228302302	228302303	A00252:305:HG52NDSX5:1:1358:21730:32393/1	60	-
chr1	228323022	228323023	A00252:305:HG52NDSX5:1:1227:8856:32174/1	60	-
chr1	228324781	228324782	A00252:305:HG52NDSX5:1:1349:9390:29403/1	60	+
chr1	228324823	228324824	A00252:305:HG52NDSX5:1:1118:14064:9471/1	60	+
chr1	228324879	228324880	A00252:305:HG52NDSX5:4:2214:15112:5995/1	60	-
chr1	228324880	228324881	A00252:305:HG52NDSX5:1:1372:15908:5650/1	60	-
chr1	228324985	228324986	A00252:305:HG52NDSX5:3:2223:30463:1485	60	-
chr1	228325227	228325228	A00252:305:HG52NDSX5:2:1371:20320:29637/1	60	-
chr1	228325495	228325496	A00252:305:HG52NDSX5:1:1504:23809:7717/1	60	-
chr1	228326152	228326153	A00252:305:HG52NDSX5:2:1156:28456:18928/1	60	-
chr1	228326335	228326336	A00252:305:HG52NDSX5:1:2574:4309:34037/1	60	+
chr1	228326986	228326987	A00252:305:HG52NDSX5:1:1320:16857:28651/1	60	+
chr1	228328097	228328098	A00252:305:HG52NDSX5:1:1611:30364:16783/1	60	+
chr1	228330089	228330090	A00252:305:HG52NDSX5:1:1247:25473:36871/1	60	+
chr1	228398250	228398251	A00252:305:HG52NDSX5:4:2631:6442:4695	60	+
chr1	228404706	228404707	A00252:305:HG52NDSX5:2:2242:9408:9204/1	60	-
chr1	228423473	228423474	A00252:305:HG52NDSX5:4:1518:8440:6183/1	60	-
chr1	228489170	228489171	A00252:305:HG52NDSX5:2:2624:15899:30655	60	+
chr1	228489706	228489707	A00252:305:HG52NDSX5:1:1536:20500:2550/1	60	-
chr1	228489958	228489959	A00252:305:HG52NDSX5:1:1208:23647:10598/1	60	+
chr1	228490145	228490146	A00252:305:HG52NDSX5:2:1551:26684:26913	60	-
chr1	228491093	228491094	A00252:305:HG52NDSX5:1:1259:22092:13886/1	60	+
chr1	228491480	228491481	A00252:305:HG52NDSX5:3:2314:27181:11334/1	60	-
chr1	228491795	228491796	A00252:305:HG52NDSX5:3:1362:14443:18521/1	60	+
chr1	228493446	228493447	A00252:305:HG52NDSX5:2:2113:8422:21120	60	-
chr1	228493448	228493449	A00252:305:HG52NDSX5:1:2570:21576:30311	60	-
chr1	228493928	228493929	A00252:305:HG52NDSX5:2:2241:17725:27179	60	-
chr1	228497025	228497026	A00252:305:HG52NDSX5:1:1256:19334:22294/1	60	+
chr1	228497458	228497459	A00252:305:HG52NDSX5:1:1144:28420:15515/1	60	+
chr1	228504519	228504520	A00252:305:HG52NDSX5:1:1473:8947:33833/1	60	-
chr1	228649808	228649809	A00252:305:HG52NDSX5:1:1246:18304:28056/1	60	-
chr1	228652400	228652401	A00252:305:HG52NDSX5:2:1563:20401:3975/1	60	-
chr1	228652756	228652757	A00252:305:HG52NDSX5:2:2214:1597:34632/1	60	+
chr1	228656899	228656900	A00252:305:HG52NDSX5:3:2470:11062:23343	60	-
chr1	228671740	228671741	A00252:305:HG52NDSX5:2:2236:18882:33536/1	60	+
chr1	228675759	228675760	A00252:305:HG52NDSX5:2:2302:26829:10285/1	60	-
chr1	228685040	228685041	A00252:305:HG52NDSX5:3:2630:8359:18317/1	60	+
chr1	228697864	228697865	A00252:305:HG52NDSX5:1:1154:14317:6151/1	60	+
chr1	228836212	228836213	A00252:305:HG52NDSX5:3:2353:28628:31187	60	-
chr1	229254649	229254650	A00252:305:HG52NDSX5:2:2173:23565:7670	60	-
chr1	229278485	229278486	A00252:305:HG52NDSX5:1:1129:20555:30013/1	60	+
chr1	229279196	229279197	A00252:305:HG52NDSX5:1:1241:12138:23703/1	60	-
chr1	229279829	229279830	A00252:305:HG52NDSX5:1:1213:12979:5024/1	60	-
chr1	229282412	229282413	A00252:305:HG52NDSX5:4:2227:10791:14168/1	60	+
chr1	229284634	229284635	A00252:305:HG52NDSX5:1:2318:24270:35884	60	-
chr1	229285685	229285686	A00252:305:HG52NDSX5:1:1349:24957:26804/1	60	+
chr1	229286324	229286325	A00252:305:HG52NDSX5:2:2344:13774:7341/1	60	+
chr1	229286836	229286837	A00252:305:HG52NDSX5:2:1449:29550:27524/1	60	-
chr1	229288551	229288552	A00252:305:HG52NDSX5:2:2273:15582:6590/1	60	-
chr1	229289617	229289618	A00252:305:HG52NDSX5:1:1562:20862:34334	60	-
chr1	229290896	229290897	A00252:305:HG52NDSX5:1:1350:27091:5321/1	60	-
chr1	229290937	229290938	A00252:305:HG52NDSX5:1:2366:14479:15327/1	60	+
chr1	229298282	229298283	A00252:305:HG52NDSX5:4:1325:14742:35571	60	-
chr1	229298454	229298455	A00252:305:HG52NDSX5:1:1413:10728:35415/1	60	+
chr1	229299314	229299315	A00252:305:HG52NDSX5:1:1568:20302:28667/1	60	-
chr1	229301476	229301477	A00252:305:HG52NDSX5:1:2231:9607:9111/1	60	+
chr1	229304409	229304410	A00252:305:HG52NDSX5:1:1418:5556:14184/1	60	+
chr1	229304943	229304944	A00252:305:HG52NDSX5:1:2103:16767:35509/1	60	-
chr1	229305778	229305779	A00252:305:HG52NDSX5:4:1468:5963:32205/1	60	+
chr1	229306098	229306099	A00252:305:HG52NDSX5:1:1430:11062:24784/1	60	-
chr1	229307528	229307529	A00252:305:HG52NDSX5:3:1659:23375:24064/1	60	+
chr1	229315125	229315126	A00252:305:HG52NDSX5:1:2260:13919:32236/1	60	-
chr1	229321395	229321396	A00252:305:HG52NDSX5:1:1264:11288:2159/1	60	-
chr1	229321576	229321577	A00252:305:HG52NDSX5:1:1624:24867:4069/1	60	-
chr1	229322525	229322526	A00252:305:HG52NDSX5:2:1653:29613:25254/1	60	+
chr1	229323085	229323086	A00252:305:HG52NDSX5:1:1211:14570:31579/1	60	+
chr1	229325521	229325522	A00252:305:HG52NDSX5:3:2419:24659:24659	60	-
chr1	229446055	229446056	A00252:305:HG52NDSX5:2:1253:4128:22858	60	-
chr1	229450281	229450282	A00252:305:HG52NDSX5:2:2164:27344:36824	60	-
chr1	229451730	229451731	A00252:305:HG52NDSX5:1:1145:17653:21324/1	60	-
chr1	229457191	229457192	A00252:305:HG52NDSX5:3:2270:16559:8500	60	-
chr1	229458752	229458753	A00252:305:HG52NDSX5:2:1127:21332:27038	60	-
chr1	229460830	229460831	A00252:305:HG52NDSX5:2:1135:2826:25081/1	60	+
chr1	229461709	229461710	A00252:305:HG52NDSX5:1:1164:28447:35916/1	60	+
chr1	229466318	229466319	A00252:305:HG52NDSX5:1:1206:9598:20369/1	60	-
chr1	229466949	229466950	A00252:305:HG52NDSX5:2:1377:28953:5603/1	60	+
chr1	229475369	229475370	A00252:305:HG52NDSX5:1:1144:14516:13667/1	60	+
chr1	229476219	229476220	A00252:305:HG52NDSX5:1:2573:6596:28510/1	60	+
chr1	229476900	229476901	A00252:305:HG52NDSX5:4:2203:7735:7247	60	+
chr1	229493062	229493063	A00252:305:HG52NDSX5:1:1125:21133:13416/1	60	+
chr1	229495630	229495631	A00252:305:HG52NDSX5:1:2302:17933:10441/1	60	-
chr1	229500875	229500876	A00252:305:HG52NDSX5:1:1160:7726:10207/1	60	-
chr1	229502772	229502773	A00252:305:HG52NDSX5:1:1544:7265:14763/1	60	+
chr1	229504213	229504214	A00252:305:HG52NDSX5:1:1249:24451:34788/1	60	-
chr1	229505769	229505770	A00252:305:HG52NDSX5:1:1260:28863:2378	60	-
chr1	229518389	229518390	A00252:305:HG52NDSX5:3:1440:17535:23343	60	-
chr1	229536107	229536108	A00252:305:HG52NDSX5:1:1162:17779:21793/1	60	-
chr1	229538234	229538235	A00252:305:HG52NDSX5:1:1629:14461:17268/1	60	+
chr1	229539797	229539798	A00252:305:HG52NDSX5:1:1116:6632:32236/1	60	-
chr1	229541726	229541727	A00252:305:HG52NDSX5:1:2329:21242:32581/1	60	+
chr1	229544286	229544287	A00252:305:HG52NDSX5:1:1149:3197:25755	60	+
chr1	229546397	229546398	A00252:305:HG52NDSX5:1:2205:18593:29277	60	-
chr1	229548222	229548223	A00252:305:HG52NDSX5:1:1109:16649:19742/1	60	+
chr1	229606636	229606637	A00252:305:HG52NDSX5:1:1105:15709:34147/1	60	+
chr1	229607727	229607728	A00252:305:HG52NDSX5:1:1569:12201:33082/1	60	-
chr1	229613873	229613874	A00252:305:HG52NDSX5:1:1230:15176:27211/1	60	-
chr1	229621286	229621287	A00252:305:HG52NDSX5:4:1133:11315:15608/1	60	+
chr1	230106986	230106987	A00252:305:HG52NDSX5:1:1303:1967:2926	60	-
chr1	230157902	230157903	A00252:305:HG52NDSX5:1:1568:28284:3035/1	60	-
chr1	230181973	230181974	A00252:305:HG52NDSX5:1:1525:15311:10629/1	60	-
chr1	230203976	230203977	A00252:305:HG52NDSX5:1:1240:21703:1720/1	60	-
chr1	230212902	230212903	A00252:305:HG52NDSX5:1:1512:7726:31469/1	60	+
chr1	230219890	230219891	A00252:305:HG52NDSX5:1:1124:19551:8234/1	60	-
chr1	230238844	230238845	A00252:305:HG52NDSX5:1:1132:28926:34084	60	-
chr1	230254081	230254082	A00252:305:HG52NDSX5:4:1102:11171:26600/1	60	-
chr1	230258682	230258683	A00252:305:HG52NDSX5:1:1675:26892:23046/1	60	+
chr1	230847650	230847651	A00252:305:HG52NDSX5:2:2374:19054:9596/1	60	-
chr1	230893339	230893340	A00252:305:HG52NDSX5:2:1326:19443:5666/1	60	-
chr1	230934543	230934544	A00252:305:HG52NDSX5:2:1645:16007:12649	60	-
chr1	230942146	230942147	A00252:305:HG52NDSX5:3:2502:6876:13620/1	60	-
chr1	230985745	230985746	A00252:305:HG52NDSX5:1:1177:7247:13479	60	+
chr1	231327968	231327969	A00252:305:HG52NDSX5:4:2610:2980:14450	60	+
chr1	231378671	231378672	A00252:305:HG52NDSX5:1:1244:26160:4085/1	60	-
chr1	231406162	231406163	A00252:305:HG52NDSX5:1:1108:18078:13949/1	60	-
chr1	231409951	231409952	A00252:305:HG52NDSX5:2:1202:2031:8954/1	60	+
chr1	231427350	231427351	A00252:305:HG52NDSX5:2:2449:14425:12038/1	60	+
chr1	231536656	231536657	A00252:305:HG52NDSX5:1:2224:28546:23249	60	-
chr1	231540729	231540730	A00252:305:HG52NDSX5:2:1150:25898:9079/1	60	+
chr1	231543748	231543749	A00252:305:HG52NDSX5:1:1469:26838:26835/1	60	-
chr1	231549790	231549791	A00252:305:HG52NDSX5:3:1122:7419:35133/1	60	-
chr1	231563115	231563116	A00252:305:HG52NDSX5:2:2119:30400:16219	60	-
chr1	231565756	231565757	A00252:305:HG52NDSX5:2:1223:13178:22091/1	60	+
chr1	231566288	231566289	A00252:305:HG52NDSX5:2:2546:30526:18568	60	-
chr1	231705684	231705685	A00252:305:HG52NDSX5:3:2621:4029:14512	60	-
chr1	231814249	231814250	A00252:305:HG52NDSX5:1:2128:17119:11788	60	-
chr1	231817466	231817467	A00252:305:HG52NDSX5:1:1142:8350:29356/1	60	+
chr1	231975899	231975900	A00252:305:HG52NDSX5:1:1555:26404:2566/1	60	-
chr1	231980851	231980852	A00252:305:HG52NDSX5:1:1376:30129:24893/1	60	-
chr1	232000285	232000286	A00252:305:HG52NDSX5:1:1230:25201:11099/1	60	-
chr1	232440846	232440847	A00252:305:HG52NDSX5:1:1147:13892:5979/1	60	+
chr1	232491971	232491972	A00252:305:HG52NDSX5:2:2218:3143:13197	60	-
chr1	232535787	232535788	A00252:305:HG52NDSX5:1:1253:25771:23891/1	60	-
chr1	232811698	232811699	A00252:305:HG52NDSX5:1:2542:25048:2597/1	60	+
chr1	232850260	232850261	A00252:305:HG52NDSX5:1:1150:18747:7247/1	60	+
chr1	232916863	232916864	A00252:305:HG52NDSX5:3:2629:19289:29074	60	+
chr1	232934312	232934313	A00252:305:HG52NDSX5:1:1147:19063:32409/1	60	-
chr1	232961352	232961353	A00252:305:HG52NDSX5:1:1626:24316:26256/1	60	+
chr1	233123219	233123220	A00252:305:HG52NDSX5:1:1254:14208:20306	60	-
chr1	233150980	233150981	A00252:305:HG52NDSX5:3:2523:30870:17127	60	-
chr1	233168552	233168553	A00252:305:HG52NDSX5:1:1670:2329:35180/1	60	-
chr1	233216017	233216018	A00252:305:HG52NDSX5:1:1644:8974:31970/1	60	+
chr1	233232393	233232394	A00252:305:HG52NDSX5:3:1666:31186:21465	60	-
chr1	233255891	233255892	A00252:305:HG52NDSX5:2:2562:13657:10802	60	+
chr1	234106398	234106399	A00252:305:HG52NDSX5:2:2632:19407:32252/1	60	+
chr1	234411290	234411291	A00252:305:HG52NDSX5:2:2177:15022:35305/1	60	+
chr1	235176579	235176580	A00252:305:HG52NDSX5:2:2517:25247:21668	60	-
chr1	235213871	235213872	A00252:305:HG52NDSX5:1:1437:11171:10786/1	60	+
chr1	235217432	235217433	A00252:305:HG52NDSX5:3:1549:8793:13213	60	-
chr1	235219360	235219361	A00252:305:HG52NDSX5:1:1255:5041:37059/1	60	+
chr1	235225979	235225980	A00252:305:HG52NDSX5:1:2127:25147:14011	60	-
chr1	235244463	235244464	A00252:305:HG52NDSX5:1:1516:13575:23281/1	60	+
chr1	235244793	235244794	A00252:305:HG52NDSX5:4:1528:21712:32080	60	-
chr1	235252947	235252948	A00252:305:HG52NDSX5:1:2368:11849:3161	60	-
chr1	235256575	235256576	A00252:305:HG52NDSX5:1:1247:11541:6605/1	60	-
chr1	235262830	235262831	A00252:305:HG52NDSX5:1:1144:14552:5650/1	60	+
chr1	235340776	235340777	A00252:305:HG52NDSX5:2:2215:12816:24001/1	60	+
chr1	235488730	235488731	A00252:305:HG52NDSX5:3:2119:25816:16924	60	-
chr1	235714808	235714809	A00252:305:HG52NDSX5:2:2119:18367:27696	60	+
chr1	235748717	235748718	A00252:305:HG52NDSX5:1:1125:19759:28291/1	60	-
chr1	236582867	236582868	A00252:305:HG52NDSX5:1:1212:9037:18270/1	60	+
chr1	236839238	236839239	A00252:305:HG52NDSX5:4:1610:1235:28682/1	60	-
chr1	237486221	237486222	A00252:305:HG52NDSX5:4:1316:19868:15796/1	60	+
chr1	237553477	237553478	A00252:305:HG52NDSX5:1:1332:8947:26757/1	60	-
chr1	237614306	237614307	A00252:305:HG52NDSX5:1:1313:10899:33959/1	60	+
chr1	237627645	237627646	A00252:305:HG52NDSX5:1:1547:18837:26318/1	60	+
chr1	237630284	237630285	A00252:305:HG52NDSX5:1:1257:17173:17268/1	60	+
chr1	237674382	237674383	A00252:305:HG52NDSX5:1:1348:4444:28886/1	60	+
chr1	237812226	237812227	A00252:305:HG52NDSX5:1:1514:15826:26897/1	60	+
chr1	239360279	239360280	A00252:305:HG52NDSX5:1:2554:25771:8046	60	-
chr1	239635609	239635610	A00252:305:HG52NDSX5:1:2327:7301:20588/1	60	+
chr1	239730006	239730007	A00252:305:HG52NDSX5:1:2260:3287:33019/1	60	+
chr1	239743158	239743159	A00252:305:HG52NDSX5:1:1178:9281:25175/1	60	-
chr1	239765633	239765634	A00252:305:HG52NDSX5:1:2345:18954:16783/1	60	+
chr1	239879606	239879607	A00252:305:HG52NDSX5:4:1547:26955:27759	60	-
chr1	241514628	241514629	A00252:305:HG52NDSX5:1:2232:2844:1532/1	60	-
chr1	241515738	241515739	A00252:305:HG52NDSX5:1:1222:15691:12727/1	60	-
chr1	241841001	241841002	A00252:305:HG52NDSX5:1:1410:13973:34084/1	60	-
chr1	242501945	242501946	A00252:305:HG52NDSX5:1:1362:5918:5134	60	+
chr1	244430476	244430477	A00252:305:HG52NDSX5:1:1112:7419:22388/1	60	-
chr1	244678952	244678953	A00252:305:HG52NDSX5:1:1117:20528:13589/1	60	-
chr1	244684766	244684767	A00252:305:HG52NDSX5:1:2414:15835:29669	60	-
chr1	244687933	244687934	A00252:305:HG52NDSX5:1:2104:27661:3082/1	60	+
chr1	244700037	244700038	A00252:305:HG52NDSX5:1:1111:24921:15718/1	60	-
chr1	244846005	244846006	A00252:305:HG52NDSX5:1:1564:9579:28260/1	60	+
chr1	244919983	244919984	A00252:305:HG52NDSX5:1:2132:6885:17644/1	60	+
chr1	244986521	244986522	A00252:305:HG52NDSX5:1:1252:23421:11929/1	60	+
chr1	245041956	245041957	A00252:305:HG52NDSX5:3:1239:26277:24079/1	60	+
chr1	245786602	245786603	A00252:305:HG52NDSX5:1:2152:21314:32675/1	60	+
chr1	245903111	245903112	A00252:305:HG52NDSX5:4:1664:17020:32377	60	+
chr1	246124772	246124773	A00252:305:HG52NDSX5:3:2631:18900:29371	60	-
chr1	246170395	246170396	A00252:305:HG52NDSX5:2:1511:23845:20870	60	+
chr1	246267724	246267725	A00252:305:HG52NDSX5:1:1338:10637:20290/1	60	-
chr1	246307930	246307931	A00252:305:HG52NDSX5:1:1205:13078:28307/1	60	+
chr1	246648582	246648583	A00252:305:HG52NDSX5:1:1662:18358:18161/1	60	+
chr1	246661154	246661155	A00252:305:HG52NDSX5:3:1114:6153:16219/1	60	-
chr1	246721821	246721822	A00252:305:HG52NDSX5:4:1207:25328:4586/1	60	+
chr1	246846483	246846484	A00252:305:HG52NDSX5:1:2464:4255:29528	60	-
chr1	246886981	246886982	A00252:305:HG52NDSX5:1:1449:29884:5995/1	60	+
chr1	246915368	246915369	A00252:305:HG52NDSX5:4:1302:18421:24784/1	60	+
chr1	246915369	246915370	A00252:305:HG52NDSX5:2:2333:26838:6856/1	60	+
chr1	246920698	246920699	A00252:305:HG52NDSX5:4:2103:7328:14559	60	+
chr1	247168124	247168125	A00252:305:HG52NDSX5:4:2147:6623:29778/1	60	-
chr1	247572150	247572151	A00252:305:HG52NDSX5:2:2243:4661:25191	60	+
chr1	248910782	248910783	A00252:305:HG52NDSX5:2:2538:26169:19852/1	60	+
chr10	62776	62777	A00252:305:HG52NDSX5:1:1419:19180:35587/1	60	-
chr10	213319	213320	A00252:305:HG52NDSX5:1:1426:14606:27978/1	60	+
chr10	216927	216928	A00252:305:HG52NDSX5:1:1420:16450:4993/1	60	-
chr10	853165	853166	A00252:305:HG52NDSX5:2:1603:12689:36902/1	60	+
chr10	855198	855199	A00252:305:HG52NDSX5:3:2631:10212:34303	60	-
chr10	881159	881160	A00252:305:HG52NDSX5:1:1528:14009:36777/1	60	-
chr10	894547	894548	A00252:305:HG52NDSX5:1:1420:25834:14920/1	60	+
chr10	1053366	1053367	A00252:305:HG52NDSX5:2:1231:27073:7701	60	-
chr10	1081563	1081564	A00252:305:HG52NDSX5:1:2134:29351:26647	60	-
chr10	1140364	1140365	A00252:305:HG52NDSX5:2:1346:1524:28526/1	60	+
chr10	1140365	1140366	A00252:305:HG52NDSX5:1:1568:30074:25363	60	+
chr10	2877402	2877403	A00252:305:HG52NDSX5:1:1578:6867:3396/1	60	-
chr10	3505995	3505996	A00252:305:HG52NDSX5:1:2166:12138:14841/1	60	-
chr10	3564606	3564607	A00252:305:HG52NDSX5:1:2164:8956:14747/1	60	+
chr10	3781104	3781105	A00252:305:HG52NDSX5:1:1125:18448:2942/1	60	-
chr10	4881690	4881691	A00252:305:HG52NDSX5:2:1556:14796:7482	60	-
chr10	5304943	5304944	A00252:305:HG52NDSX5:1:1219:24108:12493/1	60	+
chr10	5428239	5428240	A00252:305:HG52NDSX5:1:1273:22227:20635/1	60	+
chr10	6501187	6501188	A00252:305:HG52NDSX5:2:1246:31259:15890/1	60	+
chr10	6503058	6503059	A00252:305:HG52NDSX5:1:1302:20365:5509	60	+
chr10	6523260	6523261	A00252:305:HG52NDSX5:1:1460:22137:13495/1	60	+
chr10	6922960	6922961	A00252:305:HG52NDSX5:1:1451:1687:15060/1	60	-
chr10	6963880	6963881	A00252:305:HG52NDSX5:1:1106:10086:30984/1	60	-
chr10	6982476	6982477	A00252:305:HG52NDSX5:1:1168:9118:28902/1	60	+
chr10	7022778	7022779	A00252:305:HG52NDSX5:2:2170:23339:1141/1	60	+
chr10	7022779	7022780	A00252:305:HG52NDSX5:2:2650:8811:8015	60	+
chr10	7322230	7322231	A00252:305:HG52NDSX5:2:2165:15781:16892/1	60	+
chr10	7780712	7780713	A00252:305:HG52NDSX5:1:1678:6189:12806/1	60	+
chr10	7869047	7869048	A00252:305:HG52NDSX5:3:2501:16523:19147	60	-
chr10	8232205	8232206	A00252:305:HG52NDSX5:1:1151:26377:33364/1	60	+
chr10	8317464	8317465	A00252:305:HG52NDSX5:1:1407:6786:12774	60	-
chr10	8549163	8549164	A00252:305:HG52NDSX5:4:2571:25934:6230/1	60	-
chr10	8698548	8698549	A00252:305:HG52NDSX5:2:2557:24523:30592/1	60	+
chr10	8859484	8859485	A00252:305:HG52NDSX5:1:1141:3983:11303	60	+
chr10	9076975	9076976	A00252:305:HG52NDSX5:1:1121:16360:5744/1	60	+
chr10	9192257	9192258	A00252:305:HG52NDSX5:1:1175:25292:21308/1	60	-
chr10	9249339	9249340	A00252:305:HG52NDSX5:4:1648:26883:5682/1	60	+
chr10	10022352	10022353	A00252:305:HG52NDSX5:1:1139:2094:3239/1	60	-
chr10	11119126	11119127	A00252:305:HG52NDSX5:2:2405:23637:27806/1	60	+
chr10	11174878	11174879	A00252:305:HG52NDSX5:1:1133:19551:36636/1	60	-
chr10	11187705	11187706	A00252:305:HG52NDSX5:1:1670:16405:22420/1	60	+
chr10	11187706	11187707	A00252:305:HG52NDSX5:1:2104:21314:3709	60	+
chr10	11510479	11510480	A00252:305:HG52NDSX5:4:1647:9118:10207/1	60	-
chr10	11518868	11518869	A00252:305:HG52NDSX5:1:1144:4164:16344/1	60	-
chr10	11555177	11555178	A00252:305:HG52NDSX5:3:2262:20618:16752/1	60	-
chr10	11588949	11588950	A00252:305:HG52NDSX5:1:1561:16740:10661/1	60	+
chr10	11599435	11599436	A00252:305:HG52NDSX5:1:1175:10845:29637/1	60	+
chr10	11941870	11941871	A00252:305:HG52NDSX5:1:2669:32560:22216/1	60	+
chr10	11992436	11992437	A00252:305:HG52NDSX5:1:1365:6017:1172/1	60	-
chr10	12160587	12160588	A00252:305:HG52NDSX5:1:1233:4851:25363/1	60	+
chr10	12380170	12380171	A00252:305:HG52NDSX5:4:1369:5493:10567/1	60	+
chr10	12795719	12795720	A00252:305:HG52NDSX5:2:1350:16640:1626/1	60	+
chr10	13120710	13120711	A00252:305:HG52NDSX5:1:1656:13964:34194	60	-
chr10	13857087	13857088	A00252:305:HG52NDSX5:1:1651:19488:22780/1	60	+
chr10	14597577	14597578	A00252:305:HG52NDSX5:1:1162:18620:32299/1	60	-
chr10	14905673	14905674	A00252:305:HG52NDSX5:1:2409:16143:29794	60	-
chr10	15773973	15773974	A00252:305:HG52NDSX5:4:2438:7129:35728	60	-
chr10	16740405	16740406	A00252:305:HG52NDSX5:1:1150:4363:34256/1	60	+
chr10	17211189	17211190	A00252:305:HG52NDSX5:2:1364:28176:1846	60	+
chr10	17596620	17596621	A00252:305:HG52NDSX5:1:1472:9525:26287/1	60	+
chr10	17664120	17664121	A00252:305:HG52NDSX5:1:1123:8784:13761/1	60	+
chr10	17676622	17676623	A00252:305:HG52NDSX5:1:1113:10682:3364/1	60	+
chr10	18375337	18375338	A00252:305:HG52NDSX5:1:2646:26024:33191/1	60	+
chr10	18490176	18490177	A00252:305:HG52NDSX5:2:1317:15944:20807/1	60	+
chr10	18526032	18526033	A00252:305:HG52NDSX5:2:1372:25183:5024	60	-
chr10	19413211	19413212	A00252:305:HG52NDSX5:3:2119:31186:4867	60	-
chr10	20285888	20285889	A00252:305:HG52NDSX5:4:2177:21124:24987/1	60	+
chr10	20326336	20326337	A00252:305:HG52NDSX5:1:1116:11749:29011/1	60	-
chr10	20839976	20839977	A00252:305:HG52NDSX5:1:1137:10746:25708	60	-
chr10	21549311	21549312	A00252:305:HG52NDSX5:1:2454:20491:32878/1	60	+
chr10	21573273	21573274	A00252:305:HG52NDSX5:1:1320:10755:19335/1	60	-
chr10	21592094	21592095	A00252:305:HG52NDSX5:1:1571:2067:18881/1	60	+
chr10	21595176	21595177	A00252:305:HG52NDSX5:1:1126:11442:20149/1	60	-
chr10	21615248	21615249	A00252:305:HG52NDSX5:1:2118:22480:17378/1	60	-
chr10	21668814	21668815	A00252:305:HG52NDSX5:4:2234:8024:32988	60	-
chr10	21677492	21677493	A00252:305:HG52NDSX5:1:1353:2076:12602/1	60	+
chr10	21693373	21693374	A00252:305:HG52NDSX5:3:2105:9127:23437	60	-
chr10	21696856	21696857	A00252:305:HG52NDSX5:1:1156:16929:11240/1	60	+
chr10	21697962	21697963	A00252:305:HG52NDSX5:2:2223:22941:18239/1	60	+
chr10	21738782	21738783	A00252:305:HG52NDSX5:1:1171:11803:26725	60	-
chr10	21854586	21854587	A00252:305:HG52NDSX5:1:1232:21070:8422/1	60	+
chr10	21915736	21915737	A00252:305:HG52NDSX5:2:1670:10285:19304/1	60	+
chr10	21917407	21917408	A00252:305:HG52NDSX5:4:2664:27959:24987	60	+
chr10	21939137	21939138	A00252:305:HG52NDSX5:1:1159:26386:19132/1	60	+
chr10	22626564	22626565	A00252:305:HG52NDSX5:4:2241:21305:24549/1	60	+
chr10	22662351	22662352	A00252:305:HG52NDSX5:3:2322:8241:29543/1	60	+
chr10	23078808	23078809	A00252:305:HG52NDSX5:1:1325:16062:25958/1	60	+
chr10	23443928	23443929	A00252:305:HG52NDSX5:1:1131:19678:26177/1	60	-
chr10	24534750	24534751	A00252:305:HG52NDSX5:3:1438:32461:28995/1	60	-
chr10	24635513	24635514	A00252:305:HG52NDSX5:1:1430:10646:13949/1	60	-
chr10	24680442	24680443	A00252:305:HG52NDSX5:1:1267:16957:7560/1	60	+
chr10	24683486	24683487	A00252:305:HG52NDSX5:1:1317:30337:2268	60	-
chr10	24933467	24933468	A00252:305:HG52NDSX5:1:1139:9480:9142/1	60	+
chr10	25450279	25450280	A00252:305:HG52NDSX5:1:1278:2492:17957/1	60	+
chr10	25495243	25495244	A00252:305:HG52NDSX5:1:1121:10691:13150/1	60	-
chr10	25552732	25552733	A00252:305:HG52NDSX5:2:1530:20754:27445	60	-
chr10	25843327	25843328	A00252:305:HG52NDSX5:1:1324:28158:23610/1	60	+
chr10	26350972	26350973	A00252:305:HG52NDSX5:1:2157:11957:7764/1	60	+
chr10	26458364	26458365	A00252:305:HG52NDSX5:1:1236:27046:6308/1	60	+
chr10	26629467	26629468	A00252:305:HG52NDSX5:1:1103:17418:16250/1	60	-
chr10	26639368	26639369	A00252:305:HG52NDSX5:1:1166:3450:17268/1	60	-
chr10	26749339	26749340	A00252:305:HG52NDSX5:3:2546:18846:20447	60	-
chr10	26754946	26754947	A00252:305:HG52NDSX5:3:1173:21658:10128	60	-
chr10	26759711	26759712	A00252:305:HG52NDSX5:1:1167:24849:14215/1	60	+
chr10	26824738	26824739	A00252:305:HG52NDSX5:1:1164:20030:8249/1	60	+
chr10	26895948	26895949	A00252:305:HG52NDSX5:1:2107:4218:33411/1	60	-
chr10	27053114	27053115	A00252:305:HG52NDSX5:2:1175:15347:34115/1	60	+
chr10	27524303	27524304	A00252:305:HG52NDSX5:1:1378:15329:29450/1	60	+
chr10	27886705	27886706	A00252:305:HG52NDSX5:2:1631:32244:30499/1	60	-
chr10	28569530	28569531	A00252:305:HG52NDSX5:1:1242:1380:36292/1	60	+
chr10	28582766	28582767	A00252:305:HG52NDSX5:1:1177:29333:22701/1	60	-
chr10	28948791	28948792	A00252:305:HG52NDSX5:1:1118:23384:23641/1	60	-
chr10	28949552	28949553	A00252:305:HG52NDSX5:2:1147:14262:21809/1	60	-
chr10	28953494	28953495	A00252:305:HG52NDSX5:1:1129:12744:7936/1	60	-
chr10	28953511	28953512	A00252:305:HG52NDSX5:1:1609:16649:10755/1	60	-
chr10	28960038	28960039	A00252:305:HG52NDSX5:1:1478:26847:18709	60	+
chr10	30969788	30969789	A00252:305:HG52NDSX5:1:2443:8847:2534/1	60	-
chr10	30971405	30971406	A00252:305:HG52NDSX5:2:1358:17662:31955	60	-
chr10	31195954	31195955	A00252:305:HG52NDSX5:3:1257:2157:6104	60	+
chr10	31300312	31300313	A00252:305:HG52NDSX5:1:1321:20853:2785/1	60	-
[truncated: 16,602 more rows]
