# Supplementary material for: HIV-1 capsid stability enables inositol phosphate-independent infection of target cells and promotes integration into genes
Source: PLoS Pathog. 2023 Jun 2;19(6):e1011423. doi: 10.1371/journal.ppat.1011423 (PMC10266667; doi:10.1371/journal.ppat.1011423)
Supplement: S3 Data — (TAR.GZ) [file ppat.1011423.s014.tar.gz › IPPK_KO/CA_T200I-Q219A/Unique_hg38_integration_sites/9055-GS-0010.bed]

chr1	629688	629689	A00252:305:HG52NDSX5:1:1448:24695:24502/1	60	-
chr1	715793	715794	A00252:305:HG52NDSX5:1:1277:2175:4633/1	60	+
chr1	738639	738640	A00252:305:HG52NDSX5:1:1517:15962:3239/1	60	-
chr1	752992	752993	A00252:305:HG52NDSX5:2:2634:32271:8124/1	60	-
chr1	758241	758242	A00252:305:HG52NDSX5:3:1531:5891:10128	60	+
chr1	773082	773083	A00252:305:HG52NDSX5:1:1273:24189:6370/1	60	+
chr1	788624	788625	A00252:305:HG52NDSX5:1:1319:13602:1846/1	60	-
chr1	799591	799592	A00252:305:HG52NDSX5:4:2565:21278:14700/1	60	-
chr1	801260	801261	A00252:305:HG52NDSX5:1:2344:4309:6136/1	60	+
chr1	805699	805700	A00252:305:HG52NDSX5:2:2409:28212:22388/1	60	-
chr1	809309	809310	A00252:305:HG52NDSX5:2:2510:27145:2315/1	60	-
chr1	809514	809515	A00252:305:HG52NDSX5:1:1171:6406:5509/1	60	+
chr1	812760	812761	A00252:305:HG52NDSX5:1:1133:13801:23703/1	60	+
chr1	830993	830994	A00252:305:HG52NDSX5:2:1413:8739:6386	60	-
chr1	832154	832155	A00252:305:HG52NDSX5:1:1139:19144:28197/1	60	+
chr1	837401	837402	A00252:305:HG52NDSX5:1:2629:21441:2268	60	-
chr1	839465	839466	A00252:305:HG52NDSX5:1:1304:9480:35884/1	60	-
chr1	849862	849863	A00252:305:HG52NDSX5:2:2155:9417:23688	60	-
chr1	854670	854671	A00252:305:HG52NDSX5:1:1659:27877:26099/1	60	-
chr1	962752	962753	A00252:305:HG52NDSX5:3:2136:17029:2895	60	+
chr1	1092293	1092294	A00252:305:HG52NDSX5:1:1231:12382:25817/1	60	-
chr1	1101803	1101804	A00252:305:HG52NDSX5:2:1351:14968:30671/1	60	+
chr1	1105598	1105599	A00252:305:HG52NDSX5:4:2538:21902:12774	60	-
chr1	1108093	1108094	A00252:305:HG52NDSX5:2:1625:17833:19695/1	60	-
chr1	1108153	1108154	A00252:305:HG52NDSX5:1:2674:14615:24298/1	60	-
chr1	1108214	1108215	A00252:305:HG52NDSX5:1:1134:16938:18709/1	60	-
chr1	1255441	1255442	A00252:305:HG52NDSX5:1:1435:6849:13980/1	60	+
chr1	1256611	1256612	A00252:305:HG52NDSX5:1:1142:6316:9643/1	60	+
chr1	1256949	1256950	A00252:305:HG52NDSX5:3:1475:21920:36198	60	-
chr1	1264066	1264067	A00252:305:HG52NDSX5:2:2663:7889:37043/1	60	-
chr1	1264087	1264088	A00252:305:HG52NDSX5:1:1212:12861:10394	60	+
chr1	1264573	1264574	A00252:305:HG52NDSX5:2:2456:19144:20087	60	-
chr1	1268179	1268180	A00252:305:HG52NDSX5:4:2139:5620:10504/1	60	-
chr1	1268180	1268181	A00252:305:HG52NDSX5:1:2444:18105:30718/1	60	-
chr1	1269175	1269176	A00252:305:HG52NDSX5:1:1116:9200:19586	60	+
chr1	1275483	1275484	A00252:305:HG52NDSX5:1:1461:9625:5635/1	60	+
chr1	1276683	1276684	A00252:305:HG52NDSX5:1:1158:9932:35477/1	60	+
chr1	1318470	1318471	A00252:305:HG52NDSX5:2:1320:2627:18255/1	60	+
chr1	1320026	1320027	A00252:305:HG52NDSX5:1:1104:21043:31454/1	60	+
chr1	1380218	1380219	A00252:305:HG52NDSX5:2:1229:11351:32737/1	60	+
chr1	1386693	1386694	A00252:305:HG52NDSX5:1:1152:22083:7921/1	60	-
chr1	1388046	1388047	A00252:305:HG52NDSX5:1:1176:13232:4398/1	60	+
chr1	1390536	1390537	A00252:305:HG52NDSX5:2:1158:18882:13182	60	-
chr1	1390597	1390598	A00252:305:HG52NDSX5:1:1112:23936:11475/1	60	-
chr1	1390906	1390907	A00252:305:HG52NDSX5:2:1256:28863:31125	60	+
chr1	1392788	1392789	A00252:305:HG52NDSX5:2:1312:9001:13855	60	-
chr1	1395233	1395234	A00252:305:HG52NDSX5:3:2213:18240:33552	60	-
chr1	1395765	1395766	A00252:305:HG52NDSX5:2:1442:10746:35978/1	60	+
chr1	1401926	1401927	A00252:305:HG52NDSX5:1:2211:13476:13777/1	60	-
chr1	1490075	1490076	A00252:305:HG52NDSX5:1:1372:18032:23265/1	60	+
chr1	1492915	1492916	A00252:305:HG52NDSX5:1:1233:20817:20760	60	+
chr1	1563463	1563464	A00252:305:HG52NDSX5:1:1678:24713:12383	60	+
chr1	1568384	1568385	A00252:305:HG52NDSX5:1:1349:2727:20995/1	60	+
chr1	1617715	1617716	A00252:305:HG52NDSX5:1:1107:25979:26631/1	60	+
chr1	1664508	1664509	A00252:305:HG52NDSX5:2:1114:14877:30765/1	60	-
chr1	1673493	1673494	A00252:305:HG52NDSX5:2:1668:6533:17785/1	60	-
chr1	1684381	1684382	A00252:305:HG52NDSX5:4:2152:15609:12587/1	60	-
chr1	1716315	1716316	A00252:305:HG52NDSX5:1:1447:6415:36495	60	-
chr1	1721646	1721647	A00252:305:HG52NDSX5:1:2211:17336:24001	60	-
chr1	1721799	1721800	A00252:305:HG52NDSX5:1:2302:15139:19570	60	+
chr1	1733864	1733865	A00252:305:HG52NDSX5:1:2457:20943:13369	60	+
chr1	1771540	1771541	A00252:305:HG52NDSX5:1:1404:12418:17675/1	60	+
chr1	1772301	1772302	A00252:305:HG52NDSX5:1:1124:6587:5134/1	60	-
chr1	1774875	1774876	A00252:305:HG52NDSX5:1:1130:24008:14700	60	-
chr1	1776403	1776404	A00252:305:HG52NDSX5:1:1109:12789:13338	60	+
chr1	1806445	1806446	A00252:305:HG52NDSX5:1:1624:6623:22263/1	60	-
chr1	1817795	1817796	A00252:305:HG52NDSX5:3:2257:30960:13526	60	-
chr1	1821635	1821636	A00252:305:HG52NDSX5:2:2637:28519:7044	60	-
chr1	1822425	1822426	A00252:305:HG52NDSX5:1:1337:3839:12493/1	60	+
chr1	1823724	1823725	A00252:305:HG52NDSX5:1:1539:23321:30545/1	60	+
chr1	1857398	1857399	A00252:305:HG52NDSX5:1:1349:4164:20697	60	-
chr1	1858720	1858721	A00252:305:HG52NDSX5:1:1145:8260:1329/1	60	+
chr1	1864909	1864910	A00252:305:HG52NDSX5:1:2239:10827:13980/1	60	-
chr1	1865962	1865963	A00252:305:HG52NDSX5:1:2534:9860:19225/1	60	+
chr1	1866633	1866634	A00252:305:HG52NDSX5:2:2514:2175:3380/1	60	-
chr1	1883832	1883833	A00252:305:HG52NDSX5:3:1229:28510:33646/1	60	+
chr1	1888638	1888639	A00252:305:HG52NDSX5:4:2330:32108:14888	60	-
chr1	1888639	1888640	A00252:305:HG52NDSX5:2:2423:10267:34710/1	60	-
chr1	2396512	2396513	A00252:305:HG52NDSX5:1:1522:4716:7717/1	60	+
chr1	2405145	2405146	A00252:305:HG52NDSX5:1:1152:25355:20572/1	60	+
chr1	3199594	3199595	A00252:305:HG52NDSX5:1:1421:26684:7310	60	+
chr1	3846711	3846712	A00252:305:HG52NDSX5:1:1142:18891:25410/1	60	+
chr1	6317032	6317033	A00252:305:HG52NDSX5:1:1178:14452:10238/1	60	+
chr1	6375437	6375438	A00252:305:HG52NDSX5:2:1133:6849:3897	60	-
chr1	6644822	6644823	A00252:305:HG52NDSX5:1:1207:28682:21418/1	60	+
chr1	6679951	6679952	A00252:305:HG52NDSX5:1:1229:5195:27962/1	60	+
chr1	6686700	6686701	A00252:305:HG52NDSX5:1:2448:30147:16689/1	60	+
chr1	6740419	6740420	A00252:305:HG52NDSX5:2:2435:25590:5760	60	-
chr1	6789421	6789422	A00252:305:HG52NDSX5:1:1262:5403:21840/1	60	-
chr1	6821509	6821510	A00252:305:HG52NDSX5:2:2453:5773:16376	60	-
chr1	6822368	6822369	A00252:305:HG52NDSX5:3:2175:16324:14606	60	-
chr1	6826351	6826352	A00252:305:HG52NDSX5:1:1376:29866:30452/1	60	+
chr1	6826881	6826882	A00252:305:HG52NDSX5:2:2345:3803:29966	60	-
chr1	6828199	6828200	A00252:305:HG52NDSX5:1:2461:14995:19100/1	60	-
chr1	6854013	6854014	A00252:305:HG52NDSX5:1:1118:8178:2409/1	60	-
chr1	8417645	8417646	A00252:305:HG52NDSX5:1:1227:6931:1125/1	60	+
chr1	8417647	8417648	A00252:305:HG52NDSX5:2:2354:31430:19445	60	+
chr1	8417767	8417768	A00252:305:HG52NDSX5:2:2541:5728:9408	60	-
chr1	8417769	8417770	A00252:305:HG52NDSX5:1:1105:2338:13432/1	60	-
chr1	8458350	8458351	A00252:305:HG52NDSX5:4:2378:21685:9643	60	-
chr1	8492870	8492871	A00252:305:HG52NDSX5:4:2325:25283:34663/1	60	-
chr1	8523740	8523741	A00252:305:HG52NDSX5:2:1524:14705:36104/1	60	+
chr1	8539559	8539560	A00252:305:HG52NDSX5:1:1162:9733:30749/1	60	+
chr1	8545339	8545340	A00252:305:HG52NDSX5:1:1211:10194:16986/1	60	+
chr1	8548470	8548471	A00252:305:HG52NDSX5:2:2655:13557:16360/1	60	+
chr1	8559538	8559539	A00252:305:HG52NDSX5:1:2565:9326:23156/1	60	-
chr1	8568964	8568965	A00252:305:HG52NDSX5:1:1468:18747:14982/1	60	+
chr1	8570212	8570213	A00252:305:HG52NDSX5:1:1613:17192:21715/1	60	-
chr1	8588396	8588397	A00252:305:HG52NDSX5:1:1221:4878:34460/1	60	-
chr1	8615906	8615907	A00252:305:HG52NDSX5:1:1219:4083:3928/1	60	+
chr1	8617542	8617543	A00252:305:HG52NDSX5:4:1638:22200:34710	60	-
chr1	8636228	8636229	A00252:305:HG52NDSX5:1:2535:15176:18724/1	60	+
chr1	8645114	8645115	A00252:305:HG52NDSX5:1:1452:16089:12978/1	60	-
chr1	8673688	8673689	A00252:305:HG52NDSX5:1:2657:16459:8954	60	-
chr1	8704440	8704441	A00252:305:HG52NDSX5:1:1315:18521:16282/1	60	+
chr1	8712464	8712465	A00252:305:HG52NDSX5:1:2469:21938:25144/1	60	+
chr1	8731836	8731837	A00252:305:HG52NDSX5:1:1552:2844:8234	60	+
chr1	8734944	8734945	A00252:305:HG52NDSX5:1:1501:19533:21762/1	60	+
chr1	8746069	8746070	A00252:305:HG52NDSX5:1:2162:18114:30170/1	60	+
chr1	8755171	8755172	A00252:305:HG52NDSX5:4:2515:26992:31610	60	-
chr1	8771020	8771021	A00252:305:HG52NDSX5:4:2174:27588:21872	60	+
chr1	8791368	8791369	A00252:305:HG52NDSX5:1:1132:7609:30827/1	60	+
chr1	9238076	9238077	A00252:305:HG52NDSX5:3:1561:21522:30499	60	-
chr1	9560492	9560493	A00252:305:HG52NDSX5:1:2111:10836:14184/1	60	+
chr1	9561863	9561864	A00252:305:HG52NDSX5:4:1116:18747:28667	60	-
chr1	9640104	9640105	A00252:305:HG52NDSX5:2:1322:31810:23234	60	-
chr1	9781954	9781955	A00252:305:HG52NDSX5:4:1622:5819:18333/1	60	+
chr1	9819456	9819457	A00252:305:HG52NDSX5:3:2343:20853:18850	60	-
chr1	9819854	9819855	A00252:305:HG52NDSX5:1:1232:23773:5337/1	60	-
chr1	9932540	9932541	A00252:305:HG52NDSX5:3:1308:26458:33254	60	-
chr1	10064854	10064855	A00252:305:HG52NDSX5:1:2224:13521:8844/1	60	+
chr1	10094880	10094881	A00252:305:HG52NDSX5:3:2633:10755:8876	60	-
chr1	10121734	10121735	A00252:305:HG52NDSX5:3:2259:15835:30389	60	+
chr1	10122376	10122377	A00252:305:HG52NDSX5:1:2459:24487:35571/1	60	+
chr1	10125708	10125709	A00252:305:HG52NDSX5:1:1351:11469:9925/1	60	-
chr1	10127505	10127506	A00252:305:HG52NDSX5:1:1122:13313:24392/1	60	-
chr1	10149233	10149234	A00252:305:HG52NDSX5:1:1159:23574:4554/1	60	-
chr1	10161663	10161664	A00252:305:HG52NDSX5:1:1601:29686:13792/1	60	-
chr1	10257114	10257115	A00252:305:HG52NDSX5:1:1103:8820:9001/1	60	-
chr1	10257115	10257116	A00252:305:HG52NDSX5:1:2529:11514:18427/1	60	-
chr1	10264178	10264179	A00252:305:HG52NDSX5:3:1530:31421:8218	60	-
chr1	10265129	10265130	A00252:305:HG52NDSX5:1:1315:28040:27759/1	60	+
chr1	10273113	10273114	A00252:305:HG52NDSX5:3:2472:11062:1423/1	60	+
chr1	10274823	10274824	A00252:305:HG52NDSX5:1:2134:10104:9314/1	60	+
chr1	10275666	10275667	A00252:305:HG52NDSX5:1:1361:14226:34679	60	-
chr1	10286094	10286095	A00252:305:HG52NDSX5:3:1227:7473:34601/1	60	-
chr1	10290476	10290477	A00252:305:HG52NDSX5:1:1108:3477:19069	60	-
chr1	10292299	10292300	A00252:305:HG52NDSX5:1:1553:18466:20603	60	+
chr1	10292798	10292799	A00252:305:HG52NDSX5:1:1219:19940:32706/1	60	+
chr1	10310119	10310120	A00252:305:HG52NDSX5:1:1277:4309:27555/1	60	+
chr1	10310120	10310121	A00252:305:HG52NDSX5:4:2423:18973:31093/1	60	+
chr1	10330332	10330333	A00252:305:HG52NDSX5:2:2358:26928:17503	60	+
chr1	10347090	10347091	A00252:305:HG52NDSX5:1:1263:11758:10019/1	60	-
chr1	10358190	10358191	A00252:305:HG52NDSX5:1:1530:24379:31720/1	60	+
chr1	10380439	10380440	A00252:305:HG52NDSX5:2:1459:3242:33567	60	+
chr1	10484910	10484911	A00252:305:HG52NDSX5:1:1212:2908:36182/1	60	+
chr1	10484911	10484912	A00252:305:HG52NDSX5:2:2432:4661:2425	60	+
chr1	10547742	10547743	A00252:305:HG52NDSX5:4:1259:20537:19680	60	-
chr1	10550591	10550592	A00252:305:HG52NDSX5:1:1631:28583:3991/1	60	-
chr1	11144129	11144130	A00252:305:HG52NDSX5:1:1120:6876:31563/1	60	-
chr1	11154949	11154950	A00252:305:HG52NDSX5:3:1209:30346:18881	60	-
chr1	11155354	11155355	A00252:305:HG52NDSX5:1:1666:10321:20118/1	60	+
chr1	11159519	11159520	A00252:305:HG52NDSX5:1:2118:30138:6245/1	60	+
chr1	11810450	11810451	A00252:305:HG52NDSX5:1:1366:14018:1564/1	60	+
chr1	12267915	12267916	A00252:305:HG52NDSX5:1:1367:8413:18067/1	60	-
chr1	12293107	12293108	A00252:305:HG52NDSX5:3:1103:19633:14669	60	-
chr1	12295824	12295825	A00252:305:HG52NDSX5:2:1157:14543:21919	60	-
chr1	12302327	12302328	A00252:305:HG52NDSX5:1:1114:7319:30389	60	-
chr1	12304033	12304034	A00252:305:HG52NDSX5:4:2547:24261:14575	60	-
chr1	12337242	12337243	A00252:305:HG52NDSX5:1:1311:5159:30091/1	60	-
chr1	12356730	12356731	A00252:305:HG52NDSX5:1:1451:1434:20478/1	60	+
chr1	12374409	12374410	A00252:305:HG52NDSX5:1:1425:21079:11350	60	-
chr1	12388647	12388648	A00252:305:HG52NDSX5:1:1234:7600:26522/1	60	+
chr1	12402904	12402905	A00252:305:HG52NDSX5:2:1344:28637:8813/1	60	-
chr1	12420801	12420802	A00252:305:HG52NDSX5:1:1151:5113:2112/1	60	+
chr1	12423793	12423794	A00252:305:HG52NDSX5:1:1161:6090:16892/1	60	+
chr1	12475335	12475336	A00252:305:HG52NDSX5:1:1149:25834:33677	60	-
chr1	13408480	13408481	A00252:305:HG52NDSX5:1:1216:18475:27164	60	+
chr1	13454305	13454306	A00252:305:HG52NDSX5:1:1114:6361:9283/1	60	+
chr1	13474229	13474230	A00252:305:HG52NDSX5:1:1205:3034:34773	60	-
chr1	13739554	13739555	A00252:305:HG52NDSX5:1:1552:3143:30326/1	60	+
chr1	13755184	13755185	A00252:305:HG52NDSX5:1:1628:13187:8954/1	60	-
chr1	13772140	13772141	A00252:305:HG52NDSX5:1:2265:16441:20791/1	60	-
chr1	15415524	15415525	A00252:305:HG52NDSX5:1:1344:17806:10942	60	+
chr1	15548577	15548578	A00252:305:HG52NDSX5:1:1622:19018:6746/1	60	-
chr1	15554544	15554545	A00252:305:HG52NDSX5:2:2332:16025:25144/1	60	-
chr1	15689500	15689501	A00252:305:HG52NDSX5:1:2104:21694:11913	60	-
chr1	15689501	15689502	A00252:305:HG52NDSX5:1:1157:29559:34209	60	-
chr1	15819379	15819380	A00252:305:HG52NDSX5:1:1330:28881:31876/1	60	-
chr1	15866393	15866394	A00252:305:HG52NDSX5:1:2176:26422:1783/1	60	-
chr1	15872580	15872581	A00252:305:HG52NDSX5:2:2239:11379:17597/1	60	+
chr1	15875959	15875960	A00252:305:HG52NDSX5:1:1119:23900:35368/1	60	+
chr1	15876568	15876569	A00252:305:HG52NDSX5:1:1126:23222:13119/1	60	+
chr1	15892227	15892228	A00252:305:HG52NDSX5:1:1113:13892:29966	60	+
chr1	15907023	15907024	A00252:305:HG52NDSX5:1:1101:18032:23453/1	60	+
chr1	15907425	15907426	A00252:305:HG52NDSX5:1:2338:24071:2660/1	60	-
chr1	15907922	15907923	A00252:305:HG52NDSX5:1:1145:13150:20102/1	60	+
chr1	15908496	15908497	A00252:305:HG52NDSX5:3:1477:14615:7232/1	60	-
chr1	15922057	15922058	A00252:305:HG52NDSX5:1:2349:11279:35336/1	60	+
chr1	15958200	15958201	A00252:305:HG52NDSX5:1:1328:11026:3803/1	60	+
chr1	16304749	16304750	A00252:305:HG52NDSX5:1:1120:14290:15311/1	60	-
chr1	16373746	16373747	A00252:305:HG52NDSX5:1:1171:3522:31548/1	60	+
chr1	16458610	16458611	A00252:305:HG52NDSX5:1:1515:7907:22983/1	60	+
chr1	16481811	16481812	A00252:305:HG52NDSX5:2:1217:22752:17534/1	60	+
chr1	16571705	16571706	A00252:305:HG52NDSX5:2:1652:1732:27195/1	60	-
chr1	16607163	16607164	A00252:305:HG52NDSX5:2:1605:14045:16016	60	+
chr1	16639231	16639232	A00252:305:HG52NDSX5:2:1105:7988:12132/1	60	+
chr1	16678258	16678259	A00252:305:HG52NDSX5:1:1222:9914:9737	60	+
chr1	17021913	17021914	A00252:305:HG52NDSX5:4:2245:10411:4961	60	+
chr1	17039127	17039128	A00252:305:HG52NDSX5:1:1172:1823:3865/1	60	-
chr1	17222562	17222563	A00252:305:HG52NDSX5:3:1156:2654:8312/1	60	-
chr1	17222567	17222568	A00252:305:HG52NDSX5:1:1111:5141:26584/1	60	-
chr1	17689079	17689080	A00252:305:HG52NDSX5:1:1335:12753:14215/1	60	+
chr1	17689080	17689081	A00252:305:HG52NDSX5:1:1116:11053:32722/1	60	+
chr1	17689083	17689084	A00252:305:HG52NDSX5:3:1537:20781:18474/1	60	+
chr1	17761972	17761973	A00252:305:HG52NDSX5:1:1435:24189:22999	60	-
chr1	19079217	19079218	A00252:305:HG52NDSX5:1:1206:21160:5885/1	60	+
chr1	19134681	19134682	A00252:305:HG52NDSX5:1:1646:16622:36104	60	+
chr1	19156790	19156791	A00252:305:HG52NDSX5:1:1101:10502:18897/1	60	+
chr1	19167920	19167921	A00252:305:HG52NDSX5:1:1633:5502:20697/1	60	+
chr1	19170479	19170480	A00252:305:HG52NDSX5:2:1330:10230:28197	60	-
chr1	19175252	19175253	A00252:305:HG52NDSX5:1:1263:5439:9408	60	-
chr1	19175988	19175989	A00252:305:HG52NDSX5:1:2345:22453:30545	60	-
chr1	19178060	19178061	A00252:305:HG52NDSX5:1:1268:11469:22200/1	60	+
chr1	19178753	19178754	A00252:305:HG52NDSX5:1:2117:24252:15718/1	60	-
chr1	19179046	19179047	A00252:305:HG52NDSX5:4:2204:7717:28573	60	-
chr1	19202396	19202397	A00252:305:HG52NDSX5:1:1119:9887:19085	60	+
chr1	19279980	19279981	A00252:305:HG52NDSX5:3:2141:28691:12320	60	-
chr1	19279981	19279982	A00252:305:HG52NDSX5:2:1411:25934:6511	60	-
chr1	19388149	19388150	A00252:305:HG52NDSX5:1:1307:20754:8500/1	60	+
chr1	19444604	19444605	A00252:305:HG52NDSX5:3:2134:17011:6715/1	60	-
chr1	19531995	19531996	A00252:305:HG52NDSX5:3:1278:19352:7670/1	60	+
chr1	19611826	19611827	A00252:305:HG52NDSX5:3:2377:14922:7106/1	60	-
chr1	19618219	19618220	A00252:305:HG52NDSX5:4:1653:20772:18114/1	60	-
chr1	19619164	19619165	A00252:305:HG52NDSX5:1:1216:24144:2785/1	60	+
chr1	19620188	19620189	A00252:305:HG52NDSX5:1:1101:14163:9236	60	-
chr1	19785011	19785012	A00252:305:HG52NDSX5:2:2429:31286:24987	60	-
chr1	20056567	20056568	A00252:305:HG52NDSX5:3:2274:20130:17409	60	-
chr1	20597266	20597267	A00252:305:HG52NDSX5:4:2509:25563:32080/1	60	-
chr1	20770352	20770353	A00252:305:HG52NDSX5:1:1518:3477:36605	60	-
chr1	20838214	20838215	A00252:305:HG52NDSX5:4:1359:1823:7936/1	60	-
chr1	20851607	20851608	A00252:305:HG52NDSX5:1:1421:14678:35775/1	60	+
chr1	20885884	20885885	A00252:305:HG52NDSX5:1:1374:14064:2456/1	60	+
chr1	20889057	20889058	A00252:305:HG52NDSX5:1:1125:30870:19382/1	60	+
chr1	20891223	20891224	A00252:305:HG52NDSX5:4:2363:19660:11647	60	-
chr1	20897248	20897249	A00252:305:HG52NDSX5:1:1156:27154:3239/1	60	-
chr1	20898999	20899000	A00252:305:HG52NDSX5:2:1343:7102:13135	60	+
chr1	20923372	20923373	A00252:305:HG52NDSX5:1:1120:8766:26381	60	-
chr1	20945852	20945853	A00252:305:HG52NDSX5:1:1137:20735:33614	60	-
chr1	20946783	20946784	A00252:305:HG52NDSX5:1:1146:25409:18756/1	60	+
chr1	20949643	20949644	A00252:305:HG52NDSX5:2:1511:25617:24032/1	60	+
chr1	20965548	20965549	A00252:305:HG52NDSX5:1:2155:24089:36229	60	+
chr1	20985133	20985134	A00252:305:HG52NDSX5:2:1341:27986:24251/1	60	-
chr1	21003570	21003571	A00252:305:HG52NDSX5:1:1134:4309:22451/1	60	-
chr1	21004590	21004591	A00252:305:HG52NDSX5:1:1102:14922:19695/1	60	+
chr1	21011740	21011741	A00252:305:HG52NDSX5:1:1107:14841:12289/1	60	-
chr1	21012542	21012543	A00252:305:HG52NDSX5:1:1457:21468:28995/1	60	+
chr1	21012544	21012545	A00252:305:HG52NDSX5:2:1603:15058:32268/1	60	+
chr1	21038575	21038576	A00252:305:HG52NDSX5:1:1154:13847:32080/1	60	+
chr1	21055975	21055976	A00252:305:HG52NDSX5:1:1446:25617:28635/1	60	-
chr1	21056643	21056644	A00252:305:HG52NDSX5:1:2238:24930:23437/1	60	-
chr1	21142462	21142463	A00252:305:HG52NDSX5:3:1169:17445:10755/1	60	-
chr1	21147585	21147586	A00252:305:HG52NDSX5:1:2156:21088:12054/1	60	+
chr1	21362967	21362968	A00252:305:HG52NDSX5:3:2648:29930:12493/1	60	+
chr1	21709639	21709640	A00252:305:HG52NDSX5:1:1416:10556:6026/1	60	+
chr1	21712137	21712138	A00252:305:HG52NDSX5:2:1342:25780:19805/1	60	+
chr1	21751985	21751986	A00252:305:HG52NDSX5:3:1457:19018:1454	60	+
chr1	21941459	21941460	A00252:305:HG52NDSX5:1:1131:5665:7200/1	60	+
chr1	21945731	21945732	A00252:305:HG52NDSX5:2:1469:24912:28103/1	60	-
chr1	21989415	21989416	A00252:305:HG52NDSX5:1:1112:11867:27336	60	+
chr1	22056863	22056864	A00252:305:HG52NDSX5:4:2649:13928:14622/1	60	+
chr1	22060205	22060206	A00252:305:HG52NDSX5:1:1334:15872:24940/1	60	-
chr1	22091163	22091164	A00252:305:HG52NDSX5:1:1134:8910:5087/1	60	+
chr1	22504630	22504631	A00252:305:HG52NDSX5:2:2418:7735:33614/1	60	+
chr1	22504632	22504633	A00252:305:HG52NDSX5:2:1236:27760:21073	60	+
chr1	22887394	22887395	A00252:305:HG52NDSX5:1:1369:11397:7670	60	+
chr1	23050882	23050883	A00252:305:HG52NDSX5:2:1414:32823:19883	60	+
chr1	23055600	23055601	A00252:305:HG52NDSX5:1:1359:2239:34303/1	60	+
chr1	23056337	23056338	A00252:305:HG52NDSX5:2:1578:8648:31407/1	60	-
chr1	23122346	23122347	A00252:305:HG52NDSX5:1:1456:10212:5431/1	60	-
chr1	23148119	23148120	A00252:305:HG52NDSX5:1:2377:28248:10520/1	60	+
chr1	23305398	23305399	A00252:305:HG52NDSX5:1:1346:29622:25801/1	60	+
chr1	23308158	23308159	A00252:305:HG52NDSX5:1:1302:31286:37043/1	60	-
chr1	23308260	23308261	A00252:305:HG52NDSX5:1:1174:14525:16877/1	60	-
chr1	23308372	23308373	A00252:305:HG52NDSX5:2:1265:23023:22827/1	60	+
chr1	23310222	23310223	A00252:305:HG52NDSX5:1:2313:7690:12806/1	60	+
chr1	23311838	23311839	A00252:305:HG52NDSX5:1:1220:26332:13150/1	60	+
chr1	23312692	23312693	A00252:305:HG52NDSX5:4:1316:1524:22075/1	60	+
chr1	23315771	23315772	A00252:305:HG52NDSX5:2:2206:30409:18239/1	60	+
chr1	23323655	23323656	A00252:305:HG52NDSX5:1:2478:12563:20337/1	60	-
chr1	23966908	23966909	A00252:305:HG52NDSX5:1:2240:25870:33959/1	60	-
chr1	23969975	23969976	A00252:305:HG52NDSX5:1:1520:25437:6527/1	60	+
chr1	23972389	23972390	A00252:305:HG52NDSX5:3:1328:20085:12132/1	60	-
chr1	24445797	24445798	A00252:305:HG52NDSX5:1:1335:25735:19476/1	60	+
chr1	24655630	24655631	A00252:305:HG52NDSX5:3:2109:15908:4429	60	-
chr1	24656988	24656989	A00252:305:HG52NDSX5:1:2304:7627:15608/1	60	-
chr1	24659855	24659856	A00252:305:HG52NDSX5:1:2669:29261:7701	60	-
chr1	24723873	24723874	A00252:305:HG52NDSX5:4:1224:31394:15655/1	60	-
chr1	24772362	24772363	A00252:305:HG52NDSX5:3:1244:14787:23719/1	60	-
chr1	24778538	24778539	A00252:305:HG52NDSX5:1:1307:17852:28213/1	60	-
chr1	24806615	24806616	A00252:305:HG52NDSX5:1:1640:26784:30937/1	60	+
chr1	25343039	25343040	A00252:305:HG52NDSX5:1:2178:28845:33411/1	60	-
chr1	25346280	25346281	A00252:305:HG52NDSX5:2:1649:7229:22654/1	60	-
chr1	25350789	25350790	A00252:305:HG52NDSX5:4:2164:27516:18490	60	-
chr1	25436577	25436578	A00252:305:HG52NDSX5:2:2468:1262:9940	60	-
chr1	25437778	25437779	A00252:305:HG52NDSX5:1:1203:7618:32346/1	60	+
chr1	25450984	25450985	A00252:305:HG52NDSX5:2:2226:16893:25864/1	60	-
chr1	25456250	25456251	A00252:305:HG52NDSX5:1:2112:15555:3912/1	60	-
chr1	25830994	25830995	A00252:305:HG52NDSX5:3:2438:2691:20024/1	60	+
chr1	25901773	25901774	A00252:305:HG52NDSX5:4:1156:10529:23202/1	60	-
chr1	25993338	25993339	A00252:305:HG52NDSX5:1:1171:12029:25081	60	+
chr1	26239211	26239212	A00252:305:HG52NDSX5:1:1558:7111:30060/1	60	-
chr1	26247919	26247920	A00252:305:HG52NDSX5:1:1120:20012:31548/1	60	+
chr1	26248122	26248123	A00252:305:HG52NDSX5:2:1173:9706:25786/1	60	+
chr1	26451600	26451601	A00252:305:HG52NDSX5:3:1256:24261:5650/1	60	-
chr1	26452574	26452575	A00252:305:HG52NDSX5:1:1465:25400:20494/1	60	+
chr1	26557182	26557183	A00252:305:HG52NDSX5:4:1429:2537:9549/1	60	-
chr1	26557186	26557187	A00252:305:HG52NDSX5:2:1565:32090:17926/1	60	-
chr1	26557187	26557188	A00252:305:HG52NDSX5:4:2637:29713:5760/1	60	-
chr1	26568953	26568954	A00252:305:HG52NDSX5:1:1151:14163:13714/1	60	+
chr1	26568954	26568955	A00252:305:HG52NDSX5:1:1222:20302:7153	60	+
chr1	26690980	26690981	A00252:305:HG52NDSX5:1:2534:4915:30076/1	60	+
chr1	26698784	26698785	A00252:305:HG52NDSX5:1:1622:14660:7842/1	60	+
chr1	26700519	26700520	A00252:305:HG52NDSX5:1:1641:17192:12790/1	60	+
chr1	26702622	26702623	A00252:305:HG52NDSX5:1:1346:3504:15515/1	60	+
chr1	26702623	26702624	A00252:305:HG52NDSX5:4:2643:26765:19820/1	60	+
chr1	26729585	26729586	A00252:305:HG52NDSX5:3:2541:31286:28995	60	-
chr1	26733340	26733341	A00252:305:HG52NDSX5:3:1138:31448:19789	60	-
chr1	26734229	26734230	A00252:305:HG52NDSX5:4:1531:10728:29622	60	-
chr1	26846673	26846674	A00252:305:HG52NDSX5:1:2172:9525:5494/1	60	-
chr1	26926740	26926741	A00252:305:HG52NDSX5:3:1220:23692:9361/1	60	-
chr1	27440827	27440828	A00252:305:HG52NDSX5:3:1329:3016:17801	60	-
chr1	27445999	27446000	A00252:305:HG52NDSX5:3:2532:14606:10848	60	+
chr1	27464882	27464883	A00252:305:HG52NDSX5:3:1202:28700:17253/1	60	+
chr1	27465647	27465648	A00252:305:HG52NDSX5:1:1168:18900:1658/1	60	+
chr1	27476665	27476666	A00252:305:HG52NDSX5:1:1157:23258:25019/1	60	+
chr1	27484524	27484525	A00252:305:HG52NDSX5:1:1175:16486:14826	60	+
chr1	27488157	27488158	A00252:305:HG52NDSX5:1:2122:14434:19695/1	60	+
chr1	27559666	27559667	A00252:305:HG52NDSX5:1:1221:10158:35837/1	60	+
chr1	27696624	27696625	A00252:305:HG52NDSX5:3:1146:25120:28338/1	60	+
chr1	27762060	27762061	A00252:305:HG52NDSX5:1:1153:6596:14857/1	60	+
chr1	27796335	27796336	A00252:305:HG52NDSX5:1:1339:13621:3411/1	60	-
chr1	27836306	27836307	A00252:305:HG52NDSX5:1:1306:10818:27931	60	-
chr1	27995678	27995679	A00252:305:HG52NDSX5:1:1102:26630:36245/1	60	-
chr1	28013379	28013380	A00252:305:HG52NDSX5:4:1144:8260:34741	60	-
chr1	28028737	28028738	A00252:305:HG52NDSX5:1:1501:19190:23860	60	-
chr1	28029521	28029522	A00252:305:HG52NDSX5:3:2175:15456:11913	60	-
chr1	28030439	28030440	A00252:305:HG52NDSX5:1:1206:20862:36307/1	60	+
chr1	28034553	28034554	A00252:305:HG52NDSX5:2:2328:23945:13620	60	-
chr1	28053916	28053917	A00252:305:HG52NDSX5:4:2332:11243:8124	60	-
chr1	28057271	28057272	A00252:305:HG52NDSX5:1:1144:2935:20885	60	-
chr1	28057306	28057307	A00252:305:HG52NDSX5:3:1639:28221:36401/1	60	-
chr1	28057492	28057493	A00252:305:HG52NDSX5:1:2631:10755:14544/1	60	-
chr1	28058040	28058041	A00252:305:HG52NDSX5:1:2354:10221:27680/1	60	+
chr1	28063920	28063921	A00252:305:HG52NDSX5:3:2609:15157:2096	60	-
chr1	28068949	28068950	A00252:305:HG52NDSX5:1:1607:3586:34663	60	+
chr1	28082085	28082086	A00252:305:HG52NDSX5:1:1630:7925:32722	60	-
chr1	28238534	28238535	A00252:305:HG52NDSX5:1:1562:18141:1877/1	60	+
chr1	28396338	28396339	A00252:305:HG52NDSX5:1:1124:14479:16047/1	60	+
chr1	28412882	28412883	A00252:305:HG52NDSX5:2:1370:11767:6339	60	-
chr1	28421559	28421560	A00252:305:HG52NDSX5:1:1636:7301:20306/1	60	-
chr1	28440941	28440942	A00252:305:HG52NDSX5:1:2119:4951:36370/1	60	+
chr1	28453789	28453790	A00252:305:HG52NDSX5:1:1212:3378:3458	60	+
chr1	28463550	28463551	A00252:305:HG52NDSX5:1:1477:1904:7858/1	60	+
chr1	28480120	28480121	A00252:305:HG52NDSX5:2:1638:20410:30545	60	-
chr1	28482673	28482674	A00252:305:HG52NDSX5:1:1505:11794:15154/1	60	+
chr1	28509729	28509730	A00252:305:HG52NDSX5:1:1669:7211:26506/1	60	-
chr1	28527167	28527168	A00252:305:HG52NDSX5:1:1123:24080:17863	60	+
chr1	28932891	28932892	A00252:305:HG52NDSX5:1:1331:17806:1579/1	60	+
chr1	28961670	28961671	A00252:305:HG52NDSX5:1:2533:26115:25144/1	60	-
chr1	28973614	28973615	A00252:305:HG52NDSX5:1:1211:8052:10238/1	60	+
chr1	28976144	28976145	A00252:305:HG52NDSX5:3:2664:28049:20447	60	-
chr1	28978645	28978646	A00252:305:HG52NDSX5:2:2231:7663:8218	60	-
chr1	29010435	29010436	A00252:305:HG52NDSX5:3:1261:10863:12258/1	60	+
chr1	29015438	29015439	A00252:305:HG52NDSX5:2:2244:4291:20196	60	-
chr1	29071630	29071631	A00252:305:HG52NDSX5:1:1535:26476:35164/1	60	+
chr1	29077333	29077334	A00252:305:HG52NDSX5:1:2261:3034:22686	60	-
chr1	29097219	29097220	A00252:305:HG52NDSX5:2:1277:9796:14669/1	60	+
chr1	29171558	29171559	A00252:305:HG52NDSX5:1:1444:7310:2033/1	60	-
chr1	29196793	29196794	A00252:305:HG52NDSX5:1:1648:3477:6417/1	60	+
chr1	30942451	30942452	A00252:305:HG52NDSX5:1:1154:7997:7545/1	60	+
chr1	30949742	30949743	A00252:305:HG52NDSX5:1:1318:9408:16689	60	+
chr1	30971577	30971578	A00252:305:HG52NDSX5:1:1167:17155:26663/1	60	+
chr1	30973125	30973126	A00252:305:HG52NDSX5:1:1564:2682:10958/1	60	-
chr1	30993076	30993077	A00252:305:HG52NDSX5:2:2308:9751:25708/1	60	+
chr1	31002875	31002876	A00252:305:HG52NDSX5:1:2564:15573:22420/1	60	+
chr1	31004133	31004134	A00252:305:HG52NDSX5:1:2128:15320:12931	60	-
chr1	31005050	31005051	A00252:305:HG52NDSX5:1:2449:9634:29418/1	60	+
chr1	31017341	31017342	A00252:305:HG52NDSX5:1:1406:14398:25801	60	-
chr1	31264394	31264395	A00252:305:HG52NDSX5:1:1220:9598:30545/1	60	-
chr1	31312412	31312413	A00252:305:HG52NDSX5:1:1104:17870:20823/1	60	+
chr1	31333726	31333727	A00252:305:HG52NDSX5:1:1514:6298:7451/1	60	-
chr1	31334689	31334690	A00252:305:HG52NDSX5:2:1142:14199:20885/1	60	+
chr1	31356022	31356023	A00252:305:HG52NDSX5:1:1658:19108:17018/1	60	+
chr1	31475169	31475170	A00252:305:HG52NDSX5:1:1318:4978:23703/1	60	+
chr1	31479618	31479619	A00252:305:HG52NDSX5:2:1317:6470:5181/1	60	+
chr1	31485647	31485648	A00252:305:HG52NDSX5:4:2218:30978:31093	60	-
chr1	31495203	31495204	A00252:305:HG52NDSX5:2:1576:25102:1094/1	60	-
chr1	31533832	31533833	A00252:305:HG52NDSX5:1:1348:7690:35258/1	60	+
chr1	31556768	31556769	A00252:305:HG52NDSX5:1:1360:19515:13213	60	+
chr1	31557410	31557411	A00252:305:HG52NDSX5:3:1206:1841:1767	60	-
chr1	31600320	31600321	A00252:305:HG52NDSX5:1:2550:24713:7404/1	60	+
chr1	31908576	31908577	A00252:305:HG52NDSX5:1:1605:6234:18458/1	60	-
chr1	31911914	31911915	A00252:305:HG52NDSX5:1:1222:15212:30655/1	60	+
chr1	31912097	31912098	A00252:305:HG52NDSX5:1:1272:4915:22780/1	60	+
chr1	31913054	31913055	A00252:305:HG52NDSX5:2:1271:2926:37027/1	60	+
chr1	31914501	31914502	A00252:305:HG52NDSX5:1:1153:15854:35556/1	60	-
chr1	31914636	31914637	A00252:305:HG52NDSX5:1:2616:31819:36652	60	-
chr1	31914810	31914811	A00252:305:HG52NDSX5:1:1242:6271:32268/1	60	-
chr1	31914987	31914988	A00252:305:HG52NDSX5:1:1322:8034:19069/1	60	+
chr1	31915565	31915566	A00252:305:HG52NDSX5:1:1119:12237:32863/1	60	+
chr1	31915579	31915580	A00252:305:HG52NDSX5:1:2350:27769:33520	60	-
chr1	31918750	31918751	A00252:305:HG52NDSX5:1:1573:7862:32581/1	60	-
chr1	31921079	31921080	A00252:305:HG52NDSX5:2:1114:23375:29105/1	60	+
chr1	31923610	31923611	A00252:305:HG52NDSX5:1:1110:15374:35822/1	60	+
chr1	31923612	31923613	A00252:305:HG52NDSX5:3:1306:2058:3208	60	+
chr1	31923949	31923950	A00252:305:HG52NDSX5:2:1447:17002:32377	60	-
chr1	31926736	31926737	A00252:305:HG52NDSX5:2:1503:24117:1297/1	60	+
chr1	31931826	31931827	A00252:305:HG52NDSX5:2:1211:31186:14356	60	-
chr1	32020487	32020488	A00252:305:HG52NDSX5:1:2156:6994:15922/1	60	+
chr1	32033065	32033066	A00252:305:HG52NDSX5:1:1109:21432:30217/1	60	-
chr1	32034815	32034816	A00252:305:HG52NDSX5:4:1148:21025:36464/1	60	+
chr1	32034821	32034822	A00252:305:HG52NDSX5:4:1553:2799:15201/1	60	+
chr1	32057295	32057296	A00252:305:HG52NDSX5:2:1373:1307:32753/1	60	-
chr1	32081303	32081304	A00252:305:HG52NDSX5:1:1129:4020:15248/1	60	+
chr1	32149935	32149936	A00252:305:HG52NDSX5:1:1165:13087:13886/1	60	-
chr1	32159551	32159552	A00252:305:HG52NDSX5:1:2659:4372:15201/1	60	-
chr1	32306647	32306648	A00252:305:HG52NDSX5:3:2355:17743:6449	60	-
chr1	32313511	32313512	A00252:305:HG52NDSX5:1:1213:18032:7294/1	60	+
chr1	32325088	32325089	A00252:305:HG52NDSX5:1:1151:8341:25238/1	60	+
chr1	32547256	32547257	A00252:305:HG52NDSX5:1:1152:5385:23688	60	+
chr1	32563068	32563069	A00252:305:HG52NDSX5:1:2674:18258:28886/1	60	+
chr1	32593546	32593547	A00252:305:HG52NDSX5:1:1211:10700:12696/1	60	-
chr1	32605524	32605525	A00252:305:HG52NDSX5:2:1222:27489:10927/1	60	-
chr1	32632306	32632307	A00252:305:HG52NDSX5:1:1147:28438:12602/1	60	+
chr1	32660148	32660149	A00252:305:HG52NDSX5:1:1558:8187:32142	60	-
chr1	32662572	32662573	A00252:305:HG52NDSX5:1:1129:17011:20369/1	60	+
chr1	32667932	32667933	A00252:305:HG52NDSX5:1:2646:27398:25770/1	60	+
chr1	32670975	32670976	A00252:305:HG52NDSX5:1:1649:25129:7592/1	60	-
chr1	32727496	32727497	A00252:305:HG52NDSX5:2:2566:12852:34867	60	+
chr1	32828982	32828983	A00252:305:HG52NDSX5:1:2127:13856:22138/1	60	-
chr1	32849802	32849803	A00252:305:HG52NDSX5:1:1366:6605:13996/1	60	+
chr1	32945815	32945816	A00252:305:HG52NDSX5:1:1159:4092:12117/1	60	-
chr1	33096428	33096429	A00252:305:HG52NDSX5:1:1249:15619:21308	60	-
chr1	33619550	33619551	A00252:305:HG52NDSX5:1:1558:27977:3286/1	60	-
chr1	34783215	34783216	A00252:305:HG52NDSX5:3:2234:20274:12524	60	+
chr1	34990661	34990662	A00252:305:HG52NDSX5:1:1110:17915:2895/1	60	-
chr1	35001279	35001280	A00252:305:HG52NDSX5:1:1463:10809:28072/1	60	-
chr1	35086014	35086015	A00252:305:HG52NDSX5:1:2615:4752:34898/1	60	+
chr1	35086048	35086049	A00252:305:HG52NDSX5:1:1432:29270:1360/1	60	+
chr1	35270228	35270229	A00252:305:HG52NDSX5:3:2528:24153:36714	60	-
chr1	35277667	35277668	A00252:305:HG52NDSX5:1:1159:3622:2942/1	60	-
chr1	35342131	35342132	A00252:305:HG52NDSX5:4:1653:1696:2738/1	60	-
chr1	35369337	35369338	A00252:305:HG52NDSX5:1:1614:6759:6590/1	60	+
chr1	35380646	35380647	A00252:305:HG52NDSX5:1:1163:16658:2472/1	60	+
chr1	35392186	35392187	A00252:305:HG52NDSX5:1:1133:5611:2848/1	60	-
chr1	35397492	35397493	A00252:305:HG52NDSX5:1:1155:11198:18098/1	60	+
chr1	35417358	35417359	A00252:305:HG52NDSX5:1:1420:19425:35540	60	+
chr1	35480121	35480122	A00252:305:HG52NDSX5:1:1354:19253:26256/1	60	-
chr1	35498112	35498113	A00252:305:HG52NDSX5:4:2363:18783:8406	60	-
chr1	35498114	35498115	A00252:305:HG52NDSX5:1:1437:24171:13698/1	60	-
chr1	35537567	35537568	A00252:305:HG52NDSX5:1:1340:21956:31062/1	60	+
chr1	35546956	35546957	A00252:305:HG52NDSX5:1:1546:27543:18004	60	-
chr1	35582958	35582959	A00252:305:HG52NDSX5:3:1268:31557:28620/1	60	+
chr1	35618363	35618364	A00252:305:HG52NDSX5:4:2658:8169:24721	60	-
chr1	35760365	35760366	A00252:305:HG52NDSX5:1:1118:17056:31438/1	60	-
chr1	35765691	35765692	A00252:305:HG52NDSX5:2:1506:5032:24862/1	60	-
chr1	35849667	35849668	A00252:305:HG52NDSX5:3:1543:15917:28870/1	60	-
chr1	35910332	35910333	A00252:305:HG52NDSX5:2:2360:32777:22654	60	+
chr1	35948648	35948649	A00252:305:HG52NDSX5:1:1615:10673:29465/1	60	+
chr1	35950241	35950242	A00252:305:HG52NDSX5:1:1375:19054:20556/1	60	+
chr1	35961290	35961291	A00252:305:HG52NDSX5:1:2219:11867:19100/1	60	-
chr1	35962898	35962899	A00252:305:HG52NDSX5:1:1135:6759:16767/1	60	+
chr1	35975727	35975728	A00252:305:HG52NDSX5:3:1444:17942:29935/1	60	-
chr1	35976870	35976871	A00252:305:HG52NDSX5:1:1256:2040:30138/1	60	-
chr1	35977541	35977542	A00252:305:HG52NDSX5:1:2223:2862:12493	60	-
chr1	35994558	35994559	A00252:305:HG52NDSX5:1:2302:23854:34350/1	60	+
chr1	36000823	36000824	A00252:305:HG52NDSX5:1:1442:20157:27539/1	60	-
chr1	36061859	36061860	A00252:305:HG52NDSX5:1:1236:14317:3771/1	60	-
chr1	36063781	36063782	A00252:305:HG52NDSX5:1:2405:16993:14857/1	60	-
chr1	36064759	36064760	A00252:305:HG52NDSX5:2:1109:25156:14184/1	60	-
chr1	36225314	36225315	A00252:305:HG52NDSX5:1:1124:23222:10614/1	60	+
chr1	36235239	36235240	A00252:305:HG52NDSX5:3:1244:6967:17754	60	-
chr1	36235630	36235631	A00252:305:HG52NDSX5:1:1525:20184:8954/1	60	+
chr1	36363049	36363050	A00252:305:HG52NDSX5:1:1232:9634:31704/1	60	+
chr1	36363932	36363933	A00252:305:HG52NDSX5:1:2560:29749:28964	60	-
chr1	36793022	36793023	A00252:305:HG52NDSX5:2:1120:9833:2581/1	60	+
chr1	37496855	37496856	A00252:305:HG52NDSX5:1:1437:24144:21793/1	60	+
chr1	37837278	37837279	A00252:305:HG52NDSX5:1:1219:11776:29904/1	60	+
chr1	37879423	37879424	A00252:305:HG52NDSX5:1:1661:20745:31501/1	60	+
chr1	37889463	37889464	A00252:305:HG52NDSX5:1:1311:20103:1579/1	60	-
chr1	37889836	37889837	A00252:305:HG52NDSX5:1:2377:25654:5462/1	60	+
chr1	37981210	37981211	A00252:305:HG52NDSX5:1:1225:9986:23140/1	60	+
chr1	37984438	37984439	A00252:305:HG52NDSX5:3:1163:9118:28682/1	60	+
chr1	38209382	38209383	A00252:305:HG52NDSX5:1:2128:21811:23453/1	60	-
chr1	38815519	38815520	A00252:305:HG52NDSX5:3:1132:8486:34131/1	60	+
chr1	38852876	38852877	A00252:305:HG52NDSX5:1:1162:2013:26146/1	60	-
chr1	38870448	38870449	A00252:305:HG52NDSX5:1:1258:5358:25457/1	60	-
chr1	38997696	38997697	A00252:305:HG52NDSX5:1:1201:24632:15311/1	60	+
chr1	39125033	39125034	A00252:305:HG52NDSX5:2:2230:17499:14606/1	60	-
chr1	39151490	39151491	A00252:305:HG52NDSX5:1:1238:8639:29794/1	60	+
chr1	39161280	39161281	A00252:305:HG52NDSX5:1:2131:28754:24612/1	60	-
chr1	39164471	39164472	A00252:305:HG52NDSX5:1:1117:19623:36479/1	60	+
chr1	39164473	39164474	A00252:305:HG52NDSX5:1:1343:20202:35415	60	+
chr1	39250365	39250366	A00252:305:HG52NDSX5:3:2546:23728:20415/1	60	+
chr1	39261635	39261636	A00252:305:HG52NDSX5:1:2303:25057:29450/1	60	-
chr1	39266796	39266797	A00252:305:HG52NDSX5:3:1656:7871:9737/1	60	-
chr1	39275840	39275841	A00252:305:HG52NDSX5:1:1169:20582:15843/1	60	+
chr1	39277016	39277017	A00252:305:HG52NDSX5:1:1113:13955:33552/1	60	+
chr1	39282361	39282362	A00252:305:HG52NDSX5:2:2170:12897:27461/1	60	+
chr1	39311343	39311344	A00252:305:HG52NDSX5:1:2364:7979:35697/1	60	+
chr1	39318831	39318832	A00252:305:HG52NDSX5:1:1475:16667:35211/1	60	+
chr1	39323579	39323580	A00252:305:HG52NDSX5:1:1211:9462:2691/1	60	+
chr1	39372400	39372401	A00252:305:HG52NDSX5:2:1528:18267:23985/1	60	+
chr1	39374811	39374812	A00252:305:HG52NDSX5:3:2211:19280:19727	60	-
chr1	39421597	39421598	A00252:305:HG52NDSX5:1:1603:13078:26115/1	60	+
chr1	39426578	39426579	A00252:305:HG52NDSX5:1:1630:16161:5087/1	60	-
chr1	39856682	39856683	A00252:305:HG52NDSX5:1:1106:24894:19930/1	60	-
chr1	39858420	39858421	A00252:305:HG52NDSX5:2:1103:20383:30436/1	60	+
chr1	40048244	40048245	A00252:305:HG52NDSX5:1:1213:4869:3505/1	60	+
chr1	40189469	40189470	A00252:305:HG52NDSX5:1:2335:9625:7138	60	-
chr1	40194165	40194166	A00252:305:HG52NDSX5:1:1510:25961:8124/1	60	+
chr1	40234582	40234583	A00252:305:HG52NDSX5:1:1376:28076:11913/1	60	-
chr1	40246633	40246634	A00252:305:HG52NDSX5:4:1418:9127:1986/1	60	-
chr1	40272397	40272398	A00252:305:HG52NDSX5:2:1244:13964:28776/1	60	+
chr1	40279813	40279814	A00252:305:HG52NDSX5:1:2260:6442:29371/1	60	-
chr1	40281109	40281110	A00252:305:HG52NDSX5:1:1124:5782:15295/1	60	-
chr1	40380861	40380862	A00252:305:HG52NDSX5:1:1239:24162:9079/1	60	+
chr1	40437417	40437418	A00252:305:HG52NDSX5:1:1663:4191:18771/1	60	+
chr1	40552135	40552136	A00252:305:HG52NDSX5:2:1559:23701:2206/1	60	-
chr1	40682364	40682365	A00252:305:HG52NDSX5:1:1141:15528:33144/1	60	+
chr1	40746917	40746918	A00252:305:HG52NDSX5:2:2602:10836:33818/1	60	+
chr1	40761030	40761031	A00252:305:HG52NDSX5:3:1556:29080:3787	60	-
chr1	41040877	41040878	A00252:305:HG52NDSX5:2:2330:4698:22905/1	60	+
chr1	41128213	41128214	A00252:305:HG52NDSX5:3:2541:29595:14356	60	-
chr1	41145347	41145348	A00252:305:HG52NDSX5:1:1232:15266:26553/1	60	-
chr1	41148495	41148496	A00252:305:HG52NDSX5:1:1259:12825:33849/1	60	-
chr1	41187787	41187788	A00252:305:HG52NDSX5:3:2265:7473:7670/1	60	+
chr1	41225787	41225788	A00252:305:HG52NDSX5:2:1354:31503:24549/1	60	+
chr1	41235808	41235809	A00252:305:HG52NDSX5:3:2639:2510:6214/1	60	-
chr1	41427622	41427623	A00252:305:HG52NDSX5:2:1241:30201:10770	60	+
chr1	42219217	42219218	A00252:305:HG52NDSX5:1:1209:14073:3881/1	60	+
chr1	42230586	42230587	A00252:305:HG52NDSX5:3:2260:27028:8750	60	-
chr1	42247005	42247006	A00252:305:HG52NDSX5:3:2404:26006:22263/1	60	+
chr1	42247606	42247607	A00252:305:HG52NDSX5:1:2531:26648:13510/1	60	+
chr1	42264804	42264805	A00252:305:HG52NDSX5:1:1268:2609:3255/1	60	+
chr1	42267930	42267931	A00252:305:HG52NDSX5:1:1105:3305:11256/1	60	+
chr1	42270331	42270332	A00252:305:HG52NDSX5:1:1269:9887:22404/1	60	+
chr1	42289948	42289949	A00252:305:HG52NDSX5:1:1308:14416:5321/1	60	+
chr1	42311138	42311139	A00252:305:HG52NDSX5:1:1346:16712:16282/1	60	-
chr1	42317671	42317672	A00252:305:HG52NDSX5:1:1221:26006:13777/1	60	+
chr1	42322323	42322324	A00252:305:HG52NDSX5:3:2112:24099:3239	60	-
chr1	42541501	42541502	A00252:305:HG52NDSX5:2:2620:6424:17942	60	+
chr1	42572704	42572705	A00252:305:HG52NDSX5:3:2345:11695:11350/1	60	-
chr1	42685240	42685241	A00252:305:HG52NDSX5:1:2553:7717:10285/1	60	+
chr1	42690087	42690088	A00252:305:HG52NDSX5:1:1233:7383:7607/1	60	-
chr1	42694337	42694338	A00252:305:HG52NDSX5:3:2407:15781:33896/1	60	+
chr1	42812793	42812794	A00252:305:HG52NDSX5:2:1116:3974:26976/1	60	+
chr1	42818923	42818924	A00252:305:HG52NDSX5:3:1574:15736:26083/1	60	-
chr1	42950851	42950852	A00252:305:HG52NDSX5:1:1142:6750:35978/1	60	+
chr1	43165847	43165848	A00252:305:HG52NDSX5:3:2414:24569:22842	60	+
chr1	43361539	43361540	A00252:305:HG52NDSX5:1:2249:25030:12211	60	-
chr1	43363929	43363930	A00252:305:HG52NDSX5:1:1101:2501:9768	60	+
chr1	43373456	43373457	A00252:305:HG52NDSX5:1:1126:16947:8077/1	60	-
chr1	43380892	43380893	A00252:305:HG52NDSX5:4:1547:9426:26960	60	-
chr1	43397402	43397403	A00252:305:HG52NDSX5:3:2455:1443:36746/1	60	+
chr1	43402914	43402915	A00252:305:HG52NDSX5:2:2527:8422:32017	60	+
chr1	43405468	43405469	A00252:305:HG52NDSX5:2:1650:31656:30921	60	+
chr1	43714001	43714002	A00252:305:HG52NDSX5:1:2461:17490:19789/1	60	+
chr1	43752152	43752153	A00252:305:HG52NDSX5:4:2567:26106:1266/1	60	-
chr1	43754973	43754974	A00252:305:HG52NDSX5:1:1129:10782:28620/1	60	+
chr1	43757192	43757193	A00252:305:HG52NDSX5:1:1101:10248:10817/1	60	+
chr1	43768651	43768652	A00252:305:HG52NDSX5:2:2458:16152:18756/1	60	+
chr1	43771815	43771816	A00252:305:HG52NDSX5:1:1234:10004:12054/1	60	-
chr1	43774020	43774021	A00252:305:HG52NDSX5:1:1117:7943:10958/1	60	-
chr1	43776373	43776374	A00252:305:HG52NDSX5:2:1176:21133:8249/1	60	+
chr1	43824953	43824954	A00252:305:HG52NDSX5:2:1618:23773:4773/1	60	-
chr1	43830930	43830931	A00252:305:HG52NDSX5:1:1633:25898:6511/1	60	+
chr1	43834521	43834522	A00252:305:HG52NDSX5:2:1415:17246:32080/1	60	-
chr1	43846654	43846655	A00252:305:HG52NDSX5:1:2506:2935:27931/1	60	-
chr1	43846656	43846657	A00252:305:HG52NDSX5:1:1368:17707:28119	60	-
chr1	43887346	43887347	A00252:305:HG52NDSX5:3:2434:22028:3161/1	60	+
chr1	43889387	43889388	A00252:305:HG52NDSX5:1:1141:2736:16094/1	60	-
chr1	44321892	44321893	A00252:305:HG52NDSX5:1:1429:32271:16736	60	-
chr1	44645520	44645521	A00252:305:HG52NDSX5:1:2512:30680:1360	60	-
chr1	44766019	44766020	A00252:305:HG52NDSX5:3:2552:10447:33739	60	-
chr1	44768279	44768280	A00252:305:HG52NDSX5:2:2451:1533:4335/1	60	+
chr1	44949895	44949896	A00252:305:HG52NDSX5:1:1531:18367:22592/1	60	+
chr1	45166708	45166709	A00252:305:HG52NDSX5:1:1150:25536:21355/1	60	-
chr1	45468498	45468499	A00252:305:HG52NDSX5:1:2133:29957:1517/1	60	+
chr1	45601340	45601341	A00252:305:HG52NDSX5:3:2351:20564:27899/1	60	+
chr1	45613861	45613862	A00252:305:HG52NDSX5:1:1140:12771:25332/1	60	+
chr1	45644574	45644575	A00252:305:HG52NDSX5:1:1475:18204:33614/1	60	+
chr1	45653574	45653575	A00252:305:HG52NDSX5:1:1114:22589:24706/1	60	+
chr1	45824455	45824456	A00252:305:HG52NDSX5:1:1130:16703:17957/1	60	+
chr1	45830389	45830390	A00252:305:HG52NDSX5:3:2132:13783:25238/1	60	+
chr1	45839262	45839263	A00252:305:HG52NDSX5:3:1240:13928:30123/1	60	+
chr1	45848851	45848852	A00252:305:HG52NDSX5:1:1549:19153:19100/1	60	+
chr1	45868427	45868428	A00252:305:HG52NDSX5:1:2632:10890:34538/1	60	-
chr1	45871450	45871451	A00252:305:HG52NDSX5:1:1303:15537:3255/1	60	+
chr1	45880458	45880459	A00252:305:HG52NDSX5:2:2278:10484:2394/1	60	+
chr1	45895935	45895936	A00252:305:HG52NDSX5:4:1573:19244:21574/1	60	+
chr1	45908174	45908175	A00252:305:HG52NDSX5:3:2220:24325:3944/1	60	-
chr1	46049415	46049416	A00252:305:HG52NDSX5:1:1163:12644:11365/1	60	+
chr1	46049416	46049417	A00252:305:HG52NDSX5:2:2627:29215:13855	60	+
chr1	46049900	46049901	A00252:305:HG52NDSX5:1:1347:2067:18662/1	60	-
chr1	46050914	46050915	A00252:305:HG52NDSX5:3:1471:19262:5885/1	60	-
chr1	46073765	46073766	A00252:305:HG52NDSX5:3:2265:11333:1235	60	-
chr1	46078644	46078645	A00252:305:HG52NDSX5:1:1332:3079:21198/1	60	+
chr1	46080219	46080220	A00252:305:HG52NDSX5:1:1153:4833:24518/1	60	-
chr1	46083230	46083231	A00252:305:HG52NDSX5:3:1241:5068:19883	60	-
chr1	46117753	46117754	A00252:305:HG52NDSX5:3:2361:30635:7889/1	60	+
chr1	46271724	46271725	A00252:305:HG52NDSX5:1:1124:16712:24643/1	60	+
chr1	46271727	46271728	A00252:305:HG52NDSX5:3:2603:29812:17112	60	+
chr1	46276312	46276313	A00252:305:HG52NDSX5:1:1334:17029:21277/1	60	-
chr1	46297280	46297281	A00252:305:HG52NDSX5:4:1639:28655:24940/1	60	+
chr1	46364171	46364172	A00252:305:HG52NDSX5:1:1116:14724:29277	60	+
chr1	46602543	46602544	A00252:305:HG52NDSX5:1:1247:14461:16986/1	60	+
chr1	46633624	46633625	A00252:305:HG52NDSX5:1:1212:18783:35243/1	60	+
chr1	46659691	46659692	A00252:305:HG52NDSX5:1:1208:20690:12524	60	+
chr1	47013937	47013938	A00252:305:HG52NDSX5:4:2677:12744:25974/1	60	+
chr1	47277556	47277557	A00252:305:HG52NDSX5:1:2658:6876:29559	60	-
chr1	48024933	48024934	A00252:305:HG52NDSX5:1:1206:14868:7044/1	60	+
chr1	49240585	49240586	A00252:305:HG52NDSX5:1:1226:8865:12430/1	60	+
chr1	49918383	49918384	A00252:305:HG52NDSX5:3:1663:28085:33880	60	-
chr1	50016869	50016870	A00252:305:HG52NDSX5:2:2114:32072:17613/1	60	+
chr1	50547031	50547032	A00252:305:HG52NDSX5:4:2161:15221:11443/1	60	+
chr1	50556929	50556930	A00252:305:HG52NDSX5:1:1404:27877:6621/1	60	+
chr1	50581771	50581772	A00252:305:HG52NDSX5:1:1451:17273:30185/1	60	+
chr1	50701862	50701863	A00252:305:HG52NDSX5:1:1148:3712:36479/1	60	-
chr1	50722595	50722596	A00252:305:HG52NDSX5:2:1214:2410:36511/1	60	-
chr1	50816222	50816223	A00252:305:HG52NDSX5:1:2469:22950:12994	60	+
chr1	50836452	50836453	A00252:305:HG52NDSX5:1:1370:10673:18411/1	60	+
chr1	50936927	50936928	A00252:305:HG52NDSX5:4:2649:11044:36746	60	-
chr1	51410327	51410328	A00252:305:HG52NDSX5:1:1411:29794:11036	60	-
chr1	51444129	51444130	A00252:305:HG52NDSX5:1:2458:16767:2628/1	60	-
chr1	51459152	51459153	A00252:305:HG52NDSX5:2:1424:14335:5274	60	-
chr1	51467234	51467235	A00252:305:HG52NDSX5:1:1119:2094:35524/1	60	-
chr1	51472848	51472849	A00252:305:HG52NDSX5:1:1540:25156:9079/1	60	-
chr1	51483550	51483551	A00252:305:HG52NDSX5:4:1547:5376:5040	60	+
chr1	51626006	51626007	A00252:305:HG52NDSX5:1:1223:19135:25238/1	60	-
chr1	51718212	51718213	A00252:305:HG52NDSX5:1:1108:12020:3771/1	60	+
chr1	51810842	51810843	A00252:305:HG52NDSX5:2:2548:21052:3129/1	60	+
chr1	51820382	51820383	A00252:305:HG52NDSX5:2:1518:4571:3364	60	-
chr1	52063716	52063717	A00252:305:HG52NDSX5:2:1438:25952:8609/1	60	-
chr1	52081073	52081074	A00252:305:HG52NDSX5:2:2119:4716:4147/1	60	+
chr1	52239071	52239072	A00252:305:HG52NDSX5:2:1316:4490:2315	60	+
chr1	52256674	52256675	A00252:305:HG52NDSX5:3:1478:24044:28385/1	60	+
chr1	52274241	52274242	A00252:305:HG52NDSX5:1:1451:9616:23218/1	60	+
chr1	52338871	52338872	A00252:305:HG52NDSX5:2:1576:31177:33129	60	+
chr1	52344538	52344539	A00252:305:HG52NDSX5:1:1234:29848:31328/1	60	-
chr1	52344540	52344541	A00252:305:HG52NDSX5:1:2437:23475:23547/1	60	-
chr1	52465045	52465046	A00252:305:HG52NDSX5:2:1518:1696:8218/1	60	+
chr1	52475034	52475035	A00252:305:HG52NDSX5:1:1548:13114:9580/1	60	-
chr1	52496470	52496471	A00252:305:HG52NDSX5:1:1129:12436:1047/1	60	+
chr1	52520829	52520830	A00252:305:HG52NDSX5:4:2558:26666:9001	60	+
chr1	52609264	52609265	A00252:305:HG52NDSX5:1:1202:12093:11600/1	60	-
chr1	52801717	52801718	A00252:305:HG52NDSX5:1:1244:8829:25269/1	60	+
chr1	52805505	52805506	A00252:305:HG52NDSX5:3:1626:23393:27258	60	-
chr1	52947041	52947042	A00252:305:HG52NDSX5:4:2533:3667:7498	60	-
chr1	52979722	52979723	A00252:305:HG52NDSX5:1:1377:12463:11710/1	60	+
chr1	52998787	52998788	A00252:305:HG52NDSX5:1:1206:11424:24189/1	60	+
chr1	53036809	53036810	A00252:305:HG52NDSX5:3:1332:15076:2237/1	60	-
chr1	53037977	53037978	A00252:305:HG52NDSX5:2:2531:13033:27884	60	-
chr1	53037979	53037980	A00252:305:HG52NDSX5:4:2341:27498:5807	60	-
chr1	53156508	53156509	A00252:305:HG52NDSX5:1:1101:12771:11240/1	60	+
chr1	53821088	53821089	A00252:305:HG52NDSX5:1:1340:26359:2644/1	60	-
chr1	53833341	53833342	A00252:305:HG52NDSX5:4:2440:18738:13338/1	60	-
chr1	54087345	54087346	A00252:305:HG52NDSX5:1:1461:14100:4178/1	60	+
chr1	55143266	55143267	A00252:305:HG52NDSX5:4:2607:6334:27148	60	-
chr1	55147964	55147965	A00252:305:HG52NDSX5:1:1218:5276:18114/1	60	-
chr1	55162682	55162683	A00252:305:HG52NDSX5:2:2455:28628:33818/1	60	+
chr1	55163361	55163362	A00252:305:HG52NDSX5:1:1148:23294:30467/1	60	+
chr1	55164175	55164176	A00252:305:HG52NDSX5:3:2654:29957:21120/1	60	-
chr1	55784846	55784847	A00252:305:HG52NDSX5:1:1131:21088:31688/1	60	-
chr1	55979248	55979249	A00252:305:HG52NDSX5:1:1307:5023:10473/1	60	-
chr1	57111722	57111723	A00252:305:HG52NDSX5:3:1601:8413:8829/1	60	-
chr1	57122274	57122275	A00252:305:HG52NDSX5:2:2212:30987:30483/1	60	+
chr1	57165146	57165147	A00252:305:HG52NDSX5:1:1329:14778:33129/1	60	+
chr1	57394022	57394023	A00252:305:HG52NDSX5:1:1268:21432:16720/1	60	+
chr1	57549268	57549269	A00252:305:HG52NDSX5:1:1460:13675:2159/1	60	+
chr1	58068757	58068758	A00252:305:HG52NDSX5:3:2474:5077:14512/1	60	-
chr1	58528114	58528115	A00252:305:HG52NDSX5:4:1256:10682:19554/1	60	-
chr1	58665155	58665156	A00252:305:HG52NDSX5:1:1643:15393:24737/1	60	+
chr1	58726900	58726901	A00252:305:HG52NDSX5:1:2614:6858:2503/1	60	-
chr1	58817812	58817813	A00252:305:HG52NDSX5:1:1160:7618:23234/1	60	+
chr1	58859725	58859726	A00252:305:HG52NDSX5:1:1210:9905:5556/1	60	+
chr1	59279734	59279735	A00252:305:HG52NDSX5:2:2431:3450:30138	60	-
chr1	59279735	59279736	A00252:305:HG52NDSX5:4:2131:10267:30921	60	-
chr1	59336953	59336954	A00252:305:HG52NDSX5:2:2632:25301:34569	60	-
chr1	59432258	59432259	A00252:305:HG52NDSX5:1:1305:1579:32440/1	60	-
chr1	59569706	59569707	A00252:305:HG52NDSX5:4:1122:32606:20823/1	60	-
chr1	61091648	61091649	A00252:305:HG52NDSX5:1:1432:6894:19194/1	60	+
chr1	61091650	61091651	A00252:305:HG52NDSX5:4:2533:21278:35837	60	+
chr1	61176424	61176425	A00252:305:HG52NDSX5:1:1333:8368:16078/1	60	-
chr1	61265617	61265618	A00252:305:HG52NDSX5:1:1442:7337:11600/1	60	-
chr1	62028550	62028551	A00252:305:HG52NDSX5:1:2655:31801:35994	60	-
chr1	62203395	62203396	A00252:305:HG52NDSX5:1:1340:15845:33630/1	60	-
chr1	62226041	62226042	A00252:305:HG52NDSX5:1:1275:18032:13119/1	60	+
chr1	62233512	62233513	A00252:305:HG52NDSX5:2:1501:16893:11490	60	-
chr1	62250491	62250492	A00252:305:HG52NDSX5:3:2408:30355:12602	60	-
chr1	62255356	62255357	A00252:305:HG52NDSX5:1:2627:13711:23891	60	-
chr1	62259681	62259682	A00252:305:HG52NDSX5:3:2404:21757:4413	60	-
chr1	62262919	62262920	A00252:305:HG52NDSX5:1:2301:6551:8171	60	+
chr1	62290667	62290668	A00252:305:HG52NDSX5:1:1163:3839:27398/1	60	-
chr1	62305806	62305807	A00252:305:HG52NDSX5:2:2331:21233:25895	60	-
chr1	62374071	62374072	A00252:305:HG52NDSX5:3:1628:8630:24205/1	60	-
chr1	62395396	62395397	A00252:305:HG52NDSX5:1:1322:9697:26396/1	60	-
chr1	62426170	62426171	A00252:305:HG52NDSX5:2:1572:31105:9330	60	-
chr1	62479840	62479841	A00252:305:HG52NDSX5:1:2103:28800:36464	60	-
chr1	62549640	62549641	A00252:305:HG52NDSX5:1:2250:9878:5854/1	60	+
chr1	62597221	62597222	A00252:305:HG52NDSX5:2:1504:29035:10598	60	-
chr1	62598670	62598671	A00252:305:HG52NDSX5:1:1265:18584:11663/1	60	+
chr1	62654744	62654745	A00252:305:HG52NDSX5:4:2464:23836:34976	60	-
chr1	62656163	62656164	A00252:305:HG52NDSX5:2:1647:2926:20243/1	60	+
chr1	62795248	62795249	A00252:305:HG52NDSX5:1:1173:13476:15280/1	60	+
chr1	62808577	62808578	A00252:305:HG52NDSX5:4:1274:16369:30279	60	+
chr1	62821507	62821508	A00252:305:HG52NDSX5:1:1537:12283:5228/1	60	+
chr1	62825757	62825758	A00252:305:HG52NDSX5:1:1146:7129:3505/1	60	+
chr1	62854651	62854652	A00252:305:HG52NDSX5:1:1111:24578:12868/1	60	+
chr1	62854653	62854654	A00252:305:HG52NDSX5:3:2436:29839:16689	60	+
chr1	63142163	63142164	A00252:305:HG52NDSX5:1:1120:13621:26428	60	-
chr1	63249088	63249089	A00252:305:HG52NDSX5:1:1626:9724:10942	60	-
chr1	63401464	63401465	A00252:305:HG52NDSX5:1:1642:21386:34710/1	60	+
chr1	63509846	63509847	A00252:305:HG52NDSX5:1:1265:17571:20243/1	60	-
chr1	63541036	63541037	A00252:305:HG52NDSX5:4:1139:11180:27430/1	60	-
chr1	64269708	64269709	A00252:305:HG52NDSX5:1:1135:29460:18098/1	60	-
chr1	64863647	64863648	A00252:305:HG52NDSX5:3:1233:10004:16877/1	60	-
chr1	65280550	65280551	A00252:305:HG52NDSX5:1:1148:7446:2738/1	60	-
chr1	65315691	65315692	A00252:305:HG52NDSX5:1:1634:26567:23171/1	60	+
chr1	65315693	65315694	A00252:305:HG52NDSX5:2:2106:6189:13933	60	+
chr1	66833130	66833131	A00252:305:HG52NDSX5:1:1159:21504:18537/1	60	-
chr1	66845611	66845612	A00252:305:HG52NDSX5:1:2670:18674:21371/1	60	-
chr1	66914796	66914797	A00252:305:HG52NDSX5:2:1166:26377:10723/1	60	-
chr1	66969032	66969033	A00252:305:HG52NDSX5:2:1553:20229:23750/1	60	-
chr1	66972041	66972042	A00252:305:HG52NDSX5:1:2440:15230:20196/1	60	+
chr1	67096807	67096808	A00252:305:HG52NDSX5:1:1172:17888:29590/1	60	+
chr1	67192711	67192712	A00252:305:HG52NDSX5:1:1140:26015:33833/1	60	+
chr1	67421782	67421783	A00252:305:HG52NDSX5:3:1356:27362:15875/1	60	-
chr1	67560752	67560753	A00252:305:HG52NDSX5:3:2125:7111:19413/1	60	+
chr1	68290840	68290841	A00252:305:HG52NDSX5:3:2440:10565:22232	60	+
chr1	68866306	68866307	A00252:305:HG52NDSX5:1:1222:8929:2926/1	60	+
chr1	69366602	69366603	A00252:305:HG52NDSX5:1:2518:23357:18834	60	-
chr1	69551377	69551378	A00252:305:HG52NDSX5:3:1236:32723:22216/1	60	+
chr1	70030027	70030028	A00252:305:HG52NDSX5:1:1157:11966:6277/1	60	-
chr1	70105973	70105974	A00252:305:HG52NDSX5:4:2519:30427:21089	60	-
chr1	70187868	70187869	A00252:305:HG52NDSX5:4:1259:20428:36276	60	-
chr1	70288977	70288978	A00252:305:HG52NDSX5:3:1223:1732:3302/1	60	+
chr1	70889244	70889245	A00252:305:HG52NDSX5:2:2313:15112:20400/1	60	-
chr1	71140781	71140782	A00252:305:HG52NDSX5:1:1477:6876:5916	60	-
chr1	71289296	71289297	A00252:305:HG52NDSX5:1:2213:17734:15013/1	60	-
chr1	71351650	71351651	A00252:305:HG52NDSX5:1:1264:25201:28322/1	60	-
chr1	71422360	71422361	A00252:305:HG52NDSX5:1:2473:21640:30013/1	60	-
chr1	71711161	71711162	A00252:305:HG52NDSX5:1:1414:8766:22874/1	60	-
chr1	71788322	71788323	A00252:305:HG52NDSX5:3:2632:4074:8328	60	-
chr1	71939617	71939618	A00252:305:HG52NDSX5:2:1377:27317:25285/1	60	+
chr1	72001065	72001066	A00252:305:HG52NDSX5:2:2401:21884:23140/1	60	+
chr1	72053746	72053747	A00252:305:HG52NDSX5:1:1273:16197:29982/1	60	-
chr1	72099341	72099342	A00252:305:HG52NDSX5:2:1328:15609:22294	60	-
chr1	72110124	72110125	A00252:305:HG52NDSX5:2:1218:28574:20572	60	-
chr1	72132657	72132658	A00252:305:HG52NDSX5:1:2344:21829:21324/1	60	+
chr1	72152346	72152347	A00252:305:HG52NDSX5:1:2676:16477:36824/1	60	-
chr1	72205592	72205593	A00252:305:HG52NDSX5:1:1642:11125:36824/1	60	+
chr1	72239403	72239404	A00252:305:HG52NDSX5:1:1407:3088:24752/1	60	-
chr1	72254073	72254074	A00252:305:HG52NDSX5:1:1129:6171:34663	60	+
chr1	72267145	72267146	A00252:305:HG52NDSX5:1:1633:15754:3693/1	60	-
chr1	72295183	72295184	A00252:305:HG52NDSX5:1:1315:9941:36495/1	60	-
chr1	72324663	72324664	A00252:305:HG52NDSX5:2:2163:8214:10332/1	60	+
chr1	72509958	72509959	A00252:305:HG52NDSX5:1:2372:11867:8891/1	60	-
chr1	72566817	72566818	A00252:305:HG52NDSX5:3:2134:11948:6026	60	-
chr1	72612077	72612078	A00252:305:HG52NDSX5:1:1123:1506:22827/1	60	+
chr1	72840438	72840439	A00252:305:HG52NDSX5:1:1377:21278:1705/1	60	-
chr1	72924558	72924559	A00252:305:HG52NDSX5:2:2324:6542:25316	60	+
chr1	72935278	72935279	A00252:305:HG52NDSX5:1:1626:9037:32330/1	60	+
chr1	72943631	72943632	A00252:305:HG52NDSX5:2:1211:11595:26991/1	60	+
chr1	72976194	72976195	A00252:305:HG52NDSX5:1:2470:14796:32565/1	60	-
chr1	73110648	73110649	A00252:305:HG52NDSX5:1:1213:16387:16219/1	60	+
chr1	73513990	73513991	A00252:305:HG52NDSX5:1:1567:18783:27508/1	60	-
chr1	74846073	74846074	A00252:305:HG52NDSX5:1:1163:4508:24048/1	60	+
chr1	75071885	75071886	A00252:305:HG52NDSX5:1:2515:13575:4742	60	+
chr1	75248437	75248438	A00252:305:HG52NDSX5:1:1146:18837:24565/1	60	+
chr1	75340065	75340066	A00252:305:HG52NDSX5:1:1114:16324:5181/1	60	-
chr1	75343814	75343815	A00252:305:HG52NDSX5:1:1160:21142:22200/1	60	-
chr1	75653693	75653694	A00252:305:HG52NDSX5:1:2228:7527:36761/1	60	-
chr1	75746270	75746271	A00252:305:HG52NDSX5:4:2432:28673:7247/1	60	+
chr1	75901713	75901714	A00252:305:HG52NDSX5:2:2329:25708:32675/1	60	+
chr1	76270599	76270600	A00252:305:HG52NDSX5:1:1577:18629:22482/1	60	+
chr1	76303933	76303934	A00252:305:HG52NDSX5:1:1462:10140:13667/1	60	+
chr1	76797480	76797481	A00252:305:HG52NDSX5:1:1274:18656:15515	60	-
chr1	77153492	77153493	A00252:305:HG52NDSX5:1:1171:2040:23218/1	60	+
chr1	77541056	77541057	A00252:305:HG52NDSX5:2:1506:20699:33896	60	-
chr1	77609639	77609640	A00252:305:HG52NDSX5:3:1554:16694:15875	60	-
chr1	77945437	77945438	A00252:305:HG52NDSX5:1:1111:27642:27070	60	+
chr1	77945716	77945717	A00252:305:HG52NDSX5:1:1204:5005:1736/1	60	+
chr1	77945718	77945719	A00252:305:HG52NDSX5:4:1542:9100:12774/1	60	+
chr1	77970398	77970399	A00252:305:HG52NDSX5:2:1249:11379:20541/1	60	+
chr1	78017874	78017875	A00252:305:HG52NDSX5:1:1438:15203:12007/1	60	+
chr1	78473415	78473416	A00252:305:HG52NDSX5:1:1207:9245:32127	60	+
chr1	78473416	78473417	A00252:305:HG52NDSX5:1:1128:27389:14325/1	60	+
chr1	78473421	78473422	A00252:305:HG52NDSX5:2:2114:3631:21277/1	60	+
chr1	78653904	78653905	A00252:305:HG52NDSX5:3:1577:30210:3396	60	+
chr1	78886691	78886692	A00252:305:HG52NDSX5:1:1614:27172:5087/1	60	-
chr1	80226788	80226789	A00252:305:HG52NDSX5:1:2429:15040:36902/1	60	-
chr1	80306825	80306826	A00252:305:HG52NDSX5:2:2548:10212:29512/1	60	+
chr1	80734515	80734516	A00252:305:HG52NDSX5:2:1315:29812:6496/1	60	+
chr1	82524233	82524234	A00252:305:HG52NDSX5:2:1124:24225:19774	60	-
chr1	82617452	82617453	A00252:305:HG52NDSX5:2:2318:13123:33520/1	60	+
chr1	82637342	82637343	A00252:305:HG52NDSX5:2:1370:9724:35806/1	60	-
chr1	82654895	82654896	A00252:305:HG52NDSX5:3:1107:24966:21934	60	-
chr1	82733796	82733797	A00252:305:HG52NDSX5:1:1107:2510:30326/1	60	+
chr1	82745844	82745845	A00252:305:HG52NDSX5:2:1213:20347:33505/1	60	+
chr1	82865954	82865955	A00252:305:HG52NDSX5:1:2307:26422:19570/1	60	-
chr1	82929924	82929925	A00252:305:HG52NDSX5:2:1547:32362:17362/1	60	+
chr1	82964902	82964903	A00252:305:HG52NDSX5:3:2129:30662:29543	60	-
chr1	83224984	83224985	A00252:305:HG52NDSX5:1:2439:7545:33004/1	60	-
chr1	83446643	83446644	A00252:305:HG52NDSX5:3:1267:5584:25535	60	-
chr1	83659474	83659475	A00252:305:HG52NDSX5:3:2115:14832:6167	60	-
chr1	83706261	83706262	A00252:305:HG52NDSX5:1:1125:12373:27618	60	-
chr1	83856835	83856836	A00252:305:HG52NDSX5:1:1359:5086:16125/1	60	+
chr1	83977792	83977793	A00252:305:HG52NDSX5:1:2377:12671:7247/1	60	+
chr1	84080832	84080833	A00252:305:HG52NDSX5:1:2418:5927:28855/1	60	+
chr1	84208428	84208429	A00252:305:HG52NDSX5:1:1617:14977:24236/1	60	-
chr1	84303729	84303730	A00252:305:HG52NDSX5:1:1123:27896:3521/1	60	+
chr1	84500648	84500649	A00252:305:HG52NDSX5:1:2227:27995:32440/1	60	-
chr1	84542940	84542941	A00252:305:HG52NDSX5:1:1405:5321:30248/1	60	+
chr1	84562216	84562217	A00252:305:HG52NDSX5:4:1330:4182:13432/1	60	-
chr1	84569638	84569639	A00252:305:HG52NDSX5:1:1640:21432:29778/1	60	+
chr1	85197400	85197401	A00252:305:HG52NDSX5:1:1557:10022:10426	60	+
chr1	85678154	85678155	A00252:305:HG52NDSX5:1:1423:14859:17362/1	60	-
chr1	86272473	86272474	A00252:305:HG52NDSX5:2:2510:11532:26663	60	+
chr1	86435990	86435991	A00252:305:HG52NDSX5:4:1364:2935:22670/1	60	+
chr1	86726094	86726095	A00252:305:HG52NDSX5:1:1105:16541:25410/1	60	-
chr1	86728489	86728490	A00252:305:HG52NDSX5:2:2454:15374:9799/1	60	+
chr1	86737214	86737215	A00252:305:HG52NDSX5:1:2267:12717:22451	60	-
chr1	86885874	86885875	A00252:305:HG52NDSX5:2:1518:12183:33865/1	60	+
chr1	87076948	87076949	A00252:305:HG52NDSX5:2:2519:15826:4288	60	-
chr1	87133123	87133124	A00252:305:HG52NDSX5:4:2131:18728:18490	60	-
chr1	87355662	87355663	A00252:305:HG52NDSX5:2:1672:17861:15139/1	60	-
chr1	88301036	88301037	A00252:305:HG52NDSX5:1:2541:17951:31892/1	60	+
chr1	88760465	88760466	A00252:305:HG52NDSX5:1:1102:9435:35305	60	+
chr1	88766715	88766716	A00252:305:HG52NDSX5:1:2175:11089:25895/1	60	-
chr1	88777224	88777225	A00252:305:HG52NDSX5:2:1468:23891:2347/1	60	-
chr1	88810844	88810845	A00252:305:HG52NDSX5:3:2139:29577:10723/1	60	+
chr1	89446291	89446292	A00252:305:HG52NDSX5:1:1347:30300:26913	60	-
chr1	89554139	89554140	A00252:305:HG52NDSX5:1:1473:8504:13119/1	60	+
chr1	89556330	89556331	A00252:305:HG52NDSX5:1:1505:28700:17973/1	60	-
chr1	89641475	89641476	A00252:305:HG52NDSX5:1:1233:28474:15922/1	60	+
chr1	89698604	89698605	A00252:305:HG52NDSX5:1:1414:9860:13244/1	60	+
chr1	89717815	89717816	A00252:305:HG52NDSX5:1:1165:15582:17989/1	60	-
chr1	89859171	89859172	A00252:305:HG52NDSX5:2:1305:21160:15906/1	60	+
chr1	89872377	89872378	A00252:305:HG52NDSX5:2:1511:12264:4100/1	60	+
chr1	89950786	89950787	A00252:305:HG52NDSX5:2:1678:10339:14920	60	-
chr1	90006094	90006095	A00252:305:HG52NDSX5:1:1463:5891:5055/1	60	+
chr1	90290460	90290461	A00252:305:HG52NDSX5:1:1147:5719:29089/1	60	+
chr1	90911121	90911122	A00252:305:HG52NDSX5:1:1323:12509:15734/1	60	+
chr1	90973846	90973847	A00252:305:HG52NDSX5:2:1565:27661:30859	60	-
chr1	91317346	91317347	A00252:305:HG52NDSX5:2:1603:19452:7091	60	-
chr1	91776885	91776886	A00252:305:HG52NDSX5:2:1561:17300:24909/1	60	-
chr1	91961939	91961940	A00252:305:HG52NDSX5:2:2249:2148:12727	60	+
chr1	92016389	92016390	A00252:305:HG52NDSX5:1:1634:28989:12273/1	60	+
chr1	92155078	92155079	A00252:305:HG52NDSX5:1:2502:15519:6511/1	60	+
chr1	92302321	92302322	A00252:305:HG52NDSX5:4:2543:23574:24189/1	60	+
chr1	92325676	92325677	A00252:305:HG52NDSX5:1:1477:8630:25708/1	60	-
chr1	92338874	92338875	A00252:305:HG52NDSX5:1:1361:23421:14528/1	60	+
chr1	92512419	92512420	A00252:305:HG52NDSX5:1:1158:2591:36229/1	60	+
chr1	92573722	92573723	A00252:305:HG52NDSX5:1:1203:23204:21950/1	60	+
chr1	92573726	92573727	A00252:305:HG52NDSX5:1:1460:18195:14058/1	60	-
chr1	92696690	92696691	A00252:305:HG52NDSX5:2:1216:25925:19366/1	60	+
chr1	92722093	92722094	A00252:305:HG52NDSX5:2:1571:26458:14591/1	60	-
chr1	92942079	92942080	A00252:305:HG52NDSX5:1:2517:12897:3975/1	60	+
chr1	93098745	93098746	A00252:305:HG52NDSX5:3:2639:5529:34115/1	60	+
chr1	93104604	93104605	A00252:305:HG52NDSX5:1:1206:29857:35070	60	-
chr1	93116454	93116455	A00252:305:HG52NDSX5:3:1148:25690:35055/1	60	+
chr1	93120981	93120982	A00252:305:HG52NDSX5:1:2134:13250:31297/1	60	-
chr1	93126946	93126947	A00252:305:HG52NDSX5:1:2211:10312:11616/1	60	-
chr1	93141232	93141233	A00252:305:HG52NDSX5:1:1249:5945:10535/1	60	+
chr1	93159369	93159370	A00252:305:HG52NDSX5:1:1404:14470:17848/1	60	+
chr1	93209809	93209810	A00252:305:HG52NDSX5:1:1469:5647:14653/1	60	-
chr1	93234404	93234405	A00252:305:HG52NDSX5:2:2540:7337:27508	60	+
chr1	93355301	93355302	A00252:305:HG52NDSX5:1:1414:26539:31203/1	60	+
chr1	93361939	93361940	A00252:305:HG52NDSX5:1:2405:29857:17221/1	60	-
chr1	93362166	93362167	A00252:305:HG52NDSX5:2:1443:23176:6934/1	60	-
chr1	93543429	93543430	A00252:305:HG52NDSX5:2:1625:18982:6715/1	60	-
chr1	93545156	93545157	A00252:305:HG52NDSX5:1:1548:15311:23594	60	+
chr1	94171244	94171245	A00252:305:HG52NDSX5:1:1178:5710:25034/1	60	+
chr1	94198914	94198915	A00252:305:HG52NDSX5:2:1602:26323:2362/1	60	-
chr1	94216291	94216292	A00252:305:HG52NDSX5:1:1414:23411:33207/1	60	-
chr1	94321351	94321352	A00252:305:HG52NDSX5:4:1375:8929:2300/1	60	+
chr1	94645726	94645727	A00252:305:HG52NDSX5:1:1233:17698:31704	60	-
chr1	94739094	94739095	A00252:305:HG52NDSX5:1:1149:10375:18959/1	60	+
chr1	95147031	95147032	A00252:305:HG52NDSX5:2:2513:3459:5854	60	-
chr1	96673175	96673176	A00252:305:HG52NDSX5:1:1220:20112:17879/1	60	+
chr1	96736648	96736649	A00252:305:HG52NDSX5:1:1449:17924:9204/1	60	+
chr1	96768210	96768211	A00252:305:HG52NDSX5:1:2303:28863:6136	60	-
chr1	96803556	96803557	A00252:305:HG52NDSX5:1:1451:25174:5541/1	60	+
chr1	96810096	96810097	A00252:305:HG52NDSX5:2:1314:2456:6621	60	-
chr1	96814884	96814885	A00252:305:HG52NDSX5:2:1604:20428:3239	60	-
chr1	96994266	96994267	A00252:305:HG52NDSX5:2:2513:8061:23343	60	-
chr1	97147831	97147832	A00252:305:HG52NDSX5:1:1111:5104:25394/1	60	-
chr1	97390454	97390455	A00252:305:HG52NDSX5:2:1122:6479:4664/1	60	+
chr1	97492167	97492168	A00252:305:HG52NDSX5:1:2174:25238:3646/1	60	+
chr1	97513833	97513834	A00252:305:HG52NDSX5:1:1130:26042:19789/1	60	-
chr1	97515159	97515160	A00252:305:HG52NDSX5:1:1148:11252:28463/1	60	+
chr1	97516079	97516080	A00252:305:HG52NDSX5:1:1617:28881:10363/1	60	+
chr1	97534172	97534173	A00252:305:HG52NDSX5:1:1252:8015:33129/1	60	+
chr1	97639068	97639069	A00252:305:HG52NDSX5:1:1576:8910:34366/1	60	-
chr1	97665733	97665734	A00252:305:HG52NDSX5:1:2303:14940:16470	60	+
chr1	97707363	97707364	A00252:305:HG52NDSX5:3:2139:18756:1595	60	-
chr1	97711131	97711132	A00252:305:HG52NDSX5:1:2158:7428:18239/1	60	+
chr1	97723756	97723757	A00252:305:HG52NDSX5:2:1323:26820:31000/1	60	+
chr1	97763697	97763698	A00252:305:HG52NDSX5:3:2544:2926:35650	60	-
chr1	97793144	97793145	A00252:305:HG52NDSX5:1:1516:16414:21715/1	60	+
chr1	97860646	97860647	A00252:305:HG52NDSX5:1:1311:7473:14967/1	60	-
chr1	97890798	97890799	A00252:305:HG52NDSX5:1:1439:7220:36949/1	60	-
chr1	98007135	98007136	A00252:305:HG52NDSX5:1:1230:4788:11631/1	60	+
chr1	98142543	98142544	A00252:305:HG52NDSX5:1:1135:5358:5165/1	60	-
chr1	98248341	98248342	A00252:305:HG52NDSX5:1:1354:30517:25191	60	-
chr1	98394983	98394984	A00252:305:HG52NDSX5:1:1201:23972:29794/1	60	-
chr1	98430334	98430335	A00252:305:HG52NDSX5:2:1572:16161:6308/1	60	-
chr1	98430336	98430337	A00252:305:HG52NDSX5:3:1341:29857:27117	60	-
chr1	98536811	98536812	A00252:305:HG52NDSX5:1:1115:10167:8453/1	60	+
chr1	98559538	98559539	A00252:305:HG52NDSX5:1:1261:9588:25113/1	60	+
chr1	98692076	98692077	A00252:305:HG52NDSX5:1:1116:23439:30499/1	60	+
chr1	98749777	98749778	A00252:305:HG52NDSX5:3:2342:27950:33614	60	-
chr1	98763345	98763346	A00252:305:HG52NDSX5:1:1253:2139:19476/1	60	+
chr1	99656428	99656429	A00252:305:HG52NDSX5:1:2525:31910:11350/1	60	-
chr1	99758184	99758185	A00252:305:HG52NDSX5:1:1542:15185:7811	60	-
chr1	99872230	99872231	A00252:305:HG52NDSX5:1:1648:22733:18161/1	60	-
chr1	99885418	99885419	A00252:305:HG52NDSX5:3:1210:11731:35775	60	-
chr1	100062458	100062459	A00252:305:HG52NDSX5:1:2345:17454:34131/1	60	-
chr1	100281952	100281953	A00252:305:HG52NDSX5:4:1512:17372:34835/1	60	+
chr1	100755155	100755156	A00252:305:HG52NDSX5:3:1456:13422:21104/1	60	+
chr1	100886274	100886275	A00252:305:HG52NDSX5:1:1124:6470:1360/1	60	-
chr1	100911019	100911020	A00252:305:HG52NDSX5:4:1629:27335:22122	60	+
chr1	100954032	100954033	A00252:305:HG52NDSX5:1:1460:10954:28291/1	60	+
chr1	100969126	100969127	A00252:305:HG52NDSX5:1:1442:8684:31594/1	60	-
chr1	100979217	100979218	A00252:305:HG52NDSX5:1:1542:5385:32236/1	60	-
chr1	100995514	100995515	A00252:305:HG52NDSX5:1:1117:27624:24377/1	60	+
chr1	101028525	101028526	A00252:305:HG52NDSX5:2:2236:13865:36370/1	60	-
chr1	101129779	101129780	A00252:305:HG52NDSX5:2:1207:13557:31892	60	+
chr1	101136437	101136438	A00252:305:HG52NDSX5:1:1110:6054:21840	60	-
chr1	101156422	101156423	A00252:305:HG52NDSX5:2:1162:31910:31548/1	60	-
chr1	101169645	101169646	A00252:305:HG52NDSX5:1:1345:7084:28479/1	60	+
chr1	101325300	101325301	A00252:305:HG52NDSX5:1:2165:5385:14638/1	60	+
chr1	101350433	101350434	A00252:305:HG52NDSX5:1:1338:16776:17801/1	60	+
chr1	101399160	101399161	A00252:305:HG52NDSX5:1:2444:16685:12414/1	60	-
chr1	101437665	101437666	A00252:305:HG52NDSX5:1:1253:18837:7373/1	60	+
chr1	101469721	101469722	A00252:305:HG52NDSX5:1:1362:8865:8829/1	60	+
chr1	101511896	101511897	A00252:305:HG52NDSX5:1:1235:6388:6355/1	60	-
chr1	101891696	101891697	A00252:305:HG52NDSX5:3:2378:13250:32424/1	60	-
chr1	101891697	101891698	A00252:305:HG52NDSX5:1:1533:27163:4946/1	60	-
chr1	102146711	102146712	A00252:305:HG52NDSX5:1:1635:10773:18709/1	60	-
chr1	102203910	102203911	A00252:305:HG52NDSX5:4:2468:28646:7012	60	+
chr1	102410741	102410742	A00252:305:HG52NDSX5:2:2439:15817:29136	60	-
chr1	102527363	102527364	A00252:305:HG52NDSX5:2:1166:17797:31688/1	60	+
chr1	102549974	102549975	A00252:305:HG52NDSX5:1:1667:2537:23109/1	60	+
chr1	102567535	102567536	A00252:305:HG52NDSX5:3:2570:26955:16329/1	60	+
chr1	102720402	102720403	A00252:305:HG52NDSX5:2:1340:23366:2785/1	60	+
chr1	102876884	102876885	A00252:305:HG52NDSX5:1:2246:26015:27821/1	60	-
chr1	103070772	103070773	A00252:305:HG52NDSX5:2:1529:22336:32565/1	60	+
chr1	103430176	103430177	A00252:305:HG52NDSX5:1:2436:5285:23328/1	60	+
chr1	103543009	103543010	A00252:305:HG52NDSX5:4:1540:2962:31673/1	60	+
chr1	103562767	103562768	A00252:305:HG52NDSX5:2:2637:32190:26741/1	60	-
chr1	105824807	105824808	A00252:305:HG52NDSX5:1:2341:25346:15796/1	60	-
chr1	105903370	105903371	A00252:305:HG52NDSX5:1:1310:10366:4820/1	60	+
chr1	105903595	105903596	A00252:305:HG52NDSX5:4:1338:7997:1251	60	-
chr1	105923230	105923231	A00252:305:HG52NDSX5:1:2574:10194:36808/1	60	-
chr1	106530612	106530613	A00252:305:HG52NDSX5:1:1678:8106:3944/1	60	-
chr1	107075980	107075981	A00252:305:HG52NDSX5:2:1447:15727:10880/1	60	-
chr1	107575164	107575165	A00252:305:HG52NDSX5:3:1211:30454:14465	60	-
chr1	107575170	107575171	A00252:305:HG52NDSX5:1:1231:14633:12305/1	60	-
chr1	107646069	107646070	A00252:305:HG52NDSX5:1:1455:6424:34663	60	-
chr1	107688375	107688376	A00252:305:HG52NDSX5:1:2139:15429:16376/1	60	+
chr1	107803021	107803022	A00252:305:HG52NDSX5:4:1521:7012:34147	60	-
chr1	107825619	107825620	A00252:305:HG52NDSX5:1:2510:26449:28855/1	60	-
chr1	107879097	107879098	A00252:305:HG52NDSX5:2:1545:23122:12665	60	-
chr1	107906855	107906856	A00252:305:HG52NDSX5:1:1145:29206:27461/1	60	+
chr1	107911249	107911250	A00252:305:HG52NDSX5:3:1651:7735:13135/1	60	-
chr1	107918263	107918264	A00252:305:HG52NDSX5:1:2359:7880:9565	60	+
chr1	107975344	107975345	A00252:305:HG52NDSX5:1:2524:28302:9987	60	+
chr1	107984886	107984887	A00252:305:HG52NDSX5:3:2469:13223:27430/1	60	+
chr1	108547419	108547420	A00252:305:HG52NDSX5:3:2345:7572:32706/1	60	+
chr1	108584734	108584735	A00252:305:HG52NDSX5:1:2214:18376:34945/1	60	-
chr1	108638785	108638786	A00252:305:HG52NDSX5:1:1527:4463:1642/1	60	+
chr1	108659690	108659691	A00252:305:HG52NDSX5:2:2356:10655:35603/1	60	+
chr1	108782056	108782057	A00252:305:HG52NDSX5:3:2158:21649:7420/1	60	-
chr1	108799453	108799454	A00252:305:HG52NDSX5:1:1672:3134:14622/1	60	+
chr1	109230198	109230199	A00252:305:HG52NDSX5:3:2152:1588:26631	60	+
chr1	109363591	109363592	A00252:305:HG52NDSX5:2:1245:12102:10708/1	60	+
chr1	109379207	109379208	A00252:305:HG52NDSX5:1:2127:30481:16924/1	60	+
chr1	109499458	109499459	A00252:305:HG52NDSX5:3:2652:16550:5008/1	60	-
chr1	109587803	109587804	A00252:305:HG52NDSX5:1:2306:13214:2049/1	60	-
chr1	109595119	109595120	A00252:305:HG52NDSX5:1:1140:17137:21684	60	+
chr1	109602462	109602463	A00252:305:HG52NDSX5:1:1257:11767:8719/1	60	+
chr1	109783635	109783636	A00252:305:HG52NDSX5:1:2221:21332:8782	60	-
chr1	109783637	109783638	A00252:305:HG52NDSX5:1:1301:15004:9126/1	60	-
chr1	109998146	109998147	A00252:305:HG52NDSX5:3:2544:9209:20729/1	60	+
chr1	110001895	110001896	A00252:305:HG52NDSX5:1:1665:27615:14372/1	60	-
chr1	110002976	110002977	A00252:305:HG52NDSX5:4:1504:17309:18192/1	60	-
chr1	110345719	110345720	A00252:305:HG52NDSX5:1:1431:17698:16736/1	60	+
chr1	110347326	110347327	A00252:305:HG52NDSX5:4:1674:9100:19476	60	-
chr1	110360774	110360775	A00252:305:HG52NDSX5:1:1176:16803:36323/1	60	+
chr1	110789941	110789942	A00252:305:HG52NDSX5:1:1578:9652:29763/1	60	-
chr1	110799226	110799227	A00252:305:HG52NDSX5:2:2525:5177:26271	60	-
chr1	110896141	110896142	A00252:305:HG52NDSX5:1:1315:21486:20040/1	60	-
chr1	110952139	110952140	A00252:305:HG52NDSX5:1:2539:14922:11772/1	60	-
chr1	111050038	111050039	A00252:305:HG52NDSX5:1:1172:2555:19820	60	-
chr1	111111834	111111835	A00252:305:HG52NDSX5:1:1468:15112:34554/1	60	+
chr1	111130988	111130989	A00252:305:HG52NDSX5:1:1606:29206:3349/1	60	+
chr1	111156444	111156445	A00252:305:HG52NDSX5:3:2138:31096:22498/1	60	-
chr1	111165786	111165787	A00252:305:HG52NDSX5:3:1634:1533:4930/1	60	-
chr1	111170363	111170364	A00252:305:HG52NDSX5:3:2620:16179:22373/1	60	-
chr1	111287825	111287826	A00252:305:HG52NDSX5:1:1343:6940:25661/1	60	-
chr1	111638263	111638264	A00252:305:HG52NDSX5:1:1218:24650:36385	60	+
chr1	111645472	111645473	A00252:305:HG52NDSX5:1:2148:1967:14512/1	60	-
chr1	111658584	111658585	A00252:305:HG52NDSX5:1:1144:7988:14700/1	60	+
chr1	111658586	111658587	A00252:305:HG52NDSX5:1:1353:8486:31814/1	60	+
chr1	111662782	111662783	A00252:305:HG52NDSX5:4:2453:24478:17018	60	-
chr1	111862845	111862846	A00252:305:HG52NDSX5:4:2143:24343:6981	60	+
chr1	112541463	112541464	A00252:305:HG52NDSX5:1:1268:2609:23923	60	+
chr1	112553011	112553012	A00252:305:HG52NDSX5:1:1453:28908:16172/1	60	+
chr1	112592275	112592276	A00252:305:HG52NDSX5:3:2455:23095:23109/1	60	-
chr1	112595918	112595919	A00252:305:HG52NDSX5:1:1532:6117:23547/1	60	+
chr1	112611198	112611199	A00252:305:HG52NDSX5:1:1307:23375:28792/1	60	+
chr1	112636596	112636597	A00252:305:HG52NDSX5:2:2370:25690:21245/1	60	-
chr1	112913683	112913684	A00252:305:HG52NDSX5:2:2138:32796:19429	60	-
chr1	112935507	112935508	A00252:305:HG52NDSX5:1:1233:25455:21308/1	60	+
chr1	112940142	112940143	A00252:305:HG52NDSX5:1:1121:24415:13714	60	+
chr1	112943472	112943473	A00252:305:HG52NDSX5:1:1349:26304:2769/1	60	+
chr1	112997899	112997900	A00252:305:HG52NDSX5:1:1174:5909:16736/1	60	+
chr1	113004143	113004144	A00252:305:HG52NDSX5:1:1162:27661:23594/1	60	+
chr1	113036283	113036284	A00252:305:HG52NDSX5:1:1241:12861:5603/1	60	-
chr1	113096523	113096524	A00252:305:HG52NDSX5:3:1430:7437:18818	60	-
chr1	113108480	113108481	A00252:305:HG52NDSX5:2:1121:30924:2660	60	-
chr1	113108482	113108483	A00252:305:HG52NDSX5:2:1163:24044:31140/1	60	-
chr1	113637517	113637518	A00252:305:HG52NDSX5:3:2407:9932:17253/1	60	+
chr1	113652718	113652719	A00252:305:HG52NDSX5:1:1518:4851:22858/1	60	+
chr1	113679205	113679206	A00252:305:HG52NDSX5:2:2349:32678:10332	60	-
chr1	113698126	113698127	A00252:305:HG52NDSX5:1:1139:15754:24079/1	60	-
chr1	113771167	113771168	A00252:305:HG52NDSX5:3:1205:28058:31454/1	60	+
chr1	113772299	113772300	A00252:305:HG52NDSX5:1:1304:7835:18380/1	60	+
chr1	113801730	113801731	A00252:305:HG52NDSX5:1:1240:2817:8406	60	-
chr1	113868560	113868561	A00252:305:HG52NDSX5:1:1421:5339:4539/1	60	+
chr1	113961049	113961050	A00252:305:HG52NDSX5:1:1201:7961:23484/1	60	-
chr1	114396729	114396730	A00252:305:HG52NDSX5:1:1524:8449:7670	60	+
chr1	114452067	114452068	A00252:305:HG52NDSX5:1:2263:30987:22247/1	60	+
chr1	114462533	114462534	A00252:305:HG52NDSX5:3:2543:15664:17942/1	60	-
chr1	114477204	114477205	A00252:305:HG52NDSX5:1:1528:21450:22451	60	-
chr1	114587156	114587157	A00252:305:HG52NDSX5:1:1122:28167:19961	60	+
chr1	114717943	114717944	A00252:305:HG52NDSX5:2:2618:5086:11146	60	-
chr1	114735231	114735232	A00252:305:HG52NDSX5:1:1139:6289:19961/1	60	+
chr1	114769755	114769756	A00252:305:HG52NDSX5:1:1252:9480:30624/1	60	+
chr1	115564715	115564716	A00252:305:HG52NDSX5:2:1165:12888:13354	60	+
chr1	115643759	115643760	A00252:305:HG52NDSX5:1:1141:8540:31438/1	60	+
chr1	116782698	116782699	A00252:305:HG52NDSX5:1:1341:7609:12007/1	60	+
chr1	116782700	116782701	A00252:305:HG52NDSX5:2:2436:16803:35102	60	+
chr1	116802830	116802831	A00252:305:HG52NDSX5:1:1364:27498:3490	60	-
chr1	117007493	117007494	A00252:305:HG52NDSX5:1:1204:6433:5337/1	60	+
chr1	117408282	117408283	A00252:305:HG52NDSX5:1:1432:6126:27132/1	60	+
chr1	117410337	117410338	A00252:305:HG52NDSX5:2:1468:15953:36855/1	60	-
chr1	117420782	117420783	A00252:305:HG52NDSX5:2:1229:26413:20713/1	60	-
chr1	117435823	117435824	A00252:305:HG52NDSX5:3:2206:23900:19774/1	60	+
chr1	117440595	117440596	A00252:305:HG52NDSX5:1:1637:20229:18333/1	60	-
chr1	117469771	117469772	A00252:305:HG52NDSX5:1:1103:1561:25645/1	60	+
chr1	117485792	117485793	A00252:305:HG52NDSX5:1:2367:20419:23046/1	60	-
chr1	117498136	117498137	A00252:305:HG52NDSX5:1:1422:10890:18474/1	60	+
chr1	117502551	117502552	A00252:305:HG52NDSX5:1:2131:18945:7999/1	60	+
chr1	117679433	117679434	A00252:305:HG52NDSX5:1:1415:12563:19617/1	60	-
chr1	119194004	119194005	A00252:305:HG52NDSX5:1:2362:6207:9361/1	60	-
chr1	119435594	119435595	A00252:305:HG52NDSX5:1:1414:23086:19366	60	-
chr1	120169311	120169312	A00252:305:HG52NDSX5:1:1448:16486:24189/1	60	-
chr1	120465058	120465059	A00252:305:HG52NDSX5:1:1121:7093:7889/1	60	-
chr1	120784482	120784483	A00252:305:HG52NDSX5:1:2523:5321:18067/1	60	-
chr1	120801080	120801081	A00252:305:HG52NDSX5:3:2604:29143:26130	60	+
chr1	120840099	120840100	A00252:305:HG52NDSX5:3:1669:12961:31673/1	60	-
chr1	121020577	121020578	A00252:305:HG52NDSX5:1:1523:10565:20040/1	60	-
chr1	121409655	121409656	A00252:305:HG52NDSX5:1:1143:4300:27414/1	60	+
chr1	121541728	121541729	A00252:305:HG52NDSX5:1:1113:27742:25175/1	60	-
chr1	121571274	121571275	A00252:305:HG52NDSX5:1:1320:12337:3599/1	60	+
chr1	121590968	121590969	A00252:305:HG52NDSX5:2:1451:5113:9064/1	60	+
chr1	122138718	122138719	A00252:305:HG52NDSX5:1:1176:25482:30624/1	60	-
chr1	145157377	145157378	A00252:305:HG52NDSX5:1:1125:2501:14027/1	60	+
chr1	145157382	145157383	A00252:305:HG52NDSX5:1:1258:9326:26381/1	60	+
chr1	145490699	145490700	A00252:305:HG52NDSX5:1:1560:4227:14638/1	60	+
chr1	145720778	145720779	A00252:305:HG52NDSX5:1:1239:18756:9017/1	60	+
chr1	145753530	145753531	A00252:305:HG52NDSX5:1:1169:12165:11631/1	60	+
chr1	145769071	145769072	A00252:305:HG52NDSX5:1:1228:23276:18756/1	60	-
chr1	145771665	145771666	A00252:305:HG52NDSX5:1:1334:30065:24064/1	60	-
chr1	145777417	145777418	A00252:305:HG52NDSX5:1:1678:14018:23296/1	60	-
chr1	145806273	145806274	A00252:305:HG52NDSX5:2:2251:20292:31062	60	-
chr1	146186485	146186486	A00252:305:HG52NDSX5:2:2162:16559:25191/1	60	-
chr1	146207571	146207572	A00252:305:HG52NDSX5:1:1336:2718:23171/1	60	+
chr1	146561206	146561207	A00252:305:HG52NDSX5:1:1439:2320:6386/1	60	-
chr1	146565789	146565790	A00252:305:HG52NDSX5:3:2678:28501:12587/1	60	-
chr1	146566193	146566194	A00252:305:HG52NDSX5:1:1108:9643:25614/1	60	+
chr1	146587187	146587188	A00252:305:HG52NDSX5:2:1363:25247:26710/1	60	+
chr1	146609527	146609528	A00252:305:HG52NDSX5:1:2437:10917:36025/1	60	-
chr1	146628627	146628628	A00252:305:HG52NDSX5:3:1567:27877:22529/1	60	+
chr1	147210347	147210348	A00252:305:HG52NDSX5:1:1347:30382:8672	60	-
chr1	147274367	147274368	A00252:305:HG52NDSX5:1:1139:18005:21997/1	60	+
chr1	147274370	147274371	A00252:305:HG52NDSX5:4:2159:32398:2863/1	60	+
chr1	147573082	147573083	A00252:305:HG52NDSX5:1:1263:4797:25457/1	60	-
chr1	147574655	147574656	A00252:305:HG52NDSX5:3:1145:32407:18912	60	+
chr1	147603496	147603497	A00252:305:HG52NDSX5:2:2617:21450:16532	60	-
chr1	147647028	147647029	A00252:305:HG52NDSX5:1:1344:18683:19351/1	60	-
chr1	147910342	147910343	A00252:305:HG52NDSX5:1:1205:14886:3098/1	60	+
chr1	147942545	147942546	A00252:305:HG52NDSX5:1:1126:19877:35289/1	60	+
chr1	147958995	147958996	A00252:305:HG52NDSX5:2:1420:15700:3192/1	60	+
chr1	148246749	148246750	A00252:305:HG52NDSX5:1:1412:16830:20713	60	+
chr1	149413415	149413416	A00252:305:HG52NDSX5:1:1171:7545:9674/1	60	+
chr1	149424205	149424206	A00252:305:HG52NDSX5:1:1639:5023:3082	60	-
chr1	149433833	149433834	A00252:305:HG52NDSX5:1:1325:17210:31360/1	60	+
chr1	149821434	149821435	A00252:305:HG52NDSX5:1:1361:14931:18991/1	60	+
chr1	149987610	149987611	A00252:305:HG52NDSX5:1:1545:21395:30937/1	60	-
chr1	149988000	149988001	A00252:305:HG52NDSX5:4:2651:16269:20682	60	-
chr1	150001907	150001908	A00252:305:HG52NDSX5:1:1140:15257:9846/1	60	-
chr1	150036061	150036062	A00252:305:HG52NDSX5:1:1110:26440:5228/1	60	+
chr1	150039366	150039367	A00252:305:HG52NDSX5:2:2329:6705:10285	60	+
chr1	150045175	150045176	A00252:305:HG52NDSX5:4:2456:22941:30796	60	+
chr1	150050460	150050461	A00252:305:HG52NDSX5:1:2343:15176:8891/1	60	+
chr1	150059656	150059657	A00252:305:HG52NDSX5:1:1121:12988:9956	60	-
chr1	150072011	150072012	A00252:305:HG52NDSX5:1:1443:6804:5760/1	60	+
chr1	150072013	150072014	A00252:305:HG52NDSX5:1:2458:14787:27727	60	+
chr1	150087727	150087728	A00252:305:HG52NDSX5:4:1334:30626:1799/1	60	-
chr1	150089232	150089233	A00252:305:HG52NDSX5:1:2304:18186:32925/1	60	+
chr1	150093258	150093259	A00252:305:HG52NDSX5:1:1106:24442:24565/1	60	+
chr1	150093788	150093789	A00252:305:HG52NDSX5:1:1167:6596:34115/1	60	-
chr1	150094681	150094682	A00252:305:HG52NDSX5:1:1114:17309:5791/1	60	+
chr1	150102996	150102997	A00252:305:HG52NDSX5:2:1242:13602:36010	60	-
chr1	150110430	150110431	A00252:305:HG52NDSX5:4:2552:14308:23610/1	60	+
chr1	150112054	150112055	A00252:305:HG52NDSX5:1:2308:10746:24925/1	60	-
chr1	150121227	150121228	A00252:305:HG52NDSX5:1:1303:4842:2519/1	60	-
chr1	150123538	150123539	A00252:305:HG52NDSX5:1:2220:27552:32362	60	+
chr1	150126088	150126089	A00252:305:HG52NDSX5:1:1270:9381:5556/1	60	+
chr1	150132973	150132974	A00252:305:HG52NDSX5:1:2347:1687:5729/1	60	-
chr1	150218897	150218898	A00252:305:HG52NDSX5:1:1210:13892:17315/1	60	+
chr1	150324606	150324607	A00252:305:HG52NDSX5:1:2478:12545:29919	60	+
chr1	150375191	150375192	A00252:305:HG52NDSX5:1:1151:8214:6950/1	60	-
chr1	150384219	150384220	A00252:305:HG52NDSX5:2:1146:30138:6934/1	60	-
chr1	150409005	150409006	A00252:305:HG52NDSX5:1:1104:29333:22858/1	60	+
chr1	150409941	150409942	A00252:305:HG52NDSX5:4:1220:19859:2660	60	+
chr1	150416007	150416008	A00252:305:HG52NDSX5:2:1120:17635:3912/1	60	+
chr1	150420101	150420102	A00252:305:HG52NDSX5:1:1276:16369:12994/1	60	+
chr1	150423218	150423219	A00252:305:HG52NDSX5:1:1114:6623:34475/1	60	+
chr1	150425838	150425839	A00252:305:HG52NDSX5:1:1311:22968:21825/1	60	-
chr1	150445009	150445010	A00252:305:HG52NDSX5:1:1120:24623:4085	60	-
chr1	150459096	150459097	A00252:305:HG52NDSX5:1:1112:16306:3991/1	60	+
chr1	150459097	150459098	A00252:305:HG52NDSX5:4:1377:26087:18677	60	+
chr1	150460208	150460209	A00252:305:HG52NDSX5:1:1210:24189:31266/1	60	+
chr1	150467718	150467719	A00252:305:HG52NDSX5:1:1375:2781:22091/1	60	+
chr1	150658533	150658534	A00252:305:HG52NDSX5:2:1226:15221:23750/1	60	-
chr1	150664479	150664480	A00252:305:HG52NDSX5:3:1102:19334:29121/1	60	+
chr1	150666805	150666806	A00252:305:HG52NDSX5:2:1577:18050:3255/1	60	+
chr1	150669573	150669574	A00252:305:HG52NDSX5:1:1427:11026:5588/1	60	+
chr1	150677624	150677625	A00252:305:HG52NDSX5:4:1523:9417:12352	60	-
chr1	150686874	150686875	A00252:305:HG52NDSX5:2:2219:3784:4820	60	-
chr1	150689976	150689977	A00252:305:HG52NDSX5:1:1537:27100:12571/1	60	-
chr1	150691138	150691139	A00252:305:HG52NDSX5:1:2554:7039:3693	60	-
chr1	150693270	150693271	A00252:305:HG52NDSX5:2:2231:19931:22294/1	60	+
chr1	150707520	150707521	A00252:305:HG52NDSX5:2:1356:20564:21480/1	60	-
chr1	150739641	150739642	A00252:305:HG52NDSX5:2:1368:21721:20353/1	60	-
chr1	150800688	150800689	A00252:305:HG52NDSX5:1:1101:27245:23813	60	+
chr1	150803456	150803457	A00252:305:HG52NDSX5:1:1274:2600:30545	60	+
chr1	150805748	150805749	A00252:305:HG52NDSX5:1:1143:25003:12038/1	60	-
chr1	150818118	150818119	A00252:305:HG52NDSX5:3:2609:3812:29262	60	+
chr1	150830788	150830789	A00252:305:HG52NDSX5:2:1642:9055:19680/1	60	-
chr1	150831636	150831637	A00252:305:HG52NDSX5:2:1439:9697:23015/1	60	-
chr1	150836083	150836084	A00252:305:HG52NDSX5:1:1623:20690:23202/1	60	+
chr1	150837209	150837210	A00252:305:HG52NDSX5:2:1439:16179:18239	60	-
chr1	150840818	150840819	A00252:305:HG52NDSX5:1:1525:18376:15060/1	60	-
chr1	150843289	150843290	A00252:305:HG52NDSX5:1:2147:19081:20478/1	60	-
chr1	150852439	150852440	A00252:305:HG52NDSX5:2:2125:27796:16814/1	60	+
chr1	150923033	150923034	A00252:305:HG52NDSX5:3:2675:10917:21872	60	-
chr1	150934783	150934784	A00252:305:HG52NDSX5:1:1237:24279:6872/1	60	-
chr1	150936205	150936206	A00252:305:HG52NDSX5:2:2557:9046:12868	60	+
chr1	150958485	150958486	A00252:305:HG52NDSX5:1:1242:4661:20995/1	60	+
chr1	151015965	151015966	A00252:305:HG52NDSX5:2:2637:20166:26741	60	+
chr1	151029193	151029194	A00252:305:HG52NDSX5:4:2576:23005:27618	60	-
chr1	151033440	151033441	A00252:305:HG52NDSX5:4:1177:11822:31673	60	+
chr1	151064363	151064364	A00252:305:HG52NDSX5:1:2249:26024:4257	60	-
chr1	151064731	151064732	A00252:305:HG52NDSX5:3:2529:20338:8594/1	60	+
chr1	151076306	151076307	A00252:305:HG52NDSX5:1:1136:9887:29888/1	60	+
chr1	151082465	151082466	A00252:305:HG52NDSX5:1:2106:26042:12430/1	60	+
chr1	151091626	151091627	A00252:305:HG52NDSX5:2:2227:7410:3145	60	-
chr1	151104087	151104088	A00252:305:HG52NDSX5:1:1120:23990:20964	60	+
chr1	151111478	151111479	A00252:305:HG52NDSX5:2:2172:6171:22326	60	+
chr1	151121251	151121252	A00252:305:HG52NDSX5:1:1322:26422:23703/1	60	+
chr1	151160646	151160647	A00252:305:HG52NDSX5:4:2333:19669:23563	60	+
chr1	151177545	151177546	A00252:305:HG52NDSX5:2:2211:12762:4429/1	60	+
chr1	151233874	151233875	A00252:305:HG52NDSX5:1:1145:17553:10410/1	60	+
chr1	151235308	151235309	A00252:305:HG52NDSX5:1:1561:15899:6104/1	60	+
chr1	151247933	151247934	A00252:305:HG52NDSX5:1:1126:3522:23469	60	+
chr1	151271783	151271784	A00252:305:HG52NDSX5:2:2140:15971:9048/1	60	-
chr1	151271784	151271785	A00252:305:HG52NDSX5:4:2557:12707:11005/1	60	-
chr1	151412308	151412309	A00252:305:HG52NDSX5:3:1215:9634:14325	60	-
chr1	151419378	151419379	A00252:305:HG52NDSX5:1:2201:25391:33004	60	-
chr1	151427675	151427676	A00252:305:HG52NDSX5:2:1103:21124:14058/1	60	-
chr1	151429200	151429201	A00252:305:HG52NDSX5:1:1128:13602:20071/1	60	+
chr1	151448996	151448997	A00252:305:HG52NDSX5:1:1245:26187:4194/1	60	+
chr1	151628650	151628651	A00252:305:HG52NDSX5:1:1342:19587:36605/1	60	+
chr1	151631610	151631611	A00252:305:HG52NDSX5:1:1304:26323:20055/1	60	+
chr1	151641600	151641601	A00252:305:HG52NDSX5:1:2233:27208:29543/1	60	-
chr1	151656610	151656611	A00252:305:HG52NDSX5:1:1129:13666:3646/1	60	+
chr1	151666469	151666470	A00252:305:HG52NDSX5:1:1276:21495:14450/1	60	-
chr1	151677290	151677291	A00252:305:HG52NDSX5:2:2141:32117:10833/1	60	+
chr1	153596897	153596898	A00252:305:HG52NDSX5:1:1139:7220:10864	60	+
chr1	153641311	153641312	A00252:305:HG52NDSX5:2:2622:7184:23641/1	60	-
chr1	153839829	153839830	A00252:305:HG52NDSX5:2:2649:1687:17284/1	60	+
chr1	153893471	153893472	A00252:305:HG52NDSX5:4:1157:14407:27508/1	60	-
chr1	153901756	153901757	A00252:305:HG52NDSX5:1:1245:8061:5682	60	-
chr1	154046840	154046841	A00252:305:HG52NDSX5:3:1261:8187:32550/1	60	-
chr1	154151165	154151166	A00252:305:HG52NDSX5:1:1503:3260:20760/1	60	+
chr1	154213601	154213602	A00252:305:HG52NDSX5:2:1574:24777:14841	60	-
chr1	154222898	154222899	A00252:305:HG52NDSX5:1:1123:12563:5306/1	60	-
chr1	154238306	154238307	A00252:305:HG52NDSX5:1:1528:17445:10003/1	60	-
chr1	154239679	154239680	A00252:305:HG52NDSX5:1:1109:1985:17394/1	60	+
chr1	154242131	154242132	A00252:305:HG52NDSX5:2:1230:21242:14951/1	60	+
chr1	154243381	154243382	A00252:305:HG52NDSX5:2:1567:29731:25144	60	-
chr1	154244124	154244125	A00252:305:HG52NDSX5:1:1131:15058:17644/1	60	-
chr1	154247310	154247311	A00252:305:HG52NDSX5:1:1342:18945:27007/1	60	+
chr1	154249557	154249558	A00252:305:HG52NDSX5:1:2551:27733:17738	60	-
chr1	154249559	154249560	A00252:305:HG52NDSX5:2:1547:2998:4022	60	-
chr1	154335042	154335043	A00252:305:HG52NDSX5:1:1135:17038:10551/1	60	+
chr1	154335044	154335045	A00252:305:HG52NDSX5:4:1528:27335:29951/1	60	+
chr1	154617661	154617662	A00252:305:HG52NDSX5:1:1258:14687:22232/1	60	+
chr1	154954013	154954014	A00252:305:HG52NDSX5:1:2217:4029:21089/1	60	+
chr1	154954014	154954015	A00252:305:HG52NDSX5:2:1411:26232:29951	60	+
chr1	154976972	154976973	A00252:305:HG52NDSX5:1:1207:3351:12085/1	60	+
chr1	154977586	154977587	A00252:305:HG52NDSX5:1:1147:12979:17268/1	60	-
chr1	155054549	155054550	A00252:305:HG52NDSX5:1:2140:13612:19429/1	60	+
chr1	155336029	155336030	A00252:305:HG52NDSX5:1:1546:21495:7623/1	60	+
chr1	155344737	155344738	A00252:305:HG52NDSX5:1:1439:15275:12727/1	60	-
chr1	155363102	155363103	A00252:305:HG52NDSX5:1:1427:31141:11365	60	+
chr1	155367752	155367753	A00252:305:HG52NDSX5:1:1130:14344:28557/1	60	+
chr1	155384162	155384163	A00252:305:HG52NDSX5:1:1367:21124:29904/1	60	+
chr1	155384835	155384836	A00252:305:HG52NDSX5:1:1446:11659:26193/1	60	+
chr1	155385320	155385321	A00252:305:HG52NDSX5:1:1530:21133:1047/1	60	-
chr1	155403600	155403601	A00252:305:HG52NDSX5:4:1120:27425:35744/1	60	-
chr1	155414792	155414793	A00252:305:HG52NDSX5:1:1107:12391:6167/1	60	+
chr1	155447510	155447511	A00252:305:HG52NDSX5:1:1103:11668:28839/1	60	+
chr1	155455852	155455853	A00252:305:HG52NDSX5:1:1301:18475:8594/1	60	+
chr1	155465338	155465339	A00252:305:HG52NDSX5:1:1118:15673:23343/1	60	+
chr1	155466478	155466479	A00252:305:HG52NDSX5:2:1140:14326:7388/1	60	+
chr1	155468785	155468786	A00252:305:HG52NDSX5:1:1410:11686:32628/1	60	+
chr1	155475737	155475738	A00252:305:HG52NDSX5:1:2326:23231:20964/1	60	+
chr1	155485700	155485701	A00252:305:HG52NDSX5:1:1340:22083:2660/1	60	+
chr1	155487340	155487341	A00252:305:HG52NDSX5:1:1674:1624:34585/1	60	-
chr1	155498579	155498580	A00252:305:HG52NDSX5:1:1660:2944:30921/1	60	-
chr1	155500448	155500449	A00252:305:HG52NDSX5:1:2440:27724:28150/1	60	+
chr1	155508220	155508221	A00252:305:HG52NDSX5:1:1303:12717:13119	60	+
chr1	155524984	155524985	A00252:305:HG52NDSX5:1:1147:5882:3161/1	60	-
chr1	155529067	155529068	A00252:305:HG52NDSX5:1:1160:18665:23484/1	60	+
chr1	155532616	155532617	A00252:305:HG52NDSX5:1:1117:25563:26193/1	60	-
chr1	155672937	155672938	A00252:305:HG52NDSX5:1:1115:25644:36041/1	60	+
chr1	155725067	155725068	A00252:305:HG52NDSX5:1:1229:15619:20149	60	-
chr1	155731326	155731327	A00252:305:HG52NDSX5:1:1628:7446:29168/1	60	-
chr1	155737429	155737430	A00252:305:HG52NDSX5:1:1242:17671:21637/1	60	+
chr1	155786393	155786394	A00252:305:HG52NDSX5:1:2245:8730:2237	60	+
chr1	155791901	155791902	A00252:305:HG52NDSX5:3:1507:17978:20979/1	60	-
chr1	155801136	155801137	A00252:305:HG52NDSX5:1:1364:18964:20055/1	60	+
chr1	155805017	155805018	A00252:305:HG52NDSX5:1:1205:19316:25269/1	60	+
chr1	155806286	155806287	A00252:305:HG52NDSX5:1:2652:23122:14387/1	60	+
chr1	155808887	155808888	A00252:305:HG52NDSX5:1:1151:26992:24846/1	60	+
chr1	155817037	155817038	A00252:305:HG52NDSX5:1:1206:27055:11365/1	60	+
chr1	155840432	155840433	A00252:305:HG52NDSX5:1:1366:18837:10786	60	+
chr1	155843405	155843406	A00252:305:HG52NDSX5:1:1163:31747:31078	60	+
chr1	155844290	155844291	A00252:305:HG52NDSX5:1:1134:12237:3552/1	60	-
chr1	155848566	155848567	A00252:305:HG52NDSX5:1:1511:15619:28322/1	60	-
chr1	155900096	155900097	A00252:305:HG52NDSX5:1:1154:25717:2722/1	60	-
chr1	155904709	155904710	A00252:305:HG52NDSX5:1:1467:10728:15217/1	60	-
chr1	155905348	155905349	A00252:305:HG52NDSX5:1:1263:2428:20134	60	-
chr1	155916581	155916582	A00252:305:HG52NDSX5:2:1335:3766:8985	60	+
chr1	155919449	155919450	A00252:305:HG52NDSX5:1:1147:27588:4335/1	60	+
chr1	155920793	155920794	A00252:305:HG52NDSX5:1:1128:6750:35477/1	60	+
chr1	155920865	155920866	A00252:305:HG52NDSX5:1:1424:3296:26584/1	60	-
chr1	155927506	155927507	A00252:305:HG52NDSX5:3:2445:22083:8484	60	-
chr1	155927541	155927542	A00252:305:HG52NDSX5:2:1376:26359:25755	60	-
chr1	155929246	155929247	A00252:305:HG52NDSX5:2:1213:7157:22185	60	+
chr1	155955078	155955079	A00252:305:HG52NDSX5:1:1176:29767:19570/1	60	+
chr1	155960956	155960957	A00252:305:HG52NDSX5:2:2227:1823:25379	60	-
chr1	155963917	155963918	A00252:305:HG52NDSX5:1:2321:5412:28933	60	-
chr1	156011683	156011684	A00252:305:HG52NDSX5:1:1556:19434:31485/1	60	-
chr1	156017333	156017334	A00252:305:HG52NDSX5:4:2649:21007:5274	60	-
chr1	156255823	156255824	A00252:305:HG52NDSX5:2:1377:11840:13385/1	60	+
chr1	156316620	156316621	A00252:305:HG52NDSX5:1:1163:20419:29904/1	60	+
chr1	156316672	156316673	A00252:305:HG52NDSX5:1:1336:7798:3756/1	60	+
chr1	156318211	156318212	A00252:305:HG52NDSX5:1:1228:8350:18897/1	60	+
chr1	156332574	156332575	A00252:305:HG52NDSX5:1:1205:7844:6840/1	60	+
chr1	156334027	156334028	A00252:305:HG52NDSX5:1:1154:14986:9220/1	60	-
chr1	156471587	156471588	A00252:305:HG52NDSX5:1:1239:6867:17832	60	+
chr1	156495716	156495717	A00252:305:HG52NDSX5:1:1548:8775:36949/1	60	-
chr1	156514116	156514117	A00252:305:HG52NDSX5:1:1160:16405:3035/1	60	+
chr1	156521184	156521185	A00252:305:HG52NDSX5:1:1644:23836:25394/1	60	+
chr1	156540597	156540598	A00252:305:HG52NDSX5:3:1225:29939:12821/1	60	-
chr1	156771068	156771069	A00252:305:HG52NDSX5:1:2165:30101:15702/1	60	+
chr1	156776996	156776997	A00252:305:HG52NDSX5:1:2147:29315:23015/1	60	+
chr1	156782600	156782601	A00252:305:HG52NDSX5:1:2149:15103:26209	60	-
chr1	158978191	158978192	A00252:305:HG52NDSX5:1:2563:23628:17613/1	60	-
chr1	160248397	160248398	A00252:305:HG52NDSX5:1:1562:24234:34413/1	60	-
chr1	160255674	160255675	A00252:305:HG52NDSX5:2:1128:29243:4413/1	60	-
chr1	160311614	160311615	A00252:305:HG52NDSX5:1:1235:15736:21104/1	60	+
chr1	160438685	160438686	A00252:305:HG52NDSX5:2:2129:20754:15953/1	60	-
chr1	160438692	160438693	A00252:305:HG52NDSX5:2:1412:26919:8750/1	60	-
chr1	160440519	160440520	A00252:305:HG52NDSX5:1:1217:31973:1908/1	60	+
chr1	160440520	160440521	A00252:305:HG52NDSX5:3:1509:8684:21230/1	60	+
chr1	160449024	160449025	A00252:305:HG52NDSX5:1:1469:1497:20400/1	60	-
chr1	160458895	160458896	A00252:305:HG52NDSX5:2:2512:21576:21042	60	+
chr1	160497910	160497911	A00252:305:HG52NDSX5:1:1321:10212:28729	60	-
chr1	160501977	160501978	A00252:305:HG52NDSX5:1:1237:17002:34663/1	60	+
chr1	160561297	160561298	A00252:305:HG52NDSX5:1:1138:21513:24940/1	60	-
chr1	160591204	160591205	A00252:305:HG52NDSX5:1:1172:4960:26929/1	60	+
chr1	160605200	160605201	A00252:305:HG52NDSX5:2:1258:12463:9799/1	60	-
chr1	161002540	161002541	A00252:305:HG52NDSX5:3:1423:23041:7357	60	-
chr1	161126013	161126014	A00252:305:HG52NDSX5:1:1305:25536:23610/1	60	+
chr1	161300503	161300504	A00252:305:HG52NDSX5:1:1350:20573:35430/1	60	+
chr1	161334108	161334109	A00252:305:HG52NDSX5:1:1531:28140:29340/1	60	+
chr1	161344634	161344635	A00252:305:HG52NDSX5:1:1101:25581:13510/1	60	+
chr1	161786635	161786636	A00252:305:HG52NDSX5:1:2401:21070:33661/1	60	+
chr1	161814457	161814458	A00252:305:HG52NDSX5:1:1647:17074:17127/1	60	-
chr1	161837530	161837531	A00252:305:HG52NDSX5:1:2256:28971:31501/1	60	+
chr1	161860439	161860440	A00252:305:HG52NDSX5:1:1209:25527:15076/1	60	+
chr1	161865040	161865041	A00252:305:HG52NDSX5:1:1363:25970:17660/1	60	-
chr1	161880889	161880890	A00252:305:HG52NDSX5:1:1177:6343:22467/1	60	+
chr1	161882945	161882946	A00252:305:HG52NDSX5:1:2105:26006:31657/1	60	-
chr1	161892013	161892014	A00252:305:HG52NDSX5:1:1445:27118:32612/1	60	+
chr1	161911143	161911144	A00252:305:HG52NDSX5:1:1663:6216:14074	60	+
chr1	162423986	162423987	A00252:305:HG52NDSX5:1:2635:6198:28886/1	60	+
chr1	163530112	163530113	A00252:305:HG52NDSX5:1:1568:20139:22498/1	60	+
chr1	163737000	163737001	A00252:305:HG52NDSX5:1:1366:4942:8140/1	60	+
chr1	163941681	163941682	A00252:305:HG52NDSX5:1:1224:7952:18803/1	60	-
chr1	164104505	164104506	A00252:305:HG52NDSX5:1:1272:26603:21136	60	-
chr1	165686774	165686775	A00252:305:HG52NDSX5:1:1354:17318:32581/1	60	+
chr1	165738651	165738652	A00252:305:HG52NDSX5:1:2473:6180:21308/1	60	-
chr1	165864629	165864630	A00252:305:HG52NDSX5:3:1437:8477:26506/1	60	+
chr1	166765086	166765087	A00252:305:HG52NDSX5:3:1523:15591:13307	60	-
chr1	166858401	166858402	A00252:305:HG52NDSX5:1:1214:12093:29794/1	60	-
chr1	167040245	167040246	A00252:305:HG52NDSX5:1:1316:13404:9079/1	60	+
chr1	167101633	167101634	A00252:305:HG52NDSX5:1:1323:13838:1219/1	60	-
chr1	167122313	167122314	A00252:305:HG52NDSX5:1:1104:17626:10160/1	60	+
chr1	167155971	167155972	A00252:305:HG52NDSX5:3:1137:13349:7294	60	-
chr1	167200589	167200590	A00252:305:HG52NDSX5:1:1456:7581:3067/1	60	-
chr1	167240262	167240263	A00252:305:HG52NDSX5:2:1233:17246:21997/1	60	+
chr1	167288082	167288083	A00252:305:HG52NDSX5:1:1362:7310:33066/1	60	-
chr1	167344002	167344003	A00252:305:HG52NDSX5:1:1103:22996:20181/1	60	+
chr1	167354631	167354632	A00252:305:HG52NDSX5:1:1139:19443:33035/1	60	-
chr1	167388506	167388507	A00252:305:HG52NDSX5:2:1234:17662:27070/1	60	-
chr1	167591346	167591347	A00252:305:HG52NDSX5:2:2435:4517:29606	60	+
chr1	167735097	167735098	A00252:305:HG52NDSX5:2:2645:14796:11271/1	60	-
chr1	167747660	167747661	A00252:305:HG52NDSX5:1:1445:15356:27054/1	60	-
chr1	167969749	167969750	A00252:305:HG52NDSX5:1:1344:17282:1799	60	-
chr1	167975998	167975999	A00252:305:HG52NDSX5:2:1276:3396:29919/1	60	-
chr1	167993362	167993363	A00252:305:HG52NDSX5:1:1234:5222:10285/1	60	-
chr1	168002220	168002221	A00252:305:HG52NDSX5:1:1109:23131:1282/1	60	-
chr1	168015842	168015843	A00252:305:HG52NDSX5:1:1160:21838:6809/1	60	+
chr1	168021901	168021902	A00252:305:HG52NDSX5:1:1206:16125:32268/1	60	+
chr1	168028079	168028080	A00252:305:HG52NDSX5:1:1518:25174:21668/1	60	+
chr1	168035372	168035373	A00252:305:HG52NDSX5:3:2569:9561:7968	60	-
chr1	168038393	168038394	A00252:305:HG52NDSX5:1:1110:26015:33927/1	60	-
chr1	168038527	168038528	A00252:305:HG52NDSX5:3:1240:2935:14372/1	60	+
chr1	168062030	168062031	A00252:305:HG52NDSX5:1:2514:3450:34616/1	60	-
chr1	168064421	168064422	A00252:305:HG52NDSX5:1:1132:20021:11866/1	60	-
chr1	168323596	168323597	A00252:305:HG52NDSX5:1:1141:6225:36542/1	60	+
chr1	168390177	168390178	A00252:305:HG52NDSX5:1:1246:14597:3286	60	-
chr1	168494044	168494045	A00252:305:HG52NDSX5:3:2464:31295:6621	60	-
chr1	168536832	168536833	A00252:305:HG52NDSX5:1:1133:14172:3082	60	+
chr1	168536834	168536835	A00252:305:HG52NDSX5:4:2340:17463:21026	60	+
chr1	169167472	169167473	A00252:305:HG52NDSX5:1:1327:31439:34898/1	60	+
chr1	169318698	169318699	A00252:305:HG52NDSX5:1:1141:16712:15843/1	60	-
chr1	169379618	169379619	A00252:305:HG52NDSX5:1:1415:4571:9189/1	60	+
chr1	169677491	169677492	A00252:305:HG52NDSX5:1:1150:2754:21324/1	60	+
chr1	169722838	169722839	A00252:305:HG52NDSX5:1:1210:6045:26365/1	60	+
chr1	169765496	169765497	A00252:305:HG52NDSX5:1:2517:24126:12367/1	60	-
chr1	169816442	169816443	A00252:305:HG52NDSX5:2:1275:23701:1799/1	60	+
chr1	169952969	169952970	A00252:305:HG52NDSX5:1:1477:18611:7138/1	60	-
chr1	169977952	169977953	A00252:305:HG52NDSX5:2:1617:30617:9236/1	60	-
chr1	169984958	169984959	A00252:305:HG52NDSX5:4:1217:9824:33755/1	60	-
chr1	170040024	170040025	A00252:305:HG52NDSX5:1:1109:17707:1658/1	60	-
chr1	170469974	170469975	A00252:305:HG52NDSX5:1:2628:24578:14372/1	60	-
chr1	170539066	170539067	A00252:305:HG52NDSX5:2:2166:31747:10191	60	-
chr1	170655448	170655449	A00252:305:HG52NDSX5:1:1313:18114:4679/1	60	+
chr1	170902589	170902590	A00252:305:HG52NDSX5:1:1118:6262:2942	60	-
chr1	171569291	171569292	A00252:305:HG52NDSX5:2:2150:16911:18380/1	60	+
chr1	171864153	171864154	A00252:305:HG52NDSX5:1:1206:2392:3599/1	60	+
chr1	172084404	172084405	A00252:305:HG52NDSX5:2:2408:30662:10003/1	60	+
chr1	172270231	172270232	A00252:305:HG52NDSX5:1:2608:21016:34037	60	+
chr1	172292750	172292751	A00252:305:HG52NDSX5:1:1602:3332:31062/1	60	+
chr1	172372928	172372929	A00252:305:HG52NDSX5:3:2139:9625:14184	60	-
chr1	172377910	172377911	A00252:305:HG52NDSX5:1:2407:8413:36323/1	60	+
chr1	172406481	172406482	A00252:305:HG52NDSX5:1:1110:27434:12618	60	+
chr1	172409182	172409183	A00252:305:HG52NDSX5:4:1562:18358:36511	60	-
chr1	172409184	172409185	A00252:305:HG52NDSX5:1:1250:6659:6574/1	60	-
chr1	172409570	172409571	A00252:305:HG52NDSX5:1:1117:13268:14137/1	60	-
chr1	172415735	172415736	A00252:305:HG52NDSX5:3:2418:29026:21543	60	-
chr1	172545376	172545377	A00252:305:HG52NDSX5:1:1336:21486:2409/1	60	+
chr1	172548366	172548367	A00252:305:HG52NDSX5:1:2231:23077:15311/1	60	-
chr1	172558625	172558626	A00252:305:HG52NDSX5:1:1134:16206:4914/1	60	+
chr1	172575343	172575344	A00252:305:HG52NDSX5:2:2171:10330:2472	60	-
chr1	172657343	172657344	A00252:305:HG52NDSX5:1:2505:21486:7232/1	60	+
chr1	173329314	173329315	A00252:305:HG52NDSX5:1:1262:16007:5509/1	60	-
chr1	173747341	173747342	A00252:305:HG52NDSX5:1:1124:3504:20055	60	-
chr1	173964407	173964408	A00252:305:HG52NDSX5:3:2440:7030:21715	60	-
chr1	173983236	173983237	A00252:305:HG52NDSX5:2:1229:6641:33129/1	60	+
chr1	174019599	174019600	A00252:305:HG52NDSX5:1:1677:26765:24862/1	60	+
chr1	174231228	174231229	A00252:305:HG52NDSX5:3:1505:30906:23015/1	60	+
chr1	174328894	174328895	A00252:305:HG52NDSX5:1:2134:12789:28463/1	60	+
chr1	174404654	174404655	A00252:305:HG52NDSX5:2:1103:2013:21198/1	60	+
chr1	174416030	174416031	A00252:305:HG52NDSX5:1:1343:28583:24314/1	60	+
chr1	174418075	174418076	A00252:305:HG52NDSX5:1:1451:18475:7059/1	60	-
chr1	174427439	174427440	A00252:305:HG52NDSX5:4:2412:12536:10708	60	-
chr1	174457035	174457036	A00252:305:HG52NDSX5:1:1446:1470:24298/1	60	-
chr1	174475635	174475636	A00252:305:HG52NDSX5:1:1361:26521:28040	60	-
chr1	174674603	174674604	A00252:305:HG52NDSX5:3:2255:31096:5055/1	60	-
chr1	174843052	174843053	A00252:305:HG52NDSX5:4:1623:18493:17926/1	60	-
chr1	175114239	175114240	A00252:305:HG52NDSX5:1:1436:18222:13823/1	60	-
chr1	175813666	175813667	A00252:305:HG52NDSX5:2:1433:24659:13573	60	-
chr1	176034217	176034218	A00252:305:HG52NDSX5:1:2233:16432:33896/1	60	+
chr1	176055609	176055610	A00252:305:HG52NDSX5:2:2210:8992:2534/1	60	-
chr1	176128874	176128875	A00252:305:HG52NDSX5:1:1118:17020:17472/1	60	-
chr1	176197836	176197837	A00252:305:HG52NDSX5:1:2415:9191:31970/1	60	-
chr1	176890773	176890774	A00252:305:HG52NDSX5:3:1154:27733:12038/1	60	-
chr1	178749356	178749357	A00252:305:HG52NDSX5:2:1158:10113:30906/1	60	+
chr1	179141387	179141388	A00252:305:HG52NDSX5:1:1216:11324:32659/1	60	-
chr1	179241116	179241117	A00252:305:HG52NDSX5:4:2523:28999:27477/1	60	+
chr1	179856199	179856200	A00252:305:HG52NDSX5:4:1127:32624:23077/1	60	-
chr1	179980668	179980669	A00252:305:HG52NDSX5:1:1227:30291:20228	60	+
chr1	180060063	180060064	A00252:305:HG52NDSX5:1:1213:20491:22983/1	60	+
chr1	180068234	180068235	A00252:305:HG52NDSX5:2:1322:3504:22122/1	60	-
chr1	180101729	180101730	A00252:305:HG52NDSX5:1:1222:6949:5165	60	-
chr1	180499642	180499643	A00252:305:HG52NDSX5:1:2546:22055:27477	60	-
chr1	180704561	180704562	A00252:305:HG52NDSX5:4:1315:31421:1204/1	60	+
chr1	180706010	180706011	A00252:305:HG52NDSX5:1:1457:16378:16986	60	-
chr1	180796275	180796276	A00252:305:HG52NDSX5:1:1425:27308:7545/1	60	+
chr1	180805505	180805506	A00252:305:HG52NDSX5:1:1278:30499:22748/1	60	+
chr1	181001483	181001484	A00252:305:HG52NDSX5:3:2259:17137:16579	60	-
chr1	181441342	181441343	A00252:305:HG52NDSX5:4:1555:27624:9565/1	60	+
chr1	182158860	182158861	A00252:305:HG52NDSX5:2:2219:6334:34100/1	60	+
chr1	182588867	182588868	A00252:305:HG52NDSX5:1:1164:11315:16673/1	60	-
chr1	183485868	183485869	A00252:305:HG52NDSX5:1:1160:7021:25864/1	60	-
chr1	183507376	183507377	A00252:305:HG52NDSX5:3:1619:31665:21605	60	-
chr1	183829027	183829028	A00252:305:HG52NDSX5:3:1326:5719:29716	60	-
chr1	184594105	184594106	A00252:305:HG52NDSX5:1:1538:21097:34616	60	-
chr1	184694095	184694096	A00252:305:HG52NDSX5:2:1434:4716:4304/1	60	-
chr1	184731873	184731874	A00252:305:HG52NDSX5:3:1530:9046:24486	60	-
chr1	184744580	184744581	A00252:305:HG52NDSX5:1:1347:2636:18677/1	60	+
chr1	184748835	184748836	A00252:305:HG52NDSX5:4:2451:3504:35055	60	-
chr1	184948436	184948437	A00252:305:HG52NDSX5:1:1166:23194:2738/1	60	+
chr1	184969460	184969461	A00252:305:HG52NDSX5:4:2274:28646:35102/1	60	-
chr1	185135177	185135178	A00252:305:HG52NDSX5:3:1173:29903:8938	60	-
chr1	185181102	185181103	A00252:305:HG52NDSX5:2:1144:1787:16892/1	60	-
chr1	185185171	185185172	A00252:305:HG52NDSX5:2:1450:1940:17409/1	60	+
chr1	185301972	185301973	A00252:305:HG52NDSX5:2:1335:24162:21230/1	60	+
chr1	185449831	185449832	A00252:305:HG52NDSX5:3:1442:20717:15107/1	60	-
chr1	185912424	185912425	A00252:305:HG52NDSX5:3:2632:2672:28291	60	+
chr1	186138078	186138079	A00252:305:HG52NDSX5:1:1309:12337:5478	60	+
chr1	186359295	186359296	A00252:305:HG52NDSX5:1:2115:25409:35446/1	60	-
chr1	186378814	186378815	A00252:305:HG52NDSX5:3:1337:32443:29089	60	-
chr1	186619618	186619619	A00252:305:HG52NDSX5:1:1337:1316:35744/1	60	+
chr1	186619619	186619620	A00252:305:HG52NDSX5:4:1152:2691:36620	60	+
chr1	186627074	186627075	A00252:305:HG52NDSX5:1:1351:12102:34162/1	60	-
chr1	186761245	186761246	A00252:305:HG52NDSX5:1:1305:16269:1078/1	60	+
chr1	188101464	188101465	A00252:305:HG52NDSX5:1:1443:3866:16172/1	60	-
chr1	188578474	188578475	A00252:305:HG52NDSX5:2:1602:2600:24815	60	-
chr1	188584439	188584440	A00252:305:HG52NDSX5:1:2203:7437:20259/1	60	+
chr1	189177683	189177684	A00252:305:HG52NDSX5:2:1402:3016:36526/1	60	-
chr1	189194441	189194442	A00252:305:HG52NDSX5:1:1233:9986:2378/1	60	+
chr1	189519175	189519176	A00252:305:HG52NDSX5:1:1135:24939:16344/1	60	-
chr1	189529469	189529470	A00252:305:HG52NDSX5:1:1222:26883:3458/1	60	-
chr1	189557780	189557781	A00252:305:HG52NDSX5:1:2104:26268:17644	60	-
chr1	189557781	189557782	A00252:305:HG52NDSX5:1:1578:15619:9815	60	-
chr1	189627548	189627549	A00252:305:HG52NDSX5:1:1162:27380:32158/1	60	+
chr1	189678569	189678570	A00252:305:HG52NDSX5:3:1433:29695:36824/1	60	+
chr1	189818184	189818185	A00252:305:HG52NDSX5:1:1608:11975:1783/1	60	-
chr1	189967497	189967498	A00252:305:HG52NDSX5:1:2154:21450:12461/1	60	+
chr1	190010473	190010474	A00252:305:HG52NDSX5:1:1314:11207:4210/1	60	+
chr1	190238579	190238580	A00252:305:HG52NDSX5:1:1243:7545:25895/1	60	+
chr1	190240312	190240313	A00252:305:HG52NDSX5:4:1213:31548:32581/1	60	+
chr1	190241693	190241694	A00252:305:HG52NDSX5:1:2128:7446:16016	60	-
chr1	190286150	190286151	A00252:305:HG52NDSX5:1:1477:16459:25300/1	60	+
chr1	190535953	190535954	A00252:305:HG52NDSX5:1:2148:28384:23375/1	60	+
chr1	190566989	190566990	A00252:305:HG52NDSX5:2:1407:15908:34648	60	-
chr1	190624079	190624080	A00252:305:HG52NDSX5:3:2254:1624:7435/1	60	+
chr1	190642453	190642454	A00252:305:HG52NDSX5:1:1101:8766:17801/1	60	+
chr1	190650028	190650029	A00252:305:HG52NDSX5:1:1419:6207:34663/1	60	-
chr1	190661348	190661349	A00252:305:HG52NDSX5:1:1677:6307:1172/1	60	-
chr1	190693911	190693912	A00252:305:HG52NDSX5:2:1210:17381:13777/1	60	+
chr1	190737932	190737933	A00252:305:HG52NDSX5:1:2249:25925:15546/1	60	+
chr1	190749887	190749888	A00252:305:HG52NDSX5:1:1478:15374:15937/1	60	+
chr1	190890069	190890070	A00252:305:HG52NDSX5:1:1119:18258:16736/1	60	+
chr1	191011497	191011498	A00252:305:HG52NDSX5:3:1323:5150:35931/1	60	+
chr1	191162245	191162246	A00252:305:HG52NDSX5:2:1140:13386:10958/1	60	+
chr1	191196995	191196996	A00252:305:HG52NDSX5:1:1162:22272:21840/1	60	+
chr1	191663332	191663333	A00252:305:HG52NDSX5:1:1472:27136:12289/1	60	-
chr1	191807126	191807127	A00252:305:HG52NDSX5:1:2262:4797:5165	60	-
chr1	191874383	191874384	A00252:305:HG52NDSX5:2:1430:30680:12633/1	60	+
chr1	192004237	192004238	A00252:305:HG52NDSX5:1:1172:27046:11287	60	-
chr1	192129488	192129489	A00252:305:HG52NDSX5:1:1134:6614:16297/1	60	+
chr1	192164692	192164693	A00252:305:HG52NDSX5:1:2106:6533:24706/1	60	+
chr1	192256055	192256056	A00252:305:HG52NDSX5:1:1570:16504:19617/1	60	+
chr1	192265098	192265099	A00252:305:HG52NDSX5:1:2574:3649:29418/1	60	+
chr1	192412464	192412465	A00252:305:HG52NDSX5:1:1172:15835:25911/1	60	+
chr1	192546125	192546126	A00252:305:HG52NDSX5:1:2625:19994:12540/1	60	-
chr1	192548482	192548483	A00252:305:HG52NDSX5:2:2310:4372:30420/1	60	-
chr1	192562059	192562060	A00252:305:HG52NDSX5:1:1373:27154:13291/1	60	-
chr1	192926479	192926480	A00252:305:HG52NDSX5:1:1268:7934:31234/1	60	+
chr1	193029593	193029594	A00252:305:HG52NDSX5:1:1214:25102:13745/1	60	-
chr1	193111758	193111759	A00252:305:HG52NDSX5:1:2643:29704:27696	60	-
chr1	193187934	193187935	A00252:305:HG52NDSX5:1:1218:14977:30248/1	60	+
chr1	193671378	193671379	A00252:305:HG52NDSX5:4:2365:21621:35274	60	+
chr1	193963113	193963114	A00252:305:HG52NDSX5:1:1642:24361:15875/1	60	-
chr1	194004482	194004483	A00252:305:HG52NDSX5:2:1348:20980:16282/1	60	+
chr1	194125610	194125611	A00252:305:HG52NDSX5:1:1303:19578:2049/1	60	-
chr1	194211904	194211905	A00252:305:HG52NDSX5:1:1548:16812:5400/1	60	+
chr1	194302446	194302447	A00252:305:HG52NDSX5:2:1242:7247:15013	60	-
chr1	194371214	194371215	A00252:305:HG52NDSX5:1:1474:14814:11929	60	-
chr1	194381224	194381225	A00252:305:HG52NDSX5:1:1367:4354:36276/1	60	-
chr1	194394633	194394634	A00252:305:HG52NDSX5:2:2206:30454:23359	60	-
chr1	194396771	194396772	A00252:305:HG52NDSX5:1:1340:18267:7106/1	60	-
chr1	194473022	194473023	A00252:305:HG52NDSX5:3:1571:8657:28103/1	60	-
chr1	194478453	194478454	A00252:305:HG52NDSX5:2:2527:19298:29747/1	60	+
chr1	194590106	194590107	A00252:305:HG52NDSX5:4:2463:29604:26083	60	-
chr1	194603512	194603513	A00252:305:HG52NDSX5:1:1227:29749:16188/1	60	+
chr1	194654720	194654721	A00252:305:HG52NDSX5:1:1378:25165:5525/1	60	-
chr1	194703461	194703462	A00252:305:HG52NDSX5:1:2460:21784:20400/1	60	-
chr1	194751877	194751878	A00252:305:HG52NDSX5:1:1665:3595:5932/1	60	-
chr1	195044492	195044493	A00252:305:HG52NDSX5:2:2439:14353:36088	60	-
chr1	195100686	195100687	A00252:305:HG52NDSX5:1:1250:7202:2190/1	60	-
chr1	195290802	195290803	A00252:305:HG52NDSX5:3:2659:1741:14090/1	60	-
chr1	195308391	195308392	A00252:305:HG52NDSX5:1:2119:24695:8625/1	60	+
chr1	195432772	195432773	A00252:305:HG52NDSX5:1:1536:15094:16235/1	60	+
chr1	195717800	195717801	A00252:305:HG52NDSX5:1:1372:28302:10989/1	60	+
chr1	195731469	195731470	A00252:305:HG52NDSX5:2:2140:15772:19351	60	+
chr1	195752695	195752696	A00252:305:HG52NDSX5:1:1403:17915:6120/1	60	+
chr1	195766320	195766321	A00252:305:HG52NDSX5:1:1476:1154:8531/1	60	-
chr1	195772413	195772414	A00252:305:HG52NDSX5:1:1148:4969:1642/1	60	+
chr1	195778342	195778343	A00252:305:HG52NDSX5:1:1245:10339:17581/1	60	+
chr1	195838485	195838486	A00252:305:HG52NDSX5:2:1422:6705:29074	60	+
chr1	195849254	195849255	A00252:305:HG52NDSX5:1:1452:9643:26866/1	60	-
chr1	196228178	196228179	A00252:305:HG52NDSX5:2:2236:28745:9001/1	60	-
chr1	196364623	196364624	A00252:305:HG52NDSX5:1:1167:25590:9017/1	60	+
chr1	196390519	196390520	A00252:305:HG52NDSX5:1:1469:9444:30655/1	60	-
chr1	196428218	196428219	A00252:305:HG52NDSX5:1:2558:11975:8077	60	+
chr1	196720817	196720818	A00252:305:HG52NDSX5:2:1114:12283:30749	60	-
chr1	197059447	197059448	A00252:305:HG52NDSX5:4:2135:18059:36808	60	-
chr1	197059448	197059449	A00252:305:HG52NDSX5:1:1138:5086:30686/1	60	-
chr1	197107087	197107088	A00252:305:HG52NDSX5:1:1174:7075:32690/1	60	+
chr1	197156964	197156965	A00252:305:HG52NDSX5:1:1411:21061:3051	60	+
chr1	197174347	197174348	A00252:305:HG52NDSX5:1:1103:6153:1501/1	60	+
chr1	197251630	197251631	A00252:305:HG52NDSX5:1:1160:21151:30201/1	60	+
chr1	197526340	197526341	A00252:305:HG52NDSX5:1:1203:29252:8093/1	60	+
chr1	197607330	197607331	A00252:305:HG52NDSX5:1:2664:16938:25786	60	-
chr1	197607548	197607549	A00252:305:HG52NDSX5:1:1138:5132:5024/1	60	-
chr1	197608490	197608491	A00252:305:HG52NDSX5:1:1441:27742:17722	60	+
chr1	197617253	197617254	A00252:305:HG52NDSX5:2:1612:20509:20823/1	60	-
chr1	197642849	197642850	A00252:305:HG52NDSX5:1:2104:23601:10770	60	-
chr1	197642850	197642851	A00252:305:HG52NDSX5:1:1463:28140:19132/1	60	-
chr1	197672312	197672313	A00252:305:HG52NDSX5:1:1460:14009:15389/1	60	+
chr1	197684980	197684981	A00252:305:HG52NDSX5:1:1111:7527:22451/1	60	-
chr1	197693119	197693120	A00252:305:HG52NDSX5:1:2506:4246:10567/1	60	+
chr1	197748816	197748817	A00252:305:HG52NDSX5:1:1254:21983:2174/1	60	+
chr1	197981828	197981829	A00252:305:HG52NDSX5:1:1276:27118:27289/1	60	+
chr1	198246456	198246457	A00252:305:HG52NDSX5:1:1105:6225:35383/1	60	+
chr1	198246457	198246458	A00252:305:HG52NDSX5:3:2152:21287:8453	60	+
chr1	198275161	198275162	A00252:305:HG52NDSX5:1:1109:3721:27508/1	60	+
chr1	198915584	198915585	A00252:305:HG52NDSX5:1:1347:18638:8469/1	60	-
chr1	198922121	198922122	A00252:305:HG52NDSX5:1:1473:7672:32127/1	60	-
chr1	198998482	198998483	A00252:305:HG52NDSX5:3:2304:1054:33567	60	+
chr1	199017197	199017198	A00252:305:HG52NDSX5:1:1503:19135:16188	60	+
chr1	199020245	199020246	A00252:305:HG52NDSX5:1:1327:10845:13448/1	60	+
chr1	199067927	199067928	A00252:305:HG52NDSX5:1:1639:19470:10316	60	-
chr1	199070466	199070467	A00252:305:HG52NDSX5:1:2150:18873:8782/1	60	-
chr1	199108787	199108788	A00252:305:HG52NDSX5:1:1233:29939:24032/1	60	+
chr1	199133850	199133851	A00252:305:HG52NDSX5:1:1537:8522:35133/1	60	+
chr1	199153705	199153706	A00252:305:HG52NDSX5:1:1648:19705:19993/1	60	+
chr1	199178630	199178631	A00252:305:HG52NDSX5:1:1221:10737:33207/1	60	-
chr1	199186160	199186161	A00252:305:HG52NDSX5:2:1108:25229:24111/1	60	-
chr1	199189298	199189299	A00252:305:HG52NDSX5:1:2228:26639:28275/1	60	+
chr1	199196141	199196142	A00252:305:HG52NDSX5:1:1260:21106:20353/1	60	-
chr1	199230725	199230726	A00252:305:HG52NDSX5:1:1233:30653:14465/1	60	+
chr1	199230859	199230860	A00252:305:HG52NDSX5:1:2526:14606:6934/1	60	+
chr1	199261119	199261120	A00252:305:HG52NDSX5:1:1330:23538:13510/1	60	+
chr1	199274788	199274789	A00252:305:HG52NDSX5:1:2263:15673:33082/1	60	-
chr1	199289115	199289116	A00252:305:HG52NDSX5:1:1503:20057:34100/1	60	-
chr1	199317536	199317537	A00252:305:HG52NDSX5:2:1445:29722:24283/1	60	+
chr1	199487537	199487538	A00252:305:HG52NDSX5:3:1123:16938:8625	60	-
chr1	199565509	199565510	A00252:305:HG52NDSX5:1:1154:8006:9940/1	60	+
chr1	199703542	199703543	A00252:305:HG52NDSX5:1:1566:3703:28823/1	60	+
chr1	200400018	200400019	A00252:305:HG52NDSX5:1:1449:25699:28588/1	60	+
chr1	200402804	200402805	A00252:305:HG52NDSX5:1:1174:23882:14888/1	60	-
chr1	200581343	200581344	A00252:305:HG52NDSX5:1:1567:15817:6715/1	60	-
chr1	200804166	200804167	A00252:305:HG52NDSX5:3:2134:13684:33113	60	+
chr1	200824450	200824451	A00252:305:HG52NDSX5:2:2504:17110:19413	60	-
chr1	200840537	200840538	A00252:305:HG52NDSX5:1:1337:7572:5181	60	-
chr1	200847449	200847450	A00252:305:HG52NDSX5:1:1377:26838:22326/1	60	+
chr1	200854311	200854312	A00252:305:HG52NDSX5:2:1143:22652:15264/1	60	+
chr1	201451607	201451608	A00252:305:HG52NDSX5:1:1416:14624:33489/1	60	+
chr1	201497010	201497011	A00252:305:HG52NDSX5:1:1477:20238:13213/1	60	+
chr1	202333555	202333556	A00252:305:HG52NDSX5:1:1126:15474:3740/1	60	-
chr1	202441367	202441368	A00252:305:HG52NDSX5:1:2366:4951:26193/1	60	-
chr1	202442596	202442597	A00252:305:HG52NDSX5:1:1261:13458:7576/1	60	+
chr1	202443127	202443128	A00252:305:HG52NDSX5:1:1126:21242:1172/1	60	-
chr1	202469520	202469521	A00252:305:HG52NDSX5:1:1440:20175:1266/1	60	-
chr1	202480015	202480016	A00252:305:HG52NDSX5:3:2313:8558:28557	60	+
chr1	202493966	202493967	A00252:305:HG52NDSX5:1:2507:25346:20275/1	60	-
chr1	202507661	202507662	A00252:305:HG52NDSX5:3:2616:13295:8985/1	60	+
chr1	202735376	202735377	A00252:305:HG52NDSX5:3:2554:28592:20666/1	60	-
chr1	202764851	202764852	A00252:305:HG52NDSX5:3:1134:32714:23672	60	-
chr1	203019416	203019417	A00252:305:HG52NDSX5:3:2424:3206:12962	60	-
chr1	203266194	203266195	A00252:305:HG52NDSX5:2:2115:15275:7404/1	60	+
chr1	203266196	203266197	A00252:305:HG52NDSX5:1:1112:14977:5040/1	60	+
chr1	203645094	203645095	A00252:305:HG52NDSX5:1:2225:32108:11882	60	-
chr1	203666015	203666016	A00252:305:HG52NDSX5:2:2460:10737:17487/1	60	-
chr1	203756774	203756775	A00252:305:HG52NDSX5:1:1149:19623:2848/1	60	+
chr1	203800661	203800662	A00252:305:HG52NDSX5:1:1621:24198:20196/1	60	-
chr1	203813328	203813329	A00252:305:HG52NDSX5:1:2231:17987:4492/1	60	-
chr1	203835926	203835927	A00252:305:HG52NDSX5:1:1262:5620:9439/1	60	+
chr1	204403253	204403254	A00252:305:HG52NDSX5:1:1334:9399:24471	60	-
chr1	204404748	204404749	A00252:305:HG52NDSX5:1:1454:17535:22028/1	60	+
chr1	204545469	204545470	A00252:305:HG52NDSX5:1:2117:24017:10802/1	60	+
chr1	204553842	204553843	A00252:305:HG52NDSX5:1:2204:8910:10160/1	60	+
chr1	204919684	204919685	A00252:305:HG52NDSX5:1:1168:10601:8954/1	60	+
chr1	204919686	204919687	A00252:305:HG52NDSX5:3:2548:25563:26506/1	60	+
chr1	205094486	205094487	A00252:305:HG52NDSX5:1:2110:26901:12696/1	60	+
chr1	205743903	205743904	A00252:305:HG52NDSX5:1:1456:5159:28213/1	60	-
chr1	206046828	206046829	A00252:305:HG52NDSX5:1:1118:11541:6825	60	-
chr1	206053357	206053358	A00252:305:HG52NDSX5:1:1278:6497:16407/1	60	+
chr1	206092566	206092567	A00252:305:HG52NDSX5:1:1105:22128:4617/1	60	+
chr1	206094735	206094736	A00252:305:HG52NDSX5:2:1461:16116:27618	60	-
chr1	206346630	206346631	A00252:305:HG52NDSX5:2:1237:28854:35587/1	60	-
chr1	206489698	206489699	A00252:305:HG52NDSX5:1:1616:13639:1658/1	60	+
chr1	206570945	206570946	A00252:305:HG52NDSX5:1:2541:13973:28228/1	60	+
chr1	207337932	207337933	A00252:305:HG52NDSX5:2:1209:1298:18020	60	-
chr1	207341405	207341406	A00252:305:HG52NDSX5:3:1451:29930:12524	60	-
chr1	207765941	207765942	A00252:305:HG52NDSX5:1:1101:3387:26678/1	60	-
chr1	208508490	208508491	A00252:305:HG52NDSX5:1:1210:27769:18302/1	60	-
chr1	211273404	211273405	A00252:305:HG52NDSX5:2:1260:31964:32957/1	60	-
chr1	211747678	211747679	A00252:305:HG52NDSX5:1:1135:27001:35759/1	60	+
chr1	211968203	211968204	A00252:305:HG52NDSX5:4:1652:27380:24455/1	60	+
chr1	211983183	211983184	A00252:305:HG52NDSX5:1:1248:20455:13150/1	60	-
chr1	211985965	211985966	A00252:305:HG52NDSX5:1:2303:26992:33301	60	-
chr1	212003127	212003128	A00252:305:HG52NDSX5:1:2507:30499:36714/1	60	+
chr1	212005206	212005207	A00252:305:HG52NDSX5:1:1674:2989:36824/1	60	-
chr1	212021882	212021883	A00252:305:HG52NDSX5:1:2201:28854:31516/1	60	-
chr1	212105550	212105551	A00252:305:HG52NDSX5:1:1213:16450:1266/1	60	+
chr1	212287697	212287698	A00252:305:HG52NDSX5:2:2568:12961:3051/1	60	-
chr1	212317252	212317253	A00252:305:HG52NDSX5:1:1152:2157:11334/1	60	+
chr1	212351245	212351246	A00252:305:HG52NDSX5:1:1502:31503:5071/1	60	-
chr1	212474007	212474008	A00252:305:HG52NDSX5:4:1563:2519:10332/1	60	-
chr1	212697884	212697885	A00252:305:HG52NDSX5:1:2253:9191:4852/1	60	-
chr1	212865011	212865012	A00252:305:HG52NDSX5:4:1326:7256:23077/1	60	-
chr1	212938227	212938228	A00252:305:HG52NDSX5:1:1447:18078:35055	60	-
chr1	213126965	213126966	A00252:305:HG52NDSX5:1:1626:4544:3756/1	60	+
chr1	214059036	214059037	A00252:305:HG52NDSX5:1:2172:17499:6026/1	60	+
chr1	214373256	214373257	A00252:305:HG52NDSX5:2:2145:16441:16720/1	60	+
chr1	214400454	214400455	A00252:305:HG52NDSX5:1:1109:4770:24752/1	60	+
chr1	214629167	214629168	A00252:305:HG52NDSX5:1:2105:7129:21230/1	60	+
chr1	215456310	215456311	A00252:305:HG52NDSX5:1:1467:29559:17644	60	-
chr1	215456311	215456312	A00252:305:HG52NDSX5:2:1629:26368:11177	60	-
chr1	215456312	215456313	A00252:305:HG52NDSX5:1:1658:19352:14967	60	-
chr1	215749425	215749426	A00252:305:HG52NDSX5:1:1128:5068:4288/1	60	+
chr1	216185135	216185136	A00252:305:HG52NDSX5:1:1332:26883:24909/1	60	+
chr1	216227242	216227243	A00252:305:HG52NDSX5:2:2309:16025:28244/1	60	+
chr1	216258805	216258806	A00252:305:HG52NDSX5:1:1416:7120:10254/1	60	-
chr1	216287529	216287530	A00252:305:HG52NDSX5:1:2301:28257:10097	60	-
chr1	216812101	216812102	A00252:305:HG52NDSX5:1:1616:2356:27899/1	60	-
chr1	216852736	216852737	A00252:305:HG52NDSX5:1:1102:22110:24690/1	60	+
chr1	216998908	216998909	A00252:305:HG52NDSX5:1:1336:16278:10207/1	60	+
chr1	217171167	217171168	A00252:305:HG52NDSX5:1:2337:11921:20635/1	60	-
chr1	217295296	217295297	A00252:305:HG52NDSX5:1:2215:21142:3035/1	60	+
chr1	217502317	217502318	A00252:305:HG52NDSX5:1:1231:4924:23516/1	60	-
chr1	217526746	217526747	A00252:305:HG52NDSX5:1:1109:19651:15640/1	60	+
chr1	217526747	217526748	A00252:305:HG52NDSX5:1:1223:31096:20901	60	+
chr1	217526755	217526756	A00252:305:HG52NDSX5:2:1413:12138:35509/1	60	+
chr1	217629420	217629421	A00252:305:HG52NDSX5:1:1278:12463:10050/1	60	-
chr1	217739974	217739975	A00252:305:HG52NDSX5:2:1469:6090:8719/1	60	+
chr1	218359828	218359829	A00252:305:HG52NDSX5:2:2148:20600:29340/1	60	-
chr1	218870801	218870802	A00252:305:HG52NDSX5:3:2151:4960:6762/1	60	+
chr1	219026648	219026649	A00252:305:HG52NDSX5:2:1430:30074:23829	60	+
chr1	219029614	219029615	A00252:305:HG52NDSX5:4:2542:16170:26741/1	60	+
chr1	219179279	219179280	A00252:305:HG52NDSX5:1:1276:16595:36338/1	60	-
chr1	220004695	220004696	A00252:305:HG52NDSX5:1:1263:12906:36902/1	60	+
chr1	220109530	220109531	A00252:305:HG52NDSX5:3:1344:3812:30921/1	60	-
chr1	220121226	220121227	A00252:305:HG52NDSX5:1:1155:1904:29340/1	60	-
chr1	220223284	220223285	A00252:305:HG52NDSX5:3:2246:29649:36401/1	60	+
chr1	220236392	220236393	A00252:305:HG52NDSX5:1:1118:14073:19163/1	60	+
chr1	220772272	220772273	A00252:305:HG52NDSX5:2:1467:13792:27352/1	60	-
chr1	221391228	221391229	A00252:305:HG52NDSX5:3:1158:15971:25050/1	60	-
chr1	221585749	221585750	A00252:305:HG52NDSX5:1:1429:6623:27117/1	60	+
chr1	221590352	221590353	A00252:305:HG52NDSX5:1:1221:9534:5102/1	60	-
chr1	221615720	221615721	A00252:305:HG52NDSX5:1:2557:23023:8296	60	-
chr1	221616692	221616693	A00252:305:HG52NDSX5:4:2610:16179:3709	60	-
chr1	221691601	221691602	A00252:305:HG52NDSX5:1:1336:21061:4492/1	60	-
chr1	222695535	222695536	A00252:305:HG52NDSX5:3:1131:5104:13651	60	+
chr1	222847031	222847032	A00252:305:HG52NDSX5:2:1318:9588:32440/1	60	+
chr1	222955792	222955793	A00252:305:HG52NDSX5:2:2518:14959:26929/1	60	-
chr1	222962687	222962688	A00252:305:HG52NDSX5:1:2652:18304:21324/1	60	-
chr1	223803572	223803573	A00252:305:HG52NDSX5:1:2327:25500:17315	60	+
chr1	223804645	223804646	A00252:305:HG52NDSX5:1:1312:23665:19554/1	60	-
chr1	223810820	223810821	A00252:305:HG52NDSX5:1:1471:2727:3364/1	60	+
chr1	224024887	224024888	A00252:305:HG52NDSX5:1:2139:24975:23390	60	+
chr1	224031072	224031073	A00252:305:HG52NDSX5:1:1357:27028:34929	60	+
chr1	224119330	224119331	A00252:305:HG52NDSX5:2:1373:23999:14465/1	60	+
chr1	224376092	224376093	A00252:305:HG52NDSX5:1:1121:15890:3615/1	60	+
chr1	224397648	224397649	A00252:305:HG52NDSX5:1:1347:13331:20384/1	60	+
chr1	224967621	224967622	A00252:305:HG52NDSX5:1:1126:9932:12242/1	60	+
chr1	225372139	225372140	A00252:305:HG52NDSX5:1:1301:13946:32252/1	60	-
chr1	225498828	225498829	A00252:305:HG52NDSX5:1:1402:26332:30248/1	60	-
chr1	225504580	225504581	A00252:305:HG52NDSX5:1:1142:4417:25645/1	60	-
chr1	225505729	225505730	A00252:305:HG52NDSX5:1:1235:30834:35383/1	60	-
chr1	225507111	225507112	A00252:305:HG52NDSX5:1:1218:18078:6527/1	60	-
chr1	225524036	225524037	A00252:305:HG52NDSX5:1:1552:5159:16282/1	60	-
chr1	225533101	225533102	A00252:305:HG52NDSX5:1:1558:27199:1783/1	60	+
chr1	225598525	225598526	A00252:305:HG52NDSX5:1:2116:11632:24486/1	60	+
chr1	225781072	225781073	A00252:305:HG52NDSX5:1:1139:14100:24752/1	60	-
chr1	225783871	225783872	A00252:305:HG52NDSX5:4:1257:16034:6245/1	60	+
chr1	225896231	225896232	A00252:305:HG52NDSX5:3:2470:30246:9251	60	-
chr1	225925043	225925044	A00252:305:HG52NDSX5:3:1350:18855:36871/1	60	+
chr1	225971470	225971471	A00252:305:HG52NDSX5:4:1169:26404:19038/1	60	-
chr1	225984427	225984428	A00252:305:HG52NDSX5:1:1544:9977:19961/1	60	+
chr1	226047481	226047482	A00252:305:HG52NDSX5:1:1172:2094:24408/1	60	-
chr1	226154912	226154913	A00252:305:HG52NDSX5:1:2474:23728:13307	60	-
chr1	226232159	226232160	A00252:305:HG52NDSX5:1:2254:27525:4319/1	60	-
chr1	226232224	226232225	A00252:305:HG52NDSX5:1:1160:28031:23735/1	60	+
chr1	226251008	226251009	A00252:305:HG52NDSX5:2:2347:22001:12195/1	60	-
chr1	226266557	226266558	A00252:305:HG52NDSX5:1:1205:25138:22608	60	+
chr1	226271020	226271021	A00252:305:HG52NDSX5:1:1117:20817:37012/1	60	+
chr1	226282219	226282220	A00252:305:HG52NDSX5:1:1214:29297:21449	60	-
chr1	226286340	226286341	A00252:305:HG52NDSX5:1:2335:20383:23390/1	60	-
chr1	226286793	226286794	A00252:305:HG52NDSX5:1:1269:16514:24768/1	60	+
chr1	226376358	226376359	A00252:305:HG52NDSX5:1:1139:10981:19445/1	60	-
chr1	226395636	226395637	A00252:305:HG52NDSX5:1:1178:28664:36448	60	+
chr1	226419098	226419099	A00252:305:HG52NDSX5:2:2329:4273:21731/1	60	-
chr1	226670452	226670453	A00252:305:HG52NDSX5:1:1235:4508:12587/1	60	-
chr1	226670732	226670733	A00252:305:HG52NDSX5:1:1210:20112:19288/1	60	+
chr1	226677752	226677753	A00252:305:HG52NDSX5:4:2172:9462:23296/1	60	-
chr1	226677753	226677754	A00252:305:HG52NDSX5:2:1223:10511:11898/1	60	-
chr1	226708180	226708181	A00252:305:HG52NDSX5:1:1245:8558:1157/1	60	+
chr1	226728688	226728689	A00252:305:HG52NDSX5:1:1519:9733:26428	60	-
chr1	226733382	226733383	A00252:305:HG52NDSX5:1:2368:27064:34397/1	60	-
chr1	226734367	226734368	A00252:305:HG52NDSX5:4:2636:16450:13322/1	60	+
chr1	226768514	226768515	A00252:305:HG52NDSX5:1:1167:14778:8985/1	60	-
chr1	226785501	226785502	A00252:305:HG52NDSX5:2:2605:15275:15107/1	60	+
chr1	226972482	226972483	A00252:305:HG52NDSX5:1:1411:12798:32925/1	60	-
chr1	227071577	227071578	A00252:305:HG52NDSX5:1:2358:6515:8547	60	-
chr1	227572108	227572109	A00252:305:HG52NDSX5:2:1131:18674:30702/1	60	+
chr1	227583014	227583015	A00252:305:HG52NDSX5:1:1222:18900:32221/1	60	+
chr1	227613745	227613746	A00252:305:HG52NDSX5:1:1338:12590:17534/1	60	-
chr1	227646735	227646736	A00252:305:HG52NDSX5:1:1426:19831:36401	60	+
chr1	227758800	227758801	A00252:305:HG52NDSX5:1:1102:16495:22764/1	60	+
chr1	227984467	227984468	A00252:305:HG52NDSX5:2:1165:8847:26334/1	60	-
chr1	228087229	228087230	A00252:305:HG52NDSX5:1:1153:24758:15969/1	60	+
chr1	228090104	228090105	A00252:305:HG52NDSX5:3:2460:15248:13714/1	60	-
chr1	228090596	228090597	A00252:305:HG52NDSX5:1:1303:13015:20462	60	-
chr1	228090743	228090744	A00252:305:HG52NDSX5:1:1135:22128:35211/1	60	-
chr1	228095117	228095118	A00252:305:HG52NDSX5:1:1121:26793:31829/1	60	+
chr1	228168687	228168688	A00252:305:HG52NDSX5:1:2638:12491:31266	60	-
chr1	228184673	228184674	A00252:305:HG52NDSX5:1:1103:24840:8124/1	60	+
chr1	228186050	228186051	A00252:305:HG52NDSX5:1:2638:14488:15092	60	+
chr1	228222854	228222855	A00252:305:HG52NDSX5:2:1670:5801:8343/1	60	-
chr1	228230620	228230621	A00252:305:HG52NDSX5:1:2237:30698:16110	60	-
chr1	228233284	228233285	A00252:305:HG52NDSX5:1:2340:15908:22842/1	60	-
chr1	228233854	228233855	A00252:305:HG52NDSX5:1:1268:3034:11945/1	60	-
chr1	228235420	228235421	A00252:305:HG52NDSX5:1:1342:25292:35243/1	60	-
chr1	228243874	228243875	A00252:305:HG52NDSX5:1:1354:25644:4319/1	60	+
chr1	228252770	228252771	A00252:305:HG52NDSX5:3:2152:22950:16564	60	-
chr1	228252771	228252772	A00252:305:HG52NDSX5:1:1139:6090:27946	60	-
chr1	228254993	228254994	A00252:305:HG52NDSX5:1:2655:8350:34710	60	-
chr1	228261699	228261700	A00252:305:HG52NDSX5:2:1134:14136:36777/1	60	+
chr1	228262747	228262748	A00252:305:HG52NDSX5:1:1224:3604:30843	60	-
chr1	228264031	228264032	A00252:305:HG52NDSX5:1:1216:7021:34413/1	60	-
chr1	228265490	228265491	A00252:305:HG52NDSX5:3:2238:17806:24627/1	60	-
chr1	228267645	228267646	A00252:305:HG52NDSX5:1:1155:17499:17769/1	60	-
chr1	228280606	228280607	A00252:305:HG52NDSX5:1:1329:22941:34460	60	+
chr1	228326128	228326129	A00252:305:HG52NDSX5:1:2458:7012:32831/1	60	-
chr1	228326265	228326266	A00252:305:HG52NDSX5:4:2315:29297:3380	60	-
chr1	228326646	228326647	A00252:305:HG52NDSX5:1:1349:19162:5149/1	60	+
chr1	228327924	228327925	A00252:305:HG52NDSX5:1:1454:12825:30029/1	60	-
chr1	228328636	228328637	A00252:305:HG52NDSX5:1:1464:21938:13432/1	60	-
chr1	228330196	228330197	A00252:305:HG52NDSX5:1:1127:5701:32722/1	60	+
chr1	228380906	228380907	A00252:305:HG52NDSX5:1:1362:13304:10786/1	60	-
chr1	228489556	228489557	A00252:305:HG52NDSX5:1:1172:20600:17942/1	60	-
chr1	228490206	228490207	A00252:305:HG52NDSX5:1:2545:16007:33974	60	-
chr1	228490681	228490682	A00252:305:HG52NDSX5:3:2243:19859:11240/1	60	+
chr1	228490831	228490832	A00252:305:HG52NDSX5:1:1108:11867:29183/1	60	+
chr1	228491337	228491338	A00252:305:HG52NDSX5:1:1134:18792:27179	60	+
chr1	228491435	228491436	A00252:305:HG52NDSX5:4:1620:27733:27195	60	+
chr1	228491511	228491512	A00252:305:HG52NDSX5:1:1153:16134:25676/1	60	+
chr1	228491579	228491580	A00252:305:HG52NDSX5:4:1561:30572:3834/1	60	-
chr1	228493632	228493633	A00252:305:HG52NDSX5:1:2145:1787:17519/1	60	-
chr1	228493634	228493635	A00252:305:HG52NDSX5:1:2509:30400:11240/1	60	-
chr1	228495838	228495839	A00252:305:HG52NDSX5:1:1506:18295:34804	60	+
chr1	228496553	228496554	A00252:305:HG52NDSX5:3:1419:17761:21167/1	60	+
chr1	228654718	228654719	A00252:305:HG52NDSX5:1:1125:22254:31391/1	60	+
chr1	228686835	228686836	A00252:305:HG52NDSX5:2:1658:23972:5494/1	60	-
chr1	228688262	228688263	A00252:305:HG52NDSX5:1:1362:24207:8813/1	60	-
chr1	228729477	228729478	A00252:305:HG52NDSX5:3:1655:6017:9283/1	60	-
chr1	228767746	228767747	A00252:305:HG52NDSX5:1:1232:11939:25989/1	60	+
chr1	229282651	229282652	A00252:305:HG52NDSX5:1:1512:19741:5212/1	60	+
chr1	229283445	229283446	A00252:305:HG52NDSX5:2:2475:17544:28025/1	60	-
chr1	229284864	229284865	A00252:305:HG52NDSX5:2:2215:32488:25128/1	60	+
chr1	229287409	229287410	A00252:305:HG52NDSX5:1:1371:13919:8124/1	60	+
chr1	229287786	229287787	A00252:305:HG52NDSX5:1:1168:23041:36479	60	+
chr1	229290389	229290390	A00252:305:HG52NDSX5:1:2519:29848:29481	60	-
chr1	229294057	229294058	A00252:305:HG52NDSX5:1:1170:25265:34538/1	60	-
chr1	229298630	229298631	A00252:305:HG52NDSX5:2:1443:7690:26929/1	60	-
chr1	229298748	229298749	A00252:305:HG52NDSX5:1:1143:10800:34444/1	60	+
chr1	229300256	229300257	A00252:305:HG52NDSX5:1:2204:11324:26052	60	-
chr1	229301537	229301538	A00252:305:HG52NDSX5:1:1159:15510:19116/1	60	+
chr1	229301646	229301647	A00252:305:HG52NDSX5:2:2359:25183:32424/1	60	+
chr1	229303376	229303377	A00252:305:HG52NDSX5:1:1173:1985:20525/1	60	+
chr1	229305798	229305799	A00252:305:HG52NDSX5:1:1430:5981:5807/1	60	+
chr1	229306274	229306275	A00252:305:HG52NDSX5:2:1204:2880:13025/1	60	+
chr1	229306455	229306456	A00252:305:HG52NDSX5:1:1347:17635:24424	60	-
chr1	229317244	229317245	A00252:305:HG52NDSX5:1:1311:11767:13072/1	60	+
chr1	229317398	229317399	A00252:305:HG52NDSX5:1:1461:1994:31720/1	60	+
chr1	229320837	229320838	A00252:305:HG52NDSX5:1:1510:18403:6057/1	60	+
chr1	229320838	229320839	A00252:305:HG52NDSX5:1:1123:11858:30953	60	+
chr1	229320992	229320993	A00252:305:HG52NDSX5:1:1371:10511:18349/1	60	+
chr1	229323071	229323072	A00252:305:HG52NDSX5:1:1174:8775:10864	60	+
chr1	229333925	229333926	A00252:305:HG52NDSX5:1:1550:30779:9111/1	60	+
chr1	229452934	229452935	A00252:305:HG52NDSX5:1:2223:21242:5807/1	60	-
chr1	229458328	229458329	A00252:305:HG52NDSX5:2:1411:19714:31187/1	60	-
chr1	229471095	229471096	A00252:305:HG52NDSX5:1:1111:16984:10457/1	60	+
chr1	229475401	229475402	A00252:305:HG52NDSX5:2:1466:30074:35133	60	-
chr1	229482794	229482795	A00252:305:HG52NDSX5:1:1233:15944:21151/1	60	+
chr1	229495269	229495270	A00252:305:HG52NDSX5:1:1444:7663:36714/1	60	+
chr1	229495344	229495345	A00252:305:HG52NDSX5:1:1163:16848:13604/1	60	-
chr1	229497668	229497669	A00252:305:HG52NDSX5:1:1534:16758:30044/1	60	-
chr1	229499132	229499133	A00252:305:HG52NDSX5:1:2128:4038:5697	60	-
chr1	229501184	229501185	A00252:305:HG52NDSX5:3:1576:27950:7028	60	+
chr1	229504185	229504186	A00252:305:HG52NDSX5:1:1257:28122:14090/1	60	-
chr1	229553494	229553495	A00252:305:HG52NDSX5:1:1202:4716:1830/1	60	-
chr1	229602136	229602137	A00252:305:HG52NDSX5:1:2336:8811:28745/1	60	-
chr1	229624657	229624658	A00252:305:HG52NDSX5:2:1452:17788:23719/1	60	+
chr1	229624658	229624659	A00252:305:HG52NDSX5:2:2224:27670:27398	60	+
chr1	229632360	229632361	A00252:305:HG52NDSX5:1:2552:14552:11725/1	60	+
chr1	230125753	230125754	A00252:305:HG52NDSX5:3:1510:29776:6934/1	60	-
chr1	230132861	230132862	A00252:305:HG52NDSX5:1:2473:25644:28526/1	60	-
chr1	230162917	230162918	A00252:305:HG52NDSX5:1:1249:31638:25473/1	60	+
chr1	230181369	230181370	A00252:305:HG52NDSX5:1:1135:23836:24048/1	60	+
chr1	230190124	230190125	A00252:305:HG52NDSX5:1:1212:13358:14231/1	60	+
chr1	230223577	230223578	A00252:305:HG52NDSX5:1:1227:26946:33254	60	+
chr1	230228948	230228949	A00252:305:HG52NDSX5:1:1342:15962:14011/1	60	+
chr1	230229683	230229684	A00252:305:HG52NDSX5:3:2138:14724:16939/1	60	+
chr1	230257597	230257598	A00252:305:HG52NDSX5:1:1344:12852:9439/1	60	+
chr1	230649169	230649170	A00252:305:HG52NDSX5:2:2408:5050:13338/1	60	+
chr1	230657628	230657629	A00252:305:HG52NDSX5:3:2418:27281:28416/1	60	+
chr1	230956616	230956617	A00252:305:HG52NDSX5:1:1341:25943:3991/1	60	-
chr1	230981577	230981578	A00252:305:HG52NDSX5:1:2352:17481:6120	60	+
chr1	231036892	231036893	A00252:305:HG52NDSX5:1:2230:11496:8500	60	-
chr1	231252945	231252946	A00252:305:HG52NDSX5:1:1215:10158:7780/1	60	-
chr1	231254240	231254241	A00252:305:HG52NDSX5:1:1408:21558:17409	60	+
chr1	231537281	231537282	A00252:305:HG52NDSX5:3:1432:4381:22670/1	60	-
chr1	231541805	231541806	A00252:305:HG52NDSX5:3:1231:5719:16845/1	60	-
chr1	231545398	231545399	A00252:305:HG52NDSX5:2:1633:25111:22153	60	-
chr1	231552735	231552736	A00252:305:HG52NDSX5:2:2664:20555:19742	60	-
chr1	231560857	231560858	A00252:305:HG52NDSX5:1:1105:3902:33552/1	60	+
chr1	231563786	231563787	A00252:305:HG52NDSX5:4:1404:22299:17190	60	-
chr1	231663570	231663571	A00252:305:HG52NDSX5:1:1161:16396:11788/1	60	+
chr1	232516560	232516561	A00252:305:HG52NDSX5:1:1164:4227:22842	60	-
chr1	232545289	232545290	A00252:305:HG52NDSX5:1:2337:21811:14309/1	60	+
chr1	232810802	232810803	A00252:305:HG52NDSX5:2:1429:21929:18677/1	60	-
chr1	232810950	232810951	A00252:305:HG52NDSX5:1:1261:20564:9799/1	60	+
chr1	233021644	233021645	A00252:305:HG52NDSX5:2:1372:23267:24283/1	60	-
chr1	233069106	233069107	A00252:305:HG52NDSX5:1:1328:10719:24189/1	60	-
chr1	233165662	233165663	A00252:305:HG52NDSX5:3:1222:10212:16767/1	60	+
chr1	233227515	233227516	A00252:305:HG52NDSX5:1:1531:30101:30044/1	60	+
chr1	233227517	233227518	A00252:305:HG52NDSX5:4:2137:3622:20729	60	+
chr1	233246673	233246674	A00252:305:HG52NDSX5:1:1373:6903:30639	60	-
chr1	234426819	234426820	A00252:305:HG52NDSX5:1:1246:9118:10895/1	60	+
chr1	234427586	234427587	A00252:305:HG52NDSX5:4:1543:6415:12947	60	-
chr1	234447500	234447501	A00252:305:HG52NDSX5:1:1140:5927:23938/1	60	+
chr1	234459268	234459269	A00252:305:HG52NDSX5:1:1130:10185:2127/1	60	+
chr1	234463853	234463854	A00252:305:HG52NDSX5:1:2326:11704:19413/1	60	+
chr1	234469812	234469813	A00252:305:HG52NDSX5:2:1418:23809:35305/1	60	-
chr1	234599117	234599118	A00252:305:HG52NDSX5:3:2365:16721:4272	60	-
chr1	234967534	234967535	A00252:305:HG52NDSX5:2:1304:7826:11350	60	-
chr1	235137928	235137929	A00252:305:HG52NDSX5:1:2413:31222:27633	60	-
chr1	235145253	235145254	A00252:305:HG52NDSX5:1:1501:8712:24126/1	60	-
chr1	235193411	235193412	A00252:305:HG52NDSX5:1:1119:17824:17738/1	60	+
chr1	235217438	235217439	A00252:305:HG52NDSX5:1:1431:29152:9893/1	60	+
chr1	235219288	235219289	A00252:305:HG52NDSX5:1:1207:17761:3787/1	60	-
chr1	235221117	235221118	A00252:305:HG52NDSX5:1:1148:17273:19695/1	60	+
chr1	235228233	235228234	A00252:305:HG52NDSX5:1:1163:9742:16736/1	60	+
chr1	235228999	235229000	A00252:305:HG52NDSX5:3:2504:21341:16689	60	-
chr1	235293365	235293366	A00252:305:HG52NDSX5:1:1137:2971:9236/1	60	+
chr1	235384725	235384726	A00252:305:HG52NDSX5:4:1433:28953:30530	60	+
chr1	235466936	235466937	A00252:305:HG52NDSX5:1:1364:12228:10113/1	60	+
chr1	235711631	235711632	A00252:305:HG52NDSX5:1:2601:17246:10473/1	60	+
chr1	235724585	235724586	A00252:305:HG52NDSX5:1:1157:7545:7607/1	60	+
chr1	235756663	235756664	A00252:305:HG52NDSX5:2:1538:3631:36652/1	60	+
chr1	235830138	235830139	A00252:305:HG52NDSX5:1:1218:7979:32628/1	60	+
chr1	235998556	235998557	A00252:305:HG52NDSX5:4:2656:14696:2112	60	+
chr1	236210850	236210851	A00252:305:HG52NDSX5:1:1624:32353:7138/1	60	+
chr1	236656879	236656880	A00252:305:HG52NDSX5:4:1641:32678:21355	60	+
chr1	236849893	236849894	A00252:305:HG52NDSX5:1:1256:26955:21715/1	60	+
chr1	237483633	237483634	A00252:305:HG52NDSX5:2:1545:8712:23062/1	60	+
chr1	237550002	237550003	A00252:305:HG52NDSX5:3:1465:15203:18959	60	-
chr1	237588927	237588928	A00252:305:HG52NDSX5:2:1152:32280:35196/1	60	+
chr1	237757894	237757895	A00252:305:HG52NDSX5:3:1375:11171:5588/1	60	-
chr1	239564443	239564444	A00252:305:HG52NDSX5:1:1160:6081:4100/1	60	+
chr1	239635268	239635269	A00252:305:HG52NDSX5:1:1161:28718:9862/1	60	+
chr1	239655507	239655508	A00252:305:HG52NDSX5:1:1415:5692:19492/1	60	+
chr1	239705109	239705110	A00252:305:HG52NDSX5:3:1244:2211:24549	60	+
chr1	239739390	239739391	A00252:305:HG52NDSX5:2:2433:7220:21699/1	60	-
chr1	240147878	240147879	A00252:305:HG52NDSX5:1:2515:21269:20259/1	60	-
chr1	240730299	240730300	A00252:305:HG52NDSX5:2:1148:20934:35368/1	60	-
chr1	240802406	240802407	A00252:305:HG52NDSX5:1:2634:9697:23140	60	-
chr1	240831813	240831814	A00252:305:HG52NDSX5:1:2668:25093:22968/1	60	+
chr1	241497936	241497937	A00252:305:HG52NDSX5:1:1167:18168:36432/1	60	+
chr1	241866974	241866975	A00252:305:HG52NDSX5:1:1348:19307:5400/1	60	+
chr1	244430489	244430490	A00252:305:HG52NDSX5:1:2362:6388:19476/1	60	+
chr1	244687619	244687620	A00252:305:HG52NDSX5:1:1250:2437:14356/1	60	+
chr1	244849822	244849823	A00252:305:HG52NDSX5:2:1653:7952:4429/1	60	-
chr1	244968036	244968037	A00252:305:HG52NDSX5:1:1207:13376:16203/1	60	-
chr1	244977556	244977557	A00252:305:HG52NDSX5:1:2504:31204:30326	60	+
chr1	244978643	244978644	A00252:305:HG52NDSX5:3:1308:24008:6120	60	+
chr1	244999097	244999098	A00252:305:HG52NDSX5:1:1107:16016:10880/1	60	+
chr1	245003499	245003500	A00252:305:HG52NDSX5:1:2139:17644:18396/1	60	-
chr1	245019496	245019497	A00252:305:HG52NDSX5:3:2435:20302:9032	60	-
chr1	245118616	245118617	A00252:305:HG52NDSX5:3:2139:27037:6605/1	60	-
chr1	245771889	245771890	A00252:305:HG52NDSX5:1:1140:14669:36198/1	60	+
chr1	245795653	245795654	A00252:305:HG52NDSX5:1:1149:10782:21230/1	60	+
chr1	246335932	246335933	A00252:305:HG52NDSX5:1:1202:24388:13917/1	60	+
chr1	246340275	246340276	A00252:305:HG52NDSX5:1:1130:3775:27790/1	60	+
chr1	246552949	246552950	A00252:305:HG52NDSX5:3:1619:32732:10676	60	-
chr1	246631350	246631351	A00252:305:HG52NDSX5:1:2317:8883:14685/1	60	+
chr1	246648738	246648739	A00252:305:HG52NDSX5:1:1201:17815:13056/1	60	-
chr1	246656790	246656791	A00252:305:HG52NDSX5:1:1448:17327:13557	60	-
chr1	246776971	246776972	A00252:305:HG52NDSX5:2:2213:29668:5776/1	60	-
chr1	246844118	246844119	A00252:305:HG52NDSX5:1:1245:15094:3552	60	+
chr1	246874718	246874719	A00252:305:HG52NDSX5:1:1272:4264:20024/1	60	+
chr1	246881358	246881359	A00252:305:HG52NDSX5:1:2677:26377:4178/1	60	-
chr1	246883858	246883859	A00252:305:HG52NDSX5:1:1259:10031:27727/1	60	+
chr1	246893528	246893529	A00252:305:HG52NDSX5:4:2578:2311:32393/1	60	-
chr1	246908464	246908465	A00252:305:HG52NDSX5:1:2307:27272:4131/1	60	-
chr1	247100220	247100221	A00252:305:HG52NDSX5:1:1147:21016:10582/1	60	+
chr1	248249909	248249910	A00252:305:HG52NDSX5:1:1169:3170:32565/1	60	+
chr10	57409	57410	A00252:305:HG52NDSX5:1:1534:14733:19022	60	+
chr10	59850	59851	A00252:305:HG52NDSX5:1:1360:29053:13228/1	60	-
chr10	59856	59857	A00252:305:HG52NDSX5:1:1360:12111:20901/1	60	-
chr10	199635	199636	A00252:305:HG52NDSX5:1:1439:16396:31360/1	60	-
chr10	219201	219202	A00252:305:HG52NDSX5:1:1135:7835:13996/1	60	+
chr10	749963	749964	A00252:305:HG52NDSX5:1:2204:9308:29262/1	60	-
chr10	2920012	2920013	A00252:305:HG52NDSX5:3:2137:29767:4820/1	60	+
chr10	3070200	3070201	A00252:305:HG52NDSX5:1:1402:2790:14058/1	60	+
chr10	3593377	3593378	A00252:305:HG52NDSX5:1:1230:2790:19570/1	60	-
chr10	4977001	4977002	A00252:305:HG52NDSX5:1:1309:9679:35070/1	60	+
chr10	4984690	4984691	A00252:305:HG52NDSX5:1:1502:24126:15248/1	60	+
chr10	4984692	4984693	A00252:305:HG52NDSX5:2:2604:26802:26177	60	+
chr10	4984693	4984694	A00252:305:HG52NDSX5:1:2122:4020:8703/1	60	+
chr10	5001038	5001039	A00252:305:HG52NDSX5:1:1426:13557:14074/1	60	+
chr10	5451118	5451119	A00252:305:HG52NDSX5:1:1211:7157:8625/1	60	+
chr10	5688143	5688144	A00252:305:HG52NDSX5:1:1331:16188:19539	60	-
chr10	5711669	5711670	A00252:305:HG52NDSX5:1:1106:14425:25003/1	60	-
chr10	5720347	5720348	A00252:305:HG52NDSX5:4:2568:20817:25394	60	-
chr10	5724416	5724417	A00252:305:HG52NDSX5:1:2563:2663:9518/1	60	+
chr10	5780914	5780915	A00252:305:HG52NDSX5:1:1330:19407:12305/1	60	+
chr10	6170250	6170251	A00252:305:HG52NDSX5:1:2155:20329:23547/1	60	-
chr10	6293459	6293460	A00252:305:HG52NDSX5:3:2548:10294:34068/1	60	+
chr10	6451439	6451440	A00252:305:HG52NDSX5:1:1242:18295:28948/1	60	+
chr10	6590657	6590658	A00252:305:HG52NDSX5:1:1474:18059:9471	60	-
chr10	6596186	6596187	A00252:305:HG52NDSX5:2:1658:18087:36479/1	60	-
chr10	6848051	6848052	A00252:305:HG52NDSX5:2:1136:24478:34867	60	-
chr10	7360871	7360872	A00252:305:HG52NDSX5:1:1660:31494:22968/1	60	+
chr10	7801039	7801040	A00252:305:HG52NDSX5:1:1122:16007:16438/1	60	-
chr10	8067318	8067319	A00252:305:HG52NDSX5:2:1172:12491:8938/1	60	-
chr10	8150661	8150662	A00252:305:HG52NDSX5:1:1140:19515:25739/1	60	-
chr10	8280437	8280438	A00252:305:HG52NDSX5:2:1111:5918:12868/1	60	+
chr10	8523312	8523313	A00252:305:HG52NDSX5:1:1108:5828:11021/1	60	+
chr10	8951606	8951607	A00252:305:HG52NDSX5:2:1247:11731:29606/1	60	+
chr10	8990659	8990660	A00252:305:HG52NDSX5:3:2519:28176:2190/1	60	-
chr10	9018687	9018688	A00252:305:HG52NDSX5:1:1123:10673:7764/1	60	+
chr10	9023917	9023918	A00252:305:HG52NDSX5:1:1578:26684:13416/1	60	-
chr10	9371189	9371190	A00252:305:HG52NDSX5:3:2678:24297:26913	60	-
chr10	9625620	9625621	A00252:305:HG52NDSX5:2:1130:20998:18944/1	60	-
chr10	11394677	11394678	A00252:305:HG52NDSX5:4:1330:20473:22044	60	-
chr10	11490016	11490017	A00252:305:HG52NDSX5:1:1114:5692:30170/1	60	+
chr10	11596542	11596543	A00252:305:HG52NDSX5:1:1301:22064:5760	60	+
chr10	11841293	11841294	A00252:305:HG52NDSX5:4:1360:12183:21183	60	+
chr10	11981338	11981339	A00252:305:HG52NDSX5:1:1118:18683:1157/1	60	+
chr10	11994082	11994083	A00252:305:HG52NDSX5:3:1553:7464:5024	60	-
chr10	12104940	12104941	A00252:305:HG52NDSX5:3:2276:28745:16172	60	+
chr10	12190766	12190767	A00252:305:HG52NDSX5:1:1569:23592:31422/1	60	+
chr10	12222252	12222253	A00252:305:HG52NDSX5:1:1519:1506:12587/1	60	+
chr10	12499849	12499850	A00252:305:HG52NDSX5:1:1107:19253:9032	60	-
chr10	14472056	14472057	A00252:305:HG52NDSX5:1:1470:25952:18568/1	60	+
chr10	15129464	15129465	A00252:305:HG52NDSX5:1:2504:17183:23109/1	60	-
chr10	15249638	15249639	A00252:305:HG52NDSX5:1:1431:4535:11475/1	60	+
chr10	15815506	15815507	A00252:305:HG52NDSX5:2:1433:15628:4820/1	60	+
chr10	17041205	17041206	A00252:305:HG52NDSX5:1:1221:8269:34507	60	-
chr10	17069488	17069489	A00252:305:HG52NDSX5:1:1120:17689:27524	60	-
chr10	17099241	17099242	A00252:305:HG52NDSX5:1:1367:6162:20243/1	60	+
chr10	17170345	17170346	A00252:305:HG52NDSX5:1:1641:24225:28604/1	60	-
chr10	17205430	17205431	A00252:305:HG52NDSX5:1:1352:16468:11005/1	60	-
chr10	17289712	17289713	A00252:305:HG52NDSX5:1:2646:17246:4867/1	60	+
chr10	17456001	17456002	A00252:305:HG52NDSX5:1:1213:4246:14011/1	60	+
chr10	17651852	17651853	A00252:305:HG52NDSX5:3:2467:12274:18176	60	-
chr10	17659736	17659737	A00252:305:HG52NDSX5:1:2434:26756:3490	60	-
chr10	17664418	17664419	A00252:305:HG52NDSX5:1:1306:24542:14591/1	60	+
chr10	18205342	18205343	A00252:305:HG52NDSX5:1:1120:5520:35571/1	60	-
[truncated: 16,947 more rows]
