# Supplementary material for: HIV-1 capsid stability enables inositol phosphate-independent infection of target cells and promotes integration into genes
Source: PLoS Pathog. 2023 Jun 2;19(6):e1011423. doi: 10.1371/journal.ppat.1011423 (PMC10266667; doi:10.1371/journal.ppat.1011423)
Supplement: S3 Data — (TAR.GZ) [file ppat.1011423.s014.tar.gz › IPPK_KO/CA_T200I/Unique_hg38_integration_sites/9055-GS-0005.bed]

chr1	634056	634057	A00252:305:HG52NDSX5:1:1134:20302:33520/1	60	-
chr1	714762	714763	A00252:305:HG52NDSX5:1:1228:31539:23109/1	60	+
chr1	784673	784674	A00252:305:HG52NDSX5:1:1358:6650:1579/1	60	+
chr1	801187	801188	A00252:305:HG52NDSX5:1:1260:16414:26694/1	60	+
chr1	807928	807929	A00252:305:HG52NDSX5:1:2664:31919:4319	60	+
chr1	810899	810900	A00252:305:HG52NDSX5:2:2229:6325:21402/1	60	-
chr1	811356	811357	A00252:305:HG52NDSX5:3:1666:15808:29778/1	60	-
chr1	812191	812192	A00252:305:HG52NDSX5:1:1102:5276:20337/1	60	+
chr1	817283	817284	A00252:305:HG52NDSX5:1:1525:11858:7748/1	60	-
chr1	823801	823802	A00252:305:HG52NDSX5:1:1127:3432:16830/1	60	+
chr1	832046	832047	A00252:305:HG52NDSX5:1:1157:19018:5462/1	60	+
chr1	837438	837439	A00252:305:HG52NDSX5:1:1225:8540:15342	60	-
chr1	837440	837441	A00252:305:HG52NDSX5:2:2615:11577:23985	60	-
chr1	847678	847679	A00252:305:HG52NDSX5:2:2604:26395:24377	60	+
chr1	849439	849440	A00252:305:HG52NDSX5:1:1628:18828:32628/1	60	+
chr1	906495	906496	A00252:305:HG52NDSX5:1:2323:28311:9095/1	60	+
chr1	951890	951891	A00252:305:HG52NDSX5:1:1334:7129:2002/1	60	-
chr1	1099359	1099360	A00252:305:HG52NDSX5:1:2126:26485:31735/1	60	+
chr1	1100447	1100448	A00252:305:HG52NDSX5:2:1641:8730:27790/1	60	+
chr1	1105744	1105745	A00252:305:HG52NDSX5:1:1603:32027:10175/1	60	-
chr1	1109431	1109432	A00252:305:HG52NDSX5:1:1601:2962:29606/1	60	-
chr1	1225007	1225008	A00252:305:HG52NDSX5:1:1155:12997:2331/1	60	-
chr1	1256090	1256091	A00252:305:HG52NDSX5:1:1220:4562:6825	60	-
chr1	1271359	1271360	A00252:305:HG52NDSX5:3:2147:6831:32205/1	60	-
chr1	1280005	1280006	A00252:305:HG52NDSX5:2:2135:28872:23030	60	-
chr1	1316491	1316492	A00252:305:HG52NDSX5:1:1134:12454:25034/1	60	-
chr1	1316940	1316941	A00252:305:HG52NDSX5:1:2458:31738:8641/1	60	-
chr1	1317777	1317778	A00252:305:HG52NDSX5:1:1269:7310:5760/1	60	+
chr1	1318477	1318478	A00252:305:HG52NDSX5:2:2604:15573:9111	60	+
chr1	1319381	1319382	A00252:305:HG52NDSX5:2:2471:4716:27226	60	-
chr1	1378222	1378223	A00252:305:HG52NDSX5:3:1635:19949:27211	60	-
chr1	1391145	1391146	A00252:305:HG52NDSX5:2:1455:3025:4883	60	-
chr1	1393631	1393632	A00252:305:HG52NDSX5:1:1108:1353:22091/1	60	+
chr1	1397446	1397447	A00252:305:HG52NDSX5:1:1144:15790:20917/1	60	-
chr1	1402636	1402637	A00252:305:HG52NDSX5:2:2620:16776:5055	60	-
chr1	1530851	1530852	A00252:305:HG52NDSX5:1:2649:15501:3035/1	60	+
chr1	1650829	1650830	A00252:305:HG52NDSX5:1:1436:20437:25770	60	+
chr1	1662895	1662896	A00252:305:HG52NDSX5:2:1506:12246:26772/1	60	+
chr1	1668785	1668786	A00252:305:HG52NDSX5:1:1133:15953:3693/1	60	+
chr1	1692417	1692418	A00252:305:HG52NDSX5:3:1644:2302:7701/1	60	-
chr1	1721440	1721441	A00252:305:HG52NDSX5:1:1204:8034:16063	60	-
chr1	1763927	1763928	A00252:305:HG52NDSX5:1:1115:10899:34491/1	60	-
chr1	1765683	1765684	A00252:305:HG52NDSX5:2:1175:5249:2378	60	-
chr1	1787029	1787030	A00252:305:HG52NDSX5:1:1204:6063:14622	60	-
chr1	1806441	1806442	A00252:305:HG52NDSX5:4:1116:17571:20243/1	60	+
chr1	1813637	1813638	A00252:305:HG52NDSX5:4:1243:2058:23876	60	+
chr1	1822177	1822178	A00252:305:HG52NDSX5:3:2422:1904:17597	60	+
chr1	1834903	1834904	A00252:305:HG52NDSX5:3:2359:13006:20885/1	60	+
chr1	1855697	1855698	A00252:305:HG52NDSX5:3:2133:28230:30060	60	-
chr1	1871145	1871146	A00252:305:HG52NDSX5:3:2344:7319:9220	60	-
chr1	1871147	1871148	A00252:305:HG52NDSX5:1:1147:26865:31673	60	-
chr1	1871150	1871151	A00252:305:HG52NDSX5:1:2510:24885:36010/1	60	-
chr1	1885909	1885910	A00252:305:HG52NDSX5:2:1364:24966:7185	60	-
chr1	2244158	2244159	A00252:305:HG52NDSX5:1:1106:15157:29089/1	60	+
chr1	2244160	2244161	A00252:305:HG52NDSX5:1:1675:13847:34616/1	60	+
chr1	2399018	2399019	A00252:305:HG52NDSX5:1:1114:2428:8703/1	60	-
chr1	4209425	4209426	A00252:305:HG52NDSX5:1:1358:27923:6699/1	60	-
chr1	4827210	4827211	A00252:305:HG52NDSX5:2:1544:26304:17738	60	+
chr1	5440245	5440246	A00252:305:HG52NDSX5:3:2671:20537:24283/1	60	-
chr1	6222105	6222106	A00252:305:HG52NDSX5:1:1203:20509:34006/1	60	+
chr1	6747468	6747469	A00252:305:HG52NDSX5:4:1518:10728:3975/1	60	-
chr1	6805915	6805916	A00252:305:HG52NDSX5:4:1124:14009:5776/1	60	-
chr1	6820010	6820011	A00252:305:HG52NDSX5:4:2439:32588:33974	60	-
chr1	6831572	6831573	A00252:305:HG52NDSX5:1:1152:17110:4664/1	60	-
chr1	7107707	7107708	A00252:305:HG52NDSX5:1:1212:2772:7012/1	60	-
chr1	7161263	7161264	A00252:305:HG52NDSX5:2:2447:20537:17425/1	60	-
chr1	7189653	7189654	A00252:305:HG52NDSX5:1:1507:20157:20118	60	-
chr1	7985197	7985198	A00252:305:HG52NDSX5:1:1608:12599:20838	60	-
chr1	8397929	8397930	A00252:305:HG52NDSX5:1:1219:15718:14716/1	60	+
chr1	8405235	8405236	A00252:305:HG52NDSX5:1:1251:21386:11350/1	60	+
chr1	8495327	8495328	A00252:305:HG52NDSX5:3:2334:23692:20666/1	60	+
chr1	8503822	8503823	A00252:305:HG52NDSX5:1:1173:3848:26725/1	60	-
chr1	8540287	8540288	A00252:305:HG52NDSX5:2:1644:6822:17660/1	60	+
chr1	8543438	8543439	A00252:305:HG52NDSX5:1:1309:27055:18255/1	60	-
chr1	8569333	8569334	A00252:305:HG52NDSX5:4:2257:8793:36730/1	60	-
chr1	8584630	8584631	A00252:305:HG52NDSX5:1:1121:27208:33051	60	-
chr1	8753795	8753796	A00252:305:HG52NDSX5:1:1171:12400:34929/1	60	+
chr1	8777381	8777382	A00252:305:HG52NDSX5:1:1111:15402:10441/1	60	+
chr1	8791110	8791111	A00252:305:HG52NDSX5:1:1113:6515:11115/1	60	+
chr1	8813339	8813340	A00252:305:HG52NDSX5:1:1215:23737:25755/1	60	+
chr1	9549109	9549110	A00252:305:HG52NDSX5:2:1354:23023:35321	60	+
chr1	9562833	9562834	A00252:305:HG52NDSX5:3:2658:12581:6151	60	-
chr1	9705606	9705607	A00252:305:HG52NDSX5:1:1138:15845:35227/1	60	+
chr1	9749205	9749206	A00252:305:HG52NDSX5:1:1675:19226:2409/1	60	-
chr1	9750441	9750442	A00252:305:HG52NDSX5:1:1119:6253:19085/1	60	-
chr1	10079540	10079541	A00252:305:HG52NDSX5:1:1414:1669:11584/1	60	+
chr1	10124762	10124763	A00252:305:HG52NDSX5:1:1211:10908:4914/1	60	+
chr1	10126548	10126549	A00252:305:HG52NDSX5:1:2441:19099:10520	60	-
chr1	10149740	10149741	A00252:305:HG52NDSX5:3:1646:8097:15389	60	-
chr1	10235296	10235297	A00252:305:HG52NDSX5:2:1355:31322:24518/1	60	-
chr1	10257828	10257829	A00252:305:HG52NDSX5:1:1261:9805:23672/1	60	-
chr1	10265838	10265839	A00252:305:HG52NDSX5:1:2241:15899:18756	60	-
chr1	10267860	10267861	A00252:305:HG52NDSX5:1:1203:20980:32910	60	-
chr1	10268085	10268086	A00252:305:HG52NDSX5:2:2130:31141:2660	60	-
chr1	10268624	10268625	A00252:305:HG52NDSX5:1:1246:9824:28933/1	60	-
chr1	10296440	10296441	A00252:305:HG52NDSX5:3:2576:26332:23484/1	60	+
chr1	10331346	10331347	A00252:305:HG52NDSX5:1:1220:14425:7748/1	60	-
chr1	10357293	10357294	A00252:305:HG52NDSX5:3:2434:26205:21010/1	60	+
chr1	10520576	10520577	A00252:305:HG52NDSX5:1:2672:10357:22122	60	+
chr1	10531471	10531472	A00252:305:HG52NDSX5:1:1275:7735:35744/1	60	+
chr1	10550668	10550669	A00252:305:HG52NDSX5:4:1612:16966:25801/1	60	+
chr1	10576556	10576557	A00252:305:HG52NDSX5:1:1117:2022:13886	60	+
chr1	10593927	10593928	A00252:305:HG52NDSX5:1:1567:11812:12305/1	60	-
chr1	10599938	10599939	A00252:305:HG52NDSX5:4:2655:7844:14857	60	+
chr1	10724024	10724025	A00252:305:HG52NDSX5:1:1106:9335:9831/1	60	+
chr1	10724027	10724028	A00252:305:HG52NDSX5:1:2210:27181:12680	60	+
chr1	11020730	11020731	A00252:305:HG52NDSX5:1:2316:25003:17018/1	60	-
chr1	11187128	11187129	A00252:305:HG52NDSX5:1:1215:6234:37027/1	60	-
chr1	11214493	11214494	A00252:305:HG52NDSX5:1:1572:8965:24502/1	60	+
chr1	11813113	11813114	A00252:305:HG52NDSX5:1:1678:4417:34976/1	60	-
chr1	11903402	11903403	A00252:305:HG52NDSX5:1:1441:13150:5822/1	60	+
chr1	11903408	11903409	A00252:305:HG52NDSX5:1:1652:29279:1752/1	60	+
chr1	12061317	12061318	A00252:305:HG52NDSX5:3:1239:5972:19413/1	60	+
chr1	12080659	12080660	A00252:305:HG52NDSX5:1:1213:5999:35806	60	-
chr1	12283951	12283952	A00252:305:HG52NDSX5:1:1323:23710:35790/1	60	+
chr1	12288861	12288862	A00252:305:HG52NDSX5:1:2249:18692:31704/1	60	+
chr1	12296026	12296027	A00252:305:HG52NDSX5:1:2447:16486:26349	60	-
chr1	12298724	12298725	A00252:305:HG52NDSX5:1:2269:15817:1423/1	60	-
chr1	12302785	12302786	A00252:305:HG52NDSX5:3:2463:23927:6511	60	-
chr1	12328348	12328349	A00252:305:HG52NDSX5:1:2165:28176:36949/1	60	+
chr1	12345274	12345275	A00252:305:HG52NDSX5:2:2661:14461:20431	60	-
chr1	12352456	12352457	A00252:305:HG52NDSX5:2:2240:9335:21793/1	60	+
chr1	12360741	12360742	A00252:305:HG52NDSX5:1:1541:9372:25207/1	60	+
chr1	12385984	12385985	A00252:305:HG52NDSX5:2:1322:25075:28573/1	60	+
chr1	12405702	12405703	A00252:305:HG52NDSX5:1:1248:8106:36292/1	60	+
chr1	12407028	12407029	A00252:305:HG52NDSX5:1:2342:23384:15718/1	60	+
chr1	12415296	12415297	A00252:305:HG52NDSX5:1:1441:6677:17691/1	60	-
chr1	12487798	12487799	A00252:305:HG52NDSX5:1:1357:11939:33035/1	60	+
chr1	13603771	13603772	A00252:305:HG52NDSX5:3:2428:2980:35117/1	60	-
chr1	13781377	13781378	A00252:305:HG52NDSX5:4:2208:22128:15671	60	+
chr1	15523521	15523522	A00252:305:HG52NDSX5:1:1160:7817:9893/1	60	-
chr1	15568029	15568030	A00252:305:HG52NDSX5:1:1330:21233:7921	60	+
chr1	15628225	15628226	A00252:305:HG52NDSX5:2:1530:30617:7012/1	60	-
chr1	15629058	15629059	A00252:305:HG52NDSX5:1:1367:21603:28855/1	60	+
chr1	15648597	15648598	A00252:305:HG52NDSX5:4:2217:28411:26021	60	+
chr1	15660089	15660090	A00252:305:HG52NDSX5:2:1170:29713:7513/1	60	-
chr1	15874167	15874168	A00252:305:HG52NDSX5:1:1161:11125:36448/1	60	+
chr1	15892567	15892568	A00252:305:HG52NDSX5:2:1645:4182:27398/1	60	+
chr1	15892568	15892569	A00252:305:HG52NDSX5:3:2478:27525:12806/1	60	+
chr1	15907253	15907254	A00252:305:HG52NDSX5:1:1153:23384:13056	60	-
chr1	15923247	15923248	A00252:305:HG52NDSX5:1:1248:2392:26365/1	60	-
chr1	15960927	15960928	A00252:305:HG52NDSX5:2:2218:10863:33614/1	60	+
chr1	15960929	15960930	A00252:305:HG52NDSX5:4:2224:28474:28322	60	+
chr1	16254605	16254606	A00252:305:HG52NDSX5:3:1537:16532:3349	60	-
chr1	16265586	16265587	A00252:305:HG52NDSX5:1:1115:11831:13401/1	60	-
chr1	16467536	16467537	A00252:305:HG52NDSX5:4:1575:5367:27665	60	-
chr1	16469242	16469243	A00252:305:HG52NDSX5:1:2634:17806:34460/1	60	-
chr1	16469879	16469880	A00252:305:HG52NDSX5:4:1577:29143:22153	60	-
chr1	16532473	16532474	A00252:305:HG52NDSX5:1:2657:11641:4742	60	-
chr1	16607247	16607248	A00252:305:HG52NDSX5:2:1414:5529:34021	60	+
chr1	16615507	16615508	A00252:305:HG52NDSX5:3:1453:30942:9392/1	60	-
chr1	16676193	16676194	A00252:305:HG52NDSX5:1:2423:29568:25645/1	60	-
chr1	17019251	17019252	A00252:305:HG52NDSX5:2:2163:19859:3286/1	60	-
chr1	17136896	17136897	A00252:305:HG52NDSX5:1:1429:18602:15170/1	60	-
chr1	17762549	17762550	A00252:305:HG52NDSX5:1:2219:31195:3975	60	-
chr1	18062534	18062535	A00252:305:HG52NDSX5:4:2208:3821:12837	60	+
chr1	18313009	18313010	A00252:305:HG52NDSX5:1:1375:29686:7999/1	60	-
chr1	18634974	18634975	A00252:305:HG52NDSX5:1:1102:10863:3051/1	60	+
chr1	18634977	18634978	A00252:305:HG52NDSX5:3:2107:13259:21668	60	+
chr1	19102639	19102640	A00252:305:HG52NDSX5:2:1175:20048:27164/1	60	+
chr1	19278511	19278512	A00252:305:HG52NDSX5:1:2420:11668:13714/1	60	-
chr1	19527804	19527805	A00252:305:HG52NDSX5:2:2141:7319:11162	60	-
chr1	19904391	19904392	A00252:305:HG52NDSX5:1:1338:16495:15562/1	60	+
chr1	20254739	20254740	A00252:305:HG52NDSX5:2:2268:7229:12132/1	60	+
chr1	20613509	20613510	A00252:305:HG52NDSX5:3:1368:9778:20932	60	+
chr1	20826611	20826612	A00252:305:HG52NDSX5:1:1119:27145:2315	60	-
chr1	20847898	20847899	A00252:305:HG52NDSX5:1:1275:19126:16047/1	60	+
chr1	20867741	20867742	A00252:305:HG52NDSX5:2:2419:4336:14544/1	60	+
chr1	20867745	20867746	A00252:305:HG52NDSX5:1:1172:23592:17738/1	60	-
chr1	20892943	20892944	A00252:305:HG52NDSX5:1:1609:28881:9048/1	60	+
chr1	20905153	20905154	A00252:305:HG52NDSX5:4:2302:29432:13761	60	+
chr1	20964011	20964012	A00252:305:HG52NDSX5:2:2311:4010:36933	60	-
chr1	20993537	20993538	A00252:305:HG52NDSX5:1:1406:26738:27226/1	60	-
chr1	20998669	20998670	A00252:305:HG52NDSX5:1:1245:16676:13056/1	60	+
chr1	21057161	21057162	A00252:305:HG52NDSX5:1:1202:18150:23657/1	60	+
chr1	21116156	21116157	A00252:305:HG52NDSX5:2:2655:5638:19304	60	+
chr1	21450838	21450839	A00252:305:HG52NDSX5:1:1174:6940:13448/1	60	+
chr1	21747537	21747538	A00252:305:HG52NDSX5:1:1143:19470:22310/1	60	+
chr1	22077910	22077911	A00252:305:HG52NDSX5:1:1504:22309:16892	60	+
chr1	22079960	22079961	A00252:305:HG52NDSX5:1:1169:17372:14732/1	60	+
chr1	23034291	23034292	A00252:305:HG52NDSX5:1:1144:17716:1517/1	60	-
chr1	23043253	23043254	A00252:305:HG52NDSX5:1:1238:13042:27649/1	60	-
chr1	23044391	23044392	A00252:305:HG52NDSX5:1:1417:6623:11209/1	60	+
chr1	23044393	23044394	A00252:305:HG52NDSX5:2:1311:10691:27931/1	60	+
chr1	23049971	23049972	A00252:305:HG52NDSX5:1:1660:29432:33614	60	+
chr1	23068260	23068261	A00252:305:HG52NDSX5:1:1265:29975:31109	60	-
chr1	23130872	23130873	A00252:305:HG52NDSX5:1:1365:6578:16955/1	60	-
chr1	23289072	23289073	A00252:305:HG52NDSX5:1:1573:13458:32252/1	60	-
chr1	23749688	23749689	A00252:305:HG52NDSX5:1:1104:9453:27477/1	60	+
chr1	24448839	24448840	A00252:305:HG52NDSX5:2:1378:4074:11710/1	60	-
chr1	24647790	24647791	A00252:305:HG52NDSX5:1:1114:24749:34460/1	60	+
chr1	24767195	24767196	A00252:305:HG52NDSX5:4:2250:27615:34381/1	60	-
chr1	24767254	24767255	A00252:305:HG52NDSX5:1:1314:30798:16031/1	60	+
chr1	24783609	24783610	A00252:305:HG52NDSX5:4:2230:27670:12587/1	60	+
chr1	24802642	24802643	A00252:305:HG52NDSX5:2:2658:10691:10676/1	60	-
chr1	25254390	25254391	A00252:305:HG52NDSX5:1:1105:19235:4178	60	-
chr1	25354352	25354353	A00252:305:HG52NDSX5:3:2105:17309:15405	60	-
chr1	25434981	25434982	A00252:305:HG52NDSX5:2:1224:8287:21261/1	60	+
chr1	25446879	25446880	A00252:305:HG52NDSX5:1:1139:17390:13072/1	60	+
chr1	25451051	25451052	A00252:305:HG52NDSX5:4:2461:17653:26991	60	-
chr1	25460269	25460270	A00252:305:HG52NDSX5:2:1316:11279:8594/1	60	+
chr1	25473591	25473592	A00252:305:HG52NDSX5:1:1171:13838:15342/1	60	+
chr1	26124695	26124696	A00252:305:HG52NDSX5:1:2110:31584:22060/1	60	-
chr1	26144136	26144137	A00252:305:HG52NDSX5:2:2315:17327:24518/1	60	+
chr1	26247125	26247126	A00252:305:HG52NDSX5:1:1109:8793:16438/1	60	+
chr1	26253971	26253972	A00252:305:HG52NDSX5:1:2557:20509:19319/1	60	+
chr1	26715491	26715492	A00252:305:HG52NDSX5:2:1446:8748:18897/1	60	-
chr1	26728140	26728141	A00252:305:HG52NDSX5:3:1426:18882:30655/1	60	+
chr1	26756618	26756619	A00252:305:HG52NDSX5:3:2248:11162:19914	60	-
chr1	26846919	26846920	A00252:305:HG52NDSX5:1:1114:21658:18458/1	60	+
chr1	26846921	26846922	A00252:305:HG52NDSX5:2:2106:5782:11663	60	+
chr1	26944240	26944241	A00252:305:HG52NDSX5:1:2317:27471:31438	60	-
chr1	27054929	27054930	A00252:305:HG52NDSX5:2:1126:2257:1172	60	-
chr1	27248365	27248366	A00252:305:HG52NDSX5:1:1122:16514:24643/1	60	-
chr1	27456139	27456140	A00252:305:HG52NDSX5:1:2473:4878:21903/1	60	-
chr1	27459149	27459150	A00252:305:HG52NDSX5:1:1229:9607:5321/1	60	+
chr1	27465246	27465247	A00252:305:HG52NDSX5:1:1611:29586:10488/1	60	+
chr1	27673596	27673597	A00252:305:HG52NDSX5:2:1569:3821:18537/1	60	+
chr1	27758858	27758859	A00252:305:HG52NDSX5:1:1502:20528:19758/1	60	+
chr1	27785118	27785119	A00252:305:HG52NDSX5:1:1413:15655:21277/1	60	-
chr1	27801306	27801307	A00252:305:HG52NDSX5:1:1311:6180:16861/1	60	-
chr1	28031699	28031700	A00252:305:HG52NDSX5:2:1345:1985:16892/1	60	-
chr1	28036994	28036995	A00252:305:HG52NDSX5:1:1251:16016:23876/1	60	+
chr1	28053426	28053427	A00252:305:HG52NDSX5:1:1247:12689:34554/1	60	+
chr1	28081693	28081694	A00252:305:HG52NDSX5:1:2144:24731:8030/1	60	-
chr1	28213376	28213377	A00252:305:HG52NDSX5:1:1348:6659:30373/1	60	-
chr1	28218320	28218321	A00252:305:HG52NDSX5:1:1109:28556:33035/1	60	+
chr1	28408479	28408480	A00252:305:HG52NDSX5:1:1108:8413:15186/1	60	+
chr1	28408480	28408481	A00252:305:HG52NDSX5:2:1552:4734:28510/1	60	+
chr1	28413630	28413631	A00252:305:HG52NDSX5:1:1452:16595:35117/1	60	+
chr1	28422232	28422233	A00252:305:HG52NDSX5:1:1207:12328:28228/1	60	-
chr1	28423850	28423851	A00252:305:HG52NDSX5:3:1641:1118:26287/1	60	-
chr1	28489181	28489182	A00252:305:HG52NDSX5:2:1141:4001:19288	60	+
chr1	28494628	28494629	A00252:305:HG52NDSX5:1:1118:12283:11240/1	60	+
chr1	28494629	28494630	A00252:305:HG52NDSX5:1:2135:26521:8688	60	+
chr1	28494630	28494631	A00252:305:HG52NDSX5:1:1307:15420:19366/1	60	+
chr1	28695219	28695220	A00252:305:HG52NDSX5:3:1567:3287:6089	60	+
chr1	28748623	28748624	A00252:305:HG52NDSX5:3:1460:26955:25441	60	+
chr1	29009320	29009321	A00252:305:HG52NDSX5:2:1149:16712:27931/1	60	+
chr1	29012901	29012902	A00252:305:HG52NDSX5:3:2208:26494:16376	60	-
chr1	29081482	29081483	A00252:305:HG52NDSX5:1:2656:6117:33254/1	60	-
chr1	29334141	29334142	A00252:305:HG52NDSX5:1:1246:8630:32127/1	60	+
chr1	29848136	29848137	A00252:305:HG52NDSX5:2:2241:12129:5306/1	60	+
chr1	30906296	30906297	A00252:305:HG52NDSX5:1:1248:21920:10050	60	+
chr1	30959491	30959492	A00252:305:HG52NDSX5:2:2317:6207:9486	60	-
chr1	30961699	30961700	A00252:305:HG52NDSX5:1:1269:7048:33646	60	+
chr1	30980410	30980411	A00252:305:HG52NDSX5:1:1154:25997:35869/1	60	+
chr1	31000464	31000465	A00252:305:HG52NDSX5:2:1172:3622:6605/1	60	+
chr1	31017945	31017946	A00252:305:HG52NDSX5:1:1439:18647:14559/1	60	+
chr1	31017948	31017949	A00252:305:HG52NDSX5:2:1228:29767:16658	60	+
chr1	31018169	31018170	A00252:305:HG52NDSX5:1:1404:16857:18223	60	-
chr1	31319365	31319366	A00252:305:HG52NDSX5:1:2358:9209:6543/1	60	-
chr1	31911686	31911687	A00252:305:HG52NDSX5:1:1151:8350:25942/1	60	+
chr1	31911687	31911688	A00252:305:HG52NDSX5:3:2109:4616:11365	60	+
chr1	31916922	31916923	A00252:305:HG52NDSX5:1:1145:15555:6230/1	60	+
chr1	31918780	31918781	A00252:305:HG52NDSX5:3:1227:15899:10770	60	+
chr1	31934143	31934144	A00252:305:HG52NDSX5:1:1105:11849:3004/1	60	+
chr1	31934144	31934145	A00252:305:HG52NDSX5:3:2152:23321:18051	60	+
chr1	32022572	32022573	A00252:305:HG52NDSX5:3:2107:30825:13103/1	60	+
chr1	32026300	32026301	A00252:305:HG52NDSX5:1:1444:6578:29512/1	60	+
chr1	32045280	32045281	A00252:305:HG52NDSX5:1:2356:14525:8171/1	60	-
chr1	32178469	32178470	A00252:305:HG52NDSX5:4:1604:18765:28260	60	-
chr1	32258883	32258884	A00252:305:HG52NDSX5:1:1252:9362:10473/1	60	+
chr1	32640723	32640724	A00252:305:HG52NDSX5:1:1152:7961:15405/1	60	+
chr1	32670215	32670216	A00252:305:HG52NDSX5:3:1641:19868:32894	60	+
chr1	32681090	32681091	A00252:305:HG52NDSX5:1:1333:3432:20964/1	60	+
chr1	32840977	32840978	A00252:305:HG52NDSX5:1:1517:8296:29731/1	60	-
chr1	32943290	32943291	A00252:305:HG52NDSX5:1:2436:22824:12305	60	-
chr1	33010509	33010510	A00252:305:HG52NDSX5:1:1248:2989:36542/1	60	+
chr1	33345012	33345013	A00252:305:HG52NDSX5:1:2340:7880:34835/1	60	+
chr1	34579268	34579269	A00252:305:HG52NDSX5:3:2259:28465:12273	60	-
chr1	34579272	34579273	A00252:305:HG52NDSX5:1:1475:6912:13056	60	-
chr1	35178412	35178413	A00252:305:HG52NDSX5:1:1151:15420:3020/1	60	+
chr1	35319814	35319815	A00252:305:HG52NDSX5:1:2103:19605:14873	60	-
chr1	35325329	35325330	A00252:305:HG52NDSX5:1:1376:18674:21339/1	60	+
chr1	35368620	35368621	A00252:305:HG52NDSX5:3:1629:26205:13495	60	-
chr1	35369689	35369690	A00252:305:HG52NDSX5:4:2633:30011:12759/1	60	-
chr1	35370101	35370102	A00252:305:HG52NDSX5:2:2333:11288:35352	60	-
chr1	35396268	35396269	A00252:305:HG52NDSX5:1:1472:16251:30138/1	60	-
chr1	35402209	35402210	A00252:305:HG52NDSX5:1:1647:29387:23484/1	60	-
chr1	35491809	35491810	A00252:305:HG52NDSX5:1:1206:13051:10974/1	60	+
chr1	35549530	35549531	A00252:305:HG52NDSX5:1:1152:15808:7733/1	60	+
chr1	35635565	35635566	A00252:305:HG52NDSX5:3:2363:25753:25551	60	-
chr1	35638575	35638576	A00252:305:HG52NDSX5:2:1628:5330:1955	60	-
chr1	35728069	35728070	A00252:305:HG52NDSX5:1:1348:25265:21292/1	60	-
chr1	35758473	35758474	A00252:305:HG52NDSX5:2:1575:12726:23594/1	60	-
chr1	35833982	35833983	A00252:305:HG52NDSX5:1:2522:31864:9956/1	60	-
chr1	35836755	35836756	A00252:305:HG52NDSX5:4:1130:5556:18380/1	60	+
chr1	35979658	35979659	A00252:305:HG52NDSX5:4:2668:3794:19335/1	60	+
chr1	35998785	35998786	A00252:305:HG52NDSX5:1:2147:8323:25739/1	60	-
chr1	36042678	36042679	A00252:305:HG52NDSX5:4:2162:14045:30483	60	-
chr1	36062374	36062375	A00252:305:HG52NDSX5:1:1101:19479:27085/1	60	-
chr1	36452029	36452030	A00252:305:HG52NDSX5:4:2252:20518:20462	60	+
chr1	37496599	37496600	A00252:305:HG52NDSX5:1:1664:26241:5228/1	60	-
chr1	38852362	38852363	A00252:305:HG52NDSX5:2:2250:14877:19116/1	60	+
chr1	38852469	38852470	A00252:305:HG52NDSX5:1:1154:12382:13667/1	60	+
chr1	39115510	39115511	A00252:305:HG52NDSX5:1:1101:20139:19366/1	60	+
chr1	39223135	39223136	A00252:305:HG52NDSX5:1:1102:11568:26725/1	60	+
chr1	39227850	39227851	A00252:305:HG52NDSX5:1:1206:25644:15405/1	60	-
chr1	39232349	39232350	A00252:305:HG52NDSX5:1:1135:25952:4319/1	60	-
chr1	39236475	39236476	A00252:305:HG52NDSX5:3:2145:32841:27524	60	-
chr1	39260772	39260773	A00252:305:HG52NDSX5:1:1171:13024:36010/1	60	+
chr1	39260952	39260953	A00252:305:HG52NDSX5:1:1649:29315:25300/1	60	+
chr1	39279250	39279251	A00252:305:HG52NDSX5:3:2647:2609:34068/1	60	+
chr1	39399864	39399865	A00252:305:HG52NDSX5:1:1455:27462:16986/1	60	+
chr1	39436637	39436638	A00252:305:HG52NDSX5:1:1122:18783:6026/1	60	-
chr1	39548559	39548560	A00252:305:HG52NDSX5:1:2129:7916:26694/1	60	+
chr1	39840037	39840038	A00252:305:HG52NDSX5:3:2419:28049:18349	60	-
chr1	40056322	40056323	A00252:305:HG52NDSX5:2:1421:32515:26835/1	60	+
chr1	40187950	40187951	A00252:305:HG52NDSX5:1:1155:16468:3959	60	+
chr1	40231537	40231538	A00252:305:HG52NDSX5:1:1366:3495:8015/1	60	-
chr1	41153813	41153814	A00252:305:HG52NDSX5:1:1333:20672:33191/1	60	+
chr1	41221296	41221297	A00252:305:HG52NDSX5:1:1308:23990:2550/1	60	+
chr1	41221298	41221299	A00252:305:HG52NDSX5:4:1674:8648:29904	60	+
chr1	41904073	41904074	A00252:305:HG52NDSX5:1:2506:11921:1564	60	-
chr1	42305540	42305541	A00252:305:HG52NDSX5:1:1108:2329:17362/1	60	-
chr1	42306024	42306025	A00252:305:HG52NDSX5:1:1271:3125:26663/1	60	-
chr1	42331870	42331871	A00252:305:HG52NDSX5:1:1316:16007:5916/1	60	+
chr1	42551428	42551429	A00252:305:HG52NDSX5:1:1441:3730:33098/1	60	+
chr1	42669697	42669698	A00252:305:HG52NDSX5:1:2344:2853:4742/1	60	+
chr1	42690812	42690813	A00252:305:HG52NDSX5:2:2461:27118:12477/1	60	+
chr1	42810802	42810803	A00252:305:HG52NDSX5:1:2326:27561:7420/1	60	+
chr1	42820939	42820940	A00252:305:HG52NDSX5:1:2147:31213:36354	60	-
chr1	43385429	43385430	A00252:305:HG52NDSX5:1:1259:6379:12947/1	60	+
chr1	43750253	43750254	A00252:305:HG52NDSX5:1:1214:11577:20697/1	60	+
chr1	43756930	43756931	A00252:305:HG52NDSX5:3:2550:3206:35571/1	60	+
chr1	43768568	43768569	A00252:305:HG52NDSX5:1:1106:15311:8249	60	-
chr1	43890957	43890958	A00252:305:HG52NDSX5:2:1111:28827:17378/1	60	+
chr1	44321974	44321975	A00252:305:HG52NDSX5:1:1275:5385:20744/1	60	+
chr1	44336988	44336989	A00252:305:HG52NDSX5:3:2676:30300:7028/1	60	+
chr1	44465762	44465763	A00252:305:HG52NDSX5:3:2547:18150:5431/1	60	-
chr1	44465763	44465764	A00252:305:HG52NDSX5:2:1650:18231:33786/1	60	-
chr1	44893148	44893149	A00252:305:HG52NDSX5:1:1141:16694:33129/1	60	-
chr1	44901875	44901876	A00252:305:HG52NDSX5:1:1124:4074:33317/1	60	+
chr1	44914602	44914603	A00252:305:HG52NDSX5:2:2504:4806:29951/1	60	+
chr1	44919128	44919129	A00252:305:HG52NDSX5:1:1344:15971:24486/1	60	-
chr1	44936567	44936568	A00252:305:HG52NDSX5:3:1456:13268:26882/1	60	+
chr1	45073450	45073451	A00252:305:HG52NDSX5:1:2624:26178:35430	60	+
chr1	45252046	45252047	A00252:305:HG52NDSX5:2:2513:5195:35133/1	60	-
chr1	45423091	45423092	A00252:305:HG52NDSX5:1:1177:16676:21230/1	60	+
chr1	45454932	45454933	A00252:305:HG52NDSX5:1:1230:7618:25770/1	60	-
chr1	45461090	45461091	A00252:305:HG52NDSX5:4:2532:2456:35587	60	-
chr1	45462176	45462177	A00252:305:HG52NDSX5:1:1104:28999:7153/1	60	+
chr1	45506292	45506293	A00252:305:HG52NDSX5:1:1128:12554:14904/1	60	-
chr1	45640352	45640353	A00252:305:HG52NDSX5:3:1517:4381:24580	60	-
chr1	45649970	45649971	A00252:305:HG52NDSX5:4:1308:1606:30264/1	60	-
chr1	45659191	45659192	A00252:305:HG52NDSX5:1:2217:6216:14982	60	+
chr1	45699223	45699224	A00252:305:HG52NDSX5:1:1674:31096:31203/1	60	-
chr1	45701002	45701003	A00252:305:HG52NDSX5:1:1158:19416:27414/1	60	-
chr1	45718551	45718552	A00252:305:HG52NDSX5:2:2369:2383:30452	60	-
chr1	45906803	45906804	A00252:305:HG52NDSX5:2:1564:28510:30608/1	60	+
chr1	46072242	46072243	A00252:305:HG52NDSX5:3:1446:9019:36996	60	-
chr1	46072970	46072971	A00252:305:HG52NDSX5:1:1141:6849:30420/1	60	+
chr1	46122860	46122861	A00252:305:HG52NDSX5:1:1270:6171:27712/1	60	+
chr1	46128020	46128021	A00252:305:HG52NDSX5:1:1158:9290:36495/1	60	+
chr1	46323710	46323711	A00252:305:HG52NDSX5:2:2215:28094:8061/1	60	+
chr1	46358581	46358582	A00252:305:HG52NDSX5:2:1215:18855:24345/1	60	+
chr1	46473562	46473563	A00252:305:HG52NDSX5:2:1609:26133:20729/1	60	+
chr1	46630942	46630943	A00252:305:HG52NDSX5:2:1124:23665:2143/1	60	-
chr1	46665491	46665492	A00252:305:HG52NDSX5:4:2428:6777:5274	60	+
chr1	46685707	46685708	A00252:305:HG52NDSX5:2:1165:5023:12383	60	-
chr1	47038635	47038636	A00252:305:HG52NDSX5:1:2402:4282:32268/1	60	+
chr1	48282426	48282427	A00252:305:HG52NDSX5:1:2174:24008:27289/1	60	+
chr1	50583548	50583549	A00252:305:HG52NDSX5:1:2330:30626:27007/1	60	-
chr1	50710028	50710029	A00252:305:HG52NDSX5:1:1119:21513:16141/1	60	+
chr1	50712021	50712022	A00252:305:HG52NDSX5:2:1367:14814:33724/1	60	-
chr1	50773027	50773028	A00252:305:HG52NDSX5:1:1369:16071:11694/1	60	-
chr1	50830853	50830854	A00252:305:HG52NDSX5:2:1103:31394:7106/1	60	+
chr1	50842196	50842197	A00252:305:HG52NDSX5:3:2418:12210:17253	60	+
chr1	50942587	50942588	A00252:305:HG52NDSX5:1:1360:26359:12352/1	60	-
chr1	51107993	51107994	A00252:305:HG52NDSX5:3:1270:10276:30812/1	60	-
chr1	51220795	51220796	A00252:305:HG52NDSX5:2:2318:31322:10989	60	+
chr1	51415586	51415587	A00252:305:HG52NDSX5:3:2627:2546:4961	60	-
chr1	51660237	51660238	A00252:305:HG52NDSX5:4:1123:23104:5400	60	-
chr1	52156433	52156434	A00252:305:HG52NDSX5:1:2638:15528:23563/1	60	+
chr1	52284510	52284511	A00252:305:HG52NDSX5:1:1144:9353:27774	60	+
chr1	52448058	52448059	A00252:305:HG52NDSX5:1:1302:5529:17362/1	60	+
chr1	52458445	52458446	A00252:305:HG52NDSX5:1:1302:28447:11772/1	60	+
chr1	52513712	52513713	A00252:305:HG52NDSX5:1:1346:22327:28510/1	60	+
chr1	52618337	52618338	A00252:305:HG52NDSX5:1:2214:27724:15374	60	-
chr1	52618338	52618339	A00252:305:HG52NDSX5:4:1134:9191:24424/1	60	-
chr1	53043305	53043306	A00252:305:HG52NDSX5:3:1210:10520:26882	60	-
chr1	53819812	53819813	A00252:305:HG52NDSX5:1:1133:25536:15530	60	+
chr1	54169997	54169998	A00252:305:HG52NDSX5:1:1255:9670:13448/1	60	+
chr1	55130785	55130786	A00252:305:HG52NDSX5:1:1248:26521:19523/1	60	-
chr1	55152626	55152627	A00252:305:HG52NDSX5:3:2636:19461:7200	60	-
chr1	57143317	57143318	A00252:305:HG52NDSX5:1:1111:1389:32894/1	60	+
chr1	57288749	57288750	A00252:305:HG52NDSX5:4:2118:16251:22936	60	-
chr1	57288750	57288751	A00252:305:HG52NDSX5:2:2357:24008:28667	60	-
chr1	58520886	58520887	A00252:305:HG52NDSX5:1:1435:16541:20087/1	60	-
chr1	58537652	58537653	A00252:305:HG52NDSX5:1:1235:2437:34585/1	60	+
chr1	58669307	58669308	A00252:305:HG52NDSX5:1:1328:23538:25535/1	60	+
chr1	58686994	58686995	A00252:305:HG52NDSX5:3:2343:10990:19241/1	60	-
chr1	59094960	59094961	A00252:305:HG52NDSX5:1:1145:27416:22294/1	60	+
chr1	59621104	59621105	A00252:305:HG52NDSX5:1:1130:16188:12148/1	60	+
chr1	60590038	60590039	A00252:305:HG52NDSX5:1:1166:21965:19179/1	60	+
chr1	61229051	61229052	A00252:305:HG52NDSX5:3:1465:7726:1752/1	60	+
chr1	61287532	61287533	A00252:305:HG52NDSX5:2:1540:10077:3599/1	60	+
chr1	61287534	61287535	A00252:305:HG52NDSX5:1:1226:7509:18756/1	60	+
chr1	61287537	61287538	A00252:305:HG52NDSX5:1:2513:24749:10222	60	+
chr1	61681228	61681229	A00252:305:HG52NDSX5:2:2264:29288:32330/1	60	+
chr1	62345767	62345768	A00252:305:HG52NDSX5:1:1251:27814:23985/1	60	+
chr1	62373226	62373227	A00252:305:HG52NDSX5:1:2407:18575:2033/1	60	-
chr1	62474718	62474719	A00252:305:HG52NDSX5:2:1223:1895:22373	60	-
chr1	62475084	62475085	A00252:305:HG52NDSX5:2:1109:8070:25175/1	60	-
chr1	62496230	62496231	A00252:305:HG52NDSX5:1:1405:7148:1971/1	60	-
chr1	62509228	62509229	A00252:305:HG52NDSX5:2:1150:19985:3317	60	-
chr1	62612621	62612622	A00252:305:HG52NDSX5:2:2256:24496:18082/1	60	+
chr1	62992157	62992158	A00252:305:HG52NDSX5:2:1360:17110:33630/1	60	+
chr1	63431116	63431117	A00252:305:HG52NDSX5:1:1428:20853:18411/1	60	-
chr1	63449301	63449302	A00252:305:HG52NDSX5:2:1517:24795:31219/1	60	-
chr1	64331273	64331274	A00252:305:HG52NDSX5:2:2617:10673:20854/1	60	-
chr1	64671819	64671820	A00252:305:HG52NDSX5:2:2377:23565:1752	60	-
chr1	64796062	64796063	A00252:305:HG52NDSX5:1:1104:8757:10269/1	60	-
chr1	64801604	64801605	A00252:305:HG52NDSX5:1:1371:26069:11099	60	-
chr1	64805105	64805106	A00252:305:HG52NDSX5:1:1263:4481:30358/1	60	+
chr1	64901587	64901588	A00252:305:HG52NDSX5:1:1454:2302:26303/1	60	+
chr1	65413490	65413491	A00252:305:HG52NDSX5:1:1449:1940:4445/1	60	+
chr1	65620451	65620452	A00252:305:HG52NDSX5:1:2536:26368:22263/1	60	+
chr1	66959131	66959132	A00252:305:HG52NDSX5:2:1106:8006:15765/1	60	-
chr1	67220130	67220131	A00252:305:HG52NDSX5:1:2645:3477:34037/1	60	-
chr1	68475585	68475586	A00252:305:HG52NDSX5:2:2623:14633:7451	60	-
chr1	68801746	68801747	A00252:305:HG52NDSX5:1:1641:2311:13448/1	60	-
chr1	69087380	69087381	A00252:305:HG52NDSX5:1:1657:19388:26490/1	60	+
chr1	70027963	70027964	A00252:305:HG52NDSX5:2:2147:11297:36057	60	-
chr1	70288055	70288056	A00252:305:HG52NDSX5:1:1124:5150:5776/1	60	+
chr1	70342806	70342807	A00252:305:HG52NDSX5:1:1119:10068:20400/1	60	+
chr1	71937098	71937099	A00252:305:HG52NDSX5:1:1273:24053:17660/1	60	-
chr1	71973479	71973480	A00252:305:HG52NDSX5:1:2159:23701:36213/1	60	+
chr1	72059290	72059291	A00252:305:HG52NDSX5:2:2330:30933:20243	60	-
chr1	72213091	72213092	A00252:305:HG52NDSX5:3:1508:17056:8202/1	60	+
chr1	72290696	72290697	A00252:305:HG52NDSX5:2:2529:27091:4038/1	60	-
chr1	72399226	72399227	A00252:305:HG52NDSX5:1:1156:28926:1705/1	60	-
chr1	72581433	72581434	A00252:305:HG52NDSX5:1:1466:6813:5869/1	60	+
chr1	72602566	72602567	A00252:305:HG52NDSX5:1:2439:16514:29904/1	60	+
chr1	72735339	72735340	A00252:305:HG52NDSX5:1:1115:8395:20729/1	60	+
chr1	72886049	72886050	A00252:305:HG52NDSX5:1:2355:12924:21308/1	60	-
chr1	73089834	73089835	A00252:305:HG52NDSX5:1:1108:30870:5321	60	-
chr1	73306445	73306446	A00252:305:HG52NDSX5:2:1167:13458:5259/1	60	+
chr1	73311799	73311800	A00252:305:HG52NDSX5:1:2374:7030:8813/1	60	-
chr1	73346634	73346635	A00252:305:HG52NDSX5:1:1677:5484:32565/1	60	+
chr1	73414240	73414241	A00252:305:HG52NDSX5:1:1115:7139:7529	60	+
chr1	74085855	74085856	A00252:305:HG52NDSX5:1:1111:30725:17440/1	60	+
chr1	74192912	74192913	A00252:305:HG52NDSX5:1:1663:3794:18677/1	60	+
chr1	74551144	74551145	A00252:305:HG52NDSX5:1:1217:3920:17018/1	60	+
chr1	74765940	74765941	A00252:305:HG52NDSX5:1:2507:30047:8656/1	60	-
chr1	74907372	74907373	A00252:305:HG52NDSX5:2:1376:7383:8108/1	60	-
chr1	74975799	74975800	A00252:305:HG52NDSX5:1:1178:11957:4006	60	-
chr1	74997542	74997543	A00252:305:HG52NDSX5:1:2218:8395:17848/1	60	+
chr1	75407170	75407171	A00252:305:HG52NDSX5:1:1148:7355:16673	60	+
chr1	75876577	75876578	A00252:305:HG52NDSX5:1:1333:27444:28980/1	60	+
chr1	75971911	75971912	A00252:305:HG52NDSX5:1:1129:32886:34961/1	60	+
chr1	76345415	76345416	A00252:305:HG52NDSX5:3:1160:29460:25144	60	-
chr1	76517304	76517305	A00252:305:HG52NDSX5:1:1103:10429:26349/1	60	+
chr1	77188609	77188610	A00252:305:HG52NDSX5:1:1131:12599:28103/1	60	-
chr1	77594523	77594524	A00252:305:HG52NDSX5:1:1261:11098:25222/1	60	+
chr1	77878515	77878516	A00252:305:HG52NDSX5:1:2216:4309:20447/1	60	-
chr1	77965234	77965235	A00252:305:HG52NDSX5:1:1458:2853:32174/1	60	-
chr1	77984096	77984097	A00252:305:HG52NDSX5:1:1207:26856:23265	60	-
chr1	78650998	78650999	A00252:305:HG52NDSX5:1:1149:25391:32221/1	60	+
chr1	78923640	78923641	A00252:305:HG52NDSX5:1:1349:1940:25081/1	60	-
chr1	78923643	78923644	A00252:305:HG52NDSX5:1:1630:20880:5682/1	60	-
chr1	79759912	79759913	A00252:305:HG52NDSX5:2:2261:27877:7623	60	+
chr1	80425526	80425527	A00252:305:HG52NDSX5:1:1568:7780:16313/1	60	+
chr1	80833958	80833959	A00252:305:HG52NDSX5:4:2419:27218:34381	60	-
chr1	81233083	81233084	A00252:305:HG52NDSX5:1:1105:20690:11647/1	60	+
chr1	81756461	81756462	A00252:305:HG52NDSX5:3:1656:17309:23829	60	-
chr1	81759362	81759363	A00252:305:HG52NDSX5:2:2350:4725:6417	60	-
chr1	82148576	82148577	A00252:305:HG52NDSX5:2:2323:3287:33739/1	60	-
chr1	82656959	82656960	A00252:305:HG52NDSX5:1:1170:3938:24533/1	60	-
chr1	82825892	82825893	A00252:305:HG52NDSX5:1:1254:9426:36135	60	-
chr1	83126101	83126102	A00252:305:HG52NDSX5:4:1569:16224:3349	60	-
chr1	83933418	83933419	A00252:305:HG52NDSX5:1:1622:6379:11725/1	60	-
chr1	83976808	83976809	A00252:305:HG52NDSX5:1:1323:12020:7059/1	60	-
chr1	84172244	84172245	A00252:305:HG52NDSX5:1:1219:10276:32878/1	60	-
chr1	84212648	84212649	A00252:305:HG52NDSX5:3:2531:27290:36260	60	-
chr1	84280801	84280802	A00252:305:HG52NDSX5:1:1419:29460:19601/1	60	+
chr1	84312488	84312489	A00252:305:HG52NDSX5:1:1422:11044:23156/1	60	+
chr1	84499586	84499587	A00252:305:HG52NDSX5:1:1208:27697:22936	60	-
chr1	84657070	84657071	A00252:305:HG52NDSX5:2:1542:17146:5948/1	60	-
chr1	84671748	84671749	A00252:305:HG52NDSX5:2:2153:5312:26725/1	60	+
chr1	84682273	84682274	A00252:305:HG52NDSX5:1:1105:11379:17440/1	60	-
chr1	85164197	85164198	A00252:305:HG52NDSX5:1:1121:9769:12117/1	60	+
chr1	85744691	85744692	A00252:305:HG52NDSX5:1:1353:16604:35947/1	60	+
chr1	85933880	85933881	A00252:305:HG52NDSX5:4:1565:15365:33176/1	60	+
chr1	86774379	86774380	A00252:305:HG52NDSX5:1:2373:9860:1658/1	60	-
chr1	87157149	87157150	A00252:305:HG52NDSX5:1:1318:20898:23876/1	60	+
chr1	88861589	88861590	A00252:305:HG52NDSX5:1:2318:25843:16595/1	60	-
chr1	88959458	88959459	A00252:305:HG52NDSX5:4:1217:7157:28823	60	+
chr1	89513510	89513511	A00252:305:HG52NDSX5:2:1616:3079:24768	60	-
chr1	89649141	89649142	A00252:305:HG52NDSX5:4:1363:5285:19977	60	-
chr1	89795972	89795973	A00252:305:HG52NDSX5:4:2233:14895:6183/1	60	+
chr1	89862141	89862142	A00252:305:HG52NDSX5:1:2323:20952:30483/1	60	+
chr1	90768304	90768305	A00252:305:HG52NDSX5:1:1111:4643:26631/1	60	-
chr1	90896874	90896875	A00252:305:HG52NDSX5:1:1217:19633:11788/1	60	+
chr1	90965099	90965100	A00252:305:HG52NDSX5:1:1172:2392:3192/1	60	+
chr1	91262708	91262709	A00252:305:HG52NDSX5:1:2637:16052:8187	60	+
chr1	91509377	91509378	A00252:305:HG52NDSX5:3:2411:26955:35493/1	60	+
chr1	91509378	91509379	A00252:305:HG52NDSX5:1:2246:13964:4194/1	60	+
chr1	92168329	92168330	A00252:305:HG52NDSX5:4:1633:20772:24126/1	60	+
chr1	92343419	92343420	A00252:305:HG52NDSX5:2:2603:28239:33176	60	-
chr1	92343422	92343423	A00252:305:HG52NDSX5:1:1133:11270:20008/1	60	-
chr1	92343424	92343425	A00252:305:HG52NDSX5:2:2433:13367:14935/1	60	-
chr1	92345240	92345241	A00252:305:HG52NDSX5:4:2611:16414:11224	60	-
chr1	92538731	92538732	A00252:305:HG52NDSX5:1:1236:23466:36245/1	60	+
chr1	92572967	92572968	A00252:305:HG52NDSX5:1:1163:17635:6950/1	60	-
chr1	92679710	92679711	A00252:305:HG52NDSX5:4:1323:9833:3865	60	-
chr1	92679711	92679712	A00252:305:HG52NDSX5:1:2324:28637:4648	60	-
chr1	92903680	92903681	A00252:305:HG52NDSX5:1:1103:11740:12273/1	60	+
chr1	93203991	93203992	A00252:305:HG52NDSX5:2:2124:28637:12602	60	-
chr1	93232657	93232658	A00252:305:HG52NDSX5:1:1255:2908:32393/1	60	+
chr1	93256744	93256745	A00252:305:HG52NDSX5:3:1140:29469:7592	60	+
chr1	93336345	93336346	A00252:305:HG52NDSX5:1:1371:5005:34084/1	60	+
chr1	93521980	93521981	A00252:305:HG52NDSX5:1:1464:5213:17942/1	60	+
chr1	94180571	94180572	A00252:305:HG52NDSX5:1:1509:5005:18239/1	60	-
chr1	94182145	94182146	A00252:305:HG52NDSX5:4:2651:1913:21214	60	+
chr1	94231903	94231904	A00252:305:HG52NDSX5:1:1272:10664:13542/1	60	+
chr1	94269106	94269107	A00252:305:HG52NDSX5:1:1147:12102:3850/1	60	-
chr1	96765691	96765692	A00252:305:HG52NDSX5:3:2602:1759:4633	60	+
chr1	97344403	97344404	A00252:305:HG52NDSX5:1:1225:9543:34929/1	60	+
chr1	97403512	97403513	A00252:305:HG52NDSX5:1:1271:7826:12978/1	60	+
chr1	97578675	97578676	A00252:305:HG52NDSX5:1:2369:16143:33614	60	+
chr1	97622825	97622826	A00252:305:HG52NDSX5:1:1538:22137:33692	60	-
chr1	97796886	97796887	A00252:305:HG52NDSX5:1:2171:18078:28166	60	+
chr1	97839413	97839414	A00252:305:HG52NDSX5:1:1176:8386:9690	60	-
chr1	97870414	97870415	A00252:305:HG52NDSX5:1:1673:10149:26146/1	60	+
chr1	97878557	97878558	A00252:305:HG52NDSX5:1:2167:7762:5729	60	+
chr1	98163535	98163536	A00252:305:HG52NDSX5:2:2214:24505:9956	60	-
chr1	98163715	98163716	A00252:305:HG52NDSX5:2:1123:14769:20932/1	60	-
chr1	98270503	98270504	A00252:305:HG52NDSX5:1:1205:26549:34914/1	60	-
chr1	98319565	98319566	A00252:305:HG52NDSX5:1:1357:14172:35180/1	60	-
chr1	98366368	98366369	A00252:305:HG52NDSX5:2:1232:4906:28025	60	-
chr1	98442875	98442876	A00252:305:HG52NDSX5:1:1268:8486:7075/1	60	+
chr1	98444139	98444140	A00252:305:HG52NDSX5:1:1265:18719:26866/1	60	-
chr1	98599011	98599012	A00252:305:HG52NDSX5:1:1110:17725:21355/1	60	+
chr1	98708873	98708874	A00252:305:HG52NDSX5:4:1640:24008:24533/1	60	-
chr1	98708875	98708876	A00252:305:HG52NDSX5:2:1271:23963:10426	60	-
chr1	99177324	99177325	A00252:305:HG52NDSX5:2:1164:17996:33379/1	60	-
chr1	99610185	99610186	A00252:305:HG52NDSX5:1:1601:30391:15295/1	60	+
chr1	99792310	99792311	A00252:305:HG52NDSX5:1:2148:3296:4131/1	60	+
chr1	99871951	99871952	A00252:305:HG52NDSX5:1:1648:17363:26835/1	60	-
chr1	99890846	99890847	A00252:305:HG52NDSX5:1:2237:17128:22200/1	60	-
chr1	99892898	99892899	A00252:305:HG52NDSX5:1:1230:16586:16532/1	60	+
chr1	100005438	100005439	A00252:305:HG52NDSX5:4:1141:13376:1986/1	60	-
chr1	100146711	100146712	A00252:305:HG52NDSX5:1:1323:18557:17597/1	60	-
chr1	100414833	100414834	A00252:305:HG52NDSX5:1:1101:27823:22185/1	60	-
chr1	100776998	100776999	A00252:305:HG52NDSX5:1:2151:10520:2769	60	+
chr1	100920007	100920008	A00252:305:HG52NDSX5:1:1125:17300:28855/1	60	-
chr1	101012554	101012555	A00252:305:HG52NDSX5:1:1104:15781:13385	60	-
chr1	101033658	101033659	A00252:305:HG52NDSX5:1:1158:13702:23187/1	60	-
chr1	101104502	101104503	A00252:305:HG52NDSX5:2:1106:11198:23860/1	60	+
chr1	101121522	101121523	A00252:305:HG52NDSX5:1:1401:19461:24768	60	-
chr1	101157409	101157410	A00252:305:HG52NDSX5:2:1657:28465:15154/1	60	-
chr1	101279076	101279077	A00252:305:HG52NDSX5:1:1539:28013:24956/1	60	-
chr1	101321774	101321775	A00252:305:HG52NDSX5:1:1119:29188:26365/1	60	-
chr1	101718406	101718407	A00252:305:HG52NDSX5:3:1613:21694:26349	60	-
chr1	101920086	101920087	A00252:305:HG52NDSX5:1:2333:1985:3552/1	60	+
chr1	102040807	102040808	A00252:305:HG52NDSX5:1:1317:26033:3928/1	60	-
chr1	102181605	102181606	A00252:305:HG52NDSX5:3:2240:24786:3771	60	-
chr1	102281769	102281770	A00252:305:HG52NDSX5:1:1113:25292:8719	60	-
chr1	102346893	102346894	A00252:305:HG52NDSX5:2:1113:7093:13839/1	60	-
chr1	102548140	102548141	A00252:305:HG52NDSX5:1:1509:2609:12962/1	60	+
chr1	102662188	102662189	A00252:305:HG52NDSX5:1:1325:18258:27195/1	60	+
chr1	102716438	102716439	A00252:305:HG52NDSX5:1:1327:19614:35336/1	60	+
chr1	102887484	102887485	A00252:305:HG52NDSX5:1:1107:13033:31015/1	60	-
chr1	102920215	102920216	A00252:305:HG52NDSX5:1:1102:4417:28839/1	60	+
chr1	102920217	102920218	A00252:305:HG52NDSX5:3:1506:13440:1407/1	60	+
chr1	103337856	103337857	A00252:305:HG52NDSX5:1:1166:7518:9157/1	60	+
chr1	104622856	104622857	A00252:305:HG52NDSX5:3:1661:32416:7404/1	60	+
chr1	104841027	104841028	A00252:305:HG52NDSX5:1:1134:18132:33865/1	60	+
chr1	105039018	105039019	A00252:305:HG52NDSX5:2:1176:13449:6715	60	-
chr1	105848503	105848504	A00252:305:HG52NDSX5:1:1154:21386:16799/1	60	-
chr1	105963550	105963551	A00252:305:HG52NDSX5:1:2434:5267:27242/1	60	+
chr1	106193827	106193828	A00252:305:HG52NDSX5:4:2518:3974:13636/1	60	-
chr1	106193828	106193829	A00252:305:HG52NDSX5:1:1256:18222:26537/1	60	-
chr1	106912617	106912618	A00252:305:HG52NDSX5:3:1143:14498:31328/1	60	-
chr1	106942978	106942979	A00252:305:HG52NDSX5:3:1140:10041:8171/1	60	+
chr1	107828794	107828795	A00252:305:HG52NDSX5:1:1241:17219:2566/1	60	+
chr1	107852629	107852630	A00252:305:HG52NDSX5:3:1538:8323:8265/1	60	-
chr1	107893508	107893509	A00252:305:HG52NDSX5:2:1375:9372:31156	60	+
chr1	107901299	107901300	A00252:305:HG52NDSX5:1:1154:5186:5838/1	60	+
chr1	107907060	107907061	A00252:305:HG52NDSX5:1:1241:20374:18615/1	60	-
chr1	108033385	108033386	A00252:305:HG52NDSX5:1:2204:16703:2268/1	60	+
chr1	108129994	108129995	A00252:305:HG52NDSX5:2:1401:6271:33458	60	+
chr1	108319820	108319821	A00252:305:HG52NDSX5:1:1123:25952:13557	60	+
chr1	108572250	108572251	A00252:305:HG52NDSX5:2:2662:20302:4773/1	60	-
chr1	108755981	108755982	A00252:305:HG52NDSX5:2:2626:28953:24737	60	-
chr1	108796549	108796550	A00252:305:HG52NDSX5:2:1574:8522:19132/1	60	+
chr1	108809871	108809872	A00252:305:HG52NDSX5:1:1278:20681:21183/1	60	-
chr1	108844727	108844728	A00252:305:HG52NDSX5:2:1439:10583:9111/1	60	+
chr1	108996721	108996722	A00252:305:HG52NDSX5:1:2640:5041:30013	60	+
chr1	109027251	109027252	A00252:305:HG52NDSX5:1:2275:7961:29027/1	60	-
chr1	109568452	109568453	A00252:305:HG52NDSX5:1:1163:12762:1986/1	60	-
chr1	109580903	109580904	A00252:305:HG52NDSX5:1:1141:14597:30217/1	60	+
chr1	109810430	109810431	A00252:305:HG52NDSX5:1:1278:10239:21167/1	60	-
chr1	109990970	109990971	A00252:305:HG52NDSX5:1:1553:23728:27618	60	+
chr1	110007743	110007744	A00252:305:HG52NDSX5:1:1265:8603:14231	60	+
chr1	110348889	110348890	A00252:305:HG52NDSX5:1:1125:21323:9612/1	60	+
chr1	110375228	110375229	A00252:305:HG52NDSX5:1:1378:27010:24345	60	-
chr1	110609786	110609787	A00252:305:HG52NDSX5:1:1214:14669:23171/1	60	+
chr1	110844511	110844512	A00252:305:HG52NDSX5:1:1137:10899:17957/1	60	-
chr1	110881833	110881834	A00252:305:HG52NDSX5:1:2645:8097:36307/1	60	-
chr1	111128651	111128652	A00252:305:HG52NDSX5:2:2535:11080:22780/1	60	+
chr1	111136626	111136627	A00252:305:HG52NDSX5:1:1123:21712:14700/1	60	+
chr1	111159370	111159371	A00252:305:HG52NDSX5:1:1213:5339:9298/1	60	+
chr1	111168243	111168244	A00252:305:HG52NDSX5:1:1165:11107:13589/1	60	+
chr1	111459507	111459508	A00252:305:HG52NDSX5:4:2110:23873:20040	60	+
chr1	111631488	111631489	A00252:305:HG52NDSX5:1:1308:9209:19288/1	60	-
chr1	111635060	111635061	A00252:305:HG52NDSX5:2:1552:7509:18630/1	60	+
chr1	111661872	111661873	A00252:305:HG52NDSX5:1:2346:13322:33646/1	60	+
chr1	112450876	112450877	A00252:305:HG52NDSX5:1:1276:11279:36652/1	60	+
chr1	112584332	112584333	A00252:305:HG52NDSX5:1:2606:23954:4899	60	-
chr1	112616957	112616958	A00252:305:HG52NDSX5:1:1162:3152:3067/1	60	-
chr1	113509150	113509151	A00252:305:HG52NDSX5:1:1138:17436:1407/1	60	+
chr1	113533602	113533603	A00252:305:HG52NDSX5:2:2250:12617:7811/1	60	+
chr1	113545480	113545481	A00252:305:HG52NDSX5:1:2170:3034:17487	60	-
chr1	113739522	113739523	A00252:305:HG52NDSX5:2:2460:29830:30545/1	60	+
chr1	113751819	113751820	A00252:305:HG52NDSX5:1:1241:15582:10003/1	60	+
chr1	113765305	113765306	A00252:305:HG52NDSX5:2:1223:16206:13495/1	60	+
chr1	113796602	113796603	A00252:305:HG52NDSX5:3:2478:1063:23657	60	-
chr1	113798902	113798903	A00252:305:HG52NDSX5:4:1277:6768:34569	60	-
chr1	113853119	113853120	A00252:305:HG52NDSX5:4:1548:11794:6574/1	60	+
chr1	113857606	113857607	A00252:305:HG52NDSX5:1:1116:2871:34115/1	60	-
chr1	113937031	113937032	A00252:305:HG52NDSX5:2:1369:32868:5525/1	60	+
chr1	113958253	113958254	A00252:305:HG52NDSX5:4:1412:21603:33708/1	60	-
chr1	113972593	113972594	A00252:305:HG52NDSX5:2:1559:7401:26522/1	60	+
chr1	114188673	114188674	A00252:305:HG52NDSX5:2:2467:5620:7216	60	+
chr1	114393420	114393421	A00252:305:HG52NDSX5:4:2436:20826:32174	60	-
chr1	114393421	114393422	A00252:305:HG52NDSX5:1:1102:20654:35603/1	60	-
chr1	114407989	114407990	A00252:305:HG52NDSX5:3:2225:16052:3208	60	+
chr1	114411618	114411619	A00252:305:HG52NDSX5:1:1307:8766:15859/1	60	+
chr1	114426031	114426032	A00252:305:HG52NDSX5:4:2127:14407:18020	60	-
chr1	114513617	114513618	A00252:305:HG52NDSX5:2:1174:27444:21120/1	60	-
chr1	114737486	114737487	A00252:305:HG52NDSX5:2:1147:7247:20525/1	60	-
chr1	114772727	114772728	A00252:305:HG52NDSX5:3:1645:29324:30420	60	+
chr1	114795030	114795031	A00252:305:HG52NDSX5:1:1104:15528:19742/1	60	+
chr1	116759897	116759898	A00252:305:HG52NDSX5:1:1140:28004:17425/1	60	+
chr1	116771428	116771429	A00252:305:HG52NDSX5:1:1365:20202:30718/1	60	-
chr1	116786518	116786519	A00252:305:HG52NDSX5:1:1571:12581:12414/1	60	+
chr1	116849427	116849428	A00252:305:HG52NDSX5:1:2522:9914:30530/1	60	-
chr1	117183809	117183810	A00252:305:HG52NDSX5:4:1523:24316:28510	60	-
chr1	117272956	117272957	A00252:305:HG52NDSX5:3:2551:5846:20635	60	-
chr1	117375530	117375531	A00252:305:HG52NDSX5:1:1102:28863:25426/1	60	+
chr1	117460554	117460555	A00252:305:HG52NDSX5:1:1163:5828:14967/1	60	-
chr1	117496014	117496015	A00252:305:HG52NDSX5:3:2109:5168:9251	60	-
chr1	117499207	117499208	A00252:305:HG52NDSX5:1:1333:6225:33004/1	60	+
chr1	117846764	117846765	A00252:305:HG52NDSX5:1:1139:13132:1344/1	60	-
chr1	117851616	117851617	A00252:305:HG52NDSX5:1:1439:13910:31313/1	60	+
chr1	118426453	118426454	A00252:305:HG52NDSX5:2:2349:17752:4335/1	60	-
chr1	118888640	118888641	A00252:305:HG52NDSX5:1:1249:16269:18865	60	-
chr1	119054342	119054343	A00252:305:HG52NDSX5:2:1553:14208:20807/1	60	-
chr1	119094863	119094864	A00252:305:HG52NDSX5:2:1426:18484:9298/1	60	+
chr1	119143659	119143660	A00252:305:HG52NDSX5:1:1274:19931:20635/1	60	+
chr1	120187319	120187320	A00252:305:HG52NDSX5:2:1369:5195:20509/1	60	+
chr1	120332719	120332720	A00252:305:HG52NDSX5:1:1162:13765:1094/1	60	+
chr1	120401442	120401443	A00252:305:HG52NDSX5:1:1325:7744:36010/1	60	+
chr1	120883621	120883622	A00252:305:HG52NDSX5:4:2212:17589:8750	60	-
chr1	121463657	121463658	A00252:305:HG52NDSX5:1:1108:6153:2127/1	60	+
chr1	121565221	121565222	A00252:305:HG52NDSX5:3:1422:19081:5071	60	-
chr1	121595615	121595616	A00252:305:HG52NDSX5:1:1311:11071:5603/1	60	-
chr1	121746054	121746055	A00252:305:HG52NDSX5:1:1361:25617:31078/1	60	+
chr1	121879313	121879314	A00252:305:HG52NDSX5:3:1159:8278:16454/1	60	+
chr1	121886781	121886782	A00252:305:HG52NDSX5:4:2429:20311:2910/1	60	+
chr1	121886782	121886783	A00252:305:HG52NDSX5:1:2104:19813:8500	60	+
chr1	125179970	125179971	A00252:305:HG52NDSX5:2:1440:29812:11162	60	-
chr1	143211504	143211505	A00252:305:HG52NDSX5:1:1406:24749:2957/1	60	+
chr1	144419265	144419266	A00252:305:HG52NDSX5:1:1340:26096:17503/1	60	+
chr1	144419266	144419267	A00252:305:HG52NDSX5:1:1102:5999:15828/1	60	+
chr1	144419284	144419285	A00252:305:HG52NDSX5:1:1129:3667:27727/1	60	+
chr1	144987816	144987817	A00252:305:HG52NDSX5:1:1222:9254:23406/1	60	+
chr1	144987817	144987818	A00252:305:HG52NDSX5:1:1558:21739:10457/1	60	+
chr1	145465779	145465780	A00252:305:HG52NDSX5:1:1158:5312:7122/1	60	-
chr1	145648637	145648638	A00252:305:HG52NDSX5:1:1269:9706:14074	60	-
chr1	146037131	146037132	A00252:305:HG52NDSX5:2:2534:27959:2284	60	-
chr1	146046339	146046340	A00252:305:HG52NDSX5:1:1239:7536:6339/1	60	+
chr1	146922157	146922158	A00252:305:HG52NDSX5:3:1402:27778:26960/1	60	+
chr1	146922159	146922160	A00252:305:HG52NDSX5:1:2241:31629:17409	60	+
chr1	147169222	147169223	A00252:305:HG52NDSX5:1:1322:23276:20541/1	60	+
chr1	147205400	147205401	A00252:305:HG52NDSX5:1:1267:25482:10238/1	60	+
chr1	147259654	147259655	A00252:305:HG52NDSX5:1:1415:6958:14575/1	60	-
chr1	147270886	147270887	A00252:305:HG52NDSX5:1:2107:18593:8484/1	60	+
chr1	147567570	147567571	A00252:305:HG52NDSX5:1:1228:28302:30373/1	60	+
chr1	147576549	147576550	A00252:305:HG52NDSX5:1:2238:13901:14857/1	60	+
chr1	147850399	147850400	A00252:305:HG52NDSX5:4:1625:14705:26177/1	60	-
chr1	147955082	147955083	A00252:305:HG52NDSX5:1:1140:21748:12195/1	60	+
chr1	147959879	147959880	A00252:305:HG52NDSX5:2:2227:17598:9768/1	60	-
chr1	147963301	147963302	A00252:305:HG52NDSX5:3:2211:32289:18208	60	+
chr1	148177757	148177758	A00252:305:HG52NDSX5:2:2242:26729:25144/1	60	-
chr1	148637490	148637491	A00252:305:HG52NDSX5:2:2162:8666:34538/1	60	+
chr1	148638630	148638631	A00252:305:HG52NDSX5:1:1208:8449:30311/1	60	+
chr1	149562550	149562551	A00252:305:HG52NDSX5:4:2269:18765:8093	60	-
chr1	149604894	149604895	A00252:305:HG52NDSX5:1:1424:17336:12633/1	60	+
chr1	149845509	149845510	A00252:305:HG52NDSX5:1:1103:17788:28228/1	60	+
chr1	149845788	149845789	A00252:305:HG52NDSX5:1:2167:30355:33207	60	-
chr1	149846138	149846139	A00252:305:HG52NDSX5:1:2247:17128:15937/1	60	+
chr1	149980294	149980295	A00252:305:HG52NDSX5:1:1376:10791:15828/1	60	-
chr1	150056458	150056459	A00252:305:HG52NDSX5:2:1137:11803:11130/1	60	+
chr1	150077083	150077084	A00252:305:HG52NDSX5:3:1260:21034:17973/1	60	-
chr1	150079670	150079671	A00252:305:HG52NDSX5:3:2439:24198:16501	60	-
chr1	150086336	150086337	A00252:305:HG52NDSX5:1:1442:4679:2018/1	60	+
chr1	150110631	150110632	A00252:305:HG52NDSX5:3:2131:25843:14465/1	60	-
chr1	150111144	150111145	A00252:305:HG52NDSX5:1:1322:14136:7905/1	60	-
chr1	150119938	150119939	A00252:305:HG52NDSX5:3:2571:17228:12821/1	60	-
chr1	150132563	150132564	A00252:305:HG52NDSX5:3:2203:19271:17143	60	-
chr1	150632275	150632276	A00252:305:HG52NDSX5:2:1372:13114:32628/1	60	-
chr1	150688177	150688178	A00252:305:HG52NDSX5:3:2335:5755:26365	60	-
chr1	150811310	150811311	A00252:305:HG52NDSX5:1:1311:19027:23641/1	60	+
chr1	150818739	150818740	A00252:305:HG52NDSX5:2:2668:25617:18584	60	-
chr1	151100987	151100988	A00252:305:HG52NDSX5:1:1106:14118:2519/1	60	-
chr1	151108194	151108195	A00252:305:HG52NDSX5:1:1105:5439:6778/1	60	+
chr1	151223870	151223871	A00252:305:HG52NDSX5:1:1358:18285:4570/1	60	-
chr1	151300903	151300904	A00252:305:HG52NDSX5:1:1547:15519:7639	60	-
chr1	151674446	151674447	A00252:305:HG52NDSX5:3:1611:30183:31845/1	60	-
chr1	151875719	151875720	A00252:305:HG52NDSX5:1:1237:8585:22905	60	+
chr1	152781287	152781288	A00252:305:HG52NDSX5:1:1123:11812:19633/1	60	+
chr1	153558368	153558369	A00252:305:HG52NDSX5:1:1227:10836:34914	60	-
chr1	153866847	153866848	A00252:305:HG52NDSX5:3:1548:9977:5212	60	-
chr1	153868468	153868469	A00252:305:HG52NDSX5:1:1173:18041:10786/1	60	-
chr1	153874065	153874066	A00252:305:HG52NDSX5:2:2650:32389:15217	60	-
chr1	153874066	153874067	A00252:305:HG52NDSX5:1:1308:18692:34522/1	60	-
chr1	153883272	153883273	A00252:305:HG52NDSX5:1:1462:18638:17268/1	60	+
chr1	153887269	153887270	A00252:305:HG52NDSX5:1:2174:26413:23124/1	60	-
chr1	153890672	153890673	A00252:305:HG52NDSX5:1:1129:4616:16376/1	60	+
chr1	153903960	153903961	A00252:305:HG52NDSX5:1:1176:5584:8782/1	60	+
chr1	153912433	153912434	A00252:305:HG52NDSX5:1:1245:7699:17143/1	60	+
chr1	153953639	153953640	A00252:305:HG52NDSX5:1:2443:22869:33207	60	-
chr1	154216478	154216479	A00252:305:HG52NDSX5:1:1215:9118:26271/1	60	-
chr1	154221873	154221874	A00252:305:HG52NDSX5:1:1174:16387:23954/1	60	+
chr1	154221878	154221879	A00252:305:HG52NDSX5:1:2617:17626:35556	60	+
chr1	154224827	154224828	A00252:305:HG52NDSX5:1:1435:8106:15624/1	60	+
chr1	154227462	154227463	A00252:305:HG52NDSX5:1:2252:12563:28698/1	60	-
chr1	154290136	154290137	A00252:305:HG52NDSX5:2:2233:8052:7795/1	60	-
chr1	154362956	154362957	A00252:305:HG52NDSX5:1:1440:27118:26882/1	60	+
chr1	154618432	154618433	A00252:305:HG52NDSX5:1:1366:15185:1830/1	60	+
chr1	154921030	154921031	A00252:305:HG52NDSX5:2:1137:4860:8813/1	60	-
chr1	155341637	155341638	A00252:305:HG52NDSX5:1:1151:29170:3129/1	60	+
chr1	155357990	155357991	A00252:305:HG52NDSX5:1:1243:1298:14481/1	60	+
chr1	155367886	155367887	A00252:305:HG52NDSX5:4:2335:24587:1204	60	+
chr1	155402224	155402225	A00252:305:HG52NDSX5:2:2346:15845:14372/1	60	-
chr1	155417783	155417784	A00252:305:HG52NDSX5:4:1254:24496:26381/1	60	-
chr1	155419471	155419472	A00252:305:HG52NDSX5:1:1602:13548:15812/1	60	-
chr1	155443531	155443532	A00252:305:HG52NDSX5:1:1348:26449:34303	60	-
chr1	155454464	155454465	A00252:305:HG52NDSX5:1:1445:18340:21543/1	60	-
chr1	155456173	155456174	A00252:305:HG52NDSX5:1:2170:23023:1971	60	+
chr1	155460751	155460752	A00252:305:HG52NDSX5:1:2148:27227:5588/1	60	-
chr1	155464988	155464989	A00252:305:HG52NDSX5:4:2227:9245:18098/1	60	-
chr1	155465530	155465531	A00252:305:HG52NDSX5:1:1604:9082:25708/1	60	+
chr1	155470757	155470758	A00252:305:HG52NDSX5:2:1143:20347:1626/1	60	-
chr1	155470777	155470778	A00252:305:HG52NDSX5:1:1147:10203:24142/1	60	+
chr1	155495240	155495241	A00252:305:HG52NDSX5:4:2205:13440:34256	60	-
chr1	155504829	155504830	A00252:305:HG52NDSX5:4:1540:30508:20509	60	+
chr1	155521513	155521514	A00252:305:HG52NDSX5:1:1226:25030:31908/1	60	-
chr1	155570366	155570367	A00252:305:HG52NDSX5:2:2457:6614:35243	60	-
chr1	155707109	155707110	A00252:305:HG52NDSX5:1:1109:15393:21386	60	-
chr1	155791473	155791474	A00252:305:HG52NDSX5:2:1468:13964:4695/1	60	-
chr1	155801432	155801433	A00252:305:HG52NDSX5:1:1516:12463:14058	60	+
chr1	155816328	155816329	A00252:305:HG52NDSX5:1:1667:15139:29371/1	60	-
chr1	155831680	155831681	A00252:305:HG52NDSX5:1:1114:3929:6417	60	-
chr1	155956591	155956592	A00252:305:HG52NDSX5:1:1406:2275:19899/1	60	-
chr1	155957078	155957079	A00252:305:HG52NDSX5:1:1142:17616:23234/1	60	+
chr1	155960169	155960170	A00252:305:HG52NDSX5:1:1658:21404:15796/1	60	-
chr1	156022690	156022691	A00252:305:HG52NDSX5:1:2118:30165:20541/1	60	-
chr1	156268378	156268379	A00252:305:HG52NDSX5:1:1129:3251:25128/1	60	-
chr1	156316786	156316787	A00252:305:HG52NDSX5:3:1330:32090:22060	60	-
chr1	156520877	156520878	A00252:305:HG52NDSX5:1:1206:3233:26537/1	60	-
chr1	156545130	156545131	A00252:305:HG52NDSX5:1:1112:20030:19022/1	60	+
chr1	156781245	156781246	A00252:305:HG52NDSX5:1:2654:20564:8171/1	60	+
chr1	158530152	158530153	A00252:305:HG52NDSX5:1:1628:3794:5776/1	60	-
chr1	159034990	159034991	A00252:305:HG52NDSX5:4:2228:5647:6762	60	+
chr1	159270361	159270362	A00252:305:HG52NDSX5:1:2203:24786:26725	60	-
chr1	159375502	159375503	A00252:305:HG52NDSX5:1:1361:7111:7200/1	60	-
chr1	160238348	160238349	A00252:305:HG52NDSX5:1:1127:28257:24220/1	60	+
chr1	160449356	160449357	A00252:305:HG52NDSX5:1:1306:13747:32409/1	60	-
chr1	160527323	160527324	A00252:305:HG52NDSX5:1:1167:15817:11663/1	60	+
chr1	160565530	160565531	A00252:305:HG52NDSX5:1:1105:9182:36213/1	60	+
chr1	160565532	160565533	A00252:305:HG52NDSX5:1:1518:14516:13009	60	+
chr1	160575399	160575400	A00252:305:HG52NDSX5:1:1417:19741:13448/1	60	+
chr1	160576255	160576256	A00252:305:HG52NDSX5:1:1114:4589:10254/1	60	+
chr1	160578262	160578263	A00252:305:HG52NDSX5:1:1443:12427:14779/1	60	+
chr1	160579952	160579953	A00252:305:HG52NDSX5:1:2553:9173:15937/1	60	-
chr1	160589518	160589519	A00252:305:HG52NDSX5:2:1502:19298:29371/1	60	+
chr1	160615376	160615377	A00252:305:HG52NDSX5:1:1608:6903:30890/1	60	-
chr1	160738620	160738621	A00252:305:HG52NDSX5:1:2204:1398:5948/1	60	-
chr1	161438330	161438331	A00252:305:HG52NDSX5:3:2474:27715:35023	60	+
chr1	161540235	161540236	A00252:305:HG52NDSX5:4:1672:10556:13103/1	60	+
chr1	161820318	161820319	A00252:305:HG52NDSX5:1:1405:13494:14559/1	60	+
chr1	161868637	161868638	A00252:305:HG52NDSX5:3:1116:19135:17378/1	60	-
chr1	161875233	161875234	A00252:305:HG52NDSX5:1:1116:6099:4726/1	60	-
chr1	161884325	161884326	A00252:305:HG52NDSX5:1:1235:7166:12305/1	60	+
chr1	161901486	161901487	A00252:305:HG52NDSX5:2:1465:15212:16814/1	60	-
chr1	162444640	162444641	A00252:305:HG52NDSX5:2:2616:31675:2018	60	-
chr1	162597557	162597558	A00252:305:HG52NDSX5:1:2370:10583:30499/1	60	+
chr1	162776734	162776735	A00252:305:HG52NDSX5:3:1659:24867:24831/1	60	+
chr1	162977618	162977619	A00252:305:HG52NDSX5:1:1132:19407:31845/1	60	+
chr1	163103908	163103909	A00252:305:HG52NDSX5:1:2417:31846:6731	60	-
chr1	163149382	163149383	A00252:305:HG52NDSX5:1:2369:26115:30780/1	60	-
chr1	163239011	163239012	A00252:305:HG52NDSX5:4:2611:2085:35477	60	-
chr1	163878620	163878621	A00252:305:HG52NDSX5:1:1307:7717:9596/1	60	+
chr1	163902998	163902999	A00252:305:HG52NDSX5:1:1250:16523:24471/1	60	+
chr1	164084569	164084570	A00252:305:HG52NDSX5:1:1324:15646:22983/1	60	-
chr1	164268623	164268624	A00252:305:HG52NDSX5:1:1175:28067:28714/1	60	-
chr1	164523487	164523488	A00252:305:HG52NDSX5:4:2348:21386:2237/1	60	+
chr1	164971933	164971934	A00252:305:HG52NDSX5:3:1259:27561:21104	60	-
chr1	165887811	165887812	A00252:305:HG52NDSX5:2:1155:8594:16845/1	60	+
chr1	166177043	166177044	A00252:305:HG52NDSX5:3:2452:19334:20134/1	60	-
chr1	166465400	166465401	A00252:305:HG52NDSX5:3:1204:29315:20729/1	60	+
chr1	166616387	166616388	A00252:305:HG52NDSX5:2:1174:26874:8359/1	60	+
chr1	166942277	166942278	A00252:305:HG52NDSX5:1:1356:7102:25285/1	60	-
chr1	167100351	167100352	A00252:305:HG52NDSX5:2:1452:2013:31407	60	-
chr1	167101992	167101993	A00252:305:HG52NDSX5:4:1365:19868:18709/1	60	+
chr1	167110740	167110741	A00252:305:HG52NDSX5:4:2621:4381:3630	60	-
chr1	167130622	167130623	A00252:305:HG52NDSX5:3:1321:16360:30326	60	-
chr1	167204800	167204801	A00252:305:HG52NDSX5:4:1431:30644:36746	60	-
chr1	167225047	167225048	A00252:305:HG52NDSX5:1:1305:21043:30201/1	60	-
chr1	167229172	167229173	A00252:305:HG52NDSX5:1:1664:9028:21574	60	-
chr1	167229173	167229174	A00252:305:HG52NDSX5:2:2624:16477:12023/1	60	-
chr1	167229174	167229175	A00252:305:HG52NDSX5:1:1269:14488:2409/1	60	-
chr1	167257020	167257021	A00252:305:HG52NDSX5:1:1164:20772:29136/1	60	+
chr1	167285270	167285271	A00252:305:HG52NDSX5:4:2373:31973:18035	60	-
chr1	167747605	167747606	A00252:305:HG52NDSX5:1:2425:25192:13870/1	60	+
chr1	167913468	167913469	A00252:305:HG52NDSX5:3:1655:17517:2487	60	-
chr1	167920880	167920881	A00252:305:HG52NDSX5:1:1123:26286:18020	60	-
chr1	167970934	167970935	A00252:305:HG52NDSX5:1:2261:11252:27586/1	60	-
chr1	167975251	167975252	A00252:305:HG52NDSX5:3:1437:15655:33395	60	-
chr1	168017746	168017747	A00252:305:HG52NDSX5:1:1219:2682:4069/1	60	+
chr1	168022296	168022297	A00252:305:HG52NDSX5:1:1251:28149:28416/1	60	+
chr1	168026392	168026393	A00252:305:HG52NDSX5:1:1152:18783:20776/1	60	-
chr1	168028211	168028212	A00252:305:HG52NDSX5:1:1207:14904:8359/1	60	-
chr1	168036246	168036247	A00252:305:HG52NDSX5:1:1430:20311:11177/1	60	+
chr1	168044083	168044084	A00252:305:HG52NDSX5:1:1139:27841:18584/1	60	+
chr1	168044106	168044107	A00252:305:HG52NDSX5:1:1117:4173:27884/1	60	+
chr1	168062773	168062774	A00252:305:HG52NDSX5:1:2211:21784:5462	60	+
chr1	168512262	168512263	A00252:305:HG52NDSX5:1:2477:29695:7482/1	60	-
chr1	168527874	168527875	A00252:305:HG52NDSX5:3:1473:8205:21026	60	-
chr1	168565379	168565380	A00252:305:HG52NDSX5:1:2417:11388:21277/1	60	+
chr1	168952604	168952605	A00252:305:HG52NDSX5:1:1154:8115:28698/1	60	+
chr1	168957037	168957038	A00252:305:HG52NDSX5:1:2108:23077:8735	60	-
chr1	169093579	169093580	A00252:305:HG52NDSX5:1:1166:8712:35211/1	60	-
chr1	169169431	169169432	A00252:305:HG52NDSX5:1:2376:8929:29825/1	60	+
chr1	169303260	169303261	A00252:305:HG52NDSX5:1:1309:25183:4679/1	60	-
chr1	169468650	169468651	A00252:305:HG52NDSX5:1:2554:11351:25473	60	-
chr1	169515729	169515730	A00252:305:HG52NDSX5:2:1567:9462:27273/1	60	+
chr1	169666169	169666170	A00252:305:HG52NDSX5:3:2645:10574:6183	60	-
chr1	169667191	169667192	A00252:305:HG52NDSX5:1:1109:29921:22561	60	-
chr1	169704713	169704714	A00252:305:HG52NDSX5:1:1119:20862:17832/1	60	+
chr1	169957881	169957882	A00252:305:HG52NDSX5:1:1377:1136:1705/1	60	+
chr1	169969358	169969359	A00252:305:HG52NDSX5:1:1119:8956:22326/1	60	-
chr1	169974369	169974370	A00252:305:HG52NDSX5:1:1575:18448:21887/1	60	-
chr1	170011042	170011043	A00252:305:HG52NDSX5:1:2678:3667:1611	60	-
chr1	170033990	170033991	A00252:305:HG52NDSX5:1:1233:12319:36511/1	60	+
chr1	170310483	170310484	A00252:305:HG52NDSX5:4:2617:14940:35446/1	60	+
chr1	170918246	170918247	A00252:305:HG52NDSX5:1:1668:5538:18411/1	60	-
chr1	171090841	171090842	A00252:305:HG52NDSX5:1:1257:28791:11459/1	60	+
chr1	171090843	171090844	A00252:305:HG52NDSX5:1:2636:10682:33458	60	+
chr1	171980993	171980994	A00252:305:HG52NDSX5:1:2616:15790:31814/1	60	+
chr1	172116424	172116425	A00252:305:HG52NDSX5:3:1406:13512:9204	60	-
chr1	172373260	172373261	A00252:305:HG52NDSX5:1:1560:23457:14935	60	+
chr1	172410399	172410400	A00252:305:HG52NDSX5:1:1138:11107:23109/1	60	-
chr1	172554322	172554323	A00252:305:HG52NDSX5:1:1111:12924:7654/1	60	+
chr1	172573629	172573630	A00252:305:HG52NDSX5:1:1520:27471:2159	60	-
chr1	172579066	172579067	A00252:305:HG52NDSX5:1:1277:19072:14857/1	60	-
chr1	172748336	172748337	A00252:305:HG52NDSX5:1:1672:24397:27680/1	60	-
chr1	173355015	173355016	A00252:305:HG52NDSX5:2:1563:23674:4883	60	-
chr1	173444717	173444718	A00252:305:HG52NDSX5:3:2253:25843:29121/1	60	+
chr1	173751284	173751285	A00252:305:HG52NDSX5:1:1636:19316:31281	60	-
chr1	173846752	173846753	A00252:305:HG52NDSX5:4:2561:11198:35947/1	60	+
chr1	173944879	173944880	A00252:305:HG52NDSX5:1:1107:28510:25817/1	60	+
chr1	173958220	173958221	A00252:305:HG52NDSX5:4:1509:20952:33646	60	-
chr1	173971599	173971600	A00252:305:HG52NDSX5:1:1267:8088:31000	60	-
chr1	173977458	173977459	A00252:305:HG52NDSX5:1:1204:20229:28886/1	60	+
chr1	174339309	174339310	A00252:305:HG52NDSX5:1:1355:11767:27571/1	60	-
chr1	174413064	174413065	A00252:305:HG52NDSX5:1:1663:5294:21527/1	60	+
chr1	174684019	174684020	A00252:305:HG52NDSX5:1:1518:18439:36620/1	60	-
chr1	175970051	175970052	A00252:305:HG52NDSX5:2:1323:32850:21277/1	60	+
chr1	176019764	176019765	A00252:305:HG52NDSX5:3:1250:28691:28103/1	60	+
chr1	176151733	176151734	A00252:305:HG52NDSX5:2:1312:18891:25629/1	60	+
chr1	176968947	176968948	A00252:305:HG52NDSX5:3:2152:30581:9017	60	-
chr1	178260806	178260807	A00252:305:HG52NDSX5:3:1221:12246:16094	60	-
chr1	178889314	178889315	A00252:305:HG52NDSX5:1:1562:28076:16611/1	60	-
chr1	179199742	179199743	A00252:305:HG52NDSX5:4:1503:5023:12195/1	60	+
chr1	179319536	179319537	A00252:305:HG52NDSX5:1:1151:16125:30639/1	60	+
chr1	179470478	179470479	A00252:305:HG52NDSX5:3:1117:6090:36589/1	60	+
chr1	179656809	179656810	A00252:305:HG52NDSX5:1:2504:15555:4758/1	60	+
chr1	180026549	180026550	A00252:305:HG52NDSX5:1:1264:9444:12054/1	60	+
chr1	180026550	180026551	A00252:305:HG52NDSX5:2:2618:2166:3834	60	+
chr1	180041281	180041282	A00252:305:HG52NDSX5:1:2164:11595:29277/1	60	-
chr1	180080136	180080137	A00252:305:HG52NDSX5:1:2646:18945:29293/1	60	-
chr1	180083305	180083306	A00252:305:HG52NDSX5:1:1647:7979:26929/1	60	+
chr1	180101585	180101586	A00252:305:HG52NDSX5:1:1241:18611:22200	60	+
chr1	180341197	180341198	A00252:305:HG52NDSX5:3:2625:23854:29747	60	-
chr1	180558479	180558480	A00252:305:HG52NDSX5:1:1422:24514:2362	60	-
chr1	180692820	180692821	A00252:305:HG52NDSX5:2:2638:13214:37027	60	-
chr1	182231226	182231227	A00252:305:HG52NDSX5:1:1214:17517:32581/1	60	+
chr1	182848760	182848761	A00252:305:HG52NDSX5:1:1667:26160:17300	60	+
chr1	183494444	183494445	A00252:305:HG52NDSX5:2:1429:24641:15170/1	60	-
chr1	183513309	183513310	A00252:305:HG52NDSX5:4:2564:26350:18129	60	+
chr1	183531885	183531886	A00252:305:HG52NDSX5:1:2533:18132:21057	60	-
chr1	183692521	183692522	A00252:305:HG52NDSX5:1:1160:12075:11537/1	60	+
chr1	183946052	183946053	A00252:305:HG52NDSX5:3:1147:25663:30279/1	60	-
chr1	184662058	184662059	A00252:305:HG52NDSX5:4:1575:17110:7764	60	+
chr1	184732797	184732798	A00252:305:HG52NDSX5:3:2569:15736:34538/1	60	+
chr1	184987643	184987644	A00252:305:HG52NDSX5:1:1464:15845:5447/1	60	-
chr1	185184024	185184025	A00252:305:HG52NDSX5:1:1169:16459:11240/1	60	-
chr1	185310191	185310192	A00252:305:HG52NDSX5:4:2452:29649:35618	60	-
chr1	185498891	185498892	A00252:305:HG52NDSX5:1:2408:6415:27978	60	-
chr1	185628566	185628567	A00252:305:HG52NDSX5:1:1638:12364:5682/1	60	+
chr1	185628569	185628570	A00252:305:HG52NDSX5:3:2240:17598:25238/1	60	+
chr1	185715656	185715657	A00252:305:HG52NDSX5:1:2223:4499:29262/1	60	+
chr1	186120357	186120358	A00252:305:HG52NDSX5:1:2178:14145:29747/1	60	+
chr1	186322247	186322248	A00252:305:HG52NDSX5:2:2608:3902:18615/1	60	+
chr1	186391455	186391456	A00252:305:HG52NDSX5:2:1211:16577:22842/1	60	+
chr1	186460082	186460083	A00252:305:HG52NDSX5:1:1629:8585:22498/1	60	+
chr1	186904217	186904218	A00252:305:HG52NDSX5:1:2269:17155:4178/1	60	-
chr1	187312901	187312902	A00252:305:HG52NDSX5:2:1132:2519:36918/1	60	+
chr1	187358401	187358402	A00252:305:HG52NDSX5:1:2105:14398:15374	60	-
chr1	187777891	187777892	A00252:305:HG52NDSX5:4:1265:9706:11819/1	60	+
chr1	187805183	187805184	A00252:305:HG52NDSX5:1:1108:21016:9486/1	60	-
chr1	188746456	188746457	A00252:305:HG52NDSX5:1:1261:19831:2895/1	60	-
chr1	188916491	188916492	A00252:305:HG52NDSX5:1:1160:12626:4476/1	60	+
chr1	189046746	189046747	A00252:305:HG52NDSX5:1:1675:8513:30827/1	60	-
chr1	189246945	189246946	A00252:305:HG52NDSX5:1:2478:19560:3364/1	60	+
chr1	189500045	189500046	A00252:305:HG52NDSX5:1:1509:7853:6292/1	60	+
chr1	189546464	189546465	A00252:305:HG52NDSX5:1:1231:10248:12477/1	60	+
chr1	189800023	189800024	A00252:305:HG52NDSX5:1:1111:15573:31469/1	60	-
chr1	190068324	190068325	A00252:305:HG52NDSX5:1:1108:11017:20478/1	60	+
chr1	190123360	190123361	A00252:305:HG52NDSX5:2:2125:2971:37012	60	+
chr1	190247858	190247859	A00252:305:HG52NDSX5:4:2447:28113:34554	60	-
chr1	190378942	190378943	A00252:305:HG52NDSX5:1:1263:10755:21433/1	60	+
chr1	190489197	190489198	A00252:305:HG52NDSX5:1:1133:25581:22185/1	60	+
chr1	190518863	190518864	A00252:305:HG52NDSX5:1:1413:17472:11804	60	+
chr1	190531037	190531038	A00252:305:HG52NDSX5:2:1337:1768:24220/1	60	-
chr1	190940958	190940959	A00252:305:HG52NDSX5:1:1104:15854:20024/1	60	+
chr1	191116795	191116796	A00252:305:HG52NDSX5:1:1420:11894:20932/1	60	+
chr1	191141073	191141074	A00252:305:HG52NDSX5:1:1168:14443:11600/1	60	+
chr1	191218862	191218863	A00252:305:HG52NDSX5:1:1109:27751:34397	60	+
chr1	191812848	191812849	A00252:305:HG52NDSX5:3:2631:28763:6872/1	60	-
chr1	191852244	191852245	A00252:305:HG52NDSX5:2:1663:3757:26788/1	60	+
chr1	192119407	192119408	A00252:305:HG52NDSX5:2:1254:14669:17096/1	60	+
chr1	192297562	192297563	A00252:305:HG52NDSX5:3:1206:8567:33552/1	60	+
chr1	192367576	192367577	A00252:305:HG52NDSX5:1:1109:15637:25160/1	60	+
chr1	192367578	192367579	A00252:305:HG52NDSX5:1:2565:3857:9111/1	60	+
chr1	192769818	192769819	A00252:305:HG52NDSX5:1:1303:5005:36464/1	60	-
chr1	192868570	192868571	A00252:305:HG52NDSX5:3:2559:16550:23046/1	60	+
chr1	193150303	193150304	A00252:305:HG52NDSX5:1:1102:20030:2832/1	60	+
chr1	193256402	193256403	A00252:305:HG52NDSX5:1:1338:4390:34366/1	60	-
chr1	193474949	193474950	A00252:305:HG52NDSX5:4:2552:14733:14512	60	+
chr1	193736935	193736936	A00252:305:HG52NDSX5:1:2106:15347:6872/1	60	+
chr1	193889185	193889186	A00252:305:HG52NDSX5:2:1254:27868:36886/1	60	-
chr1	194090119	194090120	A00252:305:HG52NDSX5:1:2675:27272:7294/1	60	+
chr1	194297088	194297089	A00252:305:HG52NDSX5:4:2159:26368:30248/1	60	+
chr1	194305460	194305461	A00252:305:HG52NDSX5:4:1155:10484:27289	60	+
chr1	194305462	194305463	A00252:305:HG52NDSX5:1:1125:17047:8656	60	+
chr1	194675660	194675661	A00252:305:HG52NDSX5:1:1232:14488:4633/1	60	+
chr1	194703668	194703669	A00252:305:HG52NDSX5:2:1550:12852:21089	60	-
chr1	195045000	195045001	A00252:305:HG52NDSX5:1:1365:4508:18192/1	60	+
chr1	195073158	195073159	A00252:305:HG52NDSX5:3:2410:29731:32503/1	60	+
chr1	195229375	195229376	A00252:305:HG52NDSX5:1:2225:20772:28322	60	+
chr1	195454046	195454047	A00252:305:HG52NDSX5:1:1233:3513:34726/1	60	+
chr1	195499081	195499082	A00252:305:HG52NDSX5:1:1146:3152:5791/1	60	+
chr1	195579437	195579438	A00252:305:HG52NDSX5:1:1158:17128:16971/1	60	+
chr1	196295398	196295399	A00252:305:HG52NDSX5:1:1116:14705:36385/1	60	+
chr1	196587753	196587754	A00252:305:HG52NDSX5:3:1518:12653:3677	60	-
chr1	197596396	197596397	A00252:305:HG52NDSX5:3:2257:9887:3583	60	-
chr1	197656486	197656487	A00252:305:HG52NDSX5:1:2238:31096:24251/1	60	+
chr1	197666029	197666030	A00252:305:HG52NDSX5:1:1412:18511:21496/1	60	-
chr1	197669327	197669328	A00252:305:HG52NDSX5:4:1130:1443:4398	60	+
chr1	197993234	197993235	A00252:305:HG52NDSX5:1:2217:10167:18693	60	-
chr1	198295383	198295384	A00252:305:HG52NDSX5:2:1376:29984:3599/1	60	+
chr1	198326974	198326975	A00252:305:HG52NDSX5:1:1216:13512:9424/1	60	-
chr1	198811896	198811897	A00252:305:HG52NDSX5:1:1608:14064:12446/1	60	-
chr1	198976103	198976104	A00252:305:HG52NDSX5:1:1523:18132:11631	60	+
chr1	199059866	199059867	A00252:305:HG52NDSX5:1:1431:29188:24549/1	60	+
chr1	199167362	199167363	A00252:305:HG52NDSX5:2:1204:30843:3615	60	-
chr1	199168063	199168064	A00252:305:HG52NDSX5:1:1652:19587:30874/1	60	-
chr1	199187070	199187071	A00252:305:HG52NDSX5:1:1651:13160:27383	60	+
chr1	199295932	199295933	A00252:305:HG52NDSX5:1:1558:4707:16188/1	60	+
chr1	199439261	199439262	A00252:305:HG52NDSX5:3:2676:12201:21120/1	60	-
chr1	199485850	199485851	A00252:305:HG52NDSX5:2:1113:24135:33019/1	60	+
chr1	199499343	199499344	A00252:305:HG52NDSX5:2:2557:3495:7106	60	-
chr1	200163667	200163668	A00252:305:HG52NDSX5:4:1443:1850:11115/1	60	+
chr1	200172590	200172591	A00252:305:HG52NDSX5:1:1104:16125:2049/1	60	+
chr1	200239542	200239543	A00252:305:HG52NDSX5:1:1336:21016:8923/1	60	+
chr1	200291296	200291297	A00252:305:HG52NDSX5:1:1164:4643:35775/1	60	+
chr1	200588699	200588700	A00252:305:HG52NDSX5:1:1358:13539:11788/1	60	-
chr1	200644289	200644290	A00252:305:HG52NDSX5:1:1178:1868:9862/1	60	+
chr1	200780993	200780994	A00252:305:HG52NDSX5:1:1148:4472:10864/1	60	+
chr1	200833906	200833907	A00252:305:HG52NDSX5:1:1435:9055:24220/1	60	-
chr1	201177385	201177386	A00252:305:HG52NDSX5:1:1431:4933:29606/1	60	+
chr1	201848802	201848803	A00252:305:HG52NDSX5:1:2150:31358:33661/1	60	-
chr1	202385138	202385139	A00252:305:HG52NDSX5:2:1155:10086:19836/1	60	-
chr1	202465764	202465765	A00252:305:HG52NDSX5:1:1173:28149:29951/1	60	-
chr1	203249379	203249380	A00252:305:HG52NDSX5:3:1129:24135:28980	60	-
chr1	204527790	204527791	A00252:305:HG52NDSX5:1:2175:12292:20024/1	60	+
chr1	204532759	204532760	A00252:305:HG52NDSX5:1:1142:14534:3145/1	60	+
chr1	204537246	204537247	A00252:305:HG52NDSX5:3:1369:19705:28291/1	60	-
chr1	205094801	205094802	A00252:305:HG52NDSX5:1:1115:12436:10598/1	60	+
chr1	205551718	205551719	A00252:305:HG52NDSX5:1:2335:8070:23578/1	60	-
chr1	205717699	205717700	A00252:305:HG52NDSX5:1:1117:3161:27258/1	60	+
chr1	205717700	205717701	A00252:305:HG52NDSX5:3:2152:20103:15201	60	+
chr1	205734415	205734416	A00252:305:HG52NDSX5:1:2477:24288:25207/1	60	+
chr1	205793417	205793418	A00252:305:HG52NDSX5:1:1624:8838:6965	60	-
chr1	207141852	207141853	A00252:305:HG52NDSX5:3:1108:22616:13730/1	60	+
chr1	207629001	207629002	A00252:305:HG52NDSX5:1:2556:10339:22341/1	60	+
chr1	207695228	207695229	A00252:305:HG52NDSX5:1:1541:25400:32487/1	60	+
chr1	208090683	208090684	A00252:305:HG52NDSX5:2:2145:2401:16799	60	-
chr1	208090686	208090687	A00252:305:HG52NDSX5:2:1554:19795:17926	60	-
chr1	208846264	208846265	A00252:305:HG52NDSX5:3:1230:15040:23030/1	60	+
chr1	209449030	209449031	A00252:305:HG52NDSX5:4:2327:28999:26256	60	-
chr1	211765616	211765617	A00252:305:HG52NDSX5:1:1127:12364:31955/1	60	-
chr1	212013393	212013394	A00252:305:HG52NDSX5:2:1513:7563:13620/1	60	-
chr1	212351818	212351819	A00252:305:HG52NDSX5:1:2613:23836:13182	60	-
chr1	212400006	212400007	A00252:305:HG52NDSX5:4:1322:28456:11757/1	60	+
chr1	212898337	212898338	A00252:305:HG52NDSX5:3:2433:27037:3693/1	60	+
chr1	213168805	213168806	A00252:305:HG52NDSX5:1:1312:13187:14184/1	60	+
chr1	213173452	213173453	A00252:305:HG52NDSX5:1:1336:13702:2863/1	60	-
chr1	213176897	213176898	A00252:305:HG52NDSX5:2:1237:19253:30452	60	-
chr1	214062857	214062858	A00252:305:HG52NDSX5:1:1456:3694:29590/1	60	+
chr1	214416797	214416798	A00252:305:HG52NDSX5:3:2601:25789:23265	60	-
chr1	214471161	214471162	A00252:305:HG52NDSX5:1:1144:3360:9659/1	60	+
chr1	214471162	214471163	A00252:305:HG52NDSX5:1:2609:21504:8390	60	+
chr1	215586262	215586263	A00252:305:HG52NDSX5:2:1448:26910:22576/1	60	-
chr1	216183529	216183530	A00252:305:HG52NDSX5:1:1371:15121:22044/1	60	+
chr1	217002131	217002132	A00252:305:HG52NDSX5:3:1625:17788:6652/1	60	-
chr1	217163670	217163671	A00252:305:HG52NDSX5:1:1226:28339:34413/1	60	-
chr1	217246178	217246179	A00252:305:HG52NDSX5:1:1303:28926:2018/1	60	-
chr1	217447065	217447066	A00252:305:HG52NDSX5:1:1629:28167:27226	60	+
chr1	217875422	217875423	A00252:305:HG52NDSX5:1:1159:26639:25144/1	60	+
chr1	218332991	218332992	A00252:305:HG52NDSX5:2:1525:7771:18051	60	-
chr1	218404244	218404245	A00252:305:HG52NDSX5:1:2370:4833:3881	60	+
chr1	218848906	218848907	A00252:305:HG52NDSX5:2:1335:5502:14810/1	60	+
chr1	219018793	219018794	A00252:305:HG52NDSX5:1:2505:23963:20384/1	60	-
chr1	219130264	219130265	A00252:305:HG52NDSX5:2:1402:16143:17112/1	60	+
chr1	221555276	221555277	A00252:305:HG52NDSX5:1:1158:14579:26522/1	60	+
chr1	222574973	222574974	A00252:305:HG52NDSX5:1:1517:21061:30295/1	60	-
chr1	222707284	222707285	A00252:305:HG52NDSX5:1:1555:10493:30937/1	60	+
chr1	222717724	222717725	A00252:305:HG52NDSX5:1:1233:23457:28902/1	60	-
chr1	222929405	222929406	A00252:305:HG52NDSX5:2:1255:19009:21198/1	60	-
chr1	222929694	222929695	A00252:305:HG52NDSX5:2:2506:4761:29183	60	-
chr1	222971319	222971320	A00252:305:HG52NDSX5:1:2253:14154:32675/1	60	+
chr1	222991226	222991227	A00252:305:HG52NDSX5:2:1104:6244:10708/1	60	+
chr1	223194290	223194291	A00252:305:HG52NDSX5:1:1224:14868:7670	60	+
chr1	223793925	223793926	A00252:305:HG52NDSX5:1:1163:20980:10708/1	60	+
chr1	223837762	223837763	A00252:305:HG52NDSX5:1:2658:14389:34491	60	-
chr1	223837766	223837767	A00252:305:HG52NDSX5:1:1118:15356:7921/1	60	-
chr1	223940441	223940442	A00252:305:HG52NDSX5:1:1126:4689:16626/1	60	+
chr1	224035445	224035446	A00252:305:HG52NDSX5:2:2146:10203:21512	60	-
chr1	224157558	224157559	A00252:305:HG52NDSX5:1:1165:12147:12258/1	60	-
chr1	224311829	224311830	A00252:305:HG52NDSX5:1:1159:23873:9580/1	60	+
chr1	224398812	224398813	A00252:305:HG52NDSX5:1:1341:15691:2206/1	60	-
chr1	224532995	224532996	A00252:305:HG52NDSX5:2:2613:11831:22232/1	60	+
chr1	224764017	224764018	A00252:305:HG52NDSX5:1:1302:15854:23500/1	60	+
chr1	225402787	225402788	A00252:305:HG52NDSX5:1:1175:12418:22404/1	60	-
chr1	225418909	225418910	A00252:305:HG52NDSX5:1:1468:9778:18834/1	60	+
chr1	225504907	225504908	A00252:305:HG52NDSX5:2:1356:21197:10802/1	60	-
chr1	225511621	225511622	A00252:305:HG52NDSX5:1:1313:22046:14434/1	60	-
chr1	225537035	225537036	A00252:305:HG52NDSX5:1:1349:5023:13166/1	60	+
chr1	225566839	225566840	A00252:305:HG52NDSX5:1:2227:4435:15812/1	60	+
chr1	225794842	225794843	A00252:305:HG52NDSX5:2:2435:7672:26459	60	-
chr1	225800448	225800449	A00252:305:HG52NDSX5:2:1376:23963:12367/1	60	+
chr1	225806183	225806184	A00252:305:HG52NDSX5:1:1141:25238:26412/1	60	+
chr1	225834382	225834383	A00252:305:HG52NDSX5:2:2173:17535:6872	60	+
chr1	225990466	225990467	A00252:305:HG52NDSX5:3:2566:31665:2503	60	+
chr1	225995110	225995111	A00252:305:HG52NDSX5:1:1172:23773:22467/1	60	+
chr1	226156885	226156886	A00252:305:HG52NDSX5:4:1214:21305:27367/1	60	-
chr1	226233143	226233144	A00252:305:HG52NDSX5:3:1126:30110:24298/1	60	+
chr1	226238423	226238424	A00252:305:HG52NDSX5:1:1157:7319:17237/1	60	+
chr1	226265085	226265086	A00252:305:HG52NDSX5:2:1422:17942:19132/1	60	-
chr1	226273693	226273694	A00252:305:HG52NDSX5:1:1129:8413:28401/1	60	+
chr1	226274731	226274732	A00252:305:HG52NDSX5:1:1131:16649:20619/1	60	+
chr1	226284771	226284772	A00252:305:HG52NDSX5:2:1434:16152:27993/1	60	-
chr1	226299024	226299025	A00252:305:HG52NDSX5:1:1532:7627:23750/1	60	-
chr1	226326276	226326277	A00252:305:HG52NDSX5:3:1303:15157:6699/1	60	-
chr1	226728291	226728292	A00252:305:HG52NDSX5:2:1112:16152:32722/1	60	+
chr1	226768795	226768796	A00252:305:HG52NDSX5:1:1405:5656:35681	60	-
chr1	226774343	226774344	A00252:305:HG52NDSX5:1:1126:24704:12493/1	60	+
chr1	227594708	227594709	A00252:305:HG52NDSX5:1:1159:4508:31720/1	60	+
chr1	227755604	227755605	A00252:305:HG52NDSX5:1:2549:27453:3881	60	-
chr1	227771230	227771231	A00252:305:HG52NDSX5:1:1621:31268:3505/1	60	+
chr1	227864536	227864537	A00252:305:HG52NDSX5:1:2105:21938:22670/1	60	-
chr1	228087349	228087350	A00252:305:HG52NDSX5:1:2570:4336:20369	60	-
chr1	228092659	228092660	A00252:305:HG52NDSX5:1:1125:22652:24752	60	+
chr1	228191916	228191917	A00252:305:HG52NDSX5:4:1376:9923:11819	60	+
chr1	228194454	228194455	A00252:305:HG52NDSX5:2:2615:13838:14027/1	60	-
chr1	228228857	228228858	A00252:305:HG52NDSX5:1:1255:6253:17487/1	60	-
chr1	228229721	228229722	A00252:305:HG52NDSX5:1:1474:21432:30686/1	60	+
chr1	228230601	228230602	A00252:305:HG52NDSX5:4:2157:30743:23578	60	-
chr1	228233309	228233310	A00252:305:HG52NDSX5:3:1302:8576:16752/1	60	+
chr1	228234090	228234091	A00252:305:HG52NDSX5:1:1122:5457:5995/1	60	-
chr1	228234510	228234511	A00252:305:HG52NDSX5:1:1448:22625:21104/1	60	+
chr1	228234873	228234874	A00252:305:HG52NDSX5:3:1236:29478:20071/1	60	+
chr1	228236016	228236017	A00252:305:HG52NDSX5:1:1546:16034:24251/1	60	+
chr1	228236017	228236018	A00252:305:HG52NDSX5:1:1317:26494:1877/1	60	+
chr1	228236019	228236020	A00252:305:HG52NDSX5:1:1470:4463:23688/1	60	+
chr1	228236021	228236022	A00252:305:HG52NDSX5:1:1153:27814:33254/1	60	+
chr1	228236023	228236024	A00252:305:HG52NDSX5:1:1412:16242:20228/1	60	+
chr1	228238920	228238921	A00252:305:HG52NDSX5:3:2406:22878:2879/1	60	+
chr1	228247565	228247566	A00252:305:HG52NDSX5:1:2238:4544:28056/1	60	-
chr1	228248156	228248157	A00252:305:HG52NDSX5:1:2162:13548:10144/1	60	+
chr1	228255518	228255519	A00252:305:HG52NDSX5:1:1175:13150:9706/1	60	+
chr1	228255519	228255520	A00252:305:HG52NDSX5:1:1246:13042:29528/1	60	+
chr1	228258166	228258167	A00252:305:HG52NDSX5:3:1243:8359:11209	60	-
chr1	228258168	228258169	A00252:305:HG52NDSX5:1:2133:31693:26224	60	-
chr1	228263139	228263140	A00252:305:HG52NDSX5:1:1221:28953:29058/1	60	+
chr1	228321113	228321114	A00252:305:HG52NDSX5:2:1129:1154:10504	60	-
chr1	228322708	228322709	A00252:305:HG52NDSX5:4:2649:18873:28040/1	60	+
chr1	228324815	228324816	A00252:305:HG52NDSX5:1:1119:10610:27101/1	60	+
chr1	228326356	228326357	A00252:305:HG52NDSX5:1:1240:4309:34162/1	60	-
chr1	228327398	228327399	A00252:305:HG52NDSX5:2:1306:27525:20102	60	+
chr1	228327732	228327733	A00252:305:HG52NDSX5:1:2523:12545:5462	60	+
chr1	228327855	228327856	A00252:305:HG52NDSX5:1:1303:9019:29011/1	60	+
chr1	228328164	228328165	A00252:305:HG52NDSX5:1:1234:29170:33505/1	60	+
chr1	228328337	228328338	A00252:305:HG52NDSX5:1:1155:7889:36385/1	60	+
chr1	228328842	228328843	A00252:305:HG52NDSX5:1:1173:31114:8531	60	-
chr1	228405136	228405137	A00252:305:HG52NDSX5:1:1109:8178:35321/1	60	-
chr1	228491799	228491800	A00252:305:HG52NDSX5:1:1372:25825:22545/1	60	-
chr1	228494883	228494884	A00252:305:HG52NDSX5:4:2460:27516:17394/1	60	+
chr1	228497618	228497619	A00252:305:HG52NDSX5:1:1130:32362:21809/1	60	+
chr1	228497619	228497620	A00252:305:HG52NDSX5:4:2554:27281:28792	60	+
chr1	228499248	228499249	A00252:305:HG52NDSX5:1:1122:24514:27007/1	60	-
chr1	228500028	228500029	A00252:305:HG52NDSX5:1:1174:12192:3505/1	60	-
chr1	228649005	228649006	A00252:305:HG52NDSX5:1:1204:12726:11913/1	60	+
chr1	228653189	228653190	A00252:305:HG52NDSX5:1:1176:18521:3599/1	60	-
chr1	228656202	228656203	A00252:305:HG52NDSX5:2:2568:2040:6621/1	60	+
chr1	229280253	229280254	A00252:305:HG52NDSX5:1:1454:21893:27414/1	60	-
chr1	229281543	229281544	A00252:305:HG52NDSX5:1:1154:3233:4899/1	60	+
chr1	229287736	229287737	A00252:305:HG52NDSX5:3:1552:27010:4022	60	-
chr1	229288937	229288938	A00252:305:HG52NDSX5:2:2329:21025:10191/1	60	-
chr1	229295808	229295809	A00252:305:HG52NDSX5:1:2240:25834:35556	60	-
chr1	229298065	229298066	A00252:305:HG52NDSX5:4:1547:8784:15953/1	60	+
chr1	229300281	229300282	A00252:305:HG52NDSX5:1:2170:24885:17942/1	60	+
chr1	229300298	229300299	A00252:305:HG52NDSX5:1:1171:8757:13996/1	60	-
chr1	229302167	229302168	A00252:305:HG52NDSX5:1:1450:19578:10817/1	60	-
chr1	229307783	229307784	A00252:305:HG52NDSX5:3:1442:17788:25285/1	60	-
chr1	229307793	229307794	A00252:305:HG52NDSX5:1:1456:21757:19351/1	60	-
chr1	229310394	229310395	A00252:305:HG52NDSX5:4:2153:24379:9831	60	+
chr1	229313836	229313837	A00252:305:HG52NDSX5:1:1204:17463:16579/1	60	-
chr1	229315869	229315870	A00252:305:HG52NDSX5:1:1505:13006:36354/1	60	-
chr1	229317283	229317284	A00252:305:HG52NDSX5:1:1238:19958:1204/1	60	+
chr1	229321965	229321966	A00252:305:HG52NDSX5:2:1421:9372:35070/1	60	-
chr1	229322063	229322064	A00252:305:HG52NDSX5:1:1652:12753:1532/1	60	-
chr1	229333981	229333982	A00252:305:HG52NDSX5:4:2127:20157:18709	60	+
chr1	229337254	229337255	A00252:305:HG52NDSX5:3:2638:3459:7670/1	60	-
chr1	229445149	229445150	A00252:305:HG52NDSX5:1:2369:12274:19867/1	60	+
chr1	229449720	229449721	A00252:305:HG52NDSX5:1:1204:6876:21386/1	60	-
chr1	229460682	229460683	A00252:305:HG52NDSX5:3:1329:5213:20509	60	+
chr1	229465432	229465433	A00252:305:HG52NDSX5:1:1270:22272:11443/1	60	-
chr1	229488418	229488419	A00252:305:HG52NDSX5:1:1263:14271:16188/1	60	+
chr1	229497973	229497974	A00252:305:HG52NDSX5:1:2476:21721:1376/1	60	-
chr1	229502214	229502215	A00252:305:HG52NDSX5:3:1401:6406:30780/1	60	-
chr1	229505091	229505092	A00252:305:HG52NDSX5:1:1332:8621:17268/1	60	+
chr1	229527577	229527578	A00252:305:HG52NDSX5:1:1212:19108:7905/1	60	+
chr1	229528797	229528798	A00252:305:HG52NDSX5:1:2272:14371:29763/1	60	+
chr1	229532744	229532745	A00252:305:HG52NDSX5:1:1105:1750:25598/1	60	+
chr1	229533916	229533917	A00252:305:HG52NDSX5:1:1169:1461:5838/1	60	+
chr1	229544593	229544594	A00252:305:HG52NDSX5:4:2341:9100:14309/1	60	+
chr1	229544907	229544908	A00252:305:HG52NDSX5:3:1424:2157:32346	60	-
chr1	229544910	229544911	A00252:305:HG52NDSX5:1:1255:5593:17159	60	-
chr1	229632662	229632663	A00252:305:HG52NDSX5:1:2120:20916:29575/1	60	+
chr1	230076140	230076141	A00252:305:HG52NDSX5:1:1145:12102:11553/1	60	+
chr1	230096830	230096831	A00252:305:HG52NDSX5:2:1411:3224:14685/1	60	+
chr1	230097865	230097866	A00252:305:HG52NDSX5:1:2128:15167:7686	60	-
chr1	230118026	230118027	A00252:305:HG52NDSX5:1:2223:26277:16313/1	60	+
chr1	230191425	230191426	A00252:305:HG52NDSX5:4:1224:16098:23046/1	60	-
chr1	230228834	230228835	A00252:305:HG52NDSX5:1:1445:19533:6136/1	60	+
chr1	230232495	230232496	A00252:305:HG52NDSX5:1:1108:26512:18035/1	60	-
chr1	230237673	230237674	A00252:305:HG52NDSX5:1:1206:18638:23750/1	60	+
chr1	230536009	230536010	A00252:305:HG52NDSX5:2:2232:8929:37059/1	60	+
chr1	230689170	230689171	A00252:305:HG52NDSX5:3:1440:5584:4648	60	-
chr1	230905176	230905177	A00252:305:HG52NDSX5:3:2344:27706:23985/1	60	-
chr1	230926950	230926951	A00252:305:HG52NDSX5:1:1227:19831:34303/1	60	+
chr1	230935407	230935408	A00252:305:HG52NDSX5:1:1142:6705:12821	60	+
chr1	230947266	230947267	A00252:305:HG52NDSX5:1:1160:9353:35884/1	60	+
chr1	230989893	230989894	A00252:305:HG52NDSX5:3:1117:31566:12258	60	-
chr1	230994068	230994069	A00252:305:HG52NDSX5:4:2469:6596:31078	60	-
chr1	230994069	230994070	A00252:305:HG52NDSX5:1:2529:24198:8797	60	-
chr1	231228250	231228251	A00252:305:HG52NDSX5:2:1475:20943:4601	60	+
chr1	231235973	231235974	A00252:305:HG52NDSX5:4:1231:24903:6825	60	-
chr1	231274810	231274811	A00252:305:HG52NDSX5:1:1474:19370:12148/1	60	+
chr1	231331628	231331629	A00252:305:HG52NDSX5:1:1508:21459:2519/1	60	+
chr1	231331630	231331631	A00252:305:HG52NDSX5:3:1240:11288:33348/1	60	+
chr1	231663568	231663569	A00252:305:HG52NDSX5:1:1106:16812:16110/1	60	+
chr1	231747691	231747692	A00252:305:HG52NDSX5:1:1358:18882:25144/1	60	-
chr1	231891410	231891411	A00252:305:HG52NDSX5:1:2633:16839:6731/1	60	-
chr1	231960666	231960667	A00252:305:HG52NDSX5:1:1110:13612:9502/1	60	+
chr1	232024282	232024283	A00252:305:HG52NDSX5:1:1529:13566:2722	60	+
chr1	232109475	232109476	A00252:305:HG52NDSX5:1:1131:8359:16845/1	60	+
chr1	232126004	232126005	A00252:305:HG52NDSX5:1:1540:30337:22811/1	60	+
chr1	232417045	232417046	A00252:305:HG52NDSX5:3:2673:26530:26584	60	-
chr1	232433991	232433992	A00252:305:HG52NDSX5:1:1145:21169:18114/1	60	+
chr1	232576918	232576919	A00252:305:HG52NDSX5:3:2102:32108:8970	60	-
chr1	232716855	232716856	A00252:305:HG52NDSX5:3:2677:8178:35978/1	60	+
chr1	232801778	232801779	A00252:305:HG52NDSX5:1:1159:9299:19789/1	60	+
chr1	232818218	232818219	A00252:305:HG52NDSX5:2:2226:32081:14716	60	+
chr1	232827950	232827951	A00252:305:HG52NDSX5:1:1163:27968:4053/1	60	+
chr1	232906683	232906684	A00252:305:HG52NDSX5:1:1405:20844:9064/1	60	+
chr1	232951863	232951864	A00252:305:HG52NDSX5:2:1107:26838:32283/1	60	+
chr1	233066095	233066096	A00252:305:HG52NDSX5:1:1504:3459:19695/1	60	-
chr1	233093919	233093920	A00252:305:HG52NDSX5:1:1503:17743:2942/1	60	+
chr1	233207992	233207993	A00252:305:HG52NDSX5:1:2656:8865:3537	60	+
chr1	233262004	233262005	A00252:305:HG52NDSX5:1:1470:15673:9565/1	60	-
chr1	233265811	233265812	A00252:305:HG52NDSX5:1:1378:11360:28682	60	-
chr1	233388556	233388557	A00252:305:HG52NDSX5:1:2540:5132:35775/1	60	+
chr1	233984659	233984660	A00252:305:HG52NDSX5:1:1317:10285:17989	60	+
chr1	234404919	234404920	A00252:305:HG52NDSX5:1:1115:7491:1501/1	60	-
chr1	234458425	234458426	A00252:305:HG52NDSX5:1:1239:5041:13636/1	60	+
chr1	234458781	234458782	A00252:305:HG52NDSX5:3:1637:9462:30655/1	60	-
chr1	234898606	234898607	A00252:305:HG52NDSX5:1:1235:15130:26130/1	60	+
chr1	235262210	235262211	A00252:305:HG52NDSX5:1:1266:20302:30170/1	60	-
chr1	235452703	235452704	A00252:305:HG52NDSX5:2:2469:19470:1360/1	60	+
chr1	235711615	235711616	A00252:305:HG52NDSX5:1:1138:21332:20055/1	60	-
chr1	235804927	235804928	A00252:305:HG52NDSX5:3:1320:23303:27821/1	60	-
chr1	235843464	235843465	A00252:305:HG52NDSX5:1:1505:17363:34632/1	60	-
chr1	236026056	236026057	A00252:305:HG52NDSX5:1:2228:5981:24345	60	-
chr1	236026057	236026058	A00252:305:HG52NDSX5:2:1615:21640:17425	60	-
chr1	236345350	236345351	A00252:305:HG52NDSX5:2:2332:7717:1266/1	60	+
chr1	237486295	237486296	A00252:305:HG52NDSX5:1:1170:9552:30311/1	60	+
chr1	237534105	237534106	A00252:305:HG52NDSX5:2:1111:19958:34616	60	+
chr1	237653845	237653846	A00252:305:HG52NDSX5:1:1222:9751:36010/1	60	-
chr1	237703463	237703464	A00252:305:HG52NDSX5:1:1642:30110:36605/1	60	+
chr1	238397821	238397822	A00252:305:HG52NDSX5:1:2320:20754:29418/1	60	-
chr1	238724358	238724359	A00252:305:HG52NDSX5:1:1135:10746:14528/1	60	+
chr1	239575077	239575078	A00252:305:HG52NDSX5:1:2263:17897:23375/1	60	-
chr1	240455306	240455307	A00252:305:HG52NDSX5:1:2524:32570:4977/1	60	+
chr1	241514536	241514537	A00252:305:HG52NDSX5:1:1330:8603:34240/1	60	-
chr1	241631680	241631681	A00252:305:HG52NDSX5:1:1408:27290:24424/1	60	+
chr1	241967401	241967402	A00252:305:HG52NDSX5:1:2321:17761:33223/1	60	-
chr1	242094441	242094442	A00252:305:HG52NDSX5:1:1141:14633:35947	60	+
chr1	242810346	242810347	A00252:305:HG52NDSX5:1:2157:10737:30765	60	+
chr1	242846685	242846686	A00252:305:HG52NDSX5:2:1125:11849:24298/1	60	+
chr1	243933447	243933448	A00252:305:HG52NDSX5:2:1115:12897:2284/1	60	+
chr1	244199379	244199380	A00252:305:HG52NDSX5:1:1366:16947:12587/1	60	+
chr1	244859750	244859751	A00252:305:HG52NDSX5:3:1123:19931:13182	60	-
chr1	245018257	245018258	A00252:305:HG52NDSX5:1:1353:24641:8155	60	-
chr1	245231378	245231379	A00252:305:HG52NDSX5:1:2664:8730:14857/1	60	-
chr1	245803171	245803172	A00252:305:HG52NDSX5:1:1237:23773:32142	60	-
chr1	246023771	246023772	A00252:305:HG52NDSX5:2:1620:27832:26396	60	-
chr1	246023773	246023774	A00252:305:HG52NDSX5:4:1141:12545:10410/1	60	-
chr1	246285142	246285143	A00252:305:HG52NDSX5:2:2627:30038:20729	60	-
chr1	246285143	246285144	A00252:305:HG52NDSX5:2:1213:8232:2096/1	60	-
chr1	246285911	246285912	A00252:305:HG52NDSX5:1:1515:9136:34757/1	60	+
chr1	246287356	246287357	A00252:305:HG52NDSX5:1:1109:19967:1501/1	60	+
chr1	246314748	246314749	A00252:305:HG52NDSX5:1:1412:19777:21966/1	60	-
chr1	246329202	246329203	A00252:305:HG52NDSX5:1:1346:10013:35681/1	60	+
chr1	246378372	246378373	A00252:305:HG52NDSX5:1:1328:19596:19085	60	-
chr1	246514728	246514729	A00252:305:HG52NDSX5:2:1322:17716:20024/1	60	-
chr1	246584970	246584971	A00252:305:HG52NDSX5:1:1154:19325:27258/1	60	+
chr1	246618958	246618959	A00252:305:HG52NDSX5:3:2224:3504:9972	60	+
chr1	247044873	247044874	A00252:305:HG52NDSX5:1:1503:20482:25786/1	60	-
chr1	247165808	247165809	A00252:305:HG52NDSX5:1:1129:27724:31532/1	60	+
chr1	247186292	247186293	A00252:305:HG52NDSX5:2:1121:26169:32158/1	60	-
chr1	247196916	247196917	A00252:305:HG52NDSX5:1:2561:2808:9455	60	-
chr1	247618242	247618243	A00252:305:HG52NDSX5:3:2161:29161:30733/1	60	+
chr1	247677932	247677933	A00252:305:HG52NDSX5:2:2277:18539:31626/1	60	-
chr10	215460	215461	A00252:305:HG52NDSX5:3:1170:29062:21512/1	60	+
chr10	508764	508765	A00252:305:HG52NDSX5:1:1138:10294:30154/1	60	+
chr10	2787658	2787659	A00252:305:HG52NDSX5:2:1262:6632:18991/1	60	-
chr10	3560635	3560636	A00252:305:HG52NDSX5:1:1231:9805:13369/1	60	-
chr10	5365163	5365164	A00252:305:HG52NDSX5:1:1125:11939:18850/1	60	+
chr10	5436333	5436334	A00252:305:HG52NDSX5:3:2346:23746:34632	60	-
chr10	6045302	6045303	A00252:305:HG52NDSX5:1:1461:10827:36558/1	60	+
chr10	6464301	6464302	A00252:305:HG52NDSX5:2:1112:26377:25160/1	60	-
chr10	6518036	6518037	A00252:305:HG52NDSX5:1:1438:3061:4006	60	-
chr10	6584171	6584172	A00252:305:HG52NDSX5:1:1541:29089:9220	60	-
chr10	6947417	6947418	A00252:305:HG52NDSX5:1:1147:9914:17347/1	60	+
chr10	6964870	6964871	A00252:305:HG52NDSX5:2:1253:30120:16579	60	-
chr10	7009269	7009270	A00252:305:HG52NDSX5:1:1149:15718:13964/1	60	+
chr10	7187778	7187779	A00252:305:HG52NDSX5:1:1111:17915:24408/1	60	-
chr10	7275257	7275258	A00252:305:HG52NDSX5:1:1666:20076:29559	60	+
chr10	7402545	7402546	A00252:305:HG52NDSX5:1:1113:12707:10003/1	60	+
chr10	7402546	7402547	A00252:305:HG52NDSX5:1:2560:29351:29841/1	60	+
chr10	7589582	7589583	A00252:305:HG52NDSX5:4:2169:11957:1094/1	60	-
chr10	7589583	7589584	A00252:305:HG52NDSX5:1:1162:3387:19664/1	60	-
chr10	8175855	8175856	A00252:305:HG52NDSX5:1:2510:6623:15342/1	60	-
chr10	8464285	8464286	A00252:305:HG52NDSX5:1:1265:6967:32597/1	60	-
chr10	8747239	8747240	A00252:305:HG52NDSX5:1:2154:4698:4836/1	60	-
chr10	8769859	8769860	A00252:305:HG52NDSX5:1:2278:16450:11318/1	60	+
chr10	9369260	9369261	A00252:305:HG52NDSX5:2:1272:7175:37027/1	60	-
chr10	11118063	11118064	A00252:305:HG52NDSX5:1:2302:28908:33458/1	60	+
chr10	11132013	11132014	A00252:305:HG52NDSX5:1:1523:15854:33019/1	60	+
chr10	11504000	11504001	A00252:305:HG52NDSX5:2:2267:18747:7341/1	60	-
chr10	11942704	11942705	A00252:305:HG52NDSX5:1:1106:10493:26772/1	60	+
chr10	12154688	12154689	A00252:305:HG52NDSX5:1:2414:15112:10066/1	60	-
chr10	12534538	12534539	A00252:305:HG52NDSX5:1:2147:26883:25817	60	+
chr10	12659626	12659627	A00252:305:HG52NDSX5:1:1214:27344:23077	60	+
chr10	14554819	14554820	A00252:305:HG52NDSX5:1:1262:15799:30420/1	60	+
chr10	15805259	15805260	A00252:305:HG52NDSX5:1:1366:3604:24111	60	-
chr10	16857386	16857387	A00252:305:HG52NDSX5:1:1668:11252:2440/1	60	+
chr10	16973225	16973226	A00252:305:HG52NDSX5:1:1158:18340:12555/1	60	-
chr10	17142188	17142189	A00252:305:HG52NDSX5:3:2316:20564:19038	60	-
chr10	17157977	17157978	A00252:305:HG52NDSX5:1:1563:18701:35603/1	60	+
chr10	18535505	18535506	A00252:305:HG52NDSX5:4:1130:8684:8108	60	-
chr10	19383796	19383797	A00252:305:HG52NDSX5:1:1124:16260:19319/1	60	+
chr10	19514702	19514703	A00252:305:HG52NDSX5:1:2126:13584:25676/1	60	+
chr10	20143054	20143055	A00252:305:HG52NDSX5:3:1167:20012:6872/1	60	+
chr10	20289430	20289431	A00252:305:HG52NDSX5:1:1238:14181:14152/1	60	-
chr10	21172936	21172937	A00252:305:HG52NDSX5:1:1206:3215:8594/1	60	-
chr10	21297203	21297204	A00252:305:HG52NDSX5:2:1130:31955:8171	60	-
chr10	21408901	21408902	A00252:305:HG52NDSX5:3:1670:29234:28604/1	60	+
chr10	21672896	21672897	A00252:305:HG52NDSX5:1:1311:7310:17566/1	60	-
chr10	21865591	21865592	A00252:305:HG52NDSX5:1:2537:4607:14074	60	+
chr10	23813261	23813262	A00252:305:HG52NDSX5:1:2158:20247:24846/1	60	-
chr10	25025208	25025209	A00252:305:HG52NDSX5:1:1138:17644:34147/1	60	+
chr10	25269106	25269107	A00252:305:HG52NDSX5:2:1219:2636:17080/1	60	-
chr10	25478676	25478677	A00252:305:HG52NDSX5:4:2171:25364:35900/1	60	+
chr10	26421666	26421667	A00252:305:HG52NDSX5:2:2229:20645:27226/1	60	-
chr10	26442313	26442314	A00252:305:HG52NDSX5:1:1630:29758:10880/1	60	+
chr10	26442947	26442948	A00252:305:HG52NDSX5:1:1103:28519:19727/1	60	-
chr10	26463795	26463796	A00252:305:HG52NDSX5:2:1452:7075:16720/1	60	-
chr10	26769255	26769256	A00252:305:HG52NDSX5:1:1162:11605:13698/1	60	-
chr10	26810763	26810764	A00252:305:HG52NDSX5:1:1139:20356:11788/1	60	+
chr10	26829847	26829848	A00252:305:HG52NDSX5:1:1178:16866:36652	60	-
chr10	26924383	26924384	A00252:305:HG52NDSX5:1:1346:28131:9126/1	60	+
chr10	27028316	27028317	A00252:305:HG52NDSX5:1:1547:12364:23030/1	60	+
chr10	27030733	27030734	A00252:305:HG52NDSX5:1:2550:31503:21449/1	60	-
chr10	27126551	27126552	A00252:305:HG52NDSX5:1:1226:1443:6214/1	60	-
chr10	27236515	27236516	A00252:305:HG52NDSX5:1:2243:17589:25723/1	60	-
chr10	27613681	27613682	A00252:305:HG52NDSX5:1:2272:17770:36652/1	60	-
chr10	28511696	28511697	A00252:305:HG52NDSX5:3:1418:17246:21652/1	60	-
chr10	28877429	28877430	A00252:305:HG52NDSX5:1:2609:14597:19601	60	+
chr10	28942442	28942443	A00252:305:HG52NDSX5:1:1657:18982:4773/1	60	+
chr10	28955425	28955426	A00252:305:HG52NDSX5:1:2673:4182:8923/1	60	-
chr10	29037751	29037752	A00252:305:HG52NDSX5:1:1443:3332:13182	60	-
chr10	29726288	29726289	A00252:305:HG52NDSX5:2:1176:30951:24690/1	60	-
chr10	29857011	29857012	A00252:305:HG52NDSX5:1:1654:13132:11929	60	-
chr10	29932950	29932951	A00252:305:HG52NDSX5:1:1113:23601:23891/1	60	-
chr10	30057772	30057773	A00252:305:HG52NDSX5:3:1638:1045:25629	60	-
chr10	30884479	30884480	A00252:305:HG52NDSX5:1:1576:5611:27712/1	60	+
chr10	31229366	31229367	A00252:305:HG52NDSX5:2:1331:27371:1705/1	60	+
chr10	31332590	31332591	A00252:305:HG52NDSX5:1:1272:16477:11741/1	60	+
chr10	31337871	31337872	A00252:305:HG52NDSX5:1:2460:21504:34131/1	60	+
chr10	31346374	31346375	A00252:305:HG52NDSX5:1:1125:24144:25300/1	60	+
chr10	31430471	31430472	A00252:305:HG52NDSX5:1:1436:9344:33051/1	60	+
chr10	31697964	31697965	A00252:305:HG52NDSX5:1:1171:19217:33019/1	60	+
chr10	32023302	32023303	A00252:305:HG52NDSX5:1:1401:17553:8406	60	-
chr10	32311794	32311795	A00252:305:HG52NDSX5:1:1315:19162:1579/1	60	+
chr10	32331349	32331350	A00252:305:HG52NDSX5:2:2505:9082:26428/1	60	-
chr10	32331351	32331352	A00252:305:HG52NDSX5:3:2261:13557:21371/1	60	-
chr10	32471832	32471833	A00252:305:HG52NDSX5:1:1141:20166:2628/1	60	+
chr10	32736623	32736624	A00252:305:HG52NDSX5:1:1426:5529:18302/1	60	+
chr10	32922259	32922260	A00252:305:HG52NDSX5:1:1104:13467:19648/1	60	+
chr10	33750198	33750199	A00252:305:HG52NDSX5:1:2603:14163:29309	60	-
chr10	34313098	34313099	A00252:305:HG52NDSX5:1:2368:10158:13823/1	60	-
chr10	34314208	34314209	A00252:305:HG52NDSX5:2:2206:20509:32910	60	+
chr10	34397091	34397092	A00252:305:HG52NDSX5:1:1657:23755:10254/1	60	+
chr10	34414205	34414206	A00252:305:HG52NDSX5:1:1309:8467:36949/1	60	-
chr10	34604323	34604324	A00252:305:HG52NDSX5:1:1102:3215:28447/1	60	+
chr10	34910039	34910040	A00252:305:HG52NDSX5:1:1123:7328:11929/1	60	-
chr10	35320123	35320124	A00252:305:HG52NDSX5:1:2463:11053:23202/1	60	-
chr10	35384156	35384157	A00252:305:HG52NDSX5:1:2534:11704:1438/1	60	+
chr10	35515427	35515428	A00252:305:HG52NDSX5:4:2635:2700:32158/1	60	-
chr10	36066194	36066195	A00252:305:HG52NDSX5:1:2435:31042:21089/1	60	-
chr10	38223582	38223583	A00252:305:HG52NDSX5:2:1438:16089:28635	60	+
chr10	40614739	40614740	A00252:305:HG52NDSX5:3:2432:21603:28447/1	60	+
chr10	41117422	41117423	A00252:305:HG52NDSX5:1:1638:12472:25254/1	60	+
chr10	41709390	41709391	A00252:305:HG52NDSX5:1:1216:6759:8343/1	60	-
chr10	42632064	42632065	A00252:305:HG52NDSX5:1:1366:18285:13495/1	60	+
chr10	42837966	42837967	A00252:305:HG52NDSX5:2:1522:25907:29919	60	+
chr10	43811121	43811122	A00252:305:HG52NDSX5:2:1466:16459:8923/1	60	+
chr10	46173841	46173842	A00252:305:HG52NDSX5:1:1511:30346:34444/1	60	-
chr10	47058068	47058069	A00252:305:HG52NDSX5:1:1468:5032:30436	60	-
chr10	48624204	48624205	A00252:305:HG52NDSX5:1:1512:26241:21512/1	60	+
chr10	48921019	48921020	A00252:305:HG52NDSX5:1:1147:27588:11882/1	60	+
chr10	50410519	50410520	A00252:305:HG52NDSX5:3:1558:29469:30389/1	60	+
chr10	50410521	50410522	A00252:305:HG52NDSX5:1:1119:12834:18176/1	60	+
chr10	50441026	50441027	A00252:305:HG52NDSX5:2:2539:6180:3740	60	-
chr10	51754882	51754883	A00252:305:HG52NDSX5:1:1102:3323:36902/1	60	+
chr10	51754884	51754885	A00252:305:HG52NDSX5:1:1641:22191:23453/1	60	+
chr10	51757619	51757620	A00252:305:HG52NDSX5:1:1143:24225:5055	60	-
chr10	51989800	51989801	A00252:305:HG52NDSX5:1:1158:14651:33786/1	60	+
chr10	51989804	51989805	A00252:305:HG52NDSX5:4:2425:23158:20431	60	+
chr10	52378507	52378508	A00252:305:HG52NDSX5:2:1240:17436:15562/1	60	+
chr10	53407057	53407058	A00252:305:HG52NDSX5:1:1114:20175:24596/1	60	+
chr10	56350516	56350517	A00252:305:HG52NDSX5:2:1601:10212:2237/1	60	-
chr10	56901976	56901977	A00252:305:HG52NDSX5:4:2247:26838:13119	60	-
chr10	57094145	57094146	A00252:305:HG52NDSX5:1:1171:15185:15765/1	60	-
chr10	58067862	58067863	A00252:305:HG52NDSX5:1:1261:4110:32189/1	60	-
chr10	58992453	58992454	A00252:305:HG52NDSX5:1:2110:21504:8923/1	60	+
chr10	59310070	59310071	A00252:305:HG52NDSX5:1:1166:6578:26725/1	60	-
chr10	59590300	59590301	A00252:305:HG52NDSX5:4:1148:1796:14685/1	60	-
chr10	59817398	59817399	A00252:305:HG52NDSX5:1:1344:23755:9283/1	60	+
chr10	61169711	61169712	A00252:305:HG52NDSX5:1:1136:24858:18458/1	60	-
chr10	61464189	61464190	A00252:305:HG52NDSX5:1:2239:27579:10269/1	60	+
chr10	61687166	61687167	A00252:305:HG52NDSX5:1:1637:19298:4664/1	60	+
chr10	61698352	61698353	A00252:305:HG52NDSX5:3:2478:19126:9846	60	-
chr10	61839158	61839159	A00252:305:HG52NDSX5:2:1652:16622:27555/1	60	+
chr10	61877806	61877807	A00252:305:HG52NDSX5:1:1103:14407:25942/1	60	+
chr10	61877807	61877808	A00252:305:HG52NDSX5:4:2236:26585:1939	60	+
chr10	62184255	62184256	A00252:305:HG52NDSX5:1:2673:24099:14857	60	-
chr10	62233106	62233107	A00252:305:HG52NDSX5:2:1478:12689:4366	60	+
chr10	62236754	62236755	A00252:305:HG52NDSX5:1:1105:22055:8970/1	60	+
chr10	63144847	63144848	A00252:305:HG52NDSX5:1:1215:27199:24831/1	60	+
chr10	63366817	63366818	A00252:305:HG52NDSX5:2:1441:31340:26428/1	60	-
chr10	63620302	63620303	A00252:305:HG52NDSX5:1:1110:6569:17065/1	60	-
chr10	63792718	63792719	A00252:305:HG52NDSX5:2:1210:16957:16924	60	-
chr10	64102358	64102359	A00252:305:HG52NDSX5:1:1117:5421:21339/1	60	+
chr10	67181581	67181582	A00252:305:HG52NDSX5:1:1508:6081:21073/1	60	-
chr10	67764604	67764605	A00252:305:HG52NDSX5:4:1122:16866:35462	60	-
chr10	67764606	67764607	A00252:305:HG52NDSX5:4:2138:31647:16000/1	60	-
chr10	67801917	67801918	A00252:305:HG52NDSX5:1:1111:20916:25473/1	60	+
chr10	68065905	68065906	A00252:305:HG52NDSX5:2:1337:23050:14418/1	60	+
chr10	68383819	68383820	A00252:305:HG52NDSX5:1:1205:2528:31986/1	60	-
chr10	68486653	68486654	A00252:305:HG52NDSX5:1:1434:28510:17456/1	60	+
chr10	68665694	68665695	A00252:305:HG52NDSX5:1:1218:26006:12179/1	60	-
chr10	69134755	69134756	A00252:305:HG52NDSX5:1:1449:11270:21104/1	60	+
chr10	69352742	69352743	A00252:305:HG52NDSX5:2:1205:26775:31829/1	60	-
chr10	69843359	69843360	A00252:305:HG52NDSX5:3:2418:26883:31923/1	60	+
chr10	70204880	70204881	A00252:305:HG52NDSX5:1:2460:27136:13197/1	60	+
chr10	71847451	71847452	A00252:305:HG52NDSX5:1:1270:20555:36464/1	60	+
chr10	71847452	71847453	A00252:305:HG52NDSX5:4:2317:4779:20572/1	60	+
chr10	71898422	71898423	A00252:305:HG52NDSX5:2:1165:10185:25081/1	60	+
chr10	72140951	72140952	A00252:305:HG52NDSX5:4:2467:7355:13385	60	-
chr10	72140952	72140953	A00252:305:HG52NDSX5:4:1151:12463:36918	60	-
chr10	72156615	72156616	A00252:305:HG52NDSX5:2:1309:23294:21230/1	60	-
chr10	72305614	72305615	A00252:305:HG52NDSX5:1:1163:21603:31955/1	60	-
chr10	72311563	72311564	A00252:305:HG52NDSX5:3:1272:30644:23970	60	+
chr10	72502919	72502920	A00252:305:HG52NDSX5:1:1219:19180:13980/1	60	+
chr10	72533545	72533546	A00252:305:HG52NDSX5:1:1108:11885:33379	60	+
chr10	72552199	72552200	A00252:305:HG52NDSX5:2:1150:25925:21590	60	-
chr10	72694873	72694874	A00252:305:HG52NDSX5:2:2440:10691:27273	60	-
chr10	72736225	72736226	A00252:305:HG52NDSX5:3:2546:8838:1799	60	-
chr10	72818197	72818198	A00252:305:HG52NDSX5:1:1257:18123:13683/1	60	+
chr10	72838483	72838484	A00252:305:HG52NDSX5:3:2151:16007:5572/1	60	-
chr10	72838485	72838486	A00252:305:HG52NDSX5:1:1522:10212:21840/1	60	-
chr10	72872009	72872010	A00252:305:HG52NDSX5:2:1439:6840:3286/1	60	+
chr10	73133554	73133555	A00252:305:HG52NDSX5:1:1356:7925:20322	60	+
chr10	73276309	73276310	A00252:305:HG52NDSX5:3:2174:28818:11631/1	60	+
chr10	73391916	73391917	A00252:305:HG52NDSX5:1:1212:28628:15499/1	60	-
chr10	73474299	73474300	A00252:305:HG52NDSX5:1:1102:6027:22889/1	60	+
chr10	73571875	73571876	A00252:305:HG52NDSX5:1:1419:24560:13463/1	60	+
chr10	73598788	73598789	A00252:305:HG52NDSX5:4:2607:24478:32800	60	-
chr10	73694234	73694235	A00252:305:HG52NDSX5:1:1342:14922:14497/1	60	+
chr10	73769548	73769549	A00252:305:HG52NDSX5:2:2450:15420:10473	60	-
chr10	73795600	73795601	A00252:305:HG52NDSX5:2:1515:21377:7607/1	60	-
chr10	74263892	74263893	A00252:305:HG52NDSX5:1:1154:13874:16313/1	60	+
chr10	74276308	74276309	A00252:305:HG52NDSX5:1:1122:6008:18380/1	60	-
chr10	74355398	74355399	A00252:305:HG52NDSX5:2:2650:16306:20118	60	-
chr10	74355399	74355400	A00252:305:HG52NDSX5:1:1416:14181:2159	60	-
chr10	74380620	74380621	A00252:305:HG52NDSX5:1:1312:11225:31015/1	60	-
chr10	74392791	74392792	A00252:305:HG52NDSX5:1:1347:25617:1297/1	60	+
chr10	74452254	74452255	A00252:305:HG52NDSX5:3:2455:14977:16188	60	-
chr10	74521341	74521342	A00252:305:HG52NDSX5:1:1368:17038:5666/1	60	-
chr10	74536616	74536617	A00252:305:HG52NDSX5:1:1114:4607:19680/1	60	+
chr10	74543586	74543587	A00252:305:HG52NDSX5:1:1301:2410:17096/1	60	+
chr10	74623620	74623621	A00252:305:HG52NDSX5:2:1556:26530:19883/1	60	-
chr10	74631716	74631717	A00252:305:HG52NDSX5:1:1476:20708:18317/1	60	+
chr10	74915216	74915217	A00252:305:HG52NDSX5:1:1212:21034:12367/1	60	+
chr10	74959244	74959245	A00252:305:HG52NDSX5:1:1156:10411:8437/1	60	-
chr10	74962768	74962769	A00252:305:HG52NDSX5:1:1235:19895:31219/1	60	-
chr10	77204307	77204308	A00252:305:HG52NDSX5:3:1110:9679:7357	60	-
chr10	77243876	77243877	A00252:305:HG52NDSX5:3:2303:18276:4429	60	-
chr10	79127986	79127987	A00252:305:HG52NDSX5:2:2427:27859:31172/1	60	-
chr10	79127990	79127991	A00252:305:HG52NDSX5:4:2350:25238:1705/1	60	-
chr10	79337230	79337231	A00252:305:HG52NDSX5:1:1469:12798:20682/1	60	-
chr10	80589185	80589186	A00252:305:HG52NDSX5:3:2249:13205:32628/1	60	+
chr10	80968100	80968101	A00252:305:HG52NDSX5:1:1120:10068:34240/1	60	-
chr10	80988731	80988732	A00252:305:HG52NDSX5:1:1138:27163:26115/1	60	+
chr10	81824386	81824387	A00252:305:HG52NDSX5:1:1653:26277:3505/1	60	+
chr10	82047824	82047825	A00252:305:HG52NDSX5:3:1229:9842:33098/1	60	-
chr10	82223665	82223666	A00252:305:HG52NDSX5:3:1404:12707:18490/1	60	-
chr10	82470347	82470348	A00252:305:HG52NDSX5:1:1472:3396:7874/1	60	+
chr10	83121287	83121288	A00252:305:HG52NDSX5:2:2220:14434:19382	60	+
chr10	84418802	84418803	A00252:305:HG52NDSX5:1:2268:12626:15530/1	60	+
chr10	84447445	84447446	A00252:305:HG52NDSX5:1:1665:19551:1595/1	60	-
chr10	84447993	84447994	A00252:305:HG52NDSX5:1:1116:9362:4617/1	60	-
chr10	85285929	85285930	A00252:305:HG52NDSX5:1:1260:19533:28275/1	60	-
chr10	85568809	85568810	A00252:305:HG52NDSX5:3:1314:20555:13416/1	60	-
chr10	86582787	86582788	A00252:305:HG52NDSX5:2:2150:5819:24283/1	60	-
chr10	86651821	86651822	A00252:305:HG52NDSX5:1:1128:19407:28651/1	60	-
chr10	86797796	86797797	A00252:305:HG52NDSX5:1:1153:7925:14058/1	60	+
chr10	86821902	86821903	A00252:305:HG52NDSX5:3:1572:11822:8594/1	60	-
chr10	87124516	87124517	A00252:305:HG52NDSX5:1:1249:8133:30514/1	60	-
chr10	87172302	87172303	A00252:305:HG52NDSX5:1:1252:4309:23202/1	60	+
chr10	87173841	87173842	A00252:305:HG52NDSX5:4:1459:21640:8782	60	-
chr10	87326937	87326938	A00252:305:HG52NDSX5:1:2222:25129:32205/1	60	+
chr10	87396200	87396201	A00252:305:HG52NDSX5:2:1204:25807:21324/1	60	+
chr10	87675673	87675674	A00252:305:HG52NDSX5:1:2341:20509:10394/1	60	+
chr10	87740685	87740686	A00252:305:HG52NDSX5:2:2337:16703:24752/1	60	+
chr10	87762520	87762521	A00252:305:HG52NDSX5:4:2177:10212:34835	60	+
chr10	87951558	87951559	A00252:305:HG52NDSX5:3:1507:9643:14246	60	-
chr10	87964319	87964320	A00252:305:HG52NDSX5:1:1124:13042:35383/1	60	-
chr10	87966884	87966885	A00252:305:HG52NDSX5:1:1233:12274:20243	60	-
chr10	88030523	88030524	A00252:305:HG52NDSX5:1:1117:11053:8359/1	60	-
chr10	88196693	88196694	A00252:305:HG52NDSX5:1:1221:9281:2033/1	60	+
chr10	88223950	88223951	A00252:305:HG52NDSX5:1:1232:29134:10551/1	60	-
chr10	88242007	88242008	A00252:305:HG52NDSX5:2:1356:10655:14497/1	60	-
chr10	88302178	88302179	A00252:305:HG52NDSX5:1:1503:5746:32362/1	60	+
chr10	88306508	88306509	A00252:305:HG52NDSX5:1:2228:8965:16110	60	-
chr10	88309019	88309020	A00252:305:HG52NDSX5:1:1135:16703:22936/1	60	+
chr10	88310792	88310793	A00252:305:HG52NDSX5:3:2361:29469:13009	60	-
chr10	88310794	88310795	A00252:305:HG52NDSX5:4:1212:6008:21042/1	60	-
chr10	88331138	88331139	A00252:305:HG52NDSX5:1:1646:6858:5666/1	60	+
chr10	88332360	88332361	A00252:305:HG52NDSX5:1:2141:5819:22780	60	-
chr10	88362216	88362217	A00252:305:HG52NDSX5:1:1204:4969:31454/1	60	+
chr10	88370274	88370275	A00252:305:HG52NDSX5:2:2106:11586:18302	60	-
chr10	88378194	88378195	A00252:305:HG52NDSX5:1:1676:19976:14199	60	-
chr10	88381356	88381357	A00252:305:HG52NDSX5:1:1106:21540:33755/1	60	+
chr10	88410539	88410540	A00252:305:HG52NDSX5:1:1163:16441:25081/1	60	+
chr10	88415671	88415672	A00252:305:HG52NDSX5:1:1139:23972:31735/1	60	+
chr10	88415673	88415674	A00252:305:HG52NDSX5:4:2361:28673:14544/1	60	+
chr10	88596533	88596534	A00252:305:HG52NDSX5:1:2456:8883:6793	60	-
chr10	88599202	88599203	A00252:305:HG52NDSX5:1:1238:6424:7607/1	60	+
chr10	88693305	88693306	A00252:305:HG52NDSX5:1:1605:2428:10802/1	60	-
chr10	88703973	88703974	A00252:305:HG52NDSX5:1:1113:17363:7012/1	60	+
chr10	88778984	88778985	A00252:305:HG52NDSX5:1:1114:11695:25316/1	60	-
chr10	89115990	89115991	A00252:305:HG52NDSX5:1:1422:4824:5807/1	60	-
chr10	89415785	89415786	A00252:305:HG52NDSX5:1:1367:6027:17816/1	60	-
chr10	89828785	89828786	A00252:305:HG52NDSX5:1:2173:10529:34319/1	60	+
chr10	91984243	91984244	A00252:305:HG52NDSX5:4:2340:20735:5744	60	+
chr10	92330662	92330663	A00252:305:HG52NDSX5:1:2248:30038:26553/1	60	-
chr10	92454682	92454683	A00252:305:HG52NDSX5:1:1123:4074:19601/1	60	-
chr10	92732166	92732167	A00252:305:HG52NDSX5:4:1472:20790:24815/1	60	+
chr10	92873415	92873416	A00252:305:HG52NDSX5:1:1276:7844:31892	60	-
chr10	93034728	93034729	A00252:305:HG52NDSX5:1:2249:8133:26506	60	-
chr10	94295617	94295618	A00252:305:HG52NDSX5:1:2122:15176:18286	60	+
chr10	94424837	94424838	A00252:305:HG52NDSX5:1:1366:5466:4319/1	60	+
chr10	94573352	94573353	A00252:305:HG52NDSX5:1:1255:10348:3630/1	60	+
chr10	95794221	95794222	A00252:305:HG52NDSX5:3:2351:11822:7780	60	+
chr10	95805259	95805260	A00252:305:HG52NDSX5:3:2641:28420:28009	60	-
chr10	96062374	96062375	A00252:305:HG52NDSX5:1:2307:12029:10802	60	-
chr10	96156418	96156419	A00252:305:HG52NDSX5:2:2350:2501:5729	60	-
chr10	96300144	96300145	A00252:305:HG52NDSX5:4:1339:9887:27696/1	60	+
chr10	96522119	96522120	A00252:305:HG52NDSX5:1:1157:30599:8923/1	60	-
chr10	96540211	96540212	A00252:305:HG52NDSX5:3:2505:6460:35196/1	60	+
chr10	96882759	96882760	A00252:305:HG52NDSX5:2:2347:7319:13761/1	60	+
chr10	96954933	96954934	A00252:305:HG52NDSX5:2:2420:17074:34538/1	60	-
chr10	96956051	96956052	A00252:305:HG52NDSX5:1:1237:14425:27633/1	60	-
chr10	97195779	97195780	A00252:305:HG52NDSX5:1:1111:4833:17472/1	60	+
chr10	99603500	99603501	A00252:305:HG52NDSX5:3:1131:19289:6402/1	60	+
chr10	99682979	99682980	A00252:305:HG52NDSX5:1:2148:26431:1736/1	60	+
chr10	100182499	100182500	A00252:305:HG52NDSX5:1:1133:10854:11428/1	60	+
chr10	100214823	100214824	A00252:305:HG52NDSX5:4:1212:18078:28228/1	60	+
chr10	100262910	100262911	A00252:305:HG52NDSX5:2:1403:14145:6825/1	60	+
chr10	100460618	100460619	A00252:305:HG52NDSX5:1:2150:28058:15515/1	60	-
chr10	100920202	100920203	A00252:305:HG52NDSX5:1:2622:26458:31407/1	60	-
chr10	100939306	100939307	A00252:305:HG52NDSX5:1:1301:27633:19413	60	+
chr10	101348438	101348439	A00252:305:HG52NDSX5:1:1332:18936:2942/1	60	-
chr10	101381168	101381169	A00252:305:HG52NDSX5:4:2276:26106:36558/1	60	+
chr10	101453702	101453703	A00252:305:HG52NDSX5:1:1154:6903:19022/1	60	+
chr10	101534936	101534937	A00252:305:HG52NDSX5:3:2527:25418:23813	60	-
chr10	101913755	101913756	A00252:305:HG52NDSX5:2:1238:14543:2910	60	-
chr10	101955470	101955471	A00252:305:HG52NDSX5:2:2545:5430:32283	60	-
chr10	101955472	101955473	A00252:305:HG52NDSX5:3:2648:26910:19539	60	-
chr10	102077076	102077077	A00252:305:HG52NDSX5:2:1121:16062:1658/1	60	+
chr10	102290339	102290340	A00252:305:HG52NDSX5:1:1405:7374:33238/1	60	+
chr10	102321818	102321819	A00252:305:HG52NDSX5:3:1620:24867:9674	60	-
chr10	102552502	102552503	A00252:305:HG52NDSX5:1:1678:16550:20290/1	60	-
chr10	102883576	102883577	A00252:305:HG52NDSX5:2:1122:1018:32816/1	60	-
chr10	103112710	103112711	A00252:305:HG52NDSX5:2:2476:20681:23406/1	60	+
chr10	103148086	103148087	A00252:305:HG52NDSX5:1:1443:7283:12696/1	60	+
chr10	103148087	103148088	A00252:305:HG52NDSX5:2:1176:13602:29872/1	60	+
chr10	103170760	103170761	A00252:305:HG52NDSX5:2:1465:30282:33896/1	60	+
chr10	103176828	103176829	A00252:305:HG52NDSX5:3:2134:17571:34053/1	60	+
chr10	103422317	103422318	A00252:305:HG52NDSX5:3:2620:9607:1313	60	-
chr10	103593600	103593601	A00252:305:HG52NDSX5:4:1165:6903:11945/1	60	+
chr10	103999199	103999200	A00252:305:HG52NDSX5:2:1406:21052:13589	60	-
chr10	104016013	104016014	A00252:305:HG52NDSX5:1:1637:12753:16157/1	60	-
chr10	104271366	104271367	A00252:305:HG52NDSX5:4:1210:13150:7952	60	-
chr10	104472164	104472165	A00252:305:HG52NDSX5:2:1555:5222:21433/1	60	-
chr10	105281031	105281032	A00252:305:HG52NDSX5:1:1560:17535:5149	60	-
chr10	105776417	105776418	A00252:305:HG52NDSX5:2:1410:19217:34272/1	60	+
chr10	106054507	106054508	A00252:305:HG52NDSX5:1:2644:11107:12649/1	60	+
chr10	106584681	106584682	A00252:305:HG52NDSX5:1:2305:20265:22185/1	60	+
chr10	106979832	106979833	A00252:305:HG52NDSX5:1:2240:10881:34867	60	-
chr10	106979834	106979835	A00252:305:HG52NDSX5:3:1173:27896:33395	60	-
chr10	108752583	108752584	A00252:305:HG52NDSX5:1:1623:4806:29168	60	-
chr10	110080839	110080840	A00252:305:HG52NDSX5:4:2123:23140:20682/1	60	+
chr10	110131047	110131048	A00252:305:HG52NDSX5:2:1343:8314:17550/1	60	+
chr10	110283517	110283518	A00252:305:HG52NDSX5:2:1221:20292:4006/1	60	+
chr10	110347008	110347009	A00252:305:HG52NDSX5:4:1268:8015:25708/1	60	+
chr10	110931934	110931935	A00252:305:HG52NDSX5:1:1204:16550:34225/1	60	+
chr10	110988326	110988327	A00252:305:HG52NDSX5:4:1640:14579:17691/1	60	-
chr10	111009112	111009113	A00252:305:HG52NDSX5:1:1448:27642:18959/1	60	+
chr10	112289006	112289007	A00252:305:HG52NDSX5:1:2655:7428:27821	60	-
chr10	112626728	112626729	A00252:305:HG52NDSX5:1:1148:7826:20337/1	60	+
chr10	113848128	113848129	A00252:305:HG52NDSX5:2:1121:24569:18584/1	60	-
chr10	114948284	114948285	A00252:305:HG52NDSX5:1:1129:5303:17910/1	60	+
chr10	114973455	114973456	A00252:305:HG52NDSX5:1:1114:15763:20807/1	60	-
chr10	115019132	115019133	A00252:305:HG52NDSX5:1:1333:5141:36699/1	60	+
chr10	115216365	115216366	A00252:305:HG52NDSX5:1:1220:21169:1297	60	+
chr10	115228948	115228949	A00252:305:HG52NDSX5:2:1211:16893:8171/1	60	+
chr10	115482730	115482731	A00252:305:HG52NDSX5:1:1661:7880:28917/1	60	+
chr10	115788103	115788104	A00252:305:HG52NDSX5:3:2436:27670:31970	60	-
chr10	116242945	116242946	A00252:305:HG52NDSX5:1:2653:32018:15765/1	60	-
chr10	118005898	118005899	A00252:305:HG52NDSX5:1:1365:26521:2644/1	60	-
chr10	118148944	118148945	A00252:305:HG52NDSX5:1:1128:6045:5572/1	60	+
chr10	118633904	118633905	A00252:305:HG52NDSX5:1:1111:8576:25332/1	60	+
chr10	119060645	119060646	A00252:305:HG52NDSX5:1:1502:1542:30311/1	60	-
chr10	119591065	119591066	A00252:305:HG52NDSX5:2:1427:27055:12305/1	60	-
chr10	119676286	119676287	A00252:305:HG52NDSX5:1:1660:28176:14810	60	-
chr10	119779113	119779114	A00252:305:HG52NDSX5:1:1204:18014:18881/1	60	+
chr10	119814553	119814554	A00252:305:HG52NDSX5:1:1209:21522:33724/1	60	+
chr10	119835682	119835683	A00252:305:HG52NDSX5:1:1119:6045:10363/1	60	+
chr10	119905379	119905380	A00252:305:HG52NDSX5:1:1544:4191:13917/1	60	-
chr10	119918349	119918350	A00252:305:HG52NDSX5:1:1234:26268:36558/1	60	+
chr10	120288506	120288507	A00252:305:HG52NDSX5:1:1260:25762:6809/1	60	+
chr10	121665939	121665940	A00252:305:HG52NDSX5:1:2270:14398:19664/1	60	+
chr10	121770729	121770730	A00252:305:HG52NDSX5:3:1373:31901:4789	60	+
chr10	121823675	121823676	A00252:305:HG52NDSX5:2:1607:7355:22905	60	+
chr10	121840025	121840026	A00252:305:HG52NDSX5:1:1559:25617:27070/1	60	+
chr10	121876172	121876173	A00252:305:HG52NDSX5:4:2576:22390:20415/1	60	+
chr10	121876887	121876888	A00252:305:HG52NDSX5:1:1271:6840:36949	60	-
chr10	121940289	121940290	A00252:305:HG52NDSX5:1:1614:14055:20478/1	60	-
chr10	122021045	122021046	A00252:305:HG52NDSX5:4:2545:32443:6950	60	+
chr10	122826877	122826878	A00252:305:HG52NDSX5:1:1361:15266:30123/1	60	-
chr10	123216195	123216196	A00252:305:HG52NDSX5:3:2106:24695:1110	60	-
chr10	124775548	124775549	A00252:305:HG52NDSX5:1:1106:22110:4648/1	60	+
chr10	124952194	124952195	A00252:305:HG52NDSX5:1:1619:12120:3161	60	-
chr10	124963083	124963084	A00252:305:HG52NDSX5:1:1561:29414:8030/1	60	-
chr10	125503025	125503026	A00252:305:HG52NDSX5:1:1426:16595:28541/1	60	+
chr10	125726509	125726510	A00252:305:HG52NDSX5:1:2449:9751:24048	60	+
chr10	125812090	125812091	A00252:305:HG52NDSX5:1:1139:18502:25708/1	60	-
chr10	127281834	127281835	A00252:305:HG52NDSX5:1:1139:8477:27258	60	-
chr10	128210658	128210659	A00252:305:HG52NDSX5:1:1428:17671:32659/1	60	-
chr10	130202942	130202943	A00252:305:HG52NDSX5:3:1309:26169:2503	60	+
chr10	130310370	130310371	A00252:305:HG52NDSX5:1:2373:8739:32597/1	60	+
chr10	130440705	130440706	A00252:305:HG52NDSX5:1:1211:10429:21465/1	60	-
chr10	130684714	130684715	A00252:305:HG52NDSX5:1:1442:28031:23140/1	60	+
chr10	131359932	131359933	A00252:305:HG52NDSX5:1:1114:23683:24032/1	60	+
chr10	131445644	131445645	A00252:305:HG52NDSX5:1:1209:19795:33708/1	60	+
chr10	133429263	133429264	A00252:305:HG52NDSX5:1:1453:15926:19586	60	-
chr10	133509276	133509277	A00252:305:HG52NDSX5:2:2334:29080:19194/1	60	-
chr10	133539391	133539392	A00252:305:HG52NDSX5:1:1311:2682:17409	60	-
chr11	227090	227091	A00252:305:HG52NDSX5:1:1527:6415:10097/1	60	+
chr11	228904	228905	A00252:305:HG52NDSX5:1:1616:3604:16908/1	60	+
chr11	232553	232554	A00252:305:HG52NDSX5:1:1270:5086:13275	60	+
chr11	319230	319231	A00252:305:HG52NDSX5:1:2512:28140:22952/1	60	+
chr11	334237	334238	A00252:305:HG52NDSX5:1:1121:11577:24862/1	60	+
chr11	341859	341860	A00252:305:HG52NDSX5:1:1169:24460:8343/1	60	+
chr11	344030	344031	A00252:305:HG52NDSX5:4:2648:19533:19914	60	-
chr11	345044	345045	A00252:305:HG52NDSX5:1:1123:5041:23062/1	60	+
chr11	351746	351747	A00252:305:HG52NDSX5:4:1161:32054:4116/1	60	-
chr11	467153	467154	A00252:305:HG52NDSX5:1:1154:21151:23218	60	-
chr11	839277	839278	A00252:305:HG52NDSX5:1:1101:14488:34726/1	60	+
chr11	1770684	1770685	A00252:305:HG52NDSX5:1:1132:17499:10942/1	60	+
chr11	3365919	3365920	A00252:305:HG52NDSX5:1:1401:8386:33144/1	60	-
chr11	3368922	3368923	A00252:305:HG52NDSX5:1:1342:7193:27289/1	60	-
chr11	3700749	3700750	A00252:305:HG52NDSX5:4:2431:16504:10160/1	60	+
chr11	3722148	3722149	A00252:305:HG52NDSX5:3:1519:10212:10160	60	-
chr11	3723502	3723503	A00252:305:HG52NDSX5:1:2167:17282:31172/1	60	+
chr11	3743926	3743927	A00252:305:HG52NDSX5:3:1567:7934:27821/1	60	-
chr11	4118157	4118158	A00252:305:HG52NDSX5:1:1129:29613:6120/1	60	-
chr11	4693210	4693211	A00252:305:HG52NDSX5:1:1173:5213:19758/1	60	-
chr11	6312916	6312917	A00252:305:HG52NDSX5:1:1412:25717:8359/1	60	-
chr11	6520821	6520822	A00252:305:HG52NDSX5:1:2603:8467:11146/1	60	+
chr11	7190690	7190691	A00252:305:HG52NDSX5:1:1111:22064:5854/1	60	-
chr11	7595986	7595987	A00252:305:HG52NDSX5:4:1673:4806:10755	60	+
chr11	9500867	9500868	A00252:305:HG52NDSX5:1:1155:1922:34632/1	60	-
chr11	9867968	9867969	A00252:305:HG52NDSX5:2:1151:32190:24956/1	60	-
chr11	9972480	9972481	A00252:305:HG52NDSX5:3:1329:13467:20682	60	+
chr11	10041846	10041847	A00252:305:HG52NDSX5:3:1268:26124:24846/1	60	+
chr11	10109299	10109300	A00252:305:HG52NDSX5:3:2325:30563:18411	60	-
chr11	10119401	10119402	A00252:305:HG52NDSX5:1:1178:12735:18161/1	60	+
chr11	10245447	10245448	A00252:305:HG52NDSX5:1:2455:13295:17566/1	60	+
chr11	10760925	10760926	A00252:305:HG52NDSX5:3:2508:16875:30279	60	-
chr11	10815541	10815542	A00252:305:HG52NDSX5:1:1566:23312:27054/1	60	+
chr11	10864024	10864025	A00252:305:HG52NDSX5:3:2634:29396:30671/1	60	+
chr11	10883358	10883359	A00252:305:HG52NDSX5:1:1474:28772:11647	60	+
chr11	11920570	11920571	A00252:305:HG52NDSX5:2:2621:17589:2738	60	-
chr11	11920572	11920573	A00252:305:HG52NDSX5:1:1455:25825:28714/1	60	-
chr11	11928246	11928247	A00252:305:HG52NDSX5:1:1111:16224:16031/1	60	+
chr11	11930874	11930875	A00252:305:HG52NDSX5:1:1406:20573:26349/1	60	-
chr11	12312697	12312698	A00252:305:HG52NDSX5:1:1169:4128:34006/1	60	-
chr11	12514641	12514642	A00252:305:HG52NDSX5:3:1139:17201:21605/1	60	+
chr11	13044510	13044511	A00252:305:HG52NDSX5:2:2330:5556:15781/1	60	-
chr11	13699413	13699414	A00252:305:HG52NDSX5:1:1103:15835:11068/1	60	+
chr11	13830454	13830455	A00252:305:HG52NDSX5:1:2235:6162:14794/1	60	-
chr11	14584826	14584827	A00252:305:HG52NDSX5:1:1118:17327:19163/1	60	+
chr11	14584828	14584829	A00252:305:HG52NDSX5:1:2315:16957:35180	60	+
chr11	14654217	14654218	A00252:305:HG52NDSX5:2:2415:14733:28166	60	-
chr11	14684641	14684642	A00252:305:HG52NDSX5:1:1233:25536:21010/1	60	+
chr11	14684642	14684643	A00252:305:HG52NDSX5:3:2152:11107:24424	60	+
chr11	14808251	14808252	A00252:305:HG52NDSX5:1:2432:29713:16407	60	-
chr11	14856148	14856149	A00252:305:HG52NDSX5:1:1361:19849:26694/1	60	+
chr11	15844584	15844585	A00252:305:HG52NDSX5:1:2369:23791:17456	60	-
chr11	15944584	15944585	A00252:305:HG52NDSX5:1:1261:16514:34225/1	60	-
chr11	17172970	17172971	A00252:305:HG52NDSX5:1:1169:4155:23406/1	60	-
chr11	17308618	17308619	A00252:305:HG52NDSX5:1:1676:24994:21136/1	60	+
chr11	17426201	17426202	A00252:305:HG52NDSX5:1:1121:1506:27054/1	60	+
chr11	17961419	17961420	A00252:305:HG52NDSX5:1:1351:11107:28432/1	60	-
chr11	19540893	19540894	A00252:305:HG52NDSX5:1:1310:15510:13917	60	+
chr11	20212836	20212837	A00252:305:HG52NDSX5:1:1145:28103:26021/1	60	+
chr11	20406997	20406998	A00252:305:HG52NDSX5:1:1178:9118:30499/1	60	-
chr11	20409323	20409324	A00252:305:HG52NDSX5:1:1106:8332:27759/1	60	-
chr11	20411383	20411384	A00252:305:HG52NDSX5:3:2159:5276:8938	60	-
chr11	21515169	21515170	A00252:305:HG52NDSX5:1:1111:19289:27289	60	+
chr11	22170517	22170518	A00252:305:HG52NDSX5:1:2507:8079:27477	60	-
chr11	22256157	22256158	A00252:305:HG52NDSX5:1:1118:23565:27211/1	60	+
chr11	23072791	23072792	A00252:305:HG52NDSX5:2:1427:24026:13260	60	+
chr11	23219852	23219853	A00252:305:HG52NDSX5:4:2473:17155:28291	60	-
chr11	23558761	23558762	A00252:305:HG52NDSX5:2:2410:25473:6464/1	60	+
chr11	24207473	24207474	A00252:305:HG52NDSX5:2:1674:11885:20760/1	60	+
chr11	25533255	25533256	A00252:305:HG52NDSX5:1:1659:20039:9236/1	60	-
chr11	25778631	25778632	A00252:305:HG52NDSX5:1:1409:14416:21543/1	60	-
chr11	27354726	27354727	A00252:305:HG52NDSX5:1:1558:3088:37059/1	60	+
chr11	27357872	27357873	A00252:305:HG52NDSX5:2:1209:6903:2613/1	60	-
chr11	27493833	27493834	A00252:305:HG52NDSX5:1:1178:9914:28119/1	60	+
chr11	28043233	28043234	A00252:305:HG52NDSX5:1:1222:7093:10708/1	60	+
chr11	28073259	28073260	A00252:305:HG52NDSX5:1:1367:15031:3004/1	60	-
chr11	28168763	28168764	A00252:305:HG52NDSX5:1:1176:3794:18490/1	60	+
chr11	28201449	28201450	A00252:305:HG52NDSX5:4:1634:18810:21668/1	60	-
chr11	28244246	28244247	A00252:305:HG52NDSX5:1:1114:7193:18302/1	60	+
chr11	28334975	28334976	A00252:305:HG52NDSX5:1:1321:9715:35790/1	60	-
chr11	29610590	29610591	A00252:305:HG52NDSX5:1:1120:17797:12085/1	60	-
chr11	29677421	29677422	A00252:305:HG52NDSX5:1:1350:10149:10363	60	+
chr11	30248868	30248869	A00252:305:HG52NDSX5:1:1111:11252:4852/1	60	-
chr11	30331922	30331923	A00252:305:HG52NDSX5:1:1304:5122:32409/1	60	-
chr11	30687865	30687866	A00252:305:HG52NDSX5:1:1116:13422:11240	60	-
chr11	31634233	31634234	A00252:305:HG52NDSX5:1:1652:8549:29637	60	-
chr11	31637730	31637731	A00252:305:HG52NDSX5:1:1318:13160:35430/1	60	-
chr11	31650568	31650569	A00252:305:HG52NDSX5:1:1306:3703:7373/1	60	+
chr11	31663083	31663084	A00252:305:HG52NDSX5:1:1675:14308:32972/1	60	-
chr11	32024054	32024055	A00252:305:HG52NDSX5:1:1136:16938:10191/1	60	-
chr11	32454064	32454065	A00252:305:HG52NDSX5:1:1375:7817:28682	60	+
chr11	32850469	32850470	A00252:305:HG52NDSX5:1:1218:13955:22060/1	60	+
chr11	33111821	33111822	A00252:305:HG52NDSX5:1:1118:13982:29089/1	60	+
chr11	33125044	33125045	A00252:305:HG52NDSX5:1:1101:29080:33066/1	60	+
chr11	33188183	33188184	A00252:305:HG52NDSX5:1:1514:5493:18302/1	60	+
chr11	33348523	33348524	A00252:305:HG52NDSX5:1:1362:20916:35587/1	60	+
chr11	33710993	33710994	A00252:305:HG52NDSX5:1:1412:6668:28573/1	60	-
chr11	34031832	34031833	A00252:305:HG52NDSX5:1:1151:12310:35462/1	60	+
chr11	34102543	34102544	A00252:305:HG52NDSX5:3:1258:3965:30686	60	-
chr11	34933029	34933030	A00252:305:HG52NDSX5:2:1620:14452:19038/1	60	+
chr11	34943046	34943047	A00252:305:HG52NDSX5:3:2301:11532:18646	60	-
chr11	34945874	34945875	A00252:305:HG52NDSX5:1:1333:16586:33661/1	60	+
chr11	34971256	34971257	A00252:305:HG52NDSX5:1:1609:30789:17895	60	-
chr11	34976516	34976517	A00252:305:HG52NDSX5:3:1140:25111:27258/1	60	-
chr11	34986331	34986332	A00252:305:HG52NDSX5:1:1355:29396:13510/1	60	+
chr11	35447203	35447204	A00252:305:HG52NDSX5:2:2218:8775:28557/1	60	-
chr11	35714118	35714119	A00252:305:HG52NDSX5:2:1452:29731:9612/1	60	+
chr11	36358897	36358898	A00252:305:HG52NDSX5:1:1364:25147:2143/1	60	+
chr11	36600465	36600466	A00252:305:HG52NDSX5:1:1120:14253:3568/1	60	+
chr11	37843275	37843276	A00252:305:HG52NDSX5:1:1573:19117:35321/1	60	+
chr11	38010149	38010150	A00252:305:HG52NDSX5:1:1137:7473:32346/1	60	+
chr11	38062666	38062667	A00252:305:HG52NDSX5:1:2254:11740:5384/1	60	-
chr11	38127479	38127480	A00252:305:HG52NDSX5:1:1610:7093:12336/1	60	-
chr11	38706158	38706159	A00252:305:HG52NDSX5:4:1369:4526:20165/1	60	-
chr11	38905092	38905093	A00252:305:HG52NDSX5:2:1311:2691:6997/1	60	+
chr11	38930626	38930627	A00252:305:HG52NDSX5:1:1605:6677:31375/1	60	+
chr11	41477341	41477342	A00252:305:HG52NDSX5:2:1518:28239:34929/1	60	-
chr11	43060257	43060258	A00252:305:HG52NDSX5:3:1278:14163:11115	60	-
chr11	43071370	43071371	A00252:305:HG52NDSX5:4:1245:6072:16799/1	60	+
chr11	43380528	43380529	A00252:305:HG52NDSX5:1:1335:9905:26287/1	60	-
chr11	43463270	43463271	A00252:305:HG52NDSX5:1:1126:14733:9533/1	60	-
chr11	43827067	43827068	A00252:305:HG52NDSX5:2:1475:15338:2033	60	-
chr11	43863335	43863336	A00252:305:HG52NDSX5:4:1478:16034:33708/1	60	-
chr11	44592929	44592930	A00252:305:HG52NDSX5:1:1173:13982:13338/1	60	-
chr11	45888926	45888927	A00252:305:HG52NDSX5:2:2319:17852:29716	60	+
chr11	45975642	45975643	A00252:305:HG52NDSX5:1:1164:4182:10238/1	60	+
chr11	46004012	46004013	A00252:305:HG52NDSX5:1:2550:22652:3740/1	60	-
chr11	46033911	46033912	A00252:305:HG52NDSX5:1:2422:31078:9251/1	60	-
chr11	46081380	46081381	A00252:305:HG52NDSX5:1:1123:24623:19022/1	60	+
chr11	46350838	46350839	A00252:305:HG52NDSX5:1:1675:5222:7467	60	-
chr11	46768900	46768901	A00252:305:HG52NDSX5:3:2152:23312:16626	60	-
chr11	46768901	46768902	A00252:305:HG52NDSX5:1:1519:5132:19742	60	-
chr11	46787658	46787659	A00252:305:HG52NDSX5:2:1640:30436:25175/1	60	-
chr11	46814918	46814919	A00252:305:HG52NDSX5:1:1138:2202:12070/1	60	+
chr11	46820279	46820280	A00252:305:HG52NDSX5:1:1117:9552:2754/1	60	-
chr11	46966126	46966127	A00252:305:HG52NDSX5:1:1377:28022:34804/1	60	+
chr11	47043164	47043165	A00252:305:HG52NDSX5:1:2330:5132:23688	60	-
chr11	47066165	47066166	A00252:305:HG52NDSX5:1:1212:17933:14638/1	60	-
chr11	47117556	47117557	A00252:305:HG52NDSX5:2:1559:23574:14356/1	60	-
chr11	47500572	47500573	A00252:305:HG52NDSX5:1:1215:5023:35994/1	60	+
chr11	47624309	47624310	A00252:305:HG52NDSX5:1:1262:6858:17347/1	60	+
chr11	48491168	48491169	A00252:305:HG52NDSX5:1:1154:18557:11083/1	60	-
chr11	48980066	48980067	A00252:305:HG52NDSX5:3:2265:32850:20181	60	-
chr11	50147716	50147717	A00252:305:HG52NDSX5:1:2553:20175:24596	60	-
chr11	50624307	50624308	A00252:305:HG52NDSX5:1:1324:9010:1626/1	60	+
chr11	56449980	56449981	A00252:305:HG52NDSX5:1:1605:9489:12289/1	60	+
chr11	56598217	56598218	A00252:305:HG52NDSX5:1:1216:6542:26725/1	60	+
chr11	56625468	56625469	A00252:305:HG52NDSX5:1:1410:16369:34287/1	60	-
chr11	57422025	57422026	A00252:305:HG52NDSX5:1:1254:13458:7764/1	60	-
chr11	58252944	58252945	A00252:305:HG52NDSX5:4:1217:2184:25347/1	60	-
chr11	58611639	58611640	A00252:305:HG52NDSX5:1:1337:5484:36793/1	60	+
chr11	58912168	58912169	A00252:305:HG52NDSX5:1:1305:18819:32518/1	60	+
chr11	59021610	59021611	A00252:305:HG52NDSX5:2:1551:29541:31641	60	+
chr11	59202169	59202170	A00252:305:HG52NDSX5:4:1432:31665:35415/1	60	+
chr11	59556422	59556423	A00252:305:HG52NDSX5:1:1674:12463:18881/1	60	+
chr11	59556424	59556425	A00252:305:HG52NDSX5:1:1131:10294:2378/1	60	+
chr11	59560408	59560409	A00252:305:HG52NDSX5:3:2638:15212:6887/1	60	-
chr11	59644940	59644941	A00252:305:HG52NDSX5:2:1652:2510:9345/1	60	-
chr11	59649158	59649159	A00252:305:HG52NDSX5:1:1174:30960:21230	60	+
chr11	59813754	59813755	A00252:305:HG52NDSX5:4:1225:25581:13009	60	+
chr11	61426889	61426890	A00252:305:HG52NDSX5:1:1119:11921:32784/1	60	-
chr11	61434926	61434927	A00252:305:HG52NDSX5:3:2371:19226:3787/1	60	-
chr11	61448161	61448162	A00252:305:HG52NDSX5:1:1357:26756:33990/1	60	-
chr11	61821437	61821438	A00252:305:HG52NDSX5:1:1121:24306:20697/1	60	-
chr11	61823502	61823503	A00252:305:HG52NDSX5:1:1250:25220:5838/1	60	-
chr11	62133755	62133756	A00252:305:HG52NDSX5:3:2571:13440:35133/1	60	-
chr11	62333364	62333365	A00252:305:HG52NDSX5:3:1208:11677:8437	60	-
chr11	62358426	62358427	A00252:305:HG52NDSX5:4:1113:27688:23891/1	60	-
chr11	62362135	62362136	A00252:305:HG52NDSX5:1:1222:17137:12759/1	60	+
chr11	62362828	62362829	A00252:305:HG52NDSX5:3:1212:9290:10598/1	60	-
chr11	62362830	62362831	A00252:305:HG52NDSX5:1:1116:30508:8672	60	-
chr11	62368926	62368927	A00252:305:HG52NDSX5:3:2419:18439:21089	60	-
chr11	62558132	62558133	A00252:305:HG52NDSX5:1:1502:17879:1955/1	60	+
chr11	62560740	62560741	A00252:305:HG52NDSX5:3:1158:1678:29356/1	60	+
chr11	62568462	62568463	A00252:305:HG52NDSX5:1:1472:12924:25347/1	60	+
chr11	62571144	62571145	A00252:305:HG52NDSX5:2:1168:9896:25488	60	-
chr11	62579464	62579465	A00252:305:HG52NDSX5:2:2369:4065:31829	60	+
chr11	62637522	62637523	A00252:305:HG52NDSX5:1:1405:1515:13761/1	60	+
chr11	62643961	62643962	A00252:305:HG52NDSX5:1:1545:17580:16658/1	60	+
chr11	62662783	62662784	A00252:305:HG52NDSX5:1:1438:28818:22717/1	60	+
chr11	62667820	62667821	A00252:305:HG52NDSX5:1:1334:10339:25441	60	-
chr11	62692042	62692043	A00252:305:HG52NDSX5:1:2217:24641:10848/1	60	-
chr11	62699914	62699915	A00252:305:HG52NDSX5:1:1535:6795:9126	60	+
chr11	62717192	62717193	A00252:305:HG52NDSX5:2:1363:24957:1219/1	60	-
chr11	62734765	62734766	A00252:305:HG52NDSX5:1:1138:13684:8719/1	60	+
chr11	62742615	62742616	A00252:305:HG52NDSX5:2:1133:10691:23265	60	-
chr11	62817370	62817371	A00252:305:HG52NDSX5:1:1646:29767:28213/1	60	+
chr11	62817948	62817949	A00252:305:HG52NDSX5:2:1419:16975:28604	60	-
chr11	62818008	62818009	A00252:305:HG52NDSX5:1:1172:4698:16736/1	60	-
chr11	62819716	62819717	A00252:305:HG52NDSX5:2:1133:11822:16642/1	60	+
chr11	62819819	62819820	A00252:305:HG52NDSX5:4:1126:14461:14638/1	60	+
chr11	62859559	62859560	A00252:305:HG52NDSX5:1:2640:10339:24721/1	60	+
chr11	62872728	62872729	A00252:305:HG52NDSX5:1:1145:13919:2926/1	60	+
chr11	62872729	62872730	A00252:305:HG52NDSX5:1:1255:11704:30217/1	60	+
chr11	62883457	62883458	A00252:305:HG52NDSX5:1:1148:21450:3505/1	60	+
chr11	63317041	63317042	A00252:305:HG52NDSX5:3:2406:10366:1532	60	-
chr11	63517237	63517238	A00252:305:HG52NDSX5:1:1104:6415:4147/1	60	+
chr11	63556142	63556143	A00252:305:HG52NDSX5:4:2506:4607:13667/1	60	-
chr11	63575762	63575763	A00252:305:HG52NDSX5:3:2450:28420:27727	60	-
chr11	63586909	63586910	A00252:305:HG52NDSX5:2:2369:28818:20556	60	+
chr11	63638209	63638210	A00252:305:HG52NDSX5:1:1350:28619:6183/1	60	-
chr11	63641038	63641039	A00252:305:HG52NDSX5:2:1423:21712:21433/1	60	-
chr11	63644196	63644197	A00252:305:HG52NDSX5:3:1156:9136:19445/1	60	-
chr11	63649943	63649944	A00252:305:HG52NDSX5:1:1144:20166:32409/1	60	-
chr11	63650188	63650189	A00252:305:HG52NDSX5:3:2322:6289:9972/1	60	-
chr11	63653103	63653104	A00252:305:HG52NDSX5:3:1317:26124:25191	60	-
chr11	63655970	63655971	A00252:305:HG52NDSX5:3:1634:3215:17581/1	60	-
chr11	63693595	63693596	A00252:305:HG52NDSX5:3:1576:6289:13448	60	-
chr11	63700231	63700232	A00252:305:HG52NDSX5:1:1227:4679:26725/1	60	-
chr11	63707755	63707756	A00252:305:HG52NDSX5:1:1103:29903:31986	60	+
chr11	63722180	63722181	A00252:305:HG52NDSX5:1:1111:5575:32221/1	60	+
chr11	63730697	63730698	A00252:305:HG52NDSX5:1:1103:22137:33505/1	60	+
chr11	63753519	63753520	A00252:305:HG52NDSX5:1:2638:30671:27962/1	60	+
chr11	63848986	63848987	A00252:305:HG52NDSX5:1:1312:13476:13213/1	60	+
chr11	63850730	63850731	A00252:305:HG52NDSX5:1:1255:15709:31109/1	60	+
chr11	63851550	63851551	A00252:305:HG52NDSX5:4:2355:10547:14246	60	+
chr11	63851551	63851552	A00252:305:HG52NDSX5:2:1474:23836:20917	60	+
chr11	63852133	63852134	A00252:305:HG52NDSX5:3:2242:11831:30467/1	60	+
chr11	63852749	63852750	A00252:305:HG52NDSX5:4:2243:17255:21073/1	60	-
chr11	63857127	63857128	A00252:305:HG52NDSX5:1:1132:9914:7795/1	60	+
chr11	63859043	63859044	A00252:305:HG52NDSX5:1:1473:25644:24706/1	60	-
chr11	64188992	64188993	A00252:305:HG52NDSX5:2:1304:3821:8672/1	60	+
chr11	64189750	64189751	A00252:305:HG52NDSX5:1:1511:3125:35180	60	+
chr11	64189797	64189798	A00252:305:HG52NDSX5:3:2415:11831:13056	60	-
chr11	64190787	64190788	A00252:305:HG52NDSX5:1:2547:12002:20650/1	60	+
chr11	64190789	64190790	A00252:305:HG52NDSX5:3:2675:2067:13182	60	+
chr11	64191208	64191209	A00252:305:HG52NDSX5:1:2138:25970:33692/1	60	+
chr11	64191987	64191988	A00252:305:HG52NDSX5:1:1142:5683:11209/1	60	+
chr11	64198601	64198602	A00252:305:HG52NDSX5:1:1423:12608:22482/1	60	+
chr11	64200952	64200953	A00252:305:HG52NDSX5:2:1644:32235:4053	60	+
chr11	64220193	64220194	A00252:305:HG52NDSX5:1:1102:17987:13103/1	60	+
chr11	64639824	64639825	A00252:305:HG52NDSX5:1:1169:15465:8985/1	60	+
chr11	64762529	64762530	A00252:305:HG52NDSX5:3:2133:16152:18693/1	60	-
chr11	64762531	64762532	A00252:305:HG52NDSX5:2:1648:25572:32377/1	60	-
chr11	64770858	64770859	A00252:305:HG52NDSX5:1:1318:5249:12774/1	60	+
chr11	64771561	64771562	A00252:305:HG52NDSX5:2:1271:4110:30624/1	60	+
chr11	64772606	64772607	A00252:305:HG52NDSX5:1:1403:24297:6715/1	60	-
chr11	64773981	64773982	A00252:305:HG52NDSX5:1:1348:6244:34851/1	60	+
chr11	64774988	64774989	A00252:305:HG52NDSX5:4:1547:9426:36511	60	-
chr11	64775793	64775794	A00252:305:HG52NDSX5:1:1372:2193:18599/1	60	-
chr11	64857400	64857401	A00252:305:HG52NDSX5:2:1221:18620:11412	60	-
chr11	64861640	64861641	A00252:305:HG52NDSX5:1:1150:17725:6167	60	+
chr11	64873051	64873052	A00252:305:HG52NDSX5:1:1102:5990:30154/1	60	-
chr11	65076261	65076262	A00252:305:HG52NDSX5:1:1140:19524:2080/1	60	-
chr11	65100342	65100343	A00252:305:HG52NDSX5:1:1160:18430:5259/1	60	-
chr11	65102226	65102227	A00252:305:HG52NDSX5:2:2219:13349:19194	60	-
chr11	65192059	65192060	A00252:305:HG52NDSX5:4:2322:23728:9799	60	-
chr11	65195145	65195146	A00252:305:HG52NDSX5:4:1511:28845:29465	60	+
chr11	65196028	65196029	A00252:305:HG52NDSX5:1:1435:21151:14982/1	60	+
chr11	65196041	65196042	A00252:305:HG52NDSX5:1:1339:2745:6684/1	60	+
chr11	65199216	65199217	A00252:305:HG52NDSX5:1:2306:6876:10989	60	+
chr11	65199641	65199642	A00252:305:HG52NDSX5:1:1259:7717:4335/1	60	+
chr11	65266428	65266429	A00252:305:HG52NDSX5:1:1434:13033:8813	60	+
chr11	65270023	65270024	A00252:305:HG52NDSX5:3:2359:32000:8187/1	60	+
chr11	65273465	65273466	A00252:305:HG52NDSX5:1:1521:30156:5744	60	-
chr11	65274305	65274306	A00252:305:HG52NDSX5:2:2668:2908:27352	60	-
chr11	65276383	65276384	A00252:305:HG52NDSX5:1:1250:18584:34303	60	-
chr11	65278519	65278520	A00252:305:HG52NDSX5:4:1329:9118:15374	60	-
chr11	65280048	65280049	A00252:305:HG52NDSX5:1:1351:8594:23015/1	60	+
chr11	65424697	65424698	A00252:305:HG52NDSX5:1:2203:16911:37012	60	-
chr11	65428422	65428423	A00252:305:HG52NDSX5:1:1147:24270:1344/1	60	-
chr11	65429197	65429198	A00252:305:HG52NDSX5:1:2167:26802:18035/1	60	-
chr11	65430034	65430035	A00252:305:HG52NDSX5:2:2124:27208:1078	60	-
chr11	65435120	65435121	A00252:305:HG52NDSX5:3:1462:1118:23907/1	60	-
chr11	65436142	65436143	A00252:305:HG52NDSX5:1:1213:23366:2534/1	60	+
chr11	65436666	65436667	A00252:305:HG52NDSX5:2:1518:30472:16438/1	60	-
chr11	65475862	65475863	A00252:305:HG52NDSX5:3:1372:12228:17253	60	-
chr11	65529027	65529028	A00252:305:HG52NDSX5:1:2456:18213:5729/1	60	-
chr11	65585845	65585846	A00252:305:HG52NDSX5:1:1139:14036:11866/1	60	+
chr11	65605042	65605043	A00252:305:HG52NDSX5:4:2217:17716:21684/1	60	-
chr11	65618038	65618039	A00252:305:HG52NDSX5:2:1178:3269:7310	60	-
chr11	65652008	65652009	A00252:305:HG52NDSX5:4:2268:22363:14450	60	-
chr11	65666159	65666160	A00252:305:HG52NDSX5:1:1159:19877:36041/1	60	-
chr11	65840118	65840119	A00252:305:HG52NDSX5:3:2335:32172:5071/1	60	-
chr11	65865118	65865119	A00252:305:HG52NDSX5:2:1266:12861:34413/1	60	-
chr11	65865120	65865121	A00252:305:HG52NDSX5:1:1117:17436:5259/1	60	-
chr11	65970091	65970092	A00252:305:HG52NDSX5:1:1121:15040:1611/1	60	+
chr11	65975386	65975387	A00252:305:HG52NDSX5:1:1611:6623:20666	60	+
chr11	65996785	65996786	A00252:305:HG52NDSX5:1:1557:1045:22874/1	60	+
chr11	66057588	66057589	A00252:305:HG52NDSX5:2:1478:9579:34397	60	-
chr11	66060377	66060378	A00252:305:HG52NDSX5:1:1219:20446:3302/1	60	-
chr11	66062921	66062922	A00252:305:HG52NDSX5:1:1140:20473:15123/1	60	+
chr11	66064884	66064885	A00252:305:HG52NDSX5:1:1666:28745:26224	60	-
chr11	66116131	66116132	A00252:305:HG52NDSX5:1:1139:6632:7936	60	-
chr11	66116316	66116317	A00252:305:HG52NDSX5:3:1310:16441:25081/1	60	-
chr11	66125285	66125286	A00252:305:HG52NDSX5:2:2446:32868:1986	60	-
chr11	66125287	66125288	A00252:305:HG52NDSX5:1:1133:11668:24455	60	-
chr11	66148498	66148499	A00252:305:HG52NDSX5:1:1109:13467:12007/1	60	+
chr11	66155633	66155634	A00252:305:HG52NDSX5:3:2118:28330:5713	60	-
chr11	66198802	66198803	A00252:305:HG52NDSX5:2:2506:13819:9486/1	60	+
chr11	66275745	66275746	A00252:305:HG52NDSX5:2:2456:8820:10755	60	-
chr11	66355023	66355024	A00252:305:HG52NDSX5:4:1142:9887:33176	60	+
chr11	66355390	66355391	A00252:305:HG52NDSX5:1:1404:27579:22232/1	60	-
chr11	66434418	66434419	A00252:305:HG52NDSX5:4:2305:2338:33098/1	60	-
chr11	66495978	66495979	A00252:305:HG52NDSX5:1:1148:29261:4914/1	60	+
chr11	66513521	66513522	A00252:305:HG52NDSX5:1:1103:17942:17973/1	60	-
chr11	66576996	66576997	A00252:305:HG52NDSX5:3:1141:32886:5995	60	+
chr11	66600687	66600688	A00252:305:HG52NDSX5:1:1113:12283:1063/1	60	-
chr11	66646571	66646572	A00252:305:HG52NDSX5:1:1341:23321:27696/1	60	-
chr11	66659472	66659473	A00252:305:HG52NDSX5:1:1125:7419:9298/1	60	+
chr11	66659473	66659474	A00252:305:HG52NDSX5:3:2152:3269:21277	60	+
chr11	66667349	66667350	A00252:305:HG52NDSX5:1:1105:10818:13244/1	60	+
chr11	66672153	66672154	A00252:305:HG52NDSX5:1:2221:19298:32816/1	60	-
chr11	66759737	66759738	A00252:305:HG52NDSX5:3:1140:17743:36918/1	60	+
chr11	66761900	66761901	A00252:305:HG52NDSX5:2:1159:7753:24815	60	+
chr11	66764525	66764526	A00252:305:HG52NDSX5:1:2669:10691:8985	60	+
chr11	66776061	66776062	A00252:305:HG52NDSX5:1:1152:11008:25441	60	-
chr11	66788059	66788060	A00252:305:HG52NDSX5:1:1225:14669:31250/1	60	-
chr11	66793869	66793870	A00252:305:HG52NDSX5:1:2143:20591:12696	60	-
chr11	66802836	66802837	A00252:305:HG52NDSX5:4:1519:29297:9486	60	-
chr11	67133066	67133067	A00252:305:HG52NDSX5:1:1467:6108:10410/1	60	-
chr11	67145825	67145826	A00252:305:HG52NDSX5:1:2363:10465:1110/1	60	-
chr11	67159669	67159670	A00252:305:HG52NDSX5:1:1130:3875:11710	60	+
chr11	67172481	67172482	A00252:305:HG52NDSX5:1:1567:5810:22921/1	60	-
chr11	67180762	67180763	A00252:305:HG52NDSX5:1:1472:15528:27633/1	60	-
chr11	67187163	67187164	A00252:305:HG52NDSX5:1:1171:13666:21715/1	60	+
chr11	67189207	67189208	A00252:305:HG52NDSX5:1:1341:15872:2519/1	60	-
chr11	67194493	67194494	A00252:305:HG52NDSX5:1:1464:10782:4006/1	60	-
chr11	67207135	67207136	A00252:305:HG52NDSX5:2:1324:7726:6449/1	60	-
chr11	67209828	67209829	A00252:305:HG52NDSX5:1:1212:24225:2362/1	60	+
chr11	67216065	67216066	A00252:305:HG52NDSX5:1:1348:7735:8876/1	60	+
chr11	67230828	67230829	A00252:305:HG52NDSX5:1:2138:19416:12633	60	-
chr11	67233628	67233629	A00252:305:HG52NDSX5:3:2205:22019:1266	60	+
chr11	67248500	67248501	A00252:305:HG52NDSX5:1:1222:7419:14716/1	60	+
chr11	67251233	67251234	A00252:305:HG52NDSX5:1:1510:21169:29669/1	60	-
chr11	67393650	67393651	A00252:305:HG52NDSX5:1:1127:27163:21198	60	-
chr11	67396731	67396732	A00252:305:HG52NDSX5:3:2230:3775:23938	60	+
chr11	67427324	67427325	A00252:305:HG52NDSX5:1:1444:19000:3239/1	60	-
chr11	67596020	67596021	A00252:305:HG52NDSX5:3:1444:18141:28682/1	60	+
chr11	67688132	67688133	A00252:305:HG52NDSX5:1:2550:8947:22216/1	60	+
chr11	68085253	68085254	A00252:305:HG52NDSX5:1:1370:4481:4836/1	60	-
chr11	68093279	68093280	A00252:305:HG52NDSX5:1:1153:19090:33990	60	+
chr11	68110578	68110579	A00252:305:HG52NDSX5:1:1222:8260:10535/1	60	+
chr11	68112256	68112257	A00252:305:HG52NDSX5:2:1147:15664:31782/1	60	-
chr11	68172821	68172822	A00252:305:HG52NDSX5:2:2655:13973:27915	60	-
chr11	68177889	68177890	A00252:305:HG52NDSX5:1:1132:5891:31422/1	60	+
chr11	68184150	68184151	A00252:305:HG52NDSX5:2:1344:29252:25034/1	60	-
chr11	68189361	68189362	A00252:305:HG52NDSX5:1:1120:25825:3505/1	60	-
chr11	68482316	68482317	A00252:305:HG52NDSX5:1:1534:21070:15530/1	60	+
chr11	68483148	68483149	A00252:305:HG52NDSX5:2:2116:9127:29512/1	60	+
chr11	68488871	68488872	A00252:305:HG52NDSX5:1:1241:26304:26099/1	60	+
chr11	68488873	68488874	A00252:305:HG52NDSX5:4:1668:28655:8375	60	+
chr11	68500217	68500218	A00252:305:HG52NDSX5:2:2549:11586:20400	60	+
chr11	68508626	68508627	A00252:305:HG52NDSX5:1:1315:11740:24392/1	60	+
chr11	68527871	68527872	A00252:305:HG52NDSX5:1:1101:3893:25207/1	60	-
chr11	68544840	68544841	A00252:305:HG52NDSX5:1:1251:5059:8469/1	60	-
chr11	68794322	68794323	A00252:305:HG52NDSX5:1:1422:21884:7106	60	-
chr11	68917828	68917829	A00252:305:HG52NDSX5:1:1128:9362:13448/1	60	-
chr11	68918187	68918188	A00252:305:HG52NDSX5:2:1374:8703:19382/1	60	-
chr11	69618844	69618845	A00252:305:HG52NDSX5:1:2132:5475:33458	60	-
chr11	70307634	70307635	A00252:305:HG52NDSX5:3:1102:1642:34929	60	-
chr11	70327375	70327376	A00252:305:HG52NDSX5:1:1173:3125:3646/1	60	-
chr11	71151102	71151103	A00252:305:HG52NDSX5:1:1103:27778:18568	60	-
chr11	71824201	71824202	A00252:305:HG52NDSX5:1:1346:7265:21559/1	60	-
chr11	71881670	71881671	A00252:305:HG52NDSX5:1:1146:12463:29528/1	60	+
chr11	71883645	71883646	A00252:305:HG52NDSX5:2:1173:25183:24784/1	60	+
chr11	71887279	71887280	A00252:305:HG52NDSX5:2:1261:17707:26083/1	60	-
chr11	71887285	71887286	A00252:305:HG52NDSX5:2:1208:2121:9204/1	60	-
chr11	71978385	71978386	A00252:305:HG52NDSX5:1:1115:6967:35164/1	60	+
chr11	71985621	71985622	A00252:305:HG52NDSX5:1:1123:13367:12493/1	60	+
chr11	72048349	72048350	A00252:305:HG52NDSX5:1:1338:6858:31782/1	60	-
chr11	72061535	72061536	A00252:305:HG52NDSX5:3:2665:27859:22341	60	-
chr11	72386443	72386444	A00252:305:HG52NDSX5:3:2301:14525:31313/1	60	+
chr11	72386522	72386523	A00252:305:HG52NDSX5:4:1477:20048:5494	60	-
chr11	72719273	72719274	A00252:305:HG52NDSX5:1:1418:2338:21230/1	60	+
chr11	72872607	72872608	A00252:305:HG52NDSX5:2:1351:27525:32127/1	60	+
chr11	72872802	72872803	A00252:305:HG52NDSX5:1:1130:8070:15154/1	60	+
chr11	72931741	72931742	A00252:305:HG52NDSX5:3:1616:24505:31594	60	+
chr11	72975967	72975968	A00252:305:HG52NDSX5:1:1148:4761:36104/1	60	-
chr11	72981972	72981973	A00252:305:HG52NDSX5:4:1129:8458:23594	60	-
chr11	72983557	72983558	A00252:305:HG52NDSX5:1:1154:16685:36746/1	60	-
chr11	72985829	72985830	A00252:305:HG52NDSX5:2:1130:10737:15483/1	60	-
chr11	73000765	73000766	A00252:305:HG52NDSX5:1:1334:25870:10254/1	60	+
chr11	73002198	73002199	A00252:305:HG52NDSX5:1:1257:14552:20776/1	60	+
chr11	73034759	73034760	A00252:305:HG52NDSX5:2:1375:2103:32095/1	60	-
chr11	73036247	73036248	A00252:305:HG52NDSX5:1:1106:25599:7122	60	+
chr11	73151737	73151738	A00252:305:HG52NDSX5:1:1274:10131:13275/1	60	+
chr11	73422528	73422529	A00252:305:HG52NDSX5:1:1370:27787:14481/1	60	+
[truncated: 9,424 more rows]
