# Supplementary material for: HIV-1 capsid stability enables inositol phosphate-independent infection of target cells and promotes integration into genes
Source: PLoS Pathog. 2023 Jun 2;19(6):e1011423. doi: 10.1371/journal.ppat.1011423 (PMC10266667; doi:10.1371/journal.ppat.1011423)
Supplement: S3 Data — (TAR.GZ) [file ppat.1011423.s014.tar.gz › IPPK_KO/CA_T200I/Unique_hg38_integration_sites/9055-GS-0006.bed]

chr1	812389	812390	A00252:305:HG52NDSX5:4:2132:15013:14998	60	-
chr1	831561	831562	A00252:305:HG52NDSX5:2:1441:23574:33802	60	-
chr1	1095199	1095200	A00252:305:HG52NDSX5:1:1250:14651:6981/1	60	+
chr1	1109804	1109805	A00252:305:HG52NDSX5:1:2376:24885:32972	60	-
chr1	1263803	1263804	A00252:305:HG52NDSX5:1:1103:13286:32581/1	60	+
chr1	1270990	1270991	A00252:305:HG52NDSX5:1:1260:24044:35963	60	+
chr1	1313670	1313671	A00252:305:HG52NDSX5:2:1117:19985:30686	60	-
chr1	1320568	1320569	A00252:305:HG52NDSX5:1:1132:20925:10238/1	60	-
chr1	1339078	1339079	A00252:305:HG52NDSX5:1:1355:24171:7059	60	-
chr1	1387307	1387308	A00252:305:HG52NDSX5:2:1275:29161:4241	60	-
chr1	1387786	1387787	A00252:305:HG52NDSX5:1:1112:23258:23046/1	60	+
chr1	1390910	1390911	A00252:305:HG52NDSX5:1:1158:21016:20165/1	60	+
chr1	1391344	1391345	A00252:305:HG52NDSX5:1:1103:18096:13823/1	60	+
chr1	1395494	1395495	A00252:305:HG52NDSX5:3:1435:2645:3035	60	+
chr1	1397117	1397118	A00252:305:HG52NDSX5:4:1546:21025:33677	60	+
chr1	1401834	1401835	A00252:305:HG52NDSX5:2:2555:25527:6934	60	-
chr1	1403724	1403725	A00252:305:HG52NDSX5:1:1245:18973:31156/1	60	+
chr1	1408432	1408433	A00252:305:HG52NDSX5:1:1123:26051:1611/1	60	+
chr1	1476207	1476208	A00252:305:HG52NDSX5:1:1173:8594:17722	60	-
chr1	1530412	1530413	A00252:305:HG52NDSX5:1:1101:27462:18834/1	60	+
chr1	1558079	1558080	A00252:305:HG52NDSX5:1:1102:11270:15781/1	60	+
chr1	1668912	1668913	A00252:305:HG52NDSX5:1:2645:14597:30467/1	60	+
chr1	1669027	1669028	A00252:305:HG52NDSX5:1:1119:19199:22341/1	60	+
chr1	1671951	1671952	A00252:305:HG52NDSX5:1:1249:25825:21543/1	60	+
chr1	1687334	1687335	A00252:305:HG52NDSX5:2:1638:16098:2253	60	+
chr1	1713587	1713588	A00252:305:HG52NDSX5:2:1244:24487:23484	60	-
chr1	1766508	1766509	A00252:305:HG52NDSX5:1:2363:6334:8766/1	60	-
chr1	1780456	1780457	A00252:305:HG52NDSX5:4:1436:25988:28025	60	+
chr1	1800388	1800389	A00252:305:HG52NDSX5:1:2263:7048:6370/1	60	+
chr1	1806741	1806742	A00252:305:HG52NDSX5:1:1123:11614:23202/1	60	+
chr1	1816347	1816348	A00252:305:HG52NDSX5:1:1272:24279:27571/1	60	+
chr1	1819580	1819581	A00252:305:HG52NDSX5:4:1262:8594:14121/1	60	-
chr1	1823284	1823285	A00252:305:HG52NDSX5:1:1434:3468:31422/1	60	+
chr1	1823939	1823940	A00252:305:HG52NDSX5:3:1420:16007:32659	60	-
chr1	1827627	1827628	A00252:305:HG52NDSX5:1:1577:7898:10817/1	60	+
chr1	1839219	1839220	A00252:305:HG52NDSX5:3:2342:14751:36307	60	-
chr1	1839961	1839962	A00252:305:HG52NDSX5:1:1115:10818:29309/1	60	+
chr1	1844309	1844310	A00252:305:HG52NDSX5:1:1202:6388:35759/1	60	+
chr1	1844564	1844565	A00252:305:HG52NDSX5:1:1341:9118:30686/1	60	+
chr1	1883027	1883028	A00252:305:HG52NDSX5:1:1107:10700:35587/1	60	-
chr1	2394584	2394585	A00252:305:HG52NDSX5:1:2126:8675:14293	60	+
chr1	2397109	2397110	A00252:305:HG52NDSX5:3:2257:5195:14622	60	-
chr1	3847874	3847875	A00252:305:HG52NDSX5:1:1415:9191:11584/1	60	-
chr1	4253884	4253885	A00252:305:HG52NDSX5:1:1115:17879:33207/1	60	+
chr1	4382227	4382228	A00252:305:HG52NDSX5:3:2432:16188:27586	60	+
chr1	4864535	4864536	A00252:305:HG52NDSX5:2:1137:10312:2848	60	+
chr1	5912699	5912700	A00252:305:HG52NDSX5:2:1505:1298:10567	60	+
chr1	5912701	5912702	A00252:305:HG52NDSX5:1:1124:13150:23234/1	60	+
chr1	5912705	5912706	A00252:305:HG52NDSX5:1:1446:30996:9987/1	60	+
chr1	5971889	5971890	A00252:305:HG52NDSX5:1:1225:19325:27759/1	60	+
chr1	6915187	6915188	A00252:305:HG52NDSX5:1:1326:19235:31203/1	60	-
chr1	8241843	8241844	A00252:305:HG52NDSX5:1:1641:28031:23296/1	60	+
chr1	8408615	8408616	A00252:305:HG52NDSX5:1:1173:6253:1016/1	60	+
chr1	8491973	8491974	A00252:305:HG52NDSX5:1:1232:8006:3552	60	+
chr1	8493117	8493118	A00252:305:HG52NDSX5:1:1450:10511:27242	60	+
chr1	8576142	8576143	A00252:305:HG52NDSX5:1:2527:7563:15937	60	-
chr1	8637971	8637972	A00252:305:HG52NDSX5:1:1407:9408:31219/1	60	+
chr1	8640527	8640528	A00252:305:HG52NDSX5:1:1215:3613:12633	60	-
chr1	8814741	8814742	A00252:305:HG52NDSX5:1:1522:24758:21512/1	60	+
chr1	9583588	9583589	A00252:305:HG52NDSX5:1:1276:8359:32346/1	60	+
chr1	9697465	9697466	A00252:305:HG52NDSX5:2:1156:29234:12070	60	-
chr1	9775100	9775101	A00252:305:HG52NDSX5:4:1402:1687:7701	60	-
chr1	9775101	9775102	A00252:305:HG52NDSX5:4:1402:1470:7294	60	-
chr1	9903963	9903964	A00252:305:HG52NDSX5:1:1420:12029:9048/1	60	-
chr1	10107672	10107673	A00252:305:HG52NDSX5:3:2414:22896:16470	60	-
chr1	10127950	10127951	A00252:305:HG52NDSX5:1:1259:6777:7811/1	60	+
chr1	10227788	10227789	A00252:305:HG52NDSX5:3:1260:11216:27993	60	-
chr1	10242600	10242601	A00252:305:HG52NDSX5:2:2425:19153:32440	60	+
chr1	10266900	10266901	A00252:305:HG52NDSX5:3:1426:29622:8328	60	-
chr1	10268796	10268797	A00252:305:HG52NDSX5:1:1114:2998:13041/1	60	+
chr1	10271377	10271378	A00252:305:HG52NDSX5:1:1336:19443:6543/1	60	+
chr1	10298884	10298885	A00252:305:HG52NDSX5:1:1112:12952:18411/1	60	+
chr1	10298885	10298886	A00252:305:HG52NDSX5:1:2204:2835:3490/1	60	+
chr1	10542631	10542632	A00252:305:HG52NDSX5:1:1527:11351:13385/1	60	-
chr1	10582553	10582554	A00252:305:HG52NDSX5:1:1332:25446:35196/1	60	-
chr1	10589584	10589585	A00252:305:HG52NDSX5:1:1641:4896:9345	60	+
chr1	11094973	11094974	A00252:305:HG52NDSX5:1:1462:13187:18881	60	-
chr1	11160329	11160330	A00252:305:HG52NDSX5:1:1337:23348:32941/1	60	-
chr1	11165121	11165122	A00252:305:HG52NDSX5:4:1437:12825:20572/1	60	+
chr1	11187405	11187406	A00252:305:HG52NDSX5:1:1315:8106:37012	60	+
chr1	11204259	11204260	A00252:305:HG52NDSX5:4:1202:27778:22482/1	60	+
chr1	11504248	11504249	A00252:305:HG52NDSX5:1:1125:18521:7326/1	60	-
chr1	12011124	12011125	A00252:305:HG52NDSX5:1:1115:17047:4335/1	60	+
chr1	12077042	12077043	A00252:305:HG52NDSX5:3:1446:8278:21621	60	-
chr1	12267340	12267341	A00252:305:HG52NDSX5:1:1231:17671:10488/1	60	-
chr1	12332395	12332396	A00252:305:HG52NDSX5:1:1110:8594:12430/1	60	-
chr1	12338979	12338980	A00252:305:HG52NDSX5:1:1142:15718:25426/1	60	+
chr1	12349899	12349900	A00252:305:HG52NDSX5:2:2468:5186:15076	60	-
chr1	12351396	12351397	A00252:305:HG52NDSX5:1:2552:3269:5212	60	-
chr1	12376091	12376092	A00252:305:HG52NDSX5:1:1624:4643:10817/1	60	-
chr1	12457925	12457926	A00252:305:HG52NDSX5:1:1111:19162:24721	60	-
chr1	12493957	12493958	A00252:305:HG52NDSX5:1:1429:9941:23844/1	60	-
chr1	13362059	13362060	A00252:305:HG52NDSX5:4:2454:30074:9643/1	60	+
chr1	13488417	13488418	A00252:305:HG52NDSX5:1:1148:29749:9330	60	-
chr1	13559825	13559826	A00252:305:HG52NDSX5:1:1120:21983:31767/1	60	+
chr1	13707948	13707949	A00252:305:HG52NDSX5:1:1142:20374:5807/1	60	-
chr1	15385276	15385277	A00252:305:HG52NDSX5:1:1118:18349:11631	60	+
chr1	15638303	15638304	A00252:305:HG52NDSX5:1:1201:12328:14043/1	60	-
chr1	15646896	15646897	A00252:305:HG52NDSX5:4:2314:31512:4178/1	60	-
chr1	15792445	15792446	A00252:305:HG52NDSX5:1:2415:2067:15749	60	-
chr1	15922658	15922659	A00252:305:HG52NDSX5:1:1142:13991:21496	60	+
chr1	15964358	15964359	A00252:305:HG52NDSX5:2:1163:1515:36839	60	+
chr1	16330611	16330612	A00252:305:HG52NDSX5:1:1111:12481:13808	60	-
chr1	16370672	16370673	A00252:305:HG52NDSX5:1:1171:12463:21919	60	+
chr1	16520619	16520620	A00252:305:HG52NDSX5:4:1443:21034:31219	60	-
chr1	17044316	17044317	A00252:305:HG52NDSX5:1:2131:15383:28447/1	60	-
chr1	17065257	17065258	A00252:305:HG52NDSX5:3:2338:25590:13526	60	+
chr1	17990151	17990152	A00252:305:HG52NDSX5:1:1259:28122:29904/1	60	+
chr1	18143804	18143805	A00252:305:HG52NDSX5:1:1322:18873:35211/1	60	+
chr1	18401710	18401711	A00252:305:HG52NDSX5:1:2130:9317:10582/1	60	-
chr1	19097603	19097604	A00252:305:HG52NDSX5:1:1126:26015:22811/1	60	+
chr1	19097609	19097610	A00252:305:HG52NDSX5:2:1571:25663:16626	60	+
chr1	19132723	19132724	A00252:305:HG52NDSX5:1:2659:19235:22592/1	60	+
chr1	19139068	19139069	A00252:305:HG52NDSX5:1:1143:13765:22952/1	60	-
chr1	19185240	19185241	A00252:305:HG52NDSX5:4:1506:16667:15483/1	60	+
chr1	19396742	19396743	A00252:305:HG52NDSX5:3:1539:4679:1204	60	-
chr1	19409498	19409499	A00252:305:HG52NDSX5:1:1102:25780:16360/1	60	+
chr1	19436075	19436076	A00252:305:HG52NDSX5:1:1120:29062:8422/1	60	-
chr1	20242527	20242528	A00252:305:HG52NDSX5:4:1457:12662:2566/1	60	-
chr1	20845049	20845050	A00252:305:HG52NDSX5:2:2223:5339:11772	60	-
chr1	20945092	20945093	A00252:305:HG52NDSX5:1:1468:14217:15436/1	60	+
chr1	20978025	20978026	A00252:305:HG52NDSX5:2:2531:24478:23469	60	-
chr1	21067330	21067331	A00252:305:HG52NDSX5:1:1212:3676:14340	60	+
chr1	21074223	21074224	A00252:305:HG52NDSX5:1:1154:29243:9392	60	-
chr1	21082386	21082387	A00252:305:HG52NDSX5:3:2314:16821:10019	60	-
chr1	21729087	21729088	A00252:305:HG52NDSX5:4:2550:31503:2848/1	60	-
chr1	22784541	22784542	A00252:305:HG52NDSX5:2:2562:5909:14606	60	-
chr1	23048631	23048632	A00252:305:HG52NDSX5:1:1315:19633:5619/1	60	+
chr1	23125204	23125205	A00252:305:HG52NDSX5:1:2434:5737:7670/1	60	-
chr1	23148153	23148154	A00252:305:HG52NDSX5:1:1132:9263:32283/1	60	+
chr1	23307945	23307946	A00252:305:HG52NDSX5:1:2336:6605:36323	60	+
chr1	23309838	23309839	A00252:305:HG52NDSX5:1:1141:3775:11005/1	60	+
chr1	23405760	23405761	A00252:305:HG52NDSX5:1:1221:15519:2127/1	60	-
chr1	23705750	23705751	A00252:305:HG52NDSX5:4:1343:10710:31156/1	60	+
chr1	23829773	23829774	A00252:305:HG52NDSX5:2:1352:6334:35477	60	+
chr1	23930214	23930215	A00252:305:HG52NDSX5:1:2537:16486:1297	60	-
chr1	23979799	23979800	A00252:305:HG52NDSX5:3:2171:14642:2049	60	-
chr1	23979803	23979804	A00252:305:HG52NDSX5:1:1141:20555:1611/1	60	-
chr1	24629511	24629512	A00252:305:HG52NDSX5:3:1207:18258:1266	60	+
chr1	24650200	24650201	A00252:305:HG52NDSX5:4:2618:9091:30044/1	60	+
chr1	24770393	24770394	A00252:305:HG52NDSX5:1:1238:19045:22326/1	60	+
chr1	24781120	24781121	A00252:305:HG52NDSX5:4:1631:27887:18129/1	60	+
chr1	24811635	24811636	A00252:305:HG52NDSX5:4:1128:9579:34616/1	60	-
chr1	25241953	25241954	A00252:305:HG52NDSX5:2:1405:11767:7279	60	+
chr1	25243682	25243683	A00252:305:HG52NDSX5:2:1616:13376:15577	60	-
chr1	25345398	25345399	A00252:305:HG52NDSX5:1:1112:12762:31673	60	-
chr1	25353550	25353551	A00252:305:HG52NDSX5:1:1218:23502:16673/1	60	+
chr1	25433175	25433176	A00252:305:HG52NDSX5:3:2610:19162:28729	60	-
chr1	25672827	25672828	A00252:305:HG52NDSX5:1:1302:17806:17487/1	60	-
chr1	26244488	26244489	A00252:305:HG52NDSX5:3:2539:11035:11177	60	-
chr1	26456432	26456433	A00252:305:HG52NDSX5:4:1465:23158:33677/1	60	-
chr1	26616712	26616713	A00252:305:HG52NDSX5:1:1343:11424:23970/1	60	-
chr1	26631074	26631075	A00252:305:HG52NDSX5:1:1304:19922:4335/1	60	-
chr1	26713822	26713823	A00252:305:HG52NDSX5:4:1615:7455:4539/1	60	+
chr1	26721563	26721564	A00252:305:HG52NDSX5:1:2307:8422:6715/1	60	-
chr1	26767326	26767327	A00252:305:HG52NDSX5:1:1104:21992:8234/1	60	+
chr1	26799071	26799072	A00252:305:HG52NDSX5:1:1130:15953:14685/1	60	-
chr1	27336012	27336013	A00252:305:HG52NDSX5:1:1172:16179:4241	60	-
chr1	27481635	27481636	A00252:305:HG52NDSX5:4:1617:19108:12038/1	60	+
chr1	27793987	27793988	A00252:305:HG52NDSX5:3:1144:10077:35133	60	-
chr1	28010266	28010267	A00252:305:HG52NDSX5:4:1133:29586:7795	60	-
chr1	28013742	28013743	A00252:305:HG52NDSX5:2:2647:24171:4304	60	-
chr1	28015546	28015547	A00252:305:HG52NDSX5:1:2359:22426:8516/1	60	-
chr1	28020356	28020357	A00252:305:HG52NDSX5:1:1233:15148:25097/1	60	+
chr1	28031856	28031857	A00252:305:HG52NDSX5:1:1136:26196:32424/1	60	+
chr1	28039749	28039750	A00252:305:HG52NDSX5:1:1335:3794:8907	60	-
chr1	28436447	28436448	A00252:305:HG52NDSX5:1:1627:26169:18317/1	60	-
chr1	28485967	28485968	A00252:305:HG52NDSX5:4:2305:5972:26804/1	60	+
chr1	28530545	28530546	A00252:305:HG52NDSX5:1:2241:24451:26710/1	60	-
chr1	28564071	28564072	A00252:305:HG52NDSX5:1:1649:11758:35133/1	60	+
chr1	28616321	28616322	A00252:305:HG52NDSX5:1:1314:13250:15045/1	60	-
chr1	28679492	28679493	A00252:305:HG52NDSX5:1:1217:11044:23500/1	60	+
chr1	28704450	28704451	A00252:305:HG52NDSX5:1:2172:30174:35712/1	60	+
chr1	28935817	28935818	A00252:305:HG52NDSX5:1:1546:13964:31281	60	-
chr1	28939363	28939364	A00252:305:HG52NDSX5:1:1110:16568:30749/1	60	-
chr1	28949815	28949816	A00252:305:HG52NDSX5:1:1555:5394:35446	60	+
chr1	28985317	28985318	A00252:305:HG52NDSX5:4:1402:13584:21731	60	-
chr1	29042194	29042195	A00252:305:HG52NDSX5:1:1155:26937:14137	60	+
chr1	29157927	29157928	A00252:305:HG52NDSX5:1:2539:10366:13777/1	60	+
chr1	29166682	29166683	A00252:305:HG52NDSX5:1:1378:7563:19664/1	60	+
chr1	29654556	29654557	A00252:305:HG52NDSX5:1:1335:8296:9471	60	+
chr1	30988229	30988230	A00252:305:HG52NDSX5:1:1225:26078:14090/1	60	+
chr1	31016197	31016198	A00252:305:HG52NDSX5:4:2264:23231:31266/1	60	+
chr1	31017278	31017279	A00252:305:HG52NDSX5:1:1312:20265:28447/1	60	+
chr1	31046705	31046706	A00252:305:HG52NDSX5:1:1208:3703:29669/1	60	+
chr1	31347211	31347212	A00252:305:HG52NDSX5:1:1658:11433:34726/1	60	+
chr1	31913478	31913479	A00252:305:HG52NDSX5:1:1105:3115:29590/1	60	+
chr1	31917253	31917254	A00252:305:HG52NDSX5:1:2643:13684:14732	60	-
chr1	31924920	31924921	A00252:305:HG52NDSX5:1:1305:22327:17989/1	60	-
chr1	31933536	31933537	A00252:305:HG52NDSX5:1:1150:18954:3161/1	60	-
chr1	32030422	32030423	A00252:305:HG52NDSX5:3:1125:11153:6558	60	-
chr1	32033628	32033629	A00252:305:HG52NDSX5:1:2106:10791:12132/1	60	+
chr1	32038945	32038946	A00252:305:HG52NDSX5:4:1421:21567:11287/1	60	-
chr1	32151619	32151620	A00252:305:HG52NDSX5:2:1222:1163:29027	60	-
chr1	32553927	32553928	A00252:305:HG52NDSX5:1:1160:16378:32393/1	60	+
chr1	32570086	32570087	A00252:305:HG52NDSX5:4:2461:8386:7748/1	60	-
chr1	32579030	32579031	A00252:305:HG52NDSX5:1:1157:21115:33176/1	60	+
chr1	32632743	32632744	A00252:305:HG52NDSX5:1:1329:7889:17127/1	60	+
chr1	32675114	32675115	A00252:305:HG52NDSX5:1:1539:27914:30076/1	60	+
chr1	32823710	32823711	A00252:305:HG52NDSX5:2:1655:31367:27571	60	-
chr1	32850147	32850148	A00252:305:HG52NDSX5:2:1666:17707:33035	60	-
chr1	34775887	34775888	A00252:305:HG52NDSX5:4:1637:18367:16016/1	60	+
chr1	34899950	34899951	A00252:305:HG52NDSX5:1:1676:5972:32127/1	60	-
chr1	35001427	35001428	A00252:305:HG52NDSX5:1:1319:22001:25848/1	60	-
chr1	35126116	35126117	A00252:305:HG52NDSX5:1:2566:23737:21527/1	60	+
chr1	35309516	35309517	A00252:305:HG52NDSX5:3:1411:29134:5165	60	-
chr1	35321264	35321265	A00252:305:HG52NDSX5:3:2366:11677:10567	60	+
chr1	35358607	35358608	A00252:305:HG52NDSX5:1:1132:1841:15421/1	60	+
chr1	35766662	35766663	A00252:305:HG52NDSX5:1:1101:5195:12367	60	+
chr1	35992043	35992044	A00252:305:HG52NDSX5:1:1206:17183:10739/1	60	-
chr1	35996816	35996817	A00252:305:HG52NDSX5:1:1122:4128:19633/1	60	+
chr1	36005508	36005509	A00252:305:HG52NDSX5:1:1517:17183:30311/1	60	+
chr1	36272908	36272909	A00252:305:HG52NDSX5:2:1249:14968:17769	60	+
chr1	37584877	37584878	A00252:305:HG52NDSX5:2:2325:5330:20243	60	+
chr1	39037613	39037614	A00252:305:HG52NDSX5:4:2238:20338:29700/1	60	-
chr1	39137753	39137754	A00252:305:HG52NDSX5:1:1251:5954:4288/1	60	+
chr1	39156954	39156955	A00252:305:HG52NDSX5:1:1164:25952:18317/1	60	+
chr1	39275812	39275813	A00252:305:HG52NDSX5:1:1128:5954:8046/1	60	+
chr1	39329230	39329231	A00252:305:HG52NDSX5:1:1457:13883:17989/1	60	+
chr1	39365915	39365916	A00252:305:HG52NDSX5:3:1676:29903:33301	60	-
chr1	40061417	40061418	A00252:305:HG52NDSX5:4:2517:15121:2378/1	60	-
chr1	40165004	40165005	A00252:305:HG52NDSX5:1:1127:5520:21668/1	60	+
chr1	40188014	40188015	A00252:305:HG52NDSX5:1:2455:11442:6308	60	-
chr1	40200583	40200584	A00252:305:HG52NDSX5:1:1373:5511:31203/1	60	+
chr1	40203954	40203955	A00252:305:HG52NDSX5:1:2554:28782:8061	60	+
chr1	40217336	40217337	A00252:305:HG52NDSX5:2:2178:5276:30201	60	-
chr1	40225252	40225253	A00252:305:HG52NDSX5:1:1347:6569:21668	60	+
chr1	40271614	40271615	A00252:305:HG52NDSX5:3:1172:25238:7936	60	-
chr1	40381323	40381324	A00252:305:HG52NDSX5:2:1554:15646:31344	60	-
chr1	40442142	40442143	A00252:305:HG52NDSX5:2:1527:31150:8061	60	-
chr1	40728459	40728460	A00252:305:HG52NDSX5:1:1472:27597:14340/1	60	-
chr1	41126609	41126610	A00252:305:HG52NDSX5:1:2377:13395:4398/1	60	+
chr1	41138967	41138968	A00252:305:HG52NDSX5:2:1170:29179:32863	60	-
chr1	41807671	41807672	A00252:305:HG52NDSX5:1:1153:10239:10520/1	60	+
chr1	42063956	42063957	A00252:305:HG52NDSX5:4:1330:16342:2644	60	-
chr1	42198404	42198405	A00252:305:HG52NDSX5:1:2343:18891:14231/1	60	+
chr1	42205929	42205930	A00252:305:HG52NDSX5:1:2136:30210:4210	60	+
chr1	42289073	42289074	A00252:305:HG52NDSX5:1:1178:9471:10410/1	60	-
chr1	42292454	42292455	A00252:305:HG52NDSX5:1:1172:6072:6370/1	60	-
chr1	42480253	42480254	A00252:305:HG52NDSX5:1:1407:10556:4116/1	60	+
chr1	42484501	42484502	A00252:305:HG52NDSX5:1:1665:29161:16454/1	60	-
chr1	42703836	42703837	A00252:305:HG52NDSX5:1:1123:4562:8359/1	60	-
chr1	42772118	42772119	A00252:305:HG52NDSX5:1:2430:26024:11334/1	60	-
chr1	43301439	43301440	A00252:305:HG52NDSX5:1:2204:7401:18693/1	60	-
chr1	43301441	43301442	A00252:305:HG52NDSX5:2:2449:17400:3286	60	-
chr1	43356789	43356790	A00252:305:HG52NDSX5:2:1309:30318:12571	60	+
chr1	43361714	43361715	A00252:305:HG52NDSX5:1:1119:1325:29183/1	60	+
chr1	43407432	43407433	A00252:305:HG52NDSX5:1:1108:9679:14184/1	60	-
chr1	43420845	43420846	A00252:305:HG52NDSX5:1:2426:29234:21527/1	60	-
chr1	43678101	43678102	A00252:305:HG52NDSX5:4:1341:26820:31469/1	60	-
chr1	43756607	43756608	A00252:305:HG52NDSX5:4:1578:6714:3724/1	60	+
chr1	43762222	43762223	A00252:305:HG52NDSX5:1:1103:27751:15734/1	60	+
chr1	44038832	44038833	A00252:305:HG52NDSX5:4:1374:29071:16266/1	60	-
chr1	44765879	44765880	A00252:305:HG52NDSX5:1:1534:29550:33004/1	60	+
chr1	44925429	44925430	A00252:305:HG52NDSX5:4:1245:1154:15577	60	-
chr1	45654280	45654281	A00252:305:HG52NDSX5:1:2658:16025:26146/1	60	-
chr1	45678155	45678156	A00252:305:HG52NDSX5:1:1418:7943:24486/1	60	+
chr1	45746452	45746453	A00252:305:HG52NDSX5:4:1239:5909:35336/1	60	+
chr1	45846867	45846868	A00252:305:HG52NDSX5:2:2350:10167:28964	60	-
chr1	46087092	46087093	A00252:305:HG52NDSX5:4:1103:28537:7138	60	+
chr1	46108441	46108442	A00252:305:HG52NDSX5:1:1138:21079:16986/1	60	-
chr1	46291205	46291206	A00252:305:HG52NDSX5:1:1130:5394:35728/1	60	+
chr1	46635242	46635243	A00252:305:HG52NDSX5:1:1121:24795:15781/1	60	+
chr1	46693419	46693420	A00252:305:HG52NDSX5:1:2537:23665:20744/1	60	+
chr1	47961322	47961323	A00252:305:HG52NDSX5:1:1209:9724:3583	60	-
chr1	48919293	48919294	A00252:305:HG52NDSX5:1:1336:28339:25739	60	+
chr1	50536071	50536072	A00252:305:HG52NDSX5:4:1636:20772:26882/1	60	-
chr1	50848563	50848564	A00252:305:HG52NDSX5:1:1139:13078:23923/1	60	+
chr1	50885069	50885070	A00252:305:HG52NDSX5:2:2509:13575:19805	60	+
chr1	51351344	51351345	A00252:305:HG52NDSX5:1:1631:4444:26130/1	60	+
chr1	51395722	51395723	A00252:305:HG52NDSX5:1:1174:24551:31986/1	60	-
chr1	51442772	51442773	A00252:305:HG52NDSX5:1:1248:18620:21402/1	60	-
chr1	51468618	51468619	A00252:305:HG52NDSX5:1:1206:25048:16313/1	60	+
chr1	51505662	51505663	A00252:305:HG52NDSX5:1:1463:4752:17362/1	60	-
chr1	51815560	51815561	A00252:305:HG52NDSX5:1:2563:3558:19492	60	-
chr1	51827718	51827719	A00252:305:HG52NDSX5:1:1254:29360:15796/1	60	-
chr1	51832905	51832906	A00252:305:HG52NDSX5:1:1177:11442:32236	60	+
chr1	52237614	52237615	A00252:305:HG52NDSX5:3:2152:30978:12117	60	-
chr1	52237615	52237616	A00252:305:HG52NDSX5:1:1521:25120:31939	60	-
chr1	52263990	52263991	A00252:305:HG52NDSX5:1:1110:13096:18662/1	60	-
chr1	52275213	52275214	A00252:305:HG52NDSX5:1:1208:3983:16407/1	60	-
chr1	52438908	52438909	A00252:305:HG52NDSX5:1:2252:3242:25050/1	60	-
chr1	52452913	52452914	A00252:305:HG52NDSX5:3:2660:1325:9549	60	-
chr1	52452915	52452916	A00252:305:HG52NDSX5:2:2323:4074:29559	60	-
chr1	52493891	52493892	A00252:305:HG52NDSX5:1:1164:27923:14622/1	60	-
chr1	52513867	52513868	A00252:305:HG52NDSX5:1:1321:27010:20901/1	60	+
chr1	52521905	52521906	A00252:305:HG52NDSX5:4:1323:4191:23813/1	60	+
chr1	52615658	52615659	A00252:305:HG52NDSX5:3:1322:2383:25598	60	+
chr1	52800919	52800920	A00252:305:HG52NDSX5:2:2159:5430:34037	60	-
chr1	54364812	54364813	A00252:305:HG52NDSX5:1:1128:4182:29277/1	60	+
chr1	54364814	54364815	A00252:305:HG52NDSX5:1:1615:31819:10128	60	+
chr1	55160628	55160629	A00252:305:HG52NDSX5:4:1454:26015:6308/1	60	-
chr1	55348086	55348087	A00252:305:HG52NDSX5:1:1550:23321:4554/1	60	+
chr1	57008075	57008076	A00252:305:HG52NDSX5:1:1426:17291:27868/1	60	+
chr1	57712477	57712478	A00252:305:HG52NDSX5:2:1506:12744:21966	60	-
chr1	57714282	57714283	A00252:305:HG52NDSX5:4:1364:4481:27258/1	60	-
chr1	58082147	58082148	A00252:305:HG52NDSX5:4:1359:14769:8719	60	-
chr1	58507924	58507925	A00252:305:HG52NDSX5:4:2356:4860:18396	60	-
chr1	58663155	58663156	A00252:305:HG52NDSX5:1:1668:17002:9173/1	60	+
chr1	59175586	59175587	A00252:305:HG52NDSX5:1:1478:20880:33082	60	-
chr1	59223455	59223456	A00252:305:HG52NDSX5:1:1641:15338:5447	60	-
chr1	59692601	59692602	A00252:305:HG52NDSX5:4:1247:15248:1282	60	-
chr1	59945928	59945929	A00252:305:HG52NDSX5:4:1336:23882:29293	60	-
chr1	59982822	59982823	A00252:305:HG52NDSX5:1:1356:26946:16344/1	60	+
chr1	60726724	60726725	A00252:305:HG52NDSX5:2:1138:6271:15327	60	-
chr1	60768309	60768310	A00252:305:HG52NDSX5:1:1569:14217:15687/1	60	+
chr1	61708753	61708754	A00252:305:HG52NDSX5:1:1130:19226:7420/1	60	+
chr1	61976403	61976404	A00252:305:HG52NDSX5:1:1101:28366:5744	60	+
chr1	62146312	62146313	A00252:305:HG52NDSX5:1:1117:27064:1266/1	60	-
chr1	62369569	62369570	A00252:305:HG52NDSX5:4:1263:14859:22968/1	60	-
chr1	62641920	62641921	A00252:305:HG52NDSX5:1:1148:14154:18333/1	60	+
chr1	62926747	62926748	A00252:305:HG52NDSX5:2:2564:18801:24784	60	-
chr1	63469791	63469792	A00252:305:HG52NDSX5:1:1377:20961:14372/1	60	-
chr1	63548535	63548536	A00252:305:HG52NDSX5:3:1477:27136:14826	60	-
chr1	63895266	63895267	A00252:305:HG52NDSX5:3:2269:24677:22185	60	-
chr1	64120731	64120732	A00252:305:HG52NDSX5:1:1565:21242:18615/1	60	+
chr1	64660364	64660365	A00252:305:HG52NDSX5:3:2628:14172:19554	60	-
chr1	65279748	65279749	A00252:305:HG52NDSX5:1:1149:18168:35963/1	60	+
chr1	65313927	65313928	A00252:305:HG52NDSX5:1:2164:31268:25927	60	-
chr1	65313928	65313929	A00252:305:HG52NDSX5:1:1101:19397:7811	60	-
chr1	65427251	65427252	A00252:305:HG52NDSX5:1:1515:20030:14481/1	60	-
chr1	65668707	65668708	A00252:305:HG52NDSX5:1:1211:29451:21527/1	60	+
chr1	66933717	66933718	A00252:305:HG52NDSX5:1:1146:6316:14685/1	60	+
chr1	66955535	66955536	A00252:305:HG52NDSX5:1:1110:18810:5134/1	60	+
chr1	66971366	66971367	A00252:305:HG52NDSX5:1:1101:27814:13369/1	60	-
chr1	67108533	67108534	A00252:305:HG52NDSX5:1:2238:10800:8703/1	60	-
chr1	69751456	69751457	A00252:305:HG52NDSX5:4:1153:24795:3255/1	60	-
chr1	69859807	69859808	A00252:305:HG52NDSX5:1:1618:25735:25551/1	60	-
chr1	70298493	70298494	A00252:305:HG52NDSX5:2:1108:29134:35540	60	-
chr1	70423434	70423435	A00252:305:HG52NDSX5:1:1115:4544:16219/1	60	+
chr1	70918873	70918874	A00252:305:HG52NDSX5:1:1151:3188:24643/1	60	+
chr1	70925037	70925038	A00252:305:HG52NDSX5:1:1336:10402:31908/1	60	+
chr1	71873727	71873728	A00252:305:HG52NDSX5:1:1513:28583:21746	60	+
chr1	72138928	72138929	A00252:305:HG52NDSX5:2:1251:10465:24533	60	+
chr1	72164512	72164513	A00252:305:HG52NDSX5:3:1443:21531:8375	60	+
chr1	72320132	72320133	A00252:305:HG52NDSX5:4:1670:25346:14168	60	-
chr1	72563398	72563399	A00252:305:HG52NDSX5:4:2104:20184:3443/1	60	+
chr1	72602794	72602795	A00252:305:HG52NDSX5:1:2440:18177:12555/1	60	-
chr1	72637895	72637896	A00252:305:HG52NDSX5:3:2649:6714:8453	60	+
chr1	72923629	72923630	A00252:305:HG52NDSX5:2:1340:20347:28714	60	-
chr1	72968631	72968632	A00252:305:HG52NDSX5:2:2445:26368:28620	60	+
chr1	73261997	73261998	A00252:305:HG52NDSX5:4:2302:12084:28338/1	60	-
chr1	73639380	73639381	A00252:305:HG52NDSX5:1:1519:12319:14465/1	60	-
chr1	73818316	73818317	A00252:305:HG52NDSX5:2:2509:6008:30655	60	-
chr1	74028553	74028554	A00252:305:HG52NDSX5:1:1110:27163:6073	60	-
chr1	74068642	74068643	A00252:305:HG52NDSX5:2:1131:31132:26694	60	-
chr1	74098505	74098506	A00252:305:HG52NDSX5:1:2230:24894:15922	60	-
chr1	74783641	74783642	A00252:305:HG52NDSX5:1:1234:24740:1376/1	60	-
chr1	74890461	74890462	A00252:305:HG52NDSX5:4:1408:20528:6230/1	60	+
chr1	74935144	74935145	A00252:305:HG52NDSX5:4:2111:2682:28025/1	60	-
chr1	74973630	74973631	A00252:305:HG52NDSX5:2:2469:3378:28510	60	-
chr1	75015659	75015660	A00252:305:HG52NDSX5:4:1544:9263:16564/1	60	+
chr1	75238201	75238202	A00252:305:HG52NDSX5:1:1122:26784:7952/1	60	-
chr1	75372129	75372130	A00252:305:HG52NDSX5:3:1149:18276:26631	60	-
chr1	75518603	75518604	A00252:305:HG52NDSX5:4:1367:31213:21042/1	60	-
chr1	75871397	75871398	A00252:305:HG52NDSX5:1:1136:18385:10160/1	60	+
chr1	76422081	76422082	A00252:305:HG52NDSX5:1:1677:30246:25191/1	60	+
chr1	77579750	77579751	A00252:305:HG52NDSX5:2:2369:28402:15076	60	-
chr1	77632269	77632270	A00252:305:HG52NDSX5:1:1367:30337:18396	60	+
chr1	77637462	77637463	A00252:305:HG52NDSX5:1:1369:28357:5697/1	60	+
chr1	77823781	77823782	A00252:305:HG52NDSX5:1:1134:8675:31704/1	60	-
chr1	79253449	79253450	A00252:305:HG52NDSX5:1:1105:21160:27806/1	60	-
chr1	79686768	79686769	A00252:305:HG52NDSX5:1:2657:22046:18630	60	+
chr1	80821372	80821373	A00252:305:HG52NDSX5:3:2315:27516:31579	60	-
chr1	81129592	81129593	A00252:305:HG52NDSX5:3:1553:3269:36151	60	-
chr1	81129594	81129595	A00252:305:HG52NDSX5:1:2673:9471:2425	60	-
chr1	81213369	81213370	A00252:305:HG52NDSX5:1:1107:19045:32972/1	60	+
chr1	81660544	81660545	A00252:305:HG52NDSX5:1:1527:17544:5447/1	60	-
chr1	81814424	81814425	A00252:305:HG52NDSX5:1:1165:9164:17049/1	60	+
chr1	82208760	82208761	A00252:305:HG52NDSX5:4:2171:2211:7827	60	-
chr1	82227995	82227996	A00252:305:HG52NDSX5:1:1305:27670:6762/1	60	-
chr1	82528514	82528515	A00252:305:HG52NDSX5:2:2142:8784:25661	60	-
chr1	82696898	82696899	A00252:305:HG52NDSX5:1:2212:27064:10222/1	60	+
chr1	82982262	82982263	A00252:305:HG52NDSX5:4:2530:21350:13823/1	60	-
chr1	83223243	83223244	A00252:305:HG52NDSX5:4:1616:20735:18458/1	60	+
chr1	83876289	83876290	A00252:305:HG52NDSX5:2:2272:13783:9204	60	+
chr1	83946254	83946255	A00252:305:HG52NDSX5:1:1366:5791:29935/1	60	+
chr1	84149072	84149073	A00252:305:HG52NDSX5:1:1468:23927:31970/1	60	+
chr1	84155335	84155336	A00252:305:HG52NDSX5:1:1128:12554:23829/1	60	-
chr1	84172743	84172744	A00252:305:HG52NDSX5:1:1145:27462:24220/1	60	+
chr1	84364943	84364944	A00252:305:HG52NDSX5:4:2460:23484:30483/1	60	+
chr1	84468707	84468708	A00252:305:HG52NDSX5:1:2246:24370:20650/1	60	+
chr1	84794314	84794315	A00252:305:HG52NDSX5:3:1458:1886:33505	60	-
chr1	85184723	85184724	A00252:305:HG52NDSX5:1:1135:8558:13870/1	60	+
chr1	85657246	85657247	A00252:305:HG52NDSX5:1:2418:1985:16485/1	60	+
chr1	86397223	86397224	A00252:305:HG52NDSX5:3:1209:11903:25582	60	+
chr1	86632161	86632162	A00252:305:HG52NDSX5:1:2242:3486:14982/1	60	+
chr1	86728557	86728558	A00252:305:HG52NDSX5:1:1167:17508:4069/1	60	-
chr1	87378807	87378808	A00252:305:HG52NDSX5:2:1505:30743:4507	60	-
chr1	88643807	88643808	A00252:305:HG52NDSX5:1:1152:6623:29904/1	60	+
chr1	88807481	88807482	A00252:305:HG52NDSX5:2:2518:12997:15734	60	-
chr1	88965914	88965915	A00252:305:HG52NDSX5:1:1314:18421:14199/1	60	+
chr1	89060747	89060748	A00252:305:HG52NDSX5:1:1416:15664:21136/1	60	+
chr1	89579411	89579412	A00252:305:HG52NDSX5:2:1344:6994:31673	60	-
chr1	89685554	89685555	A00252:305:HG52NDSX5:1:1209:8721:15593/1	60	-
chr1	89857193	89857194	A00252:305:HG52NDSX5:1:1429:12843:7357/1	60	-
chr1	90028559	90028560	A00252:305:HG52NDSX5:1:2148:28601:24064/1	60	+
chr1	90705462	90705463	A00252:305:HG52NDSX5:1:1143:5466:27649/1	60	+
chr1	90705465	90705466	A00252:305:HG52NDSX5:2:2568:26973:21402	60	+
chr1	90930598	90930599	A00252:305:HG52NDSX5:1:1151:26431:7592/1	60	+
chr1	91013316	91013317	A00252:305:HG52NDSX5:1:1167:6822:26240/1	60	+
chr1	91080661	91080662	A00252:305:HG52NDSX5:1:1213:8431:34914/1	60	-
chr1	91548961	91548962	A00252:305:HG52NDSX5:4:1677:7120:21715/1	60	-
chr1	91930559	91930560	A00252:305:HG52NDSX5:3:1265:11749:28166	60	+
chr1	92166742	92166743	A00252:305:HG52NDSX5:1:2133:9326:20744/1	60	+
chr1	92496009	92496010	A00252:305:HG52NDSX5:1:2463:22887:10410/1	60	+
chr1	92515001	92515002	A00252:305:HG52NDSX5:1:1120:13485:8469/1	60	-
chr1	92572746	92572747	A00252:305:HG52NDSX5:1:2530:19072:15671/1	60	+
chr1	92596618	92596619	A00252:305:HG52NDSX5:1:1319:13657:14278/1	60	+
chr1	92662541	92662542	A00252:305:HG52NDSX5:1:2376:16866:12414/1	60	-
chr1	92765550	92765551	A00252:305:HG52NDSX5:1:2534:30364:23046/1	60	+
chr1	92911762	92911763	A00252:305:HG52NDSX5:1:2607:21703:17691/1	60	-
chr1	93043911	93043912	A00252:305:HG52NDSX5:1:2532:20329:36448/1	60	+
chr1	93072242	93072243	A00252:305:HG52NDSX5:1:2143:26494:12931	60	-
chr1	93117693	93117694	A00252:305:HG52NDSX5:4:1655:20961:30029/1	60	-
chr1	93137782	93137783	A00252:305:HG52NDSX5:4:1274:30716:17863/1	60	+
chr1	93197332	93197333	A00252:305:HG52NDSX5:1:1316:11984:27070	60	-
chr1	93223284	93223285	A00252:305:HG52NDSX5:1:2531:3468:14857/1	60	-
chr1	93230046	93230047	A00252:305:HG52NDSX5:2:2175:32832:11318	60	-
chr1	93240722	93240723	A00252:305:HG52NDSX5:1:1166:7663:36182/1	60	-
chr1	93350178	93350179	A00252:305:HG52NDSX5:1:2366:5701:29872/1	60	+
chr1	93352318	93352319	A00252:305:HG52NDSX5:1:1162:21043:31579/1	60	-
chr1	93542627	93542628	A00252:305:HG52NDSX5:1:1572:29008:14779/1	60	-
chr1	93782473	93782474	A00252:305:HG52NDSX5:1:1346:4164:14935/1	60	-
chr1	94197390	94197391	A00252:305:HG52NDSX5:1:1360:18213:12649/1	60	+
chr1	94326181	94326182	A00252:305:HG52NDSX5:1:2121:6985:5729/1	60	+
chr1	94486037	94486038	A00252:305:HG52NDSX5:3:1366:32895:26459	60	-
chr1	96638722	96638723	A00252:305:HG52NDSX5:4:1255:18620:33552/1	60	-
chr1	96744361	96744362	A00252:305:HG52NDSX5:1:2257:30002:34225/1	60	+
chr1	97504270	97504271	A00252:305:HG52NDSX5:1:1105:4734:29982/1	60	+
chr1	97639074	97639075	A00252:305:HG52NDSX5:4:1528:2094:15890/1	60	-
chr1	97714141	97714142	A00252:305:HG52NDSX5:1:1540:28076:11381/1	60	+
chr1	98024189	98024190	A00252:305:HG52NDSX5:1:1615:8467:16783/1	60	+
chr1	98300825	98300826	A00252:305:HG52NDSX5:1:1115:20952:8187/1	60	-
chr1	98445588	98445589	A00252:305:HG52NDSX5:1:2263:1805:34710	60	+
chr1	98491323	98491324	A00252:305:HG52NDSX5:1:1631:21459:16548	60	+
chr1	98495310	98495311	A00252:305:HG52NDSX5:4:2461:21558:2754/1	60	+
chr1	98987122	98987123	A00252:305:HG52NDSX5:1:2263:24144:12211/1	60	+
chr1	99876486	99876487	A00252:305:HG52NDSX5:1:1654:9010:29152/1	60	+
chr1	100101903	100101904	A00252:305:HG52NDSX5:3:1534:24668:3129	60	-
chr1	100432375	100432376	A00252:305:HG52NDSX5:1:2157:18502:19069	60	+
chr1	100443333	100443334	A00252:305:HG52NDSX5:1:2313:9127:26068/1	60	+
chr1	100909549	100909550	A00252:305:HG52NDSX5:1:1134:27742:7952/1	60	-
chr1	101006413	101006414	A00252:305:HG52NDSX5:1:1219:5059:34773/1	60	+
chr1	101345604	101345605	A00252:305:HG52NDSX5:1:1156:13639:26459/1	60	-
chr1	101405986	101405987	A00252:305:HG52NDSX5:1:2433:20428:8155/1	60	+
chr1	101464951	101464952	A00252:305:HG52NDSX5:1:1528:8142:8797	60	-
chr1	101494459	101494460	A00252:305:HG52NDSX5:1:1139:5819:30733/1	60	+
chr1	101496312	101496313	A00252:305:HG52NDSX5:1:1133:11785:6308/1	60	-
chr1	101799527	101799528	A00252:305:HG52NDSX5:1:2363:5575:32002/1	60	+
chr1	101989349	101989350	A00252:305:HG52NDSX5:2:1368:26802:4664	60	+
chr1	102173660	102173661	A00252:305:HG52NDSX5:1:1436:19831:8406	60	-
chr1	102293242	102293243	A00252:305:HG52NDSX5:1:2258:20564:1658/1	60	+
chr1	102424274	102424275	A00252:305:HG52NDSX5:1:1301:16260:15280/1	60	+
chr1	102487114	102487115	A00252:305:HG52NDSX5:1:2407:25337:11303/1	60	+
chr1	102718982	102718983	A00252:305:HG52NDSX5:1:2245:30346:23985/1	60	+
chr1	102899223	102899224	A00252:305:HG52NDSX5:1:1104:6922:7968/1	60	-
chr1	102936711	102936712	A00252:305:HG52NDSX5:1:1647:11360:17942/1	60	-
chr1	103217311	103217312	A00252:305:HG52NDSX5:1:2302:24406:19867/1	60	-
chr1	103529011	103529012	A00252:305:HG52NDSX5:1:1339:26793:2675/1	60	+
chr1	104709077	104709078	A00252:305:HG52NDSX5:1:1212:26106:25598/1	60	-
chr1	105229317	105229318	A00252:305:HG52NDSX5:1:1109:29984:6950	60	-
chr1	105828023	105828024	A00252:305:HG52NDSX5:1:1224:15962:31955/1	60	+
chr1	105836182	105836183	A00252:305:HG52NDSX5:1:1359:7265:24408/1	60	-
chr1	106816158	106816159	A00252:305:HG52NDSX5:1:2518:29523:15796/1	60	+
chr1	107017750	107017751	A00252:305:HG52NDSX5:1:2454:14760:20854	60	-
chr1	107613469	107613470	A00252:305:HG52NDSX5:1:1259:5629:34444/1	60	+
chr1	107666683	107666684	A00252:305:HG52NDSX5:1:2617:25373:33254	60	-
chr1	107819794	107819795	A00252:305:HG52NDSX5:1:2519:16514:25582/1	60	+
chr1	107907569	107907570	A00252:305:HG52NDSX5:1:1272:24731:35086	60	-
chr1	107916421	107916422	A00252:305:HG52NDSX5:1:1251:18177:20196/1	60	-
chr1	107918283	107918284	A00252:305:HG52NDSX5:1:1129:20220:35634/1	60	-
chr1	108148947	108148948	A00252:305:HG52NDSX5:1:1105:32199:13510	60	-
chr1	108174161	108174162	A00252:305:HG52NDSX5:1:1253:2248:4194/1	60	+
chr1	108753667	108753668	A00252:305:HG52NDSX5:1:1512:11216:19789/1	60	+
chr1	108770785	108770786	A00252:305:HG52NDSX5:1:1158:19470:23406/1	60	-
chr1	108830865	108830866	A00252:305:HG52NDSX5:1:1133:10610:19742/1	60	+
chr1	109366826	109366827	A00252:305:HG52NDSX5:1:1326:25084:4789/1	60	+
chr1	109585242	109585243	A00252:305:HG52NDSX5:2:1556:4869:13275	60	-
chr1	109797338	109797339	A00252:305:HG52NDSX5:1:1174:15826:3662/1	60	+
chr1	109956281	109956282	A00252:305:HG52NDSX5:2:1118:29387:27743	60	-
chr1	109956282	109956283	A00252:305:HG52NDSX5:1:1342:15998:9471/1	60	-
chr1	110622259	110622260	A00252:305:HG52NDSX5:2:1528:14452:25144	60	+
chr1	110820238	110820239	A00252:305:HG52NDSX5:2:1349:9498:16501	60	+
chr1	110877315	110877316	A00252:305:HG52NDSX5:1:1510:11288:28181/1	60	-
chr1	110888297	110888298	A00252:305:HG52NDSX5:4:1650:31801:9784/1	60	-
chr1	110891568	110891569	A00252:305:HG52NDSX5:1:1130:7817:14622/1	60	+
chr1	110996356	110996357	A00252:305:HG52NDSX5:1:2657:28492:33927	60	+
chr1	111107191	111107192	A00252:305:HG52NDSX5:2:1346:27290:29622	60	-
chr1	111126748	111126749	A00252:305:HG52NDSX5:1:2417:22309:11350/1	60	-
chr1	111168508	111168509	A00252:305:HG52NDSX5:2:1171:32036:25254	60	+
chr1	112551355	112551356	A00252:305:HG52NDSX5:4:1170:28800:36902	60	-
chr1	112593995	112593996	A00252:305:HG52NDSX5:1:1544:17020:2159/1	60	+
chr1	112908481	112908482	A00252:305:HG52NDSX5:2:1461:32434:2550	60	-
chr1	113585313	113585314	A00252:305:HG52NDSX5:1:1242:9362:31704/1	60	+
chr1	113618353	113618354	A00252:305:HG52NDSX5:4:1621:21965:3051/1	60	-
chr1	113618355	113618356	A00252:305:HG52NDSX5:2:1475:8495:8312	60	-
chr1	113620420	113620421	A00252:305:HG52NDSX5:1:1152:5665:14058/1	60	+
chr1	113914104	113914105	A00252:305:HG52NDSX5:1:2658:28429:19914/1	60	-
chr1	114047950	114047951	A00252:305:HG52NDSX5:2:1530:2709:16517	60	-
chr1	114393562	114393563	A00252:305:HG52NDSX5:1:1510:5330:36589/1	60	-
chr1	117458387	117458388	A00252:305:HG52NDSX5:1:1360:15275:23688/1	60	+
chr1	117462059	117462060	A00252:305:HG52NDSX5:1:1154:19262:7451/1	60	+
chr1	117470873	117470874	A00252:305:HG52NDSX5:2:1452:19786:32158	60	+
chr1	117736850	117736851	A00252:305:HG52NDSX5:1:1273:27073:26365/1	60	-
chr1	117787883	117787884	A00252:305:HG52NDSX5:4:2371:3441:22013	60	+
chr1	117886021	117886022	A00252:305:HG52NDSX5:1:1502:23873:27117/1	60	-
chr1	119262791	119262792	A00252:305:HG52NDSX5:3:1124:14027:10379	60	-
chr1	120220132	120220133	A00252:305:HG52NDSX5:4:2257:2600:23657/1	60	-
chr1	120992847	120992848	A00252:305:HG52NDSX5:1:1303:7310:16094/1	60	+
chr1	125069740	125069741	A00252:305:HG52NDSX5:4:2426:20392:3552	60	-
chr1	144740930	144740931	A00252:305:HG52NDSX5:1:2132:25012:17065	60	+
chr1	145287801	145287802	A00252:305:HG52NDSX5:3:2112:1081:17832	60	+
chr1	145287842	145287843	A00252:305:HG52NDSX5:3:1454:1262:5243	60	-
chr1	145912008	145912009	A00252:305:HG52NDSX5:1:1110:22625:25833/1	60	-
chr1	146166709	146166710	A00252:305:HG52NDSX5:4:2339:18394:30749/1	60	-
chr1	146180560	146180561	A00252:305:HG52NDSX5:3:1109:15320:17597	60	-
chr1	147582523	147582524	A00252:305:HG52NDSX5:1:1215:18394:9267/1	60	+
chr1	148046092	148046093	A00252:305:HG52NDSX5:1:1264:16568:17660/1	60	+
chr1	148700920	148700921	A00252:305:HG52NDSX5:4:1131:6560:5494/1	60	+
chr1	149370819	149370820	A00252:305:HG52NDSX5:2:2425:7934:23876	60	-
chr1	149979640	149979641	A00252:305:HG52NDSX5:1:2238:32172:3035/1	60	+
chr1	150086006	150086007	A00252:305:HG52NDSX5:1:1240:21305:14622	60	-
chr1	150090316	150090317	A00252:305:HG52NDSX5:4:1230:5584:19492/1	60	+
chr1	150100796	150100797	A00252:305:HG52NDSX5:1:1260:25970:34444/1	60	+
chr1	150107965	150107966	A00252:305:HG52NDSX5:1:1141:9833:6652/1	60	-
chr1	150109982	150109983	A00252:305:HG52NDSX5:4:1138:10366:25676	60	+
chr1	150121996	150121997	A00252:305:HG52NDSX5:1:1102:10881:5838/1	60	+
chr1	150121997	150121998	A00252:305:HG52NDSX5:1:2657:21043:5055/1	60	+
chr1	150377255	150377256	A00252:305:HG52NDSX5:1:2328:31901:1470/1	60	+
chr1	150405111	150405112	A00252:305:HG52NDSX5:1:2365:13485:22874/1	60	+
chr1	150408499	150408500	A00252:305:HG52NDSX5:4:2512:10131:13526	60	-
chr1	150412202	150412203	A00252:305:HG52NDSX5:1:1549:11641:4554/1	60	+
chr1	150430167	150430168	A00252:305:HG52NDSX5:1:2402:15673:23844/1	60	+
chr1	150440985	150440986	A00252:305:HG52NDSX5:1:2576:32145:14450/1	60	-
chr1	150445680	150445681	A00252:305:HG52NDSX5:1:1475:3125:20870/1	60	+
chr1	150446090	150446091	A00252:305:HG52NDSX5:3:2418:11803:32205	60	-
chr1	150585741	150585742	A00252:305:HG52NDSX5:1:2172:20302:14387/1	60	+
chr1	150714309	150714310	A00252:305:HG52NDSX5:1:1305:26693:4194/1	60	+
chr1	150767264	150767265	A00252:305:HG52NDSX5:2:2436:12644:32503	60	-
chr1	150831928	150831929	A00252:305:HG52NDSX5:4:1455:17128:27492/1	60	+
chr1	150831929	150831930	A00252:305:HG52NDSX5:2:1464:21649:26177	60	+
chr1	150958945	150958946	A00252:305:HG52NDSX5:1:2149:17092:35102	60	-
chr1	151294673	151294674	A00252:305:HG52NDSX5:1:2674:27489:7639	60	-
chr1	151411437	151411438	A00252:305:HG52NDSX5:1:1149:27136:12070/1	60	+
chr1	151674878	151674879	A00252:305:HG52NDSX5:3:1656:2392:19194	60	+
chr1	152147226	152147227	A00252:305:HG52NDSX5:4:2444:28754:12868/1	60	+
chr1	153661982	153661983	A00252:305:HG52NDSX5:3:2205:23113:6605	60	-
chr1	153982381	153982382	A00252:305:HG52NDSX5:3:2178:24668:5415	60	-
chr1	154131065	154131066	A00252:305:HG52NDSX5:2:2446:19705:30138	60	+
chr1	154726306	154726307	A00252:305:HG52NDSX5:3:1418:15917:20979	60	+
chr1	154874418	154874419	A00252:305:HG52NDSX5:1:2339:12943:17832	60	-
chr1	154874419	154874420	A00252:305:HG52NDSX5:1:2259:15953:28087	60	-
chr1	154929540	154929541	A00252:305:HG52NDSX5:1:2171:23674:27774	60	-
chr1	155340653	155340654	A00252:305:HG52NDSX5:1:1154:18900:13996/1	60	+
chr1	155344645	155344646	A00252:305:HG52NDSX5:2:1313:28926:8938	60	-
chr1	155344647	155344648	A00252:305:HG52NDSX5:1:2527:9435:26788	60	-
chr1	155380561	155380562	A00252:305:HG52NDSX5:1:1602:16993:21778/1	60	-
chr1	155396887	155396888	A00252:305:HG52NDSX5:4:1420:8766:4836	60	-
chr1	155407745	155407746	A00252:305:HG52NDSX5:1:2676:11505:5290/1	60	+
chr1	155437302	155437303	A00252:305:HG52NDSX5:1:2161:20238:18944/1	60	-
chr1	155457446	155457447	A00252:305:HG52NDSX5:1:1121:5493:28009/1	60	+
chr1	155457448	155457449	A00252:305:HG52NDSX5:1:2614:25608:19038	60	+
chr1	155468458	155468459	A00252:305:HG52NDSX5:1:1104:19940:28479/1	60	-
chr1	155472713	155472714	A00252:305:HG52NDSX5:1:1114:23628:22185/1	60	-
chr1	155494447	155494448	A00252:305:HG52NDSX5:1:1577:28926:13855/1	60	+
chr1	155785516	155785517	A00252:305:HG52NDSX5:1:2547:8666:34538/1	60	+
chr1	155812528	155812529	A00252:305:HG52NDSX5:3:2665:9543:4304	60	+
chr1	155816183	155816184	A00252:305:HG52NDSX5:1:1141:3079:25050/1	60	-
chr1	155856818	155856819	A00252:305:HG52NDSX5:1:1170:26259:36667/1	60	+
chr1	155856822	155856823	A00252:305:HG52NDSX5:4:2321:2220:33802/1	60	+
chr1	155915654	155915655	A00252:305:HG52NDSX5:3:2141:13250:15107	60	-
chr1	156057263	156057264	A00252:305:HG52NDSX5:4:1350:12617:26506/1	60	+
chr1	156332255	156332256	A00252:305:HG52NDSX5:1:1424:20907:27179/1	60	+
chr1	156333349	156333350	A00252:305:HG52NDSX5:1:2322:6632:35086/1	60	+
chr1	156334330	156334331	A00252:305:HG52NDSX5:2:2435:12834:19053	60	-
chr1	156516156	156516157	A00252:305:HG52NDSX5:4:1461:30861:14606/1	60	-
chr1	156523289	156523290	A00252:305:HG52NDSX5:1:1206:3875:30968/1	60	+
chr1	156739657	156739658	A00252:305:HG52NDSX5:3:2410:14678:26256	60	-
chr1	156774681	156774682	A00252:305:HG52NDSX5:1:1214:6008:28964/1	60	-
chr1	160393275	160393276	A00252:305:HG52NDSX5:1:2613:11487:36605/1	60	+
chr1	160483088	160483089	A00252:305:HG52NDSX5:1:1333:9173:28275/1	60	-
chr1	160565522	160565523	A00252:305:HG52NDSX5:1:1552:26042:33317/1	60	+
chr1	160578526	160578527	A00252:305:HG52NDSX5:1:1639:28275:34240	60	-
chr1	160593232	160593233	A00252:305:HG52NDSX5:1:1330:12988:14685/1	60	+
chr1	160839814	160839815	A00252:305:HG52NDSX5:1:1430:15185:9126/1	60	+
chr1	161009519	161009520	A00252:305:HG52NDSX5:3:2432:10908:20885	60	+
chr1	161109420	161109421	A00252:305:HG52NDSX5:4:2312:10474:6637/1	60	-
chr1	161207729	161207730	A00252:305:HG52NDSX5:1:1167:26856:22545/1	60	-
chr1	161362483	161362484	A00252:305:HG52NDSX5:1:1659:12237:32957/1	60	-
chr1	161428074	161428075	A00252:305:HG52NDSX5:1:2562:4915:4085	60	+
chr1	161523842	161523843	A00252:305:HG52NDSX5:2:1636:27208:27414	60	+
chr1	161960369	161960370	A00252:305:HG52NDSX5:1:1233:21287:19069/1	60	+
chr1	162292528	162292529	A00252:305:HG52NDSX5:2:2267:18466:27179	60	-
chr1	162395866	162395867	A00252:305:HG52NDSX5:1:1506:7572:3521	60	-
chr1	167281325	167281326	A00252:305:HG52NDSX5:3:2422:7898:9408	60	-
chr1	167290819	167290820	A00252:305:HG52NDSX5:4:1648:16975:19116	60	-
chr1	167380646	167380647	A00252:305:HG52NDSX5:1:2312:24704:12994/1	60	-
chr1	168037897	168037898	A00252:305:HG52NDSX5:1:2448:29342:2675	60	-
chr1	168061355	168061356	A00252:305:HG52NDSX5:1:1211:24641:10066/1	60	+
chr1	168470400	168470401	A00252:305:HG52NDSX5:1:1112:6424:5321/1	60	-
chr1	169454733	169454734	A00252:305:HG52NDSX5:1:2528:26567:25895	60	-
chr1	169960436	169960437	A00252:305:HG52NDSX5:1:1146:11234:2221/1	60	+
chr1	169986288	169986289	A00252:305:HG52NDSX5:1:2266:19461:35477/1	60	-
chr1	171516038	171516039	A00252:305:HG52NDSX5:1:1529:19379:34303/1	60	-
chr1	171893815	171893816	A00252:305:HG52NDSX5:4:1129:22625:10802/1	60	+
chr1	172072347	172072348	A00252:305:HG52NDSX5:1:1466:13892:2785/1	60	+
chr1	172147134	172147135	A00252:305:HG52NDSX5:1:2349:23140:2926	60	-
chr1	172227185	172227186	A00252:305:HG52NDSX5:2:1559:23321:21559	60	-
chr1	172584560	172584561	A00252:305:HG52NDSX5:1:2446:19587:18662	60	-
chr1	172584562	172584563	A00252:305:HG52NDSX5:1:2252:24876:9627	60	-
chr1	172586725	172586726	A00252:305:HG52NDSX5:1:1416:6614:1892/1	60	+
chr1	172681147	172681148	A00252:305:HG52NDSX5:1:1656:10013:33802	60	-
chr1	172940604	172940605	A00252:305:HG52NDSX5:1:2142:17544:16188/1	60	-
chr1	172988155	172988156	A00252:305:HG52NDSX5:1:1138:14796:34601/1	60	+
chr1	173175851	173175852	A00252:305:HG52NDSX5:4:2474:23330:32064/1	60	-
chr1	173643851	173643852	A00252:305:HG52NDSX5:3:2549:23194:13636	60	+
chr1	173943470	173943471	A00252:305:HG52NDSX5:2:1164:19307:6621	60	+
chr1	174000609	174000610	A00252:305:HG52NDSX5:3:2469:18557:19132	60	-
chr1	174018223	174018224	A00252:305:HG52NDSX5:1:1337:30454:8766	60	-
chr1	174293676	174293677	A00252:305:HG52NDSX5:2:1237:9579:1172	60	-
chr1	174398784	174398785	A00252:305:HG52NDSX5:1:1211:19506:30890/1	60	+
chr1	174688324	174688325	A00252:305:HG52NDSX5:1:1371:10339:7717/1	60	+
chr1	175635070	175635071	A00252:305:HG52NDSX5:1:2260:16288:32675/1	60	-
chr1	176191658	176191659	A00252:305:HG52NDSX5:2:1328:27516:3646	60	-
chr1	177014047	177014048	A00252:305:HG52NDSX5:1:2537:15329:16705/1	60	-
chr1	178196859	178196860	A00252:305:HG52NDSX5:1:1165:24768:10003/1	60	+
chr1	179322165	179322166	A00252:305:HG52NDSX5:1:1278:19072:20055	60	+
chr1	179432831	179432832	A00252:305:HG52NDSX5:3:2418:3748:3317	60	-
chr1	179900401	179900402	A00252:305:HG52NDSX5:1:1132:25654:26757/1	60	+
chr1	179922055	179922056	A00252:305:HG52NDSX5:1:1413:8034:9549/1	60	-
chr1	180010584	180010585	A00252:305:HG52NDSX5:4:1604:15248:29434/1	60	+
chr1	180091809	180091810	A00252:305:HG52NDSX5:1:1341:6244:15374/1	60	-
chr1	180105777	180105778	A00252:305:HG52NDSX5:1:1542:17571:9064/1	60	-
chr1	180377758	180377759	A00252:305:HG52NDSX5:3:2653:31259:28729	60	-
chr1	181000946	181000947	A00252:305:HG52NDSX5:1:2457:25934:26929	60	-
chr1	181326863	181326864	A00252:305:HG52NDSX5:4:1112:9037:24909/1	60	-
chr1	181863997	181863998	A00252:305:HG52NDSX5:1:1261:4698:13416/1	60	+
chr1	182498987	182498988	A00252:305:HG52NDSX5:1:1305:21305:26428	60	-
chr1	182862624	182862625	A00252:305:HG52NDSX5:2:1109:21531:16016/1	60	-
chr1	183248322	183248323	A00252:305:HG52NDSX5:1:1216:6903:31735/1	60	-
chr1	183490010	183490011	A00252:305:HG52NDSX5:1:1530:25427:19539/1	60	-
chr1	184741924	184741925	A00252:305:HG52NDSX5:1:2643:5204:19961/1	60	+
chr1	185129127	185129128	A00252:305:HG52NDSX5:1:1627:10059:26804/1	60	+
chr1	186696224	186696225	A00252:305:HG52NDSX5:1:2556:18837:33207/1	60	-
chr1	186937326	186937327	A00252:305:HG52NDSX5:4:1412:12572:18568/1	60	-
chr1	187633958	187633959	A00252:305:HG52NDSX5:4:1322:16396:10066	60	+
chr1	187940827	187940828	A00252:305:HG52NDSX5:3:2247:10140:8844	60	+
chr1	188413480	188413481	A00252:305:HG52NDSX5:3:2264:1768:27383	60	+
chr1	189539096	189539097	A00252:305:HG52NDSX5:2:1336:18231:4445	60	+
chr1	190370328	190370329	A00252:305:HG52NDSX5:4:1476:32262:4445/1	60	+
chr1	190446791	190446792	A00252:305:HG52NDSX5:1:1160:7175:24251/1	60	+
chr1	190639492	190639493	A00252:305:HG52NDSX5:1:2655:24080:31829	60	+
chr1	190660685	190660686	A00252:305:HG52NDSX5:1:1541:9073:27821/1	60	+
chr1	190869569	190869570	A00252:305:HG52NDSX5:1:1174:24225:20870/1	60	-
chr1	191511570	191511571	A00252:305:HG52NDSX5:3:2116:19831:12696	60	-
chr1	191542913	191542914	A00252:305:HG52NDSX5:1:1221:24487:2722/1	60	+
chr1	191976815	191976816	A00252:305:HG52NDSX5:1:1207:17544:19852/1	60	+
chr1	192007488	192007489	A00252:305:HG52NDSX5:4:2346:22923:34021/1	60	+
chr1	192153950	192153951	A00252:305:HG52NDSX5:4:2140:8910:12602/1	60	-
chr1	192264016	192264017	A00252:305:HG52NDSX5:1:1214:3956:21371/1	60	+
chr1	192314213	192314214	A00252:305:HG52NDSX5:1:1325:32163:15984/1	60	+
chr1	192378011	192378012	A00252:305:HG52NDSX5:1:1332:11071:28369/1	60	+
chr1	192518536	192518537	A00252:305:HG52NDSX5:3:2250:20808:10817	60	-
chr1	193124232	193124233	A00252:305:HG52NDSX5:1:1420:3441:10300/1	60	-
chr1	193169510	193169511	A00252:305:HG52NDSX5:1:1174:7365:28588/1	60	-
chr1	193538827	193538828	A00252:305:HG52NDSX5:1:2504:20672:3380	60	-
chr1	193547360	193547361	A00252:305:HG52NDSX5:1:1633:7762:13401	60	+
chr1	194320932	194320933	A00252:305:HG52NDSX5:2:1613:28637:26600	60	-
chr1	194383780	194383781	A00252:305:HG52NDSX5:1:1113:9453:25254/1	60	-
chr1	194524038	194524039	A00252:305:HG52NDSX5:1:1274:12129:27007/1	60	+
chr1	194524039	194524040	A00252:305:HG52NDSX5:2:2650:25102:2942	60	+
chr1	194670478	194670479	A00252:305:HG52NDSX5:1:1444:26404:15843	60	+
chr1	195298066	195298067	A00252:305:HG52NDSX5:1:1252:22101:12399/1	60	+
chr1	195411261	195411262	A00252:305:HG52NDSX5:2:2145:18394:16344	60	-
chr1	195582021	195582022	A00252:305:HG52NDSX5:4:1109:32615:20744	60	-
chr1	195727939	195727940	A00252:305:HG52NDSX5:1:2147:11071:12179/1	60	+
chr1	195809486	195809487	A00252:305:HG52NDSX5:3:2304:7211:27352	60	-
chr1	195809994	195809995	A00252:305:HG52NDSX5:1:1356:14308:10895/1	60	+
chr1	195985795	195985796	A00252:305:HG52NDSX5:4:1378:25672:36088	60	-
chr1	195996403	195996404	A00252:305:HG52NDSX5:4:1358:9598:21966/1	60	-
chr1	196200934	196200935	A00252:305:HG52NDSX5:1:1304:23583:13025/1	60	-
chr1	196448247	196448248	A00252:305:HG52NDSX5:1:1258:15646:2190/1	60	-
chr1	196590643	196590644	A00252:305:HG52NDSX5:1:1564:18222:3928/1	60	-
chr1	197486726	197486727	A00252:305:HG52NDSX5:2:1420:26820:25019	60	+
chr1	197589190	197589191	A00252:305:HG52NDSX5:1:1511:24035:33567/1	60	+
chr1	197599079	197599080	A00252:305:HG52NDSX5:1:2362:17589:23093/1	60	+
chr1	197613375	197613376	A00252:305:HG52NDSX5:1:1622:25048:11835/1	60	+
chr1	197618621	197618622	A00252:305:HG52NDSX5:1:2334:4218:25426	60	-
chr1	197660096	197660097	A00252:305:HG52NDSX5:1:1349:27805:17331/1	60	+
chr1	197673764	197673765	A00252:305:HG52NDSX5:1:1236:24505:6856/1	60	+
chr1	197735367	197735368	A00252:305:HG52NDSX5:1:1425:10719:13166/1	60	-
chr1	197745177	197745178	A00252:305:HG52NDSX5:1:1526:29568:28087/1	60	-
chr1	198986519	198986520	A00252:305:HG52NDSX5:1:1145:29577:21527	60	+
chr1	198995327	198995328	A00252:305:HG52NDSX5:1:1665:10529:4445/1	60	-
chr1	199116542	199116543	A00252:305:HG52NDSX5:1:1176:16098:4131/1	60	-
chr1	199146466	199146467	A00252:305:HG52NDSX5:1:1235:23384:24674/1	60	+
chr1	199151472	199151473	A00252:305:HG52NDSX5:1:1117:12744:24533/1	60	+
chr1	199186657	199186658	A00252:305:HG52NDSX5:3:1126:20302:13667	60	+
chr1	199202184	199202185	A00252:305:HG52NDSX5:1:2472:24686:36605/1	60	+
chr1	199240779	199240780	A00252:305:HG52NDSX5:1:2166:26096:7357/1	60	+
chr1	199432540	199432541	A00252:305:HG52NDSX5:4:1432:28772:27555/1	60	+
chr1	199455375	199455376	A00252:305:HG52NDSX5:1:1463:13964:17566/1	60	-
chr1	199520128	199520129	A00252:305:HG52NDSX5:1:1261:10728:8641	60	-
chr1	199562641	199562642	A00252:305:HG52NDSX5:1:1147:18792:29058	60	+
chr1	199562645	199562646	A00252:305:HG52NDSX5:2:1575:15311:30358	60	+
chr1	199695437	199695438	A00252:305:HG52NDSX5:1:1171:6352:33943/1	60	-
chr1	201491977	201491978	A00252:305:HG52NDSX5:1:2545:19985:25614	60	-
chr1	201491979	201491980	A00252:305:HG52NDSX5:1:2308:13838:29904/1	60	-
chr1	201494932	201494933	A00252:305:HG52NDSX5:1:2569:25545:8281/1	60	+
chr1	201852046	201852047	A00252:305:HG52NDSX5:4:1343:18475:30420/1	60	-
chr1	201866509	201866510	A00252:305:HG52NDSX5:1:1401:11812:31125	60	+
chr1	202407958	202407959	A00252:305:HG52NDSX5:1:2129:24677:4617/1	60	+
chr1	202430917	202430918	A00252:305:HG52NDSX5:1:1142:9968:34100/1	60	-
chr1	202770148	202770149	A00252:305:HG52NDSX5:4:1309:27453:2722/1	60	+
chr1	202904407	202904408	A00252:305:HG52NDSX5:1:2151:21766:5525/1	60	+
chr1	203481792	203481793	A00252:305:HG52NDSX5:1:1520:15103:26490/1	60	-
chr1	203633773	203633774	A00252:305:HG52NDSX5:1:1421:26160:7247/1	60	+
chr1	203820517	203820518	A00252:305:HG52NDSX5:1:2462:7383:2660/1	60	-
chr1	203850133	203850134	A00252:305:HG52NDSX5:4:1337:25455:9815/1	60	-
chr1	203850135	203850136	A00252:305:HG52NDSX5:4:1208:12780:22404/1	60	-
chr1	204421180	204421181	A00252:305:HG52NDSX5:2:2178:13349:10520	60	+
chr1	205602590	205602591	A00252:305:HG52NDSX5:1:1319:8775:34632/1	60	+
chr1	205608452	205608453	A00252:305:HG52NDSX5:1:1245:19443:6574/1	60	+
chr1	205609693	205609694	A00252:305:HG52NDSX5:1:1259:17707:11334/1	60	+
chr1	205727721	205727722	A00252:305:HG52NDSX5:1:1143:1325:8609	60	+
chr1	205767859	205767860	A00252:305:HG52NDSX5:2:2518:3558:22216	60	-
chr1	205767861	205767862	A00252:305:HG52NDSX5:1:1124:5900:17503/1	60	-
chr1	206045588	206045589	A00252:305:HG52NDSX5:1:1537:27145:25708/1	60	+
chr1	206200091	206200092	A00252:305:HG52NDSX5:1:1119:11957:31720/1	60	-
chr1	206560200	206560201	A00252:305:HG52NDSX5:1:1142:3179:19523/1	60	-
chr1	206577959	206577960	A00252:305:HG52NDSX5:1:1136:5837:14325/1	60	-
chr1	206961644	206961645	A00252:305:HG52NDSX5:3:1421:13955:7153	60	-
chr1	208424054	208424055	A00252:305:HG52NDSX5:2:2347:1154:9408	60	-
chr1	209770000	209770001	A00252:305:HG52NDSX5:1:1146:15040:4523/1	60	+
chr1	211297250	211297251	A00252:305:HG52NDSX5:2:2349:20320:31673	60	+
chr1	211365435	211365436	A00252:305:HG52NDSX5:1:2670:5981:4147/1	60	+
chr1	211816634	211816635	A00252:305:HG52NDSX5:1:1254:18123:15374/1	60	+
chr1	211831097	211831098	A00252:305:HG52NDSX5:1:1130:6479:36605/1	60	+
chr1	211832358	211832359	A00252:305:HG52NDSX5:3:1218:9426:33411	60	+
chr1	212608186	212608187	A00252:305:HG52NDSX5:2:1310:25301:30123	60	-
chr1	212735662	212735663	A00252:305:HG52NDSX5:1:1332:14597:14904/1	60	+
chr1	212873952	212873953	A00252:305:HG52NDSX5:1:1317:17056:34006/1	60	+
chr1	212890900	212890901	A00252:305:HG52NDSX5:1:1669:9887:6402/1	60	+
chr1	214022320	214022321	A00252:305:HG52NDSX5:2:2132:22010:31970	60	+
chr1	214668529	214668530	A00252:305:HG52NDSX5:4:1264:28013:34475	60	-
chr1	216389644	216389645	A00252:305:HG52NDSX5:1:1246:5936:28432/1	60	-
chr1	216483475	216483476	A00252:305:HG52NDSX5:1:1465:15953:8108/1	60	-
chr1	216691820	216691821	A00252:305:HG52NDSX5:1:1147:25129:19774/1	60	-
chr1	216777208	216777209	A00252:305:HG52NDSX5:2:2371:10547:23578	60	-
chr1	216972727	216972728	A00252:305:HG52NDSX5:1:2302:26133:30060/1	60	+
chr1	217086986	217086987	A00252:305:HG52NDSX5:1:2409:7175:19272	60	-
chr1	217406259	217406260	A00252:305:HG52NDSX5:1:1220:4345:37012/1	60	-
chr1	217570534	217570535	A00252:305:HG52NDSX5:1:1350:29830:2957/1	60	-
chr1	218099379	218099380	A00252:305:HG52NDSX5:4:2127:14940:25520	60	-
chr1	218870334	218870335	A00252:305:HG52NDSX5:1:2344:24641:30639/1	60	-
chr1	219057344	219057345	A00252:305:HG52NDSX5:3:1112:14940:2315	60	-
chr1	219098296	219098297	A00252:305:HG52NDSX5:2:1222:17635:8891	60	+
chr1	219183326	219183327	A00252:305:HG52NDSX5:1:1153:19904:4993/1	60	+
chr1	219408821	219408822	A00252:305:HG52NDSX5:3:2132:24677:13103	60	+
chr1	220233271	220233272	A00252:305:HG52NDSX5:1:2514:29803:31876/1	60	-
chr1	221618110	221618111	A00252:305:HG52NDSX5:1:1564:21983:32800/1	60	-
chr1	221646357	221646358	A00252:305:HG52NDSX5:1:1266:8684:36511/1	60	+
chr1	221646361	221646362	A00252:305:HG52NDSX5:1:2609:20518:13197	60	+
chr1	221731586	221731587	A00252:305:HG52NDSX5:1:1309:29640:10050	60	-
chr1	222835165	222835166	A00252:305:HG52NDSX5:1:1347:5873:7623/1	60	+
chr1	222888808	222888809	A00252:305:HG52NDSX5:1:1340:6153:13463	60	-
chr1	222951006	222951007	A00252:305:HG52NDSX5:1:1618:19407:18443	60	+
chr1	223050219	223050220	A00252:305:HG52NDSX5:4:1328:25997:16611/1	60	-
chr1	223378376	223378377	A00252:305:HG52NDSX5:3:1355:20383:15342	60	-
chr1	223808923	223808924	A00252:305:HG52NDSX5:1:1504:9959:12540/1	60	-
chr1	224297504	224297505	A00252:305:HG52NDSX5:1:1113:7771:29951/1	60	+
chr1	224396603	224396604	A00252:305:HG52NDSX5:1:2141:6316:11929	60	-
chr1	224403702	224403703	A00252:305:HG52NDSX5:1:1102:10212:30514	60	+
chr1	224403703	224403704	A00252:305:HG52NDSX5:4:2274:23231:20055	60	+
chr1	224921084	224921085	A00252:305:HG52NDSX5:1:1601:18069:23109/1	60	-
chr1	225496286	225496287	A00252:305:HG52NDSX5:2:2142:14398:13244	60	-
chr1	225598595	225598596	A00252:305:HG52NDSX5:1:1565:11442:3583/1	60	+
chr1	226156975	226156976	A00252:305:HG52NDSX5:1:1115:13422:30123/1	60	+
chr1	226161379	226161380	A00252:305:HG52NDSX5:1:1378:24614:34287/1	60	-
chr1	226162714	226162715	A00252:305:HG52NDSX5:1:1142:9155:7952/1	60	+
chr1	226285912	226285913	A00252:305:HG52NDSX5:1:1311:2148:32487/1	60	+
chr1	226723387	226723388	A00252:305:HG52NDSX5:1:1119:15338:29277/1	60	+
chr1	226727818	226727819	A00252:305:HG52NDSX5:1:1218:30843:4586	60	-
chr1	226730713	226730714	A00252:305:HG52NDSX5:1:1230:10529:16157/1	60	+
chr1	226775539	226775540	A00252:305:HG52NDSX5:1:1676:4670:7827/1	60	-
chr1	226985759	226985760	A00252:305:HG52NDSX5:1:1169:14389:25316/1	60	+
chr1	227582383	227582384	A00252:305:HG52NDSX5:4:1237:11939:29935/1	60	-
chr1	227582847	227582848	A00252:305:HG52NDSX5:1:1127:17173:2926/1	60	+
chr1	227599975	227599976	A00252:305:HG52NDSX5:4:1458:3206:27868/1	60	+
chr1	227652066	227652067	A00252:305:HG52NDSX5:4:2323:28311:9032/1	60	-
chr1	227753259	227753260	A00252:305:HG52NDSX5:1:1160:11776:5603/1	60	+
chr1	227772595	227772596	A00252:305:HG52NDSX5:1:1273:19506:25692/1	60	+
chr1	228087537	228087538	A00252:305:HG52NDSX5:3:1636:12933:19633	60	-
chr1	228092521	228092522	A00252:305:HG52NDSX5:1:1111:21630:36793/1	60	+
chr1	228092522	228092523	A00252:305:HG52NDSX5:3:1549:14226:19053	60	+
chr1	228100510	228100511	A00252:305:HG52NDSX5:4:2638:1108:18223/1	60	-
chr1	228106878	228106879	A00252:305:HG52NDSX5:1:1205:13937:36871/1	60	+
chr1	228119162	228119163	A00252:305:HG52NDSX5:1:1160:14760:14873/1	60	-
chr1	228148726	228148727	A00252:305:HG52NDSX5:1:2548:21793:26647/1	60	-
chr1	228229708	228229709	A00252:305:HG52NDSX5:1:2270:4029:12195/1	60	+
chr1	228230498	228230499	A00252:305:HG52NDSX5:1:1108:3947:14372/1	60	-
chr1	228230976	228230977	A00252:305:HG52NDSX5:1:1348:8043:12164/1	60	+
chr1	228231633	228231634	A00252:305:HG52NDSX5:1:1163:10836:8954/1	60	-
chr1	228231635	228231636	A00252:305:HG52NDSX5:4:1373:14326:32221	60	-
chr1	228231636	228231637	A00252:305:HG52NDSX5:1:1205:18493:26475/1	60	-
chr1	228234913	228234914	A00252:305:HG52NDSX5:4:1214:6008:28870/1	60	-
chr1	228235481	228235482	A00252:305:HG52NDSX5:1:1165:10285:9846/1	60	+
chr1	228244829	228244830	A00252:305:HG52NDSX5:1:1278:1072:2096/1	60	-
chr1	228254566	228254567	A00252:305:HG52NDSX5:1:1610:19000:11788/1	60	-
chr1	228258565	228258566	A00252:305:HG52NDSX5:1:1407:9435:9721/1	60	+
chr1	228258566	228258567	A00252:305:HG52NDSX5:3:2676:14868:26553	60	+
chr1	228325928	228325929	A00252:305:HG52NDSX5:1:1538:8693:1611/1	60	-
chr1	228326013	228326014	A00252:305:HG52NDSX5:1:1305:12943:19366/1	60	-
chr1	228328771	228328772	A00252:305:HG52NDSX5:4:2375:9408:21010/1	60	-
chr1	228397936	228397937	A00252:305:HG52NDSX5:1:1112:27272:28213/1	60	+
chr1	228397938	228397939	A00252:305:HG52NDSX5:3:2274:27778:22263	60	+
chr1	228398319	228398320	A00252:305:HG52NDSX5:1:1340:20103:12038/1	60	+
chr1	228404654	228404655	A00252:305:HG52NDSX5:3:1361:8341:34162	60	-
chr1	228417431	228417432	A00252:305:HG52NDSX5:1:1348:24786:23343/1	60	+
chr1	228491654	228491655	A00252:305:HG52NDSX5:2:1557:22200:2769	60	+
chr1	228492282	228492283	A00252:305:HG52NDSX5:3:2674:20166:23202	60	-
chr1	228493342	228493343	A00252:305:HG52NDSX5:1:1130:13557:19742/1	60	+
chr1	228497391	228497392	A00252:305:HG52NDSX5:1:2447:29894:27430	60	-
chr1	228498531	228498532	A00252:305:HG52NDSX5:1:1151:19994:31673/1	60	+
chr1	228507859	228507860	A00252:305:HG52NDSX5:1:1465:24677:29199	60	-
chr1	228651473	228651474	A00252:305:HG52NDSX5:1:1447:23945:1564/1	60	-
chr1	228652997	228652998	A00252:305:HG52NDSX5:3:1452:29912:24236	60	-
chr1	228654034	228654035	A00252:305:HG52NDSX5:4:2304:26711:31532	60	+
chr1	228656128	228656129	A00252:305:HG52NDSX5:1:1165:7039:24392/1	60	-
chr1	229282819	229282820	A00252:305:HG52NDSX5:1:1277:8965:15264/1	60	-
chr1	229284242	229284243	A00252:305:HG52NDSX5:1:1435:8097:12101/1	60	+
chr1	229295170	229295171	A00252:305:HG52NDSX5:1:1144:13069:4398/1	60	-
chr1	229303771	229303772	A00252:305:HG52NDSX5:2:1305:23728:13557	60	-
chr1	229305083	229305084	A00252:305:HG52NDSX5:1:1356:16034:31172/1	60	-
chr1	229323926	229323927	A00252:305:HG52NDSX5:1:1237:1344:23109/1	60	-
chr1	229338143	229338144	A00252:305:HG52NDSX5:3:1265:27073:9956	60	-
chr1	229338561	229338562	A00252:305:HG52NDSX5:1:1121:15646:21919/1	60	+
chr1	229338563	229338564	A00252:305:HG52NDSX5:1:1134:25111:36338/1	60	+
chr1	229442160	229442161	A00252:305:HG52NDSX5:1:1620:11460:16454/1	60	+
chr1	229449071	229449072	A00252:305:HG52NDSX5:1:1540:18123:27837/1	60	+
chr1	229452238	229452239	A00252:305:HG52NDSX5:1:1170:26811:22216	60	+
chr1	229459177	229459178	A00252:305:HG52NDSX5:1:1638:15293:9220	60	-
chr1	229462761	229462762	A00252:305:HG52NDSX5:1:2354:3296:13432/1	60	-
chr1	229494516	229494517	A00252:305:HG52NDSX5:1:1153:11758:25207/1	60	+
chr1	229496642	229496643	A00252:305:HG52NDSX5:1:1456:14479:27884/1	60	+
chr1	229497057	229497058	A00252:305:HG52NDSX5:1:1363:14290:13808/1	60	+
chr1	229499311	229499312	A00252:305:HG52NDSX5:1:1413:7844:18928/1	60	+
chr1	229501469	229501470	A00252:305:HG52NDSX5:4:1676:11189:3114/1	60	-
chr1	229519284	229519285	A00252:305:HG52NDSX5:1:1624:12897:6136/1	60	+
chr1	229531463	229531464	A00252:305:HG52NDSX5:1:1252:14913:16110/1	60	+
chr1	229531465	229531466	A00252:305:HG52NDSX5:2:2237:21929:29418	60	+
chr1	229532702	229532703	A00252:305:HG52NDSX5:1:1237:16794:9533/1	60	+
chr1	229533012	229533013	A00252:305:HG52NDSX5:1:1173:14705:6762/1	60	-
chr1	229534493	229534494	A00252:305:HG52NDSX5:3:1332:14235:33254	60	+
chr1	229537354	229537355	A00252:305:HG52NDSX5:2:1529:1859:2644	60	-
chr1	229542431	229542432	A00252:305:HG52NDSX5:1:1325:3721:9220/1	60	+
chr1	229676748	229676749	A00252:305:HG52NDSX5:1:1341:16034:22060/1	60	+
chr1	230007870	230007871	A00252:305:HG52NDSX5:1:2146:10845:12884	60	+
chr1	230037789	230037790	A00252:305:HG52NDSX5:1:2563:22028:2973/1	60	+
chr1	230118091	230118092	A00252:305:HG52NDSX5:1:1253:5394:36886/1	60	+
chr1	230180728	230180729	A00252:305:HG52NDSX5:1:1342:25192:19507/1	60	+
chr1	230204732	230204733	A00252:305:HG52NDSX5:1:1456:2908:31140/1	60	-
chr1	230676523	230676524	A00252:305:HG52NDSX5:1:1105:8359:18881/1	60	+
chr1	230676650	230676651	A00252:305:HG52NDSX5:1:2448:26558:12978	60	-
chr1	230686792	230686793	A00252:305:HG52NDSX5:1:1162:18954:36542/1	60	+
chr1	231233745	231233746	A00252:305:HG52NDSX5:1:1535:20781:13463/1	60	+
chr1	231262514	231262515	A00252:305:HG52NDSX5:1:1419:8956:36010/1	60	-
chr1	231364703	231364704	A00252:305:HG52NDSX5:1:2534:26594:11663/1	60	-
chr1	231468043	231468044	A00252:305:HG52NDSX5:4:1647:21477:26162	60	+
chr1	231562554	231562555	A00252:305:HG52NDSX5:1:1416:17535:23750/1	60	+
chr1	231562728	231562729	A00252:305:HG52NDSX5:2:1354:19967:1564	60	-
chr1	231575039	231575040	A00252:305:HG52NDSX5:1:1137:5972:27148/1	60	-
chr1	231727208	231727209	A00252:305:HG52NDSX5:1:1234:30581:9706/1	60	+
chr1	231744628	231744629	A00252:305:HG52NDSX5:1:1107:15266:2628/1	60	+
chr1	232680479	232680480	A00252:305:HG52NDSX5:1:1234:15564:16423/1	60	-
chr1	232684026	232684027	A00252:305:HG52NDSX5:4:2502:8395:15530/1	60	-
chr1	233147828	233147829	A00252:305:HG52NDSX5:1:1159:27570:28980	60	+
chr1	233255901	233255902	A00252:305:HG52NDSX5:1:1311:25364:32111	60	+
chr1	234416406	234416407	A00252:305:HG52NDSX5:3:2140:28510:6872	60	-
chr1	235211782	235211783	A00252:305:HG52NDSX5:1:1242:9706:15201/1	60	-
chr1	235785724	235785725	A00252:305:HG52NDSX5:4:2467:11270:26365/1	60	-
chr1	235829212	235829213	A00252:305:HG52NDSX5:3:1209:28058:35587	60	-
chr1	236059977	236059978	A00252:305:HG52NDSX5:1:1352:23574:34147	60	+
chr1	236586295	236586296	A00252:305:HG52NDSX5:1:1212:12753:7545/1	60	-
chr1	236804749	236804750	A00252:305:HG52NDSX5:4:1254:17842:21057/1	60	-
chr1	237369191	237369192	A00252:305:HG52NDSX5:1:1169:7129:30499/1	60	-
chr1	237435108	237435109	A00252:305:HG52NDSX5:1:1664:9254:11976/1	60	-
chr1	237704735	237704736	A00252:305:HG52NDSX5:1:1263:9769:27148/1	60	-
chr1	239733938	239733939	A00252:305:HG52NDSX5:4:2154:13413:10598	60	-
chr1	239789797	239789798	A00252:305:HG52NDSX5:1:1304:15275:34616	60	+
chr1	240171277	240171278	A00252:305:HG52NDSX5:1:1422:30309:14090	60	-
chr1	241432404	241432405	A00252:305:HG52NDSX5:2:2139:11704:1720	60	+
chr1	241630501	241630502	A00252:305:HG52NDSX5:1:2274:25111:36213/1	60	+
chr1	241859044	241859045	A00252:305:HG52NDSX5:1:1123:24668:15342/1	60	+
chr1	241973337	241973338	A00252:305:HG52NDSX5:2:2465:17029:8876	60	-
chr1	242344858	242344859	A00252:305:HG52NDSX5:1:1117:14163:16313/1	60	-
chr1	244797047	244797048	A00252:305:HG52NDSX5:1:1403:19208:10739/1	60	+
chr1	244992339	244992340	A00252:305:HG52NDSX5:1:1316:14362:27398/1	60	+
chr1	245029839	245029840	A00252:305:HG52NDSX5:1:1101:13973:11287/1	60	+
chr1	245783258	245783259	A00252:305:HG52NDSX5:1:1223:8974:4633/1	60	-
chr1	246019946	246019947	A00252:305:HG52NDSX5:4:1516:31439:26882	60	-
chr1	246337294	246337295	A00252:305:HG52NDSX5:1:1547:28510:25786/1	60	+
chr1	246416441	246416442	A00252:305:HG52NDSX5:2:2124:12310:8938	60	-
chr1	246875764	246875765	A00252:305:HG52NDSX5:1:1264:4770:8249/1	60	-
chr1	248344463	248344464	A00252:305:HG52NDSX5:1:1226:6488:12884/1	60	+
chr10	52527	52528	A00252:305:HG52NDSX5:4:2502:21332:23218	60	+
chr10	222515	222516	A00252:305:HG52NDSX5:1:1249:7907:21981/1	60	+
chr10	859483	859484	A00252:305:HG52NDSX5:1:1102:7157:33927	60	+
chr10	859484	859485	A00252:305:HG52NDSX5:3:2152:1235:23672	60	+
chr10	4481506	4481507	A00252:305:HG52NDSX5:3:1409:9968:30561	60	-
chr10	4481508	4481509	A00252:305:HG52NDSX5:1:1351:21305:29716	60	-
chr10	4481509	4481510	A00252:305:HG52NDSX5:1:2618:27896:8093	60	-
chr10	5732740	5732741	A00252:305:HG52NDSX5:1:2249:14624:22404/1	60	-
chr10	6279137	6279138	A00252:305:HG52NDSX5:1:1130:6677:14747	60	+
chr10	6889666	6889667	A00252:305:HG52NDSX5:1:1440:20265:3364/1	60	-
chr10	6995259	6995260	A00252:305:HG52NDSX5:4:1135:14362:23077/1	60	+
chr10	7022922	7022923	A00252:305:HG52NDSX5:1:1128:17427:19617/1	60	+
chr10	8197996	8197997	A00252:305:HG52NDSX5:3:1109:6307:10723	60	-
chr10	8720559	8720560	A00252:305:HG52NDSX5:1:1218:29053:13730/1	60	-
chr10	9105235	9105236	A00252:305:HG52NDSX5:4:2372:19985:26459/1	60	-
chr10	9110891	9110892	A00252:305:HG52NDSX5:1:2230:29984:7670	60	+
chr10	10285112	10285113	A00252:305:HG52NDSX5:4:2257:15980:19116/1	60	-
chr10	13633913	13633914	A00252:305:HG52NDSX5:2:1452:24596:14497	60	-
chr10	14870461	14870462	A00252:305:HG52NDSX5:2:2464:18801:18270	60	-
chr10	15114804	15114805	A00252:305:HG52NDSX5:4:1119:19370:17065/1	60	-
chr10	16881484	16881485	A00252:305:HG52NDSX5:2:2269:31141:32377	60	+
chr10	17243311	17243312	A00252:305:HG52NDSX5:3:2609:22905:32236	60	+
chr10	18262105	18262106	A00252:305:HG52NDSX5:1:1153:19777:13917/1	60	-
chr10	19356665	19356666	A00252:305:HG52NDSX5:4:2301:10104:21872/1	60	+
chr10	20222302	20222303	A00252:305:HG52NDSX5:1:1124:18394:8641/1	60	-
chr10	20863504	20863505	A00252:305:HG52NDSX5:4:1627:13367:6136/1	60	-
chr10	21574407	21574408	A00252:305:HG52NDSX5:1:2518:21866:32878/1	60	+
chr10	21678617	21678618	A00252:305:HG52NDSX5:2:2241:23294:28557	60	+
chr10	22104872	22104873	A00252:305:HG52NDSX5:3:1346:3341:29293	60	-
chr10	22739434	22739435	A00252:305:HG52NDSX5:2:2426:11261:23657	60	-
chr10	24088183	24088184	A00252:305:HG52NDSX5:1:1154:6126:20744	60	-
chr10	24600636	24600637	A00252:305:HG52NDSX5:1:1117:14995:28056/1	60	+
chr10	24602733	24602734	A00252:305:HG52NDSX5:1:2249:14714:36025	60	-
chr10	24632986	24632987	A00252:305:HG52NDSX5:1:1250:16405:20635/1	60	+
chr10	25221380	25221381	A00252:305:HG52NDSX5:1:1358:12445:5979/1	60	+
chr10	25351402	25351403	A00252:305:HG52NDSX5:1:2455:27715:27978	60	-
chr10	25495527	25495528	A00252:305:HG52NDSX5:2:2658:29794:35462	60	+
chr10	26585586	26585587	A00252:305:HG52NDSX5:1:2211:21124:4977	60	-
chr10	26766494	26766495	A00252:305:HG52NDSX5:4:1642:14100:19022/1	60	+
chr10	26775463	26775464	A00252:305:HG52NDSX5:1:1255:20618:6261/1	60	-
chr10	27020648	27020649	A00252:305:HG52NDSX5:1:1162:5249:7545	60	+
chr10	27076777	27076778	A00252:305:HG52NDSX5:1:1503:1705:6480/1	60	+
chr10	27880462	27880463	A00252:305:HG52NDSX5:1:1263:21920:30812/1	60	+
chr10	28780563	28780564	A00252:305:HG52NDSX5:1:2308:19497:31563/1	60	+
chr10	29019001	29019002	A00252:305:HG52NDSX5:1:1178:15266:11960/1	60	-
chr10	29136089	29136090	A00252:305:HG52NDSX5:4:2223:1479:1266/1	60	-
chr10	29136090	29136091	A00252:305:HG52NDSX5:1:2231:5656:14481/1	60	-
chr10	29560282	29560283	A00252:305:HG52NDSX5:1:1270:16568:13996/1	60	+
chr10	30234237	30234238	A00252:305:HG52NDSX5:1:2348:17038:28745	60	-
chr10	30408768	30408769	A00252:305:HG52NDSX5:4:2306:6777:34679/1	60	-
chr10	30778258	30778259	A00252:305:HG52NDSX5:1:1447:4074:25394/1	60	-
chr10	31052747	31052748	A00252:305:HG52NDSX5:1:1353:14018:10833/1	60	+
chr10	31328354	31328355	A00252:305:HG52NDSX5:1:2546:8097:30545	60	-
chr10	31380865	31380866	A00252:305:HG52NDSX5:4:2645:25870:17268/1	60	+
chr10	31818849	31818850	A00252:305:HG52NDSX5:1:1519:11749:7341/1	60	-
chr10	32570460	32570461	A00252:305:HG52NDSX5:1:1212:23393:8249/1	60	+
chr10	32631370	32631371	A00252:305:HG52NDSX5:1:1226:21368:32581	60	+
chr10	32632570	32632571	A00252:305:HG52NDSX5:1:1232:17888:12148/1	60	+
chr10	32937936	32937937	A00252:305:HG52NDSX5:1:1259:2257:18490/1	60	+
chr10	34401358	34401359	A00252:305:HG52NDSX5:3:1615:30517:31234	60	-
chr10	34951994	34951995	A00252:305:HG52NDSX5:4:2227:22363:9815	60	-
chr10	35031277	35031278	A00252:305:HG52NDSX5:1:2661:28673:34710	60	-
chr10	35152735	35152736	A00252:305:HG52NDSX5:4:1117:30572:20525/1	60	+
chr10	36645464	36645465	A00252:305:HG52NDSX5:4:1516:12952:1532/1	60	+
chr10	38036619	38036620	A00252:305:HG52NDSX5:4:1206:12373:15468/1	60	+
chr10	38483064	38483065	A00252:305:HG52NDSX5:2:2532:13991:5024	60	-
chr10	40345909	40345910	A00252:305:HG52NDSX5:2:2137:22073:33207	60	-
chr10	41840682	41840683	A00252:305:HG52NDSX5:4:1103:25183:15702	60	+
chr10	42434450	42434451	A00252:305:HG52NDSX5:1:2333:15854:27539/1	60	+
chr10	43938574	43938575	A00252:305:HG52NDSX5:1:1375:24306:2754/1	60	-
chr10	43938577	43938578	A00252:305:HG52NDSX5:1:1406:15628:24236/1	60	-
chr10	46018537	46018538	A00252:305:HG52NDSX5:2:1533:21251:14967	60	+
chr10	47250801	47250802	A00252:305:HG52NDSX5:1:2133:18801:24189/1	60	-
chr10	47501680	47501681	A00252:305:HG52NDSX5:3:1337:20573:6621	60	-
chr10	47975179	47975180	A00252:305:HG52NDSX5:1:1132:1009:22153/1	60	+
chr10	49457892	49457893	A00252:305:HG52NDSX5:1:1111:17128:8703/1	60	+
chr10	50446975	50446976	A00252:305:HG52NDSX5:1:1601:32913:33567/1	60	-
chr10	50608882	50608883	A00252:305:HG52NDSX5:1:1240:11442:21684/1	60	-
chr10	52596363	52596364	A00252:305:HG52NDSX5:1:1121:20717:15890/1	60	+
chr10	52815604	52815605	A00252:305:HG52NDSX5:1:2115:7328:36949/1	60	-
chr10	52819462	52819463	A00252:305:HG52NDSX5:1:1270:20066:22279/1	60	-
chr10	53477469	53477470	A00252:305:HG52NDSX5:1:1110:19895:29590/1	60	+
chr10	55046363	55046364	A00252:305:HG52NDSX5:1:1157:1904:15718/1	60	-
chr10	55933757	55933758	A00252:305:HG52NDSX5:1:1331:13756:32737/1	60	-
chr10	56724090	56724091	A00252:305:HG52NDSX5:1:1433:15320:8923	60	-
chr10	58283435	58283436	A00252:305:HG52NDSX5:1:1377:12988:2440/1	60	+
chr10	58358177	58358178	A00252:305:HG52NDSX5:1:1172:19714:16845/1	60	-
chr10	59685870	59685871	A00252:305:HG52NDSX5:4:2655:27787:20306	60	-
chr10	61298586	61298587	A00252:305:HG52NDSX5:2:1436:18322:26021	60	-
chr10	61401134	61401135	A00252:305:HG52NDSX5:1:2544:14271:36511/1	60	+
chr10	61433544	61433545	A00252:305:HG52NDSX5:1:1151:4698:23719/1	60	-
chr10	61679522	61679523	A00252:305:HG52NDSX5:1:1578:17842:16673/1	60	-
chr10	61679644	61679645	A00252:305:HG52NDSX5:1:2451:19822:13964/1	60	-
chr10	61682064	61682065	A00252:305:HG52NDSX5:3:1273:13259:6449	60	+
chr10	61734180	61734181	A00252:305:HG52NDSX5:1:1476:5828:29622/1	60	-
chr10	61881366	61881367	A00252:305:HG52NDSX5:1:1630:1823:2926	60	-
chr10	62064713	62064714	A00252:305:HG52NDSX5:1:1162:9851:8281/1	60	-
chr10	62064715	62064716	A00252:305:HG52NDSX5:1:1638:9019:30702	60	-
chr10	62170653	62170654	A00252:305:HG52NDSX5:1:2254:14018:5165/1	60	+
chr10	62198157	62198158	A00252:305:HG52NDSX5:2:2364:13593:9251	60	-
chr10	63416531	63416532	A00252:305:HG52NDSX5:1:1467:11035:13463/1	60	+
chr10	63744560	63744561	A00252:305:HG52NDSX5:1:1373:4707:10989/1	60	-
chr10	63959843	63959844	A00252:305:HG52NDSX5:1:1358:11876:34554/1	60	-
chr10	64445642	64445643	A00252:305:HG52NDSX5:3:1401:11243:21559	60	+
chr10	65091995	65091996	A00252:305:HG52NDSX5:2:1132:21649:8797	60	-
chr10	65427798	65427799	A00252:305:HG52NDSX5:4:2348:7509:32753	60	-
chr10	66382454	66382455	A00252:305:HG52NDSX5:1:1315:9941:18396/1	60	+
chr10	67764602	67764603	A00252:305:HG52NDSX5:1:1624:12870:8312	60	-
chr10	67900050	67900051	A00252:305:HG52NDSX5:1:2409:19235:36714/1	60	-
chr10	68054699	68054700	A00252:305:HG52NDSX5:1:1378:8567:20087/1	60	+
chr10	68377583	68377584	A00252:305:HG52NDSX5:1:1126:18150:29356/1	60	+
chr10	68690431	68690432	A00252:305:HG52NDSX5:1:2352:22426:2816/1	60	-
chr10	69132726	69132727	A00252:305:HG52NDSX5:1:2520:16884:16548/1	60	+
chr10	69261790	69261791	A00252:305:HG52NDSX5:2:2332:9950:21230	60	-
chr10	70213110	70213111	A00252:305:HG52NDSX5:1:1118:16378:14544/1	60	+
chr10	71898306	71898307	A00252:305:HG52NDSX5:1:1227:14362:11271/1	60	+
chr10	72139751	72139752	A00252:305:HG52NDSX5:1:1153:8359:22326/1	60	+
chr10	72144740	72144741	A00252:305:HG52NDSX5:1:1568:21287:34726/1	60	-
chr10	72173705	72173706	A00252:305:HG52NDSX5:1:2210:15004:18771	60	+
chr10	72179030	72179031	A00252:305:HG52NDSX5:1:1356:21350:4742/1	60	-
chr10	72405947	72405948	A00252:305:HG52NDSX5:2:2426:23448:24345	60	-
chr10	72406050	72406051	A00252:305:HG52NDSX5:1:1129:27444:16391/1	60	-
chr10	72501358	72501359	A00252:305:HG52NDSX5:1:1256:8377:13777/1	60	+
chr10	72507269	72507270	A00252:305:HG52NDSX5:1:1350:14163:9173/1	60	+
chr10	72527134	72527135	A00252:305:HG52NDSX5:1:1331:8585:33896/1	60	+
chr10	72533719	72533720	A00252:305:HG52NDSX5:1:1111:13440:32033	60	+
chr10	72535240	72535241	A00252:305:HG52NDSX5:1:1105:15447:15562/1	60	+
chr10	72538694	72538695	A00252:305:HG52NDSX5:4:1212:27697:36965/1	60	-
chr10	72539316	72539317	A00252:305:HG52NDSX5:1:2375:18349:21715	60	-
chr10	72738756	72738757	A00252:305:HG52NDSX5:1:2540:7166:3349/1	60	+
chr10	73149734	73149735	A00252:305:HG52NDSX5:1:2170:13747:29215/1	60	-
chr10	73443663	73443664	A00252:305:HG52NDSX5:1:1466:19343:18584/1	60	-
chr10	73478564	73478565	A00252:305:HG52NDSX5:1:1233:20862:24251	60	-
chr10	73677002	73677003	A00252:305:HG52NDSX5:1:1322:23954:29418	60	+
chr10	74031433	74031434	A00252:305:HG52NDSX5:2:1151:31530:23469	60	+
chr10	74040881	74040882	A00252:305:HG52NDSX5:1:1112:12319:1282/1	60	+
chr10	74172466	74172467	A00252:305:HG52NDSX5:2:1542:21106:14591	60	-
chr10	74265182	74265183	A00252:305:HG52NDSX5:1:2431:9959:6245	60	-
chr10	74289391	74289392	A00252:305:HG52NDSX5:1:1133:9833:12633/1	60	+
chr10	74303831	74303832	A00252:305:HG52NDSX5:1:1121:24768:36620/1	60	-
chr10	74340683	74340684	A00252:305:HG52NDSX5:4:1220:4661:27946/1	60	+
chr10	74372685	74372686	A00252:305:HG52NDSX5:1:2219:18855:27602/1	60	-
chr10	74375894	74375895	A00252:305:HG52NDSX5:1:1147:23556:16611/1	60	+
chr10	74534630	74534631	A00252:305:HG52NDSX5:1:1435:11568:35430/1	60	+
chr10	74669702	74669703	A00252:305:HG52NDSX5:1:1419:17119:15264/1	60	-
chr10	74972553	74972554	A00252:305:HG52NDSX5:3:2635:14751:28917	60	-
chr10	74974461	74974462	A00252:305:HG52NDSX5:3:1675:17752:14544	60	-
chr10	75214317	75214318	A00252:305:HG52NDSX5:1:1307:10972:6433/1	60	-
chr10	77330796	77330797	A00252:305:HG52NDSX5:2:1101:15962:2926/1	60	+
chr10	77950947	77950948	A00252:305:HG52NDSX5:2:1130:27688:28902	60	-
chr10	79571338	79571339	A00252:305:HG52NDSX5:2:2204:24804:20494	60	-
chr10	82031842	82031843	A00252:305:HG52NDSX5:1:1110:7961:22200/1	60	+
chr10	82190550	82190551	A00252:305:HG52NDSX5:1:2141:6858:27837/1	60	-
chr10	82855453	82855454	A00252:305:HG52NDSX5:1:1464:9815:17206	60	+
chr10	83467263	83467264	A00252:305:HG52NDSX5:1:1650:11270:17096/1	60	+
chr10	83901521	83901522	A00252:305:HG52NDSX5:1:1101:17978:2065/1	60	+
chr10	84451953	84451954	A00252:305:HG52NDSX5:4:2606:21703:4194	60	-
chr10	84453830	84453831	A00252:305:HG52NDSX5:1:1325:25672:16955/1	60	-
chr10	84701750	84701751	A00252:305:HG52NDSX5:4:2616:17336:9815	60	-
chr10	85553270	85553271	A00252:305:HG52NDSX5:1:1415:30047:4617	60	+
chr10	85579688	85579689	A00252:305:HG52NDSX5:1:1167:16224:12868/1	60	-
chr10	85751890	85751891	A00252:305:HG52NDSX5:1:1314:24361:1125/1	60	+
chr10	86436416	86436417	A00252:305:HG52NDSX5:1:1666:15365:19648/1	60	+
chr10	86482742	86482743	A00252:305:HG52NDSX5:1:1140:4273:3944/1	60	-
chr10	86485402	86485403	A00252:305:HG52NDSX5:1:1327:3595:6997/1	60	+
chr10	86490722	86490723	A00252:305:HG52NDSX5:1:1462:5023:3020/1	60	+
chr10	87703462	87703463	A00252:305:HG52NDSX5:1:2202:27407:31829/1	60	+
chr10	87815910	87815911	A00252:305:HG52NDSX5:1:2111:13964:8108	60	+
chr10	87962126	87962127	A00252:305:HG52NDSX5:3:2568:20175:21183	60	-
chr10	88251259	88251260	A00252:305:HG52NDSX5:1:2564:31485:16783	60	-
chr10	88323460	88323461	A00252:305:HG52NDSX5:1:2408:22299:9486/1	60	+
chr10	88336696	88336697	A00252:305:HG52NDSX5:1:2109:31304:18630/1	60	+
chr10	88340556	88340557	A00252:305:HG52NDSX5:3:2508:1561:10207	60	-
chr10	88362233	88362234	A00252:305:HG52NDSX5:3:2226:1741:24173	60	-
chr10	88364813	88364814	A00252:305:HG52NDSX5:1:1271:19976:12446/1	60	+
chr10	88367804	88367805	A00252:305:HG52NDSX5:1:2237:32398:33019/1	60	-
chr10	88402674	88402675	A00252:305:HG52NDSX5:4:2301:1217:21762/1	60	+
chr10	88536565	88536566	A00252:305:HG52NDSX5:1:1166:23755:6746/1	60	+
chr10	88572330	88572331	A00252:305:HG52NDSX5:1:1158:13187:29152/1	60	+
chr10	88591425	88591426	A00252:305:HG52NDSX5:1:1549:3893:13526/1	60	+
chr10	88707588	88707589	A00252:305:HG52NDSX5:1:1148:5385:7842/1	60	+
chr10	88707590	88707591	A00252:305:HG52NDSX5:1:1119:21757:5071	60	+
chr10	88712913	88712914	A00252:305:HG52NDSX5:1:1104:5909:18646/1	60	-
chr10	88783617	88783618	A00252:305:HG52NDSX5:1:1532:16116:31407/1	60	-
chr10	88830942	88830943	A00252:305:HG52NDSX5:1:1122:14452:31031/1	60	-
chr10	89040080	89040081	A00252:305:HG52NDSX5:1:1212:24768:4492/1	60	+
chr10	89642626	89642627	A00252:305:HG52NDSX5:3:1336:24668:9549	60	-
chr10	89772510	89772511	A00252:305:HG52NDSX5:3:2574:13331:8829	60	-
chr10	89992191	89992192	A00252:305:HG52NDSX5:3:2321:25943:33238	60	-
chr10	90345034	90345035	A00252:305:HG52NDSX5:1:1358:3468:9126/1	60	+
chr10	90692180	90692181	A00252:305:HG52NDSX5:1:1344:12138:13463/1	60	+
chr10	91729089	91729090	A00252:305:HG52NDSX5:1:1338:4679:19366/1	60	+
chr10	91861937	91861938	A00252:305:HG52NDSX5:1:1378:7446:6621/1	60	-
chr10	91959677	91959678	A00252:305:HG52NDSX5:4:1225:14317:24408/1	60	+
chr10	92234479	92234480	A00252:305:HG52NDSX5:1:1457:2257:26162	60	-
chr10	92234480	92234481	A00252:305:HG52NDSX5:1:1412:2663:9424	60	-
chr10	92514251	92514252	A00252:305:HG52NDSX5:1:1515:6424:1188/1	60	+
chr10	92904368	92904369	A00252:305:HG52NDSX5:4:1141:27661:22874	60	-
chr10	92936043	92936044	A00252:305:HG52NDSX5:1:2651:5204:4178/1	60	-
chr10	92937667	92937668	A00252:305:HG52NDSX5:2:1307:25346:7999	60	+
chr10	92967819	92967820	A00252:305:HG52NDSX5:1:1332:26711:12179/1	60	+
chr10	92998019	92998020	A00252:305:HG52NDSX5:1:2313:17761:29434/1	60	-
chr10	93951511	93951512	A00252:305:HG52NDSX5:3:1450:28519:15123	60	+
chr10	94335573	94335574	A00252:305:HG52NDSX5:1:1422:25735:19476/1	60	+
chr10	94570301	94570302	A00252:305:HG52NDSX5:2:2504:31602:25191	60	+
chr10	94606192	94606193	A00252:305:HG52NDSX5:1:1327:3179:31360/1	60	+
chr10	96581273	96581274	A00252:305:HG52NDSX5:1:2171:3667:17707/1	60	+
chr10	96905081	96905082	A00252:305:HG52NDSX5:1:1157:6777:33865/1	60	+
chr10	96962578	96962579	A00252:305:HG52NDSX5:1:1230:14950:16454/1	60	-
chr10	97362630	97362631	A00252:305:HG52NDSX5:1:2218:29586:24893/1	60	+
chr10	99658840	99658841	A00252:305:HG52NDSX5:1:1106:12274:36057/1	60	+
chr10	99658846	99658847	A00252:305:HG52NDSX5:2:2268:1886:10895	60	+
chr10	99664440	99664441	A00252:305:HG52NDSX5:1:1221:3947:20102	60	+
chr10	99865538	99865539	A00252:305:HG52NDSX5:1:1678:9950:12085/1	60	+
chr10	100163428	100163429	A00252:305:HG52NDSX5:1:1521:4372:3552/1	60	+
chr10	100198290	100198291	A00252:305:HG52NDSX5:1:1125:7211:23062/1	60	+
chr10	100198291	100198292	A00252:305:HG52NDSX5:1:2609:19795:12070	60	+
chr10	100375858	100375859	A00252:305:HG52NDSX5:3:1628:1334:26506	60	-
chr10	100920689	100920690	A00252:305:HG52NDSX5:1:1129:18141:2221/1	60	-
chr10	101397507	101397508	A00252:305:HG52NDSX5:4:2564:16640:26929/1	60	+
chr10	101399913	101399914	A00252:305:HG52NDSX5:1:2528:8847:23359/1	60	+
chr10	101814043	101814044	A00252:305:HG52NDSX5:4:1273:7943:29935/1	60	+
chr10	102283862	102283863	A00252:305:HG52NDSX5:1:1262:9661:33473/1	60	+
chr10	102486124	102486125	A00252:305:HG52NDSX5:4:1527:23321:32925/1	60	+
chr10	102687771	102687772	A00252:305:HG52NDSX5:1:1109:10059:33254/1	60	+
chr10	103154677	103154678	A00252:305:HG52NDSX5:1:1152:25337:6950/1	60	+
chr10	103162963	103162964	A00252:305:HG52NDSX5:1:1423:27706:15092/1	60	+
chr10	103743658	103743659	A00252:305:HG52NDSX5:1:1162:17553:17456/1	60	-
chr10	105965675	105965676	A00252:305:HG52NDSX5:1:2306:9552:22294/1	60	+
chr10	106081350	106081351	A00252:305:HG52NDSX5:4:2629:13313:26991/1	60	+
chr10	107892466	107892467	A00252:305:HG52NDSX5:2:1163:13485:16736	60	+
chr10	108912335	108912336	A00252:305:HG52NDSX5:1:1442:13295:2597	60	-
chr10	109134313	109134314	A00252:305:HG52NDSX5:2:2142:21224:3458	60	+
chr10	109159334	109159335	A00252:305:HG52NDSX5:2:1518:23845:5901	60	-
chr10	109226036	109226037	A00252:305:HG52NDSX5:1:2206:18683:2127/1	60	+
chr10	109485186	109485187	A00252:305:HG52NDSX5:1:1208:12201:24377/1	60	-
chr10	109799838	109799839	A00252:305:HG52NDSX5:1:1147:8965:15327/1	60	+
chr10	109971087	109971088	A00252:305:HG52NDSX5:4:2271:19144:24345/1	60	-
chr10	110244005	110244006	A00252:305:HG52NDSX5:1:1413:29360:19805	60	+
chr10	111009585	111009586	A00252:305:HG52NDSX5:1:1110:6813:34773/1	60	-
chr10	111953703	111953704	A00252:305:HG52NDSX5:1:1614:20437:13369/1	60	+
chr10	112585003	112585004	A00252:305:HG52NDSX5:4:2639:23131:23610	60	+
chr10	113815405	113815406	A00252:305:HG52NDSX5:1:1428:18041:26349/1	60	+
chr10	114613302	114613303	A00252:305:HG52NDSX5:4:2321:12518:16470/1	60	+
chr10	114613303	114613304	A00252:305:HG52NDSX5:1:1102:21522:19789/1	60	+
chr10	114878580	114878581	A00252:305:HG52NDSX5:1:1635:5502:28150/1	60	-
chr10	115031311	115031312	A00252:305:HG52NDSX5:1:1143:10646:15765/1	60	+
chr10	115100478	115100479	A00252:305:HG52NDSX5:4:2461:30590:5274	60	+
chr10	115158565	115158566	A00252:305:HG52NDSX5:1:1257:26440:3317/1	60	+
chr10	115190431	115190432	A00252:305:HG52NDSX5:1:2224:20048:27915/1	60	-
chr10	115190432	115190433	A00252:305:HG52NDSX5:1:1371:29017:31109/1	60	-
chr10	115468915	115468916	A00252:305:HG52NDSX5:1:1430:18792:31501/1	60	-
chr10	115750514	115750515	A00252:305:HG52NDSX5:1:1665:30002:18505/1	60	+
chr10	115773654	115773655	A00252:305:HG52NDSX5:1:1130:10899:12258/1	60	+
chr10	115773656	115773657	A00252:305:HG52NDSX5:4:2566:2555:36855	60	+
chr10	117279487	117279488	A00252:305:HG52NDSX5:1:2214:4345:25332	60	-
chr10	117295610	117295611	A00252:305:HG52NDSX5:1:1270:15347:1297/1	60	+
chr10	117327446	117327447	A00252:305:HG52NDSX5:1:1111:14389:17707/1	60	+
chr10	117329971	117329972	A00252:305:HG52NDSX5:1:1332:6244:7701	60	-
chr10	117970595	117970596	A00252:305:HG52NDSX5:4:1333:24135:6997/1	60	+
chr10	117977325	117977326	A00252:305:HG52NDSX5:1:1527:2239:20243/1	60	-
chr10	118688297	118688298	A00252:305:HG52NDSX5:1:1250:12346:21778/1	60	+
chr10	118688299	118688300	A00252:305:HG52NDSX5:1:1301:12608:11804/1	60	+
chr10	118815487	118815488	A00252:305:HG52NDSX5:2:1603:32524:26287	60	-
chr10	119322493	119322494	A00252:305:HG52NDSX5:1:1210:7129:13432/1	60	+
chr10	119455446	119455447	A00252:305:HG52NDSX5:4:1353:5122:32346/1	60	-
chr10	119575539	119575540	A00252:305:HG52NDSX5:1:1263:14696:25504/1	60	+
chr10	119756275	119756276	A00252:305:HG52NDSX5:1:1362:30309:1846	60	-
chr10	119899158	119899159	A00252:305:HG52NDSX5:1:1134:11939:12712/1	60	-
chr10	121538570	121538571	A00252:305:HG52NDSX5:1:1271:25346:32330/1	60	-
chr10	121804020	121804021	A00252:305:HG52NDSX5:1:2418:3866:3583	60	-
chr10	121895023	121895024	A00252:305:HG52NDSX5:4:1244:32551:35352/1	60	+
chr10	122889188	122889189	A00252:305:HG52NDSX5:1:1202:30707:25081/1	60	-
chr10	122935371	122935372	A00252:305:HG52NDSX5:1:1101:3893:14434/1	60	+
chr10	123628194	123628195	A00252:305:HG52NDSX5:1:2409:9787:5760/1	60	-
chr10	124595081	124595082	A00252:305:HG52NDSX5:3:1329:3839:11052	60	-
chr10	124672722	124672723	A00252:305:HG52NDSX5:1:1146:18304:2127/1	60	+
chr10	124762938	124762939	A00252:305:HG52NDSX5:1:1167:11948:34585/1	60	-
chr10	124806938	124806939	A00252:305:HG52NDSX5:1:1613:2546:14199/1	60	-
chr10	124813943	124813944	A00252:305:HG52NDSX5:1:1352:7844:20901/1	60	-
chr10	125753746	125753747	A00252:305:HG52NDSX5:1:1215:23448:8187/1	60	+
chr10	126087355	126087356	A00252:305:HG52NDSX5:1:1412:3658:34632/1	60	+
chr10	127557963	127557964	A00252:305:HG52NDSX5:1:1366:21703:32597/1	60	+
chr10	127774243	127774244	A00252:305:HG52NDSX5:1:2458:12952:35947	60	-
chr10	130181103	130181104	A00252:305:HG52NDSX5:4:2307:1506:15029/1	60	+
chr10	130538424	130538425	A00252:305:HG52NDSX5:1:1416:29812:20118/1	60	+
chr10	131071447	131071448	A00252:305:HG52NDSX5:1:1113:16098:12962/1	60	+
chr10	131071448	131071449	A00252:305:HG52NDSX5:1:1156:30553:29512	60	+
chr10	131441519	131441520	A00252:305:HG52NDSX5:2:1348:9444:12336	60	+
chr10	132227797	132227798	A00252:305:HG52NDSX5:3:2523:29044:2628	60	-
chr10	132694254	132694255	A00252:305:HG52NDSX5:1:2619:14868:3693	60	-
chr10	133296830	133296831	A00252:305:HG52NDSX5:1:1426:10384:13401/1	60	-
chr10	133405301	133405302	A00252:305:HG52NDSX5:1:1152:6741:24533/1	60	-
chr10	133405328	133405329	A00252:305:HG52NDSX5:1:1426:3694:15405/1	60	-
chr10	133408908	133408909	A00252:305:HG52NDSX5:1:1127:8811:21825/1	60	+
chr10	133470867	133470868	A00252:305:HG52NDSX5:1:1217:16387:29027/1	60	+
chr10	133491711	133491712	A00252:305:HG52NDSX5:3:2328:4137:6903	60	-
chr10	133515656	133515657	A00252:305:HG52NDSX5:1:1620:11360:33473/1	60	+
chr10	133534145	133534146	A00252:305:HG52NDSX5:4:2355:10185:19006/1	60	-
chr11	226638	226639	A00252:305:HG52NDSX5:1:2436:19542:4679	60	-
chr11	249747	249748	A00252:305:HG52NDSX5:1:1352:24026:31673/1	60	+
chr11	334489	334490	A00252:305:HG52NDSX5:4:2202:16269:6214	60	-
chr11	334729	334730	A00252:305:HG52NDSX5:1:2525:31096:36401/1	60	-
chr11	336653	336654	A00252:305:HG52NDSX5:1:2550:1732:3051	60	-
chr11	336655	336656	A00252:305:HG52NDSX5:1:1513:6677:18443/1	60	-
chr11	339173	339174	A00252:305:HG52NDSX5:1:1561:20193:26600	60	-
chr11	341705	341706	A00252:305:HG52NDSX5:1:1135:22046:1125	60	-
chr11	423055	423056	A00252:305:HG52NDSX5:1:1169:18222:31548/1	60	+
chr11	427776	427777	A00252:305:HG52NDSX5:1:1317:12156:15655/1	60	-
chr11	454630	454631	A00252:305:HG52NDSX5:1:1328:19994:5807/1	60	+
chr11	456256	456257	A00252:305:HG52NDSX5:1:1109:15854:17112/1	60	+
chr11	456258	456259	A00252:305:HG52NDSX5:3:1401:18141:4914	60	+
chr11	456630	456631	A00252:305:HG52NDSX5:1:1432:16016:20055/1	60	+
chr11	464595	464596	A00252:305:HG52NDSX5:1:2357:25970:3223	60	+
chr11	840255	840256	A00252:305:HG52NDSX5:2:1146:18593:14090	60	+
chr11	840256	840257	A00252:305:HG52NDSX5:1:1117:25274:10723	60	+
chr11	1311363	1311364	A00252:305:HG52NDSX5:2:2536:1271:5353	60	-
chr11	1311364	1311365	A00252:305:HG52NDSX5:1:1148:26937:22842/1	60	-
chr11	3070616	3070617	A00252:305:HG52NDSX5:1:2103:4896:14826	60	+
chr11	3693233	3693234	A00252:305:HG52NDSX5:1:2336:31485:29309/1	60	-
chr11	3693236	3693237	A00252:305:HG52NDSX5:2:2621:30282:11882	60	-
chr11	3715095	3715096	A00252:305:HG52NDSX5:2:2549:9661:15687	60	-
chr11	3720996	3720997	A00252:305:HG52NDSX5:1:2145:20401:32784/1	60	+
chr11	3772919	3772920	A00252:305:HG52NDSX5:1:1130:13675:32910	60	+
chr11	3860086	3860087	A00252:305:HG52NDSX5:1:1271:28311:11005/1	60	-
chr11	3923796	3923797	A00252:305:HG52NDSX5:1:1652:15130:23750/1	60	+
chr11	3994940	3994941	A00252:305:HG52NDSX5:1:1456:19180:2080/1	60	+
chr11	6522715	6522716	A00252:305:HG52NDSX5:1:1258:17418:31062/1	60	-
chr11	7278796	7278797	A00252:305:HG52NDSX5:1:1270:14886:16720/1	60	-
chr11	7705851	7705852	A00252:305:HG52NDSX5:3:2452:26901:6057	60	-
chr11	8451134	8451135	A00252:305:HG52NDSX5:4:1308:3920:14857/1	60	-
chr11	8451136	8451137	A00252:305:HG52NDSX5:4:2557:24668:25238	60	-
chr11	8701480	8701481	A00252:305:HG52NDSX5:1:1157:9453:32988/1	60	+
chr11	8701481	8701482	A00252:305:HG52NDSX5:4:2638:10809:13416	60	+
chr11	9128126	9128127	A00252:305:HG52NDSX5:1:1377:13711:16595/1	60	+
chr11	9346394	9346395	A00252:305:HG52NDSX5:2:2568:18502:2754	60	+
chr11	9434014	9434015	A00252:305:HG52NDSX5:1:1610:21224:3521/1	60	+
chr11	9474305	9474306	A00252:305:HG52NDSX5:1:1161:15365:6496/1	60	+
chr11	9590177	9590178	A00252:305:HG52NDSX5:1:1128:24804:4492/1	60	+
chr11	9777137	9777138	A00252:305:HG52NDSX5:3:2328:17246:16799	60	-
chr11	9843695	9843696	A00252:305:HG52NDSX5:4:1131:15799:36996/1	60	+
chr11	9905327	9905328	A00252:305:HG52NDSX5:1:1142:10131:33285/1	60	+
chr11	9906489	9906490	A00252:305:HG52NDSX5:2:1267:13792:21872	60	+
chr11	10049387	10049388	A00252:305:HG52NDSX5:1:1273:23854:2002/1	60	-
chr11	10117912	10117913	A00252:305:HG52NDSX5:1:1213:28438:3583	60	+
chr11	10767703	10767704	A00252:305:HG52NDSX5:4:1356:27615:22232/1	60	-
chr11	10992625	10992626	A00252:305:HG52NDSX5:1:1216:8965:7467/1	60	+
chr11	11334281	11334282	A00252:305:HG52NDSX5:2:1652:30635:28056	60	+
chr11	11339694	11339695	A00252:305:HG52NDSX5:1:1169:17372:6339/1	60	+
chr11	11339696	11339697	A00252:305:HG52NDSX5:4:2244:27606:23406/1	60	+
chr11	11896370	11896371	A00252:305:HG52NDSX5:1:1102:12617:30326/1	60	+
chr11	12420303	12420304	A00252:305:HG52NDSX5:4:1133:20654:10989/1	60	-
chr11	12742162	12742163	A00252:305:HG52NDSX5:1:1157:21621:11130/1	60	-
chr11	13427075	13427076	A00252:305:HG52NDSX5:1:1368:8106:10802	60	+
chr11	13454812	13454813	A00252:305:HG52NDSX5:1:2104:15881:27461/1	60	+
chr11	14548608	14548609	A00252:305:HG52NDSX5:1:1345:21649:21574/1	60	+
chr11	14640884	14640885	A00252:305:HG52NDSX5:3:2673:3730:27023	60	+
chr11	14771175	14771176	A00252:305:HG52NDSX5:4:1426:12418:21402	60	-
chr11	15118879	15118880	A00252:305:HG52NDSX5:1:2144:17192:12915	60	-
chr11	15118881	15118882	A00252:305:HG52NDSX5:1:1106:17698:10848/1	60	-
chr11	15495439	15495440	A00252:305:HG52NDSX5:1:1154:14913:16203/1	60	+
chr11	15592715	15592716	A00252:305:HG52NDSX5:2:2421:12970:31688	60	+
chr11	16283553	16283554	A00252:305:HG52NDSX5:1:2665:30282:31140/1	60	-
chr11	16308662	16308663	A00252:305:HG52NDSX5:1:2563:11207:10347	60	-
chr11	17135834	17135835	A00252:305:HG52NDSX5:1:1266:5213:7012/1	60	+
chr11	17159017	17159018	A00252:305:HG52NDSX5:4:1578:12970:11459/1	60	+
chr11	17296283	17296284	A00252:305:HG52NDSX5:1:2405:18828:19758/1	60	-
chr11	17327799	17327800	A00252:305:HG52NDSX5:1:1158:11713:27038	60	+
chr11	20413187	20413188	A00252:305:HG52NDSX5:1:2434:9236:35931/1	60	-
chr11	20443888	20443889	A00252:305:HG52NDSX5:1:2551:20781:27492/1	60	-
chr11	20499077	20499078	A00252:305:HG52NDSX5:2:2633:16441:23672	60	-
chr11	21423609	21423610	A00252:305:HG52NDSX5:2:2243:5014:34851	60	-
chr11	22019851	22019852	A00252:305:HG52NDSX5:4:2149:32868:4210	60	+
chr11	23772295	23772296	A00252:305:HG52NDSX5:1:1235:17680:35117/1	60	+
chr11	26066171	26066172	A00252:305:HG52NDSX5:1:1656:8956:32033/1	60	-
chr11	26649465	26649466	A00252:305:HG52NDSX5:2:2569:24397:31626	60	-
chr11	26976072	26976073	A00252:305:HG52NDSX5:1:1162:6632:24377/1	60	+
chr11	26976074	26976075	A00252:305:HG52NDSX5:2:2247:19506:13479	60	+
chr11	27338349	27338350	A00252:305:HG52NDSX5:2:2125:31964:37027	60	-
chr11	27381688	27381689	A00252:305:HG52NDSX5:3:2133:31286:35853	60	-
chr11	27680355	27680356	A00252:305:HG52NDSX5:2:1311:30101:24001	60	+
chr11	28058168	28058169	A00252:305:HG52NDSX5:1:1312:14507:33160/1	60	+
chr11	28164287	28164288	A00252:305:HG52NDSX5:1:1228:13150:2159/1	60	+
chr11	28164288	28164289	A00252:305:HG52NDSX5:4:2139:6271:14293	60	+
chr11	28244476	28244477	A00252:305:HG52NDSX5:1:2677:10773:18427/1	60	-
chr11	29360048	29360049	A00252:305:HG52NDSX5:1:1146:16269:23563/1	60	+
chr11	29562235	29562236	A00252:305:HG52NDSX5:1:1155:6587:11428/1	60	+
chr11	30773171	30773172	A00252:305:HG52NDSX5:1:1634:2338:25488	60	-
chr11	31394793	31394794	A00252:305:HG52NDSX5:1:2503:9200:19805/1	60	-
chr11	31408333	31408334	A00252:305:HG52NDSX5:1:1532:14624:20525/1	60	+
chr11	31409169	31409170	A00252:305:HG52NDSX5:1:2230:29613:8124/1	60	+
chr11	31639328	31639329	A00252:305:HG52NDSX5:1:1560:28375:32878/1	60	+
chr11	31654263	31654264	A00252:305:HG52NDSX5:1:1505:1316:18458/1	60	-
chr11	32167057	32167058	A00252:305:HG52NDSX5:1:1103:32262:13495/1	60	+
chr11	32416575	32416576	A00252:305:HG52NDSX5:1:2109:3685:8093	60	+
chr11	32459350	32459351	A00252:305:HG52NDSX5:1:2325:4227:36182	60	-
chr11	32613821	32613822	A00252:305:HG52NDSX5:1:1512:27073:20823/1	60	-
chr11	32904749	32904750	A00252:305:HG52NDSX5:4:1334:25364:26099/1	60	+
chr11	32949418	32949419	A00252:305:HG52NDSX5:4:2152:20799:32095/1	60	+
chr11	32976962	32976963	A00252:305:HG52NDSX5:1:2273:29125:10034	60	-
chr11	33118455	33118456	A00252:305:HG52NDSX5:1:2164:16315:3035/1	60	+
chr11	33121481	33121482	A00252:305:HG52NDSX5:1:2356:26675:4351/1	60	+
chr11	33130491	33130492	A00252:305:HG52NDSX5:1:1233:16523:25160/1	60	+
chr11	33280204	33280205	A00252:305:HG52NDSX5:1:1663:12120:6449	60	+
chr11	33860494	33860495	A00252:305:HG52NDSX5:1:1102:15130:8406/1	60	+
chr11	34055712	34055713	A00252:305:HG52NDSX5:4:2225:17146:3286/1	60	+
chr11	34060399	34060400	A00252:305:HG52NDSX5:3:1276:24614:26240	60	-
chr11	34907736	34907737	A00252:305:HG52NDSX5:1:1156:21432:19914/1	60	+
chr11	36330285	36330286	A00252:305:HG52NDSX5:3:1150:24804:1736	60	+
chr11	36530876	36530877	A00252:305:HG52NDSX5:1:1154:7166:23265/1	60	+
chr11	36570005	36570006	A00252:305:HG52NDSX5:1:1120:3079:34006/1	60	+
chr11	36641767	36641768	A00252:305:HG52NDSX5:1:1176:12780:6464/1	60	+
chr11	36743274	36743275	A00252:305:HG52NDSX5:1:1204:20681:20619/1	60	+
chr11	36861953	36861954	A00252:305:HG52NDSX5:1:1265:21712:36620/1	60	+
chr11	37011367	37011368	A00252:305:HG52NDSX5:3:1157:16161:33270	60	-
chr11	37113537	37113538	A00252:305:HG52NDSX5:1:1114:7563:7012/1	60	-
chr11	37269250	37269251	A00252:305:HG52NDSX5:4:1450:7238:27148/1	60	+
chr11	37286549	37286550	A00252:305:HG52NDSX5:1:2639:24975:35571	60	+
chr11	37453646	37453647	A00252:305:HG52NDSX5:1:1121:13919:15327/1	60	-
chr11	37729862	37729863	A00252:305:HG52NDSX5:3:2140:25663:34695	60	-
chr11	37749291	37749292	A00252:305:HG52NDSX5:4:2659:6659:14841/1	60	+
chr11	37910773	37910774	A00252:305:HG52NDSX5:1:1156:10465:13103/1	60	-
chr11	38654443	38654444	A00252:305:HG52NDSX5:3:1107:6569:30373	60	-
chr11	38658839	38658840	A00252:305:HG52NDSX5:3:1542:7943:13025	60	-
chr11	38711336	38711337	A00252:305:HG52NDSX5:1:1257:18801:6464/1	60	-
chr11	38752858	38752859	A00252:305:HG52NDSX5:2:2269:11026:28980	60	-
chr11	39045677	39045678	A00252:305:HG52NDSX5:1:1210:9326:12665/1	60	-
chr11	39140179	39140180	A00252:305:HG52NDSX5:4:2667:28330:22467/1	60	+
chr11	39140183	39140184	A00252:305:HG52NDSX5:1:1327:8938:34632/1	60	+
chr11	39140184	39140185	A00252:305:HG52NDSX5:4:2421:17707:17221/1	60	+
chr11	40785773	40785774	A00252:305:HG52NDSX5:3:2149:16025:32972	60	+
chr11	42491716	42491717	A00252:305:HG52NDSX5:1:1105:28890:23030/1	60	+
chr11	43953032	43953033	A00252:305:HG52NDSX5:1:1112:18584:6057/1	60	-
chr11	44138718	44138719	A00252:305:HG52NDSX5:4:1414:32805:16752	60	-
chr11	45299198	45299199	A00252:305:HG52NDSX5:1:1317:19063:25300/1	60	-
chr11	46098639	46098640	A00252:305:HG52NDSX5:1:1454:28212:6762/1	60	-
chr11	46778039	46778040	A00252:305:HG52NDSX5:1:1474:3341:21934/1	60	+
chr11	47031960	47031961	A00252:305:HG52NDSX5:1:1228:14009:33739/1	60	+
chr11	47032800	47032801	A00252:305:HG52NDSX5:1:2370:6460:29058	60	+
chr11	47043029	47043030	A00252:305:HG52NDSX5:3:1475:16315:9674	60	-
chr11	47441180	47441181	A00252:305:HG52NDSX5:1:1527:20374:2519/1	60	-
chr11	47441181	47441182	A00252:305:HG52NDSX5:3:1526:25437:29324	60	-
chr11	47601383	47601384	A00252:305:HG52NDSX5:3:2542:19506:29450	60	+
chr11	48901943	48901944	A00252:305:HG52NDSX5:2:2666:9146:11694	60	-
chr11	49096834	49096835	A00252:305:HG52NDSX5:4:1562:10420:32690/1	60	+
chr11	50404726	50404727	A00252:305:HG52NDSX5:1:1424:14190:25535/1	60	-
chr11	51827318	51827319	A00252:305:HG52NDSX5:1:1229:15148:12884	60	-
chr11	53871577	53871578	A00252:305:HG52NDSX5:2:1602:1389:28761	60	+
chr11	56609619	56609620	A00252:305:HG52NDSX5:3:1346:12201:22404	60	-
chr11	57126227	57126228	A00252:305:HG52NDSX5:1:2608:3595:17237	60	-
chr11	57375709	57375710	A00252:305:HG52NDSX5:1:2445:5448:22451/1	60	-
chr11	57433168	57433169	A00252:305:HG52NDSX5:4:1554:16351:33536	60	-
chr11	57555797	57555798	A00252:305:HG52NDSX5:1:1474:20464:33082/1	60	+
chr11	57555799	57555800	A00252:305:HG52NDSX5:3:1160:30752:5588	60	+
chr11	57786160	57786161	A00252:305:HG52NDSX5:1:1161:3540:6057/1	60	-
chr11	58226807	58226808	A00252:305:HG52NDSX5:1:2647:13838:35790	60	-
chr11	58558747	58558748	A00252:305:HG52NDSX5:1:1236:19108:30953/1	60	+
chr11	58564772	58564773	A00252:305:HG52NDSX5:1:1202:13602:28307	60	-
chr11	59560330	59560331	A00252:305:HG52NDSX5:1:2144:5665:18912/1	60	+
chr11	59562826	59562827	A00252:305:HG52NDSX5:1:2501:24424:17394/1	60	+
chr11	59648002	59648003	A00252:305:HG52NDSX5:4:2139:1687:7670	60	-
chr11	59864227	59864228	A00252:305:HG52NDSX5:1:1159:26901:23938/1	60	+
chr11	60904079	60904080	A00252:305:HG52NDSX5:4:1157:9317:25582/1	60	+
chr11	61313766	61313767	A00252:305:HG52NDSX5:1:1176:30563:1939	60	-
chr11	61441619	61441620	A00252:305:HG52NDSX5:1:2126:26558:31892/1	60	+
chr11	61818237	61818238	A00252:305:HG52NDSX5:1:2118:13286:33113/1	60	-
chr11	61852281	61852282	A00252:305:HG52NDSX5:1:2303:8811:27398	60	-
chr11	62355320	62355321	A00252:305:HG52NDSX5:3:2546:26096:2378	60	-
chr11	62360158	62360159	A00252:305:HG52NDSX5:1:1548:9435:12884/1	60	+
chr11	62360633	62360634	A00252:305:HG52NDSX5:3:2628:27670:28463	60	+
chr11	62361093	62361094	A00252:305:HG52NDSX5:1:1428:21061:9940/1	60	+
chr11	62362424	62362425	A00252:305:HG52NDSX5:2:2225:7979:13150	60	-
chr11	62619521	62619522	A00252:305:HG52NDSX5:1:1240:30300:8563/1	60	-
chr11	62697372	62697373	A00252:305:HG52NDSX5:4:1559:12174:16157/1	60	+
chr11	62713850	62713851	A00252:305:HG52NDSX5:1:1167:19416:13228/1	60	-
chr11	62720899	62720900	A00252:305:HG52NDSX5:1:1157:17951:23437/1	60	+
chr11	62725077	62725078	A00252:305:HG52NDSX5:1:1147:14751:13761/1	60	+
chr11	62748500	62748501	A00252:305:HG52NDSX5:2:1109:25970:17159/1	60	-
chr11	62748502	62748503	A00252:305:HG52NDSX5:2:2309:32768:3944	60	-
chr11	62816507	62816508	A00252:305:HG52NDSX5:1:1122:10221:29246/1	60	+
chr11	62822701	62822702	A00252:305:HG52NDSX5:1:1103:30870:29997	60	-
chr11	62861470	62861471	A00252:305:HG52NDSX5:1:2363:11125:14340/1	60	-
chr11	62871027	62871028	A00252:305:HG52NDSX5:1:1147:23873:26553/1	60	+
chr11	63645953	63645954	A00252:305:HG52NDSX5:1:1358:10384:24706/1	60	+
chr11	63646913	63646914	A00252:305:HG52NDSX5:1:1172:20085:32487/1	60	+
chr11	63689162	63689163	A00252:305:HG52NDSX5:4:1610:8721:28839	60	+
chr11	63690347	63690348	A00252:305:HG52NDSX5:1:1139:27227:7216/1	60	+
chr11	63726261	63726262	A00252:305:HG52NDSX5:1:1152:29062:9173/1	60	+
chr11	63728105	63728106	A00252:305:HG52NDSX5:1:1276:16405:23140/1	60	+
chr11	63732321	63732322	A00252:305:HG52NDSX5:2:2568:6940:26819	60	-
chr11	63736866	63736867	A00252:305:HG52NDSX5:1:2156:13223:32033/1	60	+
chr11	63746472	63746473	A00252:305:HG52NDSX5:1:1317:21730:35869/1	60	+
chr11	63827715	63827716	A00252:305:HG52NDSX5:1:1165:4743:19914/1	60	+
chr11	63854431	63854432	A00252:305:HG52NDSX5:3:1333:8910:4116	60	+
chr11	63880179	63880180	A00252:305:HG52NDSX5:1:1211:27498:30201	60	+
chr11	63978503	63978504	A00252:305:HG52NDSX5:1:1116:9091:30514/1	60	+
chr11	64189185	64189186	A00252:305:HG52NDSX5:3:1214:13819:32628	60	-
chr11	64190746	64190747	A00252:305:HG52NDSX5:3:2378:6144:30232	60	-
chr11	64190809	64190810	A00252:305:HG52NDSX5:4:1665:24234:26177	60	-
chr11	64197224	64197225	A00252:305:HG52NDSX5:4:1161:31548:3959/1	60	+
chr11	64216033	64216034	A00252:305:HG52NDSX5:1:1208:21079:36088/1	60	+
chr11	64279595	64279596	A00252:305:HG52NDSX5:1:1108:3703:24627/1	60	-
chr11	64279747	64279748	A00252:305:HG52NDSX5:1:1176:13756:22279/1	60	-
chr11	64769698	64769699	A00252:305:HG52NDSX5:2:1523:26666:26819	60	-
chr11	64769859	64769860	A00252:305:HG52NDSX5:1:1125:2401:24533/1	60	-
chr11	64771355	64771356	A00252:305:HG52NDSX5:1:1272:9426:31908/1	60	+
chr11	64866048	64866049	A00252:305:HG52NDSX5:3:1350:20121:3176	60	-
chr11	64882441	64882442	A00252:305:HG52NDSX5:1:1129:25274:9408/1	60	-
chr11	65101570	65101571	A00252:305:HG52NDSX5:1:1204:1615:13808/1	60	-
chr11	65102006	65102007	A00252:305:HG52NDSX5:1:1519:9462:30499/1	60	-
chr11	65104730	65104731	A00252:305:HG52NDSX5:4:1415:4273:1532	60	-
chr11	65127486	65127487	A00252:305:HG52NDSX5:1:1214:27941:22263/1	60	-
chr11	65194831	65194832	A00252:305:HG52NDSX5:1:1405:29930:32534	60	+
chr11	65194858	65194859	A00252:305:HG52NDSX5:1:1240:22010:31876/1	60	+
chr11	65195546	65195547	A00252:305:HG52NDSX5:1:1120:8495:35963/1	60	+
chr11	65195749	65195750	A00252:305:HG52NDSX5:1:1223:19000:18897/1	60	+
chr11	65196367	65196368	A00252:305:HG52NDSX5:4:1564:21160:35133/1	60	-
chr11	65198079	65198080	A00252:305:HG52NDSX5:1:1159:6298:15906/1	60	+
chr11	65266604	65266605	A00252:305:HG52NDSX5:2:2525:16568:21699	60	-
chr11	65274894	65274895	A00252:305:HG52NDSX5:1:1549:14208:9690/1	60	+
chr11	65278661	65278662	A00252:305:HG52NDSX5:1:2552:10520:12665/1	60	-
chr11	65339730	65339731	A00252:305:HG52NDSX5:4:1344:8721:27085/1	60	-
chr11	65340760	65340761	A00252:305:HG52NDSX5:1:1305:12364:21684/1	60	+
chr11	65351539	65351540	A00252:305:HG52NDSX5:2:1273:7699:18333	60	-
chr11	65428481	65428482	A00252:305:HG52NDSX5:1:2554:16622:31250	60	-
chr11	65433676	65433677	A00252:305:HG52NDSX5:1:1159:19153:11146/1	60	-
chr11	65434696	65434697	A00252:305:HG52NDSX5:1:1145:4309:22576/1	60	-
chr11	65435192	65435193	A00252:305:HG52NDSX5:1:1236:28646:19695/1	60	+
chr11	65436902	65436903	A00252:305:HG52NDSX5:1:1304:3242:8985/1	60	-
chr11	65502027	65502028	A00252:305:HG52NDSX5:1:1271:23818:36855/1	60	+
chr11	65606022	65606023	A00252:305:HG52NDSX5:1:2450:15754:14559/1	60	+
chr11	65609068	65609069	A00252:305:HG52NDSX5:1:1157:7943:12430	60	+
chr11	65637086	65637087	A00252:305:HG52NDSX5:3:2539:24153:7560	60	+
chr11	65657532	65657533	A00252:305:HG52NDSX5:2:2553:5837:28541	60	-
chr11	66066101	66066102	A00252:305:HG52NDSX5:1:2303:15049:26271	60	+
chr11	66072979	66072980	A00252:305:HG52NDSX5:2:1567:12011:32628	60	+
chr11	66085693	66085694	A00252:305:HG52NDSX5:1:1126:24442:15765/1	60	+
chr11	66109333	66109334	A00252:305:HG52NDSX5:1:1122:10140:19617/1	60	-
chr11	66115887	66115888	A00252:305:HG52NDSX5:1:1209:24514:22028/1	60	+
chr11	66137322	66137323	A00252:305:HG52NDSX5:1:1369:21016:21762/1	60	+
chr11	66142749	66142750	A00252:305:HG52NDSX5:2:1305:25870:13855	60	+
chr11	66143730	66143731	A00252:305:HG52NDSX5:1:1553:7346:27398/1	60	+
chr11	66147844	66147845	A00252:305:HG52NDSX5:1:1539:13232:25441/1	60	+
chr11	66348151	66348152	A00252:305:HG52NDSX5:1:2558:22372:29058	60	+
chr11	66652151	66652152	A00252:305:HG52NDSX5:1:1111:17725:19069/1	60	+
chr11	66662686	66662687	A00252:305:HG52NDSX5:1:1147:5529:10942/1	60	+
chr11	66712132	66712133	A00252:305:HG52NDSX5:1:1123:6370:26929/1	60	+
chr11	66747817	66747818	A00252:305:HG52NDSX5:2:1407:32904:6433	60	+
chr11	66766970	66766971	A00252:305:HG52NDSX5:1:1411:29749:29277/1	60	+
chr11	66794563	66794564	A00252:305:HG52NDSX5:1:1157:7247:10379/1	60	-
chr11	66946723	66946724	A00252:305:HG52NDSX5:1:1174:4526:18255/1	60	+
chr11	67154023	67154024	A00252:305:HG52NDSX5:3:1104:16233:14074	60	+
chr11	67154144	67154145	A00252:305:HG52NDSX5:1:1544:1850:11303/1	60	+
chr11	67159718	67159719	A00252:305:HG52NDSX5:3:2560:17635:26083	60	+
chr11	67174905	67174906	A00252:305:HG52NDSX5:3:1347:30942:5572	60	-
chr11	67176990	67176991	A00252:305:HG52NDSX5:4:2535:24189:25473/1	60	-
chr11	67180733	67180734	A00252:305:HG52NDSX5:2:2126:11351:12038	60	+
chr11	67186759	67186760	A00252:305:HG52NDSX5:1:2272:15365:35180	60	-
chr11	67186760	67186761	A00252:305:HG52NDSX5:4:1212:16758:20369/1	60	-
chr11	67191547	67191548	A00252:305:HG52NDSX5:1:2313:25192:34757/1	60	+
chr11	67193225	67193226	A00252:305:HG52NDSX5:1:1118:20464:36683/1	60	+
chr11	67193227	67193228	A00252:305:HG52NDSX5:2:1670:4851:34350	60	+
chr11	67212608	67212609	A00252:305:HG52NDSX5:1:1419:12463:35978/1	60	+
chr11	67220901	67220902	A00252:305:HG52NDSX5:1:1139:23538:17957/1	60	+
chr11	67246955	67246956	A00252:305:HG52NDSX5:1:2468:3387:2347/1	60	+
chr11	67253836	67253837	A00252:305:HG52NDSX5:1:1178:4924:36761/1	60	+
chr11	67293647	67293648	A00252:305:HG52NDSX5:3:2208:4399:4758	60	-
chr11	67294806	67294807	A00252:305:HG52NDSX5:1:2333:11984:1454/1	60	+
chr11	67294807	67294808	A00252:305:HG52NDSX5:1:1123:20564:2378	60	+
chr11	67325128	67325129	A00252:305:HG52NDSX5:1:2165:10375:35837/1	60	-
chr11	67329252	67329253	A00252:305:HG52NDSX5:3:2475:2600:11068	60	-
chr11	67363872	67363873	A00252:305:HG52NDSX5:2:2363:28501:5478	60	-
chr11	67414125	67414126	A00252:305:HG52NDSX5:1:1519:20518:15045/1	60	+
chr11	67499847	67499848	A00252:305:HG52NDSX5:1:2229:6397:7529/1	60	-
chr11	67751397	67751398	A00252:305:HG52NDSX5:2:1223:28926:10911	60	+
chr11	67751398	67751399	A00252:305:HG52NDSX5:1:1510:5430:1720	60	+
chr11	68084933	68084934	A00252:305:HG52NDSX5:1:1428:12997:24032/1	60	-
chr11	68103156	68103157	A00252:305:HG52NDSX5:4:2131:5339:3035	60	+
chr11	68111926	68111927	A00252:305:HG52NDSX5:1:1413:19271:4648	60	-
chr11	68175209	68175210	A00252:305:HG52NDSX5:1:1122:28149:16517/1	60	+
chr11	68177645	68177646	A00252:305:HG52NDSX5:1:1136:27425:11256/1	60	-
chr11	68197839	68197840	A00252:305:HG52NDSX5:1:1237:8621:29168/1	60	-
chr11	68488815	68488816	A00252:305:HG52NDSX5:1:2132:17192:9752/1	60	+
chr11	68506489	68506490	A00252:305:HG52NDSX5:1:1110:10276:23265/1	60	+
chr11	68518215	68518216	A00252:305:HG52NDSX5:1:1343:20311:29027/1	60	+
chr11	68544933	68544934	A00252:305:HG52NDSX5:3:1113:3766:13714	60	-
chr11	68547884	68547885	A00252:305:HG52NDSX5:1:2245:19569:28025	60	-
chr11	68593331	68593332	A00252:305:HG52NDSX5:1:1346:6325:10222/1	60	+
chr11	68793998	68793999	A00252:305:HG52NDSX5:1:2446:15311:21966/1	60	+
chr11	68837029	68837030	A00252:305:HG52NDSX5:4:1352:20844:9064	60	-
chr11	68973950	68973951	A00252:305:HG52NDSX5:3:2424:31756:31563	60	-
chr11	70317120	70317121	A00252:305:HG52NDSX5:1:1526:18484:4163/1	60	+
chr11	70622662	70622663	A00252:305:HG52NDSX5:2:2274:7916:6026	60	-
chr11	72065216	72065217	A00252:305:HG52NDSX5:1:1305:32081:36605/1	60	+
chr11	72417068	72417069	A00252:305:HG52NDSX5:3:2543:17870:11960	60	+
chr11	72798587	72798588	A00252:305:HG52NDSX5:3:1125:18982:8938	60	+
chr11	72868065	72868066	A00252:305:HG52NDSX5:2:1608:30472:8108	60	+
chr11	72928580	72928581	A00252:305:HG52NDSX5:4:1469:7581:17190/1	60	+
chr11	72942644	72942645	A00252:305:HG52NDSX5:1:1555:8205:34272/1	60	+
chr11	72952594	72952595	A00252:305:HG52NDSX5:1:1134:13440:32628/1	60	+
chr11	72970022	72970023	A00252:305:HG52NDSX5:1:2208:24722:17221	60	-
chr11	73118195	73118196	A00252:305:HG52NDSX5:1:1157:19452:28354/1	60	+
chr11	73471598	73471599	A00252:305:HG52NDSX5:1:1446:5529:1955/1	60	-
chr11	73549604	73549605	A00252:305:HG52NDSX5:1:1203:3025:2848/1	60	-
chr11	73556525	73556526	A00252:305:HG52NDSX5:4:1475:1416:19914/1	60	-
chr11	73716735	73716736	A00252:305:HG52NDSX5:1:1446:26087:22404/1	60	+
chr11	73721441	73721442	A00252:305:HG52NDSX5:4:1624:14859:34147/1	60	+
chr11	74054669	74054670	A00252:305:HG52NDSX5:1:2303:13856:30060	60	-
chr11	74065365	74065366	A00252:305:HG52NDSX5:2:1169:11080:23062	60	-
chr11	74076262	74076263	A00252:305:HG52NDSX5:4:1208:18692:25880/1	60	-
chr11	74136197	74136198	A00252:305:HG52NDSX5:1:1441:4553:12821/1	60	-
chr11	74143235	74143236	A00252:305:HG52NDSX5:1:1220:5674:32800/1	60	-
chr11	74228668	74228669	A00252:305:HG52NDSX5:1:1114:11460:8531/1	60	+
chr11	74346036	74346037	A00252:305:HG52NDSX5:1:1601:19325:33708	60	-
chr11	74376758	74376759	A00252:305:HG52NDSX5:2:1347:2582:13980	60	-
chr11	74381769	74381770	A00252:305:HG52NDSX5:4:1234:25301:26115/1	60	+
chr11	74617464	74617465	A00252:305:HG52NDSX5:4:2212:1018:36292/1	60	-
chr11	76007524	76007525	A00252:305:HG52NDSX5:3:2165:28474:6872	60	-
chr11	76463859	76463860	A00252:305:HG52NDSX5:1:2535:19090:10316/1	60	+
chr11	76476950	76476951	A00252:305:HG52NDSX5:1:1268:26187:18286/1	60	+
chr11	76878027	76878028	A00252:305:HG52NDSX5:1:1469:15781:9220/1	60	+
chr11	76879262	76879263	A00252:305:HG52NDSX5:1:2305:19162:16423	60	+
chr11	77616175	77616176	A00252:305:HG52NDSX5:3:1508:14561:18192	60	+
chr11	77710091	77710092	A00252:305:HG52NDSX5:1:1476:1949:31140/1	60	-
chr11	77729570	77729571	A00252:305:HG52NDSX5:1:1240:25355:6825	60	+
chr11	77758750	77758751	A00252:305:HG52NDSX5:1:2236:8133:1767/1	60	-
chr11	77969353	77969354	A00252:305:HG52NDSX5:1:2373:13684:3427	60	-
chr11	78515108	78515109	A00252:305:HG52NDSX5:1:1307:19470:4805/1	60	+
chr11	78526972	78526973	A00252:305:HG52NDSX5:4:2201:24433:26553	60	+
chr11	78893950	78893951	A00252:305:HG52NDSX5:1:1439:27263:36589/1	60	+
chr11	81649270	81649271	A00252:305:HG52NDSX5:1:1545:16803:28620/1	60	-
chr11	82678526	82678527	A00252:305:HG52NDSX5:1:1313:7247:6590/1	60	+
chr11	84129222	84129223	A00252:305:HG52NDSX5:1:1123:17752:9001/1	60	+
chr11	84129229	84129230	A00252:305:HG52NDSX5:4:2643:28375:29340/1	60	+
chr11	84326180	84326181	A00252:305:HG52NDSX5:1:1144:4806:7122/1	60	-
chr11	84986241	84986242	A00252:305:HG52NDSX5:1:1343:20980:15186/1	60	-
chr11	85027241	85027242	A00252:305:HG52NDSX5:1:1665:17409:20995/1	60	+
chr11	85114191	85114192	A00252:305:HG52NDSX5:1:1637:7482:15389/1	60	-
chr11	86022361	86022362	A00252:305:HG52NDSX5:4:1473:8260:1204/1	60	+
chr11	86798630	86798631	A00252:305:HG52NDSX5:1:1551:27416:30467/1	60	+
chr11	87201644	87201645	A00252:305:HG52NDSX5:1:1414:8929:4178/1	60	+
chr11	87321216	87321217	A00252:305:HG52NDSX5:1:1250:4761:15562/1	60	-
chr11	88323676	88323677	A00252:305:HG52NDSX5:1:1475:12590:35164/1	60	+
chr11	88358978	88358979	A00252:305:HG52NDSX5:2:1325:23131:10081	60	-
chr11	89041542	89041543	A00252:305:HG52NDSX5:1:1356:16839:32534/1	60	-
chr11	89635867	89635868	A00252:305:HG52NDSX5:1:2255:16269:17394/1	60	-
chr11	90365140	90365141	A00252:305:HG52NDSX5:1:1220:18973:36041/1	60	+
chr11	90537895	90537896	A00252:305:HG52NDSX5:1:1220:16622:4163/1	60	+
chr11	90712259	90712260	A00252:305:HG52NDSX5:4:2456:28248:10614/1	60	-
chr11	90914475	90914476	A00252:305:HG52NDSX5:1:1109:2293:23124/1	60	+
chr11	91042548	91042549	A00252:305:HG52NDSX5:1:1272:19208:19820	60	+
chr11	91056833	91056834	A00252:305:HG52NDSX5:1:1227:16749:33536/1	60	-
chr11	91867140	91867141	A00252:305:HG52NDSX5:1:1107:25518:33880/1	60	+
chr11	93798553	93798554	A00252:305:HG52NDSX5:1:1466:18340:10520/1	60	+
chr11	94046965	94046966	A00252:305:HG52NDSX5:1:1209:18774:24799/1	60	+
chr11	94635393	94635394	A00252:305:HG52NDSX5:1:1572:16993:14732/1	60	+
chr11	95956966	95956967	A00252:305:HG52NDSX5:1:2274:27136:21559/1	60	+
chr11	96777347	96777348	A00252:305:HG52NDSX5:1:1111:5710:9846/1	60	+
chr11	96892943	96892944	A00252:305:HG52NDSX5:1:1424:3875:35978	60	+
chr11	97157433	97157434	A00252:305:HG52NDSX5:1:1139:4707:30467/1	60	-
chr11	97882446	97882447	A00252:305:HG52NDSX5:1:2414:31955:31970/1	60	+
chr11	97882447	97882448	A00252:305:HG52NDSX5:1:1147:19949:29089/1	60	+
chr11	97979865	97979866	A00252:305:HG52NDSX5:4:1166:32732:4319/1	60	-
chr11	100739200	100739201	A00252:305:HG52NDSX5:1:1357:8043:10598/1	60	+
chr11	101336434	101336435	A00252:305:HG52NDSX5:1:1102:8440:34115/1	60	-
chr11	102090494	102090495	A00252:305:HG52NDSX5:1:1502:26142:13698/1	60	+
chr11	103188237	103188238	A00252:305:HG52NDSX5:1:1328:31132:6621/1	60	+
chr11	103248905	103248906	A00252:305:HG52NDSX5:1:1553:12292:21872/1	60	+
chr11	103316846	103316847	A00252:305:HG52NDSX5:4:1315:32588:11021/1	60	-
chr11	103356895	103356896	A00252:305:HG52NDSX5:1:1574:18665:18474/1	60	-
chr11	103915442	103915443	A00252:305:HG52NDSX5:1:2347:11623:8061	60	+
chr11	104292579	104292580	A00252:305:HG52NDSX5:1:1164:12418:12383/1	60	+
chr11	104702865	104702866	A00252:305:HG52NDSX5:4:1140:31503:23171	60	-
chr11	105406167	105406168	A00252:305:HG52NDSX5:4:2113:23014:34679	60	+
chr11	106093471	106093472	A00252:305:HG52NDSX5:1:1132:5855:16110/1	60	-
chr11	106395098	106395099	A00252:305:HG52NDSX5:3:1304:17074:6543	60	+
chr11	107340802	107340803	A00252:305:HG52NDSX5:3:2223:7220:24017	60	-
chr11	107384161	107384162	A00252:305:HG52NDSX5:1:1235:8757:7012/1	60	-
chr11	107436677	107436678	A00252:305:HG52NDSX5:1:1261:27661:33144	60	-
chr11	107510376	107510377	A00252:305:HG52NDSX5:4:2306:6515:15436/1	60	-
chr11	108087554	108087555	A00252:305:HG52NDSX5:1:1366:14118:23876/1	60	+
chr11	108153149	108153150	A00252:305:HG52NDSX5:1:1115:12707:21339/1	60	-
chr11	108172746	108172747	A00252:305:HG52NDSX5:2:1176:8504:32440	60	-
chr11	108251547	108251548	A00252:305:HG52NDSX5:1:1104:8721:8985	60	-
chr11	108293015	108293016	A00252:305:HG52NDSX5:1:2302:20627:25817	60	-
chr11	108295417	108295418	A00252:305:HG52NDSX5:2:1542:11822:32299	60	+
chr11	108311201	108311202	A00252:305:HG52NDSX5:1:1415:23845:22748/1	60	+
chr11	108332573	108332574	A00252:305:HG52NDSX5:1:1214:8576:8860/1	60	+
chr11	109326438	109326439	A00252:305:HG52NDSX5:1:1307:20066:12790/1	60	-
chr11	109565131	109565132	A00252:305:HG52NDSX5:1:1340:18756:26052/1	60	+
chr11	110224282	110224283	A00252:305:HG52NDSX5:4:2140:22001:11412/1	60	-
chr11	110280116	110280117	A00252:305:HG52NDSX5:1:1349:5077:4711/1	60	-
chr11	111615465	111615466	A00252:305:HG52NDSX5:1:1126:26042:11397/1	60	-
chr11	111641523	111641524	A00252:305:HG52NDSX5:1:1114:5141:28275/1	60	+
chr11	111695151	111695152	A00252:305:HG52NDSX5:1:1203:24089:32847/1	60	+
chr11	111831619	111831620	A00252:305:HG52NDSX5:2:2230:14380:12774	60	-
chr11	111920345	111920346	A00252:305:HG52NDSX5:2:2219:18936:28056	60	-
chr11	112022667	112022668	A00252:305:HG52NDSX5:2:2332:11668:6104	60	+
chr11	113812423	113812424	A00252:305:HG52NDSX5:2:2120:31494:4648	60	-
chr11	113812424	113812425	A00252:305:HG52NDSX5:4:2414:4001:33661/1	60	-
chr11	114408535	114408536	A00252:305:HG52NDSX5:3:2152:24840:20055	60	-
chr11	114408536	114408537	A00252:305:HG52NDSX5:1:1167:10782:17033	60	-
chr11	116839821	116839822	A00252:305:HG52NDSX5:1:2104:28103:16313	60	-
chr11	116839822	116839823	A00252:305:HG52NDSX5:1:2524:1235:29309	60	-
chr11	117028073	117028074	A00252:305:HG52NDSX5:4:1411:13901:24878/1	60	-
chr11	117079522	117079523	A00252:305:HG52NDSX5:1:1407:10140:24345/1	60	+
chr11	117271909	117271910	A00252:305:HG52NDSX5:1:1262:13096:13777/1	60	-
chr11	117761771	117761772	A00252:305:HG52NDSX5:2:1160:24352:31266	60	-
chr11	118069541	118069542	A00252:305:HG52NDSX5:1:1536:7482:12571/1	60	-
chr11	118308798	118308799	A00252:305:HG52NDSX5:4:1226:2275:21371/1	60	+
chr11	118387758	118387759	A00252:305:HG52NDSX5:1:1450:11071:23265/1	60	-
chr11	118448562	118448563	A00252:305:HG52NDSX5:1:1108:11189:4930/1	60	+
chr11	118492492	118492493	A00252:305:HG52NDSX5:1:1406:18611:35759/1	60	+
chr11	118599620	118599621	A00252:305:HG52NDSX5:1:1228:15203:17362/1	60	+
chr11	118768782	118768783	A00252:305:HG52NDSX5:3:2323:20365:5948	60	+
chr11	119073874	119073875	A00252:305:HG52NDSX5:2:2308:30644:31109	60	-
chr11	119224681	119224682	A00252:305:HG52NDSX5:4:2256:11641:30138/1	60	+
chr11	119233273	119233274	A00252:305:HG52NDSX5:1:1142:30156:24596/1	60	+
chr11	119233274	119233275	A00252:305:HG52NDSX5:2:2627:24876:20776	60	+
chr11	119233275	119233276	A00252:305:HG52NDSX5:1:1157:26603:14027/1	60	+
chr11	119271972	119271973	A00252:305:HG52NDSX5:1:1662:1949:29136/1	60	+
chr11	119272682	119272683	A00252:305:HG52NDSX5:1:1269:20112:33818	60	-
chr11	119366491	119366492	A00252:305:HG52NDSX5:1:2106:31096:17143/1	60	+
chr11	119837787	119837788	A00252:305:HG52NDSX5:1:1558:5511:12821/1	60	+
chr11	121943482	121943483	A00252:305:HG52NDSX5:2:2305:8956:25801	60	+
chr11	122750903	122750904	A00252:305:HG52NDSX5:1:1612:6488:24251/1	60	+
chr11	122753494	122753495	A00252:305:HG52NDSX5:3:2353:19777:27665	60	+
chr11	124024042	124024043	A00252:305:HG52NDSX5:1:2557:6135:11177/1	60	-
chr11	124515681	124515682	A00252:305:HG52NDSX5:1:1101:1949:33927/1	60	+
chr11	125635541	125635542	A00252:305:HG52NDSX5:1:1173:4580:30123/1	60	+
chr11	125642143	125642144	A00252:305:HG52NDSX5:1:1618:30201:4789/1	60	+
chr11	125652686	125652687	A00252:305:HG52NDSX5:2:2141:15980:16110	60	-
chr11	125666759	125666760	A00252:305:HG52NDSX5:1:1376:8739:20071/1	60	-
chr11	126021141	126021142	A00252:305:HG52NDSX5:4:1220:19379:4116/1	60	-
chr11	126026408	126026409	A00252:305:HG52NDSX5:4:2663:7509:21073/1	60	-
chr11	126288263	126288264	A00252:305:HG52NDSX5:3:1440:31566:13479	60	-
chr11	126299206	126299207	A00252:305:HG52NDSX5:2:1427:5005:24784	60	+
chr11	126403053	126403054	A00252:305:HG52NDSX5:1:1325:18069:10676	60	-
chr11	126911819	126911820	A00252:305:HG52NDSX5:2:2251:30029:11224	60	-
chr11	127271897	127271898	A00252:305:HG52NDSX5:4:2320:23086:16016	60	-
chr11	127692445	127692446	A00252:305:HG52NDSX5:4:2472:25581:17456/1	60	-
chr11	128254853	128254854	A00252:305:HG52NDSX5:4:1331:12897:12336/1	60	+
chr11	128264676	128264677	A00252:305:HG52NDSX5:2:1325:26160:24126	60	-
chr11	128277183	128277184	A00252:305:HG52NDSX5:1:1220:3893:34882/1	60	-
chr11	128348844	128348845	A00252:305:HG52NDSX5:1:1471:9706:23062	60	-
chr11	128408900	128408901	A00252:305:HG52NDSX5:1:1627:15311:28134	60	-
chr11	128419377	128419378	A00252:305:HG52NDSX5:1:1110:5791:18255/1	60	+
chr11	128481557	128481558	A00252:305:HG52NDSX5:1:1164:21667:31062/1	60	+
chr11	128494471	128494472	A00252:305:HG52NDSX5:1:1145:7744:34914/1	60	-
chr11	129248904	129248905	A00252:305:HG52NDSX5:1:2269:24261:29293/1	60	+
chr11	129934752	129934753	A00252:305:HG52NDSX5:3:2115:18783:14011	60	-
chr11	129953508	129953509	A00252:305:HG52NDSX5:1:1119:12825:3944/1	60	+
chr11	130294267	130294268	A00252:305:HG52NDSX5:1:1154:15130:24721	60	+
chr11	130657171	130657172	A00252:305:HG52NDSX5:2:2605:12798:30232	60	-
chr11	131345168	131345169	A00252:305:HG52NDSX5:1:1138:27914:27258/1	60	+
chr11	133528271	133528272	A00252:305:HG52NDSX5:1:1248:20265:21402/1	60	+
chr11	133733590	133733591	A00252:305:HG52NDSX5:1:2150:19940:29168/1	60	+
chr11	134204926	134204927	A00252:305:HG52NDSX5:1:1241:3839:7670/1	60	-
chr11	134231832	134231833	A00252:305:HG52NDSX5:1:1129:4580:7232/1	60	+
chr11	134251282	134251283	A00252:305:HG52NDSX5:1:1101:27579:21919/1	60	+
chr11	134932254	134932255	A00252:305:HG52NDSX5:2:2519:6686:27539	60	+
chr12	288740	288741	A00252:305:HG52NDSX5:1:1127:2266:36010/1	60	+
chr12	322581	322582	A00252:305:HG52NDSX5:1:1521:28528:22153/1	60	-
chr12	345278	345279	A00252:305:HG52NDSX5:3:2105:9815:30545	60	+
chr12	356190	356191	A00252:305:HG52NDSX5:4:1237:29568:6261/1	60	+
chr12	749570	749571	A00252:305:HG52NDSX5:1:1674:21658:3865/1	60	-
chr12	781274	781275	A00252:305:HG52NDSX5:1:1132:24207:13980/1	60	-
chr12	782084	782085	A00252:305:HG52NDSX5:1:1336:30364:10488	60	+
chr12	788986	788987	A00252:305:HG52NDSX5:1:1102:1859:16047/1	60	+
chr12	804278	804279	A00252:305:HG52NDSX5:1:1529:13883:14575	60	-
chr12	842140	842141	A00252:305:HG52NDSX5:1:2141:23439:30091/1	60	-
chr12	843134	843135	A00252:305:HG52NDSX5:1:1103:5701:20008/1	60	+
chr12	845976	845977	A00252:305:HG52NDSX5:1:2505:12409:7827/1	60	-
chr12	1013529	1013530	A00252:305:HG52NDSX5:1:2223:14687:23453/1	60	+
chr12	1046314	1046315	A00252:305:HG52NDSX5:1:1250:11487:31939/1	60	+
chr12	1070662	1070663	A00252:305:HG52NDSX5:1:1406:7139:35837/1	60	+
chr12	1071018	1071019	A00252:305:HG52NDSX5:3:1501:7482:11913	60	-
chr12	1126297	1126298	A00252:305:HG52NDSX5:1:1151:29225:22764/1	60	+
chr12	1139096	1139097	A00252:305:HG52NDSX5:1:2203:14335:27320/1	60	+
chr12	1143533	1143534	A00252:305:HG52NDSX5:1:1441:18032:10457/1	60	-
chr12	1143555	1143556	A00252:305:HG52NDSX5:1:1260:21567:17707/1	60	+
chr12	1225245	1225246	A00252:305:HG52NDSX5:1:1218:26169:15123/1	60	+
chr12	1315492	1315493	A00252:305:HG52NDSX5:4:2417:17680:13636	60	+
chr12	1384405	1384406	A00252:305:HG52NDSX5:4:2616:27850:35039	60	-
chr12	1707229	1707230	A00252:305:HG52NDSX5:3:2138:20292:9862	60	+
chr12	1708597	1708598	A00252:305:HG52NDSX5:1:1365:17454:13338/1	60	+
chr12	1815097	1815098	A00252:305:HG52NDSX5:4:2141:4363:30499	60	+
chr12	1992629	1992630	A00252:305:HG52NDSX5:1:1106:23592:20243/1	60	+
chr12	3030219	3030220	A00252:305:HG52NDSX5:4:1318:1823:11976/1	60	+
chr12	3454950	3454951	A00252:305:HG52NDSX5:1:1232:9001:6370	60	+
chr12	3702176	3702177	A00252:305:HG52NDSX5:1:1213:20745:9674/1	60	+
chr12	4040211	4040212	A00252:305:HG52NDSX5:1:1126:4336:34679/1	60	-
chr12	5927208	5927209	A00252:305:HG52NDSX5:1:1451:17463:6464/1	60	-
chr12	6455898	6455899	A00252:305:HG52NDSX5:2:2178:30065:14293	60	-
chr12	6464168	6464169	A00252:305:HG52NDSX5:1:1405:5385:20337/1	60	+
chr12	6467566	6467567	A00252:305:HG52NDSX5:3:1259:7346:30279	60	-
chr12	6495424	6495425	A00252:305:HG52NDSX5:1:1161:23231:3302/1	60	+
chr12	6497182	6497183	A00252:305:HG52NDSX5:2:1513:20256:7294	60	+
chr12	6501054	6501055	A00252:305:HG52NDSX5:1:2656:25581:17206/1	60	-
chr12	6502681	6502682	A00252:305:HG52NDSX5:1:1126:20347:27398/1	60	-
chr12	6505291	6505292	A00252:305:HG52NDSX5:1:1139:27480:14920/1	60	+
chr12	6506708	6506709	A00252:305:HG52NDSX5:1:1212:25518:23202/1	60	+
chr12	6517985	6517986	A00252:305:HG52NDSX5:1:1162:12518:33379/1	60	+
chr12	6518211	6518212	A00252:305:HG52NDSX5:1:1573:10755:15327/1	60	-
chr12	6518653	6518654	A00252:305:HG52NDSX5:1:2348:19768:35822/1	60	+
chr12	6525069	6525070	A00252:305:HG52NDSX5:1:1128:6668:27320/1	60	+
chr12	6544374	6544375	A00252:305:HG52NDSX5:3:2347:7645:24251	60	+
chr12	6572977	6572978	A00252:305:HG52NDSX5:1:1503:13765:14340	60	-
chr12	6575063	6575064	A00252:305:HG52NDSX5:1:1623:3604:5321/1	60	-
chr12	6598191	6598192	A00252:305:HG52NDSX5:1:2255:21070:13213/1	60	+
chr12	6602820	6602821	A00252:305:HG52NDSX5:1:2176:10655:30812/1	60	+
chr12	6612151	6612152	A00252:305:HG52NDSX5:1:1671:24316:19617/1	60	-
chr12	6655576	6655577	A00252:305:HG52NDSX5:1:2259:3378:19053/1	60	+
chr12	6683358	6683359	A00252:305:HG52NDSX5:1:1574:21585:26256/1	60	-
chr12	6685848	6685849	A00252:305:HG52NDSX5:1:1164:17282:17832/1	60	+
chr12	6742876	6742877	A00252:305:HG52NDSX5:1:2232:5077:20055/1	60	+
chr12	6806228	6806229	A00252:305:HG52NDSX5:1:2654:27046:8124	60	-
chr12	6809165	6809166	A00252:305:HG52NDSX5:1:1665:8992:17472	60	-
chr12	6857896	6857897	A00252:305:HG52NDSX5:1:1374:6723:15922	60	+
chr12	6877460	6877461	A00252:305:HG52NDSX5:2:1646:7175:9439	60	+
chr12	7007289	7007290	A00252:305:HG52NDSX5:1:1138:2745:24408/1	60	+
chr12	7008287	7008288	A00252:305:HG52NDSX5:1:1423:19018:14105	60	-
chr12	7191922	7191923	A00252:305:HG52NDSX5:2:2413:20799:9298	60	-
chr12	7192068	7192069	A00252:305:HG52NDSX5:1:1456:28103:30655/1	60	+
chr12	7925485	7925486	A00252:305:HG52NDSX5:1:1165:19379:3959	60	-
chr12	8108424	8108425	A00252:305:HG52NDSX5:1:1510:1904:18630/1	60	-
chr12	9245686	9245687	A00252:305:HG52NDSX5:1:1349:10637:16877/1	60	+
chr12	9374564	9374565	A00252:305:HG52NDSX5:1:1567:11532:20650/1	60	-
chr12	9536099	9536100	A00252:305:HG52NDSX5:1:1221:19786:33285/1	60	-
chr12	9725312	9725313	A00252:305:HG52NDSX5:4:1262:5556:14215/1	60	-
chr12	9774088	9774089	A00252:305:HG52NDSX5:1:1158:1524:17002	60	-
chr12	9777929	9777930	A00252:305:HG52NDSX5:1:1453:23764:19476/1	60	+
chr12	10394274	10394275	A00252:305:HG52NDSX5:1:1116:2239:17018/1	60	+
chr12	10400256	10400257	A00252:305:HG52NDSX5:4:2667:24894:4711	60	-
chr12	10597879	10597880	A00252:305:HG52NDSX5:1:1553:5104:7294/1	60	-
chr12	10696336	10696337	A00252:305:HG52NDSX5:1:1121:9353:28776/1	60	+
chr12	10711418	10711419	A00252:305:HG52NDSX5:4:2255:32714:3944/1	60	+
chr12	11780970	11780971	A00252:305:HG52NDSX5:1:2110:7084:27915	60	-
chr12	11784032	11784033	A00252:305:HG52NDSX5:1:1145:8332:15953/1	60	+
chr12	11837287	11837288	A00252:305:HG52NDSX5:3:2323:3893:23171	60	-
chr12	11936494	11936495	A00252:305:HG52NDSX5:1:2442:29948:28181/1	60	-
chr12	11987031	11987032	A00252:305:HG52NDSX5:2:1261:19524:13260	60	+
chr12	11987032	11987033	A00252:305:HG52NDSX5:1:1309:12174:17440	60	+
chr12	11987033	11987034	A00252:305:HG52NDSX5:3:1357:16550:25676	60	+
chr12	11987034	11987035	A00252:305:HG52NDSX5:3:1274:7066:9940	60	+
chr12	12604958	12604959	A00252:305:HG52NDSX5:4:1211:9182:22874	60	-
chr12	14273632	14273633	A00252:305:HG52NDSX5:1:1238:17400:18599/1	60	+
chr12	14394020	14394021	A00252:305:HG52NDSX5:1:1402:26603:29904/1	60	+
chr12	14398172	14398173	A00252:305:HG52NDSX5:1:2240:18945:1611/1	60	+
chr12	14951896	14951897	A00252:305:HG52NDSX5:1:1148:6542:1454	60	+
chr12	16131889	16131890	A00252:305:HG52NDSX5:2:2516:17228:31234	60	-
chr12	17611535	17611536	A00252:305:HG52NDSX5:2:2413:13666:6433	60	-
chr12	18281469	18281470	A00252:305:HG52NDSX5:1:1269:14588:26412	60	-
chr12	18341614	18341615	A00252:305:HG52NDSX5:4:1662:17445:3145/1	60	-
chr12	18363304	18363305	A00252:305:HG52NDSX5:4:1664:16251:2080/1	60	-
chr12	18417743	18417744	A00252:305:HG52NDSX5:1:1449:20202:19883/1	60	-
chr12	19137557	19137558	A00252:305:HG52NDSX5:1:1104:18557:22138	60	-
chr12	19522079	19522080	A00252:305:HG52NDSX5:1:1317:8947:2049/1	60	+
chr12	20551423	20551424	A00252:305:HG52NDSX5:4:2171:22444:33317/1	60	+
chr12	21840862	21840863	A00252:305:HG52NDSX5:1:1172:21206:26506/1	60	+
chr12	22171138	22171139	A00252:305:HG52NDSX5:1:1421:16396:30577/1	60	-
chr12	22221783	22221784	A00252:305:HG52NDSX5:1:1229:3161:12352/1	60	-
chr12	22489083	22489084	A00252:305:HG52NDSX5:1:2566:14850:20415	60	+
chr12	22493437	22493438	A00252:305:HG52NDSX5:1:1203:7536:1986/1	60	-
chr12	22493981	22493982	A00252:305:HG52NDSX5:1:1367:20546:4163/1	60	+
chr12	22525988	22525989	A00252:305:HG52NDSX5:1:1260:26738:1391/1	60	+
chr12	22647334	22647335	A00252:305:HG52NDSX5:2:1476:21423:33176	60	+
chr12	22670083	22670084	A00252:305:HG52NDSX5:1:1243:2555:24455/1	60	+
chr12	23256514	23256515	A00252:305:HG52NDSX5:2:1420:21088:22639	60	-
chr12	23812300	23812301	A00252:305:HG52NDSX5:1:1218:29785:22608	60	-
chr12	23947008	23947009	A00252:305:HG52NDSX5:1:1232:24316:23719/1	60	+
chr12	24032140	24032141	A00252:305:HG52NDSX5:1:1178:24713:4492/1	60	-
chr12	24043459	24043460	A00252:305:HG52NDSX5:4:2161:26151:28964/1	60	-
chr12	24301680	24301681	A00252:305:HG52NDSX5:2:2278:23674:3505	60	-
chr12	24406509	24406510	A00252:305:HG52NDSX5:3:1239:21350:15483	60	+
chr12	24458677	24458678	A00252:305:HG52NDSX5:1:1146:16631:29262	60	-
chr12	24552354	24552355	A00252:305:HG52NDSX5:4:1250:25003:16861/1	60	-
chr12	24695754	24695755	A00252:305:HG52NDSX5:1:1676:5936:12305	60	-
chr12	24746370	24746371	A00252:305:HG52NDSX5:1:2224:22968:13182	60	-
chr12	24846606	24846607	A00252:305:HG52NDSX5:1:1146:12382:29731/1	60	+
chr12	24846608	24846609	A00252:305:HG52NDSX5:3:1362:13982:27398	60	+
chr12	24850959	24850960	A00252:305:HG52NDSX5:1:1551:11053:18286/1	60	-
chr12	25827934	25827935	A00252:305:HG52NDSX5:4:1158:9842:4507/1	60	+
chr12	25943848	25943849	A00252:305:HG52NDSX5:4:1441:19949:6073/1	60	+
chr12	26011802	26011803	A00252:305:HG52NDSX5:2:1372:25861:14779	60	-
chr12	26224356	26224357	A00252:305:HG52NDSX5:4:1413:24930:12226/1	60	-
chr12	26454863	26454864	A00252:305:HG52NDSX5:4:1233:28745:28573/1	60	-
chr12	26687290	26687291	A00252:305:HG52NDSX5:4:1308:11460:5650/1	60	+
chr12	26751037	26751038	A00252:305:HG52NDSX5:3:2364:8675:4711	60	-
chr12	26751039	26751040	A00252:305:HG52NDSX5:4:2208:19497:6699	60	-
chr12	28324824	28324825	A00252:305:HG52NDSX5:3:1638:13521:25347	60	+
chr12	28362005	28362006	A00252:305:HG52NDSX5:1:1133:15519:6637/1	60	-
chr12	28437059	28437060	A00252:305:HG52NDSX5:1:1205:20392:35556/1	60	+
chr12	28697197	28697198	A00252:305:HG52NDSX5:3:1363:9010:21136	60	+
chr12	28802927	28802928	A00252:305:HG52NDSX5:1:1144:16658:1407/1	60	-
chr12	28827945	28827946	A00252:305:HG52NDSX5:3:1630:5213:14779	60	+
chr12	28910654	28910655	A00252:305:HG52NDSX5:1:1634:20907:8328/1	60	+
chr12	29165331	29165332	A00252:305:HG52NDSX5:1:1252:4996:13839/1	60	-
chr12	29297141	29297142	A00252:305:HG52NDSX5:3:2152:16984:26616	60	-
chr12	29297142	29297143	A00252:305:HG52NDSX5:1:2223:12283:29841	60	-
chr12	29347334	29347335	A00252:305:HG52NDSX5:1:1116:28320:29121/1	60	+
chr12	30231760	30231761	A00252:305:HG52NDSX5:1:1423:28637:14575/1	60	+
chr12	31466113	31466114	A00252:305:HG52NDSX5:1:2636:25771:31281/1	60	+
chr12	34689112	34689113	A00252:305:HG52NDSX5:1:2470:9887:2613	60	-
chr12	37237398	37237399	A00252:305:HG52NDSX5:4:2562:13358:16642	60	+
chr12	37476572	37476573	A00252:305:HG52NDSX5:1:2522:10077:14090/1	60	+
chr12	39347207	39347208	A00252:305:HG52NDSX5:4:1553:11614:21480/1	60	+
chr12	39369058	39369059	A00252:305:HG52NDSX5:1:1260:9155:16344/1	60	-
chr12	39445271	39445272	A00252:305:HG52NDSX5:4:1239:25753:15875/1	60	+
chr12	39607280	39607281	A00252:305:HG52NDSX5:4:2152:15926:17425/1	60	-
chr12	39847139	39847140	A00252:305:HG52NDSX5:3:1666:2031:31720	60	-
chr12	40090372	40090373	A00252:305:HG52NDSX5:1:1101:19994:29575/1	60	-
chr12	40647166	40647167	A00252:305:HG52NDSX5:1:1310:6090:20431/1	60	+
chr12	42108787	42108788	A00252:305:HG52NDSX5:1:1164:9679:13933/1	60	+
chr12	42769442	42769443	A00252:305:HG52NDSX5:2:1370:19000:1517	60	-
chr12	43752775	43752776	A00252:305:HG52NDSX5:1:1469:1524:14841/1	60	+
chr12	44034260	44034261	A00252:305:HG52NDSX5:2:1430:26684:34585	60	-
chr12	45298069	45298070	A00252:305:HG52NDSX5:4:1671:28528:27007/1	60	-
chr12	45336742	45336743	A00252:305:HG52NDSX5:4:1215:20663:24251	60	+
chr12	45419152	45419153	A00252:305:HG52NDSX5:4:1442:20021:34256	60	-
chr12	45455122	45455123	A00252:305:HG52NDSX5:4:2150:24225:15107	60	-
chr12	45685333	45685334	A00252:305:HG52NDSX5:1:1241:8910:12414/1	60	+
chr12	45760569	45760570	A00252:305:HG52NDSX5:1:1230:16089:1705/1	60	+
chr12	45872007	45872008	A00252:305:HG52NDSX5:4:2359:16857:28808/1	60	+
chr12	45884971	45884972	A00252:305:HG52NDSX5:1:1178:22697:12555	60	+
chr12	46228858	46228859	A00252:305:HG52NDSX5:1:1512:30590:13135/1	60	+
chr12	46264499	46264500	A00252:305:HG52NDSX5:1:1161:25771:2347/1	60	+
chr12	46361030	46361031	A00252:305:HG52NDSX5:4:1365:9290:1329/1	60	-
chr12	46664369	46664370	A00252:305:HG52NDSX5:1:1512:26042:32847/1	60	-
chr12	47125816	47125817	A00252:305:HG52NDSX5:3:2647:13268:11882	60	-
chr12	47157272	47157273	A00252:305:HG52NDSX5:2:1255:17580:36730	60	+
chr12	47175526	47175527	A00252:305:HG52NDSX5:1:1202:32307:18364	60	+
chr12	47669635	47669636	A00252:305:HG52NDSX5:3:1205:11822:21402	60	+
chr12	47684850	47684851	A00252:305:HG52NDSX5:4:1609:13711:25739/1	60	+
chr12	47853368	47853369	A00252:305:HG52NDSX5:3:1267:3558:2675	60	-
chr12	48091899	48091900	A00252:305:HG52NDSX5:1:2225:16062:9486	60	-
chr12	48714441	48714442	A00252:305:HG52NDSX5:1:1174:2230:31563	60	+
chr12	48930262	48930263	A00252:305:HG52NDSX5:4:1678:25192:32471/1	60	+
chr12	49006029	49006030	A00252:305:HG52NDSX5:1:1114:11478:29825/1	60	+
chr12	49006030	49006031	A00252:305:HG52NDSX5:3:2332:1877:28009	60	+
chr12	49008002	49008003	A00252:305:HG52NDSX5:3:2324:16622:22858	60	+
chr12	49152384	49152385	A00252:305:HG52NDSX5:2:2520:24080:23657	60	-
chr12	49154931	49154932	A00252:305:HG52NDSX5:1:1224:10312:16877/1	60	-
chr12	49270566	49270567	A00252:305:HG52NDSX5:1:1169:24144:18724/1	60	+
chr12	49415236	49415237	A00252:305:HG52NDSX5:1:1104:13141:2926/1	60	+
chr12	49426782	49426783	A00252:305:HG52NDSX5:1:1554:10429:26318	60	-
chr12	49432792	49432793	A00252:305:HG52NDSX5:1:1259:17137:13260/1	60	+
chr12	49438538	49438539	A00252:305:HG52NDSX5:1:2402:22679:5697	60	+
chr12	49444192	49444193	A00252:305:HG52NDSX5:1:1143:8368:31673/1	60	-
chr12	49465273	49465274	A00252:305:HG52NDSX5:1:1529:7835:36354/1	60	-
chr12	49467798	49467799	A00252:305:HG52NDSX5:1:2238:21088:5321	60	-
chr12	49482140	49482141	A00252:305:HG52NDSX5:1:1250:1940:32440/1	60	-
chr12	49499825	49499826	A00252:305:HG52NDSX5:1:1267:18701:15280/1	60	+
chr12	49517844	49517845	A00252:305:HG52NDSX5:1:1230:20048:34522/1	60	+
chr12	49737108	49737109	A00252:305:HG52NDSX5:1:1117:26603:30154/1	60	+
chr12	49755404	49755405	A00252:305:HG52NDSX5:2:1627:2862:24737	60	-
chr12	50007232	50007233	A00252:305:HG52NDSX5:1:1163:23330:25864/1	60	-
chr12	50007874	50007875	A00252:305:HG52NDSX5:1:1505:11171:14137	60	+
chr12	50016521	50016522	A00252:305:HG52NDSX5:1:1148:10294:14653/1	60	+
chr12	50141860	50141861	A00252:305:HG52NDSX5:2:2365:25916:18129	60	+
chr12	50185632	50185633	A00252:305:HG52NDSX5:1:1146:9055:1297/1	60	+
chr12	50217069	50217070	A00252:305:HG52NDSX5:1:1276:19126:4366/1	60	-
chr12	50413587	50413588	A00252:305:HG52NDSX5:1:1232:21468:12273/1	60	+
chr12	50427888	50427889	A00252:305:HG52NDSX5:1:1151:6677:4820	60	-
chr12	50434328	50434329	A00252:305:HG52NDSX5:1:1346:19361:13886/1	60	-
chr12	50446709	50446710	A00252:305:HG52NDSX5:1:1157:13250:36182/1	60	+
chr12	50446711	50446712	A00252:305:HG52NDSX5:1:1462:28809:27430	60	+
chr12	50450978	50450979	A00252:305:HG52NDSX5:1:1116:4598:15436/1	60	-
chr12	50455492	50455493	A00252:305:HG52NDSX5:2:2427:28266:5854	60	-
chr12	50547098	50547099	A00252:305:HG52NDSX5:2:2108:31910:6558	60	-
chr12	50569350	50569351	A00252:305:HG52NDSX5:1:1255:4472:6355/1	60	+
chr12	50692077	50692078	A00252:305:HG52NDSX5:1:2115:28013:36542/1	60	+
chr12	50692319	50692320	A00252:305:HG52NDSX5:1:2247:16071:28479/1	60	-
chr12	51614625	51614626	A00252:305:HG52NDSX5:1:1215:24542:6104/1	60	-
chr12	51657808	51657809	A00252:305:HG52NDSX5:4:1408:2058:27070/1	60	+
chr12	51672582	51672583	A00252:305:HG52NDSX5:1:1102:14389:19899/1	60	+
chr12	51724967	51724968	A00252:305:HG52NDSX5:4:2415:17083:19272	60	-
chr12	51950422	51950423	A00252:305:HG52NDSX5:2:2434:13765:32753	60	-
chr12	52623505	52623506	A00252:305:HG52NDSX5:4:2264:8929:25911/1	60	+
chr12	52640010	52640011	A00252:305:HG52NDSX5:1:1152:25880:10488/1	60	+
chr12	52675704	52675705	A00252:305:HG52NDSX5:1:1152:6045:28275/1	60	+
chr12	52675706	52675707	A00252:305:HG52NDSX5:3:1439:8124:29716	60	+
chr12	52802259	52802260	A00252:305:HG52NDSX5:1:1230:19877:33223	60	+
chr12	53022492	53022493	A00252:305:HG52NDSX5:4:2635:11116:26882/1	60	+
chr12	53464987	53464988	A00252:305:HG52NDSX5:1:2474:16034:30358/1	60	+
chr12	53466745	53466746	A00252:305:HG52NDSX5:1:2175:19533:7075/1	60	-
chr12	53600660	53600661	A00252:305:HG52NDSX5:1:1126:17273:18349/1	60	+
chr12	54238857	54238858	A00252:305:HG52NDSX5:1:1520:4345:33191/1	60	+
chr12	54244659	54244660	A00252:305:HG52NDSX5:1:1507:15781:8375/1	60	+
chr12	54258746	54258747	A00252:305:HG52NDSX5:3:1222:20745:4726	60	-
chr12	54273690	54273691	A00252:305:HG52NDSX5:1:1502:8404:9909/1	60	-
chr12	54342442	54342443	A00252:305:HG52NDSX5:1:1313:2609:18255/1	60	+
chr12	54348354	54348355	A00252:305:HG52NDSX5:1:1404:13503:18114/1	60	+
chr12	54456674	54456675	A00252:305:HG52NDSX5:1:1132:19226:7639/1	60	-
chr12	54466289	54466290	A00252:305:HG52NDSX5:1:1232:7030:19022/1	60	-
chr12	54502106	54502107	A00252:305:HG52NDSX5:3:1676:10465:4711	60	+
chr12	54972910	54972911	A00252:305:HG52NDSX5:1:1573:20030:7279/1	60	-
chr12	55527737	55527738	A00252:305:HG52NDSX5:1:1173:12328:12320/1	60	-
chr12	55780813	55780814	A00252:305:HG52NDSX5:1:1271:11930:7874/1	60	+
chr12	56121385	56121386	A00252:305:HG52NDSX5:2:2106:3034:16110	60	-
chr12	56121387	56121388	A00252:305:HG52NDSX5:1:2348:25690:34084	60	-
chr12	56124594	56124595	A00252:305:HG52NDSX5:1:2171:12680:24549/1	60	-
chr12	56184516	56184517	A00252:305:HG52NDSX5:1:1177:21097:30201/1	60	+
chr12	56190425	56190426	A00252:305:HG52NDSX5:1:2225:24858:9690	60	-
chr12	56190444	56190445	A00252:305:HG52NDSX5:3:2635:18909:20118	60	-
chr12	56286765	56286766	A00252:305:HG52NDSX5:1:1254:19786:10582/1	60	+
chr12	56424269	56424270	A00252:305:HG52NDSX5:1:1204:29225:10958	60	-
chr12	56584037	56584038	A00252:305:HG52NDSX5:4:2129:32551:26271/1	60	-
chr12	56617708	56617709	A00252:305:HG52NDSX5:1:1230:26937:1360/1	60	+
chr12	56665598	56665599	A00252:305:HG52NDSX5:4:2543:15736:1908	60	-
chr12	56712784	56712785	A00252:305:HG52NDSX5:1:2505:11053:8265/1	60	+
chr12	56734000	56734001	A00252:305:HG52NDSX5:1:1122:1814:22983/1	60	+
chr12	56739174	56739175	A00252:305:HG52NDSX5:1:1359:14271:4633/1	60	+
chr12	56998235	56998236	A00252:305:HG52NDSX5:1:1135:9173:22451/1	60	+
chr12	57249104	57249105	A00252:305:HG52NDSX5:1:1155:12735:18255/1	60	-
chr12	57289885	57289886	A00252:305:HG52NDSX5:1:2416:6388:21668/1	60	-
chr12	57298603	57298604	A00252:305:HG52NDSX5:1:2349:6786:30686/1	60	-
chr12	57338467	57338468	A00252:305:HG52NDSX5:1:1371:4327:6292/1	60	-
chr12	57360524	57360525	A00252:305:HG52NDSX5:1:2133:15528:10128/1	60	+
chr12	57405982	57405983	A00252:305:HG52NDSX5:1:1131:27019:15374/1	60	+
chr12	57572993	57572994	A00252:305:HG52NDSX5:2:2446:20681:33802	60	-
chr12	57705169	57705170	A00252:305:HG52NDSX5:4:1135:11008:21057/1	60	-
chr12	57708177	57708178	A00252:305:HG52NDSX5:1:1559:18331:36307/1	60	+
chr12	58366285	58366286	A00252:305:HG52NDSX5:1:1454:27462:7153/1	60	+
chr12	59125948	59125949	A00252:305:HG52NDSX5:4:2414:30472:36605/1	60	+
chr12	59359420	59359421	A00252:305:HG52NDSX5:1:1141:3269:27665/1	60	-
chr12	59498992	59498993	A00252:305:HG52NDSX5:4:2138:31232:10770	60	-
chr12	59674326	59674327	A00252:305:HG52NDSX5:4:1219:6551:32189/1	60	-
chr12	59761603	59761604	A00252:305:HG52NDSX5:3:2607:21992:28025	60	+
chr12	60340248	60340249	A00252:305:HG52NDSX5:3:2238:6126:3615	60	-
chr12	60894145	60894146	A00252:305:HG52NDSX5:1:1308:26232:29669/1	60	+
chr12	60914085	60914086	A00252:305:HG52NDSX5:3:2259:17833:30342	60	-
chr12	61007923	61007924	A00252:305:HG52NDSX5:2:2221:14407:23469	60	-
chr12	61163517	61163518	A00252:305:HG52NDSX5:1:1238:4969:3396/1	60	-
chr12	61347243	61347244	A00252:305:HG52NDSX5:1:1129:13123:2268/1	60	+
chr12	61536189	61536190	A00252:305:HG52NDSX5:1:1227:24261:30358/1	60	+
chr12	61592344	61592345	A00252:305:HG52NDSX5:2:1135:10438:25614	60	-
chr12	61739121	61739122	A00252:305:HG52NDSX5:1:1350:4200:24205	60	+
chr12	61784306	61784307	A00252:305:HG52NDSX5:1:1125:26955:22498/1	60	+
chr12	62298494	62298495	A00252:305:HG52NDSX5:2:1338:18195:2910	60	-
chr12	62327326	62327327	A00252:305:HG52NDSX5:1:1570:2953:3411/1	60	+
chr12	62336699	62336700	A00252:305:HG52NDSX5:3:1637:14796:19194	60	-
chr12	62354393	62354394	A00252:305:HG52NDSX5:1:2427:15700:32534/1	60	-
chr12	62543848	62543849	A00252:305:HG52NDSX5:1:1108:9091:33489	60	-
chr12	62580803	62580804	A00252:305:HG52NDSX5:4:2101:30779:35509	60	-
chr12	63157096	63157097	A00252:305:HG52NDSX5:1:1470:25626:10739/1	60	-
chr12	63722200	63722201	A00252:305:HG52NDSX5:1:2656:20690:10207/1	60	-
chr12	64835585	64835586	A00252:305:HG52NDSX5:4:1448:30581:4163/1	60	-
chr12	65338649	65338650	A00252:305:HG52NDSX5:2:2259:20573:5243	60	-
chr12	66322000	66322001	A00252:305:HG52NDSX5:2:1317:17020:1595	60	+
chr12	67283832	67283833	A00252:305:HG52NDSX5:1:1462:12165:6089/1	60	-
chr12	67287255	67287256	A00252:305:HG52NDSX5:4:2205:2636:34741/1	60	+
chr12	68301770	68301771	A00252:305:HG52NDSX5:1:2662:13521:31297/1	60	-
chr12	68310077	68310078	A00252:305:HG52NDSX5:1:1660:23511:15718/1	60	+
chr12	68715356	68715357	A00252:305:HG52NDSX5:4:2675:29469:27759/1	60	-
chr12	69085251	69085252	A00252:305:HG52NDSX5:1:1325:11297:21465	60	+
chr12	69561002	69561003	A00252:305:HG52NDSX5:4:2378:28094:24533	60	-
chr12	69742891	69742892	A00252:305:HG52NDSX5:1:1549:28619:11036/1	60	+
chr12	71638554	71638555	A00252:305:HG52NDSX5:1:2231:14696:24189/1	60	+
chr12	71895959	71895960	A00252:305:HG52NDSX5:1:1344:13114:35446/1	60	+
chr12	71918465	71918466	A00252:305:HG52NDSX5:1:1178:2202:14888/1	60	+
chr12	72714711	72714712	A00252:305:HG52NDSX5:3:2420:27688:27712	60	-
chr12	73649536	73649537	A00252:305:HG52NDSX5:1:1153:26802:10645/1	60	-
chr12	73823605	73823606	A00252:305:HG52NDSX5:2:1374:16794:13636	60	+
chr12	74298154	74298155	A00252:305:HG52NDSX5:1:1216:17562:36010/1	60	+
chr12	74466263	74466264	A00252:305:HG52NDSX5:1:1474:27950:20932	60	+
chr12	74552751	74552752	A00252:305:HG52NDSX5:1:1149:19596:6402/1	60	+
chr12	74975430	74975431	A00252:305:HG52NDSX5:3:2372:4092:35728	60	-
chr12	75117513	75117514	A00252:305:HG52NDSX5:1:1153:18421:34648/1	60	+
chr12	75348573	75348574	A00252:305:HG52NDSX5:1:1107:11198:8077/1	60	+
chr12	75680447	75680448	A00252:305:HG52NDSX5:3:2432:10908:17785	60	-
chr12	76627096	76627097	A00252:305:HG52NDSX5:1:2368:8838:24345	60	-
chr12	76834516	76834517	A00252:305:HG52NDSX5:1:1504:15411:19163/1	60	-
chr12	76836536	76836537	A00252:305:HG52NDSX5:1:1553:5195:7075/1	60	+
chr12	76920838	76920839	A00252:305:HG52NDSX5:1:1348:26675:26240/1	60	+
chr12	76920840	76920841	A00252:305:HG52NDSX5:1:1148:18891:29637/1	60	+
chr12	76920843	76920844	A00252:305:HG52NDSX5:3:2146:5285:19006	60	+
chr12	77601644	77601645	A00252:305:HG52NDSX5:4:1329:32181:21089/1	60	+
chr12	78531323	78531324	A00252:305:HG52NDSX5:1:2336:11586:20901/1	60	-
chr12	78835548	78835549	A00252:305:HG52NDSX5:1:1162:5665:24267/1	60	+
chr12	79228842	79228843	A00252:305:HG52NDSX5:2:1554:31512:16078	60	+
chr12	79679420	79679421	A00252:305:HG52NDSX5:1:2534:18258:12070	60	-
chr12	79782928	79782929	A00252:305:HG52NDSX5:1:1647:24885:11804	60	+
chr12	79782929	79782930	A00252:305:HG52NDSX5:2:2650:32253:15765	60	+
chr12	79785944	79785945	A00252:305:HG52NDSX5:2:2237:11876:31767	60	-
chr12	79790735	79790736	A00252:305:HG52NDSX5:1:1105:19190:31501/1	60	+
chr12	79792535	79792536	A00252:305:HG52NDSX5:2:1609:16812:27007	60	-
chr12	79937448	79937449	A00252:305:HG52NDSX5:2:2221:7157:12195	60	+
chr12	80531142	80531143	A00252:305:HG52NDSX5:1:2552:13892:5916	60	+
chr12	82710539	82710540	A00252:305:HG52NDSX5:1:1102:21025:10598/1	60	+
chr12	82827106	82827107	A00252:305:HG52NDSX5:3:2469:20347:19883	60	+
chr12	82833132	82833133	A00252:305:HG52NDSX5:1:1136:5394:1626/1	60	+
chr12	85564412	85564413	A00252:305:HG52NDSX5:4:1363:13006:36793	60	-
chr12	87190266	87190267	A00252:305:HG52NDSX5:1:1365:23737:27258/1	60	-
[truncated: 7,090 more rows]
