# Supplementary material for: HIV-1 capsid stability enables inositol phosphate-independent infection of target cells and promotes integration into genes
Source: PLoS Pathog. 2023 Jun 2;19(6):e1011423. doi: 10.1371/journal.ppat.1011423 (PMC10266667; doi:10.1371/journal.ppat.1011423)
Supplement: S3 Data — (TAR.GZ) [file ppat.1011423.s014.tar.gz › IPPK_KO/CA_T200I/Unique_hg38_integration_sites/9055-GS-0007.bed]

chr1	744818	744819	A00252:305:HG52NDSX5:1:2204:21983:6527/1	60	-
chr1	752376	752377	A00252:305:HG52NDSX5:3:1204:17255:31501	60	+
chr1	797315	797316	A00252:305:HG52NDSX5:1:1541:18457:4523/1	60	+
chr1	801069	801070	A00252:305:HG52NDSX5:1:2335:16821:32753	60	-
chr1	801838	801839	A00252:305:HG52NDSX5:2:2163:11216:12649	60	-
chr1	804394	804395	A00252:305:HG52NDSX5:1:1335:6768:3317/1	60	+
chr1	809532	809533	A00252:305:HG52NDSX5:1:1136:29478:12242/1	60	+
chr1	810125	810126	A00252:305:HG52NDSX5:2:1510:31792:15374/1	60	-
chr1	810474	810475	A00252:305:HG52NDSX5:1:1462:19768:14434/1	60	+
chr1	811352	811353	A00252:305:HG52NDSX5:4:1142:17671:22764	60	+
chr1	900829	900830	A00252:305:HG52NDSX5:1:1152:7835:33411/1	60	+
chr1	1015221	1015222	A00252:305:HG52NDSX5:1:2436:24668:27430/1	60	-
chr1	1098525	1098526	A00252:305:HG52NDSX5:1:1633:23945:36636/1	60	-
chr1	1105184	1105185	A00252:305:HG52NDSX5:1:1274:5403:32236/1	60	-
chr1	1220522	1220523	A00252:305:HG52NDSX5:1:1275:6334:4257/1	60	+
chr1	1220523	1220524	A00252:305:HG52NDSX5:2:2331:31901:36448	60	+
chr1	1252640	1252641	A00252:305:HG52NDSX5:1:1124:15718:23829/1	60	+
chr1	1256417	1256418	A00252:305:HG52NDSX5:1:1634:24966:3771	60	-
chr1	1258605	1258606	A00252:305:HG52NDSX5:2:2607:20482:7341/1	60	-
chr1	1263467	1263468	A00252:305:HG52NDSX5:1:1418:11442:12352/1	60	+
chr1	1310431	1310432	A00252:305:HG52NDSX5:3:1260:3323:32581	60	-
chr1	1321076	1321077	A00252:305:HG52NDSX5:1:1175:16170:6950/1	60	+
chr1	1321077	1321078	A00252:305:HG52NDSX5:1:2217:16712:9330/1	60	+
chr1	1390927	1390928	A00252:305:HG52NDSX5:1:1240:14416:15687/1	60	+
chr1	1391283	1391284	A00252:305:HG52NDSX5:1:1113:20166:21355/1	60	+
chr1	1394927	1394928	A00252:305:HG52NDSX5:1:2418:27561:21167/1	60	+
chr1	1395712	1395713	A00252:305:HG52NDSX5:1:2104:22932:11052	60	-
chr1	1395713	1395714	A00252:305:HG52NDSX5:3:1164:32741:31109	60	-
chr1	1492482	1492483	A00252:305:HG52NDSX5:1:1104:20066:32362/1	60	-
chr1	1492860	1492861	A00252:305:HG52NDSX5:1:2178:4417:14653	60	+
chr1	1515257	1515258	A00252:305:HG52NDSX5:1:1131:14606:17206	60	-
chr1	1565922	1565923	A00252:305:HG52NDSX5:4:2567:2772:17879	60	-
chr1	1567786	1567787	A00252:305:HG52NDSX5:1:1112:19714:8015/1	60	+
chr1	1567788	1567789	A00252:305:HG52NDSX5:3:1325:21215:10864	60	+
chr1	1645874	1645875	A00252:305:HG52NDSX5:1:2209:8693:30326/1	60	-
chr1	1652410	1652411	A00252:305:HG52NDSX5:1:1116:15139:15468/1	60	+
chr1	1656497	1656498	A00252:305:HG52NDSX5:1:2138:25771:19695	60	-
chr1	1666708	1666709	A00252:305:HG52NDSX5:1:1143:24903:33004/1	60	-
chr1	1689981	1689982	A00252:305:HG52NDSX5:2:2205:5611:32158	60	-
chr1	1731205	1731206	A00252:305:HG52NDSX5:4:2441:6795:36213	60	-
chr1	1802324	1802325	A00252:305:HG52NDSX5:2:2211:5258:5149	60	-
chr1	1807164	1807165	A00252:305:HG52NDSX5:1:1142:29279:22482/1	60	+
chr1	1818140	1818141	A00252:305:HG52NDSX5:1:1219:7193:18771/1	60	+
chr1	1818435	1818436	A00252:305:HG52NDSX5:1:1436:1479:11350/1	60	+
chr1	1821679	1821680	A00252:305:HG52NDSX5:1:1645:13539:15796/1	60	-
chr1	1826913	1826914	A00252:305:HG52NDSX5:1:1156:4218:28463/1	60	+
chr1	1835295	1835296	A00252:305:HG52NDSX5:1:1208:20265:7310/1	60	+
chr1	1840108	1840109	A00252:305:HG52NDSX5:1:1433:23972:25535/1	60	-
chr1	1852934	1852935	A00252:305:HG52NDSX5:1:2220:4535:29825/1	60	-
chr1	1855298	1855299	A00252:305:HG52NDSX5:1:2154:18322:26271/1	60	+
chr1	1878303	1878304	A00252:305:HG52NDSX5:1:2203:23873:24486/1	60	-
chr1	2405473	2405474	A00252:305:HG52NDSX5:1:1128:13114:23923/1	60	+
chr1	2511765	2511766	A00252:305:HG52NDSX5:2:2106:8811:13651/1	60	+
chr1	5913317	5913318	A00252:305:HG52NDSX5:2:2605:11912:11318	60	-
chr1	5925297	5925298	A00252:305:HG52NDSX5:1:1425:24234:22514/1	60	+
chr1	6373075	6373076	A00252:305:HG52NDSX5:1:1149:12545:8970/1	60	-
chr1	6794753	6794754	A00252:305:HG52NDSX5:4:1660:23077:6762	60	+
chr1	6804681	6804682	A00252:305:HG52NDSX5:1:1144:5954:1094/1	60	+
chr1	6804682	6804683	A00252:305:HG52NDSX5:2:2565:28519:3004	60	+
chr1	6831417	6831418	A00252:305:HG52NDSX5:2:1439:2727:34522/1	60	+
chr1	6865776	6865777	A00252:305:HG52NDSX5:4:1555:24044:13604	60	-
chr1	7968029	7968030	A00252:305:HG52NDSX5:1:1365:23601:14434/1	60	-
chr1	8159985	8159986	A00252:305:HG52NDSX5:1:2261:25391:35571/1	60	+
chr1	8453397	8453398	A00252:305:HG52NDSX5:1:1126:3043:25081/1	60	+
chr1	8491814	8491815	A00252:305:HG52NDSX5:1:1118:15555:22952/1	60	+
chr1	8537511	8537512	A00252:305:HG52NDSX5:1:2657:28474:31767	60	+
chr1	8612058	8612059	A00252:305:HG52NDSX5:1:1223:30553:19680/1	60	+
chr1	8612777	8612778	A00252:305:HG52NDSX5:1:1235:2935:6762	60	+
chr1	8640175	8640176	A00252:305:HG52NDSX5:2:2601:21730:11443/1	60	-
chr1	8695317	8695318	A00252:305:HG52NDSX5:1:1601:12337:20259/1	60	+
chr1	8708638	8708639	A00252:305:HG52NDSX5:2:1162:29188:34319/1	60	-
chr1	8722447	8722448	A00252:305:HG52NDSX5:1:1529:15221:16548/1	60	+
chr1	8766920	8766921	A00252:305:HG52NDSX5:1:2627:6876:28307/1	60	+
chr1	8883338	8883339	A00252:305:HG52NDSX5:1:1141:3441:18223	60	+
chr1	8968276	8968277	A00252:305:HG52NDSX5:1:2436:16902:14387	60	-
chr1	9563285	9563286	A00252:305:HG52NDSX5:4:2655:12617:36746	60	+
chr1	9815990	9815991	A00252:305:HG52NDSX5:1:1242:24153:30608/1	60	-
chr1	10249953	10249954	A00252:305:HG52NDSX5:1:2513:17445:20275/1	60	-
chr1	10256864	10256865	A00252:305:HG52NDSX5:1:1118:8603:9189/1	60	+
chr1	10260392	10260393	A00252:305:HG52NDSX5:2:1122:18882:15969	60	-
chr1	10263648	10263649	A00252:305:HG52NDSX5:2:1274:23918:11976	60	-
chr1	10272882	10272883	A00252:305:HG52NDSX5:1:1162:13304:30389/1	60	+
chr1	10275381	10275382	A00252:305:HG52NDSX5:1:1124:8558:2628/1	60	+
chr1	10282872	10282873	A00252:305:HG52NDSX5:1:1602:12988:14559/1	60	-
chr1	10284587	10284588	A00252:305:HG52NDSX5:4:1260:15664:33724	60	-
chr1	10328001	10328002	A00252:305:HG52NDSX5:1:1103:25220:31704/1	60	-
chr1	10575132	10575133	A00252:305:HG52NDSX5:1:1317:15167:15577/1	60	+
chr1	11025843	11025844	A00252:305:HG52NDSX5:1:1273:18177:21104/1	60	+
chr1	11222595	11222596	A00252:305:HG52NDSX5:1:1441:17210:29199/1	60	-
chr1	11832499	11832500	A00252:305:HG52NDSX5:1:1163:23845:4022/1	60	+
chr1	11832501	11832502	A00252:305:HG52NDSX5:2:1322:27796:29622/1	60	+
chr1	12335161	12335162	A00252:305:HG52NDSX5:1:2528:10357:17707/1	60	-
chr1	12340380	12340381	A00252:305:HG52NDSX5:1:2513:30608:22341/1	60	+
chr1	12363204	12363205	A00252:305:HG52NDSX5:1:2104:26377:9784/1	60	-
chr1	12363205	12363206	A00252:305:HG52NDSX5:1:2133:18756:14998/1	60	-
chr1	12367741	12367742	A00252:305:HG52NDSX5:1:1565:1949:30890	60	+
chr1	12368559	12368560	A00252:305:HG52NDSX5:1:1248:28311:28009/1	60	+
chr1	12372470	12372471	A00252:305:HG52NDSX5:1:1136:9905:16078/1	60	-
chr1	12454361	12454362	A00252:305:HG52NDSX5:1:1306:18692:37059/1	60	+
chr1	13492470	13492471	A00252:305:HG52NDSX5:4:1265:8576:4539	60	-
chr1	13736149	13736150	A00252:305:HG52NDSX5:2:2625:1443:14920/1	60	+
chr1	13758176	13758177	A00252:305:HG52NDSX5:2:2414:27109:27899	60	-
chr1	15498981	15498982	A00252:305:HG52NDSX5:1:1119:8486:14622/1	60	+
chr1	15565457	15565458	A00252:305:HG52NDSX5:2:1241:1325:34632	60	-
chr1	15654464	15654465	A00252:305:HG52NDSX5:1:2563:8278:7341/1	60	+
chr1	15877014	15877015	A00252:305:HG52NDSX5:2:2675:8549:30796/1	60	+
chr1	15914159	15914160	A00252:305:HG52NDSX5:1:1343:17526:14591	60	-
chr1	16273543	16273544	A00252:305:HG52NDSX5:1:1104:5457:34867/1	60	+
chr1	16303044	16303045	A00252:305:HG52NDSX5:2:1209:12382:27101	60	-
chr1	16310672	16310673	A00252:305:HG52NDSX5:2:1414:31295:1611/1	60	+
chr1	16348975	16348976	A00252:305:HG52NDSX5:2:2576:16694:33285	60	-
chr1	17025271	17025272	A00252:305:HG52NDSX5:1:1472:20636:24424/1	60	-
chr1	17782797	17782798	A00252:305:HG52NDSX5:1:1249:8431:13213/1	60	-
chr1	18860279	18860280	A00252:305:HG52NDSX5:1:2506:3902:2268/1	60	+
chr1	18946256	18946257	A00252:305:HG52NDSX5:1:1140:13684:22467/1	60	+
chr1	19108248	19108249	A00252:305:HG52NDSX5:1:2217:24921:21010/1	60	-
chr1	19133128	19133129	A00252:305:HG52NDSX5:1:1152:3839:10520/1	60	-
chr1	19169748	19169749	A00252:305:HG52NDSX5:3:1661:23854:8108	60	-
chr1	19180224	19180225	A00252:305:HG52NDSX5:1:1132:8395:19946/1	60	+
chr1	19199227	19199228	A00252:305:HG52NDSX5:4:2318:19813:35994	60	+
chr1	19225596	19225597	A00252:305:HG52NDSX5:2:2601:4815:32659	60	-
chr1	19415924	19415925	A00252:305:HG52NDSX5:1:2166:8440:31172	60	-
chr1	19607251	19607252	A00252:305:HG52NDSX5:1:1149:4056:26209/1	60	+
chr1	19622249	19622250	A00252:305:HG52NDSX5:3:1619:30798:29747	60	+
chr1	19788898	19788899	A00252:305:HG52NDSX5:3:1122:1470:5290	60	-
chr1	19896314	19896315	A00252:305:HG52NDSX5:1:1171:25581:11819/1	60	-
chr1	19905819	19905820	A00252:305:HG52NDSX5:3:1525:31539:5791	60	-
chr1	20518543	20518544	A00252:305:HG52NDSX5:3:1318:23827:32111	60	-
chr1	20537205	20537206	A00252:305:HG52NDSX5:2:1333:20148:14121/1	60	-
chr1	20632720	20632721	A00252:305:HG52NDSX5:1:1566:15591:25927/1	60	-
chr1	20752652	20752653	A00252:305:HG52NDSX5:1:1175:26042:23171/1	60	+
chr1	20833879	20833880	A00252:305:HG52NDSX5:1:1269:16324:23750/1	60	+
chr1	20864316	20864317	A00252:305:HG52NDSX5:2:1476:26178:9314/1	60	+
chr1	20893264	20893265	A00252:305:HG52NDSX5:1:1537:28239:10254/1	60	+
chr1	20898044	20898045	A00252:305:HG52NDSX5:1:1447:21703:6887	60	-
chr1	20918727	20918728	A00252:305:HG52NDSX5:2:2455:5086:28213	60	+
chr1	20950568	20950569	A00252:305:HG52NDSX5:1:1131:19605:12054	60	-
chr1	20953547	20953548	A00252:305:HG52NDSX5:1:1213:19642:1658/1	60	+
chr1	21041297	21041298	A00252:305:HG52NDSX5:1:1112:11541:30279/1	60	-
chr1	21057133	21057134	A00252:305:HG52NDSX5:2:1334:31665:25739/1	60	-
chr1	21064670	21064671	A00252:305:HG52NDSX5:1:1447:21423:31861/1	60	+
chr1	21075087	21075088	A00252:305:HG52NDSX5:2:1432:6063:28964	60	-
chr1	21123296	21123297	A00252:305:HG52NDSX5:2:2262:7943:35603	60	-
chr1	22460976	22460977	A00252:305:HG52NDSX5:2:2410:30807:28009/1	60	+
chr1	23034007	23034008	A00252:305:HG52NDSX5:2:1108:23683:35618/1	60	+
chr1	23042392	23042393	A00252:305:HG52NDSX5:1:1430:19334:31657/1	60	-
chr1	23312098	23312099	A00252:305:HG52NDSX5:1:1166:24216:32816/1	60	+
chr1	23312181	23312182	A00252:305:HG52NDSX5:1:1118:21567:31454/1	60	+
chr1	23336909	23336910	A00252:305:HG52NDSX5:1:1134:1759:34976/1	60	+
chr1	23702207	23702208	A00252:305:HG52NDSX5:3:1610:23222:10520	60	+
chr1	23784587	23784588	A00252:305:HG52NDSX5:1:1356:11071:4570/1	60	-
chr1	23975392	23975393	A00252:305:HG52NDSX5:1:2526:11849:27367/1	60	+
chr1	24072701	24072702	A00252:305:HG52NDSX5:2:2419:15908:27477/1	60	+
chr1	24657013	24657014	A00252:305:HG52NDSX5:1:2565:20374:10974/1	60	+
chr1	24808409	24808410	A00252:305:HG52NDSX5:1:1631:26160:17300/1	60	-
chr1	25449820	25449821	A00252:305:HG52NDSX5:1:1109:26684:31767	60	-
chr1	25453811	25453812	A00252:305:HG52NDSX5:3:1545:24026:9846	60	-
chr1	25478894	25478895	A00252:305:HG52NDSX5:1:1311:13223:16000/1	60	+
chr1	25578709	25578710	A00252:305:HG52NDSX5:4:1432:8721:14372	60	+
chr1	25965425	25965426	A00252:305:HG52NDSX5:4:2562:16884:8719	60	-
chr1	26049436	26049437	A00252:305:HG52NDSX5:1:1104:14651:15624/1	60	-
chr1	26123264	26123265	A00252:305:HG52NDSX5:1:1524:24822:34491/1	60	+
chr1	26240499	26240500	A00252:305:HG52NDSX5:1:1363:10673:16313/1	60	-
chr1	26246786	26246787	A00252:305:HG52NDSX5:1:2461:15230:34882/1	60	+
chr1	26498299	26498300	A00252:305:HG52NDSX5:1:2437:6786:2472/1	60	-
chr1	26737806	26737807	A00252:305:HG52NDSX5:2:2467:3884:6684/1	60	+
chr1	26794449	26794450	A00252:305:HG52NDSX5:1:1557:14832:19852/1	60	+
chr1	26842792	26842793	A00252:305:HG52NDSX5:3:2156:23574:33552	60	-
chr1	26870994	26870995	A00252:305:HG52NDSX5:4:1352:19569:15060	60	+
chr1	27270494	27270495	A00252:305:HG52NDSX5:1:2159:31873:36965	60	-
chr1	27422711	27422712	A00252:305:HG52NDSX5:1:1527:3757:15984/1	60	+
chr1	27440094	27440095	A00252:305:HG52NDSX5:1:1648:31937:7733/1	60	+
chr1	27446246	27446247	A00252:305:HG52NDSX5:1:1511:7690:6981/1	60	+
chr1	28032835	28032836	A00252:305:HG52NDSX5:1:1539:25825:4319/1	60	+
chr1	28057871	28057872	A00252:305:HG52NDSX5:1:2507:22299:19069/1	60	+
chr1	28082311	28082312	A00252:305:HG52NDSX5:1:1323:12608:36479/1	60	+
chr1	28137402	28137403	A00252:305:HG52NDSX5:1:1478:26784:12179/1	60	+
chr1	28275724	28275725	A00252:305:HG52NDSX5:1:1216:16532:35790/1	60	+
chr1	28411586	28411587	A00252:305:HG52NDSX5:1:2542:18611:12399/1	60	+
chr1	28412921	28412922	A00252:305:HG52NDSX5:1:1209:17300:2707/1	60	+
chr1	28416232	28416233	A00252:305:HG52NDSX5:3:1531:18629:25457	60	-
chr1	28422151	28422152	A00252:305:HG52NDSX5:1:1602:13060:24643/1	60	-
chr1	28431623	28431624	A00252:305:HG52NDSX5:1:1221:23936:7059	60	-
chr1	28610326	28610327	A00252:305:HG52NDSX5:1:1137:8440:25473/1	60	+
chr1	28938362	28938363	A00252:305:HG52NDSX5:1:2652:29631:31610	60	-
chr1	29001699	29001700	A00252:305:HG52NDSX5:1:1249:21432:36886/1	60	+
chr1	29009597	29009598	A00252:305:HG52NDSX5:1:2524:19967:30060	60	-
chr1	29018172	29018173	A00252:305:HG52NDSX5:2:2302:13720:8469/1	60	+
chr1	29070189	29070190	A00252:305:HG52NDSX5:3:1224:10972:23156	60	+
chr1	30971042	30971043	A00252:305:HG52NDSX5:3:2204:10267:30076	60	-
chr1	30978974	30978975	A00252:305:HG52NDSX5:4:2650:9878:8015	60	-
chr1	31014416	31014417	A00252:305:HG52NDSX5:4:2330:24704:6511	60	-
chr1	31014974	31014975	A00252:305:HG52NDSX5:1:2119:11071:25332/1	60	+
chr1	31017901	31017902	A00252:305:HG52NDSX5:1:2337:17173:14512/1	60	+
chr1	31028293	31028294	A00252:305:HG52NDSX5:2:2167:3450:19961	60	+
chr1	31341824	31341825	A00252:305:HG52NDSX5:2:1310:17607:16360/1	60	+
chr1	31347215	31347216	A00252:305:HG52NDSX5:2:1149:20211:4899/1	60	-
chr1	31421957	31421958	A00252:305:HG52NDSX5:1:1278:8585:21840/1	60	+
chr1	31832910	31832911	A00252:305:HG52NDSX5:1:1678:22001:25347/1	60	-
chr1	31833986	31833987	A00252:305:HG52NDSX5:1:1102:3314:6981	60	+
chr1	31865353	31865354	A00252:305:HG52NDSX5:4:2653:28474:5494	60	-
chr1	31910788	31910789	A00252:305:HG52NDSX5:2:1505:14841:32080/1	60	-
chr1	31919760	31919761	A00252:305:HG52NDSX5:1:1371:29460:2440/1	60	+
chr1	31919764	31919765	A00252:305:HG52NDSX5:2:1106:3432:10535/1	60	-
chr1	31921405	31921406	A00252:305:HG52NDSX5:1:1353:20229:8656/1	60	+
chr1	31925222	31925223	A00252:305:HG52NDSX5:3:2545:25274:12696	60	-
chr1	31934792	31934793	A00252:305:HG52NDSX5:1:1222:10746:15217/1	60	-
chr1	32165018	32165019	A00252:305:HG52NDSX5:1:1644:17074:22764	60	+
chr1	32188632	32188633	A00252:305:HG52NDSX5:2:1140:21386:25911/1	60	+
chr1	32188641	32188642	A00252:305:HG52NDSX5:1:1260:13214:27602/1	60	+
chr1	32188642	32188643	A00252:305:HG52NDSX5:1:1117:2573:5979/1	60	+
chr1	32189081	32189082	A00252:305:HG52NDSX5:1:1310:24569:13510/1	60	+
chr1	32305642	32305643	A00252:305:HG52NDSX5:1:1422:28664:32095/1	60	+
chr1	32306166	32306167	A00252:305:HG52NDSX5:2:1647:18041:17018	60	-
chr1	32308411	32308412	A00252:305:HG52NDSX5:1:1326:4200:32221/1	60	-
chr1	32315107	32315108	A00252:305:HG52NDSX5:1:1673:18069:11459	60	-
chr1	32570663	32570664	A00252:305:HG52NDSX5:1:1376:16414:33332/1	60	-
chr1	32684639	32684640	A00252:305:HG52NDSX5:1:1633:15555:26741/1	60	-
chr1	32853709	32853710	A00252:305:HG52NDSX5:1:1145:16107:18364/1	60	+
chr1	33131162	33131163	A00252:305:HG52NDSX5:1:1201:7265:16329/1	60	-
chr1	33338366	33338367	A00252:305:HG52NDSX5:1:1233:15971:10551/1	60	+
chr1	33589026	33589027	A00252:305:HG52NDSX5:1:1427:27109:3912/1	60	+
chr1	33967671	33967672	A00252:305:HG52NDSX5:1:1224:12264:31563	60	-
chr1	34594909	34594910	A00252:305:HG52NDSX5:1:2123:7500:34992/1	60	+
chr1	34892953	34892954	A00252:305:HG52NDSX5:3:2277:20238:13401	60	-
chr1	35021030	35021031	A00252:305:HG52NDSX5:1:1253:15447:35697/1	60	+
chr1	35287390	35287391	A00252:305:HG52NDSX5:1:1562:17336:18803/1	60	+
chr1	35342374	35342375	A00252:305:HG52NDSX5:1:1224:8793:19820/1	60	-
chr1	35353247	35353248	A00252:305:HG52NDSX5:1:1104:18530:7717/1	60	-
chr1	35353392	35353393	A00252:305:HG52NDSX5:1:2240:14850:30499	60	+
chr1	35360418	35360419	A00252:305:HG52NDSX5:1:1248:1642:17613/1	60	+
chr1	35360419	35360420	A00252:305:HG52NDSX5:3:2152:6451:20619	60	+
chr1	35374003	35374004	A00252:305:HG52NDSX5:1:1545:27561:26334/1	60	-
chr1	35375293	35375294	A00252:305:HG52NDSX5:2:1512:6705:10786/1	60	+
chr1	35392166	35392167	A00252:305:HG52NDSX5:1:1121:28194:16031/1	60	-
chr1	35401799	35401800	A00252:305:HG52NDSX5:1:1445:19895:27461/1	60	-
chr1	35457994	35457995	A00252:305:HG52NDSX5:1:1205:20934:25066/1	60	+
chr1	35621092	35621093	A00252:305:HG52NDSX5:3:2503:19054:20212	60	+
chr1	35631247	35631248	A00252:305:HG52NDSX5:1:1220:6903:16579/1	60	+
chr1	35854979	35854980	A00252:305:HG52NDSX5:1:1133:6560:33489/1	60	-
chr1	35935827	35935828	A00252:305:HG52NDSX5:1:1544:18710:7247/1	60	+
chr1	35946553	35946554	A00252:305:HG52NDSX5:3:1253:17210:34554	60	-
chr1	35961574	35961575	A00252:305:HG52NDSX5:1:1334:4119:18020/1	60	+
chr1	35972881	35972882	A00252:305:HG52NDSX5:1:2102:10936:34741/1	60	+
chr1	35985315	35985316	A00252:305:HG52NDSX5:1:1158:24108:35352/1	60	+
chr1	35995125	35995126	A00252:305:HG52NDSX5:1:2128:18864:5509	60	-
chr1	35996033	35996034	A00252:305:HG52NDSX5:2:1529:18231:27273	60	-
chr1	36004568	36004569	A00252:305:HG52NDSX5:1:1605:2519:12242/1	60	+
chr1	36034229	36034230	A00252:305:HG52NDSX5:1:1326:2121:17628/1	60	+
chr1	36166104	36166105	A00252:305:HG52NDSX5:1:1139:4553:11851/1	60	+
chr1	36285267	36285268	A00252:305:HG52NDSX5:1:1208:3568:2660/1	60	+
chr1	36310375	36310376	A00252:305:HG52NDSX5:2:1427:2853:2832	60	-
chr1	36779757	36779758	A00252:305:HG52NDSX5:1:2411:9091:32612/1	60	+
chr1	37082032	37082033	A00252:305:HG52NDSX5:1:1205:28085:24173/1	60	-
chr1	37960888	37960889	A00252:305:HG52NDSX5:1:1139:4417:26209/1	60	+
chr1	38308222	38308223	A00252:305:HG52NDSX5:1:1523:27832:7607	60	-
chr1	38654456	38654457	A00252:305:HG52NDSX5:2:1429:24062:30044	60	+
chr1	39298806	39298807	A00252:305:HG52NDSX5:3:1227:24234:21292	60	-
chr1	39330307	39330308	A00252:305:HG52NDSX5:2:2338:23945:23610	60	-
chr1	39376010	39376011	A00252:305:HG52NDSX5:1:1119:10131:33004/1	60	+
chr1	39446889	39446890	A00252:305:HG52NDSX5:2:1556:29234:23469	60	-
chr1	39742718	39742719	A00252:305:HG52NDSX5:2:1460:8015:26804/1	60	-
chr1	39950675	39950676	A00252:305:HG52NDSX5:4:2154:2401:16892	60	+
chr1	40193310	40193311	A00252:305:HG52NDSX5:1:1559:6298:16470/1	60	+
chr1	40223217	40223218	A00252:305:HG52NDSX5:1:2336:23511:28995/1	60	-
chr1	40263390	40263391	A00252:305:HG52NDSX5:1:1350:3152:18662/1	60	+
chr1	40268601	40268602	A00252:305:HG52NDSX5:3:1527:3079:3035	60	-
chr1	40272078	40272079	A00252:305:HG52NDSX5:1:1169:2962:8531/1	60	-
chr1	40274599	40274600	A00252:305:HG52NDSX5:2:1131:25717:11804	60	-
chr1	40384986	40384987	A00252:305:HG52NDSX5:1:1126:21956:8954	60	+
chr1	40682388	40682389	A00252:305:HG52NDSX5:1:1251:10375:8656/1	60	+
chr1	40682389	40682390	A00252:305:HG52NDSX5:4:2222:13024:30624	60	+
chr1	40682390	40682391	A00252:305:HG52NDSX5:1:1105:19506:20807/1	60	+
chr1	40736369	40736370	A00252:305:HG52NDSX5:1:2134:24415:24580	60	-
chr1	41080979	41080980	A00252:305:HG52NDSX5:1:1373:10384:34162/1	60	+
chr1	41146454	41146455	A00252:305:HG52NDSX5:1:1148:2338:1532/1	60	+
chr1	42201682	42201683	A00252:305:HG52NDSX5:1:1167:23466:33051/1	60	-
chr1	42218425	42218426	A00252:305:HG52NDSX5:2:1123:1768:25723	60	+
chr1	42255356	42255357	A00252:305:HG52NDSX5:1:1117:19063:5447/1	60	-
chr1	42262914	42262915	A00252:305:HG52NDSX5:1:2246:23647:8688/1	60	+
chr1	42262956	42262957	A00252:305:HG52NDSX5:1:1110:5177:23359/1	60	+
chr1	42265862	42265863	A00252:305:HG52NDSX5:1:1103:8006:9095/1	60	+
chr1	42272418	42272419	A00252:305:HG52NDSX5:1:1114:13747:20478/1	60	-
chr1	42275415	42275416	A00252:305:HG52NDSX5:1:1403:1579:28995/1	60	-
chr1	42312255	42312256	A00252:305:HG52NDSX5:3:2240:20202:1971	60	+
chr1	42688912	42688913	A00252:305:HG52NDSX5:1:1144:13575:1110/1	60	+
chr1	42760710	42760711	A00252:305:HG52NDSX5:1:1323:6017:5087/1	60	+
chr1	42811119	42811120	A00252:305:HG52NDSX5:2:1644:17047:3771/1	60	+
chr1	42837437	42837438	A00252:305:HG52NDSX5:2:2208:13856:29371	60	-
chr1	43167150	43167151	A00252:305:HG52NDSX5:1:1135:20274:3255/1	60	+
chr1	43396268	43396269	A00252:305:HG52NDSX5:1:1154:4906:2002/1	60	+
chr1	43797855	43797856	A00252:305:HG52NDSX5:2:1609:20066:6057	60	-
chr1	43820668	43820669	A00252:305:HG52NDSX5:1:1145:11134:35806/1	60	-
chr1	43854715	43854716	A00252:305:HG52NDSX5:1:1215:20211:8500/1	60	+
chr1	44279888	44279889	A00252:305:HG52NDSX5:2:2337:25003:3333/1	60	-
chr1	44688178	44688179	A00252:305:HG52NDSX5:1:1253:11460:4492/1	60	+
chr1	44739474	44739475	A00252:305:HG52NDSX5:1:1310:26205:13933/1	60	+
chr1	44752562	44752563	A00252:305:HG52NDSX5:1:1647:17047:5932/1	60	+
chr1	44756467	44756468	A00252:305:HG52NDSX5:2:2260:31394:35227/1	60	-
chr1	44920899	44920900	A00252:305:HG52NDSX5:1:1544:24551:22028/1	60	+
chr1	44989356	44989357	A00252:305:HG52NDSX5:4:1324:19488:25504	60	-
chr1	45381001	45381002	A00252:305:HG52NDSX5:2:2259:24876:26600	60	-
chr1	45410249	45410250	A00252:305:HG52NDSX5:1:2312:28456:6527	60	-
chr1	45593843	45593844	A00252:305:HG52NDSX5:1:1347:9426:18443/1	60	-
chr1	45596126	45596127	A00252:305:HG52NDSX5:3:1205:14678:19617	60	-
chr1	45674505	45674506	A00252:305:HG52NDSX5:1:1506:18918:3568/1	60	+
chr1	45748469	45748470	A00252:305:HG52NDSX5:1:1255:18511:24721	60	-
chr1	45835977	45835978	A00252:305:HG52NDSX5:1:1168:24252:3161/1	60	-
chr1	45844246	45844247	A00252:305:HG52NDSX5:3:2312:6677:10144	60	-
chr1	45887479	45887480	A00252:305:HG52NDSX5:2:2440:2320:17942	60	-
chr1	46045659	46045660	A00252:305:HG52NDSX5:1:2156:24099:15264/1	60	+
chr1	46066968	46066969	A00252:305:HG52NDSX5:1:1169:29993:5588	60	-
chr1	46119621	46119622	A00252:305:HG52NDSX5:1:1369:14136:15577/1	60	-
chr1	47089126	47089127	A00252:305:HG52NDSX5:2:1106:30038:11490	60	+
chr1	48293265	48293266	A00252:305:HG52NDSX5:2:2222:12337:7545/1	60	-
chr1	48450404	48450405	A00252:305:HG52NDSX5:4:2148:23674:15186	60	-
chr1	50471198	50471199	A00252:305:HG52NDSX5:2:2406:15700:18818	60	-
chr1	50478512	50478513	A00252:305:HG52NDSX5:1:1170:12373:24956/1	60	+
chr1	50526092	50526093	A00252:305:HG52NDSX5:1:1260:12147:23249/1	60	-
chr1	50549633	50549634	A00252:305:HG52NDSX5:1:1142:19813:11506	60	+
chr1	51464686	51464687	A00252:305:HG52NDSX5:3:2534:5150:17268	60	-
chr1	51496453	51496454	A00252:305:HG52NDSX5:2:1564:12057:14763/1	60	-
chr1	51670737	51670738	A00252:305:HG52NDSX5:3:2117:29857:3161	60	-
chr1	51698557	51698558	A00252:305:HG52NDSX5:4:1231:9028:3537	60	-
chr1	51758528	51758529	A00252:305:HG52NDSX5:1:1260:15167:30420/1	60	+
chr1	51834012	51834013	A00252:305:HG52NDSX5:1:1108:14751:15170/1	60	-
chr1	51898428	51898429	A00252:305:HG52NDSX5:2:1261:19407:10050	60	+
chr1	52146313	52146314	A00252:305:HG52NDSX5:1:1314:23411:15483/1	60	-
chr1	52248049	52248050	A00252:305:HG52NDSX5:2:2347:5059:13855	60	+
chr1	52278710	52278711	A00252:305:HG52NDSX5:2:1671:7075:30029/1	60	-
chr1	52296432	52296433	A00252:305:HG52NDSX5:1:1148:2636:36714/1	60	+
chr1	52316728	52316729	A00252:305:HG52NDSX5:1:1378:13367:29371/1	60	+
chr1	52325103	52325104	A00252:305:HG52NDSX5:2:1265:4679:11506/1	60	+
chr1	52325553	52325554	A00252:305:HG52NDSX5:1:1337:12337:15154/1	60	+
chr1	52365041	52365042	A00252:305:HG52NDSX5:1:1166:25852:21151/1	60	-
chr1	52446713	52446714	A00252:305:HG52NDSX5:1:1340:19289:18865/1	60	-
chr1	52500488	52500489	A00252:305:HG52NDSX5:1:2508:10863:25410/1	60	-
chr1	52793272	52793273	A00252:305:HG52NDSX5:2:1433:27462:1485	60	-
chr1	53334527	53334528	A00252:305:HG52NDSX5:1:1370:18918:14528/1	60	+
chr1	53378453	53378454	A00252:305:HG52NDSX5:2:2427:6280:3317/1	60	+
chr1	53827328	53827329	A00252:305:HG52NDSX5:1:1123:3549:3818	60	-
chr1	53852983	53852984	A00252:305:HG52NDSX5:1:1263:7057:5447/1	60	-
chr1	53864694	53864695	A00252:305:HG52NDSX5:2:2154:15872:6903/1	60	-
chr1	53897397	53897398	A00252:305:HG52NDSX5:2:2449:18349:32268/1	60	+
chr1	54030821	54030822	A00252:305:HG52NDSX5:1:1306:8196:11459	60	+
chr1	55154437	55154438	A00252:305:HG52NDSX5:1:1108:7536:10661/1	60	+
chr1	55485469	55485470	A00252:305:HG52NDSX5:2:1157:7491:13777/1	60	-
chr1	56893314	56893315	A00252:305:HG52NDSX5:1:1377:23619:3505/1	60	-
chr1	57230883	57230884	A00252:305:HG52NDSX5:1:2211:29514:31970/1	60	-
chr1	57278205	57278206	A00252:305:HG52NDSX5:1:2364:31412:22639/1	60	+
chr1	57309580	57309581	A00252:305:HG52NDSX5:1:1249:1371:35117/1	60	-
chr1	57373675	57373676	A00252:305:HG52NDSX5:4:1230:10267:29324	60	-
chr1	57723337	57723338	A00252:305:HG52NDSX5:1:1235:14660:1767	60	-
chr1	58533904	58533905	A00252:305:HG52NDSX5:1:1176:19054:29418/1	60	+
chr1	58682491	58682492	A00252:305:HG52NDSX5:1:1128:6867:7686/1	60	+
chr1	58767181	58767182	A00252:305:HG52NDSX5:1:1135:7518:18427/1	60	+
chr1	58983953	58983954	A00252:305:HG52NDSX5:4:1123:24352:26475	60	-
chr1	59262723	59262724	A00252:305:HG52NDSX5:3:1402:26485:30671	60	+
chr1	60223343	60223344	A00252:305:HG52NDSX5:1:1139:31349:20149	60	+
chr1	60870122	60870123	A00252:305:HG52NDSX5:1:1131:21133:29763/1	60	-
chr1	60932141	60932142	A00252:305:HG52NDSX5:3:2615:27579:1094	60	-
chr1	61105402	61105403	A00252:305:HG52NDSX5:1:1676:20184:6449/1	60	+
chr1	61699390	61699391	A00252:305:HG52NDSX5:4:2322:9661:4726	60	+
chr1	61824510	61824511	A00252:305:HG52NDSX5:1:1402:32696:6699	60	+
chr1	62089417	62089418	A00252:305:HG52NDSX5:1:1163:12418:3364/1	60	+
chr1	62201804	62201805	A00252:305:HG52NDSX5:4:1333:24180:10770	60	-
chr1	62274232	62274233	A00252:305:HG52NDSX5:2:2201:32072:24659	60	+
chr1	62274233	62274234	A00252:305:HG52NDSX5:1:1104:3549:33285	60	+
chr1	62298933	62298934	A00252:305:HG52NDSX5:3:2461:13575:29387	60	-
chr1	62482153	62482154	A00252:305:HG52NDSX5:2:1462:19434:36933/1	60	-
chr1	62535745	62535746	A00252:305:HG52NDSX5:2:1105:16450:6339/1	60	-
chr1	62549155	62549156	A00252:305:HG52NDSX5:1:1241:7744:9298/1	60	-
chr1	62549815	62549816	A00252:305:HG52NDSX5:1:1363:14335:12226/1	60	+
chr1	62615530	62615531	A00252:305:HG52NDSX5:1:2242:26549:25895/1	60	-
chr1	62831882	62831883	A00252:305:HG52NDSX5:2:1269:12373:28087/1	60	+
chr1	62832744	62832745	A00252:305:HG52NDSX5:1:1277:27281:5462	60	-
chr1	62836035	62836036	A00252:305:HG52NDSX5:1:2663:24985:19210/1	60	-
chr1	63308431	63308432	A00252:305:HG52NDSX5:4:2452:19723:12727	60	+
chr1	63983062	63983063	A00252:305:HG52NDSX5:3:2466:18358:23547	60	-
chr1	63988164	63988165	A00252:305:HG52NDSX5:1:1673:13349:9580/1	60	-
chr1	64077779	64077780	A00252:305:HG52NDSX5:1:1552:11234:35102/1	60	-
chr1	64891768	64891769	A00252:305:HG52NDSX5:1:1205:16604:4789	60	+
chr1	64912248	64912249	A00252:305:HG52NDSX5:1:1159:15094:6809/1	60	-
chr1	65388973	65388974	A00252:305:HG52NDSX5:1:1202:17002:23891/1	60	-
chr1	65588412	65588413	A00252:305:HG52NDSX5:1:1136:18882:24017/1	60	+
chr1	65612706	65612707	A00252:305:HG52NDSX5:1:2314:12563:6151/1	60	+
chr1	66077656	66077657	A00252:305:HG52NDSX5:3:2112:6668:1861	60	-
chr1	66963965	66963966	A00252:305:HG52NDSX5:1:1126:16170:20917/1	60	+
chr1	67264299	67264300	A00252:305:HG52NDSX5:1:2321:7997:25958	60	-
chr1	67410764	67410765	A00252:305:HG52NDSX5:1:1202:14407:23156/1	60	+
chr1	67447593	67447594	A00252:305:HG52NDSX5:1:1640:11541:20165	60	-
chr1	67478145	67478146	A00252:305:HG52NDSX5:1:2628:20030:12759	60	+
chr1	70149866	70149867	A00252:305:HG52NDSX5:1:1436:9995:3333/1	60	-
chr1	70315698	70315699	A00252:305:HG52NDSX5:1:1110:14208:3552/1	60	+
chr1	70426519	70426520	A00252:305:HG52NDSX5:3:1543:31991:4633	60	+
chr1	70504502	70504503	A00252:305:HG52NDSX5:1:1378:12156:36385/1	60	+
chr1	70527548	70527549	A00252:305:HG52NDSX5:4:2119:18954:13150	60	-
chr1	71360521	71360522	A00252:305:HG52NDSX5:2:1512:28067:33912/1	60	-
chr1	71369629	71369630	A00252:305:HG52NDSX5:3:1525:12897:31219	60	+
chr1	72021961	72021962	A00252:305:HG52NDSX5:4:1628:15347:26256	60	+
chr1	72096266	72096267	A00252:305:HG52NDSX5:1:1143:7826:19805/1	60	-
chr1	72494191	72494192	A00252:305:HG52NDSX5:1:1113:6460:4288/1	60	-
chr1	72730485	72730486	A00252:305:HG52NDSX5:1:1205:23683:16203/1	60	+
chr1	73057428	73057429	A00252:305:HG52NDSX5:1:1324:6054:4272/1	60	-
chr1	73415195	73415196	A00252:305:HG52NDSX5:3:1344:23972:6245	60	-
chr1	73456073	73456074	A00252:305:HG52NDSX5:1:2421:4128:12367	60	+
chr1	73800848	73800849	A00252:305:HG52NDSX5:2:1505:11867:12399	60	-
chr1	74168408	74168409	A00252:305:HG52NDSX5:1:1630:25057:18928/1	60	-
chr1	74245536	74245537	A00252:305:HG52NDSX5:2:1352:29758:3082/1	60	+
chr1	74698573	74698574	A00252:305:HG52NDSX5:1:1447:4643:31516/1	60	+
chr1	75647828	75647829	A00252:305:HG52NDSX5:1:1153:25870:3239/1	60	+
chr1	75700590	75700591	A00252:305:HG52NDSX5:1:2272:15139:1157/1	60	+
chr1	75884026	75884027	A00252:305:HG52NDSX5:1:2671:17291:12430/1	60	+
chr1	75910285	75910286	A00252:305:HG52NDSX5:3:1323:30915:27853	60	-
chr1	75927394	75927395	A00252:305:HG52NDSX5:1:1235:10737:27946/1	60	-
chr1	76192524	76192525	A00252:305:HG52NDSX5:1:1104:17282:12571/1	60	+
chr1	76192526	76192527	A00252:305:HG52NDSX5:4:2333:6316:3035	60	+
chr1	76422530	76422531	A00252:305:HG52NDSX5:1:1131:16052:35180/1	60	+
chr1	77199024	77199025	A00252:305:HG52NDSX5:1:1510:13069:6433/1	60	-
chr1	77236929	77236930	A00252:305:HG52NDSX5:1:2458:3378:29512	60	-
chr1	77603508	77603509	A00252:305:HG52NDSX5:3:1249:3450:16673	60	-
chr1	77629800	77629801	A00252:305:HG52NDSX5:1:1601:7292:1908	60	+
chr1	77662300	77662301	A00252:305:HG52NDSX5:1:2555:25120:9643	60	+
chr1	77943888	77943889	A00252:305:HG52NDSX5:1:2634:9643:30091	60	-
chr1	79032273	79032274	A00252:305:HG52NDSX5:4:1307:20708:8891	60	+
chr1	81070494	81070495	A00252:305:HG52NDSX5:1:1562:7753:29857/1	60	+
chr1	81585055	81585056	A00252:305:HG52NDSX5:1:1106:8531:8813/1	60	+
chr1	81936953	81936954	A00252:305:HG52NDSX5:1:1175:14136:29919/1	60	+
chr1	81944218	81944219	A00252:305:HG52NDSX5:2:1105:26169:4883/1	60	+
chr1	82342715	82342716	A00252:305:HG52NDSX5:3:1268:25400:35618	60	-
chr1	82420558	82420559	A00252:305:HG52NDSX5:1:1167:11568:35618	60	-
chr1	82632170	82632171	A00252:305:HG52NDSX5:1:1274:21151:31516/1	60	-
chr1	82819753	82819754	A00252:305:HG52NDSX5:1:1156:18927:35556/1	60	+
chr1	83847079	83847080	A00252:305:HG52NDSX5:3:1218:24053:33630	60	-
chr1	84144248	84144249	A00252:305:HG52NDSX5:1:1349:12246:13683/1	60	-
chr1	84570292	84570293	A00252:305:HG52NDSX5:1:2306:15736:33974	60	-
chr1	84650076	84650077	A00252:305:HG52NDSX5:1:1175:13738:20055/1	60	+
chr1	85349535	85349536	A00252:305:HG52NDSX5:1:1377:16125:29669/1	60	-
chr1	85457999	85458000	A00252:305:HG52NDSX5:2:1121:30309:31375	60	-
chr1	85973352	85973353	A00252:305:HG52NDSX5:3:2667:15266:20447	60	-
chr1	86713982	86713983	A00252:305:HG52NDSX5:1:1247:4327:30185/1	60	-
chr1	86908911	86908912	A00252:305:HG52NDSX5:1:2613:4698:12821/1	60	+
chr1	86908912	86908913	A00252:305:HG52NDSX5:2:1132:10230:10692/1	60	+
chr1	87038131	87038132	A00252:305:HG52NDSX5:1:1114:5484:19413/1	60	-
chr1	87693816	87693817	A00252:305:HG52NDSX5:2:1610:18258:25535/1	60	-
chr1	88698706	88698707	A00252:305:HG52NDSX5:1:2232:23294:35196/1	60	+
chr1	88753045	88753046	A00252:305:HG52NDSX5:4:2526:2347:7404	60	+
chr1	88807361	88807362	A00252:305:HG52NDSX5:1:2251:23068:24878/1	60	-
chr1	89536001	89536002	A00252:305:HG52NDSX5:2:2162:24198:28808/1	60	+
chr1	89847055	89847056	A00252:305:HG52NDSX5:2:1371:15094:26569/1	60	-
chr1	89908065	89908066	A00252:305:HG52NDSX5:1:1512:2383:9001	60	-
chr1	90002799	90002800	A00252:305:HG52NDSX5:4:1130:21585:10379	60	+
chr1	90055527	90055528	A00252:305:HG52NDSX5:2:1271:28185:3302/1	60	-
chr1	90957433	90957434	A00252:305:HG52NDSX5:1:2255:11198:27899/1	60	-
chr1	91605466	91605467	A00252:305:HG52NDSX5:1:2269:26530:3505	60	-
chr1	91671716	91671717	A00252:305:HG52NDSX5:4:2105:20853:6449	60	-
chr1	92136149	92136150	A00252:305:HG52NDSX5:1:1241:22119:24298/1	60	+
chr1	92174246	92174247	A00252:305:HG52NDSX5:2:2220:22869:15515/1	60	+
chr1	92175894	92175895	A00252:305:HG52NDSX5:1:1523:14534:23218/1	60	+
chr1	92261112	92261113	A00252:305:HG52NDSX5:1:1263:16749:35978/1	60	+
chr1	92581661	92581662	A00252:305:HG52NDSX5:1:2209:10926:25801	60	+
chr1	92636563	92636564	A00252:305:HG52NDSX5:1:1265:1678:28729/1	60	-
chr1	92665922	92665923	A00252:305:HG52NDSX5:1:1130:20428:23124/1	60	-
chr1	93129180	93129181	A00252:305:HG52NDSX5:3:1445:13530:6731	60	-
chr1	93170882	93170883	A00252:305:HG52NDSX5:3:1266:15971:18630	60	-
chr1	93228958	93228959	A00252:305:HG52NDSX5:2:2624:7509:19852/1	60	+
chr1	93231722	93231723	A00252:305:HG52NDSX5:1:1638:8956:32753/1	60	-
chr1	93360452	93360453	A00252:305:HG52NDSX5:1:1131:6958:18145/1	60	-
chr1	93379957	93379958	A00252:305:HG52NDSX5:1:1375:29053:8970/1	60	+
chr1	93527116	93527117	A00252:305:HG52NDSX5:1:2361:27281:26600/1	60	+
chr1	94373663	94373664	A00252:305:HG52NDSX5:1:1109:21567:22341/1	60	-
chr1	94573962	94573963	A00252:305:HG52NDSX5:1:1240:9805:22701/1	60	+
chr1	94636768	94636769	A00252:305:HG52NDSX5:1:1327:21414:36699/1	60	+
chr1	96771876	96771877	A00252:305:HG52NDSX5:4:2156:4933:31328	60	+
chr1	97123782	97123783	A00252:305:HG52NDSX5:1:1615:17454:22044/1	60	+
chr1	97536314	97536315	A00252:305:HG52NDSX5:1:1356:3974:23594/1	60	-
chr1	97596233	97596234	A00252:305:HG52NDSX5:1:2655:14208:12602	60	+
chr1	97715650	97715651	A00252:305:HG52NDSX5:3:2263:30391:34178	60	-
chr1	97744211	97744212	A00252:305:HG52NDSX5:1:1158:14036:23171/1	60	+
chr1	97838238	97838239	A00252:305:HG52NDSX5:1:2273:13602:32095/1	60	+
chr1	97879821	97879822	A00252:305:HG52NDSX5:1:1354:27434:12336	60	-
chr1	97890816	97890817	A00252:305:HG52NDSX5:1:2211:10637:22388/1	60	-
chr1	97957981	97957982	A00252:305:HG52NDSX5:1:1611:25825:14559/1	60	+
chr1	98030948	98030949	A00252:305:HG52NDSX5:1:2419:8232:8390	60	-
chr1	98245207	98245208	A00252:305:HG52NDSX5:1:1243:5755:15875/1	60	+
chr1	98901737	98901738	A00252:305:HG52NDSX5:1:2217:9625:14058/1	60	+
chr1	99243391	99243392	A00252:305:HG52NDSX5:1:1166:7572:31516/1	60	-
chr1	99738645	99738646	A00252:305:HG52NDSX5:1:1652:12355:15906/1	60	+
chr1	99873878	99873879	A00252:305:HG52NDSX5:1:1228:26151:20854/1	60	+
chr1	99877951	99877952	A00252:305:HG52NDSX5:1:1211:22119:22106/1	60	+
chr1	99990696	99990697	A00252:305:HG52NDSX5:1:2375:16369:8296	60	-
chr1	100004084	100004085	A00252:305:HG52NDSX5:1:1505:15510:26349/1	60	-
chr1	100598782	100598783	A00252:305:HG52NDSX5:3:1366:20148:12367	60	+
chr1	100971300	100971301	A00252:305:HG52NDSX5:3:1250:14036:8797	60	-
chr1	100972435	100972436	A00252:305:HG52NDSX5:1:2442:18629:34632/1	60	-
chr1	100980735	100980736	A00252:305:HG52NDSX5:1:1171:21224:16391/1	60	-
chr1	101348312	101348313	A00252:305:HG52NDSX5:4:2471:32344:17018	60	-
chr1	101436395	101436396	A00252:305:HG52NDSX5:1:2219:11243:17331/1	60	-
chr1	102018173	102018174	A00252:305:HG52NDSX5:1:2171:15917:11678	60	-
chr1	102249685	102249686	A00252:305:HG52NDSX5:1:1112:12020:30796/1	60	-
chr1	102279139	102279140	A00252:305:HG52NDSX5:1:1164:11614:11303/1	60	+
chr1	102378328	102378329	A00252:305:HG52NDSX5:1:1154:5430:29434/1	60	+
chr1	102592547	102592548	A00252:305:HG52NDSX5:1:2206:25663:19507	60	+
chr1	102605067	102605068	A00252:305:HG52NDSX5:2:2427:6280:10833/1	60	-
chr1	102833713	102833714	A00252:305:HG52NDSX5:4:2655:18647:33849	60	+
chr1	103069424	103069425	A00252:305:HG52NDSX5:1:1438:23357:12007	60	-
chr1	103413864	103413865	A00252:305:HG52NDSX5:1:1616:7428:23625/1	60	-
chr1	103971197	103971198	A00252:305:HG52NDSX5:1:1243:29152:2253/1	60	-
chr1	104402814	104402815	A00252:305:HG52NDSX5:1:1144:3360:6308/1	60	-
chr1	104930384	104930385	A00252:305:HG52NDSX5:1:2149:17553:32362/1	60	+
chr1	105799206	105799207	A00252:305:HG52NDSX5:3:1151:9733:8453	60	-
chr1	106250385	106250386	A00252:305:HG52NDSX5:1:1223:2392:27305/1	60	+
chr1	106350380	106350381	A00252:305:HG52NDSX5:1:1343:4363:32784/1	60	-
chr1	106645263	106645264	A00252:305:HG52NDSX5:1:1348:20627:1955/1	60	-
chr1	107934308	107934309	A00252:305:HG52NDSX5:2:1639:1814:10927/1	60	+
chr1	107980114	107980115	A00252:305:HG52NDSX5:1:1312:25690:8061/1	60	+
chr1	108626973	108626974	A00252:305:HG52NDSX5:1:1119:21459:12853/1	60	-
chr1	108697365	108697366	A00252:305:HG52NDSX5:2:1119:15420:8688/1	60	+
chr1	108754875	108754876	A00252:305:HG52NDSX5:1:1236:10022:4539/1	60	+
chr1	108892075	108892076	A00252:305:HG52NDSX5:2:2620:20184:18662/1	60	-
chr1	109553758	109553759	A00252:305:HG52NDSX5:1:1311:9408:5478/1	60	-
chr1	109570331	109570332	A00252:305:HG52NDSX5:1:2129:11243:32174/1	60	-
chr1	109809815	109809816	A00252:305:HG52NDSX5:4:1235:21052:35540	60	-
chr1	109908174	109908175	A00252:305:HG52NDSX5:1:1244:29179:28729/1	60	+
chr1	110348136	110348137	A00252:305:HG52NDSX5:3:1128:6262:26209	60	-
chr1	110353527	110353528	A00252:305:HG52NDSX5:3:2424:3766:19038	60	-
chr1	110356505	110356506	A00252:305:HG52NDSX5:1:2354:10257:29684/1	60	+
chr1	110362148	110362149	A00252:305:HG52NDSX5:1:1120:19660:5541/1	60	+
chr1	110840402	110840403	A00252:305:HG52NDSX5:3:2537:27733:21809	60	-
chr1	110881828	110881829	A00252:305:HG52NDSX5:1:1535:15989:35039/1	60	-
chr1	110907709	110907710	A00252:305:HG52NDSX5:1:1111:9146:23437/1	60	+
chr1	110959401	110959402	A00252:305:HG52NDSX5:1:1267:18557:2065/1	60	-
chr1	111457664	111457665	A00252:305:HG52NDSX5:1:1346:20356:30671/1	60	+
chr1	111696539	111696540	A00252:305:HG52NDSX5:1:1127:21034:29684/1	60	+
chr1	111706927	111706928	A00252:305:HG52NDSX5:1:1165:6903:21245/1	60	-
chr1	112651116	112651117	A00252:305:HG52NDSX5:1:1212:16080:7482/1	60	+
chr1	112659988	112659989	A00252:305:HG52NDSX5:2:1301:30653:11115/1	60	+
chr1	112663691	112663692	A00252:305:HG52NDSX5:4:2272:14055:29309	60	+
chr1	113028098	113028099	A00252:305:HG52NDSX5:2:2240:2103:36980/1	60	+
chr1	113107358	113107359	A00252:305:HG52NDSX5:1:2229:30400:29058	60	+
chr1	113435381	113435382	A00252:305:HG52NDSX5:1:1173:1362:6136/1	60	+
chr1	113566077	113566078	A00252:305:HG52NDSX5:4:2640:7319:25504	60	+
chr1	113685557	113685558	A00252:305:HG52NDSX5:2:1473:23999:13244/1	60	+
chr1	113788285	113788286	A00252:305:HG52NDSX5:1:2461:17644:5400	60	-
chr1	113952133	113952134	A00252:305:HG52NDSX5:1:1157:20699:5462/1	60	+
chr1	113965949	113965950	A00252:305:HG52NDSX5:1:1148:14778:14841/1	60	+
chr1	114359550	114359551	A00252:305:HG52NDSX5:1:1219:23059:25739/1	60	-
chr1	114389461	114389462	A00252:305:HG52NDSX5:4:2110:22372:13683	60	+
chr1	114398322	114398323	A00252:305:HG52NDSX5:1:1439:18557:35916/1	60	+
chr1	114405990	114405991	A00252:305:HG52NDSX5:1:1507:14642:2300/1	60	-
chr1	114434289	114434290	A00252:305:HG52NDSX5:1:1112:4833:1908	60	-
chr1	114455881	114455882	A00252:305:HG52NDSX5:2:1125:31476:4586	60	-
chr1	114533675	114533676	A00252:305:HG52NDSX5:4:2353:6135:28808	60	-
chr1	114717199	114717200	A00252:305:HG52NDSX5:2:2407:25174:30060/1	60	-
chr1	115683108	115683109	A00252:305:HG52NDSX5:4:1605:2239:4178	60	+
chr1	116048012	116048013	A00252:305:HG52NDSX5:4:1263:13150:11898	60	-
chr1	117459785	117459786	A00252:305:HG52NDSX5:1:1305:11496:32049/1	60	+
chr1	117875168	117875169	A00252:305:HG52NDSX5:1:1103:13575:4085/1	60	+
chr1	117875169	117875170	A00252:305:HG52NDSX5:2:1116:31006:16611/1	60	+
chr1	117895413	117895414	A00252:305:HG52NDSX5:2:2306:19822:10614/1	60	+
chr1	117951318	117951319	A00252:305:HG52NDSX5:1:2624:26775:20744/1	60	-
chr1	117952560	117952561	A00252:305:HG52NDSX5:1:1149:31087:7075	60	+
chr1	118558046	118558047	A00252:305:HG52NDSX5:1:1230:23240:36667/1	60	+
chr1	119427860	119427861	A00252:305:HG52NDSX5:1:2321:5068:36793/1	60	+
chr1	119957440	119957441	A00252:305:HG52NDSX5:4:1567:6054:27289	60	-
chr1	120555993	120555994	A00252:305:HG52NDSX5:1:1120:18593:22795/1	60	+
chr1	121558165	121558166	A00252:305:HG52NDSX5:3:1452:7970:33583	60	-
chr1	121768586	121768587	A00252:305:HG52NDSX5:3:2145:9245:29183	60	+
chr1	121773496	121773497	A00252:305:HG52NDSX5:1:2329:15682:33348/1	60	-
chr1	121773498	121773499	A00252:305:HG52NDSX5:1:1137:21314:1266/1	60	-
chr1	125035365	125035366	A00252:305:HG52NDSX5:3:2571:30825:30420	60	-
chr1	143247014	143247015	A00252:305:HG52NDSX5:2:1222:8874:35180	60	-
chr1	143735992	143735993	A00252:305:HG52NDSX5:1:1138:21224:11005/1	60	-
chr1	144003722	144003723	A00252:305:HG52NDSX5:1:1304:16848:16799/1	60	-
chr1	145287841	145287842	A00252:305:HG52NDSX5:1:1202:28438:32581	60	-
chr1	145465613	145465614	A00252:305:HG52NDSX5:1:1354:21323:15374	60	+
chr1	145773262	145773263	A00252:305:HG52NDSX5:1:1138:12011:3223/1	60	-
chr1	146562346	146562347	A00252:305:HG52NDSX5:2:2432:16007:16000/1	60	+
chr1	147579717	147579718	A00252:305:HG52NDSX5:1:1121:13666:23876	60	+
chr1	148378715	148378716	A00252:305:HG52NDSX5:4:2253:22932:17597	60	+
chr1	148608923	148608924	A00252:305:HG52NDSX5:1:1106:29857:6543/1	60	-
chr1	149451941	149451942	A00252:305:HG52NDSX5:2:1245:22046:4789/1	60	+
chr1	149582526	149582527	A00252:305:HG52NDSX5:4:1429:15429:22952	60	-
chr1	149775368	149775369	A00252:305:HG52NDSX5:1:1244:7211:21809	60	+
chr1	150008961	150008962	A00252:305:HG52NDSX5:4:1274:9661:6198	60	-
chr1	150090995	150090996	A00252:305:HG52NDSX5:2:1466:5927:8688	60	-
chr1	150226858	150226859	A00252:305:HG52NDSX5:1:1419:12319:23171/1	60	+
chr1	150415942	150415943	A00252:305:HG52NDSX5:1:1114:18918:22200/1	60	+
chr1	150668893	150668894	A00252:305:HG52NDSX5:1:1163:1136:34710/1	60	-
chr1	150682802	150682803	A00252:305:HG52NDSX5:1:2361:12409:25801/1	60	-
chr1	150798946	150798947	A00252:305:HG52NDSX5:1:1104:11740:30029/1	60	+
chr1	150803440	150803441	A00252:305:HG52NDSX5:1:1511:15420:34084/1	60	-
chr1	150817076	150817077	A00252:305:HG52NDSX5:1:1149:26169:36323/1	60	-
chr1	150820529	150820530	A00252:305:HG52NDSX5:1:1536:29740:26506	60	+
chr1	150835563	150835564	A00252:305:HG52NDSX5:1:2469:17607:28855/1	60	+
chr1	150838808	150838809	A00252:305:HG52NDSX5:2:1275:27868:18317/1	60	+
chr1	150915164	150915165	A00252:305:HG52NDSX5:1:1438:10158:21840/1	60	+
chr1	150953025	150953026	A00252:305:HG52NDSX5:1:1113:23999:5071/1	60	+
chr1	151121533	151121534	A00252:305:HG52NDSX5:2:1603:9896:23578/1	60	-
chr1	151217966	151217967	A00252:305:HG52NDSX5:1:2116:17942:35697/1	60	+
chr1	151222860	151222861	A00252:305:HG52NDSX5:1:1130:8965:29450/1	60	-
chr1	151629912	151629913	A00252:305:HG52NDSX5:1:1378:7862:13041/1	60	-
chr1	151684377	151684378	A00252:305:HG52NDSX5:1:1521:18385:29731/1	60	+
chr1	152675859	152675860	A00252:305:HG52NDSX5:2:1153:19045:21981/1	60	+
chr1	152902634	152902635	A00252:305:HG52NDSX5:1:2265:18005:11600	60	-
chr1	153636405	153636406	A00252:305:HG52NDSX5:1:1119:7563:16814/1	60	-
chr1	153638359	153638360	A00252:305:HG52NDSX5:2:2626:17788:1329	60	-
chr1	153893424	153893425	A00252:305:HG52NDSX5:1:1435:6912:9674	60	-
chr1	153897116	153897117	A00252:305:HG52NDSX5:1:1158:13422:23077/1	60	-
chr1	153900758	153900759	A00252:305:HG52NDSX5:1:1155:15573:26083/1	60	-
chr1	153906569	153906570	A00252:305:HG52NDSX5:4:1438:27326:2409	60	-
chr1	154042621	154042622	A00252:305:HG52NDSX5:3:1232:2492:1705	60	+
chr1	154157522	154157523	A00252:305:HG52NDSX5:1:1545:6822:7482	60	-
chr1	154157524	154157525	A00252:305:HG52NDSX5:1:1145:18258:10034/1	60	-
chr1	154223562	154223563	A00252:305:HG52NDSX5:1:1112:11035:34945	60	+
chr1	154223994	154223995	A00252:305:HG52NDSX5:1:1305:2700:19069/1	60	-
chr1	154619011	154619012	A00252:305:HG52NDSX5:1:1347:13702:19993/1	60	-
chr1	154621610	154621611	A00252:305:HG52NDSX5:1:2369:15781:5901/1	60	+
chr1	154652237	154652238	A00252:305:HG52NDSX5:1:1311:5529:34147/1	60	+
chr1	155453379	155453380	A00252:305:HG52NDSX5:2:2142:19578:1924/1	60	-
chr1	155467904	155467905	A00252:305:HG52NDSX5:2:1307:8395:7357/1	60	-
chr1	155490190	155490191	A00252:305:HG52NDSX5:1:1224:11849:18568/1	60	-
chr1	155495366	155495367	A00252:305:HG52NDSX5:1:1171:5358:35102	60	-
chr1	155516251	155516252	A00252:305:HG52NDSX5:1:1110:26874:6449/1	60	+
chr1	155529202	155529203	A00252:305:HG52NDSX5:1:1645:11984:8719/1	60	+
chr1	155529203	155529204	A00252:305:HG52NDSX5:1:2407:21016:27430	60	+
chr1	155537629	155537630	A00252:305:HG52NDSX5:1:1573:13630:31328	60	+
chr1	155566447	155566448	A00252:305:HG52NDSX5:1:1118:17707:20917/1	60	+
chr1	155689717	155689718	A00252:305:HG52NDSX5:3:1402:19325:27477	60	+
chr1	155706359	155706360	A00252:305:HG52NDSX5:1:1658:19922:5494/1	60	-
chr1	155758919	155758920	A00252:305:HG52NDSX5:3:2442:32018:5682	60	-
chr1	155780642	155780643	A00252:305:HG52NDSX5:3:2307:15664:29778	60	+
chr1	155800710	155800711	A00252:305:HG52NDSX5:2:2367:20681:11475/1	60	+
chr1	155838498	155838499	A00252:305:HG52NDSX5:4:2364:1036:20603	60	-
chr1	155909668	155909669	A00252:305:HG52NDSX5:1:1219:17427:1705/1	60	-
chr1	155930574	155930575	A00252:305:HG52NDSX5:1:1543:11659:14638/1	60	+
chr1	156159255	156159256	A00252:305:HG52NDSX5:4:2552:13358:33458	60	+
chr1	156312556	156312557	A00252:305:HG52NDSX5:4:1352:16514:30686	60	+
chr1	156319093	156319094	A00252:305:HG52NDSX5:4:2607:29378:35775	60	-
chr1	156332536	156332537	A00252:305:HG52NDSX5:1:1228:10574:18333/1	60	-
chr1	156565030	156565031	A00252:305:HG52NDSX5:2:1623:25654:36683	60	-
chr1	156617093	156617094	A00252:305:HG52NDSX5:1:2425:26187:5979/1	60	-
chr1	157857890	157857891	A00252:305:HG52NDSX5:1:2248:28429:8766	60	-
chr1	160326224	160326225	A00252:305:HG52NDSX5:1:2141:10926:25238	60	-
chr1	160449100	160449101	A00252:305:HG52NDSX5:1:1456:11641:12414/1	60	+
chr1	160598771	160598772	A00252:305:HG52NDSX5:1:2610:15456:13072	60	+
chr1	161122288	161122289	A00252:305:HG52NDSX5:1:1111:19063:14935/1	60	+
chr1	161122289	161122290	A00252:305:HG52NDSX5:1:2506:7636:14935	60	+
chr1	161122290	161122291	A00252:305:HG52NDSX5:1:1651:10972:14763	60	+
chr1	161397381	161397382	A00252:305:HG52NDSX5:3:1529:21567:2738	60	-
chr1	161879608	161879609	A00252:305:HG52NDSX5:2:2624:19551:19664	60	-
chr1	161879609	161879610	A00252:305:HG52NDSX5:1:1269:9977:35869/1	60	-
chr1	161880636	161880637	A00252:305:HG52NDSX5:2:1319:31891:36307	60	-
chr1	161880638	161880639	A00252:305:HG52NDSX5:1:1220:31367:4335	60	-
chr1	162371035	162371036	A00252:305:HG52NDSX5:1:2157:10583:2221/1	60	-
chr1	162600950	162600951	A00252:305:HG52NDSX5:1:1218:23421:36824/1	60	+
chr1	162699343	162699344	A00252:305:HG52NDSX5:1:2572:20455:33317/1	60	-
chr1	163081647	163081648	A00252:305:HG52NDSX5:4:1405:17390:4836	60	+
chr1	163231415	163231416	A00252:305:HG52NDSX5:1:2561:4661:10567	60	-
chr1	165762372	165762373	A00252:305:HG52NDSX5:1:2451:26485:19836	60	-
chr1	166738765	166738766	A00252:305:HG52NDSX5:1:1106:27588:24001/1	60	-
chr1	167012101	167012102	A00252:305:HG52NDSX5:2:2236:6424:14967	60	-
chr1	167100980	167100981	A00252:305:HG52NDSX5:2:2661:25617:16423	60	-
chr1	167133957	167133958	A00252:305:HG52NDSX5:1:1449:19723:8594	60	-
chr1	167140845	167140846	A00252:305:HG52NDSX5:1:1155:29830:11224/1	60	+
chr1	167225845	167225846	A00252:305:HG52NDSX5:1:1106:16577:13291/1	60	+
chr1	167307701	167307702	A00252:305:HG52NDSX5:1:2574:23068:22717/1	60	-
chr1	167408480	167408481	A00252:305:HG52NDSX5:2:2452:2808:17190/1	60	-
chr1	167646015	167646016	A00252:305:HG52NDSX5:1:1277:10041:33912/1	60	-
chr1	167693704	167693705	A00252:305:HG52NDSX5:2:2432:20374:28260/1	60	-
chr1	167947419	167947420	A00252:305:HG52NDSX5:1:1670:21260:14137/1	60	+
chr1	167961483	167961484	A00252:305:HG52NDSX5:2:1677:5231:32252	60	-
chr1	167980547	167980548	A00252:305:HG52NDSX5:1:1230:4490:16000/1	60	+
chr1	167999845	167999846	A00252:305:HG52NDSX5:2:2650:6171:19132/1	60	-
chr1	167999846	167999847	A00252:305:HG52NDSX5:2:1577:2501:30812	60	-
chr1	168025492	168025493	A00252:305:HG52NDSX5:1:1150:6406:12868/1	60	+
chr1	168028078	168028079	A00252:305:HG52NDSX5:1:1456:20112:33035/1	60	+
chr1	168032325	168032326	A00252:305:HG52NDSX5:1:1260:12762:34240/1	60	+
chr1	168064541	168064542	A00252:305:HG52NDSX5:1:1360:24939:7294/1	60	-
chr1	168730713	168730714	A00252:305:HG52NDSX5:1:1507:24099:18740/1	60	-
chr1	168963474	168963475	A00252:305:HG52NDSX5:2:2619:7618:16783	60	-
chr1	168963476	168963477	A00252:305:HG52NDSX5:1:1150:24731:8970/1	60	-
chr1	169283082	169283083	A00252:305:HG52NDSX5:1:1117:2202:29606/1	60	+
chr1	169300388	169300389	A00252:305:HG52NDSX5:1:2253:1217:32597	60	+
chr1	169381148	169381149	A00252:305:HG52NDSX5:4:2346:11189:33990	60	-
chr1	169506643	169506644	A00252:305:HG52NDSX5:3:1118:8368:4742	60	+
chr1	169702058	169702059	A00252:305:HG52NDSX5:1:1111:17472:20823/1	60	+
chr1	169705635	169705636	A00252:305:HG52NDSX5:1:1177:11993:30655/1	60	+
chr1	169724557	169724558	A00252:305:HG52NDSX5:1:1329:18982:1892/1	60	+
chr1	169881793	169881794	A00252:305:HG52NDSX5:3:1555:32181:14356	60	-
chr1	169881795	169881796	A00252:305:HG52NDSX5:1:1667:9353:18537	60	-
chr1	171851829	171851830	A00252:305:HG52NDSX5:1:1571:11776:9893/1	60	+
chr1	172109117	172109118	A00252:305:HG52NDSX5:1:2206:18394:28995/1	60	-
chr1	172260736	172260737	A00252:305:HG52NDSX5:1:2333:30933:13260	60	+
chr1	172333836	172333837	A00252:305:HG52NDSX5:1:1103:17960:12649/1	60	+
chr1	172549580	172549581	A00252:305:HG52NDSX5:1:2110:20464:27571/1	60	+
chr1	172573967	172573968	A00252:305:HG52NDSX5:4:2367:13702:27445	60	-
chr1	172646151	172646152	A00252:305:HG52NDSX5:3:1135:26585:17221	60	+
chr1	173960886	173960887	A00252:305:HG52NDSX5:2:1141:13078:30749/1	60	+
chr1	173974138	173974139	A00252:305:HG52NDSX5:1:1425:12780:15045	60	+
chr1	174220547	174220548	A00252:305:HG52NDSX5:1:1133:14570:15045/1	60	+
chr1	174247823	174247824	A00252:305:HG52NDSX5:1:1161:24813:18161	60	-
chr1	174278726	174278727	A00252:305:HG52NDSX5:2:1557:2989:30686/1	60	+
chr1	174280407	174280408	A00252:305:HG52NDSX5:1:2642:31675:21433/1	60	-
chr1	174442861	174442862	A00252:305:HG52NDSX5:1:2211:11360:31125/1	60	-
chr1	176062881	176062882	A00252:305:HG52NDSX5:2:1260:28067:13088/1	60	+
chr1	176062882	176062883	A00252:305:HG52NDSX5:4:1452:19804:13589	60	+
chr1	176116244	176116245	A00252:305:HG52NDSX5:1:2212:26440:6762/1	60	+
chr1	176144887	176144888	A00252:305:HG52NDSX5:1:1333:8929:4586/1	60	+
chr1	176655362	176655363	A00252:305:HG52NDSX5:2:2411:4924:21574/1	60	+
chr1	176803935	176803936	A00252:305:HG52NDSX5:1:1259:15167:28354/1	60	+
chr1	179189274	179189275	A00252:305:HG52NDSX5:3:1653:16215:24314	60	-
chr1	179607499	179607500	A00252:305:HG52NDSX5:2:2377:6424:15280/1	60	-
chr1	179785140	179785141	A00252:305:HG52NDSX5:1:2204:30165:36918	60	-
chr1	179785143	179785144	A00252:305:HG52NDSX5:2:2506:16703:3490	60	-
chr1	179901699	179901700	A00252:305:HG52NDSX5:3:2437:26720:11945	60	-
chr1	180015162	180015163	A00252:305:HG52NDSX5:3:2357:31313:11350	60	-
chr1	180030932	180030933	A00252:305:HG52NDSX5:1:1248:30671:19476/1	60	+
chr1	180085698	180085699	A00252:305:HG52NDSX5:1:1522:7527:23328/1	60	+
chr1	180299349	180299350	A00252:305:HG52NDSX5:1:1170:23411:29418/1	60	+
chr1	180299350	180299351	A00252:305:HG52NDSX5:4:2315:3595:28917	60	+
chr1	180424504	180424505	A00252:305:HG52NDSX5:1:1147:27923:22670/1	60	-
chr1	180451887	180451888	A00252:305:HG52NDSX5:1:1641:3540:11631/1	60	+
chr1	180454533	180454534	A00252:305:HG52NDSX5:1:2641:3396:19147/1	60	-
chr1	180559831	180559832	A00252:305:HG52NDSX5:1:1348:6759:16360	60	+
chr1	180647985	180647986	A00252:305:HG52NDSX5:1:1212:16324:5024/1	60	+
chr1	181025057	181025058	A00252:305:HG52NDSX5:1:1123:26765:11177/1	60	-
chr1	181530598	181530599	A00252:305:HG52NDSX5:3:2558:30282:34867	60	-
chr1	181583937	181583938	A00252:305:HG52NDSX5:2:1165:24343:21167/1	60	-
chr1	182576597	182576598	A00252:305:HG52NDSX5:2:1218:25057:8844/1	60	-
chr1	182813002	182813003	A00252:305:HG52NDSX5:3:1556:11351:11600	60	+
chr1	183198456	183198457	A00252:305:HG52NDSX5:2:1650:3025:12555	60	+
chr1	183345878	183345879	A00252:305:HG52NDSX5:3:1524:21793:34037	60	+
chr1	183630948	183630949	A00252:305:HG52NDSX5:1:1124:19669:13291/1	60	+
chr1	184707651	184707652	A00252:305:HG52NDSX5:1:1435:12382:6652/1	60	-
chr1	184722595	184722596	A00252:305:HG52NDSX5:4:2142:32705:22153	60	+
chr1	184739832	184739833	A00252:305:HG52NDSX5:1:1206:31060:7028	60	+
chr1	185040760	185040761	A00252:305:HG52NDSX5:1:2116:21160:30091/1	60	+
chr1	185241149	185241150	A00252:305:HG52NDSX5:2:2138:8983:28354	60	+
chr1	185337207	185337208	A00252:305:HG52NDSX5:1:1105:13015:20932	60	+
chr1	185861996	185861997	A00252:305:HG52NDSX5:1:1107:12391:6793/1	60	-
chr1	185981952	185981953	A00252:305:HG52NDSX5:1:2330:17219:8609/1	60	-
chr1	186360743	186360744	A00252:305:HG52NDSX5:1:2577:1823:7404	60	-
chr1	186698647	186698648	A00252:305:HG52NDSX5:1:1554:11198:36448/1	60	-
chr1	187242399	187242400	A00252:305:HG52NDSX5:1:1263:2808:28275/1	60	+
chr1	187667155	187667156	A00252:305:HG52NDSX5:2:1155:3938:34303/1	60	-
chr1	188268677	188268678	A00252:305:HG52NDSX5:1:1147:3197:5337/1	60	+
chr1	188268679	188268680	A00252:305:HG52NDSX5:1:2428:2085:25739	60	+
chr1	188335423	188335424	A00252:305:HG52NDSX5:1:2204:25861:5948	60	-
chr1	188388863	188388864	A00252:305:HG52NDSX5:1:1210:6515:35728/1	60	+
chr1	189187416	189187417	A00252:305:HG52NDSX5:1:2678:22336:12649/1	60	+
chr1	189463601	189463602	A00252:305:HG52NDSX5:1:1328:1696:16924/1	60	+
chr1	189588395	189588396	A00252:305:HG52NDSX5:1:1146:14516:30765/1	60	+
chr1	189988554	189988555	A00252:305:HG52NDSX5:4:1139:22110:33113	60	-
chr1	190160831	190160832	A00252:305:HG52NDSX5:1:2362:17644:14450/1	60	+
chr1	190939606	190939607	A00252:305:HG52NDSX5:1:2332:21124:1063/1	60	-
chr1	191641875	191641876	A00252:305:HG52NDSX5:1:1318:10899:30483/1	60	-
chr1	192003714	192003715	A00252:305:HG52NDSX5:2:2302:3360:1172/1	60	-
chr1	192154593	192154594	A00252:305:HG52NDSX5:3:2307:17716:28792	60	+
chr1	192382213	192382214	A00252:305:HG52NDSX5:4:2658:13747:19413	60	-
chr1	192772436	192772437	A00252:305:HG52NDSX5:1:1110:14877:4554/1	60	+
chr1	192938198	192938199	A00252:305:HG52NDSX5:3:1422:27028:1986	60	-
chr1	193158637	193158638	A00252:305:HG52NDSX5:3:1501:25292:18302	60	+
chr1	193237882	193237883	A00252:305:HG52NDSX5:2:2173:29704:13510	60	-
chr1	193573386	193573387	A00252:305:HG52NDSX5:1:1333:8965:24940	60	+
chr1	193605592	193605593	A00252:305:HG52NDSX5:1:2656:24225:17581/1	60	+
chr1	194007546	194007547	A00252:305:HG52NDSX5:1:1327:2383:22373	60	+
chr1	194140066	194140067	A00252:305:HG52NDSX5:1:2208:17363:28275	60	+
chr1	194529910	194529911	A00252:305:HG52NDSX5:2:1318:21377:18223	60	-
chr1	194654111	194654112	A00252:305:HG52NDSX5:2:1242:6614:35775/1	60	+
chr1	194788524	194788525	A00252:305:HG52NDSX5:2:2628:22706:32925	60	+
chr1	194840472	194840473	A00252:305:HG52NDSX5:1:2337:18177:8641/1	60	+
chr1	195119065	195119066	A00252:305:HG52NDSX5:1:1142:30327:8453/1	60	+
chr1	195213417	195213418	A00252:305:HG52NDSX5:1:1229:14127:7607/1	60	+
chr1	195422085	195422086	A00252:305:HG52NDSX5:3:1145:12048:5697	60	+
chr1	195530033	195530034	A00252:305:HG52NDSX5:1:1120:12662:14121/1	60	+
chr1	195742169	195742170	A00252:305:HG52NDSX5:1:1307:12011:11616/1	60	+
chr1	195857833	195857834	A00252:305:HG52NDSX5:1:1124:16206:22921/1	60	+
chr1	196490525	196490526	A00252:305:HG52NDSX5:1:2353:2428:13244	60	+
chr1	197038019	197038020	A00252:305:HG52NDSX5:1:1258:18186:20838/1	60	-
chr1	197039847	197039848	A00252:305:HG52NDSX5:1:2216:20302:4867/1	60	+
chr1	197059833	197059834	A00252:305:HG52NDSX5:1:1375:26621:18662/1	60	-
chr1	197384389	197384390	A00252:305:HG52NDSX5:1:1110:2356:26334/1	60	+
chr1	197384391	197384392	A00252:305:HG52NDSX5:3:1347:3613:18239	60	+
chr1	197607256	197607257	A00252:305:HG52NDSX5:1:2349:19289:29606	60	-
chr1	197659826	197659827	A00252:305:HG52NDSX5:3:1619:2962:22153	60	-
chr1	197662602	197662603	A00252:305:HG52NDSX5:1:1120:9570:14935/1	60	+
chr1	197674941	197674942	A00252:305:HG52NDSX5:2:1422:15411:24987/1	60	-
chr1	197677849	197677850	A00252:305:HG52NDSX5:1:1144:12328:32393/1	60	-
chr1	198145051	198145052	A00252:305:HG52NDSX5:1:1145:21061:4460/1	60	+
chr1	198192456	198192457	A00252:305:HG52NDSX5:2:1522:14597:1971/1	60	+
chr1	198866865	198866866	A00252:305:HG52NDSX5:1:1530:17653:13933/1	60	+
chr1	198902337	198902338	A00252:305:HG52NDSX5:2:1321:31855:4867	60	+
chr1	199013286	199013287	A00252:305:HG52NDSX5:3:1428:28890:3803	60	+
chr1	199142726	199142727	A00252:305:HG52NDSX5:1:1439:17824:32268/1	60	-
chr1	199149037	199149038	A00252:305:HG52NDSX5:3:1405:8603:16517	60	+
chr1	199150985	199150986	A00252:305:HG52NDSX5:1:1215:20518:28886/1	60	-
chr1	199153555	199153556	A00252:305:HG52NDSX5:1:2576:17354:34522/1	60	+
chr1	199153811	199153812	A00252:305:HG52NDSX5:1:1514:25400:3709/1	60	+
chr1	199226966	199226967	A00252:305:HG52NDSX5:1:1427:11713:15765/1	60	+
chr1	199227409	199227410	A00252:305:HG52NDSX5:2:1505:1244:17675/1	60	-
chr1	199372009	199372010	A00252:305:HG52NDSX5:2:1476:8712:18584/1	60	-
chr1	200530935	200530936	A00252:305:HG52NDSX5:2:1110:27335:29168	60	+
chr1	200587227	200587228	A00252:305:HG52NDSX5:2:2506:20292:9893/1	60	+
chr1	200778476	200778477	A00252:305:HG52NDSX5:1:1112:18276:19680/1	60	+
chr1	201240569	201240570	A00252:305:HG52NDSX5:1:2639:26594:31422/1	60	-
chr1	202009011	202009012	A00252:305:HG52NDSX5:2:1149:17824:4429	60	+
chr1	202403261	202403262	A00252:305:HG52NDSX5:2:2370:5294:16078/1	60	-
chr1	202528888	202528889	A00252:305:HG52NDSX5:1:1620:14832:31313/1	60	+
chr1	202536991	202536992	A00252:305:HG52NDSX5:3:1655:2474:29575	60	+
chr1	202543151	202543152	A00252:305:HG52NDSX5:1:2221:19506:30827	60	-
chr1	202938010	202938011	A00252:305:HG52NDSX5:2:2609:10854:29027/1	60	-
chr1	203022721	203022722	A00252:305:HG52NDSX5:2:1324:28366:27101/1	60	+
chr1	203646434	203646435	A00252:305:HG52NDSX5:2:1346:1470:28213/1	60	+
chr1	203696584	203696585	A00252:305:HG52NDSX5:1:1273:17933:8531	60	-
chr1	203803212	203803213	A00252:305:HG52NDSX5:1:1203:1235:12085/1	60	-
chr1	204094194	204094195	A00252:305:HG52NDSX5:1:1255:23719:15452/1	60	-
chr1	204094195	204094196	A00252:305:HG52NDSX5:1:2574:31277:6746	60	-
chr1	204406083	204406084	A00252:305:HG52NDSX5:1:1434:5701:19069/1	60	+
chr1	204406084	204406085	A00252:305:HG52NDSX5:2:1363:16975:31266/1	60	+
chr1	204507108	204507109	A00252:305:HG52NDSX5:2:2545:22770:30060	60	-
chr1	204517493	204517494	A00252:305:HG52NDSX5:4:1473:18421:31485	60	-
chr1	205474134	205474135	A00252:305:HG52NDSX5:1:1145:7464:24627/1	60	+
chr1	205713305	205713306	A00252:305:HG52NDSX5:2:1430:7365:8516/1	60	+
chr1	205723955	205723956	A00252:305:HG52NDSX5:2:2576:16134:32252	60	-
chr1	205778411	205778412	A00252:305:HG52NDSX5:1:1419:4435:12712/1	60	+
chr1	206089826	206089827	A00252:305:HG52NDSX5:1:1203:3405:33098/1	60	-
chr1	206091117	206091118	A00252:305:HG52NDSX5:1:1137:16052:32581	60	+
chr1	206091606	206091607	A00252:305:HG52NDSX5:1:2640:2971:12712/1	60	-
chr1	206096430	206096431	A00252:305:HG52NDSX5:3:2632:25048:18693	60	-
chr1	206142641	206142642	A00252:305:HG52NDSX5:4:2439:24677:11224	60	-
chr1	206695114	206695115	A00252:305:HG52NDSX5:1:1231:10945:10958/1	60	+
chr1	207514753	207514754	A00252:305:HG52NDSX5:2:2172:19741:6997	60	-
chr1	207747530	207747531	A00252:305:HG52NDSX5:2:2124:23267:29857	60	+
chr1	207789099	207789100	A00252:305:HG52NDSX5:1:2629:7952:10128/1	60	+
chr1	209142429	209142430	A00252:305:HG52NDSX5:1:1312:12174:31219/1	60	-
chr1	209584396	209584397	A00252:305:HG52NDSX5:1:1315:16721:20776/1	60	+
chr1	210180856	210180857	A00252:305:HG52NDSX5:1:1663:23303:10723	60	+
chr1	210448211	210448212	A00252:305:HG52NDSX5:3:2275:6108:22310	60	+
chr1	211747881	211747882	A00252:305:HG52NDSX5:1:2369:8938:15687/1	60	-
chr1	211818648	211818649	A00252:305:HG52NDSX5:1:1366:20121:5713/1	60	-
chr1	211900421	211900422	A00252:305:HG52NDSX5:4:2360:25554:2284	60	-
chr1	212082722	212082723	A00252:305:HG52NDSX5:1:1116:14009:8500/1	60	-
chr1	212735442	212735443	A00252:305:HG52NDSX5:1:1107:19343:36965/1	60	+
chr1	212759246	212759247	A00252:305:HG52NDSX5:1:1201:32859:23610/1	60	+
chr1	212812527	212812528	A00252:305:HG52NDSX5:1:1140:7636:21856/1	60	+
chr1	213142382	213142383	A00252:305:HG52NDSX5:1:1122:18728:11287/1	60	+
chr1	214370824	214370825	A00252:305:HG52NDSX5:4:2134:1570:28291	60	-
chr1	214370829	214370830	A00252:305:HG52NDSX5:2:2273:21775:36072	60	-
chr1	215604368	215604369	A00252:305:HG52NDSX5:2:2341:2953:35822/1	60	+
chr1	215725697	215725698	A00252:305:HG52NDSX5:1:1632:25744:34178/1	60	-
chr1	215949946	215949947	A00252:305:HG52NDSX5:3:1242:21215:29872	60	-
chr1	216248617	216248618	A00252:305:HG52NDSX5:1:1407:16233:15671/1	60	-
chr1	216718365	216718366	A00252:305:HG52NDSX5:1:2402:16938:6652/1	60	+
chr1	216724695	216724696	A00252:305:HG52NDSX5:1:1211:9896:4351/1	60	+
chr1	216850155	216850156	A00252:305:HG52NDSX5:1:1506:8214:13150/1	60	+
chr1	216867987	216867988	A00252:305:HG52NDSX5:1:1167:26765:34006/1	60	-
chr1	217445070	217445071	A00252:305:HG52NDSX5:1:1201:29586:34632/1	60	+
chr1	217831049	217831050	A00252:305:HG52NDSX5:2:2262:7663:7592	60	-
chr1	218215098	218215099	A00252:305:HG52NDSX5:2:2656:9869:10723/1	60	+
chr1	218289888	218289889	A00252:305:HG52NDSX5:3:1364:18123:14685	60	-
chr1	218728283	218728284	A00252:305:HG52NDSX5:2:2620:13630:8469	60	-
chr1	218787769	218787770	A00252:305:HG52NDSX5:1:1515:29441:25426/1	60	+
chr1	218835922	218835923	A00252:305:HG52NDSX5:1:1171:4453:16877/1	60	-
chr1	219565115	219565116	A00252:305:HG52NDSX5:3:2112:4734:19147	60	+
chr1	220232610	220232611	A00252:305:HG52NDSX5:1:1415:12671:18521/1	60	+
chr1	220234009	220234010	A00252:305:HG52NDSX5:3:1657:24994:4100	60	-
chr1	220242946	220242947	A00252:305:HG52NDSX5:1:1217:8983:3364/1	60	-
chr1	220376834	220376835	A00252:305:HG52NDSX5:1:1301:4698:13072/1	60	-
chr1	221255468	221255469	A00252:305:HG52NDSX5:1:1618:25102:9048/1	60	+
chr1	221581582	221581583	A00252:305:HG52NDSX5:1:1123:16884:2707/1	60	-
chr1	221627114	221627115	A00252:305:HG52NDSX5:1:1234:8034:10238/1	60	+
chr1	221675919	221675920	A00252:305:HG52NDSX5:1:1113:14913:14168/1	60	+
chr1	221730620	221730621	A00252:305:HG52NDSX5:2:1471:31720:9549	60	+
chr1	221880663	221880664	A00252:305:HG52NDSX5:1:1249:16215:19617/1	60	-
chr1	222847937	222847938	A00252:305:HG52NDSX5:1:1113:15727:5650/1	60	+
chr1	222924001	222924002	A00252:305:HG52NDSX5:1:2139:4562:3975	60	-
chr1	222956533	222956534	A00252:305:HG52NDSX5:1:1446:9543:2049/1	60	-
chr1	224035011	224035012	A00252:305:HG52NDSX5:3:2223:9290:2895	60	-
chr1	224377672	224377673	A00252:305:HG52NDSX5:4:2119:2365:20650	60	+
chr1	224389947	224389948	A00252:305:HG52NDSX5:3:2676:26702:13636	60	+
chr1	225249919	225249920	A00252:305:HG52NDSX5:1:1216:17201:26209/1	60	+
chr1	225483274	225483275	A00252:305:HG52NDSX5:1:1557:3305:19711	60	-
chr1	225504002	225504003	A00252:305:HG52NDSX5:2:2438:28438:9439	60	-
chr1	225543690	225543691	A00252:305:HG52NDSX5:1:2162:21025:9251/1	60	-
chr1	225781205	225781206	A00252:305:HG52NDSX5:4:2149:29098:16313	60	-
chr1	225995491	225995492	A00252:305:HG52NDSX5:1:1120:15854:9095/1	60	-
chr1	226230890	226230891	A00252:305:HG52NDSX5:1:1102:16559:29951/1	60	+
chr1	226249283	226249284	A00252:305:HG52NDSX5:2:1136:1615:33943/1	60	-
chr1	226281811	226281812	A00252:305:HG52NDSX5:1:1148:1868:23171/1	60	+
chr1	226288442	226288443	A00252:305:HG52NDSX5:1:1262:27398:13651/1	60	+
chr1	226295715	226295716	A00252:305:HG52NDSX5:1:1166:12472:9157/1	60	+
chr1	226297285	226297286	A00252:305:HG52NDSX5:1:1351:3287:9314/1	60	+
chr1	226384100	226384101	A00252:305:HG52NDSX5:1:1301:10637:31156/1	60	+
chr1	226659690	226659691	A00252:305:HG52NDSX5:1:1131:23701:1266	60	+
chr1	226679238	226679239	A00252:305:HG52NDSX5:1:1614:25762:13698/1	60	+
chr1	226727604	226727605	A00252:305:HG52NDSX5:1:1215:26268:18991	60	-
chr1	226732978	226732979	A00252:305:HG52NDSX5:1:2574:8802:4022	60	-
chr1	226777674	226777675	A00252:305:HG52NDSX5:1:1153:20772:34240	60	+
chr1	227570274	227570275	A00252:305:HG52NDSX5:1:1249:22119:33004/1	60	+
chr1	227570275	227570276	A00252:305:HG52NDSX5:1:2522:18945:32737	60	+
chr1	227655838	227655839	A00252:305:HG52NDSX5:1:1241:9136:20885/1	60	+
chr1	227748813	227748814	A00252:305:HG52NDSX5:2:1334:17436:16407/1	60	+
chr1	227770635	227770636	A00252:305:HG52NDSX5:1:1176:28827:32941/1	60	+
chr1	228091832	228091833	A00252:305:HG52NDSX5:1:1301:17164:25332/1	60	+
chr1	228168590	228168591	A00252:305:HG52NDSX5:1:1163:20347:7545/1	60	-
chr1	228178535	228178536	A00252:305:HG52NDSX5:2:1352:10827:12446	60	-
chr1	228222823	228222824	A00252:305:HG52NDSX5:1:1264:12038:28541	60	-
chr1	228223255	228223256	A00252:305:HG52NDSX5:1:1233:21694:1391/1	60	-
chr1	228224476	228224477	A00252:305:HG52NDSX5:1:1136:15148:33395/1	60	+
chr1	228229341	228229342	A00252:305:HG52NDSX5:3:1104:30789:28447/1	60	+
chr1	228229709	228229710	A00252:305:HG52NDSX5:2:1555:30572:1705/1	60	+
chr1	228230539	228230540	A00252:305:HG52NDSX5:2:2124:8721:5822	60	+
chr1	228231190	228231191	A00252:305:HG52NDSX5:2:1117:1488:21793/1	60	-
chr1	228231574	228231575	A00252:305:HG52NDSX5:4:2646:8296:1204	60	+
chr1	228233475	228233476	A00252:305:HG52NDSX5:1:1551:5737:35258/1	60	+
chr1	228234624	228234625	A00252:305:HG52NDSX5:1:2430:14742:34976/1	60	+
chr1	228235003	228235004	A00252:305:HG52NDSX5:1:1331:18647:7733/1	60	+
chr1	228235558	228235559	A00252:305:HG52NDSX5:1:1263:10411:32174/1	60	+
chr1	228242903	228242904	A00252:305:HG52NDSX5:1:1637:17879:11913/1	60	-
chr1	228249030	228249031	A00252:305:HG52NDSX5:1:1256:14913:19147/1	60	+
chr1	228250556	228250557	A00252:305:HG52NDSX5:1:1544:12843:36761/1	60	+
chr1	228253583	228253584	A00252:305:HG52NDSX5:2:1577:11641:21277	60	-
chr1	228254037	228254038	A00252:305:HG52NDSX5:2:1227:31729:31109	60	-
chr1	228261987	228261988	A00252:305:HG52NDSX5:2:2501:13105:5588	60	-
chr1	228262686	228262687	A00252:305:HG52NDSX5:1:1308:13331:7889/1	60	+
chr1	228265409	228265410	A00252:305:HG52NDSX5:1:1220:17788:1642/1	60	+
chr1	228266101	228266102	A00252:305:HG52NDSX5:2:1624:15393:3286/1	60	+
chr1	228270581	228270582	A00252:305:HG52NDSX5:1:1242:28031:8234/1	60	-
chr1	228270636	228270637	A00252:305:HG52NDSX5:1:1274:5077:23625/1	60	-
chr1	228325005	228325006	A00252:305:HG52NDSX5:1:2407:16315:19476	60	-
chr1	228327435	228327436	A00252:305:HG52NDSX5:1:2655:12771:25426/1	60	+
chr1	228329899	228329900	A00252:305:HG52NDSX5:2:2131:19316:35008/1	60	-
chr1	228400315	228400316	A00252:305:HG52NDSX5:1:1435:14904:34256/1	60	+
chr1	228422650	228422651	A00252:305:HG52NDSX5:3:2152:6659:4038	60	-
chr1	228489816	228489817	A00252:305:HG52NDSX5:3:2566:17101:8594	60	-
chr1	228491476	228491477	A00252:305:HG52NDSX5:1:1150:16812:20118/1	60	+
chr1	228493044	228493045	A00252:305:HG52NDSX5:1:1126:20971:4272/1	60	+
chr1	228493489	228493490	A00252:305:HG52NDSX5:1:1163:23330:35665/1	60	-
chr1	228495560	228495561	A00252:305:HG52NDSX5:1:1538:11966:18897/1	60	+
chr1	228496573	228496574	A00252:305:HG52NDSX5:1:1227:6614:18584/1	60	+
chr1	228497029	228497030	A00252:305:HG52NDSX5:2:2476:29821:9361/1	60	-
chr1	228498103	228498104	A00252:305:HG52NDSX5:1:1467:27317:25723	60	+
chr1	228498187	228498188	A00252:305:HG52NDSX5:4:1415:19705:24408	60	+
chr1	228514641	228514642	A00252:305:HG52NDSX5:1:1402:31638:19836	60	-
chr1	228650087	228650088	A00252:305:HG52NDSX5:1:1566:27715:30201/1	60	+
chr1	228650362	228650363	A00252:305:HG52NDSX5:3:1103:31015:36667/1	60	-
chr1	228654332	228654333	A00252:305:HG52NDSX5:1:2107:15573:1219/1	60	+
chr1	228665551	228665552	A00252:305:HG52NDSX5:3:1237:8802:6245	60	-
chr1	228669792	228669793	A00252:305:HG52NDSX5:1:1119:15148:9095/1	60	+
chr1	228698831	228698832	A00252:305:HG52NDSX5:1:1142:16703:34929/1	60	-
chr1	228797138	228797139	A00252:305:HG52NDSX5:1:2426:12798:5901	60	-
chr1	229247034	229247035	A00252:305:HG52NDSX5:4:2224:11541:33912	60	+
chr1	229269019	229269020	A00252:305:HG52NDSX5:1:1229:17454:3098/1	60	+
chr1	229279819	229279820	A00252:305:HG52NDSX5:1:1115:21323:4977/1	60	-
chr1	229287021	229287022	A00252:305:HG52NDSX5:1:2641:6813:5337	60	+
chr1	229289630	229289631	A00252:305:HG52NDSX5:1:1172:9579:32174/1	60	-
chr1	229293178	229293179	A00252:305:HG52NDSX5:1:1130:4815:20478	60	+
chr1	229293179	229293180	A00252:305:HG52NDSX5:1:2103:29903:34835	60	+
chr1	229307031	229307032	A00252:305:HG52NDSX5:2:1334:20971:3364/1	60	-
chr1	229310701	229310702	A00252:305:HG52NDSX5:1:1209:15338:21950/1	60	+
chr1	229317837	229317838	A00252:305:HG52NDSX5:1:1434:14651:4163	60	-
chr1	229322949	229322950	A00252:305:HG52NDSX5:1:1166:21070:4789/1	60	+
chr1	229327185	229327186	A00252:305:HG52NDSX5:1:2474:31629:5635	60	-
chr1	229452447	229452448	A00252:305:HG52NDSX5:1:1170:13991:15421	60	-
chr1	229456065	229456066	A00252:305:HG52NDSX5:2:2325:23683:24690/1	60	-
chr1	229457901	229457902	A00252:305:HG52NDSX5:1:1217:10339:16110/1	60	+
chr1	229465037	229465038	A00252:305:HG52NDSX5:1:1258:6831:12289	60	-
chr1	229466023	229466024	A00252:305:HG52NDSX5:1:1142:17815:26083	60	-
chr1	229468175	229468176	A00252:305:HG52NDSX5:1:1432:20302:32957/1	60	+
chr1	229470128	229470129	A00252:305:HG52NDSX5:1:1232:8513:24064	60	-
chr1	229476177	229476178	A00252:305:HG52NDSX5:1:1159:3739:34397/1	60	+
chr1	229476920	229476921	A00252:305:HG52NDSX5:3:2352:9878:5165	60	+
chr1	229483626	229483627	A00252:305:HG52NDSX5:1:1158:9778:37027	60	+
chr1	229484698	229484699	A00252:305:HG52NDSX5:1:1313:8151:3615	60	-
chr1	229485339	229485340	A00252:305:HG52NDSX5:1:1125:16288:15045/1	60	+
chr1	229497056	229497057	A00252:305:HG52NDSX5:1:1170:20184:25645/1	60	+
chr1	229541634	229541635	A00252:305:HG52NDSX5:1:2218:23005:7701/1	60	+
chr1	229547974	229547975	A00252:305:HG52NDSX5:1:1607:16929:1877/1	60	+
chr1	229551864	229551865	A00252:305:HG52NDSX5:1:2613:31331:17362	60	-
chr1	229600697	229600698	A00252:305:HG52NDSX5:1:1140:20717:12602/1	60	+
chr1	229616148	229616149	A00252:305:HG52NDSX5:1:1440:17056:9549/1	60	+
chr1	229654551	229654552	A00252:305:HG52NDSX5:3:1664:17915:29606	60	-
chr1	230077055	230077056	A00252:305:HG52NDSX5:1:1119:9462:36198/1	60	-
chr1	230093990	230093991	A00252:305:HG52NDSX5:1:2115:8576:22420	60	+
chr1	230156715	230156716	A00252:305:HG52NDSX5:2:1574:26567:13307	60	-
chr1	230171079	230171080	A00252:305:HG52NDSX5:2:1318:23737:19523	60	-
chr1	230179346	230179347	A00252:305:HG52NDSX5:1:2175:15881:29997	60	-
chr1	230183956	230183957	A00252:305:HG52NDSX5:2:2661:7256:19288/1	60	-
chr1	230215499	230215500	A00252:305:HG52NDSX5:1:1214:28185:3051	60	+
chr1	230239978	230239979	A00252:305:HG52NDSX5:2:2125:6316:31501	60	-
chr1	230938572	230938573	A00252:305:HG52NDSX5:1:2606:2230:21355/1	60	+
chr1	230947652	230947653	A00252:305:HG52NDSX5:1:1312:9381:17268/1	60	-
chr1	230955222	230955223	A00252:305:HG52NDSX5:1:1134:27236:24173	60	-
chr1	230960323	230960324	A00252:305:HG52NDSX5:1:1232:18448:29528/1	60	+
chr1	231363603	231363604	A00252:305:HG52NDSX5:2:2121:14805:30107/1	60	+
chr1	231367302	231367303	A00252:305:HG52NDSX5:2:1626:11180:22639	60	-
chr1	231376569	231376570	A00252:305:HG52NDSX5:4:1377:32208:32941	60	-
chr1	231536484	231536485	A00252:305:HG52NDSX5:1:2673:13078:26741/1	60	+
chr1	231663883	231663884	A00252:305:HG52NDSX5:1:1136:11867:22889/1	60	+
chr1	231835903	231835904	A00252:305:HG52NDSX5:1:1303:5692:4116/1	60	-
chr1	231858609	231858610	A00252:305:HG52NDSX5:1:1303:18810:7513	60	+
chr1	232133807	232133808	A00252:305:HG52NDSX5:1:1556:25075:33771/1	60	-
chr1	232270344	232270345	A00252:305:HG52NDSX5:1:1201:19723:21433/1	60	+
chr1	232555367	232555368	A00252:305:HG52NDSX5:1:1144:25174:14998/1	60	+
chr1	232766827	232766828	A00252:305:HG52NDSX5:2:2464:21757:2973	60	+
chr1	232789718	232789719	A00252:305:HG52NDSX5:2:1567:4029:7467/1	60	-
chr1	232813678	232813679	A00252:305:HG52NDSX5:4:2370:15293:36902	60	-
chr1	232928069	232928070	A00252:305:HG52NDSX5:1:2167:17219:32377/1	60	+
chr1	233078075	233078076	A00252:305:HG52NDSX5:3:2152:23900:5682	60	-
chr1	233078076	233078077	A00252:305:HG52NDSX5:2:1457:26404:12649	60	-
chr1	233095187	233095188	A00252:305:HG52NDSX5:1:1256:17201:16971/1	60	-
chr1	233102494	233102495	A00252:305:HG52NDSX5:1:1646:24080:33395/1	60	-
chr1	233121985	233121986	A00252:305:HG52NDSX5:3:1355:19949:23610	60	-
chr1	233155508	233155509	A00252:305:HG52NDSX5:1:1116:15872:26224	60	-
chr1	233259967	233259968	A00252:305:HG52NDSX5:2:1240:11008:3302/1	60	+
chr1	233269914	233269915	A00252:305:HG52NDSX5:4:2531:15230:27054	60	+
chr1	234134091	234134092	A00252:305:HG52NDSX5:1:1323:27968:17080/1	60	+
chr1	234304252	234304253	A00252:305:HG52NDSX5:4:2470:9480:34757	60	-
chr1	234429122	234429123	A00252:305:HG52NDSX5:1:1351:19135:13808	60	+
chr1	234438290	234438291	A00252:305:HG52NDSX5:1:2428:17942:22952	60	-
chr1	235027779	235027780	A00252:305:HG52NDSX5:2:2627:26368:28025	60	-
chr1	235027781	235027782	A00252:305:HG52NDSX5:1:1135:3079:20791	60	-
chr1	235215304	235215305	A00252:305:HG52NDSX5:4:2365:3513:25895	60	+
chr1	235221573	235221574	A00252:305:HG52NDSX5:1:1658:6198:25347/1	60	-
chr1	235234326	235234327	A00252:305:HG52NDSX5:2:1455:11740:6417	60	-
chr1	235238504	235238505	A00252:305:HG52NDSX5:1:2325:13729:30154	60	-
chr1	235251291	235251292	A00252:305:HG52NDSX5:1:1340:10285:23218/1	60	-
chr1	235278427	235278428	A00252:305:HG52NDSX5:2:2332:28565:5087	60	-
chr1	235387270	235387271	A00252:305:HG52NDSX5:4:2159:4707:4820	60	-
chr1	236220671	236220672	A00252:305:HG52NDSX5:1:2128:12382:7373	60	-
chr1	236224716	236224717	A00252:305:HG52NDSX5:1:1420:26368:15875/1	60	+
chr1	236394122	236394123	A00252:305:HG52NDSX5:1:1230:8214:31814	60	+
chr1	236596711	236596712	A00252:305:HG52NDSX5:1:1124:21974:31782/1	60	+
chr1	236599172	236599173	A00252:305:HG52NDSX5:1:2603:6632:27477/1	60	+
chr1	237347728	237347729	A00252:305:HG52NDSX5:1:1364:10312:34976/1	60	+
chr1	237463435	237463436	A00252:305:HG52NDSX5:2:2266:28501:19225/1	60	-
chr1	237568326	237568327	A00252:305:HG52NDSX5:1:1146:4218:19570/1	60	-
chr1	237666541	237666542	A00252:305:HG52NDSX5:1:1158:3296:14841/1	60	-
chr1	237667531	237667532	A00252:305:HG52NDSX5:2:1133:25681:35008	60	-
chr1	237710129	237710130	A00252:305:HG52NDSX5:1:1234:24198:30436/1	60	-
chr1	237732837	237732838	A00252:305:HG52NDSX5:1:1368:21260:3521/1	60	+
chr1	238269218	238269219	A00252:305:HG52NDSX5:1:1111:4634:9893	60	-
chr1	239016867	239016868	A00252:305:HG52NDSX5:1:1108:24542:15060/1	60	+
chr1	239769523	239769524	A00252:305:HG52NDSX5:2:2546:21142:35978	60	-
chr1	240058259	240058260	A00252:305:HG52NDSX5:1:2269:14859:24784	60	+
chr1	244386099	244386100	A00252:305:HG52NDSX5:4:1222:32814:29418	60	+
chr1	244445575	244445576	A00252:305:HG52NDSX5:1:1347:24180:26490/1	60	-
chr1	244674745	244674746	A00252:305:HG52NDSX5:1:1553:1732:17926/1	60	+
chr1	244973841	244973842	A00252:305:HG52NDSX5:1:1235:26078:18693/1	60	-
chr1	245884303	245884304	A00252:305:HG52NDSX5:1:1240:9869:15013/1	60	+
chr1	246177594	246177595	A00252:305:HG52NDSX5:2:1655:29559:9064	60	-
chr1	246213368	246213369	A00252:305:HG52NDSX5:1:1506:6225:19445/1	60	-
chr1	246573643	246573644	A00252:305:HG52NDSX5:1:1270:18620:22279	60	-
chr1	246886375	246886376	A00252:305:HG52NDSX5:2:1456:11252:4726	60	+
chr1	246912081	246912082	A00252:305:HG52NDSX5:1:1453:19316:20603	60	+
chr1	247187705	247187706	A00252:305:HG52NDSX5:3:2526:2356:26365	60	-
chr1	247208183	247208184	A00252:305:HG52NDSX5:2:1458:12427:7795/1	60	-
chr1	247290562	247290563	A00252:305:HG52NDSX5:4:2221:24406:12038	60	-
chr1	247572149	247572150	A00252:305:HG52NDSX5:4:1665:23511:30467	60	+
chr1	247800385	247800386	A00252:305:HG52NDSX5:1:1562:10393:28541/1	60	-
chr10	161566	161567	A00252:305:HG52NDSX5:1:1112:23113:5134	60	-
chr10	1531718	1531719	A00252:305:HG52NDSX5:4:2547:32244:20165	60	-
chr10	2837349	2837350	A00252:305:HG52NDSX5:1:1171:4155:24784/1	60	+
chr10	3083026	3083027	A00252:305:HG52NDSX5:2:2505:11252:18129/1	60	+
chr10	3102791	3102792	A00252:305:HG52NDSX5:1:1230:9118:28964	60	+
chr10	3136493	3136494	A00252:305:HG52NDSX5:1:1136:7401:11334/1	60	+
chr10	5624275	5624276	A00252:305:HG52NDSX5:1:1337:10881:31140/1	60	+
chr10	5707180	5707181	A00252:305:HG52NDSX5:1:2359:6795:32080/1	60	+
chr10	5802165	5802166	A00252:305:HG52NDSX5:1:1102:14534:18991	60	-
chr10	6596356	6596357	A00252:305:HG52NDSX5:1:2439:19298:36573/1	60	+
chr10	6601486	6601487	A00252:305:HG52NDSX5:1:1137:27570:35524/1	60	+
chr10	6845710	6845711	A00252:305:HG52NDSX5:3:1327:12970:31125	60	-
chr10	7021533	7021534	A00252:305:HG52NDSX5:1:1244:6225:35571/1	60	+
chr10	7070705	7070706	A00252:305:HG52NDSX5:1:1101:9878:32565/1	60	+
chr10	7184362	7184363	A00252:305:HG52NDSX5:1:1109:1886:12837/1	60	+
chr10	7227797	7227798	A00252:305:HG52NDSX5:1:1360:12608:13432/1	60	+
chr10	7370860	7370861	A00252:305:HG52NDSX5:1:2205:17246:10066/1	60	+
chr10	11944159	11944160	A00252:305:HG52NDSX5:1:1352:11559:1846/1	60	-
chr10	12205205	12205206	A00252:305:HG52NDSX5:1:1301:6433:25034/1	60	-
chr10	12262233	12262234	A00252:305:HG52NDSX5:4:1656:30807:29450	60	+
chr10	12672644	12672645	A00252:305:HG52NDSX5:3:2105:26476:9079	60	-
chr10	13236257	13236258	A00252:305:HG52NDSX5:1:1172:22742:9064	60	+
chr10	14307665	14307666	A00252:305:HG52NDSX5:1:1474:13982:2440/1	60	-
chr10	14867428	14867429	A00252:305:HG52NDSX5:1:2147:18539:9862/1	60	-
chr10	14913626	14913627	A00252:305:HG52NDSX5:2:1222:26024:3693/1	60	+
chr10	15932152	15932153	A00252:305:HG52NDSX5:1:1155:30300:4773/1	60	+
chr10	16194005	16194006	A00252:305:HG52NDSX5:3:2118:25753:27179	60	-
chr10	16939276	16939277	A00252:305:HG52NDSX5:1:1313:12662:3129/1	60	-
chr10	17062170	17062171	A00252:305:HG52NDSX5:4:2655:21630:16720	60	+
chr10	17670326	17670327	A00252:305:HG52NDSX5:1:1125:7075:17691/1	60	+
chr10	17681010	17681011	A00252:305:HG52NDSX5:1:1235:2085:35697	60	-
chr10	17685876	17685877	A00252:305:HG52NDSX5:1:1613:19578:26694/1	60	+
chr10	17702165	17702166	A00252:305:HG52NDSX5:4:1460:8892:25504	60	-
chr10	18207493	18207494	A00252:305:HG52NDSX5:1:2164:12888:35712	60	-
chr10	18639595	18639596	A00252:305:HG52NDSX5:1:1311:19171:17347/1	60	+
chr10	19385186	19385187	A00252:305:HG52NDSX5:1:1415:14154:30514/1	60	-
chr10	20241582	20241583	A00252:305:HG52NDSX5:1:2253:11722:14465	60	-
chr10	21585557	21585558	A00252:305:HG52NDSX5:1:1218:20726:36166/1	60	-
chr10	21619148	21619149	A00252:305:HG52NDSX5:1:1659:23656:20572	60	-
chr10	21657654	21657655	A00252:305:HG52NDSX5:1:2136:25617:11725/1	60	-
chr10	21943144	21943145	A00252:305:HG52NDSX5:2:1408:17065:5118/1	60	+
chr10	21971335	21971336	A00252:305:HG52NDSX5:1:1511:16188:31313/1	60	+
chr10	21973479	21973480	A00252:305:HG52NDSX5:2:1278:29423:26647	60	-
chr10	22580980	22580981	A00252:305:HG52NDSX5:1:1165:16993:22968/1	60	+
chr10	23137864	23137865	A00252:305:HG52NDSX5:1:1244:30183:18912	60	+
chr10	23231945	23231946	A00252:305:HG52NDSX5:1:2375:12518:12054/1	60	+
chr10	23231947	23231948	A00252:305:HG52NDSX5:2:2260:14407:10911/1	60	+
chr10	24588583	24588584	A00252:305:HG52NDSX5:1:1219:4435:8923/1	60	+
chr10	24933443	24933444	A00252:305:HG52NDSX5:1:1640:12753:19069/1	60	-
chr10	24984838	24984839	A00252:305:HG52NDSX5:1:1603:25852:32268/1	60	-
chr10	25421878	25421879	A00252:305:HG52NDSX5:2:1676:17083:7842/1	60	+
chr10	25906326	25906327	A00252:305:HG52NDSX5:1:1109:5520:31688/1	60	+
chr10	25906328	25906329	A00252:305:HG52NDSX5:4:1504:29505:23124	60	+
chr10	25906329	25906330	A00252:305:HG52NDSX5:4:2459:19407:15436	60	+
chr10	26060680	26060681	A00252:305:HG52NDSX5:1:1220:12355:1344/1	60	+
chr10	26725542	26725543	A00252:305:HG52NDSX5:1:2344:12933:18537/1	60	+
chr10	27048723	27048724	A00252:305:HG52NDSX5:1:2664:1145:22013/1	60	+
chr10	27048724	27048725	A00252:305:HG52NDSX5:4:2408:22896:16845	60	+
chr10	27141803	27141804	A00252:305:HG52NDSX5:3:2372:5891:32017	60	+
chr10	27539500	27539501	A00252:305:HG52NDSX5:3:1450:19416:34084	60	+
chr10	28543757	28543758	A00252:305:HG52NDSX5:1:1526:30391:4147	60	-
chr10	28810833	28810834	A00252:305:HG52NDSX5:3:2421:6008:17722	60	-
chr10	31328334	31328335	A00252:305:HG52NDSX5:1:1149:29026:31125	60	-
chr10	31840609	31840610	A00252:305:HG52NDSX5:1:1426:2446:32534/1	60	+
chr10	31880434	31880435	A00252:305:HG52NDSX5:1:1169:26756:28886/1	60	-
chr10	31924372	31924373	A00252:305:HG52NDSX5:1:1532:15899:4914/1	60	-
chr10	31942237	31942238	A00252:305:HG52NDSX5:1:1439:2953:29872/1	60	+
chr10	32028666	32028667	A00252:305:HG52NDSX5:2:1302:18548:16799/1	60	-
chr10	32307364	32307365	A00252:305:HG52NDSX5:1:1117:8684:31156/1	60	+
chr10	32460682	32460683	A00252:305:HG52NDSX5:1:1404:3658:18255/1	60	+
chr10	32908301	32908302	A00252:305:HG52NDSX5:1:2275:20853:35947/1	60	+
chr10	32921279	32921280	A00252:305:HG52NDSX5:1:2417:6027:36761/1	60	+
chr10	32934085	32934086	A00252:305:HG52NDSX5:4:2109:25229:21324	60	-
chr10	34005489	34005490	A00252:305:HG52NDSX5:1:2647:25319:27931	60	-
chr10	34443343	34443344	A00252:305:HG52NDSX5:1:2316:23619:33191	60	-
chr10	34723795	34723796	A00252:305:HG52NDSX5:1:1173:23511:31814/1	60	+
chr10	35022306	35022307	A00252:305:HG52NDSX5:2:1169:6524:23782/1	60	-
chr10	35022307	35022308	A00252:305:HG52NDSX5:2:1159:13928:9079	60	-
chr10	35153515	35153516	A00252:305:HG52NDSX5:1:1671:17635:11710	60	+
chr10	35315612	35315613	A00252:305:HG52NDSX5:1:1139:8513:9471/1	60	-
chr10	35367117	35367118	A00252:305:HG52NDSX5:1:2261:21305:28275/1	60	-
chr10	35409304	35409305	A00252:305:HG52NDSX5:2:2126:1325:5353	60	-
chr10	35409309	35409310	A00252:305:HG52NDSX5:1:1633:25427:23296/1	60	-
chr10	35471203	35471204	A00252:305:HG52NDSX5:4:2105:5267:8516	60	+
chr10	37545528	37545529	A00252:305:HG52NDSX5:1:1328:21567:9596/1	60	+
chr10	37810695	37810696	A00252:305:HG52NDSX5:2:2278:8929:31266/1	60	+
chr10	38025958	38025959	A00252:305:HG52NDSX5:2:1436:12228:9799	60	-
chr10	39079823	39079824	A00252:305:HG52NDSX5:1:1415:15908:27352/1	60	-
chr10	39420763	39420764	A00252:305:HG52NDSX5:1:1338:27064:6840	60	+
chr10	42332216	42332217	A00252:305:HG52NDSX5:4:2522:7374:11976	60	-
chr10	42606227	42606228	A00252:305:HG52NDSX5:1:2526:4146:7169	60	-
chr10	43469291	43469292	A00252:305:HG52NDSX5:1:2170:12662:24987/1	60	-
chr10	43670340	43670341	A00252:305:HG52NDSX5:1:1238:26992:22686/1	60	-
chr10	44752846	44752847	A00252:305:HG52NDSX5:1:1170:13413:24972/1	60	-
chr10	45510410	45510411	A00252:305:HG52NDSX5:1:1322:1913:18458/1	60	-
chr10	45528820	45528821	A00252:305:HG52NDSX5:1:1217:4381:8578	60	+
chr10	45576218	45576219	A00252:305:HG52NDSX5:1:1376:9860:34319	60	-
chr10	45653056	45653057	A00252:305:HG52NDSX5:1:1104:15130:29825/1	60	-
chr10	45663144	45663145	A00252:305:HG52NDSX5:1:2275:10511:25457/1	60	-
chr10	45944441	45944442	A00252:305:HG52NDSX5:1:1656:15438:8782/1	60	-
chr10	46167580	46167581	A00252:305:HG52NDSX5:3:2304:19660:14810	60	-
chr10	46167581	46167582	A00252:305:HG52NDSX5:1:2622:4354:31673/1	60	-
chr10	47083745	47083746	A00252:305:HG52NDSX5:3:2572:9399:10629	60	-
chr10	48407739	48407740	A00252:305:HG52NDSX5:1:1104:27308:9518	60	+
chr10	49488410	49488411	A00252:305:HG52NDSX5:1:1141:5358:24205/1	60	-
chr10	49490696	49490697	A00252:305:HG52NDSX5:1:2206:6885:32111/1	60	+
chr10	50926181	50926182	A00252:305:HG52NDSX5:2:2312:4535:6089	60	-
chr10	51129146	51129147	A00252:305:HG52NDSX5:3:2370:12707:13228	60	-
chr10	51488234	51488235	A00252:305:HG52NDSX5:2:2570:7446:6778/1	60	-
chr10	53676204	53676205	A00252:305:HG52NDSX5:4:2518:19425:31970	60	-
chr10	53998898	53998899	A00252:305:HG52NDSX5:3:2476:9941:15107	60	-
chr10	54226160	54226161	A00252:305:HG52NDSX5:1:1305:27263:31109/1	60	+
chr10	54430937	54430938	A00252:305:HG52NDSX5:3:2238:25527:7122	60	-
chr10	55509166	55509167	A00252:305:HG52NDSX5:3:1305:24325:35571	60	+
chr10	55596141	55596142	A00252:305:HG52NDSX5:1:1652:32886:24471	60	-
chr10	55648337	55648338	A00252:305:HG52NDSX5:1:1174:8531:11099/1	60	-
chr10	56355370	56355371	A00252:305:HG52NDSX5:3:1545:23547:22138	60	+
chr10	57914851	57914852	A00252:305:HG52NDSX5:1:1159:26042:3380	60	+
chr10	59318014	59318015	A00252:305:HG52NDSX5:3:1555:17427:1391	60	-
chr10	60808421	60808422	A00252:305:HG52NDSX5:1:1155:25563:34929/1	60	-
chr10	60936934	60936935	A00252:305:HG52NDSX5:2:2416:21558:14403/1	60	+
chr10	60974054	60974055	A00252:305:HG52NDSX5:1:2146:11044:3114/1	60	+
chr10	61107817	61107818	A00252:305:HG52NDSX5:1:2416:30110:13996/1	60	-
chr10	61165491	61165492	A00252:305:HG52NDSX5:1:1247:4101:20212/1	60	+
chr10	61357097	61357098	A00252:305:HG52NDSX5:3:1413:20103:23062	60	-
chr10	61408486	61408487	A00252:305:HG52NDSX5:1:1155:11116:31673/1	60	-
chr10	61478579	61478580	A00252:305:HG52NDSX5:1:1152:8540:24017/1	60	-
chr10	61578289	61578290	A00252:305:HG52NDSX5:4:2577:15727:18834	60	+
chr10	61645272	61645273	A00252:305:HG52NDSX5:1:1136:15881:34632/1	60	+
chr10	61695742	61695743	A00252:305:HG52NDSX5:1:1602:14642:1642/1	60	-
chr10	61885437	61885438	A00252:305:HG52NDSX5:1:1165:19479:11271/1	60	-
chr10	61942582	61942583	A00252:305:HG52NDSX5:1:1251:6488:14544/1	60	-
chr10	62014933	62014934	A00252:305:HG52NDSX5:1:1117:16396:3051/1	60	+
chr10	62211278	62211279	A00252:305:HG52NDSX5:3:1145:30707:22200	60	-
chr10	62234640	62234641	A00252:305:HG52NDSX5:1:2417:12183:13260/1	60	+
chr10	63213965	63213966	A00252:305:HG52NDSX5:1:1173:1163:32690/1	60	+
chr10	63377506	63377507	A00252:305:HG52NDSX5:1:1115:26973:36558/1	60	-
chr10	63496205	63496206	A00252:305:HG52NDSX5:1:1372:18430:16125/1	60	+
chr10	63499087	63499088	A00252:305:HG52NDSX5:2:1527:12319:1282/1	60	+
chr10	63540981	63540982	A00252:305:HG52NDSX5:1:1108:4173:34992/1	60	-
chr10	64935002	64935003	A00252:305:HG52NDSX5:1:2408:8513:34147	60	-
chr10	66186222	66186223	A00252:305:HG52NDSX5:1:1132:18801:24220/1	60	+
chr10	67665952	67665953	A00252:305:HG52NDSX5:3:1209:25925:26537	60	-
chr10	67990455	67990456	A00252:305:HG52NDSX5:1:1537:4625:19899/1	60	-
chr10	68055074	68055075	A00252:305:HG52NDSX5:1:1253:27642:21151/1	60	+
chr10	68072414	68072415	A00252:305:HG52NDSX5:4:2130:20121:11757	60	+
chr10	68515225	68515226	A00252:305:HG52NDSX5:3:2571:18059:19460	60	-
chr10	68838948	68838949	A00252:305:HG52NDSX5:1:1127:10592:33833/1	60	+
chr10	68915679	68915680	A00252:305:HG52NDSX5:1:1562:13639:36010	60	+
chr10	69123219	69123220	A00252:305:HG52NDSX5:1:1266:21884:3067/1	60	-
chr10	69149360	69149361	A00252:305:HG52NDSX5:2:1373:27787:1736/1	60	+
chr10	69320566	69320567	A00252:305:HG52NDSX5:3:2311:20600:16814/1	60	+
chr10	69320761	69320762	A00252:305:HG52NDSX5:1:1272:20618:4726/1	60	+
chr10	69473831	69473832	A00252:305:HG52NDSX5:1:2229:13593:18709	60	-
chr10	69635825	69635826	A00252:305:HG52NDSX5:1:1265:20012:27101/1	60	-
chr10	69635827	69635828	A00252:305:HG52NDSX5:1:1115:15239:18114	60	-
chr10	70092354	70092355	A00252:305:HG52NDSX5:2:1676:10041:23140	60	+
chr10	70217852	70217853	A00252:305:HG52NDSX5:1:2162:6126:10629/1	60	-
chr10	70846943	70846944	A00252:305:HG52NDSX5:1:2275:8223:20024	60	-
chr10	72156595	72156596	A00252:305:HG52NDSX5:1:1224:5565:36088/1	60	-
chr10	72157619	72157620	A00252:305:HG52NDSX5:1:1358:4797:27618/1	60	-
chr10	72211846	72211847	A00252:305:HG52NDSX5:1:1614:19605:30937/1	60	+
chr10	72276311	72276312	A00252:305:HG52NDSX5:1:1109:21929:30420/1	60	+
chr10	72290974	72290975	A00252:305:HG52NDSX5:1:1128:8919:4194/1	60	+
chr10	72338352	72338353	A00252:305:HG52NDSX5:1:1440:12924:4836/1	60	+
chr10	72520618	72520619	A00252:305:HG52NDSX5:1:1303:3803:33254/1	60	+
chr10	72746581	72746582	A00252:305:HG52NDSX5:1:1208:19859:17347/1	60	-
chr10	72782525	72782526	A00252:305:HG52NDSX5:1:1236:17598:28682/1	60	+
chr10	72859885	72859886	A00252:305:HG52NDSX5:1:1119:13548:29559/1	60	+
chr10	73068690	73068691	A00252:305:HG52NDSX5:1:2241:5737:28964/1	60	+
chr10	73115883	73115884	A00252:305:HG52NDSX5:1:1506:6406:27618/1	60	+
chr10	73434993	73434994	A00252:305:HG52NDSX5:4:2609:7274:4194	60	-
chr10	73469874	73469875	A00252:305:HG52NDSX5:2:2330:6262:32847	60	-
chr10	73553782	73553783	A00252:305:HG52NDSX5:1:1307:24189:28635/1	60	+
chr10	73553783	73553784	A00252:305:HG52NDSX5:4:1625:25464:28307	60	+
chr10	73569450	73569451	A00252:305:HG52NDSX5:2:1128:14371:2988/1	60	-
chr10	73796130	73796131	A00252:305:HG52NDSX5:1:1178:9173:2566/1	60	+
chr10	73826394	73826395	A00252:305:HG52NDSX5:2:2356:5728:5869/1	60	+
chr10	74111377	74111378	A00252:305:HG52NDSX5:1:2316:28022:32080	60	-
chr10	74292331	74292332	A00252:305:HG52NDSX5:1:1206:28122:28244/1	60	+
chr10	74314635	74314636	A00252:305:HG52NDSX5:1:1420:28429:4476	60	-
chr10	74376615	74376616	A00252:305:HG52NDSX5:1:1107:20021:23578/1	60	+
chr10	74425738	74425739	A00252:305:HG52NDSX5:1:1332:14968:18584/1	60	+
chr10	74443332	74443333	A00252:305:HG52NDSX5:2:1401:9100:15029	60	-
chr10	74575859	74575860	A00252:305:HG52NDSX5:1:1257:28402:2957/1	60	+
chr10	74576755	74576756	A00252:305:HG52NDSX5:1:1267:5710:24283/1	60	-
chr10	74668597	74668598	A00252:305:HG52NDSX5:3:2152:7636:19977	60	-
chr10	74668598	74668599	A00252:305:HG52NDSX5:1:1223:4752:7780/1	60	-
chr10	75473657	75473658	A00252:305:HG52NDSX5:1:1147:11342:11553/1	60	+
chr10	75473660	75473661	A00252:305:HG52NDSX5:1:1108:30074:19132	60	+
chr10	76088632	76088633	A00252:305:HG52NDSX5:1:1133:18050:31970/1	60	+
chr10	77458583	77458584	A00252:305:HG52NDSX5:1:1242:24686:29434/1	60	+
chr10	77716833	77716834	A00252:305:HG52NDSX5:1:1124:3549:7232/1	60	-
chr10	78460645	78460646	A00252:305:HG52NDSX5:1:1123:10221:7889/1	60	+
chr10	78644677	78644678	A00252:305:HG52NDSX5:1:1152:7853:28401/1	60	+
chr10	79681203	79681204	A00252:305:HG52NDSX5:1:1523:17526:17409/1	60	+
chr10	79763259	79763260	A00252:305:HG52NDSX5:1:1119:20356:24158/1	60	+
chr10	79796057	79796058	A00252:305:HG52NDSX5:1:1108:4679:4867/1	60	+
chr10	80331776	80331777	A00252:305:HG52NDSX5:1:1672:4707:6386/1	60	+
chr10	81902427	81902428	A00252:305:HG52NDSX5:1:2652:25446:28808/1	60	-
chr10	84332038	84332039	A00252:305:HG52NDSX5:1:1325:7509:24674/1	60	-
chr10	84467218	84467219	A00252:305:HG52NDSX5:1:2136:5294:22153	60	-
chr10	84474249	84474250	A00252:305:HG52NDSX5:1:1221:21721:12085/1	60	-
chr10	85563742	85563743	A00252:305:HG52NDSX5:1:1506:16731:11616/1	60	-
chr10	86461270	86461271	A00252:305:HG52NDSX5:1:1134:20500:32299/1	60	+
chr10	87026017	87026018	A00252:305:HG52NDSX5:1:1129:13087:20243/1	60	-
chr10	87065191	87065192	A00252:305:HG52NDSX5:2:1626:16857:23923	60	-
chr10	87510058	87510059	A00252:305:HG52NDSX5:1:1130:7012:21089/1	60	+
chr10	87545474	87545475	A00252:305:HG52NDSX5:2:1231:17101:33301/1	60	+
chr10	87814891	87814892	A00252:305:HG52NDSX5:2:1205:9778:17268/1	60	-
chr10	88147027	88147028	A00252:305:HG52NDSX5:2:1220:28375:7858	60	-
chr10	88374479	88374480	A00252:305:HG52NDSX5:1:1253:11840:28604/1	60	-
chr10	88406489	88406490	A00252:305:HG52NDSX5:1:1214:8196:22514/1	60	+
chr10	88429508	88429509	A00252:305:HG52NDSX5:3:1516:5113:8437	60	+
chr10	88479292	88479293	A00252:305:HG52NDSX5:3:2276:26087:14512	60	-
chr10	88509139	88509140	A00252:305:HG52NDSX5:4:1165:11369:7560	60	-
chr10	88541051	88541052	A00252:305:HG52NDSX5:1:1101:28031:26428/1	60	-
chr10	88758126	88758127	A00252:305:HG52NDSX5:1:1248:3830:1204/1	60	-
chr10	89127924	89127925	A00252:305:HG52NDSX5:1:1177:25889:24314/1	60	+
chr10	89724436	89724437	A00252:305:HG52NDSX5:2:2529:28375:32189	60	+
chr10	89734570	89734571	A00252:305:HG52NDSX5:1:1636:18186:2801	60	-
chr10	89751687	89751688	A00252:305:HG52NDSX5:1:1156:11270:12399/1	60	+
chr10	89753576	89753577	A00252:305:HG52NDSX5:1:1608:26259:4100/1	60	-
chr10	89763426	89763427	A00252:305:HG52NDSX5:3:1250:13539:35368	60	-
chr10	91458676	91458677	A00252:305:HG52NDSX5:1:1560:11514:12696/1	60	+
chr10	92415133	92415134	A00252:305:HG52NDSX5:2:1453:18114:8375/1	60	+
chr10	92548900	92548901	A00252:305:HG52NDSX5:2:1358:14136:10316/1	60	+
chr10	93514499	93514500	A00252:305:HG52NDSX5:2:2249:30987:28980	60	-
chr10	93656108	93656109	A00252:305:HG52NDSX5:1:1202:17806:18615/1	60	+
chr10	94563713	94563714	A00252:305:HG52NDSX5:1:2346:26693:8703	60	-
chr10	94597472	94597473	A00252:305:HG52NDSX5:1:1433:19985:33630/1	60	+
chr10	95674704	95674705	A00252:305:HG52NDSX5:1:2240:12310:32456/1	60	-
chr10	96051771	96051772	A00252:305:HG52NDSX5:2:1613:9579:9972	60	+
chr10	96322687	96322688	A00252:305:HG52NDSX5:1:1274:18448:26835/1	60	-
chr10	96839384	96839385	A00252:305:HG52NDSX5:1:1135:8874:28385/1	60	+
chr10	96963608	96963609	A00252:305:HG52NDSX5:1:1277:21594:35289/1	60	+
chr10	96967903	96967904	A00252:305:HG52NDSX5:1:1617:12680:16877/1	60	-
chr10	98201087	98201088	A00252:305:HG52NDSX5:1:1353:3866:31454/1	60	-
chr10	98214878	98214879	A00252:305:HG52NDSX5:1:1326:2239:2487/1	60	-
chr10	99419122	99419123	A00252:305:HG52NDSX5:1:1151:26992:15170/1	60	-
chr10	100149685	100149686	A00252:305:HG52NDSX5:1:1539:8106:15311/1	60	+
chr10	100149686	100149687	A00252:305:HG52NDSX5:2:2278:17264:12790/1	60	+
chr10	100159024	100159025	A00252:305:HG52NDSX5:1:1328:27724:13495/1	60	-
chr10	100253072	100253073	A00252:305:HG52NDSX5:1:1146:5448:6042/1	60	-
chr10	100440791	100440792	A00252:305:HG52NDSX5:1:1430:29378:15201/1	60	-
chr10	100912454	100912455	A00252:305:HG52NDSX5:3:2119:18258:1736	60	-
chr10	100931348	100931349	A00252:305:HG52NDSX5:1:1638:3414:22968/1	60	+
chr10	100934322	100934323	A00252:305:HG52NDSX5:1:1226:24777:25269/1	60	-
chr10	101494693	101494694	A00252:305:HG52NDSX5:2:2113:11577:26616/1	60	+
chr10	101998218	101998219	A00252:305:HG52NDSX5:1:1357:2220:28698/1	60	-
chr10	102058901	102058902	A00252:305:HG52NDSX5:4:2275:24578:1564	60	-
chr10	102276055	102276056	A00252:305:HG52NDSX5:4:2639:13386:19069	60	-
chr10	102290860	102290861	A00252:305:HG52NDSX5:4:2551:15483:4476	60	-
chr10	102291001	102291002	A00252:305:HG52NDSX5:3:1270:6894:34538	60	-
chr10	102467069	102467070	A00252:305:HG52NDSX5:2:2468:24722:13933/1	60	+
chr10	102523491	102523492	A00252:305:HG52NDSX5:2:1547:2573:31156/1	60	+
chr10	103108259	103108260	A00252:305:HG52NDSX5:3:2134:29243:28119	60	-
chr10	103121946	103121947	A00252:305:HG52NDSX5:4:2361:30120:30702	60	-
chr10	103121948	103121949	A00252:305:HG52NDSX5:1:1212:6153:5729/1	60	-
chr10	103145770	103145771	A00252:305:HG52NDSX5:1:1173:8829:11052/1	60	-
chr10	103149533	103149534	A00252:305:HG52NDSX5:1:1107:7491:28494/1	60	+
chr10	104011456	104011457	A00252:305:HG52NDSX5:1:1116:12255:11005/1	60	-
chr10	104125490	104125491	A00252:305:HG52NDSX5:1:1525:25048:23735	60	-
chr10	104144479	104144480	A00252:305:HG52NDSX5:2:1662:24044:10316	60	+
chr10	104300132	104300133	A00252:305:HG52NDSX5:2:1554:8947:9659/1	60	-
chr10	104300133	104300134	A00252:305:HG52NDSX5:2:2438:4182:20415/1	60	-
chr10	105452969	105452970	A00252:305:HG52NDSX5:1:2249:5204:34053	60	-
chr10	105819432	105819433	A00252:305:HG52NDSX5:1:1135:16803:4069/1	60	+
chr10	105876219	105876220	A00252:305:HG52NDSX5:1:1209:12237:13416/1	60	-
chr10	105954308	105954309	A00252:305:HG52NDSX5:3:2355:21766:8155	60	-
chr10	106587341	106587342	A00252:305:HG52NDSX5:1:2675:10167:18818/1	60	-
chr10	107026065	107026066	A00252:305:HG52NDSX5:1:1327:22987:34350/1	60	+
chr10	109937221	109937222	A00252:305:HG52NDSX5:1:1176:9833:12884/1	60	+
chr10	110132063	110132064	A00252:305:HG52NDSX5:1:1163:16929:8359/1	60	-
chr10	110239878	110239879	A00252:305:HG52NDSX5:1:1127:10230:34835/1	60	+
chr10	110572590	110572591	A00252:305:HG52NDSX5:3:2424:8422:24158	60	-
chr10	110862599	110862600	A00252:305:HG52NDSX5:2:1653:8178:2096	60	-
chr10	111007660	111007661	A00252:305:HG52NDSX5:1:1340:9643:34788/1	60	+
chr10	112162853	112162854	A00252:305:HG52NDSX5:1:1443:1859:4147/1	60	-
chr10	112392099	112392100	A00252:305:HG52NDSX5:1:1132:4987:19523/1	60	+
chr10	112551797	112551798	A00252:305:HG52NDSX5:1:1352:2998:30013/1	60	+
chr10	112684405	112684406	A00252:305:HG52NDSX5:1:1645:9281:14246/1	60	-
chr10	113435084	113435085	A00252:305:HG52NDSX5:1:2547:17806:33927/1	60	+
chr10	113756177	113756178	A00252:305:HG52NDSX5:1:1143:21658:27602/1	60	-
chr10	113816480	113816481	A00252:305:HG52NDSX5:2:1320:6686:24471/1	60	-
chr10	113910295	113910296	A00252:305:HG52NDSX5:1:1665:5186:36245/1	60	-
chr10	114641502	114641503	A00252:305:HG52NDSX5:1:1528:14317:18364/1	60	+
chr10	114798345	114798346	A00252:305:HG52NDSX5:2:1439:19813:19398/1	60	+
chr10	114830756	114830757	A00252:305:HG52NDSX5:1:1329:19678:33724/1	60	+
chr10	114884395	114884396	A00252:305:HG52NDSX5:1:1175:25672:22654/1	60	-
chr10	114894371	114894372	A00252:305:HG52NDSX5:4:2534:5520:32346	60	-
chr10	114955380	114955381	A00252:305:HG52NDSX5:1:1176:19235:24752/1	60	+
chr10	114974767	114974768	A00252:305:HG52NDSX5:1:1367:6470:5400	60	+
chr10	115159754	115159755	A00252:305:HG52NDSX5:1:1567:2248:29778/1	60	+
chr10	115183344	115183345	A00252:305:HG52NDSX5:2:1607:11406:9752/1	60	-
chr10	115265566	115265567	A00252:305:HG52NDSX5:3:2429:14986:4460	60	-
chr10	115302023	115302024	A00252:305:HG52NDSX5:2:1133:23339:3552/1	60	-
chr10	115460487	115460488	A00252:305:HG52NDSX5:1:1230:32425:21292	60	-
chr10	116242530	116242531	A00252:305:HG52NDSX5:3:1204:9796:20181	60	+
chr10	116509315	116509316	A00252:305:HG52NDSX5:2:2244:12581:19272	60	+
chr10	117002828	117002829	A00252:305:HG52NDSX5:1:2112:14018:28369/1	60	+
chr10	117290347	117290348	A00252:305:HG52NDSX5:1:1242:28917:28557/1	60	+
chr10	117299649	117299650	A00252:305:HG52NDSX5:1:1538:19813:8218	60	-
chr10	117383059	117383060	A00252:305:HG52NDSX5:1:1202:8187:5431/1	60	-
chr10	117617812	117617813	A00252:305:HG52NDSX5:1:1111:23113:17628/1	60	-
chr10	118038469	118038470	A00252:305:HG52NDSX5:1:1510:15058:2080/1	60	+
chr10	118322637	118322638	A00252:305:HG52NDSX5:1:1267:9489:32142/1	60	+
chr10	118702865	118702866	A00252:305:HG52NDSX5:2:1640:20256:23140/1	60	+
chr10	118798290	118798291	A00252:305:HG52NDSX5:1:1127:5050:20729/1	60	+
chr10	119060709	119060710	A00252:305:HG52NDSX5:1:1639:25274:19085/1	60	+
chr10	119232431	119232432	A00252:305:HG52NDSX5:1:1338:9109:33990	60	+
chr10	119575080	119575081	A00252:305:HG52NDSX5:1:1502:1913:16517/1	60	+
chr10	119580950	119580951	A00252:305:HG52NDSX5:1:1173:13105:18145/1	60	-
chr10	119797716	119797717	A00252:305:HG52NDSX5:3:2149:3305:1423	60	+
chr10	119891905	119891906	A00252:305:HG52NDSX5:4:1124:17888:3286	60	-
chr10	119918726	119918727	A00252:305:HG52NDSX5:1:2221:31069:13651	60	-
chr10	119919487	119919488	A00252:305:HG52NDSX5:1:2465:17219:16752	60	-
chr10	121404114	121404115	A00252:305:HG52NDSX5:2:2134:26413:7905	60	+
chr10	123051358	123051359	A00252:305:HG52NDSX5:1:2203:24180:31438/1	60	+
chr10	123250013	123250014	A00252:305:HG52NDSX5:1:1273:28239:27258	60	-
chr10	124275519	124275520	A00252:305:HG52NDSX5:1:2233:19289:7216	60	-
chr10	124312492	124312493	A00252:305:HG52NDSX5:3:2152:19090:3490	60	-
chr10	124312493	124312494	A00252:305:HG52NDSX5:1:2304:18891:7811	60	-
chr10	124754656	124754657	A00252:305:HG52NDSX5:1:1404:21540:10614/1	60	-
chr10	124763788	124763789	A00252:305:HG52NDSX5:1:1103:6008:23985/1	60	+
chr10	124805624	124805625	A00252:305:HG52NDSX5:1:1232:8531:32675	60	+
chr10	124934608	124934609	A00252:305:HG52NDSX5:1:1420:7699:11725/1	60	-
chr10	124965608	124965609	A00252:305:HG52NDSX5:1:1167:19180:2613/1	60	+
chr10	125468593	125468594	A00252:305:HG52NDSX5:4:2407:15646:35790	60	+
chr10	125834072	125834073	A00252:305:HG52NDSX5:1:2531:2772:7795/1	60	-
chr10	127857413	127857414	A00252:305:HG52NDSX5:1:1470:12680:19194	60	-
chr10	129539388	129539389	A00252:305:HG52NDSX5:2:1347:26368:27868	60	+
chr10	129604182	129604183	A00252:305:HG52NDSX5:1:1403:21450:13933/1	60	-
chr10	130336505	130336506	A00252:305:HG52NDSX5:1:1433:24876:36808/1	60	-
chr10	131151706	131151707	A00252:305:HG52NDSX5:1:1155:15664:1094	60	-
chr10	131766735	131766736	A00252:305:HG52NDSX5:4:1431:15411:13338	60	-
chr10	131951873	131951874	A00252:305:HG52NDSX5:1:1107:20103:32456/1	60	+
chr10	131951874	131951875	A00252:305:HG52NDSX5:2:2332:30499:5807	60	+
chr10	131978520	131978521	A00252:305:HG52NDSX5:1:1422:23421:16595/1	60	-
chr10	132339218	132339219	A00252:305:HG52NDSX5:1:1168:7500:28134/1	60	+
chr10	132550776	132550777	A00252:305:HG52NDSX5:1:1259:29206:25676	60	-
chr10	132584537	132584538	A00252:305:HG52NDSX5:4:1277:24695:3834	60	-
chr10	132661844	132661845	A00252:305:HG52NDSX5:1:2273:15221:29606/1	60	+
chr10	133228031	133228032	A00252:305:HG52NDSX5:2:1506:1515:24377	60	+
chr10	133468251	133468252	A00252:305:HG52NDSX5:1:1121:18792:13557	60	+
chr10	133468252	133468253	A00252:305:HG52NDSX5:2:1302:24894:21214	60	+
chr10	133508125	133508126	A00252:305:HG52NDSX5:1:2172:28682:25113	60	-
chr10	133510479	133510480	A00252:305:HG52NDSX5:1:1105:2239:33395	60	+
chr10	133516998	133516999	A00252:305:HG52NDSX5:1:1211:9652:34835/1	60	-
chr10	133522497	133522498	A00252:305:HG52NDSX5:1:1547:7591:11224/1	60	+
chr10	133533703	133533704	A00252:305:HG52NDSX5:1:1205:11803:16986/1	60	+
chr11	219170	219171	A00252:305:HG52NDSX5:1:2426:12337:23484/1	60	-
chr11	220285	220286	A00252:305:HG52NDSX5:1:1128:9525:19272	60	-
chr11	226348	226349	A00252:305:HG52NDSX5:1:1302:5294:9189/1	60	-
chr11	230915	230916	A00252:305:HG52NDSX5:1:1119:18566:15139	60	+
chr11	242565	242566	A00252:305:HG52NDSX5:1:1155:17915:18897/1	60	-
chr11	242944	242945	A00252:305:HG52NDSX5:2:2510:14308:2065/1	60	+
chr11	334699	334700	A00252:305:HG52NDSX5:1:2418:10059:33223/1	60	+
chr11	337588	337589	A00252:305:HG52NDSX5:1:1401:6361:3897/1	60	-
chr11	339194	339195	A00252:305:HG52NDSX5:1:1143:26051:28886	60	-
chr11	343213	343214	A00252:305:HG52NDSX5:4:1570:2067:27524	60	-
chr11	677496	677497	A00252:305:HG52NDSX5:1:1219:6298:4664/1	60	-
chr11	757633	757634	A00252:305:HG52NDSX5:1:1366:14588:28635/1	60	+
chr11	781160	781161	A00252:305:HG52NDSX5:1:1123:19831:25254/1	60	+
chr11	781549	781550	A00252:305:HG52NDSX5:1:1334:16839:9361/1	60	-
chr11	1298955	1298956	A00252:305:HG52NDSX5:1:2575:9191:13714	60	-
chr11	1316807	1316808	A00252:305:HG52NDSX5:4:2227:32624:19664	60	+
chr11	1523288	1523289	A00252:305:HG52NDSX5:1:1208:21341:15812	60	+
chr11	2968720	2968721	A00252:305:HG52NDSX5:1:2204:5963:18865/1	60	+
chr11	3363362	3363363	A00252:305:HG52NDSX5:2:1242:28565:19961	60	-
chr11	3736728	3736729	A00252:305:HG52NDSX5:1:1620:4779:6324/1	60	-
chr11	3777119	3777120	A00252:305:HG52NDSX5:1:2250:15845:29966/1	60	-
chr11	3863790	3863791	A00252:305:HG52NDSX5:1:1566:5593:13683/1	60	-
chr11	3966457	3966458	A00252:305:HG52NDSX5:1:1542:31656:16955	60	+
chr11	3971939	3971940	A00252:305:HG52NDSX5:1:1368:15239:15796/1	60	+
chr11	4008422	4008423	A00252:305:HG52NDSX5:1:1116:4164:17754/1	60	+
chr11	4135480	4135481	A00252:305:HG52NDSX5:1:2262:20989:22686/1	60	+
chr11	4537062	4537063	A00252:305:HG52NDSX5:2:2550:1624:33583	60	+
chr11	5631208	5631209	A00252:305:HG52NDSX5:1:2461:25654:17268/1	60	-
chr11	6205764	6205765	A00252:305:HG52NDSX5:1:1101:21956:36417/1	60	+
chr11	6834388	6834389	A00252:305:HG52NDSX5:1:1107:27670:16407/1	60	+
chr11	8430585	8430586	A00252:305:HG52NDSX5:1:1241:4924:10895/1	60	-
chr11	8596582	8596583	A00252:305:HG52NDSX5:2:1518:15465:35790	60	-
chr11	8652988	8652989	A00252:305:HG52NDSX5:1:1571:21549:20619/1	60	+
chr11	9140817	9140818	A00252:305:HG52NDSX5:1:1307:20537:35869/1	60	-
chr11	9162383	9162384	A00252:305:HG52NDSX5:3:1122:26051:28166	60	+
chr11	9290486	9290487	A00252:305:HG52NDSX5:1:1163:27877:19366/1	60	+
chr11	9493464	9493465	A00252:305:HG52NDSX5:1:1122:9136:34726/1	60	-
chr11	9581360	9581361	A00252:305:HG52NDSX5:2:2177:16938:20494/1	60	-
chr11	9727427	9727428	A00252:305:HG52NDSX5:2:2215:5502:35289	60	+
chr11	9804907	9804908	A00252:305:HG52NDSX5:4:1242:1181:2253	60	-
chr11	10027254	10027255	A00252:305:HG52NDSX5:1:1277:16089:11005/1	60	+
chr11	10053191	10053192	A00252:305:HG52NDSX5:3:2207:3685:14293	60	-
chr11	10140610	10140611	A00252:305:HG52NDSX5:1:1629:11216:9267/1	60	-
chr11	10520960	10520961	A00252:305:HG52NDSX5:1:1221:10420:27148/1	60	+
chr11	10767516	10767517	A00252:305:HG52NDSX5:1:2311:14642:8938	60	-
chr11	10767518	10767519	A00252:305:HG52NDSX5:1:1133:5692:7498/1	60	-
chr11	10804147	10804148	A00252:305:HG52NDSX5:1:1109:19443:29183/1	60	-
chr11	10814690	10814691	A00252:305:HG52NDSX5:1:1273:15121:31626/1	60	+
chr11	11203191	11203192	A00252:305:HG52NDSX5:1:1247:12906:10066	60	-
chr11	11389399	11389400	A00252:305:HG52NDSX5:1:2507:11433:29152/1	60	-
chr11	11877386	11877387	A00252:305:HG52NDSX5:1:1164:13639:19570/1	60	+
chr11	11909945	11909946	A00252:305:HG52NDSX5:1:1101:19768:32972/1	60	+
chr11	11927888	11927889	A00252:305:HG52NDSX5:1:1444:29324:1799/1	60	+
chr11	12167326	12167327	A00252:305:HG52NDSX5:1:1138:14172:7153/1	60	+
chr11	12659618	12659619	A00252:305:HG52NDSX5:1:1675:14018:20008/1	60	-
chr11	14236524	14236525	A00252:305:HG52NDSX5:1:1327:23240:18192/1	60	+
chr11	14495561	14495562	A00252:305:HG52NDSX5:1:1114:25464:6731/1	60	+
chr11	14495563	14495564	A00252:305:HG52NDSX5:3:1505:16161:9784	60	+
chr11	14511045	14511046	A00252:305:HG52NDSX5:1:1517:20573:30827/1	60	+
chr11	14681169	14681170	A00252:305:HG52NDSX5:3:1407:18801:1767	60	-
chr11	14819201	14819202	A00252:305:HG52NDSX5:1:1423:15248:30154/1	60	+
chr11	16315067	16315068	A00252:305:HG52NDSX5:1:1615:5891:19335	60	+
chr11	16504504	16504505	A00252:305:HG52NDSX5:2:2204:26549:9518/1	60	-
chr11	17116524	17116525	A00252:305:HG52NDSX5:4:1135:24731:4648	60	-
chr11	17151009	17151010	A00252:305:HG52NDSX5:1:1172:8052:27054/1	60	+
chr11	17155413	17155414	A00252:305:HG52NDSX5:1:1175:14805:33583/1	60	+
chr11	17167883	17167884	A00252:305:HG52NDSX5:1:2513:25174:16094	60	-
chr11	17321833	17321834	A00252:305:HG52NDSX5:1:1273:3260:4820/1	60	-
chr11	17528805	17528806	A00252:305:HG52NDSX5:3:1319:29098:7357	60	+
chr11	17528806	17528807	A00252:305:HG52NDSX5:1:1202:20844:31454/1	60	+
chr11	17528807	17528808	A00252:305:HG52NDSX5:1:1101:5222:32205/1	60	+
chr11	17689400	17689401	A00252:305:HG52NDSX5:1:1478:26096:15937/1	60	-
chr11	18355836	18355837	A00252:305:HG52NDSX5:1:1278:5746:21997/1	60	+
chr11	18368369	18368370	A00252:305:HG52NDSX5:1:1131:20880:30765/1	60	+
chr11	18514138	18514139	A00252:305:HG52NDSX5:1:1321:20464:33458/1	60	+
chr11	18518186	18518187	A00252:305:HG52NDSX5:2:2335:29234:33395	60	-
chr11	19489451	19489452	A00252:305:HG52NDSX5:1:1220:4490:9518/1	60	+
chr11	20400699	20400700	A00252:305:HG52NDSX5:3:1506:18783:24439	60	-
chr11	20446762	20446763	A00252:305:HG52NDSX5:1:2640:9796:24377	60	-
chr11	20499346	20499347	A00252:305:HG52NDSX5:4:2251:17427:25473	60	-
chr11	21240403	21240404	A00252:305:HG52NDSX5:4:2159:28085:12023	60	-
chr11	22271926	22271927	A00252:305:HG52NDSX5:3:1245:23439:14215	60	-
chr11	22622646	22622647	A00252:305:HG52NDSX5:4:2608:32913:13996	60	-
chr11	23024348	23024349	A00252:305:HG52NDSX5:4:1372:20961:36260	60	-
chr11	24550669	24550670	A00252:305:HG52NDSX5:3:2517:29225:4852	60	-
chr11	26720878	26720879	A00252:305:HG52NDSX5:2:1237:7184:3912/1	60	+
chr11	26917865	26917866	A00252:305:HG52NDSX5:4:1447:17273:21543	60	-
chr11	27498001	27498002	A00252:305:HG52NDSX5:2:1145:13657:13902/1	60	+
chr11	28062211	28062212	A00252:305:HG52NDSX5:1:1541:21838:14418/1	60	+
chr11	28093475	28093476	A00252:305:HG52NDSX5:1:1145:5122:33880/1	60	+
chr11	28518360	28518361	A00252:305:HG52NDSX5:1:1646:25635:30890/1	60	-
chr11	28546650	28546651	A00252:305:HG52NDSX5:3:2252:22037:36871	60	+
chr11	29640321	29640322	A00252:305:HG52NDSX5:1:2433:17074:9267/1	60	-
chr11	31355779	31355780	A00252:305:HG52NDSX5:1:1552:14642:5776	60	-
chr11	31475840	31475841	A00252:305:HG52NDSX5:2:2132:21251:26866	60	-
chr11	31541198	31541199	A00252:305:HG52NDSX5:1:1356:1814:1407/1	60	+
chr11	31552209	31552210	A00252:305:HG52NDSX5:1:1134:11677:25567/1	60	+
chr11	31633624	31633625	A00252:305:HG52NDSX5:1:1306:8513:36276/1	60	+
chr11	32032439	32032440	A00252:305:HG52NDSX5:2:2604:27100:24126	60	-
chr11	32032441	32032442	A00252:305:HG52NDSX5:2:2637:10791:25848	60	-
chr11	32202351	32202352	A00252:305:HG52NDSX5:4:1567:22752:4194	60	+
chr11	32598061	32598062	A00252:305:HG52NDSX5:1:1509:24117:32518/1	60	+
chr11	32697060	32697061	A00252:305:HG52NDSX5:1:1253:6289:28103/1	60	+
chr11	32927912	32927913	A00252:305:HG52NDSX5:1:1554:6108:22435/1	60	-
chr11	33220427	33220428	A00252:305:HG52NDSX5:1:2328:19940:22310/1	60	+
chr11	33290332	33290333	A00252:305:HG52NDSX5:1:1133:19840:32534/1	60	+
chr11	34060589	34060590	A00252:305:HG52NDSX5:3:2525:25328:31391	60	-
chr11	34509139	34509140	A00252:305:HG52NDSX5:4:2657:19678:17816	60	-
chr11	34800051	34800052	A00252:305:HG52NDSX5:4:2205:28845:18129	60	-
chr11	34849720	34849721	A00252:305:HG52NDSX5:1:2515:23981:1094/1	60	+
chr11	35657040	35657041	A00252:305:HG52NDSX5:3:1255:8675:5431	60	-
chr11	36505516	36505517	A00252:305:HG52NDSX5:1:1454:29930:9455/1	60	+
chr11	36618043	36618044	A00252:305:HG52NDSX5:2:1637:18276:23719	60	-
chr11	36761166	36761167	A00252:305:HG52NDSX5:1:1326:3170:27117	60	-
chr11	36921714	36921715	A00252:305:HG52NDSX5:1:1113:21386:9283/1	60	+
chr11	36921715	36921716	A00252:305:HG52NDSX5:2:2650:24496:22623/1	60	+
chr11	37103170	37103171	A00252:305:HG52NDSX5:1:1529:15040:16924/1	60	-
chr11	37261693	37261694	A00252:305:HG52NDSX5:1:1112:15727:29136/1	60	+
chr11	37298207	37298208	A00252:305:HG52NDSX5:2:1272:13141:19210/1	60	+
chr11	37372300	37372301	A00252:305:HG52NDSX5:1:1459:18584:26694	60	-
chr11	37405807	37405808	A00252:305:HG52NDSX5:1:1427:26928:34475/1	60	+
chr11	37565492	37565493	A00252:305:HG52NDSX5:2:1528:8142:31657	60	-
chr11	37648390	37648391	A00252:305:HG52NDSX5:1:1266:3134:19319/1	60	+
chr11	38047538	38047539	A00252:305:HG52NDSX5:4:1422:18530:13260	60	+
chr11	38440776	38440777	A00252:305:HG52NDSX5:1:1527:9932:23109	60	+
chr11	38475903	38475904	A00252:305:HG52NDSX5:2:1120:6198:16705	60	+
chr11	38879964	38879965	A00252:305:HG52NDSX5:2:1632:30779:13933	60	-
chr11	39742320	39742321	A00252:305:HG52NDSX5:4:1414:19623:8296	60	-
chr11	40289814	40289815	A00252:305:HG52NDSX5:1:1134:17354:16767/1	60	-
chr11	40963663	40963664	A00252:305:HG52NDSX5:1:1542:16740:23844/1	60	-
chr11	42065320	42065321	A00252:305:HG52NDSX5:3:1375:20211:12665	60	-
chr11	43758902	43758903	A00252:305:HG52NDSX5:1:2522:28158:7795	60	+
chr11	43809609	43809610	A00252:305:HG52NDSX5:1:1227:17978:5040	60	-
chr11	44002790	44002791	A00252:305:HG52NDSX5:1:1264:9742:5181/1	60	+
chr11	44090190	44090191	A00252:305:HG52NDSX5:3:1632:25880:4413	60	+
chr11	45986475	45986476	A00252:305:HG52NDSX5:4:2648:3884:11475	60	-
chr11	46004553	46004554	A00252:305:HG52NDSX5:1:1633:32434:14512/1	60	-
chr11	46101482	46101483	A00252:305:HG52NDSX5:3:1144:28628:2722	60	+
chr11	46101484	46101485	A00252:305:HG52NDSX5:2:1112:32253:1360/1	60	+
chr11	46599744	46599745	A00252:305:HG52NDSX5:3:1429:12671:18615	60	+
chr11	46645010	46645011	A00252:305:HG52NDSX5:1:1167:29179:17206/1	60	+
chr11	46645835	46645836	A00252:305:HG52NDSX5:1:2248:11216:3349	60	+
chr11	46765082	46765083	A00252:305:HG52NDSX5:1:1173:11252:21073/1	60	+
chr11	46811359	46811360	A00252:305:HG52NDSX5:2:2604:16034:5181	60	-
chr11	46818905	46818906	A00252:305:HG52NDSX5:1:2622:5376:16376	60	-
chr11	47067167	47067168	A00252:305:HG52NDSX5:1:1450:9869:2049/1	60	+
chr11	47317241	47317242	A00252:305:HG52NDSX5:4:1607:19678:4382	60	-
chr11	47738303	47738304	A00252:305:HG52NDSX5:1:2239:30996:13996	60	-
chr11	47813362	47813363	A00252:305:HG52NDSX5:1:1108:13648:13510/1	60	+
chr11	47928062	47928063	A00252:305:HG52NDSX5:3:2305:13150:16626	60	+
chr11	48411074	48411075	A00252:305:HG52NDSX5:1:1140:11559:24925/1	60	+
chr11	54627280	54627281	A00252:305:HG52NDSX5:2:1672:24442:25222/1	60	+
chr11	54781982	54781983	A00252:305:HG52NDSX5:1:1201:29677:16188/1	60	-
chr11	57391855	57391856	A00252:305:HG52NDSX5:1:1419:19732:21699/1	60	-
chr11	58558987	58558988	A00252:305:HG52NDSX5:2:1229:23122:16391	60	-
chr11	58563769	58563770	A00252:305:HG52NDSX5:1:1666:3558:2675/1	60	-
chr11	58567098	58567099	A00252:305:HG52NDSX5:1:1203:4074:20384/1	60	+
chr11	58605032	58605033	A00252:305:HG52NDSX5:1:1335:6307:20964	60	+
chr11	59112660	59112661	A00252:305:HG52NDSX5:1:1338:17743:34350/1	60	+
chr11	59127595	59127596	A00252:305:HG52NDSX5:1:1126:22173:29496/1	60	+
chr11	59305482	59305483	A00252:305:HG52NDSX5:1:1242:29505:11162/1	60	-
chr11	59866465	59866466	A00252:305:HG52NDSX5:1:1377:21739:10927/1	60	+
chr11	61282935	61282936	A00252:305:HG52NDSX5:1:1614:23674:12148/1	60	+
chr11	61320846	61320847	A00252:305:HG52NDSX5:1:1449:12626:15624/1	60	-
chr11	61396256	61396257	A00252:305:HG52NDSX5:2:1254:12536:3255/1	60	+
chr11	61422698	61422699	A00252:305:HG52NDSX5:2:1311:9914:25801	60	-
chr11	62357214	62357215	A00252:305:HG52NDSX5:1:1115:11017:25801/1	60	-
chr11	62357664	62357665	A00252:305:HG52NDSX5:1:1229:4915:8061/1	60	+
chr11	62362260	62362261	A00252:305:HG52NDSX5:1:2358:6253:29387/1	60	+
chr11	62586444	62586445	A00252:305:HG52NDSX5:1:1103:29677:24330/1	60	+
chr11	62636629	62636630	A00252:305:HG52NDSX5:2:1268:7997:6261/1	60	-
chr11	62637360	62637361	A00252:305:HG52NDSX5:1:1114:4607:34585/1	60	-
chr11	62637387	62637388	A00252:305:HG52NDSX5:1:1401:4372:20901	60	-
chr11	62637426	62637427	A00252:305:HG52NDSX5:2:2635:5810:11083	60	+
chr11	62637427	62637428	A00252:305:HG52NDSX5:2:2573:22110:34585/1	60	+
chr11	62642631	62642632	A00252:305:HG52NDSX5:1:1150:9914:24205/1	60	-
chr11	62698200	62698201	A00252:305:HG52NDSX5:1:1268:6171:31845	60	+
chr11	62722114	62722115	A00252:305:HG52NDSX5:2:1601:30228:2456	60	-
chr11	62723065	62723066	A00252:305:HG52NDSX5:1:1148:24650:9925/1	60	+
chr11	62724201	62724202	A00252:305:HG52NDSX5:1:1357:7717:6151/1	60	-
chr11	62738619	62738620	A00252:305:HG52NDSX5:1:1154:5195:23171/1	60	-
chr11	62740212	62740213	A00252:305:HG52NDSX5:1:1139:18150:6809/1	60	-
chr11	62818598	62818599	A00252:305:HG52NDSX5:3:1415:3848:33865	60	+
chr11	62861690	62861691	A00252:305:HG52NDSX5:1:2327:28537:19789	60	+
chr11	62866840	62866841	A00252:305:HG52NDSX5:3:2448:5068:3724	60	-
chr11	62869917	62869918	A00252:305:HG52NDSX5:1:1133:5213:29089/1	60	+
chr11	62942334	62942335	A00252:305:HG52NDSX5:1:1277:5936:8453/1	60	+
chr11	63128476	63128477	A00252:305:HG52NDSX5:1:1139:20283:19179	60	+
chr11	63521693	63521694	A00252:305:HG52NDSX5:4:1544:3134:24142	60	-
chr11	63569576	63569577	A00252:305:HG52NDSX5:1:1273:18385:1204	60	+
chr11	63639618	63639619	A00252:305:HG52NDSX5:1:1204:8865:12148/1	60	-
chr11	63642958	63642959	A00252:305:HG52NDSX5:1:1167:24388:2425/1	60	+
chr11	63650449	63650450	A00252:305:HG52NDSX5:1:1446:4291:1626/1	60	-
chr11	63688624	63688625	A00252:305:HG52NDSX5:1:1106:5303:14340/1	60	+
chr11	63690321	63690322	A00252:305:HG52NDSX5:1:1141:14913:16548/1	60	-
chr11	63703327	63703328	A00252:305:HG52NDSX5:1:2435:17336:33896	60	-
chr11	63710765	63710766	A00252:305:HG52NDSX5:4:2154:18539:13275	60	-
chr11	63714552	63714553	A00252:305:HG52NDSX5:2:1321:16812:12414	60	-
chr11	63723853	63723854	A00252:305:HG52NDSX5:1:2130:10158:1423/1	60	+
chr11	63726092	63726093	A00252:305:HG52NDSX5:4:1221:3197:32049	60	-
chr11	63730950	63730951	A00252:305:HG52NDSX5:2:2234:9353:19038	60	-
chr11	63735195	63735196	A00252:305:HG52NDSX5:2:1269:2989:15875/1	60	-
chr11	63851483	63851484	A00252:305:HG52NDSX5:2:1150:12418:34303	60	-
chr11	63853676	63853677	A00252:305:HG52NDSX5:3:1151:16396:19836	60	+
chr11	63853851	63853852	A00252:305:HG52NDSX5:4:1315:10682:20525	60	-
chr11	63995826	63995827	A00252:305:HG52NDSX5:3:2151:8413:35978	60	-
chr11	63995827	63995828	A00252:305:HG52NDSX5:1:1222:10303:20619/1	60	-
chr11	64192184	64192185	A00252:305:HG52NDSX5:3:1618:23411:21402	60	-
chr11	64214390	64214391	A00252:305:HG52NDSX5:3:2305:24089:20760	60	-
chr11	64308282	64308283	A00252:305:HG52NDSX5:2:1343:5593:22733/1	60	-
chr11	64308284	64308285	A00252:305:HG52NDSX5:1:1239:15537:7138	60	-
chr11	64771567	64771568	A00252:305:HG52NDSX5:1:1162:18521:18881/1	60	-
chr11	64772631	64772632	A00252:305:HG52NDSX5:2:1229:7925:28651/1	60	+
chr11	64772875	64772876	A00252:305:HG52NDSX5:3:1351:26720:35712	60	-
chr11	64774886	64774887	A00252:305:HG52NDSX5:3:1111:7699:35524	60	-
chr11	64777093	64777094	A00252:305:HG52NDSX5:1:1172:13530:15969/1	60	-
chr11	64908528	64908529	A00252:305:HG52NDSX5:1:1547:26232:11694/1	60	+
chr11	65098863	65098864	A00252:305:HG52NDSX5:2:2330:19144:17550	60	-
chr11	65102219	65102220	A00252:305:HG52NDSX5:1:1117:8594:11271/1	60	+
chr11	65175576	65175577	A00252:305:HG52NDSX5:4:2359:12301:4382	60	-
chr11	65191018	65191019	A00252:305:HG52NDSX5:1:1419:20591:14512/1	60	+
chr11	65194293	65194294	A00252:305:HG52NDSX5:2:1567:6677:6574	60	-
chr11	65194545	65194546	A00252:305:HG52NDSX5:2:1449:6732:15781	60	-
chr11	65194547	65194548	A00252:305:HG52NDSX5:1:1425:1723:21543	60	-
chr11	65196454	65196455	A00252:305:HG52NDSX5:1:1331:16929:16219/1	60	+
chr11	65276216	65276217	A00252:305:HG52NDSX5:1:1121:17607:26381/1	60	+
chr11	65283082	65283083	A00252:305:HG52NDSX5:1:1503:24605:6057/1	60	+
chr11	65283083	65283084	A00252:305:HG52NDSX5:1:2122:9136:5040/1	60	+
chr11	65285095	65285096	A00252:305:HG52NDSX5:2:2670:19162:8437/1	60	-
chr11	65288204	65288205	A00252:305:HG52NDSX5:3:2152:24171:4586	60	-
chr11	65288206	65288207	A00252:305:HG52NDSX5:2:2406:3712:9956/1	60	-
chr11	65332310	65332311	A00252:305:HG52NDSX5:1:1244:10095:26083/1	60	+
chr11	65341924	65341925	A00252:305:HG52NDSX5:1:2430:2989:18787	60	-
chr11	65405654	65405655	A00252:305:HG52NDSX5:1:2133:21242:32080/1	60	+
chr11	65425811	65425812	A00252:305:HG52NDSX5:1:1564:9064:16157/1	60	+
chr11	65426098	65426099	A00252:305:HG52NDSX5:1:1103:14371:5838/1	60	+
chr11	65428832	65428833	A00252:305:HG52NDSX5:1:1337:10583:8829/1	60	-
chr11	65432950	65432951	A00252:305:HG52NDSX5:3:2202:18602:10848	60	-
chr11	65433340	65433341	A00252:305:HG52NDSX5:1:1663:29062:13463/1	60	-
chr11	65434436	65434437	A00252:305:HG52NDSX5:1:1557:12626:9048/1	60	+
chr11	65434742	65434743	A00252:305:HG52NDSX5:1:2107:6931:18255	60	-
chr11	65434744	65434745	A00252:305:HG52NDSX5:2:1143:1452:28494/1	60	-
chr11	65436529	65436530	A00252:305:HG52NDSX5:2:2345:27624:19116	60	-
chr11	65436531	65436532	A00252:305:HG52NDSX5:1:1107:2392:34820/1	60	-
chr11	65436850	65436851	A00252:305:HG52NDSX5:1:1255:12292:24439/1	60	-
chr11	65437787	65437788	A00252:305:HG52NDSX5:1:1210:28999:33802/1	60	+
chr11	65505067	65505068	A00252:305:HG52NDSX5:1:1111:21323:4507/1	60	+
chr11	65579685	65579686	A00252:305:HG52NDSX5:2:1462:7319:32706/1	60	-
chr11	65621432	65621433	A00252:305:HG52NDSX5:1:1159:28113:17832/1	60	-
chr11	65837234	65837235	A00252:305:HG52NDSX5:1:1306:15763:5995	60	-
chr11	65968829	65968830	A00252:305:HG52NDSX5:1:2118:15628:5259/1	60	+
chr11	66062042	66062043	A00252:305:HG52NDSX5:1:1327:20130:32033/1	60	+
chr11	66101165	66101166	A00252:305:HG52NDSX5:1:1237:12653:16611/1	60	-
chr11	66103233	66103234	A00252:305:HG52NDSX5:1:1606:3341:22842/1	60	-
chr11	66105890	66105891	A00252:305:HG52NDSX5:1:2206:4490:13870/1	60	-
chr11	66115488	66115489	A00252:305:HG52NDSX5:1:1457:11903:31344/1	60	+
chr11	66119000	66119001	A00252:305:HG52NDSX5:1:1104:8133:16078/1	60	+
chr11	66151692	66151693	A00252:305:HG52NDSX5:1:1338:12011:26146/1	60	+
chr11	66169730	66169731	A00252:305:HG52NDSX5:1:2238:25102:19288/1	60	+
chr11	66170539	66170540	A00252:305:HG52NDSX5:2:2142:8612:32690/1	60	-
chr11	66197370	66197371	A00252:305:HG52NDSX5:2:2241:10339:28072/1	60	+
chr11	66200217	66200218	A00252:305:HG52NDSX5:1:1116:28791:5165	60	+
chr11	66205752	66205753	A00252:305:HG52NDSX5:1:2132:27425:23782	60	-
chr11	66354493	66354494	A00252:305:HG52NDSX5:1:1133:25482:7044/1	60	+
chr11	66355703	66355704	A00252:305:HG52NDSX5:1:2610:14018:29027	60	-
chr11	66357543	66357544	A00252:305:HG52NDSX5:1:1313:17155:24784/1	60	+
chr11	66646980	66646981	A00252:305:HG52NDSX5:1:1112:24542:19382/1	60	-
chr11	66663871	66663872	A00252:305:HG52NDSX5:3:1624:30110:6355	60	-
chr11	66675408	66675409	A00252:305:HG52NDSX5:1:1410:4797:20165/1	60	-
chr11	66768787	66768788	A00252:305:HG52NDSX5:4:2104:23574:24283	60	-
chr11	66779260	66779261	A00252:305:HG52NDSX5:1:1114:24813:29215/1	60	-
chr11	66786105	66786106	A00252:305:HG52NDSX5:1:1223:23529:18004/1	60	+
chr11	66803899	66803900	A00252:305:HG52NDSX5:1:1511:8223:6746/1	60	+
chr11	67138369	67138370	A00252:305:HG52NDSX5:1:1615:13910:18537/1	60	+
chr11	67140742	67140743	A00252:305:HG52NDSX5:1:1403:24668:36761/1	60	+
chr11	67142693	67142694	A00252:305:HG52NDSX5:1:2270:5077:23876/1	60	+
chr11	67144481	67144482	A00252:305:HG52NDSX5:2:1342:5520:18599/1	60	-
chr11	67146467	67146468	A00252:305:HG52NDSX5:1:2533:11017:8923/1	60	-
chr11	67155509	67155510	A00252:305:HG52NDSX5:1:2113:22381:30577	60	-
chr11	67159544	67159545	A00252:305:HG52NDSX5:2:2366:9227:14998	60	-
chr11	67163372	67163373	A00252:305:HG52NDSX5:1:1270:6144:5431/1	60	+
chr11	67167449	67167450	A00252:305:HG52NDSX5:3:1361:6885:1986	60	+
chr11	67169194	67169195	A00252:305:HG52NDSX5:1:1570:10059:21042/1	60	-
chr11	67172639	67172640	A00252:305:HG52NDSX5:4:1577:18855:31109	60	+
chr11	67178728	67178729	A00252:305:HG52NDSX5:3:2172:8097:20431	60	-
chr11	67178910	67178911	A00252:305:HG52NDSX5:1:1215:16369:36793/1	60	-
chr11	67180543	67180544	A00252:305:HG52NDSX5:1:1575:12454:15013/1	60	-
chr11	67189301	67189302	A00252:305:HG52NDSX5:1:1161:14335:18928/1	60	+
chr11	67202693	67202694	A00252:305:HG52NDSX5:2:1656:30129:8015	60	+
chr11	67203312	67203313	A00252:305:HG52NDSX5:1:1176:3748:11522/1	60	-
chr11	67207182	67207183	A00252:305:HG52NDSX5:1:1475:21694:11882/1	60	+
chr11	67208495	67208496	A00252:305:HG52NDSX5:1:1530:1118:4773/1	60	-
chr11	67212488	67212489	A00252:305:HG52NDSX5:2:2669:21106:16752	60	-
chr11	67226989	67226990	A00252:305:HG52NDSX5:1:1515:14787:14638/1	60	+
chr11	67233948	67233949	A00252:305:HG52NDSX5:1:1250:15573:7012/1	60	+
chr11	67236272	67236273	A00252:305:HG52NDSX5:1:1151:25274:25661/1	60	+
chr11	67244437	67244438	A00252:305:HG52NDSX5:1:1502:6225:15405/1	60	-
chr11	67273907	67273908	A00252:305:HG52NDSX5:1:1139:17056:18067/1	60	-
chr11	67274048	67274049	A00252:305:HG52NDSX5:3:2304:10276:25113	60	+
chr11	67293986	67293987	A00252:305:HG52NDSX5:2:1535:4282:20275	60	-
chr11	67294933	67294934	A00252:305:HG52NDSX5:1:2306:30698:29105/1	60	-
chr11	67363387	67363388	A00252:305:HG52NDSX5:4:2322:20889:21543	60	-
chr11	67407554	67407555	A00252:305:HG52NDSX5:1:2338:18403:1204/1	60	+
chr11	67426273	67426274	A00252:305:HG52NDSX5:1:2564:15040:34522/1	60	-
chr11	67681353	67681354	A00252:305:HG52NDSX5:1:1169:9869:13510/1	60	+
chr11	68084849	68084850	A00252:305:HG52NDSX5:1:1604:15085:14497/1	60	+
chr11	68089123	68089124	A00252:305:HG52NDSX5:4:2134:4652:23359	60	+
chr11	68091916	68091917	A00252:305:HG52NDSX5:1:1567:6470:3583/1	60	-
chr11	68092212	68092213	A00252:305:HG52NDSX5:1:1235:17273:23797/1	60	+
chr11	68092340	68092341	A00252:305:HG52NDSX5:2:1175:15600:26569	60	-
chr11	68093324	68093325	A00252:305:HG52NDSX5:1:2275:27064:33270/1	60	+
chr11	68104147	68104148	A00252:305:HG52NDSX5:1:1221:7048:29387/1	60	+
chr11	68175549	68175550	A00252:305:HG52NDSX5:1:2116:26594:36182	60	-
chr11	68179496	68179497	A00252:305:HG52NDSX5:1:2264:11125:28275	60	-
chr11	68460133	68460134	A00252:305:HG52NDSX5:1:1159:28917:27211/1	60	+
chr11	68460134	68460135	A00252:305:HG52NDSX5:2:2113:9715:20259	60	+
chr11	68491241	68491242	A00252:305:HG52NDSX5:1:1178:12933:23140/1	60	+
chr11	68517767	68517768	A00252:305:HG52NDSX5:2:1653:32723:4304	60	-
chr11	68517768	68517769	A00252:305:HG52NDSX5:3:1228:15637:3458	60	-
chr11	68519788	68519789	A00252:305:HG52NDSX5:1:1363:5014:35008/1	60	+
chr11	68533328	68533329	A00252:305:HG52NDSX5:1:1122:8079:15139/1	60	+
chr11	68560683	68560684	A00252:305:HG52NDSX5:1:2337:30101:31861/1	60	+
chr11	68921427	68921428	A00252:305:HG52NDSX5:1:1543:20356:31579/1	60	+
chr11	69671705	69671706	A00252:305:HG52NDSX5:4:2534:13132:22514	60	-
chr11	69781861	69781862	A00252:305:HG52NDSX5:1:1648:29957:24064/1	60	-
chr11	70296990	70296991	A00252:305:HG52NDSX5:1:1514:15302:6950	60	+
chr11	71493438	71493439	A00252:305:HG52NDSX5:2:1175:4372:23531/1	60	-
chr11	71959033	71959034	A00252:305:HG52NDSX5:1:1106:24117:36839/1	60	+
chr11	71975117	71975118	A00252:305:HG52NDSX5:1:1265:16794:18803/1	60	+
chr11	72032581	72032582	A00252:305:HG52NDSX5:2:1420:10077:26271/1	60	+
chr11	72060839	72060840	A00252:305:HG52NDSX5:1:1237:6741:30984/1	60	-
chr11	72312608	72312609	A00252:305:HG52NDSX5:1:1432:5801:18521	60	-
chr11	72791985	72791986	A00252:305:HG52NDSX5:3:1507:1253:9017	60	+
chr11	72898208	72898209	A00252:305:HG52NDSX5:1:2640:29559:8970/1	60	-
chr11	72914261	72914262	A00252:305:HG52NDSX5:1:1145:16966:4100/1	60	+
chr11	72914262	72914263	A00252:305:HG52NDSX5:2:2650:29306:9972	60	+
chr11	72989915	72989916	A00252:305:HG52NDSX5:1:1474:12454:16360/1	60	+
chr11	73002657	73002658	A00252:305:HG52NDSX5:3:2241:20799:24737	60	-
chr11	73019187	73019188	A00252:305:HG52NDSX5:1:1510:9869:10848/1	60	+
chr11	73039931	73039932	A00252:305:HG52NDSX5:1:1159:18936:16877/1	60	-
chr11	73052605	73052606	A00252:305:HG52NDSX5:1:1515:19262:4507/1	60	+
chr11	73073156	73073157	A00252:305:HG52NDSX5:1:1102:11921:9925/1	60	+
chr11	73089297	73089298	A00252:305:HG52NDSX5:1:1170:17201:4758/1	60	-
chr11	73469823	73469824	A00252:305:HG52NDSX5:1:2427:30563:32471/1	60	-
chr11	73517015	73517016	A00252:305:HG52NDSX5:1:1307:3902:8531/1	60	+
chr11	73517016	73517017	A00252:305:HG52NDSX5:2:1460:5547:10786/1	60	+
chr11	73541842	73541843	A00252:305:HG52NDSX5:2:1439:5719:16000	60	-
chr11	73748777	73748778	A00252:305:HG52NDSX5:1:1110:17571:26381	60	-
chr11	73931372	73931373	A00252:305:HG52NDSX5:1:1525:7627:8813/1	60	+
chr11	74081281	74081282	A00252:305:HG52NDSX5:1:1201:10990:28385	60	-
chr11	74091079	74091080	A00252:305:HG52NDSX5:1:2274:9200:11287	60	-
chr11	74227930	74227931	A00252:305:HG52NDSX5:3:1167:13395:9909	60	-
chr11	74337772	74337773	A00252:305:HG52NDSX5:1:2109:20663:22185/1	60	+
chr11	74372079	74372080	A00252:305:HG52NDSX5:2:1450:26639:20322/1	60	-
chr11	74391540	74391541	A00252:305:HG52NDSX5:1:1127:17011:10191/1	60	+
chr11	74624402	74624403	A00252:305:HG52NDSX5:1:2170:6488:10379/1	60	-
chr11	74794171	74794172	A00252:305:HG52NDSX5:1:1161:11333:30483/1	60	+
chr11	74949970	74949971	A00252:305:HG52NDSX5:2:2555:8413:33755	60	+
chr11	74953310	74953311	A00252:305:HG52NDSX5:4:2238:9932:30561	60	-
chr11	77445912	77445913	A00252:305:HG52NDSX5:1:1423:16975:16454/1	60	-
chr11	77664281	77664282	A00252:305:HG52NDSX5:1:1144:28049:21418	60	-
chr11	77786063	77786064	A00252:305:HG52NDSX5:1:1143:16324:14606/1	60	+
chr11	77787189	77787190	A00252:305:HG52NDSX5:1:1131:24985:11600/1	60	+
chr11	78296588	78296589	A00252:305:HG52NDSX5:1:1113:9299:20228/1	60	-
chr11	78388533	78388534	A00252:305:HG52NDSX5:3:1150:23891:8954	60	-
chr11	78444487	78444488	A00252:305:HG52NDSX5:3:1301:24496:30921	60	-
chr11	79564249	79564250	A00252:305:HG52NDSX5:1:2669:4137:21715/1	60	+
chr11	79564252	79564253	A00252:305:HG52NDSX5:3:1416:27977:35008	60	+
chr11	81131568	81131569	A00252:305:HG52NDSX5:1:1543:12590:21605/1	60	+
chr11	81704090	81704091	A00252:305:HG52NDSX5:3:2334:10746:25551	60	+
chr11	82039381	82039382	A00252:305:HG52NDSX5:2:1152:1488:9893/1	60	+
chr11	85328962	85328963	A00252:305:HG52NDSX5:2:1331:15709:5776/1	60	-
chr11	85661706	85661707	A00252:305:HG52NDSX5:1:1241:5629:2221/1	60	-
chr11	85731581	85731582	A00252:305:HG52NDSX5:1:1251:24768:24533/1	60	-
chr11	86265885	86265886	A00252:305:HG52NDSX5:1:2403:20591:3677	60	-
chr11	87041970	87041971	A00252:305:HG52NDSX5:1:2558:7889:3756	60	-
chr11	87077717	87077718	A00252:305:HG52NDSX5:3:2609:14516:12727	60	-
chr11	87100896	87100897	A00252:305:HG52NDSX5:2:1133:11785:20149/1	60	-
chr11	87156940	87156941	A00252:305:HG52NDSX5:1:1402:25961:29888	60	-
chr11	87160115	87160116	A00252:305:HG52NDSX5:1:1329:28872:34679	60	-
chr11	87204577	87204578	A00252:305:HG52NDSX5:1:1648:12997:27289/1	60	-
chr11	88658855	88658856	A00252:305:HG52NDSX5:2:1104:31593:10770	60	-
chr11	88887296	88887297	A00252:305:HG52NDSX5:2:1502:4390:27132/1	60	+
chr11	89330527	89330528	A00252:305:HG52NDSX5:4:1326:2338:18474	60	-
chr11	89415459	89415460	A00252:305:HG52NDSX5:3:1676:16830:22091	60	-
chr11	90092783	90092784	A00252:305:HG52NDSX5:1:2414:7328:13463/1	60	+
chr11	90312999	90313000	A00252:305:HG52NDSX5:1:1375:16559:7717/1	60	-
chr11	90584184	90584185	A00252:305:HG52NDSX5:1:1160:11062:31046/1	60	-
chr11	90836016	90836017	A00252:305:HG52NDSX5:4:2255:18276:18928	60	-
chr11	90875602	90875603	A00252:305:HG52NDSX5:1:1312:16694:2440/1	60	+
chr11	90875604	90875605	A00252:305:HG52NDSX5:2:2422:3097:18662	60	+
chr11	93055483	93055484	A00252:305:HG52NDSX5:1:2535:31150:11475	60	-
chr11	93071827	93071828	A00252:305:HG52NDSX5:2:2114:23158:9126/1	60	+
chr11	93071828	93071829	A00252:305:HG52NDSX5:1:1226:28881:16783/1	60	+
chr11	93404964	93404965	A00252:305:HG52NDSX5:1:1219:14371:23782/1	60	+
chr11	93740485	93740486	A00252:305:HG52NDSX5:2:2612:19651:26569/1	60	+
chr11	93743397	93743398	A00252:305:HG52NDSX5:2:1308:23665:7529/1	60	+
chr11	93746806	93746807	A00252:305:HG52NDSX5:2:1326:6976:25629/1	60	+
chr11	93801070	93801071	A00252:305:HG52NDSX5:2:1368:8992:1219	60	+
chr11	93812076	93812077	A00252:305:HG52NDSX5:1:1161:28131:33583/1	60	+
chr11	93845607	93845608	A00252:305:HG52NDSX5:1:1626:32976:8187	60	+
chr11	93877017	93877018	A00252:305:HG52NDSX5:1:2164:10493:12461/1	60	-
chr11	94420841	94420842	A00252:305:HG52NDSX5:3:1609:25292:2174	60	-
chr11	94463706	94463707	A00252:305:HG52NDSX5:1:1259:15176:19445	60	-
chr11	94463708	94463709	A00252:305:HG52NDSX5:1:1169:12066:17065/1	60	-
chr11	94481735	94481736	A00252:305:HG52NDSX5:1:1105:16613:34084/1	60	+
chr11	94481736	94481737	A00252:305:HG52NDSX5:3:2447:16514:21699	60	+
chr11	94862974	94862975	A00252:305:HG52NDSX5:2:1125:13160:12665/1	60	-
chr11	95008422	95008423	A00252:305:HG52NDSX5:3:1121:27661:22780	60	+
chr11	95775768	95775769	A00252:305:HG52NDSX5:1:1676:1488:10989/1	60	-
chr11	95779505	95779506	A00252:305:HG52NDSX5:1:1111:7916:19930/1	60	-
chr11	95900959	95900960	A00252:305:HG52NDSX5:1:1115:11252:22232/1	60	+
chr11	95910804	95910805	A00252:305:HG52NDSX5:1:1504:16866:34334/1	60	-
chr11	96585425	96585426	A00252:305:HG52NDSX5:2:1317:26919:31861/1	60	+
chr11	98974248	98974249	A00252:305:HG52NDSX5:2:2141:13720:19429	60	+
chr11	99308226	99308227	A00252:305:HG52NDSX5:2:1577:3531:8954/1	60	-
chr11	99869808	99869809	A00252:305:HG52NDSX5:1:1258:9914:36385/1	60	+
chr11	100932656	100932657	A00252:305:HG52NDSX5:1:1123:4869:28526/1	60	+
chr11	100966677	100966678	A00252:305:HG52NDSX5:1:1540:25617:12007/1	60	-
chr11	100986894	100986895	A00252:305:HG52NDSX5:1:1112:14326:36385/1	60	+
chr11	101111760	101111761	A00252:305:HG52NDSX5:1:1402:4797:9706/1	60	+
chr11	101553372	101553373	A00252:305:HG52NDSX5:2:2338:5258:16172	60	+
chr11	102052606	102052607	A00252:305:HG52NDSX5:1:1112:25192:4069/1	60	+
chr11	102315294	102315295	A00252:305:HG52NDSX5:1:1518:25572:18349	60	+
chr11	102333242	102333243	A00252:305:HG52NDSX5:1:2150:19786:14278/1	60	-
chr11	103150604	103150605	A00252:305:HG52NDSX5:1:2638:10520:3302/1	60	+
chr11	103191624	103191625	A00252:305:HG52NDSX5:2:1305:18087:27524/1	60	+
chr11	103230394	103230395	A00252:305:HG52NDSX5:2:2315:21920:27367/1	60	+
chr11	104069677	104069678	A00252:305:HG52NDSX5:1:1423:9561:31548/1	60	-
chr11	104771385	104771386	A00252:305:HG52NDSX5:4:1320:25934:25488	60	-
chr11	104929754	104929755	A00252:305:HG52NDSX5:1:1608:17490:33035/1	60	+
chr11	105287617	105287618	A00252:305:HG52NDSX5:2:1223:21296:31140/1	60	+
chr11	105619760	105619761	A00252:305:HG52NDSX5:3:1102:13304:4147	60	+
chr11	105658136	105658137	A00252:305:HG52NDSX5:2:1248:32660:24142/1	60	+
chr11	105760044	105760045	A00252:305:HG52NDSX5:1:1458:20916:14137/1	60	+
chr11	105988959	105988960	A00252:305:HG52NDSX5:4:2652:25825:31031	60	+
chr11	106045958	106045959	A00252:305:HG52NDSX5:1:1163:18855:7811/1	60	-
chr11	106376654	106376655	A00252:305:HG52NDSX5:2:1245:1452:6856/1	60	+
chr11	106443549	106443550	A00252:305:HG52NDSX5:2:1117:19027:35164	60	-
chr11	106558895	106558896	A00252:305:HG52NDSX5:1:1161:20482:12477/1	60	-
chr11	106601610	106601611	A00252:305:HG52NDSX5:1:2227:26982:19476/1	60	+
chr11	106809978	106809979	A00252:305:HG52NDSX5:1:1620:21386:34366/1	60	-
chr11	107357968	107357969	A00252:305:HG52NDSX5:1:1139:21423:21151/1	60	-
chr11	107963005	107963006	A00252:305:HG52NDSX5:2:1334:24243:15264/1	60	-
chr11	108060384	108060385	A00252:305:HG52NDSX5:3:2162:20763:7294	60	-
chr11	108060385	108060386	A00252:305:HG52NDSX5:1:2117:14244:19961	60	-
chr11	108146880	108146881	A00252:305:HG52NDSX5:2:2444:25970:21605	60	-
chr11	108167064	108167065	A00252:305:HG52NDSX5:1:1144:13892:6136/1	60	-
chr11	108270513	108270514	A00252:305:HG52NDSX5:1:1239:16532:30592/1	60	+
chr11	108331945	108331946	A00252:305:HG52NDSX5:1:1615:23086:22686	60	+
chr11	108382161	108382162	A00252:305:HG52NDSX5:3:1268:16812:32800	60	-
chr11	108584880	108584881	A00252:305:HG52NDSX5:1:1132:20726:20509/1	60	+
chr11	108713835	108713836	A00252:305:HG52NDSX5:2:2457:28311:2801/1	60	-
chr11	108814326	108814327	A00252:305:HG52NDSX5:1:2119:26802:25614	60	-
chr11	108820222	108820223	A00252:305:HG52NDSX5:1:1352:19235:11913	60	+
chr11	108832893	108832894	A00252:305:HG52NDSX5:1:1177:24144:26647/1	60	+
chr11	108832894	108832895	A00252:305:HG52NDSX5:4:2277:5050:6324	60	+
chr11	108874577	108874578	A00252:305:HG52NDSX5:2:1457:29460:10144	60	-
chr11	108900869	108900870	A00252:305:HG52NDSX5:1:2159:24189:10755	60	-
chr11	109297756	109297757	A00252:305:HG52NDSX5:3:2264:13729:21386	60	-
chr11	109358700	109358701	A00252:305:HG52NDSX5:1:1308:17707:14340/1	60	+
chr11	109573609	109573610	A00252:305:HG52NDSX5:1:1520:16233:28917/1	60	+
chr11	109730785	109730786	A00252:305:HG52NDSX5:1:1322:15194:12430/1	60	-
chr11	110210337	110210338	A00252:305:HG52NDSX5:3:1514:20130:4570	60	-
chr11	110852626	110852627	A00252:305:HG52NDSX5:2:2346:12002:4867/1	60	-
chr11	111653320	111653321	A00252:305:HG52NDSX5:2:1227:26973:33019/1	60	+
chr11	111719013	111719014	A00252:305:HG52NDSX5:3:2338:19985:35383	60	+
chr11	111741656	111741657	A00252:305:HG52NDSX5:1:1443:28999:22310/1	60	+
chr11	111846298	111846299	A00252:305:HG52NDSX5:2:1441:31051:36980	60	-
chr11	111990403	111990404	A00252:305:HG52NDSX5:3:2677:15302:6543	60	-
chr11	114165818	114165819	A00252:305:HG52NDSX5:3:1236:30707:18693	60	+
chr11	114428602	114428603	A00252:305:HG52NDSX5:1:2238:11153:12101/1	60	-
chr11	114457712	114457713	A00252:305:HG52NDSX5:1:1349:19000:28322/1	60	+
chr11	114458782	114458783	A00252:305:HG52NDSX5:1:1243:19226:36448	60	-
chr11	116892393	116892394	A00252:305:HG52NDSX5:1:1422:24316:10473/1	60	-
chr11	116915843	116915844	A00252:305:HG52NDSX5:1:2430:29387:5635/1	60	-
chr11	116958914	116958915	A00252:305:HG52NDSX5:1:1345:7916:10316	60	-
chr11	117036071	117036072	A00252:305:HG52NDSX5:1:1222:17318:17832/1	60	-
chr11	117259201	117259202	A00252:305:HG52NDSX5:2:1242:15501:25864	60	-
chr11	117707563	117707564	A00252:305:HG52NDSX5:2:2317:24985:14199	60	-
chr11	118029031	118029032	A00252:305:HG52NDSX5:2:2550:5141:18944/1	60	+
chr11	118364232	118364233	A00252:305:HG52NDSX5:3:1421:8504:17816	60	+
chr11	118397392	118397393	A00252:305:HG52NDSX5:1:2227:19488:17801/1	60	-
chr11	118466426	118466427	A00252:305:HG52NDSX5:1:1222:27543:32440/1	60	+
chr11	118577889	118577890	A00252:305:HG52NDSX5:1:1257:7437:4445/1	60	-
chr11	118763635	118763636	A00252:305:HG52NDSX5:4:1271:1262:21997	60	-
chr11	118780314	118780315	A00252:305:HG52NDSX5:1:2655:2329:34741	60	-
chr11	118938349	118938350	A00252:305:HG52NDSX5:1:1612:6415:34992/1	60	-
chr11	119001040	119001041	A00252:305:HG52NDSX5:2:2465:13431:18490/1	60	-
chr11	119221276	119221277	A00252:305:HG52NDSX5:1:2241:15329:11193/1	60	+
chr11	119243534	119243535	A00252:305:HG52NDSX5:1:1217:11062:19867/1	60	+
chr11	119248074	119248075	A00252:305:HG52NDSX5:1:1358:4562:8046/1	60	+
chr11	119251190	119251191	A00252:305:HG52NDSX5:1:1170:23601:29904/1	60	-
chr11	119277056	119277057	A00252:305:HG52NDSX5:2:1618:26169:21887/1	60	+
chr11	119442902	119442903	A00252:305:HG52NDSX5:3:2212:29378:7968	60	-
chr11	120037297	120037298	A00252:305:HG52NDSX5:3:2608:4010:30733	60	-
chr11	121048610	121048611	A00252:305:HG52NDSX5:1:1135:25319:12555/1	60	+
chr11	121048612	121048613	A00252:305:HG52NDSX5:4:1669:31647:7357	60	+
chr11	121052463	121052464	A00252:305:HG52NDSX5:1:1149:4625:31015/1	60	+
chr11	122227611	122227612	A00252:305:HG52NDSX5:4:2469:7545:2440	60	+
chr11	122559957	122559958	A00252:305:HG52NDSX5:1:1467:26883:11631/1	60	+
chr11	122691021	122691022	A00252:305:HG52NDSX5:1:2210:10556:20181/1	60	+
chr11	122691022	122691023	A00252:305:HG52NDSX5:1:1226:3405:18537/1	60	+
chr11	122737555	122737556	A00252:305:HG52NDSX5:1:1162:9534:23578/1	60	-
chr11	122755917	122755918	A00252:305:HG52NDSX5:1:1317:23547:20102/1	60	-
chr11	123172031	123172032	A00252:305:HG52NDSX5:1:1303:6280:8015	60	-
chr11	124520040	124520041	A00252:305:HG52NDSX5:1:2165:4788:24878/1	60	-
chr11	124705239	124705240	A00252:305:HG52NDSX5:3:1114:25446:34131/1	60	-
chr11	124971288	124971289	A00252:305:HG52NDSX5:1:1178:22742:14231/1	60	-
chr11	125105989	125105990	A00252:305:HG52NDSX5:1:1511:14787:14888/1	60	+
chr11	125838865	125838866	A00252:305:HG52NDSX5:1:1141:3260:17127/1	60	+
chr11	125895961	125895962	A00252:305:HG52NDSX5:3:2636:6668:8938	60	+
chr11	126390762	126390763	A00252:305:HG52NDSX5:3:1530:29333:9392	60	+
chr11	126390763	126390764	A00252:305:HG52NDSX5:1:1114:19859:20071/1	60	+
chr11	126390765	126390766	A00252:305:HG52NDSX5:1:2429:17490:25457	60	+
chr11	128275910	128275911	A00252:305:HG52NDSX5:1:1305:13575:2331/1	60	+
chr11	128349017	128349018	A00252:305:HG52NDSX5:2:1673:4010:32424/1	60	+
chr11	128492082	128492083	A00252:305:HG52NDSX5:1:1143:27362:34569	60	-
chr11	128492833	128492834	A00252:305:HG52NDSX5:1:1174:13404:27837/1	60	+
chr11	128773289	128773290	A00252:305:HG52NDSX5:2:2242:23258:4539	60	+
chr11	129020408	129020409	A00252:305:HG52NDSX5:2:1358:19868:1141	60	-
chr11	129025091	129025092	A00252:305:HG52NDSX5:1:1445:11125:29089/1	60	+
chr11	129863450	129863451	A00252:305:HG52NDSX5:1:1627:18792:23140/1	60	+
chr11	130120988	130120989	A00252:305:HG52NDSX5:2:2430:4074:21010	60	-
chr11	130225263	130225264	A00252:305:HG52NDSX5:2:1139:32922:11694/1	60	+
chr11	130230523	130230524	A00252:305:HG52NDSX5:1:1374:1805:6840/1	60	-
chr11	130230525	130230526	A00252:305:HG52NDSX5:2:2277:23457:6543	60	-
chr11	131714283	131714284	A00252:305:HG52NDSX5:1:2443:21594:12493/1	60	-
chr11	133538400	133538401	A00252:305:HG52NDSX5:1:2120:12445:29810	60	+
chr11	133785858	133785859	A00252:305:HG52NDSX5:1:1234:18945:8813	60	-
chr12	287391	287392	A00252:305:HG52NDSX5:3:1652:3016:12352	60	+
chr12	306397	306398	A00252:305:HG52NDSX5:2:1346:16468:2080	60	-
chr12	312886	312887	A00252:305:HG52NDSX5:1:2314:19533:18505/1	60	+
chr12	316569	316570	A00252:305:HG52NDSX5:1:1140:6922:13792/1	60	+
chr12	327449	327450	A00252:305:HG52NDSX5:1:1364:24551:26005	60	-
chr12	341134	341135	A00252:305:HG52NDSX5:1:1211:16957:2769/1	60	+
chr12	361061	361062	A00252:305:HG52NDSX5:4:2111:17770:36965	60	-
chr12	724372	724373	A00252:305:HG52NDSX5:1:1112:16188:10708/1	60	-
chr12	772157	772158	A00252:305:HG52NDSX5:2:2127:30599:9768/1	60	-
chr12	781457	781458	A00252:305:HG52NDSX5:1:1429:8495:34522/1	60	+
chr12	782079	782080	A00252:305:HG52NDSX5:1:2435:6162:8312	60	-
chr12	793098	793099	A00252:305:HG52NDSX5:1:1109:1678:33176/1	60	-
chr12	796520	796521	A00252:305:HG52NDSX5:3:2321:13557:24126	60	-
chr12	803136	803137	A00252:305:HG52NDSX5:2:1625:24632:12618	60	-
chr12	805816	805817	A00252:305:HG52NDSX5:2:1630:1398:34475/1	60	+
chr12	863830	863831	A00252:305:HG52NDSX5:2:1556:11207:26976	60	-
chr12	870019	870020	A00252:305:HG52NDSX5:1:2231:16875:3161/1	60	-
chr12	1033283	1033284	A00252:305:HG52NDSX5:4:2471:31286:26929	60	-
chr12	1045892	1045893	A00252:305:HG52NDSX5:2:2648:20184:36511	60	-
chr12	1071768	1071769	A00252:305:HG52NDSX5:1:1339:10710:22983/1	60	-
chr12	1159840	1159841	A00252:305:HG52NDSX5:4:1427:13187:1407	60	-
chr12	1181528	1181529	A00252:305:HG52NDSX5:1:2231:5665:2378/1	60	-
chr12	1207291	1207292	A00252:305:HG52NDSX5:3:1549:29107:21120	60	+
chr12	1285291	1285292	A00252:305:HG52NDSX5:4:2271:8910:33332	60	-
chr12	1318682	1318683	A00252:305:HG52NDSX5:1:1248:13729:3818/1	60	-
chr12	1407082	1407083	A00252:305:HG52NDSX5:1:1228:10710:35227/1	60	+
chr12	1452426	1452427	A00252:305:HG52NDSX5:1:1218:6271:31767/1	60	+
chr12	1753645	1753646	A00252:305:HG52NDSX5:2:1534:15555:12806/1	60	+
chr12	1771849	1771850	A00252:305:HG52NDSX5:2:1127:1090:22138/1	60	-
chr12	1772052	1772053	A00252:305:HG52NDSX5:1:1145:15338:17566/1	60	-
chr12	1781725	1781726	A00252:305:HG52NDSX5:1:1131:12156:6261/1	60	-
chr12	2410534	2410535	A00252:305:HG52NDSX5:2:1129:5927:28197	60	+
chr12	2410535	2410536	A00252:305:HG52NDSX5:1:1101:27145:35258/1	60	+
chr12	2410538	2410539	A00252:305:HG52NDSX5:1:2221:27380:10708	60	+
chr12	2887120	2887121	A00252:305:HG52NDSX5:1:1114:3784:26334/1	60	+
chr12	4171302	4171303	A00252:305:HG52NDSX5:1:1371:6605:19727/1	60	+
chr12	4324460	4324461	A00252:305:HG52NDSX5:1:1410:13476:24768/1	60	+
chr12	4516270	4516271	A00252:305:HG52NDSX5:4:2218:19660:2816	60	-
chr12	4523162	4523163	A00252:305:HG52NDSX5:1:1418:17680:6089/1	60	-
chr12	4549510	4549511	A00252:305:HG52NDSX5:1:2559:1696:9502/1	60	-
chr12	4553441	4553442	A00252:305:HG52NDSX5:1:2237:10221:11334/1	60	-
chr12	5523963	5523964	A00252:305:HG52NDSX5:1:1159:1280:27727/1	60	+
chr12	5766551	5766552	A00252:305:HG52NDSX5:3:2556:15890:19867	60	+
chr12	6007406	6007407	A00252:305:HG52NDSX5:1:1302:13232:24533/1	60	+
chr12	6230105	6230106	A00252:305:HG52NDSX5:1:1168:9462:20102/1	60	-
chr12	6447704	6447705	A00252:305:HG52NDSX5:1:2317:17173:6934/1	60	-
chr12	6505035	6505036	A00252:305:HG52NDSX5:1:2205:16613:28103/1	60	+
chr12	6593515	6593516	A00252:305:HG52NDSX5:2:2443:4499:18270/1	60	+
chr12	6595298	6595299	A00252:305:HG52NDSX5:3:2259:24768:21715	60	-
chr12	6603950	6603951	A00252:305:HG52NDSX5:3:1602:27633:13620	60	+
chr12	6650000	6650001	A00252:305:HG52NDSX5:1:1101:19614:31297/1	60	-
chr12	6660288	6660289	A00252:305:HG52NDSX5:1:1222:25238:35681/1	60	-
chr12	6670226	6670227	A00252:305:HG52NDSX5:1:1458:9914:35916/1	60	+
chr12	6785053	6785054	A00252:305:HG52NDSX5:1:1147:13376:29575/1	60	+
chr12	6796239	6796240	A00252:305:HG52NDSX5:1:1525:14678:3302	60	-
chr12	6798142	6798143	A00252:305:HG52NDSX5:1:1348:1181:28714	60	-
chr12	6802528	6802529	A00252:305:HG52NDSX5:2:1519:15718:18004/1	60	+
chr12	6808746	6808747	A00252:305:HG52NDSX5:1:2410:15501:27743/1	60	+
[truncated: 8,358 more rows]
