# Supplementary material for: HIV-1 capsid stability enables inositol phosphate-independent infection of target cells and promotes integration into genes
Source: PLoS Pathog. 2023 Jun 2;19(6):e1011423. doi: 10.1371/journal.ppat.1011423 (PMC10266667; doi:10.1371/journal.ppat.1011423)
Supplement: S3 Data — (TAR.GZ) [file ppat.1011423.s014.tar.gz › IPPK_KO/CA_WT/Unique_hg38_integration_sites/6884-GS-8.bed]

chr1	702365	702366	A00758:224:HLY2FDSX2:3:1343:32877:15092/1	60	+
chr1	783730	783731	A00758:224:HLY2FDSX2:3:2643:7437:23923	60	-
chr1	813287	813288	A00758:224:HLY2FDSX2:3:1176:1651:18912/1	60	+
chr1	836123	836124	A00758:224:HLY2FDSX2:3:1223:23393:25160/1	60	+
chr1	837007	837008	A00758:219:HLTGFDSX2:1:2611:2284:32409	60	-
chr1	841450	841451	A00758:224:HLY2FDSX2:3:1137:2293:12947/1	60	-
chr1	852662	852663	A00758:224:HLY2FDSX2:3:1154:25934:32127/1	60	+
chr1	1095725	1095726	A00758:224:HLY2FDSX2:3:1217:7609:14199/1	60	+
chr1	1099457	1099458	A00758:224:HLY2FDSX2:4:2457:31141:10457/1	60	-
chr1	1102136	1102137	A00758:224:HLY2FDSX2:3:1601:18539:19038/1	60	+
chr1	1103401	1103402	A00758:224:HLY2FDSX2:3:1557:18936:30060/1	60	-
chr1	1105776	1105777	A00758:224:HLY2FDSX2:4:2267:28429:20666/1	60	-
chr1	1174881	1174882	A00758:224:HLY2FDSX2:3:2174:15890:32581	60	-
chr1	1222151	1222152	A00758:224:HLY2FDSX2:3:1217:13331:7044/1	60	-
chr1	1263635	1263636	A00758:224:HLY2FDSX2:3:1332:17237:35634/1	60	+
chr1	1265868	1265869	A00758:224:HLY2FDSX2:3:1256:23728:2660/1	60	+
chr1	1266185	1266186	A00758:224:HLY2FDSX2:3:2539:12915:24768	60	+
chr1	1266245	1266246	A00758:224:HLY2FDSX2:4:2452:15284:17660/1	60	+
chr1	1267951	1267952	A00758:224:HLY2FDSX2:3:1252:30960:32440/1	60	+
chr1	1268194	1268195	A00758:224:HLY2FDSX2:4:2616:8232:24298	60	-
chr1	1269422	1269423	A00758:224:HLY2FDSX2:3:2501:12255:17801	60	+
chr1	1272079	1272080	A00758:224:HLY2FDSX2:4:1660:3613:6652	60	-
chr1	1318373	1318374	A00758:224:HLY2FDSX2:3:1147:18385:31422	60	+
chr1	1318770	1318771	A00758:224:HLY2FDSX2:3:1157:7175:16047/1	60	+
chr1	1328924	1328925	A00758:224:HLY2FDSX2:3:1306:30463:18490/1	60	-
chr1	1391337	1391338	A00758:224:HLY2FDSX2:3:1172:21630:28620/1	60	+
chr1	1392018	1392019	A00758:224:HLY2FDSX2:4:2251:10872:33912/1	60	+
chr1	1392431	1392432	A00758:224:HLY2FDSX2:4:2172:11279:7592/1	60	+
chr1	1392590	1392591	A00758:224:HLY2FDSX2:4:2219:19443:11490/1	60	+
chr1	1394236	1394237	A00758:224:HLY2FDSX2:3:1267:26431:35618	60	+
chr1	1395153	1395154	A00758:224:HLY2FDSX2:3:1367:7500:36088/1	60	-
chr1	1395421	1395422	A00758:224:HLY2FDSX2:3:2322:14507:36605	60	+
chr1	1396986	1396987	A00758:224:HLY2FDSX2:3:1103:9552:1438	60	-
chr1	1402397	1402398	A00758:224:HLY2FDSX2:4:2358:16432:27414	60	-
chr1	1404345	1404346	A00758:224:HLY2FDSX2:3:1203:15320:21073/1	60	+
chr1	1405865	1405866	A00758:224:HLY2FDSX2:3:1254:9688:36025/1	60	-
chr1	1488569	1488570	A00758:224:HLY2FDSX2:3:1214:11767:34554/1	60	+
chr1	1521651	1521652	A00758:224:HLY2FDSX2:3:1309:19479:13369/1	60	-
chr1	1527950	1527951	A00758:224:HLY2FDSX2:3:1316:29658:22514	60	-
chr1	1565989	1565990	A00758:224:HLY2FDSX2:4:1544:5330:28917	60	+
chr1	1650580	1650581	A00758:224:HLY2FDSX2:3:1218:2275:34898	60	+
chr1	1651285	1651286	A00758:224:HLY2FDSX2:3:1430:19117:12493/1	60	+
chr1	1722060	1722061	A00758:224:HLY2FDSX2:4:2201:10149:26459/1	60	+
chr1	1799383	1799384	A00758:224:HLY2FDSX2:3:1157:20265:32299/1	60	+
chr1	1801572	1801573	A00758:224:HLY2FDSX2:3:1227:20482:2080/1	60	-
chr1	1816936	1816937	A00758:224:HLY2FDSX2:3:1663:12689:35869/1	60	+
chr1	1821902	1821903	A00758:224:HLY2FDSX2:3:2376:17571:3991	60	+
chr1	1824606	1824607	A00758:224:HLY2FDSX2:4:1411:20835:16877	60	-
chr1	1835096	1835097	A00758:224:HLY2FDSX2:4:2216:12771:21543/1	60	+
chr1	1848120	1848121	A00758:219:HLTGFDSX2:1:2564:21115:26569	60	-
chr1	1850619	1850620	A00758:224:HLY2FDSX2:3:1348:17255:7576/1	60	+
chr1	1859939	1859940	A00758:224:HLY2FDSX2:3:1101:31647:22326	60	-
chr1	1877567	1877568	A00758:224:HLY2FDSX2:3:1163:18810:5948/1	60	-
chr1	1877886	1877887	A00758:224:HLY2FDSX2:4:2504:16975:20588/1	60	-
chr1	2189724	2189725	A00758:224:HLY2FDSX2:3:1109:8540:36229/1	60	-
chr1	3353928	3353929	A00758:224:HLY2FDSX2:3:1133:20419:33066	60	+
chr1	3847871	3847872	A00758:224:HLY2FDSX2:3:2373:9796:28103	60	+
chr1	4300477	4300478	A00758:224:HLY2FDSX2:3:1449:15411:9455/1	60	+
chr1	6231001	6231002	A00758:224:HLY2FDSX2:4:2614:14733:20932	60	+
chr1	6872474	6872475	A00758:224:HLY2FDSX2:3:1317:29143:18584/1	60	-
chr1	7513752	7513753	A00758:224:HLY2FDSX2:4:2478:17924:3255	60	+
chr1	7968038	7968039	A00758:224:HLY2FDSX2:3:1201:28022:36526/1	60	-
chr1	8513207	8513208	A00758:224:HLY2FDSX2:3:1528:17300:27696/1	60	+
chr1	8563099	8563100	A00758:224:HLY2FDSX2:4:2444:14299:26162	60	+
chr1	8576269	8576270	A00758:224:HLY2FDSX2:3:2629:1298:2895	60	+
chr1	8584650	8584651	A00758:224:HLY2FDSX2:4:2453:11939:11772/1	60	+
chr1	8615682	8615683	A00758:224:HLY2FDSX2:4:2529:21206:29262/1	60	-
chr1	8642268	8642269	A00758:224:HLY2FDSX2:3:1410:26286:26506/1	60	-
chr1	8648129	8648130	A00758:224:HLY2FDSX2:3:1508:9724:3959/1	60	-
chr1	8687037	8687038	A00758:224:HLY2FDSX2:3:1207:1280:16986/1	60	+
chr1	9568631	9568632	A00758:224:HLY2FDSX2:3:1151:7392:24032	60	-
chr1	10236595	10236596	A00758:224:HLY2FDSX2:3:1619:22001:10942/1	60	+
chr1	11019090	11019091	A00758:224:HLY2FDSX2:3:1138:7030:18302	60	+
chr1	11026451	11026452	A00758:219:HLTGFDSX2:3:2437:9100:1752	60	+
chr1	11204310	11204311	A00758:224:HLY2FDSX2:4:1627:23077:28275	60	+
chr1	11431615	11431616	A00758:224:HLY2FDSX2:3:2460:19316:6856	60	+
chr1	12268559	12268560	A00758:224:HLY2FDSX2:3:1302:17987:32894/1	60	-
chr1	12324797	12324798	A00758:224:HLY2FDSX2:3:1377:18575:13401/1	60	-
chr1	12342465	12342466	A00758:224:HLY2FDSX2:4:1310:14479:27383	60	-
chr1	12350371	12350372	A00758:224:HLY2FDSX2:3:1144:30563:20979/1	60	+
chr1	12356957	12356958	A00758:224:HLY2FDSX2:3:1175:4137:23657/1	60	-
chr1	12359707	12359708	A00758:224:HLY2FDSX2:4:2538:6442:1407/1	60	-
chr1	12373229	12373230	A00758:224:HLY2FDSX2:4:2236:5801:27853/1	60	+
chr1	12497966	12497967	A00758:224:HLY2FDSX2:3:1218:26178:5619/1	60	+
chr1	12666469	12666470	A00758:224:HLY2FDSX2:3:1301:19596:7999/1	60	-
chr1	13550353	13550354	A00758:224:HLY2FDSX2:4:2234:11369:32550/1	60	-
chr1	14092232	14092233	A00758:224:HLY2FDSX2:3:1178:19343:3082/1	60	+
chr1	15425866	15425867	A00758:224:HLY2FDSX2:3:1139:8169:8437	60	+
chr1	15855951	15855952	A00758:224:HLY2FDSX2:4:1137:24704:7607	60	+
chr1	15870659	15870660	A00758:224:HLY2FDSX2:3:1270:23918:32456/1	60	+
chr1	15927946	15927947	A00758:224:HLY2FDSX2:4:2674:19027:5384/1	60	-
chr1	16290358	16290359	A00758:224:HLY2FDSX2:4:2577:1244:36025/1	60	-
chr1	16302199	16302200	A00758:224:HLY2FDSX2:3:1445:28836:7153/1	60	-
chr1	16461309	16461310	A00758:224:HLY2FDSX2:3:1207:10529:23954/1	60	-
chr1	16606706	16606707	A00758:224:HLY2FDSX2:3:1178:22697:34475/1	60	-
chr1	16991372	16991373	A00758:219:HLTGFDSX2:1:2203:16107:17237	60	-
chr1	18162954	18162955	A00758:224:HLY2FDSX2:3:1133:3766:22075/1	60	+
chr1	19098352	19098353	A00758:224:HLY2FDSX2:3:1251:30526:19225/1	60	+
chr1	19135966	19135967	A00758:224:HLY2FDSX2:4:2139:16170:24956/1	60	-
chr1	19163950	19163951	A00758:224:HLY2FDSX2:3:1557:27579:8108/1	60	+
chr1	19214517	19214518	A00758:224:HLY2FDSX2:3:1374:15058:17268/1	60	+
chr1	19229429	19229430	A00758:224:HLY2FDSX2:4:2512:16143:23030/1	60	-
chr1	19498019	19498020	A00758:224:HLY2FDSX2:3:2245:12057:12038	60	-
chr1	19620871	19620872	A00758:219:HLTGFDSX2:3:1456:29315:5384	60	-
chr1	19903008	19903009	A00758:224:HLY2FDSX2:4:1462:22290:32800	60	-
chr1	20746090	20746091	A00758:224:HLY2FDSX2:3:1571:14262:4961/1	60	-
chr1	20906085	20906086	A00758:224:HLY2FDSX2:3:1224:1732:26757/1	60	-
chr1	20974581	20974582	A00758:224:HLY2FDSX2:4:2376:14995:31626/1	60	+
chr1	20986170	20986171	A00758:224:HLY2FDSX2:4:1577:18114:32643	60	+
chr1	21000053	21000054	A00758:224:HLY2FDSX2:4:1475:4001:10394	60	-
chr1	21043776	21043777	A00758:224:HLY2FDSX2:3:2134:12066:10802	60	-
chr1	21044968	21044969	A00758:224:HLY2FDSX2:3:1340:16450:30295/1	60	-
chr1	21119314	21119315	A00758:224:HLY2FDSX2:4:2318:26069:12884/1	60	-
chr1	21132122	21132123	A00758:224:HLY2FDSX2:4:2368:15148:24659/1	60	-
chr1	21317669	21317670	A00758:224:HLY2FDSX2:4:2149:29396:9220/1	60	+
chr1	21467068	21467069	A00758:224:HLY2FDSX2:3:1246:21368:9752	60	-
chr1	21715315	21715316	A00758:224:HLY2FDSX2:4:2569:25310:2769/1	60	+
chr1	21717551	21717552	A00758:224:HLY2FDSX2:3:1447:31295:10535/1	60	+
chr1	22057129	22057130	A00758:224:HLY2FDSX2:3:1245:12861:21167/1	60	-
chr1	22084261	22084262	A00758:224:HLY2FDSX2:3:1633:25220:33677/1	60	-
chr1	22791734	22791735	A00758:224:HLY2FDSX2:4:2518:3432:4742	60	-
chr1	22926251	22926252	A00758:224:HLY2FDSX2:4:1311:26295:21574	60	+
chr1	23046594	23046595	A00758:224:HLY2FDSX2:3:1268:2501:27899/1	60	+
chr1	23055727	23055728	A00758:224:HLY2FDSX2:3:1221:28456:32268/1	60	+
chr1	23067195	23067196	A00758:224:HLY2FDSX2:3:1438:19515:14841/1	60	+
chr1	23079144	23079145	A00758:224:HLY2FDSX2:3:1240:11740:19163/1	60	+
chr1	23128522	23128523	A00758:224:HLY2FDSX2:3:1344:9950:3505/1	60	-
chr1	23152674	23152675	A00758:224:HLY2FDSX2:3:1120:16731:10050	60	-
chr1	23319876	23319877	A00758:224:HLY2FDSX2:3:2127:22761:3709	60	+
chr1	23340464	23340465	A00758:224:HLY2FDSX2:3:1629:21820:11350/1	60	-
chr1	23342340	23342341	A00758:219:HLTGFDSX2:1:2330:32560:14888	60	+
chr1	23708447	23708448	A00758:219:HLTGFDSX2:1:1133:32145:34147	60	-
chr1	23803164	23803165	A00758:224:HLY2FDSX2:4:2132:3703:35775	60	-
chr1	24431468	24431469	A00758:224:HLY2FDSX2:3:1106:30038:20948/1	60	+
chr1	25458078	25458079	A00758:224:HLY2FDSX2:3:1217:6931:26960/1	60	-
chr1	25476428	25476429	A00758:224:HLY2FDSX2:3:1438:30129:19977	60	-
chr1	26116650	26116651	A00758:224:HLY2FDSX2:3:1433:17598:17973/1	60	-
chr1	26124647	26124648	A00758:219:HLTGFDSX2:4:1476:2483:2378/1	60	-
chr1	26155758	26155759	A00758:224:HLY2FDSX2:3:1134:17282:11162/1	60	+
chr1	26242218	26242219	A00758:224:HLY2FDSX2:3:2155:11451:19852	60	+
chr1	26564768	26564769	A00758:224:HLY2FDSX2:3:1108:19388:29904/1	60	-
chr1	26568275	26568276	A00758:224:HLY2FDSX2:3:1144:30120:26005/1	60	+
chr1	26700159	26700160	A00758:224:HLY2FDSX2:3:1131:30779:1470/1	60	-
chr1	26706448	26706449	A00758:224:HLY2FDSX2:3:1105:19470:2456/1	60	+
chr1	26728316	26728317	A00758:224:HLY2FDSX2:3:1338:20374:17456/1	60	+
chr1	26766099	26766100	A00758:224:HLY2FDSX2:3:1304:25427:13056/1	60	-
chr1	27445739	27445740	A00758:224:HLY2FDSX2:3:1474:3748:29653/1	60	+
chr1	27478451	27478452	A00758:224:HLY2FDSX2:3:2629:13729:36041	60	-
chr1	27481960	27481961	A00758:219:HLTGFDSX2:2:2351:8693:22748	60	+
chr1	27485926	27485927	A00758:224:HLY2FDSX2:4:1420:1913:9126	60	+
chr1	27542791	27542792	A00758:224:HLY2FDSX2:3:1664:2718:19257	60	+
chr1	27785381	27785382	A00758:224:HLY2FDSX2:3:1364:28809:27993/1	60	-
chr1	27799633	27799634	A00758:224:HLY2FDSX2:3:1119:6451:22842/1	60	-
chr1	27817957	27817958	A00758:224:HLY2FDSX2:3:1160:5719:30686	60	+
chr1	27840994	27840995	A00758:224:HLY2FDSX2:4:2204:1958:27398/1	60	-
chr1	27896978	27896979	A00758:224:HLY2FDSX2:3:1437:32967:23265	60	+
chr1	28050782	28050783	A00758:224:HLY2FDSX2:3:1204:26603:23046/1	60	+
chr1	28058607	28058608	A00758:224:HLY2FDSX2:4:1371:17056:18443	60	-
chr1	28074337	28074338	A00758:224:HLY2FDSX2:4:1162:24288:6918	60	-
chr1	28077704	28077705	A00758:224:HLY2FDSX2:3:1666:4906:10207/1	60	+
chr1	28224054	28224055	A00758:224:HLY2FDSX2:4:2516:10221:16971	60	-
chr1	28275786	28275787	A00758:224:HLY2FDSX2:3:1322:17183:36918/1	60	+
chr1	28412924	28412925	A00758:224:HLY2FDSX2:3:1208:4661:32957/1	60	-
chr1	28415246	28415247	A00758:224:HLY2FDSX2:4:2173:17906:17910	60	-
chr1	28416310	28416311	A00758:224:HLY2FDSX2:3:2445:28772:35697	60	+
chr1	28416587	28416588	A00758:224:HLY2FDSX2:4:1617:28772:18192	60	+
chr1	28422995	28422996	A00758:224:HLY2FDSX2:4:1129:11297:10755	60	+
chr1	28470008	28470009	A00758:224:HLY2FDSX2:3:1445:18719:8609	60	+
chr1	28477365	28477366	A00758:224:HLY2FDSX2:3:1246:24849:15969/1	60	+
chr1	28486973	28486974	A00758:224:HLY2FDSX2:4:2609:19759:22561/1	60	+
chr1	28690320	28690321	A00758:224:HLY2FDSX2:3:1338:17842:23782/1	60	+
chr1	28852443	28852444	A00758:224:HLY2FDSX2:3:1275:19651:2143	60	+
chr1	28866235	28866236	A00758:224:HLY2FDSX2:3:1205:21477:23625/1	60	+
chr1	28990446	28990447	A00758:224:HLY2FDSX2:3:2376:1181:4288	60	+
chr1	29008466	29008467	A00758:224:HLY2FDSX2:3:1140:15067:12900/1	60	+
chr1	29035758	29035759	A00758:224:HLY2FDSX2:3:1634:24234:30937/1	60	-
chr1	29039627	29039628	A00758:224:HLY2FDSX2:3:1208:21576:17440/1	60	-
chr1	29056904	29056905	A00758:224:HLY2FDSX2:3:1351:29948:15154/1	60	+
chr1	29066054	29066055	A00758:224:HLY2FDSX2:3:1534:28022:19586/1	60	-
chr1	30940827	30940828	A00758:224:HLY2FDSX2:3:1507:21947:5744/1	60	+
chr1	30958050	30958051	A00758:224:HLY2FDSX2:4:2213:9073:3020/1	60	-
chr1	31005171	31005172	A00758:224:HLY2FDSX2:4:2173:19461:35790/1	60	-
chr1	31013635	31013636	A00758:224:HLY2FDSX2:3:1178:2926:33458/1	60	+
chr1	31030274	31030275	A00758:224:HLY2FDSX2:3:1411:2175:28275/1	60	+
chr1	31050570	31050571	A00758:224:HLY2FDSX2:4:2555:4616:20760/1	60	+
chr1	31284038	31284039	A00758:224:HLY2FDSX2:3:1531:6262:30405/1	60	-
chr1	31318308	31318309	A00758:224:HLY2FDSX2:3:1106:5168:7059/1	60	-
chr1	31484995	31484996	A00758:224:HLY2FDSX2:3:1235:20961:21386/1	60	+
chr1	31811869	31811870	A00758:224:HLY2FDSX2:3:1161:26115:22263/1	60	+
chr1	31915076	31915077	A00758:224:HLY2FDSX2:4:1139:31421:11318	60	+
chr1	31915928	31915929	A00758:224:HLY2FDSX2:3:1237:26657:6825/1	60	-
chr1	31916621	31916622	A00758:219:HLTGFDSX2:4:1511:3712:32690/1	60	+
chr1	31923646	31923647	A00758:224:HLY2FDSX2:3:2514:2709:26130	60	-
chr1	31924608	31924609	A00758:224:HLY2FDSX2:4:1346:23122:14074	60	-
chr1	31926895	31926896	A00758:224:HLY2FDSX2:3:1259:11812:6699/1	60	+
chr1	31927083	31927084	A00758:224:HLY2FDSX2:4:2315:17535:5963/1	60	-
chr1	32159806	32159807	A00758:224:HLY2FDSX2:3:1260:22706:23375	60	-
chr1	32216118	32216119	A00758:224:HLY2FDSX2:3:1151:4562:12900/1	60	+
chr1	32314302	32314303	A00758:224:HLY2FDSX2:4:2353:8006:35994/1	60	-
chr1	32546937	32546938	A00758:224:HLY2FDSX2:3:1334:1253:24173	60	+
chr1	32654656	32654657	A00758:219:HLTGFDSX2:1:2638:9959:27759	60	-
chr1	32656998	32656999	A00758:224:HLY2FDSX2:3:1363:2926:36620/1	60	-
chr1	32835476	32835477	A00758:224:HLY2FDSX2:3:1233:12111:17143	60	-
chr1	34163435	34163436	A00758:224:HLY2FDSX2:3:1151:14543:30843/1	60	+
chr1	35006578	35006579	A00758:224:HLY2FDSX2:3:1136:21187:15421/1	60	+
chr1	35021691	35021692	A00758:224:HLY2FDSX2:3:1112:7808:26537/1	60	+
chr1	35024292	35024293	A00758:224:HLY2FDSX2:4:2230:3504:10723/1	60	+
chr1	35101189	35101190	A00758:224:HLY2FDSX2:3:1142:16360:5055/1	60	+
chr1	35186012	35186013	A00758:224:HLY2FDSX2:4:2407:5855:2675/1	60	-
chr1	35188292	35188293	A00758:224:HLY2FDSX2:3:1269:27308:12430/1	60	-
chr1	35277647	35277648	A00758:224:HLY2FDSX2:3:1129:18629:21324/1	60	+
chr1	35339698	35339699	A00758:224:HLY2FDSX2:3:1252:31828:19257/1	60	-
chr1	35375116	35375117	A00758:224:HLY2FDSX2:3:2114:30418:3192	60	-
chr1	35383469	35383470	A00758:224:HLY2FDSX2:3:1260:12771:9518/1	60	+
chr1	35392337	35392338	A00758:224:HLY2FDSX2:3:1127:26738:4648/1	60	-
chr1	35476735	35476736	A00758:224:HLY2FDSX2:3:1512:6262:19977/1	60	+
chr1	35477445	35477446	A00758:224:HLY2FDSX2:3:2166:2718:20259	60	-
chr1	35629222	35629223	A00758:224:HLY2FDSX2:4:2508:19868:7122/1	60	-
chr1	35736268	35736269	A00758:224:HLY2FDSX2:3:2221:29116:33912	60	-
chr1	35840086	35840087	A00758:219:HLTGFDSX2:4:2541:2980:14325	60	-
chr1	35959868	35959869	A00758:224:HLY2FDSX2:3:2605:19397:17143	60	-
chr1	35961423	35961424	A00758:224:HLY2FDSX2:3:2421:23439:33692	60	+
chr1	35975236	35975237	A00758:224:HLY2FDSX2:4:2604:18620:17613/1	60	+
chr1	35979092	35979093	A00758:224:HLY2FDSX2:3:1218:11261:8594/1	60	-
chr1	35982437	35982438	A00758:224:HLY2FDSX2:3:1325:15085:12962/1	60	+
chr1	35995512	35995513	A00758:224:HLY2FDSX2:4:2470:25256:35086/1	60	+
chr1	36004274	36004275	A00758:224:HLY2FDSX2:4:1260:15329:34084	60	-
chr1	36254936	36254937	A00758:224:HLY2FDSX2:4:1355:20292:6417	60	+
chr1	37499966	37499967	A00758:224:HLY2FDSX2:3:2552:17553:7529	60	-
chr1	37695247	37695248	A00758:224:HLY2FDSX2:4:2461:21414:10895/1	60	-
chr1	37892000	37892001	A00758:224:HLY2FDSX2:3:1204:13883:11005	60	-
chr1	38237152	38237153	A00758:224:HLY2FDSX2:4:2340:6289:13322	60	-
chr1	38851267	38851268	A00758:224:HLY2FDSX2:3:1351:31928:34616/1	60	-
chr1	38857450	38857451	A00758:224:HLY2FDSX2:4:2344:27236:23296/1	60	+
chr1	39004822	39004823	A00758:224:HLY2FDSX2:3:1118:2437:30170/1	60	-
chr1	39007700	39007701	A00758:224:HLY2FDSX2:4:2660:6849:14231/1	60	+
chr1	39300565	39300566	A00758:224:HLY2FDSX2:4:2121:24894:13291/1	60	+
chr1	39336044	39336045	A00758:224:HLY2FDSX2:3:1110:31656:29825/1	60	-
chr1	39533984	39533985	A00758:224:HLY2FDSX2:3:1369:2356:33473/1	60	-
chr1	40042112	40042113	A00758:224:HLY2FDSX2:3:2633:23231:26349	60	+
chr1	40199544	40199545	A00758:224:HLY2FDSX2:4:2401:12454:18364/1	60	+
chr1	40218942	40218943	A00758:224:HLY2FDSX2:3:1335:19578:21872	60	-
chr1	40277235	40277236	A00758:224:HLY2FDSX2:3:2428:15673:7968	60	-
chr1	40418676	40418677	A00758:224:HLY2FDSX2:3:2158:3360:32800	60	+
chr1	40654627	40654628	A00758:224:HLY2FDSX2:3:1167:2754:12994	60	+
chr1	41080972	41080973	A00758:219:HLTGFDSX2:3:2613:25997:32205	60	+
chr1	41086264	41086265	A00758:224:HLY2FDSX2:3:1458:17662:17456	60	+
chr1	41086435	41086436	A00758:224:HLY2FDSX2:4:1366:15383:25504	60	-
chr1	41102456	41102457	A00758:224:HLY2FDSX2:3:1378:32868:7153/1	60	-
chr1	41202545	41202546	A00758:224:HLY2FDSX2:3:1236:8594:29058/1	60	+
chr1	41336895	41336896	A00758:224:HLY2FDSX2:3:1360:10746:31250/1	60	-
chr1	42179536	42179537	A00758:224:HLY2FDSX2:3:1427:30065:23312/1	60	-
chr1	42201988	42201989	A00758:219:HLTGFDSX2:3:2566:13440:11397	60	-
chr1	42269056	42269057	A00758:224:HLY2FDSX2:3:1212:9950:28181	60	-
chr1	42286263	42286264	A00758:224:HLY2FDSX2:4:2570:25229:4977	60	+
chr1	42946745	42946746	A00758:224:HLY2FDSX2:3:1278:20528:35289/1	60	-
chr1	43406234	43406235	A00758:224:HLY2FDSX2:4:1225:30047:20087	60	-
chr1	43416126	43416127	A00758:224:HLY2FDSX2:3:1201:26793:14951/1	60	+
chr1	43556000	43556001	A00758:224:HLY2FDSX2:3:1654:6551:16720/1	60	-
chr1	43630407	43630408	A00758:224:HLY2FDSX2:3:1253:20989:34992	60	-
chr1	43655085	43655086	A00758:224:HLY2FDSX2:3:1659:10411:9283/1	60	+
chr1	43671648	43671649	A00758:219:HLTGFDSX2:1:2363:21269:4633	60	+
chr1	43736579	43736580	A00758:219:HLTGFDSX2:1:1110:16360:32487	60	+
chr1	43751570	43751571	A00758:224:HLY2FDSX2:4:1207:8449:21355	60	+
chr1	43758210	43758211	A00758:224:HLY2FDSX2:4:2478:24632:33786/1	60	+
chr1	43827909	43827910	A00758:224:HLY2FDSX2:3:2328:27796:35227	60	-
chr1	44309223	44309224	A00758:224:HLY2FDSX2:4:2142:10502:31955/1	60	+
chr1	44753754	44753755	A00758:224:HLY2FDSX2:3:1313:32615:27414/1	60	+
chr1	44860243	44860244	A00758:224:HLY2FDSX2:4:2620:15139:34632/1	60	+
chr1	44866681	44866682	A00758:224:HLY2FDSX2:3:1177:19633:29481/1	60	+
chr1	44901398	44901399	A00758:224:HLY2FDSX2:3:1205:19669:32487/1	60	+
chr1	44960100	44960101	A00758:224:HLY2FDSX2:3:2175:28492:36839	60	+
chr1	44970700	44970701	A00758:224:HLY2FDSX2:4:2362:13033:18208/1	60	-
chr1	45405028	45405029	A00758:224:HLY2FDSX2:4:1568:1208:5431	60	-
chr1	45445243	45445244	A00758:224:HLY2FDSX2:3:1460:7211:32550	60	+
chr1	45466080	45466081	A00758:224:HLY2FDSX2:3:1228:1461:36338/1	60	+
chr1	45641603	45641604	A00758:224:HLY2FDSX2:3:1667:6334:14528	60	-
chr1	45665452	45665453	A00758:224:HLY2FDSX2:3:2218:28438:30671	60	-
chr1	45667294	45667295	A00758:224:HLY2FDSX2:3:1104:28989:2691/1	60	-
chr1	45681890	45681891	A00758:224:HLY2FDSX2:3:1276:32579:17174	60	+
chr1	45845165	45845166	A00758:224:HLY2FDSX2:3:1163:5584:26506/1	60	+
chr1	45887892	45887893	A00758:224:HLY2FDSX2:3:1657:9245:6292/1	60	+
chr1	45950591	45950592	A00758:224:HLY2FDSX2:3:1644:22073:20807/1	60	+
chr1	46075602	46075603	A00758:224:HLY2FDSX2:4:1209:8630:23234	60	-
chr1	46079615	46079616	A00758:224:HLY2FDSX2:3:1573:8576:19789/1	60	+
chr1	46091761	46091762	A00758:224:HLY2FDSX2:4:1448:19831:24846	60	-
chr1	46120558	46120559	A00758:224:HLY2FDSX2:3:1346:19262:36229/1	60	+
chr1	46707481	46707482	A00758:224:HLY2FDSX2:3:1506:20139:3114/1	60	-
chr1	47300305	47300306	A00758:224:HLY2FDSX2:4:2376:23945:13870/1	60	-
chr1	49066830	49066831	A00758:224:HLY2FDSX2:3:1228:27959:24674/1	60	+
chr1	51470218	51470219	A00758:224:HLY2FDSX2:4:1171:24894:30733	60	+
chr1	51821504	51821505	A00758:224:HLY2FDSX2:4:2171:31937:30029	60	+
chr1	52384523	52384524	A00758:224:HLY2FDSX2:3:1318:24795:16814/1	60	-
chr1	52483019	52483020	A00758:224:HLY2FDSX2:4:2275:8938:14591/1	60	-
chr1	52502285	52502286	A00758:224:HLY2FDSX2:4:2168:10149:7607/1	60	-
chr1	52550024	52550025	A00758:224:HLY2FDSX2:3:2421:9887:3991	60	-
chr1	52787966	52787967	A00758:224:HLY2FDSX2:3:1254:12680:10927/1	60	+
chr1	53247675	53247676	A00758:224:HLY2FDSX2:3:1520:12608:36730/1	60	+
chr1	53780964	53780965	A00758:224:HLY2FDSX2:3:1349:30834:20008/1	60	+
chr1	55093410	55093411	A00758:219:HLTGFDSX2:2:2448:6171:5259	60	-
chr1	58871068	58871069	A00758:224:HLY2FDSX2:3:1665:28203:34679/1	60	-
chr1	62235034	62235035	A00758:224:HLY2FDSX2:3:1357:12048:5603/1	60	-
chr1	62496931	62496932	A00758:224:HLY2FDSX2:3:1158:23032:30044/1	60	-
chr1	62501758	62501759	A00758:219:HLTGFDSX2:2:1345:10809:30138	60	-
chr1	62553015	62553016	A00758:224:HLY2FDSX2:4:2251:30671:27931/1	60	-
chr1	62592875	62592876	A00758:224:HLY2FDSX2:4:2213:24442:16517	60	-
chr1	62634208	62634209	A00758:224:HLY2FDSX2:3:1132:15402:4679/1	60	-
chr1	65638110	65638111	A00758:224:HLY2FDSX2:3:1144:21947:23406/1	60	-
chr1	66273704	66273705	A00758:224:HLY2FDSX2:3:1241:4083:36401/1	60	+
chr1	67117237	67117238	A00758:224:HLY2FDSX2:3:1376:14850:3380	60	-
chr1	67118525	67118526	A00758:224:HLY2FDSX2:3:1259:2275:23343/1	60	+
chr1	67263135	67263136	A00758:224:HLY2FDSX2:3:2430:16694:15248	60	+
chr1	67387625	67387626	A00758:224:HLY2FDSX2:4:1359:15582:14512	60	+
chr1	70234604	70234605	A00758:224:HLY2FDSX2:4:2517:23448:10755/1	60	+
chr1	70261514	70261515	A00758:224:HLY2FDSX2:3:1262:14479:35681/1	60	-
chr1	70423081	70423082	A00758:224:HLY2FDSX2:4:1267:31928:2832	60	-
chr1	71280770	71280771	A00758:224:HLY2FDSX2:3:2136:31241:15984	60	-
chr1	71496973	71496974	A00758:224:HLY2FDSX2:4:2267:23339:16767	60	-
chr1	71696091	71696092	A00758:219:HLTGFDSX2:3:2573:6885:9001	60	-
chr1	71779706	71779707	A00758:224:HLY2FDSX2:4:1552:25762:9283	60	-
chr1	72187778	72187779	A00758:224:HLY2FDSX2:3:1360:22679:5134/1	60	+
chr1	72250345	72250346	A00758:224:HLY2FDSX2:3:1238:8802:17487/1	60	-
chr1	72275592	72275593	A00758:224:HLY2FDSX2:3:1239:5231:27305/1	60	+
chr1	72276724	72276725	A00758:219:HLTGFDSX2:1:2557:20726:9737	60	-
chr1	72598636	72598637	A00758:224:HLY2FDSX2:3:1540:5683:34100/1	60	+
chr1	72894523	72894524	A00758:219:HLTGFDSX2:4:2476:25988:34538/1	60	+
chr1	73155069	73155070	A00758:224:HLY2FDSX2:3:1156:31521:2597	60	+
chr1	74341974	74341975	A00758:224:HLY2FDSX2:3:1147:32009:34475	60	-
chr1	75483283	75483284	A00758:224:HLY2FDSX2:3:1644:29270:10942/1	60	-
chr1	75748697	75748698	A00758:224:HLY2FDSX2:3:1107:5782:20744/1	60	-
chr1	75897654	75897655	A00758:224:HLY2FDSX2:4:1110:31448:3662	60	+
chr1	77614244	77614245	A00758:224:HLY2FDSX2:4:2514:1741:30561/1	60	+
chr1	77945347	77945348	A00758:224:HLY2FDSX2:3:1417:20419:28056/1	60	-
chr1	77954629	77954630	A00758:224:HLY2FDSX2:3:2221:29649:11256	60	-
chr1	78656839	78656840	A00758:224:HLY2FDSX2:4:2268:25617:4554	60	+
chr1	79000490	79000491	A00758:224:HLY2FDSX2:3:1467:30535:32174	60	-
chr1	79100332	79100333	A00758:224:HLY2FDSX2:3:1431:26323:16924/1	60	-
chr1	79239342	79239343	A00758:224:HLY2FDSX2:3:1631:12626:31970/1	60	+
chr1	83402008	83402009	A00758:224:HLY2FDSX2:4:2645:24279:28322/1	60	-
chr1	83948336	83948337	A00758:224:HLY2FDSX2:4:2571:8956:3537/1	60	-
chr1	84051800	84051801	A00758:224:HLY2FDSX2:3:1160:15826:22388/1	60	+
chr1	84170733	84170734	A00758:224:HLY2FDSX2:3:1409:21377:24267/1	60	+
chr1	84367278	84367279	A00758:224:HLY2FDSX2:3:2237:11957:4194	60	+
chr1	85166023	85166024	A00758:224:HLY2FDSX2:3:1569:31982:19899/1	60	+
chr1	88814782	88814783	A00758:224:HLY2FDSX2:3:2176:23809:27790	60	-
chr1	88859796	88859797	A00758:224:HLY2FDSX2:3:1121:3034:34460/1	60	-
chr1	88969859	88969860	A00758:224:HLY2FDSX2:3:1113:10945:19445	60	+
chr1	89061037	89061038	A00758:224:HLY2FDSX2:3:1455:10185:5729	60	+
chr1	89128834	89128835	A00758:224:HLY2FDSX2:3:2674:6225:14434	60	+
chr1	90000621	90000622	A00758:224:HLY2FDSX2:3:2537:25762:26381	60	+
chr1	90336247	90336248	A00758:224:HLY2FDSX2:3:2308:12798:1579	60	-
chr1	90915878	90915879	A00758:224:HLY2FDSX2:3:1348:28076:14011/1	60	-
chr1	91065085	91065086	A00758:224:HLY2FDSX2:4:1375:3983:20666	60	+
chr1	92006561	92006562	A00758:224:HLY2FDSX2:4:2435:27136:9377	60	-
chr1	92172609	92172610	A00758:219:HLTGFDSX2:1:2308:11369:12258	60	-
chr1	92204062	92204063	A00758:224:HLY2FDSX2:3:1107:18783:11005	60	+
chr1	92312704	92312705	A00758:224:HLY2FDSX2:3:1278:25870:35994/1	60	+
chr1	92576944	92576945	A00758:224:HLY2FDSX2:4:2649:2663:29496/1	60	-
chr1	92772584	92772585	A00758:224:HLY2FDSX2:4:1540:18313:15859	60	-
chr1	92911211	92911212	A00758:224:HLY2FDSX2:3:1165:30120:15295/1	60	+
chr1	93114235	93114236	A00758:224:HLY2FDSX2:3:2354:26521:32080	60	+
chr1	93134055	93134056	A00758:224:HLY2FDSX2:3:1236:23511:35227	60	+
chr1	93183902	93183903	A00758:224:HLY2FDSX2:4:2518:25590:23610/1	60	-
chr1	93190774	93190775	A00758:224:HLY2FDSX2:3:1573:29595:36558/1	60	+
chr1	93233088	93233089	A00758:219:HLTGFDSX2:4:2429:4508:31563/1	60	+
chr1	93475290	93475291	A00758:224:HLY2FDSX2:3:1408:2338:8891/1	60	-
chr1	93523847	93523848	A00758:224:HLY2FDSX2:3:1352:24885:5854/1	60	+
chr1	93541671	93541672	A00758:224:HLY2FDSX2:3:1121:1841:11882/1	60	+
chr1	94225880	94225881	A00758:224:HLY2FDSX2:3:1240:13096:13870/1	60	-
chr1	94425381	94425382	A00758:224:HLY2FDSX2:4:2314:21197:17628/1	60	-
chr1	96235374	96235375	A00758:219:HLTGFDSX2:1:2657:27941:32095	60	+
chr1	96415833	96415834	A00758:224:HLY2FDSX2:3:1657:7862:26913	60	-
chr1	96736320	96736321	A00758:224:HLY2FDSX2:3:1557:21757:25081/1	60	+
chr1	96788903	96788904	A00758:224:HLY2FDSX2:4:2105:27046:24627/1	60	-
chr1	96788904	96788905	A00758:224:HLY2FDSX2:3:1163:20763:21073/1	60	-
chr1	96833797	96833798	A00758:224:HLY2FDSX2:3:1568:6334:16157/1	60	+
chr1	97102330	97102331	A00758:224:HLY2FDSX2:3:2651:7464:27978	60	-
chr1	97498692	97498693	A00758:224:HLY2FDSX2:3:1161:27868:1470/1	60	+
chr1	97579483	97579484	A00758:224:HLY2FDSX2:3:1139:2627:4163/1	60	+
chr1	97698022	97698023	A00758:224:HLY2FDSX2:3:1541:20591:14105/1	60	+
chr1	98137421	98137422	A00758:224:HLY2FDSX2:3:1258:16288:9596/1	60	+
chr1	98328570	98328571	A00758:224:HLY2FDSX2:4:2643:24722:11209/1	60	-
chr1	98494555	98494556	A00758:224:HLY2FDSX2:4:2177:28583:24158/1	60	-
chr1	99844639	99844640	A00758:224:HLY2FDSX2:3:1129:30535:33865/1	60	-
chr1	99871164	99871165	A00758:224:HLY2FDSX2:3:1124:5303:32346/1	60	+
chr1	99875408	99875409	A00758:224:HLY2FDSX2:3:1226:24668:8328/1	60	-
chr1	99923907	99923908	A00758:224:HLY2FDSX2:3:1111:20247:26976/1	60	-
chr1	100027394	100027395	A00758:224:HLY2FDSX2:4:1356:26467:28009	60	+
chr1	100030931	100030932	A00758:224:HLY2FDSX2:4:1302:11342:3944	60	-
chr1	100139909	100139910	A00758:224:HLY2FDSX2:4:2137:11406:2018/1	60	-
chr1	100186037	100186038	A00758:224:HLY2FDSX2:3:1153:27037:2879/1	60	+
chr1	100911408	100911409	A00758:224:HLY2FDSX2:3:1251:10583:13777/1	60	+
chr1	100968926	100968927	A00758:224:HLY2FDSX2:3:1419:16848:10598/1	60	+
chr1	101055203	101055204	A00758:224:HLY2FDSX2:3:1420:21296:8907/1	60	+
chr1	101103005	101103006	A00758:224:HLY2FDSX2:3:1167:24858:35681/1	60	-
chr1	101328980	101328981	A00758:224:HLY2FDSX2:3:1247:6569:28275/1	60	+
chr1	101341452	101341453	A00758:224:HLY2FDSX2:3:1158:11975:32503/1	60	+
chr1	101461627	101461628	A00758:224:HLY2FDSX2:4:2535:32551:21073/1	60	-
chr1	102120152	102120153	A00758:224:HLY2FDSX2:3:1217:5213:33880/1	60	-
chr1	103190933	103190934	A00758:224:HLY2FDSX2:4:1405:4906:34601	60	+
chr1	105828459	105828460	A00758:224:HLY2FDSX2:3:2642:30951:18082	60	+
chr1	107738856	107738857	A00758:224:HLY2FDSX2:4:1678:17598:36135/1	60	+
chr1	107820294	107820295	A00758:224:HLY2FDSX2:4:1631:5782:7091	60	-
chr1	108037812	108037813	A00758:224:HLY2FDSX2:3:1363:28049:20635/1	60	-
chr1	108082369	108082370	A00758:224:HLY2FDSX2:3:1326:28754:5478/1	60	+
chr1	108189107	108189108	A00758:224:HLY2FDSX2:3:1662:4869:14403/1	60	-
chr1	108800124	108800125	A00758:224:HLY2FDSX2:3:1567:6144:19460/1	60	+
chr1	109560159	109560160	A00758:224:HLY2FDSX2:3:2143:6162:11256	60	+
chr1	109799787	109799788	A00758:224:HLY2FDSX2:3:1105:17815:14685/1	60	+
chr1	109811383	109811384	A00758:224:HLY2FDSX2:4:2273:7735:15765/1	60	-
chr1	110006318	110006319	A00758:224:HLY2FDSX2:3:2434:19759:24752	60	+
chr1	110018831	110018832	A00758:224:HLY2FDSX2:4:2239:2781:23218/1	60	-
chr1	110363511	110363512	A00758:219:HLTGFDSX2:2:2438:26928:17440	60	-
chr1	111121916	111121917	A00758:224:HLY2FDSX2:3:2573:15230:10113	60	-
chr1	111128915	111128916	A00758:224:HLY2FDSX2:3:1149:7835:5509/1	60	-
chr1	111149748	111149749	A00758:224:HLY2FDSX2:3:1440:30436:8672	60	+
chr1	111167181	111167182	A00758:224:HLY2FDSX2:3:2656:19488:7467	60	+
chr1	111168146	111168147	A00758:224:HLY2FDSX2:4:1675:8748:36182/1	60	-
chr1	111173386	111173387	A00758:224:HLY2FDSX2:3:1366:9805:30561/1	60	+
chr1	111761066	111761067	A00758:224:HLY2FDSX2:3:1454:22399:13228/1	60	+
chr1	112593092	112593093	A00758:224:HLY2FDSX2:3:1302:7663:26600/1	60	+
chr1	112628916	112628917	A00758:224:HLY2FDSX2:3:1664:10131:14685/1	60	-
chr1	112937938	112937939	A00758:224:HLY2FDSX2:4:2368:15835:22686	60	-
chr1	112951988	112951989	A00758:224:HLY2FDSX2:3:1220:14199:26741/1	60	-
chr1	113429766	113429767	A00758:224:HLY2FDSX2:3:1166:4652:32377/1	60	+
chr1	113582015	113582016	A00758:224:HLY2FDSX2:3:2608:27670:9017	60	-
chr1	113696400	113696401	A00758:224:HLY2FDSX2:3:1256:1570:32643/1	60	-
chr1	113699758	113699759	A00758:224:HLY2FDSX2:3:2410:32172:14904	60	+
chr1	113796056	113796057	A00758:224:HLY2FDSX2:3:2617:16541:17362	60	-
chr1	113828671	113828672	A00758:224:HLY2FDSX2:3:1133:31168:28009	60	+
chr1	114200676	114200677	A00758:224:HLY2FDSX2:4:2128:1705:32409/1	60	+
chr1	114439106	114439107	A00758:224:HLY2FDSX2:4:1638:13973:26475	60	-
chr1	116411400	116411401	A00758:224:HLY2FDSX2:3:1126:14534:35180/1	60	+
chr1	117070387	117070388	A00758:224:HLY2FDSX2:3:1447:23773:8155	60	-
chr1	117408538	117408539	A00758:224:HLY2FDSX2:3:1425:28854:15045/1	60	+
chr1	117891707	117891708	A00758:224:HLY2FDSX2:3:1134:1244:14544/1	60	+
chr1	119202067	119202068	A00758:224:HLY2FDSX2:4:1227:18150:23218	60	+
chr1	120833558	120833559	A00758:224:HLY2FDSX2:3:1475:3459:28119/1	60	-
chr1	145003826	145003827	A00758:224:HLY2FDSX2:3:1140:14724:2722	60	+
chr1	145475379	145475380	A00758:224:HLY2FDSX2:3:1129:25834:8281/1	60	+
chr1	145798229	145798230	A00758:224:HLY2FDSX2:3:1123:24487:12962/1	60	-
chr1	145947650	145947651	A00758:224:HLY2FDSX2:3:1128:4435:36636/1	60	+
chr1	146039398	146039399	A00758:224:HLY2FDSX2:3:1101:27317:25535/1	60	+
chr1	146039473	146039474	A00758:219:HLTGFDSX2:1:2351:19135:27899	60	-
chr1	146350060	146350061	A00758:224:HLY2FDSX2:3:2254:19135:26115	60	-
chr1	149845449	149845450	A00758:224:HLY2FDSX2:3:1162:32289:12978/1	60	-
chr1	149965505	149965506	A00758:224:HLY2FDSX2:3:1142:9001:36620/1	60	-
chr1	150072533	150072534	A00758:224:HLY2FDSX2:3:1246:12572:24486	60	-
chr1	150089305	150089306	A00758:224:HLY2FDSX2:4:2559:9236:24690	60	-
chr1	150092681	150092682	A00758:224:HLY2FDSX2:4:1103:8721:5541	60	+
chr1	150095213	150095214	A00758:224:HLY2FDSX2:3:1352:28800:14168/1	60	-
chr1	150111560	150111561	A00758:224:HLY2FDSX2:3:1556:28926:31297/1	60	-
chr1	150128278	150128279	A00758:224:HLY2FDSX2:3:1645:14271:12555/1	60	+
chr1	150407157	150407158	A00758:224:HLY2FDSX2:3:1251:6940:12070/1	60	+
chr1	150421665	150421666	A00758:224:HLY2FDSX2:4:1273:10041:19006	60	-
chr1	150449575	150449576	A00758:224:HLY2FDSX2:3:1247:23384:34068/1	60	+
chr1	150574930	150574931	A00758:224:HLY2FDSX2:3:1471:1651:29622/1	60	-
chr1	150660849	150660850	A00758:224:HLY2FDSX2:3:1134:28999:4523/1	60	+
chr1	150665440	150665441	A00758:224:HLY2FDSX2:3:2436:20609:22310	60	-
chr1	150702855	150702856	A00758:224:HLY2FDSX2:3:1143:24858:26819/1	60	-
chr1	150818129	150818130	A00758:224:HLY2FDSX2:3:2138:20817:17096	60	+
chr1	150821267	150821268	A00758:224:HLY2FDSX2:3:2447:14714:34428	60	+
chr1	150923539	150923540	A00758:224:HLY2FDSX2:3:2325:4327:1219	60	-
chr1	151001342	151001343	A00758:224:HLY2FDSX2:3:1158:1226:29011/1	60	-
chr1	151115776	151115777	A00758:224:HLY2FDSX2:3:1101:8892:34491/1	60	+
chr1	151238189	151238190	A00758:224:HLY2FDSX2:3:1622:30590:28886	60	+
chr1	151454150	151454151	A00758:224:HLY2FDSX2:4:2422:1841:13636/1	60	+
chr1	151666469	151666470	A00758:224:HLY2FDSX2:3:1219:21269:28181/1	60	-
chr1	151683579	151683580	A00758:224:HLY2FDSX2:3:1412:8458:26068/1	60	-
chr1	153665386	153665387	A00758:224:HLY2FDSX2:3:1340:29098:31031/1	60	-
chr1	153898488	153898489	A00758:224:HLY2FDSX2:3:1127:25102:2284/1	60	-
chr1	153898527	153898528	A00758:224:HLY2FDSX2:3:2169:21974:11303	60	-
chr1	153900371	153900372	A00758:224:HLY2FDSX2:3:1660:30201:18630/1	60	+
chr1	153900841	153900842	A00758:224:HLY2FDSX2:3:1575:30526:9737/1	60	+
chr1	154163534	154163535	A00758:224:HLY2FDSX2:3:1245:23050:34804/1	60	+
chr1	154163588	154163589	A00758:224:HLY2FDSX2:3:1166:28718:12774/1	60	-
chr1	154173195	154173196	A00758:224:HLY2FDSX2:3:1416:29948:9111/1	60	+
chr1	154209329	154209330	A00758:224:HLY2FDSX2:3:1203:6867:4272	60	+
chr1	154218944	154218945	A00758:224:HLY2FDSX2:3:1203:14299:3176	60	+
chr1	154243814	154243815	A00758:224:HLY2FDSX2:3:1115:18846:36855/1	60	-
chr1	154244913	154244914	A00758:224:HLY2FDSX2:4:2251:31792:36918	60	-
chr1	154617263	154617264	A00758:224:HLY2FDSX2:3:1522:5195:13902/1	60	-
chr1	154618252	154618253	A00758:224:HLY2FDSX2:3:1157:11153:11506/1	60	+
chr1	154626508	154626509	A00758:224:HLY2FDSX2:3:1435:5348:35055/1	60	-
chr1	154937564	154937565	A00758:224:HLY2FDSX2:3:1263:29098:36793	60	+
chr1	155319592	155319593	A00758:224:HLY2FDSX2:3:1275:4797:4351/1	60	+
chr1	155327460	155327461	A00758:224:HLY2FDSX2:4:2434:9236:17989/1	60	+
chr1	155343731	155343732	A00758:224:HLY2FDSX2:3:1349:11324:4288/1	60	-
chr1	155369101	155369102	A00758:224:HLY2FDSX2:4:2247:21649:29465	60	-
chr1	155468969	155468970	A00758:224:HLY2FDSX2:4:2653:7265:18114/1	60	+
chr1	155487709	155487710	A00758:224:HLY2FDSX2:4:2665:5674:33051/1	60	+
chr1	155487784	155487785	A00758:224:HLY2FDSX2:4:2643:27199:8108/1	60	-
chr1	155493600	155493601	A00758:224:HLY2FDSX2:3:2636:30978:25394	60	-
chr1	155516066	155516067	A00758:224:HLY2FDSX2:3:1332:22544:8625/1	60	+
chr1	155518807	155518808	A00758:224:HLY2FDSX2:4:2531:6316:33098	60	+
chr1	155724192	155724193	A00758:224:HLY2FDSX2:4:1402:29008:35853	60	-
chr1	155780776	155780777	A00758:224:HLY2FDSX2:3:2140:15248:34194	60	+
chr1	155899042	155899043	A00758:224:HLY2FDSX2:4:1263:7292:27680	60	+
chr1	155918559	155918560	A00758:224:HLY2FDSX2:3:1113:18195:25457/1	60	-
chr1	155921245	155921246	A00758:224:HLY2FDSX2:3:1548:6054:28040/1	60	-
chr1	155929099	155929100	A00758:219:HLTGFDSX2:3:1204:16197:30138	60	+
chr1	155958018	155958019	A00758:224:HLY2FDSX2:3:1110:17237:25363/1	60	+
chr1	155958153	155958154	A00758:224:HLY2FDSX2:4:2138:16233:12164/1	60	-
chr1	156205868	156205869	A00758:224:HLY2FDSX2:4:1102:28330:26036	60	+
chr1	156259565	156259566	A00758:224:HLY2FDSX2:3:1161:19144:21402/1	60	+
chr1	156274971	156274972	A00758:224:HLY2FDSX2:3:1329:17201:18662	60	+
chr1	156411492	156411493	A00758:224:HLY2FDSX2:3:1153:22462:33692/1	60	+
chr1	156530151	156530152	A00758:224:HLY2FDSX2:3:1102:11668:12211/1	60	+
chr1	156722481	156722482	A00758:224:HLY2FDSX2:3:1178:7410:33301	60	+
chr1	160305579	160305580	A00758:224:HLY2FDSX2:4:2101:29857:19727/1	60	-
chr1	160310440	160310441	A00758:224:HLY2FDSX2:3:1166:4851:32847/1	60	-
chr1	160323754	160323755	A00758:224:HLY2FDSX2:3:1214:31946:3396/1	60	+
chr1	160444999	160445000	A00758:224:HLY2FDSX2:3:1375:9326:6464/1	60	-
chr1	160460115	160460116	A00758:224:HLY2FDSX2:4:2652:18719:13808/1	60	-
chr1	160565036	160565037	A00758:224:HLY2FDSX2:4:1547:9688:5243	60	+
chr1	160576953	160576954	A00758:224:HLY2FDSX2:3:1138:11731:23375/1	60	+
chr1	160585958	160585959	A00758:219:HLTGFDSX2:4:1235:15148:18427/1	60	-
chr1	160589438	160589439	A00758:224:HLY2FDSX2:3:2507:17779:30060	60	-
chr1	161061617	161061618	A00758:224:HLY2FDSX2:4:2178:13566:26334	60	-
chr1	161345054	161345055	A00758:224:HLY2FDSX2:4:1164:30056:8234	60	-
chr1	161381432	161381433	A00758:219:HLTGFDSX2:3:1656:27615:24486	60	-
chr1	161802272	161802273	A00758:224:HLY2FDSX2:4:2302:1931:25254/1	60	+
chr1	161874144	161874145	A00758:224:HLY2FDSX2:3:2159:27127:2566	60	+
chr1	161882240	161882241	A00758:224:HLY2FDSX2:3:1512:15013:6825/1	60	-
chr1	162511372	162511373	A00758:224:HLY2FDSX2:3:2378:4417:16971	60	-
chr1	162593316	162593317	A00758:224:HLY2FDSX2:3:1236:14751:13228/1	60	-
chr1	162596921	162596922	A00758:224:HLY2FDSX2:3:1325:1118:36965/1	60	+
chr1	162813695	162813696	A00758:219:HLTGFDSX2:4:1670:24641:15327/1	60	+
chr1	162813696	162813697	A00758:219:HLTGFDSX2:4:2401:6976:21026	60	+
chr1	163430108	163430109	A00758:224:HLY2FDSX2:4:1637:2528:25535	60	-
chr1	163716706	163716707	A00758:224:HLY2FDSX2:4:2105:23457:19476	60	-
chr1	163886950	163886951	A00758:224:HLY2FDSX2:3:1163:3875:5822/1	60	+
chr1	165674950	165674951	A00758:219:HLTGFDSX2:3:2616:30906:7607	60	+
chr1	165777825	165777826	A00758:224:HLY2FDSX2:3:1106:25464:28964/1	60	+
chr1	167139864	167139865	A00758:224:HLY2FDSX2:3:1455:21630:31407/1	60	+
chr1	167140052	167140053	A00758:224:HLY2FDSX2:4:2264:6361:16047/1	60	+
chr1	167143752	167143753	A00758:224:HLY2FDSX2:3:1245:21287:32878/1	60	-
chr1	167248428	167248429	A00758:224:HLY2FDSX2:3:1315:7988:12853/1	60	-
chr1	167306978	167306979	A00758:224:HLY2FDSX2:3:1355:11080:19648/1	60	-
chr1	167311105	167311106	A00758:224:HLY2FDSX2:3:2634:13819:19852	60	-
chr1	167390041	167390042	A00758:224:HLY2FDSX2:4:2135:26648:27665/1	60	+
chr1	167963166	167963167	A00758:224:HLY2FDSX2:4:1461:29297:34100	60	-
chr1	168027547	168027548	A00758:224:HLY2FDSX2:3:1516:4490:25488/1	60	-
chr1	168034525	168034526	A00758:224:HLY2FDSX2:4:1673:6533:30311/1	60	+
chr1	168039016	168039017	A00758:219:HLTGFDSX2:4:1241:11397:28244/1	60	-
chr1	168045476	168045477	A00758:224:HLY2FDSX2:3:1108:26765:23046/1	60	+
chr1	169399240	169399241	A00758:224:HLY2FDSX2:4:2242:28420:34053/1	60	+
chr1	169472224	169472225	A00758:224:HLY2FDSX2:3:1465:3522:36213/1	60	+
chr1	169801589	169801590	A00758:224:HLY2FDSX2:3:1109:2356:10426/1	60	-
chr1	169851801	169851802	A00758:224:HLY2FDSX2:3:1442:31684:3537/1	60	+
chr1	169962065	169962066	A00758:224:HLY2FDSX2:4:2307:17110:31939/1	60	+
chr1	170541403	170541404	A00758:224:HLY2FDSX2:3:2168:10972:27602	60	-
chr1	170557145	170557146	A00758:224:HLY2FDSX2:3:1668:16749:31970/1	60	+
chr1	172132014	172132015	A00758:224:HLY2FDSX2:4:2331:5538:28432/1	60	-
chr1	172140417	172140418	A00758:224:HLY2FDSX2:3:1110:11767:23500/1	60	+
chr1	172590984	172590985	A00758:224:HLY2FDSX2:3:2430:24288:11866	60	-
chr1	173771810	173771811	A00758:224:HLY2FDSX2:3:1653:8260:36558/1	60	+
chr1	173944712	173944713	A00758:224:HLY2FDSX2:3:1327:8124:32878/1	60	-
chr1	173951644	173951645	A00758:224:HLY2FDSX2:3:2416:32154:26396	60	-
chr1	174253937	174253938	A00758:224:HLY2FDSX2:4:2411:6912:14152/1	60	+
chr1	174346143	174346144	A00758:224:HLY2FDSX2:3:1239:4526:18818/1	60	-
chr1	174863857	174863858	A00758:219:HLTGFDSX2:2:1236:21404:25848	60	+
chr1	176049569	176049570	A00758:224:HLY2FDSX2:3:1273:32479:26396/1	60	-
chr1	178885074	178885075	A00758:224:HLY2FDSX2:3:1266:10456:25864	60	+
chr1	178897468	178897469	A00758:224:HLY2FDSX2:3:1149:28610:25457/1	60	+
chr1	179520506	179520507	A00758:219:HLTGFDSX2:1:2331:23583:23390	60	+
chr1	180706162	180706163	A00758:224:HLY2FDSX2:3:1410:9534:25300/1	60	-
chr1	180805650	180805651	A00758:224:HLY2FDSX2:3:1566:30318:18114/1	60	-
chr1	180863926	180863927	A00758:224:HLY2FDSX2:4:2167:23348:20572/1	60	-
chr1	181735066	181735067	A00758:224:HLY2FDSX2:4:1672:11424:21652/1	60	-
chr1	181846919	181846920	A00758:219:HLTGFDSX2:1:1449:27706:13338	60	+
chr1	182269164	182269165	A00758:224:HLY2FDSX2:3:1321:1452:17315/1	60	+
chr1	182863905	182863906	A00758:224:HLY2FDSX2:3:1201:6063:18129/1	60	-
chr1	183184211	183184212	A00758:224:HLY2FDSX2:3:2130:11234:28369	60	+
chr1	183499932	183499933	A00758:224:HLY2FDSX2:3:1260:26359:19304/1	60	-
chr1	184347387	184347388	A00758:224:HLY2FDSX2:4:2519:16848:9314/1	60	-
chr1	185140552	185140553	A00758:219:HLTGFDSX2:1:1365:8684:14278	60	-
chr1	185222146	185222147	A00758:224:HLY2FDSX2:3:1372:19723:10034/1	60	+
chr1	186322284	186322285	A00758:224:HLY2FDSX2:3:2522:28067:14841	60	+
chr1	186388691	186388692	A00758:224:HLY2FDSX2:3:2277:18385:3145	60	+
chr1	189612218	189612219	A00758:219:HLTGFDSX2:2:1439:27769:35149	60	-
chr1	189808655	189808656	A00758:224:HLY2FDSX2:4:1553:8956:21887	60	+
chr1	189847145	189847146	A00758:224:HLY2FDSX2:4:2262:10339:18552/1	60	-
chr1	190283040	190283041	A00758:224:HLY2FDSX2:3:1103:19578:22654	60	-
chr1	190463112	190463113	A00758:224:HLY2FDSX2:3:1438:10257:24424/1	60	+
chr1	190570910	190570911	A00758:224:HLY2FDSX2:3:1106:8006:18145/1	60	+
chr1	190994492	190994493	A00758:224:HLY2FDSX2:3:1173:6388:33599/1	60	+
chr1	191167352	191167353	A00758:224:HLY2FDSX2:3:1166:6370:21825/1	60	+
chr1	191603586	191603587	A00758:224:HLY2FDSX2:3:1268:32280:35853/1	60	-
chr1	191922412	191922413	A00758:224:HLY2FDSX2:3:1519:16188:25708/1	60	-
chr1	192327164	192327165	A00758:224:HLY2FDSX2:3:2248:19714:30530	60	-
chr1	192370869	192370870	A00758:224:HLY2FDSX2:4:1223:31937:24048	60	-
chr1	192959509	192959510	A00758:224:HLY2FDSX2:4:1362:2003:19930	60	-
chr1	194211908	194211909	A00758:224:HLY2FDSX2:3:2227:2736:7670	60	-
chr1	194248052	194248053	A00758:224:HLY2FDSX2:4:2246:13566:7263/1	60	+
chr1	194343408	194343409	A00758:224:HLY2FDSX2:3:1142:19307:14325/1	60	+
chr1	194360838	194360839	A00758:224:HLY2FDSX2:3:1273:30138:7842/1	60	-
chr1	194579638	194579639	A00758:224:HLY2FDSX2:4:2337:4716:12727/1	60	-
chr1	194687388	194687389	A00758:224:HLY2FDSX2:3:1470:5249:5666/1	60	+
chr1	194777367	194777368	A00758:224:HLY2FDSX2:3:2632:3866:28354	60	-
chr1	195293381	195293382	A00758:224:HLY2FDSX2:3:1645:21938:1031/1	60	+
chr1	195543112	195543113	A00758:224:HLY2FDSX2:4:2338:16333:7670/1	60	+
chr1	195715575	195715576	A00758:224:HLY2FDSX2:3:1527:20799:23046	60	-
chr1	195814070	195814071	A00758:224:HLY2FDSX2:3:1606:6840:1658	60	+
chr1	195906079	195906080	A00758:224:HLY2FDSX2:4:2148:17228:22467/1	60	-
chr1	196176850	196176851	A00758:224:HLY2FDSX2:3:1144:22715:28557/1	60	+
chr1	196258487	196258488	A00758:224:HLY2FDSX2:4:1220:12943:28855	60	-
chr1	197042560	197042561	A00758:224:HLY2FDSX2:4:1157:17074:8108	60	+
chr1	197103562	197103563	A00758:219:HLTGFDSX2:1:2671:21305:15280	60	-
chr1	197323168	197323169	A00758:224:HLY2FDSX2:3:1248:22598:6558/1	60	+
chr1	197611697	197611698	A00758:224:HLY2FDSX2:3:1359:23692:24267/1	60	-
chr1	197807937	197807938	A00758:224:HLY2FDSX2:3:1145:18222:24314/1	60	+
chr1	198858204	198858205	A00758:224:HLY2FDSX2:3:1201:15022:10535/1	60	-
chr1	198863729	198863730	A00758:224:HLY2FDSX2:3:1221:28863:22670	60	-
chr1	199060444	199060445	A00758:224:HLY2FDSX2:3:1347:7753:36839/1	60	-
chr1	199070178	199070179	A00758:224:HLY2FDSX2:4:2263:5231:19601/1	60	-
chr1	199111122	199111123	A00758:224:HLY2FDSX2:4:2417:12364:12007/1	60	-
chr1	199118600	199118601	A00758:224:HLY2FDSX2:3:1333:14416:8954/1	60	+
chr1	199210788	199210789	A00758:224:HLY2FDSX2:3:2413:25581:13416	60	+
chr1	199350674	199350675	A00758:224:HLY2FDSX2:3:1264:3531:29966/1	60	-
chr1	200325711	200325712	A00758:224:HLY2FDSX2:3:2167:18982:20588	60	+
chr1	200650464	200650465	A00758:224:HLY2FDSX2:3:1270:32389:23516	60	-
chr1	201139537	201139538	A00758:224:HLY2FDSX2:3:1134:11812:4539/1	60	+
chr1	201466314	201466315	A00758:224:HLY2FDSX2:3:1271:7184:4726/1	60	+
chr1	201562150	201562151	A00758:224:HLY2FDSX2:3:2221:4408:22185	60	-
chr1	201999602	201999603	A00758:224:HLY2FDSX2:3:1109:3784:27398/1	60	+
chr1	202505444	202505445	A00758:224:HLY2FDSX2:3:2145:15492:16579	60	+
chr1	203823420	203823421	A00758:224:HLY2FDSX2:3:1615:18195:28150/1	60	+
chr1	204098340	204098341	A00758:219:HLTGFDSX2:2:2131:30264:29825	60	+
chr1	204400371	204400372	A00758:219:HLTGFDSX2:1:1111:4481:31955	60	+
chr1	205208869	205208870	A00758:224:HLY2FDSX2:3:1159:13024:19570/1	60	-
chr1	206087731	206087732	A00758:224:HLY2FDSX2:3:1373:28402:3333/1	60	+
chr1	206700454	206700455	A00758:224:HLY2FDSX2:4:2176:5321:1501/1	60	-
chr1	206712002	206712003	A00758:224:HLY2FDSX2:3:1225:22489:11757/1	60	+
chr1	207326405	207326406	A00758:224:HLY2FDSX2:3:1168:26603:9236	60	+
chr1	207765096	207765097	A00758:224:HLY2FDSX2:4:1569:30996:31876	60	+
chr1	207787074	207787075	A00758:224:HLY2FDSX2:3:1241:28655:22811/1	60	+
chr1	207787076	207787077	A00758:224:HLY2FDSX2:4:2145:13440:4726	60	+
chr1	208652342	208652343	A00758:224:HLY2FDSX2:3:1111:29903:34867/1	60	+
chr1	211289195	211289196	A00758:224:HLY2FDSX2:3:1106:2871:7373	60	+
chr1	211349363	211349364	A00758:224:HLY2FDSX2:3:1648:20781:28087/1	60	+
chr1	211788837	211788838	A00758:224:HLY2FDSX2:3:1203:2645:10238/1	60	-
chr1	212302772	212302773	A00758:224:HLY2FDSX2:3:1312:32533:30843/1	60	-
chr1	212647818	212647819	A00758:224:HLY2FDSX2:3:1174:16514:33254/1	60	+
chr1	212821316	212821317	A00758:224:HLY2FDSX2:3:1403:14886:12085/1	60	-
chr1	213142193	213142194	A00758:224:HLY2FDSX2:4:2222:11433:6292/1	60	-
chr1	214444376	214444377	A00758:224:HLY2FDSX2:3:1601:21929:20525/1	60	+
chr1	217771760	217771761	A00758:224:HLY2FDSX2:4:2509:18448:26804/1	60	-
chr1	218837319	218837320	A00758:224:HLY2FDSX2:3:1365:28782:3208/1	60	+
chr1	219207362	219207363	A00758:224:HLY2FDSX2:3:1109:3658:19132/1	60	+
chr1	219208680	219208681	A00758:224:HLY2FDSX2:3:1557:29017:13855/1	60	-
chr1	219981518	219981519	A00758:224:HLY2FDSX2:4:2105:10610:31328/1	60	+
chr1	220236246	220236247	A00758:224:HLY2FDSX2:3:2277:2031:8923	60	+
chr1	221647835	221647836	A00758:224:HLY2FDSX2:4:1426:21522:24486	60	-
chr1	221663329	221663330	A00758:224:HLY2FDSX2:3:1229:6714:15405/1	60	+
chr1	222005817	222005818	A00758:224:HLY2FDSX2:3:1111:30951:27508/1	60	-
chr1	222577090	222577091	A00758:224:HLY2FDSX2:3:1103:5963:1767	60	-
chr1	222624132	222624133	A00758:224:HLY2FDSX2:3:1146:32796:29857/1	60	-
chr1	222665428	222665429	A00758:224:HLY2FDSX2:3:1104:28474:27946/1	60	-
chr1	222728670	222728671	A00758:224:HLY2FDSX2:3:1174:17969:11882/1	60	+
chr1	222890264	222890265	A00758:224:HLY2FDSX2:4:2357:15094:1047/1	60	+
chr1	222980848	222980849	A00758:219:HLTGFDSX2:1:2274:19922:12164	60	-
chr1	223802911	223802912	A00758:224:HLY2FDSX2:3:2174:11858:4742	60	-
chr1	223810030	223810031	A00758:224:HLY2FDSX2:3:1163:16993:28541/1	60	+
chr1	223819709	223819710	A00758:219:HLTGFDSX2:1:2433:5249:13808	60	+
chr1	224291296	224291297	A00758:224:HLY2FDSX2:4:1226:22661:21887	60	-
chr1	224391728	224391729	A00758:224:HLY2FDSX2:3:1131:20274:36667/1	60	-
chr1	224394702	224394703	A00758:224:HLY2FDSX2:3:1129:21242:4147	60	-
chr1	224419366	224419367	A00758:224:HLY2FDSX2:4:2374:21766:2362/1	60	-
chr1	224743300	224743301	A00758:224:HLY2FDSX2:3:1561:1371:9909/1	60	-
chr1	225401298	225401299	A00758:224:HLY2FDSX2:4:2616:26666:21371	60	-
chr1	225423339	225423340	A00758:224:HLY2FDSX2:3:1470:10899:35274/1	60	+
chr1	225523455	225523456	A00758:224:HLY2FDSX2:3:1374:16785:7388/1	60	-
chr1	225525823	225525824	A00758:224:HLY2FDSX2:4:1247:18846:32158	60	-
chr1	225549317	225549318	A00758:224:HLY2FDSX2:3:1620:1877:32769/1	60	-
chr1	225590899	225590900	A00758:224:HLY2FDSX2:4:2433:20871:17691/1	60	-
chr1	225780224	225780225	A00758:224:HLY2FDSX2:3:1120:17282:23124/1	60	-
chr1	226085201	226085202	A00758:224:HLY2FDSX2:3:1201:25446:1658	60	-
chr1	226156340	226156341	A00758:224:HLY2FDSX2:3:1559:24578:25363/1	60	-
chr1	226282465	226282466	A00758:224:HLY2FDSX2:3:1112:20934:4429/1	60	+
chr1	226283942	226283943	A00758:224:HLY2FDSX2:4:2657:15103:36699/1	60	+
chr1	226285552	226285553	A00758:224:HLY2FDSX2:3:1421:27136:18427/1	60	-
chr1	226411288	226411289	A00758:224:HLY2FDSX2:3:1365:23647:17143/1	60	+
chr1	226670881	226670882	A00758:224:HLY2FDSX2:4:2228:26621:12179/1	60	-
chr1	226689207	226689208	A00758:224:HLY2FDSX2:3:1135:6415:26631/1	60	-
chr1	226716844	226716845	A00758:224:HLY2FDSX2:3:1119:25129:21433/1	60	+
chr1	226729262	226729263	A00758:224:HLY2FDSX2:3:1137:21793:8265	60	-
chr1	227245447	227245448	A00758:219:HLTGFDSX2:2:2108:1723:20384	60	+
chr1	227583375	227583376	A00758:224:HLY2FDSX2:3:1122:24297:27101/1	60	+
chr1	228086024	228086025	A00758:224:HLY2FDSX2:3:1178:9127:13197/1	60	+
chr1	228088008	228088009	A00758:224:HLY2FDSX2:3:1116:9833:25692	60	+
chr1	228089774	228089775	A00758:224:HLY2FDSX2:4:2644:22996:9815/1	60	-
chr1	228094274	228094275	A00758:224:HLY2FDSX2:3:1502:12726:11631/1	60	+
chr1	228194447	228194448	A00758:219:HLTGFDSX2:1:1532:8368:7874	60	-
chr1	228194627	228194628	A00758:224:HLY2FDSX2:3:1243:6840:16438/1	60	+
chr1	228201818	228201819	A00758:224:HLY2FDSX2:3:2365:30544:8923	60	+
chr1	228204336	228204337	A00758:224:HLY2FDSX2:3:1427:10728:18850/1	60	-
chr1	228230364	228230365	A00758:224:HLY2FDSX2:4:1456:30906:18787	60	-
chr1	228232230	228232231	A00758:224:HLY2FDSX2:3:1421:6858:6010/1	60	-
chr1	228232410	228232411	A00758:224:HLY2FDSX2:3:1470:20130:17221/1	60	-
chr1	228233441	228233442	A00758:224:HLY2FDSX2:3:1177:21658:26443/1	60	-
chr1	228240584	228240585	A00758:224:HLY2FDSX2:3:1169:8332:7968	60	+
chr1	228248283	228248284	A00758:224:HLY2FDSX2:3:1613:9878:15468	60	+
chr1	228251736	228251737	A00758:224:HLY2FDSX2:3:1312:6786:30749/1	60	+
chr1	228252996	228252997	A00758:224:HLY2FDSX2:3:1651:7509:4695/1	60	-
chr1	228252998	228252999	A00758:224:HLY2FDSX2:3:1433:14986:22686/1	60	-
chr1	228253094	228253095	A00758:224:HLY2FDSX2:3:1450:29839:11115/1	60	+
chr1	228255544	228255545	A00758:224:HLY2FDSX2:3:1124:13810:15139/1	60	+
chr1	228262241	228262242	A00758:224:HLY2FDSX2:3:1604:28492:2675/1	60	+
chr1	228265574	228265575	A00758:224:HLY2FDSX2:3:1552:19687:16799/1	60	+
chr1	228294803	228294804	A00758:224:HLY2FDSX2:3:1618:20256:30780	60	+
chr1	228297740	228297741	A00758:224:HLY2FDSX2:3:1145:10547:11177/1	60	-
chr1	228325764	228325765	A00758:224:HLY2FDSX2:4:2148:26042:35853/1	60	-
chr1	228326265	228326266	A00758:224:HLY2FDSX2:3:1106:29107:36746/1	60	+
chr1	228326346	228326347	A00758:224:HLY2FDSX2:3:1177:15709:19774/1	60	+
chr1	228328139	228328140	A00758:224:HLY2FDSX2:3:1104:2546:17801/1	60	-
chr1	228328188	228328189	A00758:224:HLY2FDSX2:4:2350:13367:21981/1	60	-
chr1	228331787	228331788	A00758:224:HLY2FDSX2:3:2253:13774:23688	60	-
chr1	228394590	228394591	A00758:224:HLY2FDSX2:3:1349:6144:32706/1	60	-
chr1	228402952	228402953	A00758:224:HLY2FDSX2:3:1452:22471:32769/1	60	+
chr1	228491578	228491579	A00758:224:HLY2FDSX2:3:1355:28664:31876/1	60	-
chr1	228491777	228491778	A00758:224:HLY2FDSX2:3:1311:12427:1752/1	60	+
chr1	228493634	228493635	A00758:224:HLY2FDSX2:3:1255:16984:21699/1	60	-
chr1	228497681	228497682	A00758:224:HLY2FDSX2:3:1305:10809:30076/1	60	+
chr1	228651395	228651396	A00758:224:HLY2FDSX2:3:2148:4517:12915	60	+
chr1	228653053	228653054	A00758:224:HLY2FDSX2:3:1427:10059:12837/1	60	-
chr1	228653135	228653136	A00758:219:HLTGFDSX2:3:1340:21748:32268	60	-
chr1	228653674	228653675	A00758:224:HLY2FDSX2:3:1630:28483:13777/1	60	-
chr1	228705520	228705521	A00758:224:HLY2FDSX2:3:1502:29035:22435/1	60	+
chr1	229099520	229099521	A00758:224:HLY2FDSX2:3:1130:15664:15060/1	60	+
chr1	229284443	229284444	A00758:224:HLY2FDSX2:3:1267:7093:6918/1	60	+
chr1	229285751	229285752	A00758:224:HLY2FDSX2:3:1327:22589:34914/1	60	-
chr1	229287021	229287022	A00758:224:HLY2FDSX2:3:1407:26078:24048/1	60	+
chr1	229287752	229287753	A00758:224:HLY2FDSX2:3:1637:14353:5650/1	60	+
chr1	229295756	229295757	A00758:224:HLY2FDSX2:3:1234:8802:34522/1	60	-
chr1	229297600	229297601	A00758:224:HLY2FDSX2:3:1344:8359:10645	60	-
chr1	229298297	229298298	A00758:224:HLY2FDSX2:3:2224:31159:33912	60	+
chr1	229301935	229301936	A00758:224:HLY2FDSX2:3:1258:24659:14794/1	60	+
chr1	229304216	229304217	A00758:224:HLY2FDSX2:3:1468:27037:22921/1	60	+
chr1	229304821	229304822	A00758:224:HLY2FDSX2:3:1378:15365:11099/1	60	+
chr1	229310676	229310677	A00758:224:HLY2FDSX2:4:2404:7030:25254/1	60	+
chr1	229313835	229313836	A00758:224:HLY2FDSX2:4:2301:29939:7560/1	60	-
chr1	229323368	229323369	A00758:224:HLY2FDSX2:3:1202:25816:26318/1	60	+
chr1	229334704	229334705	A00758:224:HLY2FDSX2:3:1472:26711:24079/1	60	-
chr1	229338476	229338477	A00758:224:HLY2FDSX2:4:1464:27642:8343	60	-
chr1	229338511	229338512	A00758:224:HLY2FDSX2:4:2249:31376:15154/1	60	-
chr1	229340274	229340275	A00758:224:HLY2FDSX2:4:1374:6668:30608	60	+
chr1	229450165	229450166	A00758:219:HLTGFDSX2:1:1525:19642:26459	60	+
chr1	229454952	229454953	A00758:224:HLY2FDSX2:3:2652:7355:21872	60	+
chr1	229460495	229460496	A00758:219:HLTGFDSX2:3:1568:12409:20572	60	+
chr1	229462958	229462959	A00758:224:HLY2FDSX2:4:1629:29704:16517	60	+
chr1	229463395	229463396	A00758:224:HLY2FDSX2:3:1543:20925:22013/1	60	+
chr1	229475878	229475879	A00758:224:HLY2FDSX2:3:2414:22733:24142	60	+
chr1	229495785	229495786	A00758:224:HLY2FDSX2:3:2533:16532:5697	60	+
chr1	229497056	229497057	A00758:224:HLY2FDSX2:3:1303:15347:9690/1	60	+
chr1	229500403	229500404	A00758:224:HLY2FDSX2:4:2141:11686:18129/1	60	-
chr1	229500639	229500640	A00758:224:HLY2FDSX2:4:2304:30789:34303	60	-
chr1	229516664	229516665	A00758:224:HLY2FDSX2:4:1131:19479:12774	60	+
chr1	229519393	229519394	A00758:224:HLY2FDSX2:4:2420:25997:24784/1	60	-
chr1	229524893	229524894	A00758:224:HLY2FDSX2:4:2364:6533:10676/1	60	-
chr1	229545450	229545451	A00758:224:HLY2FDSX2:3:1144:6298:31125/1	60	+
chr1	229546289	229546290	A00758:224:HLY2FDSX2:3:1318:31557:19946/1	60	+
chr1	229547077	229547078	A00758:224:HLY2FDSX2:3:1235:9516:34100/1	60	+
chr1	229612102	229612103	A00758:224:HLY2FDSX2:4:2603:10203:26647/1	60	+
chr1	230180136	230180137	A00758:224:HLY2FDSX2:3:1303:16468:10347	60	-
chr1	230209874	230209875	A00758:224:HLY2FDSX2:3:1301:25473:1423/1	60	-
chr1	230210382	230210383	A00758:224:HLY2FDSX2:3:1467:27887:33473/1	60	+
chr1	230218181	230218182	A00758:224:HLY2FDSX2:4:1523:16107:27289	60	-
chr1	230240981	230240982	A00758:224:HLY2FDSX2:3:2310:19135:33849	60	+
chr1	230951022	230951023	A00758:224:HLY2FDSX2:3:2164:1669:15499	60	-
chr1	230953120	230953121	A00758:224:HLY2FDSX2:3:1170:7970:6151/1	60	-
chr1	231395357	231395358	A00758:224:HLY2FDSX2:3:1430:26549:12900/1	60	+
chr1	231533002	231533003	A00758:224:HLY2FDSX2:4:2443:27326:12211/1	60	+
chr1	231546805	231546806	A00758:224:HLY2FDSX2:4:1214:11740:16658	60	-
chr1	231550395	231550396	A00758:224:HLY2FDSX2:3:1462:31439:32424/1	60	-
chr1	232473031	232473032	A00758:224:HLY2FDSX2:4:2272:31430:14716	60	-
chr1	232476669	232476670	A00758:224:HLY2FDSX2:3:2141:3586:17848	60	+
chr1	233168210	233168211	A00758:224:HLY2FDSX2:4:2214:9914:19476/1	60	+
chr1	233170881	233170882	A00758:224:HLY2FDSX2:3:1236:21079:34867/1	60	+
chr1	233265834	233265835	A00758:224:HLY2FDSX2:4:2155:17598:10614/1	60	+
chr1	233381528	233381529	A00758:224:HLY2FDSX2:4:1226:15501:18756	60	+
chr1	233405957	233405958	A00758:224:HLY2FDSX2:4:1260:11912:23938	60	-
chr1	235223680	235223681	A00758:219:HLTGFDSX2:4:1351:28122:18161/1	60	-
chr1	235279439	235279440	A00758:224:HLY2FDSX2:3:1652:23927:12179/1	60	-
chr1	235337244	235337245	A00758:224:HLY2FDSX2:3:1126:7500:35775/1	60	-
chr1	236217479	236217480	A00758:224:HLY2FDSX2:3:1340:2465:4789/1	60	+
chr1	236588850	236588851	A00758:224:HLY2FDSX2:3:1103:21585:13573/1	60	-
chr1	236719740	236719741	A00758:224:HLY2FDSX2:3:1549:27019:17253/1	60	+
chr1	237770420	237770421	A00758:224:HLY2FDSX2:3:1530:24777:21668/1	60	-
chr1	239713837	239713838	A00758:224:HLY2FDSX2:3:1156:10285:26537/1	60	+
chr1	244433676	244433677	A00758:224:HLY2FDSX2:3:2467:13847:2237	60	-
chr1	244680127	244680128	A00758:224:HLY2FDSX2:3:1115:26006:36354/1	60	-
chr1	244850717	244850718	A00758:224:HLY2FDSX2:4:2367:12337:36135/1	60	+
chr1	245060239	245060240	A00758:224:HLY2FDSX2:3:1418:8974:29590/1	60	-
chr1	246208389	246208390	A00758:224:HLY2FDSX2:4:1213:26359:10755	60	+
chr1	246273837	246273838	A00758:219:HLTGFDSX2:4:2562:11686:33880/1	60	+
chr1	246305266	246305267	A00758:224:HLY2FDSX2:3:1560:4969:2550/1	60	+
chr1	246438425	246438426	A00758:219:HLTGFDSX2:1:1218:23683:25066	60	-
chr1	246489918	246489919	A00758:224:HLY2FDSX2:3:1170:28275:16736/1	60	+
chr1	246649508	246649509	A00758:224:HLY2FDSX2:3:1349:14678:2769/1	60	-
chr1	246764155	246764156	A00758:224:HLY2FDSX2:4:2255:23402:13683/1	60	-
chr1	246860305	246860306	A00758:224:HLY2FDSX2:4:2215:31232:30592/1	60	+
chr1	246863266	246863267	A00758:224:HLY2FDSX2:4:2321:5122:15280/1	60	+
chr1	246891426	246891427	A00758:224:HLY2FDSX2:4:1220:17481:35931	60	-
chr1	246891499	246891500	A00758:224:HLY2FDSX2:3:1552:25997:9846/1	60	-
chr1	246899449	246899450	A00758:224:HLY2FDSX2:4:2632:25120:13964/1	60	-
chr1	246986970	246986971	A00758:224:HLY2FDSX2:3:1651:26169:11522/1	60	-
chr10	62770	62771	A00758:224:HLY2FDSX2:3:1221:1127:29904/1	60	-
chr10	156655	156656	A00758:224:HLY2FDSX2:4:1175:19958:1799	60	+
chr10	228493	228494	A00758:224:HLY2FDSX2:3:1113:13169:14716	60	+
chr10	3737912	3737913	A00758:224:HLY2FDSX2:3:1156:24704:36010/1	60	-
chr10	5682908	5682909	A00758:224:HLY2FDSX2:3:2260:31656:35430	60	-
chr10	5703707	5703708	A00758:224:HLY2FDSX2:3:1108:14154:28792/1	60	+
chr10	6234868	6234869	A00758:219:HLTGFDSX2:3:1655:28085:33849	60	-
chr10	6456767	6456768	A00758:224:HLY2FDSX2:4:2373:32434:2550/1	60	+
chr10	8134504	8134505	A00758:224:HLY2FDSX2:3:2655:16125:34835	60	-
chr10	8204459	8204460	A00758:224:HLY2FDSX2:3:1514:29188:32628/1	60	+
chr10	8712894	8712895	A00758:224:HLY2FDSX2:3:1121:23204:30499/1	60	+
chr10	8775731	8775732	A00758:224:HLY2FDSX2:4:2514:7600:1846/1	60	-
chr10	8997914	8997915	A00758:219:HLTGFDSX2:1:1523:30246:36620	60	-
chr10	12141901	12141902	A00758:224:HLY2FDSX2:3:1112:17743:14184/1	60	-
chr10	12165672	12165673	A00758:224:HLY2FDSX2:3:1324:4336:23249/1	60	+
chr10	12328663	12328664	A00758:224:HLY2FDSX2:4:2249:29912:15687	60	-
chr10	12331354	12331355	A00758:219:HLTGFDSX2:1:1322:19361:8437	60	+
chr10	12681110	12681111	A00758:224:HLY2FDSX2:4:2520:18629:28933/1	60	-
chr10	14884879	14884880	A00758:224:HLY2FDSX2:3:1305:18828:32095/1	60	+
chr10	15512734	15512735	A00758:224:HLY2FDSX2:4:1566:18385:36057	60	+
chr10	16552915	16552916	A00758:219:HLTGFDSX2:4:1157:3676:8171	60	+
chr10	16761770	16761771	A00758:224:HLY2FDSX2:3:1277:8766:4492	60	-
chr10	16910661	16910662	A00758:224:HLY2FDSX2:3:1222:18991:26710/1	60	-
chr10	19174259	19174260	A00758:224:HLY2FDSX2:3:1637:3775:10629	60	-
chr10	20280436	20280437	A00758:224:HLY2FDSX2:3:2537:32407:10895	60	-
chr10	21946259	21946260	A00758:224:HLY2FDSX2:4:2307:28800:23625	60	-
chr10	22001213	22001214	A00758:224:HLY2FDSX2:3:1322:15420:30107/1	60	-
chr10	22055635	22055636	A00758:219:HLTGFDSX2:3:2350:20726:24549	60	+
chr10	22642553	22642554	A00758:219:HLTGFDSX2:2:2644:2148:15765	60	-
chr10	23562075	23562076	A00758:224:HLY2FDSX2:4:2478:26304:26913/1	60	-
chr10	24635044	24635045	A00758:224:HLY2FDSX2:3:2239:22345:10003	60	-
chr10	24930698	24930699	A00758:219:HLTGFDSX2:1:2510:12346:32894	60	+
chr10	25804393	25804394	A00758:224:HLY2FDSX2:3:2601:21820:23970	60	+
chr10	25804394	25804395	A00758:224:HLY2FDSX2:4:2636:15230:14873/1	60	+
chr10	27027011	27027012	A00758:224:HLY2FDSX2:3:1150:3097:27806/1	60	+
chr10	27085626	27085627	A00758:224:HLY2FDSX2:4:2663:24442:35023/1	60	+
chr10	30334470	30334471	A00758:219:HLTGFDSX2:2:1563:8847:27899	60	-
chr10	30617064	30617065	A00758:224:HLY2FDSX2:3:1264:11668:15749	60	+
chr10	30907714	30907715	A00758:224:HLY2FDSX2:4:1622:8241:18302	60	-
chr10	31298536	31298537	A00758:224:HLY2FDSX2:3:1155:1624:16360/1	60	+
chr10	31365915	31365916	A00758:224:HLY2FDSX2:3:1561:10438:20415/1	60	+
chr10	31840437	31840438	A00758:224:HLY2FDSX2:3:1308:28772:28369/1	60	+
chr10	32474726	32474727	A00758:224:HLY2FDSX2:4:2234:28700:29277/1	60	+
chr10	32539619	32539620	A00758:224:HLY2FDSX2:3:1402:6424:14622/1	60	+
chr10	32590816	32590817	A00758:224:HLY2FDSX2:3:1443:16595:3396/1	60	-
chr10	32648838	32648839	A00758:224:HLY2FDSX2:4:2318:31222:6214	60	+
chr10	32732349	32732350	A00758:224:HLY2FDSX2:4:2574:2266:8265/1	60	-
chr10	34204274	34204275	A00758:219:HLTGFDSX2:1:2310:17183:23578	60	-
chr10	34218212	34218213	A00758:224:HLY2FDSX2:3:1417:12409:12085/1	60	-
chr10	34243946	34243947	A00758:224:HLY2FDSX2:3:1258:19289:27414/1	60	+
chr10	34320727	34320728	A00758:224:HLY2FDSX2:3:1271:5755:12336/1	60	+
chr10	34336004	34336005	A00758:224:HLY2FDSX2:4:2469:26738:32550/1	60	-
chr10	34364573	34364574	A00758:219:HLTGFDSX2:4:2116:26449:16016/1	60	-
chr10	34396910	34396911	A00758:224:HLY2FDSX2:3:1360:18484:30906/1	60	-
chr10	35501433	35501434	A00758:224:HLY2FDSX2:3:1609:14244:16047/1	60	+
chr10	35569690	35569691	A00758:224:HLY2FDSX2:3:1217:26160:18897/1	60	-
chr10	41781463	41781464	A00758:224:HLY2FDSX2:3:1262:23963:17910/1	60	-
chr10	42609977	42609978	A00758:224:HLY2FDSX2:4:2121:13313:36166	60	-
chr10	42630474	42630475	A00758:224:HLY2FDSX2:4:2274:13241:25739/1	60	-
chr10	44842787	44842788	A00758:224:HLY2FDSX2:4:2316:17155:21245/1	60	-
chr10	44872971	44872972	A00758:224:HLY2FDSX2:3:1211:4860:24940/1	60	+
chr10	46184495	46184496	A00758:224:HLY2FDSX2:3:1109:29496:4288/1	60	-
chr10	48430941	48430942	A00758:224:HLY2FDSX2:4:2667:25455:32581/1	60	+
chr10	50014881	50014882	A00758:224:HLY2FDSX2:3:2303:23637:34131	60	+
chr10	50363561	50363562	A00758:224:HLY2FDSX2:3:2149:16532:14121	60	-
chr10	50369437	50369438	A00758:224:HLY2FDSX2:3:1350:11505:10113/1	60	-
chr10	50444294	50444295	A00758:224:HLY2FDSX2:4:2134:31539:18850/1	60	-
chr10	51174629	51174630	A00758:224:HLY2FDSX2:3:1543:9760:21778/1	60	+
chr10	53134115	53134116	A00758:224:HLY2FDSX2:3:2261:20265:16924	60	+
chr10	53468908	53468909	A00758:224:HLY2FDSX2:4:1248:6397:33583	60	+
chr10	54134632	54134633	A00758:224:HLY2FDSX2:4:1503:3369:24925	60	+
chr10	54367295	54367296	A00758:224:HLY2FDSX2:3:1154:6777:3865/1	60	+
chr10	55270873	55270874	A00758:224:HLY2FDSX2:3:1256:28140:4852/1	60	+
chr10	56353234	56353235	A00758:224:HLY2FDSX2:4:1364:21856:23876	60	-
chr10	58323517	58323518	A00758:219:HLTGFDSX2:1:1610:23791:4867	60	-
chr10	58351337	58351338	A00758:224:HLY2FDSX2:3:1625:6216:34773/1	60	+
chr10	58391050	58391051	A00758:224:HLY2FDSX2:3:2477:7753:20212	60	-
chr10	60935133	60935134	A00758:224:HLY2FDSX2:4:1330:12626:21324	60	-
chr10	61204224	61204225	A00758:224:HLY2FDSX2:4:1167:26802:27273	60	-
chr10	61619213	61619214	A00758:224:HLY2FDSX2:4:2215:17128:12837/1	60	+
chr10	61669428	61669429	A00758:224:HLY2FDSX2:3:1267:29812:8124/1	60	-
chr10	61685563	61685564	A00758:224:HLY2FDSX2:3:1570:19099:29590	60	+
chr10	61686572	61686573	A00758:224:HLY2FDSX2:4:2132:2139:20635	60	+
chr10	61731928	61731929	A00758:224:HLY2FDSX2:3:2212:15537:36198	60	+
chr10	61962726	61962727	A00758:224:HLY2FDSX2:3:2504:13069:15076	60	-
chr10	61975958	61975959	A00758:224:HLY2FDSX2:4:2466:14308:17597/1	60	+
chr10	63590492	63590493	A00758:224:HLY2FDSX2:3:1210:16369:36072	60	-
chr10	64158671	64158672	A00758:224:HLY2FDSX2:3:1264:17852:6136/1	60	+
chr10	65298205	65298206	A00758:224:HLY2FDSX2:3:1404:6370:12117/1	60	+
chr10	66218860	66218861	A00758:224:HLY2FDSX2:4:2675:19795:6872	60	-
chr10	66830007	66830008	A00758:224:HLY2FDSX2:4:2338:2175:28181/1	60	+
chr10	68448317	68448318	A00758:224:HLY2FDSX2:3:1631:22489:8876/1	60	-
chr10	68461483	68461484	A00758:224:HLY2FDSX2:3:1176:3676:17534/1	60	+
chr10	68513797	68513798	A00758:224:HLY2FDSX2:4:2374:32705:32299	60	-
chr10	68606598	68606599	A00758:224:HLY2FDSX2:3:2372:27462:15013	60	-
chr10	68645120	68645121	A00758:224:HLY2FDSX2:4:2535:26268:26318/1	60	-
chr10	68785547	68785548	A00758:224:HLY2FDSX2:3:1235:32579:36839/1	60	-
chr10	68906092	68906093	A00758:224:HLY2FDSX2:3:1166:5367:28948/1	60	+
chr10	68975825	68975826	A00758:224:HLY2FDSX2:3:2338:24713:23437	60	+
chr10	69388437	69388438	A00758:224:HLY2FDSX2:3:1667:25274:35180/1	60	-
chr10	70165995	70165996	A00758:224:HLY2FDSX2:3:1201:22001:6433/1	60	-
chr10	70246746	70246747	A00758:219:HLTGFDSX2:2:1559:7536:28855	60	-
chr10	71360335	71360336	A00758:224:HLY2FDSX2:3:2541:18864:2002	60	+
chr10	72145555	72145556	A00758:224:HLY2FDSX2:3:1556:10673:23202/1	60	-
chr10	72160354	72160355	A00758:224:HLY2FDSX2:3:1526:17318:6965/1	60	+
chr10	72169364	72169365	A00758:224:HLY2FDSX2:3:1602:6397:16141/1	60	-
chr10	72181156	72181157	A00758:224:HLY2FDSX2:4:2551:30861:32612/1	60	-
chr10	72187416	72187417	A00758:224:HLY2FDSX2:4:1345:5837:12383	60	-
chr10	72204684	72204685	A00758:224:HLY2FDSX2:4:2451:30951:3270/1	60	-
chr10	72723221	72723222	A00758:224:HLY2FDSX2:3:1528:24478:26600/1	60	+
chr10	72723999	72724000	A00758:224:HLY2FDSX2:4:2630:27624:26600/1	60	+
chr10	73044397	73044398	A00758:224:HLY2FDSX2:4:2160:14507:15405	60	-
chr10	73389702	73389703	A00758:224:HLY2FDSX2:4:2246:11261:30953/1	60	+
chr10	73437569	73437570	A00758:224:HLY2FDSX2:4:2318:8983:32518/1	60	-
chr10	73469126	73469127	A00758:224:HLY2FDSX2:3:1204:28872:34585/1	60	+
chr10	73478877	73478878	A00758:224:HLY2FDSX2:3:1139:7690:17378/1	60	+
chr10	73615326	73615327	A00758:224:HLY2FDSX2:3:1201:8730:33364/1	60	-
chr10	73711020	73711021	A00758:224:HLY2FDSX2:3:1663:13702:19899/1	60	-
chr10	73717317	73717318	A00758:224:HLY2FDSX2:3:1540:28989:28401/1	60	+
chr10	73726605	73726606	A00758:224:HLY2FDSX2:3:1226:21414:18129/1	60	-
chr10	74053075	74053076	A00758:224:HLY2FDSX2:4:1354:6506:1204	60	-
chr10	74061272	74061273	A00758:219:HLTGFDSX2:3:2578:9146:22373	60	-
chr10	74279572	74279573	A00758:224:HLY2FDSX2:4:1411:22137:17440	60	-
chr10	74289788	74289789	A00758:224:HLY2FDSX2:3:1147:2121:15969/1	60	-
chr10	74339412	74339413	A00758:224:HLY2FDSX2:3:1407:20537:25504/1	60	-
chr10	74450777	74450778	A00758:224:HLY2FDSX2:4:1362:29125:24220	60	-
chr10	74466536	74466537	A00758:224:HLY2FDSX2:3:1522:19235:9032/1	60	-
chr10	74546252	74546253	A00758:224:HLY2FDSX2:3:1117:19388:19852/1	60	+
chr10	74600419	74600420	A00758:224:HLY2FDSX2:3:1428:3269:18364/1	60	-
chr10	74624277	74624278	A00758:224:HLY2FDSX2:4:2160:21956:35415/1	60	-
chr10	74977147	74977148	A00758:219:HLTGFDSX2:4:2248:1542:34538	60	+
chr10	79130854	79130855	A00758:224:HLY2FDSX2:3:1176:6524:22373/1	60	-
chr10	79671062	79671063	A00758:224:HLY2FDSX2:3:2555:32588:1376	60	+
chr10	80286118	80286119	A00758:224:HLY2FDSX2:4:2301:28320:12054/1	60	+
chr10	86171674	86171675	A00758:224:HLY2FDSX2:4:2539:16667:13479/1	60	+
chr10	87787030	87787031	A00758:224:HLY2FDSX2:3:1333:12138:13683	60	-
chr10	87787096	87787097	A00758:224:HLY2FDSX2:4:1617:16324:11506	60	+
chr10	87834395	87834396	A00758:224:HLY2FDSX2:4:2250:7003:31751/1	60	+
chr10	87962515	87962516	A00758:224:HLY2FDSX2:4:1203:12689:7467	60	+
chr10	88169918	88169919	A00758:224:HLY2FDSX2:3:1542:4598:28401/1	60	-
chr10	88215925	88215926	A00758:224:HLY2FDSX2:3:1141:2537:14873	60	+
chr10	88358437	88358438	A00758:224:HLY2FDSX2:3:1132:20256:21230	60	+
chr10	88378032	88378033	A00758:224:HLY2FDSX2:3:1109:31222:3208/1	60	+
chr10	88378666	88378667	A00758:224:HLY2FDSX2:4:2317:27968:19680/1	60	-
chr10	88488576	88488577	A00758:224:HLY2FDSX2:4:1617:2058:12164	60	-
chr10	88538482	88538483	A00758:224:HLY2FDSX2:4:2402:30590:12226/1	60	+
chr10	88590036	88590037	A00758:224:HLY2FDSX2:3:1277:27046:16266	60	-
chr10	88590430	88590431	A00758:224:HLY2FDSX2:3:1118:11315:18239/1	60	+
chr10	89072216	89072217	A00758:224:HLY2FDSX2:4:1409:6497:13933	60	-
chr10	89979379	89979380	A00758:224:HLY2FDSX2:3:1415:2410:11209/1	60	-
chr10	90631273	90631274	A00758:219:HLTGFDSX2:3:1276:5086:20823	60	+
chr10	91187926	91187927	A00758:224:HLY2FDSX2:4:1120:10981:13933	60	+
chr10	91222547	91222548	A00758:224:HLY2FDSX2:3:2331:28357:7451	60	+
chr10	91683564	91683565	A00758:224:HLY2FDSX2:4:2674:30011:34397/1	60	-
chr10	91852041	91852042	A00758:219:HLTGFDSX2:4:2266:1217:26240	60	+
chr10	92041391	92041392	A00758:224:HLY2FDSX2:4:2147:6831:36276/1	60	-
chr10	92808346	92808347	A00758:224:HLY2FDSX2:3:2138:9136:6104	60	+
chr10	92902494	92902495	A00758:224:HLY2FDSX2:3:1670:14326:24549	60	+
chr10	94356356	94356357	A00758:224:HLY2FDSX2:3:2552:23258:13964	60	-
chr10	94548654	94548655	A00758:224:HLY2FDSX2:3:2322:6795:34334	60	+
chr10	94553502	94553503	A00758:219:HLTGFDSX2:1:2659:16577:19523/1	60	+
chr10	94553762	94553763	A00758:224:HLY2FDSX2:3:1519:22101:22545/1	60	+
chr10	94559593	94559594	A00758:224:HLY2FDSX2:3:1530:16640:1752	60	-
chr10	94582270	94582271	A00758:224:HLY2FDSX2:3:1407:6994:31735/1	60	-
chr10	94592833	94592834	A00758:224:HLY2FDSX2:4:1671:1570:25535/1	60	+
chr10	94598803	94598804	A00758:224:HLY2FDSX2:4:2464:28718:21731/1	60	-
chr10	95627275	95627276	A00758:224:HLY2FDSX2:3:1144:26494:3693/1	60	-
chr10	95991707	95991708	A00758:224:HLY2FDSX2:4:2229:16089:17581/1	60	-
chr10	96527995	96527996	A00758:224:HLY2FDSX2:3:1423:9010:14403	60	+
chr10	96819951	96819952	A00758:224:HLY2FDSX2:4:2503:1172:15734	60	-
chr10	96945484	96945485	A00758:219:HLTGFDSX2:2:1208:18349:5462	60	-
chr10	96948649	96948650	A00758:224:HLY2FDSX2:3:1271:7021:13589/1	60	+
chr10	96958626	96958627	A00758:224:HLY2FDSX2:3:1203:12174:34601/1	60	+
chr10	99685188	99685189	A00758:224:HLY2FDSX2:3:1208:3983:36448/1	60	+
chr10	100896529	100896530	A00758:224:HLY2FDSX2:4:2208:13241:5259/1	60	+
chr10	100951169	100951170	A00758:224:HLY2FDSX2:3:1310:8278:34992/1	60	+
chr10	101390531	101390532	A00758:219:HLTGFDSX2:2:1413:20320:11506	60	+
chr10	101795276	101795277	A00758:224:HLY2FDSX2:4:2442:30617:14935	60	-
chr10	101938220	101938221	A00758:224:HLY2FDSX2:4:1532:23710:21637	60	+
chr10	102094892	102094893	A00758:224:HLY2FDSX2:3:2527:26630:17174	60	+
chr10	102340529	102340530	A00758:224:HLY2FDSX2:3:2561:17345:15969	60	-
chr10	102373050	102373051	A00758:224:HLY2FDSX2:3:1178:4101:16705/1	60	-
chr10	102486730	102486731	A00758:224:HLY2FDSX2:4:1621:32389:16814	60	+
chr10	102610099	102610100	A00758:224:HLY2FDSX2:4:2413:18023:6621	60	+
chr10	102686269	102686270	A00758:224:HLY2FDSX2:4:2120:5909:13228/1	60	+
chr10	103018860	103018861	A00758:224:HLY2FDSX2:4:2202:21097:36620/1	60	+
chr10	103095956	103095957	A00758:224:HLY2FDSX2:3:1352:8612:10050/1	60	-
chr10	103104258	103104259	A00758:224:HLY2FDSX2:3:1531:28185:19680/1	60	+
chr10	103121172	103121173	A00758:224:HLY2FDSX2:3:1442:5222:27790/1	60	+
chr10	103154102	103154103	A00758:224:HLY2FDSX2:3:2212:13729:2816	60	-
chr10	103168323	103168324	A00758:224:HLY2FDSX2:3:2439:2745:15013	60	-
chr10	103342425	103342426	A00758:219:HLTGFDSX2:1:1114:11053:10457	60	-
chr10	103343629	103343630	A00758:224:HLY2FDSX2:3:1114:12174:7075/1	60	-
chr10	104000279	104000280	A00758:224:HLY2FDSX2:3:2109:13024:17440	60	-
chr10	104008576	104008577	A00758:224:HLY2FDSX2:3:2551:19099:14278	60	-
chr10	104057994	104057995	A00758:224:HLY2FDSX2:3:2641:4010:10473	60	-
chr10	105357965	105357966	A00758:224:HLY2FDSX2:3:1201:4526:33035/1	60	-
chr10	108408705	108408706	A00758:224:HLY2FDSX2:3:1349:10673:32972/1	60	-
chr10	110661739	110661740	A00758:224:HLY2FDSX2:4:2511:19135:31093	60	+
chr10	110972976	110972977	A00758:224:HLY2FDSX2:3:1118:2474:16078/1	60	+
chr10	111002931	111002932	A00758:224:HLY2FDSX2:4:1251:12789:23766	60	-
chr10	112173889	112173890	A00758:224:HLY2FDSX2:3:1246:1362:35227/1	60	-
chr10	112563457	112563458	A00758:224:HLY2FDSX2:3:1612:29749:31501/1	60	+
chr10	114749840	114749841	A00758:224:HLY2FDSX2:3:1248:23891:27743/1	60	+
chr10	114836580	114836581	A00758:224:HLY2FDSX2:3:1470:1154:24784/1	60	-
chr10	114852281	114852282	A00758:224:HLY2FDSX2:3:1240:7337:11569	60	+
chr10	115412132	115412133	A00758:224:HLY2FDSX2:4:2177:11930:36464/1	60	-
chr10	115564985	115564986	A00758:224:HLY2FDSX2:4:2610:14579:8954	60	+
chr10	117054694	117054695	A00758:224:HLY2FDSX2:3:2211:26928:34538	60	-
chr10	117287788	117287789	A00758:224:HLY2FDSX2:3:1639:11704:30624/1	60	+
chr10	117382152	117382153	A00758:224:HLY2FDSX2:4:1177:19452:14137	60	-
chr10	118356980	118356981	A00758:224:HLY2FDSX2:4:2341:29460:4852/1	60	-
chr10	118703532	118703533	A00758:219:HLTGFDSX2:1:2638:32145:8124	60	+
chr10	119073287	119073288	A00758:224:HLY2FDSX2:3:2229:31620:20055	60	-
chr10	119525838	119525839	A00758:224:HLY2FDSX2:3:1206:4092:11929/1	60	-
chr10	119814305	119814306	A00758:224:HLY2FDSX2:3:1228:3432:30577	60	+
chr10	119835466	119835467	A00758:219:HLTGFDSX2:2:2529:5755:25050	60	-
chr10	119946990	119946991	A00758:224:HLY2FDSX2:3:1418:14226:12446	60	+
chr10	121825424	121825425	A00758:224:HLY2FDSX2:3:1158:21757:22514/1	60	+
chr10	121842109	121842110	A00758:224:HLY2FDSX2:3:1328:15564:33270/1	60	+
chr10	122854088	122854089	A00758:224:HLY2FDSX2:3:1146:26476:9862/1	60	+
chr10	122882316	122882317	A00758:224:HLY2FDSX2:3:1313:18023:35055/1	60	+
chr10	122947145	122947146	A00758:224:HLY2FDSX2:3:1561:26259:14215	60	+
chr10	124489642	124489643	A00758:219:HLTGFDSX2:2:1203:26594:2174	60	+
chr10	124992242	124992243	A00758:224:HLY2FDSX2:3:1202:17824:13385/1	60	+
chr10	130160594	130160595	A00758:224:HLY2FDSX2:4:1115:6804:10582	60	-
chr10	130895573	130895574	A00758:224:HLY2FDSX2:3:1604:23113:27305/1	60	-
chr10	131911536	131911537	A00758:224:HLY2FDSX2:3:2327:13467:35994	60	+
chr10	131968080	131968081	A00758:219:HLTGFDSX2:4:1625:29080:33066/1	60	-
chr10	132591596	132591597	A00758:224:HLY2FDSX2:3:1637:6795:4178/1	60	-
chr10	132621927	132621928	A00758:224:HLY2FDSX2:3:1360:9805:4163/1	60	-
chr10	133344725	133344726	A00758:224:HLY2FDSX2:3:1132:28673:26099/1	60	+
chr10	133406563	133406564	A00758:224:HLY2FDSX2:3:1128:27706:26303/1	60	+
chr10	133462618	133462619	A00758:224:HLY2FDSX2:3:1225:20925:33129/1	60	-
chr10	133466677	133466678	A00758:224:HLY2FDSX2:3:1113:3314:27899/1	60	+
chr10	133475433	133475434	A00758:224:HLY2FDSX2:3:1318:27199:16438/1	60	+
chr10	133488408	133488409	A00758:224:HLY2FDSX2:3:1214:13114:10645/1	60	-
chr10	133496125	133496126	A00758:224:HLY2FDSX2:3:1119:7410:31109/1	60	-
chr11	213844	213845	A00758:224:HLY2FDSX2:4:2240:1154:2644/1	60	+
chr11	227090	227091	A00758:224:HLY2FDSX2:4:2158:3812:28416/1	60	+
chr11	229528	229529	A00758:224:HLY2FDSX2:3:1151:18521:31313/1	60	-
chr11	230535	230536	A00758:224:HLY2FDSX2:3:1619:29830:34303/1	60	+
chr11	244040	244041	A00758:219:HLTGFDSX2:4:1411:23710:30780/1	60	+
chr11	244164	244165	A00758:224:HLY2FDSX2:4:1252:14281:12446	60	+
chr11	244499	244500	A00758:224:HLY2FDSX2:4:1148:1506:2566	60	-
chr11	245727	245728	A00758:224:HLY2FDSX2:3:1357:16866:9439	60	-
chr11	246682	246683	A00758:224:HLY2FDSX2:4:1101:25744:25504	60	+
chr11	247813	247814	A00758:219:HLTGFDSX2:3:2448:25003:27195	60	-
chr11	250704	250705	A00758:224:HLY2FDSX2:3:1418:13810:1517/1	60	+
chr11	317516	317517	A00758:224:HLY2FDSX2:3:1378:30355:28166	60	+
chr11	335314	335315	A00758:224:HLY2FDSX2:4:1648:31448:36385	60	-
chr11	335539	335540	A00758:224:HLY2FDSX2:3:1250:9037:11945/1	60	-
chr11	338795	338796	A00758:219:HLTGFDSX2:3:1430:21829:18724	60	-
chr11	338947	338948	A00758:224:HLY2FDSX2:3:2519:14244:33176	60	+
chr11	340177	340178	A00758:224:HLY2FDSX2:3:2459:30644:1485	60	-
chr11	342325	342326	A00758:224:HLY2FDSX2:4:2266:31277:17738/1	60	+
chr11	342405	342406	A00758:224:HLY2FDSX2:3:1642:30969:14888/1	60	-
chr11	343389	343390	A00758:224:HLY2FDSX2:3:1351:13169:9549/1	60	-
chr11	344523	344524	A00758:224:HLY2FDSX2:4:2220:23249:22592/1	60	-
chr11	455186	455187	A00758:224:HLY2FDSX2:4:1427:14687:31000	60	-
chr11	460283	460284	A00758:224:HLY2FDSX2:4:2357:19696:16000/1	60	+
chr11	462732	462733	A00758:224:HLY2FDSX2:3:1168:32533:34632	60	+
chr11	548454	548455	A00758:224:HLY2FDSX2:3:1140:16215:28447/1	60	+
chr11	682090	682091	A00758:224:HLY2FDSX2:3:1125:24225:9533/1	60	+
chr11	684524	684525	A00758:224:HLY2FDSX2:4:1644:1949:16360	60	+
chr11	684625	684626	A00758:224:HLY2FDSX2:3:2515:19199:21151	60	+
chr11	685817	685818	A00758:224:HLY2FDSX2:3:1514:29912:36793/1	60	+
chr11	754952	754953	A00758:224:HLY2FDSX2:4:2152:19325:4335/1	60	+
chr11	813153	813154	A00758:224:HLY2FDSX2:3:1253:7301:14293/1	60	+
chr11	822766	822767	A00758:224:HLY2FDSX2:4:1501:2248:32659	60	-
chr11	1772507	1772508	A00758:224:HLY2FDSX2:3:1168:23014:15640/1	60	+
chr11	3251018	3251019	A00758:224:HLY2FDSX2:4:2177:11758:1407/1	60	-
chr11	3680106	3680107	A00758:224:HLY2FDSX2:3:1439:12653:4961/1	60	-
chr11	3688289	3688290	A00758:224:HLY2FDSX2:3:1461:26341:29543/1	60	-
chr11	3921363	3921364	A00758:224:HLY2FDSX2:3:2535:21911:27038	60	-
chr11	4027317	4027318	A00758:224:HLY2FDSX2:3:1442:29686:35493/1	60	-
chr11	4047277	4047278	A00758:224:HLY2FDSX2:3:1256:23647:13354/1	60	-
chr11	4050561	4050562	A00758:224:HLY2FDSX2:3:1203:10945:1814/1	60	+
chr11	4421039	4421040	A00758:224:HLY2FDSX2:3:1136:2248:2879/1	60	+
chr11	6605533	6605534	A00758:219:HLTGFDSX2:1:1673:2437:28541	60	+
chr11	6931925	6931926	A00758:224:HLY2FDSX2:4:2376:16929:35509/1	60	-
chr11	7994493	7994494	A00758:219:HLTGFDSX2:4:2454:12753:28181	60	-
chr11	9417931	9417932	A00758:224:HLY2FDSX2:3:1301:32786:17127/1	60	-
chr11	9426917	9426918	A00758:224:HLY2FDSX2:3:1457:23538:11475	60	-
chr11	9434589	9434590	A00758:224:HLY2FDSX2:3:1256:10999:7138/1	60	+
chr11	9440808	9440809	A00758:224:HLY2FDSX2:3:2143:29758:25254	60	-
chr11	9449601	9449602	A00758:224:HLY2FDSX2:4:1509:14217:12837	60	+
chr11	9536919	9536920	A00758:224:HLY2FDSX2:3:1160:26069:31579/1	60	-
chr11	9579033	9579034	A00758:224:HLY2FDSX2:3:1445:10827:18114/1	60	+
chr11	9827121	9827122	A00758:224:HLY2FDSX2:3:2511:4038:30655	60	+
chr11	9888595	9888596	A00758:224:HLY2FDSX2:3:1404:26304:32017/1	60	+
chr11	9904008	9904009	A00758:224:HLY2FDSX2:3:1324:12301:36542/1	60	-
chr11	10119548	10119549	A00758:224:HLY2FDSX2:3:1277:26639:36886/1	60	-
chr11	10234402	10234403	A00758:224:HLY2FDSX2:3:1303:20193:35149/1	60	-
chr11	10237508	10237509	A00758:224:HLY2FDSX2:3:2370:6659:35978	60	-
chr11	10245452	10245453	A00758:224:HLY2FDSX2:4:1221:27706:31438	60	-
chr11	10801221	10801222	A00758:224:HLY2FDSX2:3:1325:17861:2550/1	60	-
chr11	11836714	11836715	A00758:219:HLTGFDSX2:1:2447:2474:33739	60	-
chr11	11857550	11857551	A00758:224:HLY2FDSX2:3:1603:24849:3098/1	60	-
chr11	11860896	11860897	A00758:224:HLY2FDSX2:3:1442:4020:36166/1	60	+
chr11	11906136	11906137	A00758:224:HLY2FDSX2:4:1606:24035:25113	60	-
chr11	11929307	11929308	A00758:224:HLY2FDSX2:4:1458:8223:26850	60	-
chr11	11929331	11929332	A00758:224:HLY2FDSX2:3:1103:2808:17534/1	60	-
chr11	11952663	11952664	A00758:224:HLY2FDSX2:3:2549:7708:7482	60	+
chr11	14702366	14702367	A00758:224:HLY2FDSX2:4:2464:32181:36652/1	60	-
chr11	14752528	14752529	A00758:224:HLY2FDSX2:3:1169:26503:17425/1	60	+
chr11	14786465	14786466	A00758:219:HLTGFDSX2:4:2165:24297:15295/1	60	-
chr11	14875287	14875288	A00758:224:HLY2FDSX2:4:2278:11812:21073/1	60	+
chr11	16483951	16483952	A00758:224:HLY2FDSX2:3:1150:19117:36636/1	60	+
chr11	17119478	17119479	A00758:224:HLY2FDSX2:3:1533:6524:31548/1	60	+
chr11	17154551	17154552	A00758:224:HLY2FDSX2:3:1105:9842:28338/1	60	-
chr11	17158829	17158830	A00758:224:HLY2FDSX2:3:2544:28320:18255	60	-
chr11	17290562	17290563	A00758:224:HLY2FDSX2:4:2411:20482:19805/1	60	+
chr11	17968079	17968080	A00758:224:HLY2FDSX2:3:1212:17969:35900	60	-
chr11	18340517	18340518	A00758:224:HLY2FDSX2:3:1269:6696:24893/1	60	-
chr11	18350569	18350570	A00758:224:HLY2FDSX2:3:1572:2419:14951	60	+
chr11	18360773	18360774	A00758:224:HLY2FDSX2:4:2142:26386:5603	60	-
chr11	18924213	18924214	A00758:224:HLY2FDSX2:3:1608:30843:36620/1	60	+
chr11	19152513	19152514	A00758:224:HLY2FDSX2:3:1329:22128:21433/1	60	-
chr11	20392293	20392294	A00758:224:HLY2FDSX2:4:2442:13440:32033/1	60	-
chr11	20392777	20392778	A00758:224:HLY2FDSX2:4:2570:6451:9533/1	60	+
chr11	20409802	20409803	A00758:224:HLY2FDSX2:3:1106:28492:36746/1	60	-
chr11	20455226	20455227	A00758:224:HLY2FDSX2:4:2124:10221:32972/1	60	+
chr11	20490394	20490395	A00758:224:HLY2FDSX2:3:2146:10212:2331	60	-
chr11	20496479	20496480	A00758:224:HLY2FDSX2:3:2418:2166:17143	60	+
chr11	22818451	22818452	A00758:224:HLY2FDSX2:3:1615:14778:34037	60	-
chr11	23583351	23583352	A00758:224:HLY2FDSX2:4:2526:24288:14152/1	60	+
chr11	28132628	28132629	A00758:224:HLY2FDSX2:4:2412:2419:12633/1	60	-
chr11	28162129	28162130	A00758:224:HLY2FDSX2:3:1347:16179:29637/1	60	+
chr11	28213411	28213412	A00758:224:HLY2FDSX2:3:1301:22634:27602/1	60	-
chr11	29479051	29479052	A00758:224:HLY2FDSX2:3:1173:28610:20635/1	60	+
chr11	30799916	30799917	A00758:224:HLY2FDSX2:4:2267:15058:21903	60	-
chr11	31622958	31622959	A00758:224:HLY2FDSX2:4:2554:16278:21668/1	60	+
chr11	32740354	32740355	A00758:224:HLY2FDSX2:3:1367:28546:14325/1	60	-
chr11	32914329	32914330	A00758:224:HLY2FDSX2:4:1348:21133:35869	60	+
chr11	32930909	32930910	A00758:224:HLY2FDSX2:3:1212:28556:33536/1	60	-
chr11	33105881	33105882	A00758:224:HLY2FDSX2:4:2122:31060:33019/1	60	+
chr11	33124637	33124638	A00758:224:HLY2FDSX2:4:1674:28881:23672/1	60	+
chr11	33337791	33337792	A00758:224:HLY2FDSX2:3:2147:2401:1705	60	+
chr11	34069516	34069517	A00758:224:HLY2FDSX2:3:1138:15709:17268/1	60	+
chr11	34992967	34992968	A00758:224:HLY2FDSX2:3:1415:6379:27602/1	60	+
chr11	35065542	35065543	A00758:224:HLY2FDSX2:4:2565:15447:29371/1	60	+
chr11	35195564	35195565	A00758:224:HLY2FDSX2:3:1626:18756:34225/1	60	-
chr11	36605551	36605552	A00758:224:HLY2FDSX2:3:1519:2826:16626/1	60	+
chr11	36605553	36605554	A00758:219:HLTGFDSX2:1:1102:1425:36401	60	+
chr11	38191205	38191206	A00758:224:HLY2FDSX2:3:2447:8359:3787	60	+
chr11	38214692	38214693	A00758:224:HLY2FDSX2:4:2562:9155:29246/1	60	+
chr11	39198947	39198948	A00758:224:HLY2FDSX2:3:1273:20401:33411/1	60	-
chr11	43336293	43336294	A00758:224:HLY2FDSX2:3:1243:17390:4961/1	60	+
chr11	43642228	43642229	A00758:224:HLY2FDSX2:3:1627:30346:13495/1	60	+
chr11	44060700	44060701	A00758:224:HLY2FDSX2:4:2124:31322:15186/1	60	-
chr11	44127558	44127559	A00758:224:HLY2FDSX2:3:1145:2691:36432/1	60	-
chr11	45976142	45976143	A00758:224:HLY2FDSX2:3:1434:25590:25144	60	-
chr11	46057141	46057142	A00758:219:HLTGFDSX2:2:2371:25464:23296	60	-
chr11	46081183	46081184	A00758:224:HLY2FDSX2:4:1259:10411:17268	60	+
chr11	46107177	46107178	A00758:224:HLY2FDSX2:3:1247:15383:20744/1	60	+
chr11	46111937	46111938	A00758:224:HLY2FDSX2:4:2250:29595:2895/1	60	-
chr11	46440942	46440943	A00758:224:HLY2FDSX2:4:2363:12500:11678/1	60	-
chr11	46488739	46488740	A00758:224:HLY2FDSX2:3:1374:16749:10081/1	60	+
chr11	46499282	46499283	A00758:224:HLY2FDSX2:3:2220:13150:29622	60	-
chr11	46556603	46556604	A00758:224:HLY2FDSX2:3:1232:14262:25817/1	60	+
chr11	46575912	46575913	A00758:224:HLY2FDSX2:4:1635:1750:22435	60	-
chr11	46612282	46612283	A00758:224:HLY2FDSX2:3:1275:30924:24893	60	-
chr11	46626973	46626974	A00758:224:HLY2FDSX2:3:1226:27642:34616/1	60	-
chr11	46660094	46660095	A00758:224:HLY2FDSX2:3:1271:25663:22639/1	60	-
chr11	46772034	46772035	A00758:224:HLY2FDSX2:4:2351:22363:5525/1	60	-
chr11	46783196	46783197	A00758:224:HLY2FDSX2:3:1247:8775:12743/1	60	+
chr11	46816464	46816465	A00758:224:HLY2FDSX2:4:2313:25798:18646/1	60	-
chr11	46967981	46967982	A00758:224:HLY2FDSX2:4:2544:17155:34741/1	60	-
chr11	46979457	46979458	A00758:219:HLTGFDSX2:3:2423:31485:27085	60	+
chr11	46981089	46981090	A00758:224:HLY2FDSX2:3:1436:32271:24596	60	-
chr11	46983677	46983678	A00758:224:HLY2FDSX2:3:1312:8603:19774/1	60	+
chr11	47065682	47065683	A00758:224:HLY2FDSX2:3:1616:24207:3646/1	60	+
chr11	47088375	47088376	A00758:224:HLY2FDSX2:3:1309:28809:33285/1	60	+
chr11	47314738	47314739	A00758:224:HLY2FDSX2:3:1520:22227:11052/1	60	+
chr11	47517444	47517445	A00758:224:HLY2FDSX2:3:1177:11948:1955/1	60	+
chr11	57183249	57183250	A00758:224:HLY2FDSX2:4:2539:24361:30561	60	+
chr11	57406209	57406210	A00758:224:HLY2FDSX2:3:1617:22200:2581/1	60	-
chr11	57728388	57728389	A00758:224:HLY2FDSX2:3:1438:3703:23907	60	+
chr11	58508788	58508789	A00758:224:HLY2FDSX2:4:2661:2365:20462/1	60	+
chr11	58545030	58545031	A00758:224:HLY2FDSX2:4:2105:27715:30859/1	60	-
chr11	58552284	58552285	A00758:224:HLY2FDSX2:3:1210:20500:8813/1	60	+
chr11	58732586	58732587	A00758:224:HLY2FDSX2:3:1216:29532:36730/1	60	-
chr11	59829114	59829115	A00758:224:HLY2FDSX2:3:1205:9200:30702/1	60	+
chr11	60015015	60015016	A00758:224:HLY2FDSX2:3:1315:13205:26804/1	60	-
chr11	61820499	61820500	A00758:224:HLY2FDSX2:3:1124:18945:3239/1	60	-
chr11	62150124	62150125	A00758:224:HLY2FDSX2:3:1315:6451:21621	60	-
chr11	62153565	62153566	A00758:224:HLY2FDSX2:4:1668:6605:8797/1	60	-
chr11	62340246	62340247	A00758:224:HLY2FDSX2:3:1613:1904:23234/1	60	+
chr11	62357954	62357955	A00758:224:HLY2FDSX2:3:1215:26006:4633/1	60	+
chr11	62360838	62360839	A00758:224:HLY2FDSX2:4:1418:3378:27258	60	-
chr11	62367330	62367331	A00758:224:HLY2FDSX2:3:1119:1262:36276	60	-
chr11	62585427	62585428	A00758:224:HLY2FDSX2:4:1530:25030:35853	60	-
chr11	62710399	62710400	A00758:219:HLTGFDSX2:1:2428:14443:28792	60	-
chr11	62710584	62710585	A00758:224:HLY2FDSX2:3:1138:21658:14199/1	60	+
chr11	62717476	62717477	A00758:224:HLY2FDSX2:3:1273:4472:21825	60	-
chr11	62718411	62718412	A00758:224:HLY2FDSX2:4:2529:12861:14810/1	60	-
chr11	62720216	62720217	A00758:224:HLY2FDSX2:3:1662:6614:29230/1	60	+
chr11	62732948	62732949	A00758:224:HLY2FDSX2:4:2362:22788:2378/1	60	+
chr11	62782897	62782898	A00758:224:HLY2FDSX2:3:1111:14208:32362	60	+
chr11	62798889	62798890	A00758:224:HLY2FDSX2:3:1311:25183:27821	60	+
chr11	62815938	62815939	A00758:219:HLTGFDSX2:3:1378:8522:2660	60	-
chr11	62817861	62817862	A00758:224:HLY2FDSX2:3:1371:25147:10316/1	60	+
chr11	62828386	62828387	A00758:224:HLY2FDSX2:3:1651:10140:29888	60	-
chr11	62828526	62828527	A00758:224:HLY2FDSX2:4:2130:14036:32127/1	60	-
chr11	62829627	62829628	A00758:224:HLY2FDSX2:4:1656:13955:32456	60	+
chr11	62869984	62869985	A00758:224:HLY2FDSX2:3:1318:29333:2472/1	60	+
chr11	63541827	63541828	A00758:224:HLY2FDSX2:3:1271:14868:13620/1	60	+
chr11	63643103	63643104	A00758:224:HLY2FDSX2:3:2360:28248:6511	60	-
chr11	63658678	63658679	A00758:224:HLY2FDSX2:3:1448:29062:28401/1	60	-
chr11	63659917	63659918	A00758:224:HLY2FDSX2:3:1170:26440:14372/1	60	+
chr11	63683368	63683369	A00758:224:HLY2FDSX2:3:1421:9688:11162/1	60	-
chr11	63703189	63703190	A00758:224:HLY2FDSX2:4:2309:5412:2942/1	60	-
chr11	63709895	63709896	A00758:224:HLY2FDSX2:3:1660:2130:24721/1	60	+
chr11	63716424	63716425	A00758:224:HLY2FDSX2:4:1673:12527:11788/1	60	+
chr11	63743463	63743464	A00758:224:HLY2FDSX2:3:1141:17942:4758/1	60	+
chr11	63858914	63858915	A00758:224:HLY2FDSX2:3:1241:28700:1752	60	-
chr11	63859173	63859174	A00758:224:HLY2FDSX2:3:1427:6470:25254/1	60	+
chr11	63885998	63885999	A00758:224:HLY2FDSX2:3:1161:26594:18302	60	+
chr11	63894567	63894568	A00758:224:HLY2FDSX2:3:1602:18385:17143	60	-
chr11	64188945	64188946	A00758:224:HLY2FDSX2:4:2204:13702:1172/1	60	-
chr11	64190264	64190265	A00758:224:HLY2FDSX2:4:2436:18105:2816	60	+
chr11	64194415	64194416	A00758:224:HLY2FDSX2:3:1133:31711:31641	60	+
chr11	64201966	64201967	A00758:224:HLY2FDSX2:4:1101:7166:20102	60	-
chr11	64215134	64215135	A00758:224:HLY2FDSX2:3:1214:27407:35681/1	60	+
chr11	64277551	64277552	A00758:224:HLY2FDSX2:3:2252:11614:8171	60	-
chr11	64311047	64311048	A00758:224:HLY2FDSX2:3:1130:27597:6668/1	60	-
chr11	64365097	64365098	A00758:224:HLY2FDSX2:3:1108:4770:8688/1	60	-
chr11	64769047	64769048	A00758:224:HLY2FDSX2:3:1132:26838:33191/1	60	+
chr11	64772823	64772824	A00758:224:HLY2FDSX2:3:1175:20907:19695/1	60	+
chr11	64773749	64773750	A00758:224:HLY2FDSX2:3:1111:28519:9048/1	60	-
chr11	64775712	64775713	A00758:224:HLY2FDSX2:4:2425:26521:31548/1	60	+
chr11	64862190	64862191	A00758:224:HLY2FDSX2:3:1129:32362:29199/1	60	+
chr11	65046838	65046839	A00758:224:HLY2FDSX2:3:1248:22318:17409/1	60	+
chr11	65102807	65102808	A00758:224:HLY2FDSX2:4:2322:3920:19680/1	60	+
chr11	65103210	65103211	A00758:224:HLY2FDSX2:4:2445:8865:20509	60	-
chr11	65104510	65104511	A00758:224:HLY2FDSX2:4:1636:9543:19961	60	-
chr11	65123794	65123795	A00758:224:HLY2FDSX2:4:1635:3857:13369	60	+
chr11	65191900	65191901	A00758:224:HLY2FDSX2:3:1115:17354:10629/1	60	+
chr11	65196413	65196414	A00758:224:HLY2FDSX2:4:2158:23656:31187/1	60	+
chr11	65196702	65196703	A00758:224:HLY2FDSX2:4:1120:10357:5306	60	+
chr11	65199122	65199123	A00758:224:HLY2FDSX2:3:1118:6759:11475	60	-
chr11	65199456	65199457	A00758:224:HLY2FDSX2:3:2402:18656:22780	60	-
chr11	65279550	65279551	A00758:224:HLY2FDSX2:4:2239:28131:3928	60	-
chr11	65339574	65339575	A00758:224:HLY2FDSX2:3:1619:26702:30608/1	60	+
chr11	65407379	65407380	A00758:219:HLTGFDSX2:1:2352:23863:32456	60	-
chr11	65430525	65430526	A00758:224:HLY2FDSX2:3:1125:4933:3740/1	60	+
chr11	65432629	65432630	A00758:224:HLY2FDSX2:4:2673:14959:13119/1	60	-
chr11	65433526	65433527	A00758:224:HLY2FDSX2:4:1114:16269:4586	60	-
chr11	65435519	65435520	A00758:224:HLY2FDSX2:3:1420:17155:35305	60	-
chr11	65441273	65441274	A00758:224:HLY2FDSX2:3:1452:28429:26115/1	60	-
chr11	65494087	65494088	A00758:224:HLY2FDSX2:3:1133:30427:31078	60	+
chr11	65494627	65494628	A00758:224:HLY2FDSX2:3:1266:18575:23985/1	60	+
chr11	65504980	65504981	A00758:224:HLY2FDSX2:3:1451:32868:19398/1	60	-
chr11	65565969	65565970	A00758:224:HLY2FDSX2:3:1412:5484:25269/1	60	+
chr11	65621268	65621269	A00758:224:HLY2FDSX2:3:1111:5303:34162/1	60	+
chr11	65622419	65622420	A00758:224:HLY2FDSX2:3:1361:28094:4961/1	60	+
chr11	65623473	65623474	A00758:224:HLY2FDSX2:3:1351:22155:22169/1	60	+
chr11	65631870	65631871	A00758:224:HLY2FDSX2:4:1556:32045:25864	60	-
chr11	65649176	65649177	A00758:224:HLY2FDSX2:3:1345:26702:14137/1	60	-
chr11	65714173	65714174	A00758:224:HLY2FDSX2:3:1319:6415:18521/1	60	-
chr11	65717495	65717496	A00758:224:HLY2FDSX2:3:2337:11686:24768	60	-
chr11	65775748	65775749	A00758:224:HLY2FDSX2:3:1547:28275:5869/1	60	+
chr11	65862128	65862129	A00758:219:HLTGFDSX2:2:2572:19678:21073	60	-
chr11	65862258	65862259	A00758:224:HLY2FDSX2:3:1373:2112:32456	60	-
chr11	65865023	65865024	A00758:224:HLY2FDSX2:3:1310:3106:13730/1	60	-
chr11	65865495	65865496	A00758:224:HLY2FDSX2:3:1109:28320:22013	60	-
chr11	65963630	65963631	A00758:224:HLY2FDSX2:4:2531:8413:23109/1	60	+
chr11	65970399	65970400	A00758:224:HLY2FDSX2:3:2618:20085:28260	60	+
chr11	65985969	65985970	A00758:224:HLY2FDSX2:3:2257:31259:25160	60	+
chr11	65997433	65997434	A00758:224:HLY2FDSX2:3:1443:7175:32080/1	60	-
chr11	66061430	66061431	A00758:224:HLY2FDSX2:3:1259:27932:13009	60	-
chr11	66065255	66065256	A00758:224:HLY2FDSX2:3:1226:6714:10864/1	60	+
chr11	66066100	66066101	A00758:224:HLY2FDSX2:3:1573:12816:1611/1	60	+
chr11	66073772	66073773	A00758:224:HLY2FDSX2:4:2545:17146:19946	60	-
chr11	66104407	66104408	A00758:224:HLY2FDSX2:3:1404:6714:16845/1	60	-
chr11	66115344	66115345	A00758:224:HLY2FDSX2:4:2144:4634:7921/1	60	-
chr11	66115660	66115661	A00758:224:HLY2FDSX2:4:2512:8838:12289/1	60	+
chr11	66119186	66119187	A00758:224:HLY2FDSX2:3:1249:32280:20541/1	60	-
chr11	66129963	66129964	A00758:224:HLY2FDSX2:4:2445:1796:17503/1	60	-
chr11	66130724	66130725	A00758:224:HLY2FDSX2:3:1265:5104:5697	60	+
chr11	66131442	66131443	A00758:224:HLY2FDSX2:4:2466:18765:36495/1	60	+
chr11	66139242	66139243	A00758:224:HLY2FDSX2:4:2509:22869:29857	60	-
chr11	66140035	66140036	A00758:224:HLY2FDSX2:4:2411:19560:11287/1	60	+
chr11	66150520	66150521	A00758:224:HLY2FDSX2:3:1542:21314:18302/1	60	-
chr11	66152247	66152248	A00758:224:HLY2FDSX2:3:1105:21694:26944/1	60	-
chr11	66169260	66169261	A00758:224:HLY2FDSX2:3:1133:15546:18051	60	-
chr11	66169849	66169850	A00758:224:HLY2FDSX2:4:2541:16685:9940/1	60	-
chr11	66174683	66174684	A00758:224:HLY2FDSX2:3:1372:10411:27946/1	60	-
chr11	66227009	66227010	A00758:224:HLY2FDSX2:3:1363:23854:36886/1	60	-
chr11	66254595	66254596	A00758:224:HLY2FDSX2:3:1660:5267:1219/1	60	-
chr11	66286388	66286389	A00758:224:HLY2FDSX2:3:1131:8956:16908/1	60	-
chr11	66348181	66348182	A00758:224:HLY2FDSX2:3:1175:19696:10457/1	60	-
chr11	66358101	66358102	A00758:224:HLY2FDSX2:3:2469:10737:17550	60	+
chr11	66500577	66500578	A00758:224:HLY2FDSX2:3:1154:8856:3051/1	60	-
chr11	66623334	66623335	A00758:224:HLY2FDSX2:3:1111:16866:21590/1	60	-
chr11	66642325	66642326	A00758:224:HLY2FDSX2:4:1460:8892:13510	60	-
chr11	66653874	66653875	A00758:219:HLTGFDSX2:2:1468:6460:10332	60	-
chr11	66667555	66667556	A00758:224:HLY2FDSX2:3:1512:25644:24956/1	60	-
chr11	66701965	66701966	A00758:224:HLY2FDSX2:4:2510:30906:20635/1	60	-
chr11	66748506	66748507	A00758:224:HLY2FDSX2:3:1255:25843:22670/1	60	+
chr11	66750675	66750676	A00758:224:HLY2FDSX2:3:1168:7229:27602/1	60	+
chr11	66760546	66760547	A00758:224:HLY2FDSX2:3:1369:3025:18380	60	+
chr11	66762236	66762237	A00758:219:HLTGFDSX2:4:1131:23005:35039/1	60	-
chr11	66783768	66783769	A00758:224:HLY2FDSX2:4:2303:13241:6637/1	60	-
chr11	66794563	66794564	A00758:224:HLY2FDSX2:4:2126:19940:18020	60	-
chr11	67128567	67128568	A00758:224:HLY2FDSX2:4:2234:32244:14497/1	60	+
chr11	67134983	67134984	A00758:224:HLY2FDSX2:3:1254:10673:3067/1	60	+
chr11	67142564	67142565	A00758:224:HLY2FDSX2:3:1359:22959:31078	60	-
chr11	67149483	67149484	A00758:224:HLY2FDSX2:3:1409:19633:31485/1	60	-
chr11	67151230	67151231	A00758:224:HLY2FDSX2:3:1565:30960:29904/1	60	+
chr11	67158990	67158991	A00758:224:HLY2FDSX2:3:1468:16984:37012/1	60	+
chr11	67163809	67163810	A00758:224:HLY2FDSX2:3:1208:2962:30044/1	60	+
chr11	67174771	67174772	A00758:224:HLY2FDSX2:3:2343:11975:26490	60	-
chr11	67178476	67178477	A00758:224:HLY2FDSX2:4:1147:1967:21214	60	+
chr11	67181021	67181022	A00758:219:HLTGFDSX2:1:2467:10963:32346	60	+
chr11	67181055	67181056	A00758:224:HLY2FDSX2:3:2146:8558:30530	60	-
chr11	67190600	67190601	A00758:224:HLY2FDSX2:3:1214:4580:5415/1	60	+
chr11	67196448	67196449	A00758:224:HLY2FDSX2:3:1101:26603:10833/1	60	-
chr11	67197321	67197322	A00758:224:HLY2FDSX2:4:1254:4209:9940	60	+
chr11	67207380	67207381	A00758:224:HLY2FDSX2:4:2607:13738:29606/1	60	-
chr11	67208414	67208415	A00758:224:HLY2FDSX2:3:1155:13286:14293/1	60	-
chr11	67212487	67212488	A00758:224:HLY2FDSX2:4:2102:2971:17597/1	60	-
chr11	67220512	67220513	A00758:224:HLY2FDSX2:4:2560:9272:11851/1	60	+
chr11	67221358	67221359	A00758:224:HLY2FDSX2:3:1303:9805:21825/1	60	+
chr11	67228374	67228375	A00758:224:HLY2FDSX2:3:1154:31891:30420/1	60	+
chr11	67231062	67231063	A00758:224:HLY2FDSX2:3:1124:5520:33536	60	+
chr11	67242282	67242283	A00758:224:HLY2FDSX2:3:1206:16929:34945/1	60	+
chr11	67243834	67243835	A00758:224:HLY2FDSX2:3:1274:32226:3192/1	60	-
chr11	67272872	67272873	A00758:224:HLY2FDSX2:3:1109:6650:28322	60	-
chr11	67292538	67292539	A00758:224:HLY2FDSX2:3:1211:12210:11553/1	60	+
chr11	67295514	67295515	A00758:224:HLY2FDSX2:4:2130:30544:28150	60	-
chr11	67298726	67298727	A00758:224:HLY2FDSX2:4:2143:22399:25003/1	60	+
chr11	67298751	67298752	A00758:224:HLY2FDSX2:3:1664:16721:17769	60	+
chr11	67327382	67327383	A00758:224:HLY2FDSX2:3:1134:7862:29418/1	60	+
chr11	67399000	67399001	A00758:224:HLY2FDSX2:3:1162:30761:30060	60	+
chr11	67436899	67436900	A00758:224:HLY2FDSX2:4:2131:14651:36385/1	60	+
chr11	67586277	67586278	A00758:224:HLY2FDSX2:3:1430:20229:21527	60	+
chr11	67624719	67624720	A00758:224:HLY2FDSX2:3:1166:9272:24721	60	+
chr11	68089750	68089751	A00758:224:HLY2FDSX2:4:2612:18385:36589/1	60	+
chr11	68092202	68092203	A00758:224:HLY2FDSX2:3:1142:23692:33254/1	60	+
chr11	68092604	68092605	A00758:224:HLY2FDSX2:3:1354:2284:32471/1	60	-
chr11	68099544	68099545	A00758:224:HLY2FDSX2:3:1402:13657:22106/1	60	-
chr11	68105282	68105283	A00758:224:HLY2FDSX2:3:1214:18394:3630/1	60	+
chr11	68106370	68106371	A00758:224:HLY2FDSX2:3:1134:12943:28228/1	60	-
chr11	68157854	68157855	A00758:224:HLY2FDSX2:4:2354:22697:20040/1	60	+
chr11	68175130	68175131	A00758:224:HLY2FDSX2:3:1529:6696:14497/1	60	+
chr11	68175561	68175562	A00758:224:HLY2FDSX2:3:2249:26838:27868	60	+
chr11	68177421	68177422	A00758:224:HLY2FDSX2:3:1309:16721:36057/1	60	+
chr11	68178497	68178498	A00758:224:HLY2FDSX2:3:1138:18141:33661/1	60	+
chr11	68180743	68180744	A00758:224:HLY2FDSX2:3:1322:8965:32925/1	60	+
chr11	68481964	68481965	A00758:224:HLY2FDSX2:3:2168:10502:13354	60	-
chr11	68501286	68501287	A00758:224:HLY2FDSX2:3:2208:13178:31610	60	-
chr11	68511052	68511053	A00758:224:HLY2FDSX2:3:1135:30029:6684/1	60	-
chr11	68526240	68526241	A00758:224:HLY2FDSX2:3:1544:20980:23547/1	60	+
chr11	68538428	68538429	A00758:224:HLY2FDSX2:3:1266:8214:13902/1	60	+
chr11	68574727	68574728	A00758:224:HLY2FDSX2:3:2161:3884:2300	60	-
chr11	68617058	68617059	A00758:224:HLY2FDSX2:3:1505:3531:15687/1	60	-
chr11	68728807	68728808	A00758:224:HLY2FDSX2:4:2262:10068:8469/1	60	+
chr11	70285601	70285602	A00758:224:HLY2FDSX2:4:2112:4472:29841/1	60	+
chr11	70298799	70298800	A00758:224:HLY2FDSX2:3:1146:20021:9518/1	60	-
chr11	70362274	70362275	A00758:224:HLY2FDSX2:3:1407:13937:16235/1	60	-
chr11	71460613	71460614	A00758:224:HLY2FDSX2:4:2520:1443:18584/1	60	+
chr11	72030870	72030871	A00758:224:HLY2FDSX2:4:2624:22905:8375/1	60	+
chr11	72869999	72870000	A00758:224:HLY2FDSX2:4:1378:5358:26303	60	-
chr11	72873820	72873821	A00758:224:HLY2FDSX2:3:1154:28348:10755/1	60	-
chr11	72894087	72894088	A00758:224:HLY2FDSX2:4:2246:26964:24142/1	60	-
chr11	72931135	72931136	A00758:224:HLY2FDSX2:3:1363:32163:32236/1	60	-
chr11	72981393	72981394	A00758:224:HLY2FDSX2:3:1106:16884:18771/1	60	-
chr11	72987371	72987372	A00758:224:HLY2FDSX2:3:1415:20537:33990/1	60	-
chr11	73054569	73054570	A00758:224:HLY2FDSX2:4:2126:10393:35180/1	60	+
chr11	73085823	73085824	A00758:224:HLY2FDSX2:3:1657:19813:16642/1	60	-
chr11	73094912	73094913	A00758:224:HLY2FDSX2:3:1277:19904:33332/1	60	-
chr11	73103705	73103706	A00758:224:HLY2FDSX2:3:1135:22363:17080/1	60	+
chr11	73191801	73191802	A00758:224:HLY2FDSX2:3:1210:9661:12305/1	60	+
chr11	73479037	73479038	A00758:224:HLY2FDSX2:4:1616:32606:15060	60	-
chr11	73569142	73569143	A00758:224:HLY2FDSX2:3:1103:1814:33285	60	+
chr11	73659082	73659083	A00758:224:HLY2FDSX2:3:2317:24994:3223	60	+
chr11	73698205	73698206	A00758:219:HLTGFDSX2:1:1628:26151:30655	60	+
chr11	73720485	73720486	A00758:224:HLY2FDSX2:4:1444:22535:35540	60	-
chr11	73728505	73728506	A00758:224:HLY2FDSX2:3:1405:30427:8281/1	60	-
chr11	73742500	73742501	A00758:224:HLY2FDSX2:4:2339:2437:7748/1	60	-
chr11	73805804	73805805	A00758:224:HLY2FDSX2:3:1115:17607:10598/1	60	-
chr11	73810978	73810979	A00758:224:HLY2FDSX2:3:1471:3269:29637/1	60	-
chr11	73924177	73924178	A00758:224:HLY2FDSX2:4:1160:24225:27352	60	+
chr11	74099395	74099396	A00758:224:HLY2FDSX2:4:1573:12870:11725	60	-
chr11	74121121	74121122	A00758:224:HLY2FDSX2:3:1523:1606:25316	60	+
chr11	74202780	74202781	A00758:224:HLY2FDSX2:3:1468:1163:14904/1	60	-
chr11	74337601	74337602	A00758:224:HLY2FDSX2:4:2143:30553:3302/1	60	+
chr11	74372081	74372082	A00758:224:HLY2FDSX2:3:1404:9317:12273/1	60	+
chr11	74646465	74646466	A00758:224:HLY2FDSX2:3:1451:1054:5040/1	60	+
chr11	74788286	74788287	A00758:224:HLY2FDSX2:3:2401:24758:15562	60	+
chr11	74953700	74953701	A00758:224:HLY2FDSX2:4:2317:1588:10598/1	60	+
chr11	75425934	75425935	A00758:224:HLY2FDSX2:3:1470:16938:20964/1	60	-
chr11	75880219	75880220	A00758:224:HLY2FDSX2:4:2502:27145:9893/1	60	+
chr11	75893098	75893099	A00758:224:HLY2FDSX2:3:1225:18322:9737	60	+
chr11	76878954	76878955	A00758:224:HLY2FDSX2:3:2313:5511:21151	60	-
chr11	76903919	76903920	A00758:224:HLY2FDSX2:4:2613:9191:5854/1	60	-
chr11	76940087	76940088	A00758:219:HLTGFDSX2:4:2657:30599:34194/1	60	+
chr11	77432775	77432776	A00758:224:HLY2FDSX2:3:1355:24370:19774/1	60	+
chr11	77630160	77630161	A00758:224:HLY2FDSX2:3:1441:23936:2112	60	-
chr11	78530278	78530279	A00758:224:HLY2FDSX2:3:1667:23863:29825	60	+
chr11	79862440	79862441	A00758:224:HLY2FDSX2:3:1213:7157:7686/1	60	+
chr11	85659427	85659428	A00758:224:HLY2FDSX2:3:1227:17671:22013/1	60	+
chr11	86931930	86931931	A00758:219:HLTGFDSX2:3:1171:10872:28432	60	-
chr11	87122707	87122708	A00758:224:HLY2FDSX2:3:1139:19678:29966/1	60	+
chr11	87183135	87183136	A00758:224:HLY2FDSX2:4:2112:25337:5321/1	60	-
chr11	88966761	88966762	A00758:224:HLY2FDSX2:3:1149:27462:9502/1	60	+
chr11	90521175	90521176	A00758:224:HLY2FDSX2:3:2349:12852:32424	60	-
chr11	90762364	90762365	A00758:224:HLY2FDSX2:3:1211:19397:5995/1	60	+
chr11	90852146	90852147	A00758:224:HLY2FDSX2:4:2466:32280:9173/1	60	+
chr11	90866886	90866887	A00758:224:HLY2FDSX2:3:1154:9480:27806/1	60	+
chr11	91271845	91271846	A00758:224:HLY2FDSX2:4:2103:10077:30968/1	60	-
chr11	93473946	93473947	A00758:224:HLY2FDSX2:3:2456:30346:7983	60	-
chr11	95850607	95850608	A00758:224:HLY2FDSX2:3:1503:10122:3364/1	60	+
chr11	97568085	97568086	A00758:219:HLTGFDSX2:3:1326:15103:9204	60	+
chr11	97660715	97660716	A00758:224:HLY2FDSX2:4:2433:32678:14779	60	-
chr11	102552633	102552634	A00758:224:HLY2FDSX2:3:1125:26567:19288/1	60	+
chr11	103221384	103221385	A00758:224:HLY2FDSX2:3:2257:16260:22138	60	-
chr11	103283170	103283171	A00758:224:HLY2FDSX2:3:2443:1325:15092	60	-
chr11	103310529	103310530	A00758:224:HLY2FDSX2:3:1507:30816:26365/1	60	-
chr11	103918856	103918857	A00758:224:HLY2FDSX2:3:1640:8449:23015/1	60	+
chr11	104154900	104154901	A00758:224:HLY2FDSX2:3:1405:29912:9612/1	60	+
chr11	104541987	104541988	A00758:224:HLY2FDSX2:4:2201:8513:13542/1	60	-
chr11	105427249	105427250	A00758:224:HLY2FDSX2:4:1345:7744:31532	60	+
chr11	105643799	105643800	A00758:224:HLY2FDSX2:4:2252:31385:28479/1	60	+
chr11	106320117	106320118	A00758:224:HLY2FDSX2:4:2601:5728:6840	60	+
chr11	106911151	106911152	A00758:224:HLY2FDSX2:3:1333:31132:16110	60	-
chr11	108157240	108157241	A00758:224:HLY2FDSX2:3:1163:16125:16517/1	60	-
chr11	108280332	108280333	A00758:224:HLY2FDSX2:3:1666:30779:28494/1	60	+
chr11	108323379	108323380	A00758:224:HLY2FDSX2:3:1227:21838:5713/1	60	+
chr11	108341970	108341971	A00758:224:HLY2FDSX2:3:1171:20229:11694/1	60	+
chr11	108621062	108621063	A00758:224:HLY2FDSX2:4:2406:4363:7639/1	60	-
chr11	108679131	108679132	A00758:224:HLY2FDSX2:4:2119:19877:31156	60	-
chr11	108753822	108753823	A00758:224:HLY2FDSX2:3:1124:20184:1000/1	60	-
chr11	109461412	109461413	A00758:224:HLY2FDSX2:4:2156:22770:8609/1	60	+
chr11	110234902	110234903	A00758:224:HLY2FDSX2:3:2326:23131:34820	60	+
chr11	110782227	110782228	A00758:224:HLY2FDSX2:3:2132:4634:17973	60	+
chr11	111861861	111861862	A00758:224:HLY2FDSX2:3:1344:31593:21668/1	60	+
chr11	112878786	112878787	A00758:219:HLTGFDSX2:1:1259:25943:29105	60	+
chr11	113129759	113129760	A00758:219:HLTGFDSX2:4:1320:8178:4038/1	60	+
chr11	114403902	114403903	A00758:224:HLY2FDSX2:4:2248:9643:24956/1	60	-
chr11	114407032	114407033	A00758:224:HLY2FDSX2:4:2518:28935:22670/1	60	+
chr11	116378516	116378517	A00758:224:HLY2FDSX2:3:1143:12138:23610	60	+
chr11	116848504	116848505	A00758:224:HLY2FDSX2:3:1665:24487:27398/1	60	-
chr11	116883556	116883557	A00758:224:HLY2FDSX2:3:1108:29740:28134/1	60	-
chr11	116962565	116962566	A00758:224:HLY2FDSX2:3:1155:9435:7247/1	60	-
chr11	116972158	116972159	A00758:224:HLY2FDSX2:3:1418:26033:32174/1	60	-
chr11	117034319	117034320	A00758:219:HLTGFDSX2:4:1507:26982:34006/1	60	-
chr11	117081627	117081628	A00758:224:HLY2FDSX2:4:1104:3613:4492	60	-
chr11	117082711	117082712	A00758:224:HLY2FDSX2:3:2218:3848:25254	60	-
chr11	117172472	117172473	A00758:224:HLY2FDSX2:3:1312:3152:14747/1	60	+
chr11	117252429	117252430	A00758:224:HLY2FDSX2:4:2476:8956:36511/1	60	+
chr11	118311420	118311421	A00758:219:HLTGFDSX2:2:1239:18964:24377	60	-
chr11	118395358	118395359	A00758:224:HLY2FDSX2:3:1622:20292:34507	60	-
chr11	118442944	118442945	A00758:224:HLY2FDSX2:3:1424:15058:34272	60	+
chr11	119127049	119127050	A00758:224:HLY2FDSX2:3:1208:11433:9580/1	60	+
chr11	119129091	119129092	A00758:224:HLY2FDSX2:3:1118:7762:1658	60	+
chr11	119214396	119214397	A00758:224:HLY2FDSX2:3:1554:4788:9126	60	-
chr11	119214412	119214413	A00758:224:HLY2FDSX2:4:1209:4535:12289/1	60	-
chr11	119236912	119236913	A00758:224:HLY2FDSX2:4:2476:14868:32628/1	60	+
chr11	119248033	119248034	A00758:224:HLY2FDSX2:4:2319:24569:35618/1	60	-
chr11	119982219	119982220	A00758:224:HLY2FDSX2:3:1549:22372:9048	60	+
chr11	122748582	122748583	A00758:224:HLY2FDSX2:3:1349:31087:11490/1	60	-
chr11	122806452	122806453	A00758:224:HLY2FDSX2:3:2113:13630:17268	60	+
chr11	123785890	123785891	A00758:219:HLTGFDSX2:3:2116:29559:19272	60	+
chr11	124974227	124974228	A00758:219:HLTGFDSX2:3:1505:2076:9064	60	+
chr11	124974876	124974877	A00758:224:HLY2FDSX2:3:1306:26151:22294/1	60	-
chr11	125653135	125653136	A00758:224:HLY2FDSX2:4:2341:1416:26866/1	60	-
chr11	126220295	126220296	A00758:224:HLY2FDSX2:4:2114:20482:3396/1	60	-
chr11	128313938	128313939	A00758:224:HLY2FDSX2:3:1240:6723:35524/1	60	+
chr11	128326126	128326127	A00758:219:HLTGFDSX2:3:1446:13765:8766	60	-
chr11	128352182	128352183	A00758:224:HLY2FDSX2:4:2201:30779:13369/1	60	-
chr11	128367332	128367333	A00758:224:HLY2FDSX2:3:2239:28284:8484	60	+
chr11	129192442	129192443	A00758:224:HLY2FDSX2:4:2218:9082:26334/1	60	+
chr11	129915876	129915877	A00758:224:HLY2FDSX2:4:2643:2166:11130/1	60	-
chr11	129991842	129991843	A00758:224:HLY2FDSX2:4:1229:29432:15295	60	-
chr11	130118390	130118391	A00758:224:HLY2FDSX2:3:1125:32714:24267/1	60	-
chr11	133030149	133030150	A00758:224:HLY2FDSX2:3:1509:5900:34601/1	60	+
chr11	133772315	133772316	A00758:224:HLY2FDSX2:3:1160:19940:8375/1	60	+
chr11	134175185	134175186	A00758:224:HLY2FDSX2:3:1363:20428:13197/1	60	+
chr11	134204539	134204540	A00758:224:HLY2FDSX2:3:1346:1669:6480/1	60	-
chr11	134209294	134209295	A00758:224:HLY2FDSX2:3:2450:20528:6637	60	-
chr11	134273299	134273300	A00758:224:HLY2FDSX2:4:1140:17463:21371	60	-
chr11	134400738	134400739	A00758:224:HLY2FDSX2:3:1457:4426:10316/1	60	-
chr12	331933	331934	A00758:219:HLTGFDSX2:2:1472:30761:33818	60	+
chr12	651539	651540	A00758:224:HLY2FDSX2:3:1236:10764:23015	60	+
chr12	756615	756616	A00758:224:HLY2FDSX2:3:2207:21920:30592	60	+
chr12	762467	762468	A00758:224:HLY2FDSX2:3:1569:18213:4695/1	60	-
chr12	765362	765363	A00758:224:HLY2FDSX2:3:2271:26955:34929	60	-
chr12	770642	770643	A00758:224:HLY2FDSX2:3:1243:7111:28338/1	60	+
chr12	778029	778030	A00758:224:HLY2FDSX2:3:1527:5891:2080/1	60	+
chr12	780729	780730	A00758:224:HLY2FDSX2:3:1652:4743:7106/1	60	+
chr12	796330	796331	A00758:224:HLY2FDSX2:4:2211:6641:17315/1	60	-
chr12	810581	810582	A00758:224:HLY2FDSX2:3:1369:16016:4241/1	60	+
chr12	812428	812429	A00758:224:HLY2FDSX2:3:1101:14353:1141/1	60	-
chr12	818300	818301	A00758:224:HLY2FDSX2:3:2535:23918:8563	60	-
chr12	831953	831954	A00758:224:HLY2FDSX2:3:1110:15429:27712	60	-
chr12	841478	841479	A00758:224:HLY2FDSX2:4:1116:25427:20322	60	-
chr12	841908	841909	A00758:224:HLY2FDSX2:3:1559:11406:29512	60	+
chr12	870330	870331	A00758:224:HLY2FDSX2:4:1678:11044:1266/1	60	+
chr12	887544	887545	A00758:224:HLY2FDSX2:4:1571:19352:24424	60	+
chr12	1143981	1143982	A00758:224:HLY2FDSX2:3:1678:27335:25222	60	-
chr12	1159642	1159643	A00758:224:HLY2FDSX2:4:1156:25762:24095	60	+
chr12	1181691	1181692	A00758:224:HLY2FDSX2:4:2604:20482:22310	60	+
chr12	1205431	1205432	A00758:224:HLY2FDSX2:3:2155:17788:21746	60	+
chr12	1244401	1244402	A00758:224:HLY2FDSX2:3:1311:23656:32377	60	-
chr12	1322369	1322370	A00758:224:HLY2FDSX2:3:1119:24035:3630	60	-
chr12	1398399	1398400	A00758:224:HLY2FDSX2:4:1213:7238:2253	60	-
chr12	1454396	1454397	A00758:224:HLY2FDSX2:3:1502:28384:30765/1	60	+
chr12	1711004	1711005	A00758:224:HLY2FDSX2:3:1220:30445:21214/1	60	-
chr12	1737484	1737485	A00758:224:HLY2FDSX2:3:2361:3115:30937	60	-
chr12	1757855	1757856	A00758:224:HLY2FDSX2:4:2251:32796:9721/1	60	-
chr12	1759677	1759678	A00758:224:HLY2FDSX2:4:2520:9236:15577/1	60	+
chr12	1774227	1774228	A00758:224:HLY2FDSX2:3:1465:5213:1282/1	60	-
chr12	1971792	1971793	A00758:224:HLY2FDSX2:4:2271:4074:10019/1	60	+
chr12	1971981	1971982	A00758:224:HLY2FDSX2:4:2453:3649:20369/1	60	-
chr12	2031513	2031514	A00758:224:HLY2FDSX2:4:2156:15365:6684/1	60	+
chr12	2322034	2322035	A00758:224:HLY2FDSX2:3:1118:13485:12383	60	-
chr12	2881099	2881100	A00758:224:HLY2FDSX2:3:1665:29170:36886/1	60	+
chr12	3848040	3848041	A00758:224:HLY2FDSX2:4:1465:23158:11005	60	-
chr12	3869967	3869968	A00758:219:HLTGFDSX2:4:1530:8956:18662/1	60	-
chr12	4670422	4670423	A00758:224:HLY2FDSX2:3:1315:31711:27258/1	60	-
chr12	5462112	5462113	A00758:224:HLY2FDSX2:3:1435:14841:26318/1	60	-
chr12	6518089	6518090	A00758:224:HLY2FDSX2:3:1423:3079:19539/1	60	-
chr12	6520677	6520678	A00758:224:HLY2FDSX2:3:1608:2365:17487/1	60	+
chr12	6551833	6551834	A00758:224:HLY2FDSX2:3:1170:3775:32362	60	-
chr12	6564312	6564313	A00758:219:HLTGFDSX2:4:1402:6325:31454/1	60	+
chr12	6564342	6564343	A00758:224:HLY2FDSX2:3:1507:13675:12399	60	+
chr12	6565302	6565303	A00758:224:HLY2FDSX2:4:1236:17815:24361	60	-
chr12	6565361	6565362	A00758:224:HLY2FDSX2:4:2223:3188:35916	60	+
chr12	6574300	6574301	A00758:224:HLY2FDSX2:4:1131:29351:36010	60	-
chr12	6574786	6574787	A00758:224:HLY2FDSX2:4:1526:9127:17738	60	+
chr12	6574961	6574962	A00758:224:HLY2FDSX2:3:1159:17562:35196/1	60	-
chr12	6575063	6575064	A00758:224:HLY2FDSX2:3:1459:7961:7138/1	60	-
chr12	6577626	6577627	A00758:224:HLY2FDSX2:3:1410:15781:36871/1	60	+
chr12	6584402	6584403	A00758:224:HLY2FDSX2:3:1208:19217:11569/1	60	+
chr12	6584961	6584962	A00758:224:HLY2FDSX2:3:1154:3875:15468	60	-
chr12	6586389	6586390	A00758:224:HLY2FDSX2:3:2650:22544:27038	60	-
chr12	6589577	6589578	A00758:224:HLY2FDSX2:3:1327:22941:11788/1	60	-
chr12	6592042	6592043	A00758:224:HLY2FDSX2:3:1128:31611:22075/1	60	-
chr12	6593770	6593771	A00758:224:HLY2FDSX2:3:1238:7699:19429/1	60	+
chr12	6660129	6660130	A00758:224:HLY2FDSX2:3:1233:13783:33098/1	60	+
chr12	6675054	6675055	A00758:224:HLY2FDSX2:3:1551:21486:36886/1	60	-
chr12	6677657	6677658	A00758:224:HLY2FDSX2:3:1274:32777:14137/1	60	-
chr12	6726965	6726966	A00758:224:HLY2FDSX2:4:2236:22354:25614/1	60	+
chr12	6729364	6729365	A00758:224:HLY2FDSX2:4:1355:19868:15890	60	-
chr12	6802414	6802415	A00758:224:HLY2FDSX2:3:1618:13612:15107/1	60	+
chr12	6802678	6802679	A00758:224:HLY2FDSX2:3:1270:13404:14998	60	+
chr12	6880889	6880890	A00758:224:HLY2FDSX2:3:1119:11840:3176/1	60	+
chr12	6880896	6880897	A00758:224:HLY2FDSX2:3:1653:20772:9596/1	60	+
chr12	6882331	6882332	A00758:224:HLY2FDSX2:3:1578:1271:33035/1	60	+
chr12	6883157	6883158	A00758:224:HLY2FDSX2:3:1262:4562:13401/1	60	+
chr12	6930571	6930572	A00758:224:HLY2FDSX2:3:1137:16170:11146/1	60	-
chr12	6988512	6988513	A00758:224:HLY2FDSX2:3:1130:7446:24846/1	60	+
chr12	6989146	6989147	A00758:224:HLY2FDSX2:3:1561:15835:26882/1	60	+
chr12	6993698	6993699	A00758:224:HLY2FDSX2:3:1262:3251:31234	60	+
chr12	7001427	7001428	A00758:224:HLY2FDSX2:3:1105:13946:33411/1	60	-
chr12	7001924	7001925	A00758:224:HLY2FDSX2:3:1255:26630:14606/1	60	-
chr12	7194664	7194665	A00758:224:HLY2FDSX2:3:1309:13467:15170/1	60	-
chr12	7194884	7194885	A00758:224:HLY2FDSX2:4:2353:21884:31031	60	+
chr12	7205364	7205365	A00758:224:HLY2FDSX2:3:1326:29586:34194/1	60	+
chr12	7754588	7754589	A00758:224:HLY2FDSX2:3:2365:20636:28682	60	-
chr12	7923275	7923276	A00758:224:HLY2FDSX2:3:1154:30192:21183/1	60	+
chr12	8090214	8090215	A00758:224:HLY2FDSX2:4:2315:24288:13808/1	60	-
chr12	8983015	8983016	A00758:224:HLY2FDSX2:3:2219:3468:34115	60	-
chr12	9260462	9260463	A00758:224:HLY2FDSX2:4:2528:5204:33176/1	60	+
chr12	9423113	9423114	A00758:219:HLTGFDSX2:1:1271:29225:5102	60	-
chr12	9590015	9590016	A00758:224:HLY2FDSX2:4:2504:3070:19398/1	60	+
chr12	9664581	9664582	A00758:224:HLY2FDSX2:3:1232:20202:11334	60	-
chr12	9670625	9670626	A00758:224:HLY2FDSX2:3:1649:8712:10629/1	60	-
chr12	9683976	9683977	A00758:224:HLY2FDSX2:3:1301:10285:17425/1	60	-
chr12	9688766	9688767	A00758:224:HLY2FDSX2:3:1175:24623:17112	60	+
chr12	9691589	9691590	A00758:224:HLY2FDSX2:4:2109:31756:5228/1	60	-
chr12	9691695	9691696	A00758:224:HLY2FDSX2:3:1258:28745:30170/1	60	-
chr12	9830129	9830130	A00758:224:HLY2FDSX2:4:2130:7003:22326/1	60	-
chr12	10152844	10152845	A00758:224:HLY2FDSX2:3:1331:24487:5384/1	60	+
chr12	10410721	10410722	A00758:224:HLY2FDSX2:3:1573:9390:13495/1	60	-
chr12	10525161	10525162	A00758:224:HLY2FDSX2:3:1149:32714:15123/1	60	-
chr12	10590217	10590218	A00758:219:HLTGFDSX2:2:2366:2184:14043	60	-
chr12	10599517	10599518	A00758:224:HLY2FDSX2:3:2461:16975:33207	60	-
chr12	10662007	10662008	A00758:224:HLY2FDSX2:4:2654:17626:14199/1	60	+
chr12	10700066	10700067	A00758:224:HLY2FDSX2:3:2237:26033:16078	60	-
chr12	10712479	10712480	A00758:224:HLY2FDSX2:3:1203:14344:23641/1	60	+
chr12	11754403	11754404	A00758:224:HLY2FDSX2:3:1542:18710:3771/1	60	-
chr12	11804488	11804489	A00758:224:HLY2FDSX2:3:1250:20961:7388/1	60	+
chr12	11908188	11908189	A00758:224:HLY2FDSX2:3:1210:18385:16172/1	60	-
chr12	12781774	12781775	A00758:224:HLY2FDSX2:4:2220:13666:5243/1	60	+
chr12	14429633	14429634	A00758:224:HLY2FDSX2:3:2333:32597:8155	60	-
chr12	14448735	14448736	A00758:224:HLY2FDSX2:3:2331:18575:34601	60	-
chr12	14473846	14473847	A00758:224:HLY2FDSX2:3:1120:19596:11412/1	60	-
chr12	14499371	14499372	A00758:224:HLY2FDSX2:3:1141:3450:21684	60	+
chr12	15922230	15922231	A00758:224:HLY2FDSX2:3:1446:10212:36620/1	60	-
chr12	20751702	20751703	A00758:224:HLY2FDSX2:4:1346:28944:7028	60	+
chr12	21096674	21096675	A00758:219:HLTGFDSX2:3:2533:9290:12007	60	+
chr12	21386163	21386164	A00758:224:HLY2FDSX2:3:1444:15637:21057/1	60	+
chr12	21455531	21455532	A00758:219:HLTGFDSX2:2:1452:23809:27289	60	-
chr12	21891275	21891276	A00758:224:HLY2FDSX2:3:1462:15790:23046/1	60	-
chr12	22495655	22495656	A00758:224:HLY2FDSX2:3:2378:12952:3192	60	+
chr12	22511682	22511683	A00758:224:HLY2FDSX2:3:2338:28402:14293	60	-
chr12	24036910	24036911	A00758:224:HLY2FDSX2:3:1342:22299:7388/1	60	+
chr12	24247937	24247938	A00758:224:HLY2FDSX2:3:2176:4074:27023	60	-
chr12	24577877	24577878	A00758:224:HLY2FDSX2:3:2566:31394:8234	60	-
chr12	26477979	26477980	A00758:224:HLY2FDSX2:4:2656:11577:17566/1	60	-
chr12	26533762	26533763	A00758:224:HLY2FDSX2:4:2469:4155:29168/1	60	+
chr12	26923877	26923878	A00758:224:HLY2FDSX2:3:1255:7600:1626/1	60	+
chr12	26924677	26924678	A00758:219:HLTGFDSX2:1:2153:25247:28056	60	-
chr12	26996510	26996511	A00758:224:HLY2FDSX2:3:1219:8504:6668	60	+
chr12	27004647	27004648	A00758:224:HLY2FDSX2:3:1131:6072:27101/1	60	+
chr12	27689706	27689707	A00758:224:HLY2FDSX2:3:1313:26277:7138/1	60	-
chr12	27737589	27737590	A00758:224:HLY2FDSX2:3:1423:15817:20964/1	60	-
chr12	28487202	28487203	A00758:224:HLY2FDSX2:4:2374:7365:9956/1	60	-
chr12	28542142	28542143	A00758:224:HLY2FDSX2:4:2478:1669:2127/1	60	-
chr12	28704169	28704170	A00758:224:HLY2FDSX2:3:1623:17644:23813/1	60	+
chr12	29050913	29050914	A00758:224:HLY2FDSX2:3:1301:26169:11459	60	-
chr12	29083773	29083774	A00758:224:HLY2FDSX2:3:1160:28818:6558/1	60	-
chr12	29347279	29347280	A00758:224:HLY2FDSX2:3:1223:29830:35587/1	60	-
chr12	32336913	32336914	A00758:224:HLY2FDSX2:4:2168:27028:30420	60	-
chr12	32683199	32683200	A00758:224:HLY2FDSX2:4:2362:4264:34115/1	60	-
chr12	34047001	34047002	A00758:224:HLY2FDSX2:3:1324:18918:27774/1	60	+
chr12	34138266	34138267	A00758:224:HLY2FDSX2:4:2230:21712:36777	60	+
chr12	39345751	39345752	A00758:224:HLY2FDSX2:3:1366:16821:1595/1	60	-
chr12	39792717	39792718	A00758:219:HLTGFDSX2:2:2238:23610:30671	60	-
chr12	39960228	39960229	A00758:224:HLY2FDSX2:4:2145:29270:2675/1	60	+
chr12	40677361	40677362	A00758:224:HLY2FDSX2:3:1534:15637:14982	60	-
chr12	41304270	41304271	A00758:224:HLY2FDSX2:3:1653:14136:13385/1	60	+
chr12	42198008	42198009	A00758:224:HLY2FDSX2:3:1262:4833:31626/1	60	-
chr12	42353890	42353891	A00758:224:HLY2FDSX2:3:2348:30644:23249	60	+
chr12	42377689	42377690	A00758:224:HLY2FDSX2:3:1164:32714:7576/1	60	-
chr12	42463089	42463090	A00758:219:HLTGFDSX2:2:2572:18087:2096	60	+
chr12	43679667	43679668	A00758:224:HLY2FDSX2:4:2273:18530:31109/1	60	+
chr12	44232939	44232940	A00758:224:HLY2FDSX2:3:1324:18132:22874/1	60	-
chr12	44341709	44341710	A00758:224:HLY2FDSX2:3:1649:8061:11663	60	+
chr12	44341710	44341711	A00758:224:HLY2FDSX2:3:1649:8124:10426	60	+
chr12	44362888	44362889	A00758:224:HLY2FDSX2:3:1267:31051:18474/1	60	+
chr12	45298791	45298792	A00758:224:HLY2FDSX2:4:2366:31150:7341/1	60	+
chr12	45336387	45336388	A00758:224:HLY2FDSX2:4:1331:6668:11663	60	+
chr12	45485233	45485234	A00758:224:HLY2FDSX2:4:2644:17056:6731	60	+
chr12	45681486	45681487	A00758:224:HLY2FDSX2:3:1674:32244:35102	60	-
chr12	45815893	45815894	A00758:224:HLY2FDSX2:4:2267:13458:28463/1	60	+
chr12	45846845	45846846	A00758:224:HLY2FDSX2:4:2273:14145:1501	60	-
chr12	46367932	46367933	A00758:224:HLY2FDSX2:4:1417:14742:29089	60	-
chr12	46367934	46367935	A00758:224:HLY2FDSX2:3:1101:5584:20306/1	60	-
chr12	46479437	46479438	A00758:224:HLY2FDSX2:3:2268:12554:7670	60	+
chr12	46663155	46663156	A00758:224:HLY2FDSX2:3:1628:26784:12305/1	60	+
chr12	47174817	47174818	A00758:224:HLY2FDSX2:3:1465:28646:28776/1	60	+
chr12	47196308	47196309	A00758:224:HLY2FDSX2:3:1414:22019:1705/1	60	-
chr12	47688042	47688043	A00758:224:HLY2FDSX2:4:2460:21097:24314/1	60	+
chr12	48018350	48018351	A00758:219:HLTGFDSX2:2:1233:24388:33395	60	-
chr12	48064101	48064102	A00758:224:HLY2FDSX2:3:1271:6316:31438	60	+
chr12	48670920	48670921	A00758:224:HLY2FDSX2:3:1573:2591:29089/1	60	+
chr12	48676093	48676094	A00758:224:HLY2FDSX2:3:1655:26476:18975/1	60	+
chr12	48679075	48679076	A00758:224:HLY2FDSX2:3:1174:4110:35289	60	+
chr12	48705856	48705857	A00758:224:HLY2FDSX2:3:1432:17607:30953	60	-
chr12	48707014	48707015	A00758:224:HLY2FDSX2:3:1369:16441:3098/1	60	+
chr12	48833093	48833094	A00758:224:HLY2FDSX2:4:1415:3260:10708	60	+
chr12	48874185	48874186	A00758:224:HLY2FDSX2:4:2511:30382:24737/1	60	+
chr12	49007340	49007341	A00758:224:HLY2FDSX2:3:1651:19642:5228/1	60	+
chr12	49007537	49007538	A00758:224:HLY2FDSX2:3:1629:4029:19899/1	60	+
chr12	49016130	49016131	A00758:224:HLY2FDSX2:3:1239:24903:30499/1	60	+
chr12	49036758	49036759	A00758:224:HLY2FDSX2:3:1642:13738:1955/1	60	+
chr12	49052511	49052512	A00758:219:HLTGFDSX2:4:1565:16902:7905	60	+
chr12	49126611	49126612	A00758:224:HLY2FDSX2:4:1454:4842:13573	60	-
chr12	49132934	49132935	A00758:224:HLY2FDSX2:3:1231:28402:21465/1	60	+
chr12	49137179	49137180	A00758:224:HLY2FDSX2:3:1411:11424:8093	60	+
chr12	49137181	49137182	A00758:224:HLY2FDSX2:3:2126:25427:10551	60	+
chr12	49151664	49151665	A00758:224:HLY2FDSX2:3:1131:13503:19648/1	60	+
chr12	49388364	49388365	A00758:224:HLY2FDSX2:3:1505:28113:27320/1	60	-
chr12	49399380	49399381	A00758:224:HLY2FDSX2:4:1474:15881:26866	60	-
chr12	49411476	49411477	A00758:224:HLY2FDSX2:3:1629:1099:34992/1	60	+
chr12	49413172	49413173	A00758:224:HLY2FDSX2:3:1157:26675:33599	60	-
chr12	49422717	49422718	A00758:224:HLY2FDSX2:3:1303:2013:1501/1	60	+
chr12	49496373	49496374	A00758:224:HLY2FDSX2:3:1142:15176:17566/1	60	+
chr12	49502368	49502369	A00758:224:HLY2FDSX2:3:1467:9173:22482	60	+
chr12	49502433	49502434	A00758:224:HLY2FDSX2:3:1649:16640:4225/1	60	+
chr12	49572435	49572436	A00758:224:HLY2FDSX2:4:2446:20745:9674/1	60	-
chr12	49670111	49670112	A00758:224:HLY2FDSX2:3:1103:18023:10723/1	60	-
chr12	49696218	49696219	A00758:224:HLY2FDSX2:3:1225:19506:35368/1	60	-
chr12	49752685	49752686	A00758:224:HLY2FDSX2:3:1255:6867:19429/1	60	-
chr12	49758255	49758256	A00758:224:HLY2FDSX2:4:2635:12933:14747/1	60	-
chr12	49991322	49991323	A00758:224:HLY2FDSX2:4:2233:7699:3709/1	60	-
chr12	49993731	49993732	A00758:224:HLY2FDSX2:3:1270:30734:27445/1	60	-
chr12	50137589	50137590	A00758:224:HLY2FDSX2:3:1527:17653:3818	60	-
chr12	50196911	50196912	A00758:224:HLY2FDSX2:3:1136:26087:28667/1	60	-
chr12	50198583	50198584	A00758:224:HLY2FDSX2:3:1108:8377:26678/1	60	+
chr12	50429292	50429293	A00758:224:HLY2FDSX2:3:1271:12011:18944/1	60	-
chr12	50477698	50477699	A00758:224:HLY2FDSX2:4:2556:32217:21809/1	60	+
chr12	50580453	50580454	A00758:224:HLY2FDSX2:3:1514:30599:7169/1	60	-
chr12	50584128	50584129	A00758:224:HLY2FDSX2:4:1122:26639:14747	60	+
chr12	50674667	50674668	A00758:224:HLY2FDSX2:4:1673:2510:10661	60	-
chr12	50799551	50799552	A00758:224:HLY2FDSX2:4:2612:3188:3912/1	60	+
chr12	50979680	50979681	A00758:224:HLY2FDSX2:3:1344:28076:28948/1	60	+
chr12	51106322	51106323	A00758:224:HLY2FDSX2:3:1108:32298:15280/1	60	+
chr12	51168036	51168037	A00758:224:HLY2FDSX2:3:2128:11324:23578	60	+
chr12	51457397	51457398	A00758:224:HLY2FDSX2:3:1142:11794:14967/1	60	-
chr12	52594700	52594701	A00758:224:HLY2FDSX2:3:1159:26422:24643/1	60	+
chr12	52654729	52654730	A00758:224:HLY2FDSX2:4:1668:9570:16250/1	60	-
chr12	52669172	52669173	A00758:224:HLY2FDSX2:4:2573:5900:13244/1	60	+
chr12	52966794	52966795	A00758:219:HLTGFDSX2:2:1521:13105:12821	60	-
chr12	53024467	53024468	A00758:219:HLTGFDSX2:3:2243:6858:35039	60	+
chr12	53031484	53031485	A00758:224:HLY2FDSX2:3:1150:29866:34084/1	60	-
chr12	53284826	53284827	A00758:224:HLY2FDSX2:4:1651:1768:8312	60	-
chr12	53286443	53286444	A00758:224:HLY2FDSX2:3:1204:32054:31610/1	60	+
chr12	53401601	53401602	A00758:224:HLY2FDSX2:3:1433:29930:3286/1	60	+
chr12	53447921	53447922	A00758:219:HLTGFDSX2:1:2132:28094:23688	60	-
chr12	53459643	53459644	A00758:224:HLY2FDSX2:4:2478:19153:25050/1	60	-
chr12	53474391	53474392	A00758:224:HLY2FDSX2:3:1173:23628:5337/1	60	+
chr12	53525943	53525944	A00758:224:HLY2FDSX2:3:1544:32759:30420/1	60	-
chr12	54283879	54283880	A00758:224:HLY2FDSX2:3:1629:29514:20165/1	60	+
chr12	54285294	54285295	A00758:224:HLY2FDSX2:3:1120:23303:8656/1	60	+
chr12	54312006	54312007	A00758:224:HLY2FDSX2:3:1268:7690:20165/1	60	+
chr12	54328362	54328363	A00758:224:HLY2FDSX2:3:1363:12481:27712	60	+
chr12	54463791	54463792	A00758:224:HLY2FDSX2:4:2525:11812:25081/1	60	+
chr12	54503427	54503428	A00758:224:HLY2FDSX2:4:2510:22616:30608/1	60	+
chr12	54508535	54508536	A00758:224:HLY2FDSX2:4:1456:18964:6120	60	-
chr12	54969362	54969363	A00758:224:HLY2FDSX2:3:1459:8359:5916/1	60	+
chr12	54977156	54977157	A00758:224:HLY2FDSX2:3:1338:29875:5415	60	+
chr12	55774708	55774709	A00758:224:HLY2FDSX2:4:2242:10104:30295/1	60	+
chr12	55789466	55789467	A00758:224:HLY2FDSX2:4:1111:30707:23390	60	-
chr12	55802456	55802457	A00758:224:HLY2FDSX2:3:2320:10556:20118	60	-
chr12	55900169	55900170	A00758:224:HLY2FDSX2:4:1115:4399:3067	60	-
chr12	55922356	55922357	A00758:224:HLY2FDSX2:3:1158:29297:34194/1	60	-
chr12	56137982	56137983	A00758:219:HLTGFDSX2:1:2474:15564:3239	60	-
chr12	56175534	56175535	A00758:224:HLY2FDSX2:3:1224:28782:19210/1	60	+
chr12	56214039	56214040	A00758:224:HLY2FDSX2:3:1226:9326:30389	60	-
chr12	56281511	56281512	A00758:224:HLY2FDSX2:3:1162:30590:27759/1	60	+
chr12	56281626	56281627	A00758:224:HLY2FDSX2:3:1504:7979:31093/1	60	+
chr12	56285938	56285939	A00758:224:HLY2FDSX2:3:1163:30743:35540/1	60	+
chr12	56433750	56433751	A00758:224:HLY2FDSX2:3:1173:22254:6934	60	-
chr12	56624418	56624419	A00758:224:HLY2FDSX2:4:2138:1796:32690/1	60	-
chr12	56668938	56668939	A00758:224:HLY2FDSX2:4:2312:4444:20243/1	60	+
chr12	56670468	56670469	A00758:224:HLY2FDSX2:3:1327:14742:32816	60	+
chr12	56756284	56756285	A00758:224:HLY2FDSX2:3:1140:20681:29387	60	+
chr12	57065891	57065892	A00758:224:HLY2FDSX2:3:1318:18837:12352/1	60	+
chr12	57098027	57098028	A00758:224:HLY2FDSX2:3:1435:29803:11710/1	60	-
chr12	57273679	57273680	A00758:224:HLY2FDSX2:3:1137:24044:9032/1	60	-
chr12	57340386	57340387	A00758:219:HLTGFDSX2:4:2448:2085:17722	60	-
chr12	57340510	57340511	A00758:224:HLY2FDSX2:3:1241:1588:5118	60	-
chr12	57357922	57357923	A00758:224:HLY2FDSX2:3:1367:16369:31563/1	60	+
chr12	57367696	57367697	A00758:224:HLY2FDSX2:4:1573:20247:30796	60	-
chr12	57513026	57513027	A00758:224:HLY2FDSX2:3:1242:29396:16611/1	60	+
chr12	57706010	57706011	A00758:224:HLY2FDSX2:3:2278:5005:12696	60	+
chr12	57706375	57706376	A00758:224:HLY2FDSX2:4:2258:25012:25394/1	60	+
chr12	57709337	57709338	A00758:219:HLTGFDSX2:4:1449:18141:36949/1	60	-
chr12	57710078	57710079	A00758:224:HLY2FDSX2:3:1153:1054:35383/1	60	+
chr12	57711298	57711299	A00758:224:HLY2FDSX2:3:1442:29722:13510/1	60	-
chr12	57794799	57794800	A00758:224:HLY2FDSX2:3:2340:15492:5619	60	-
chr12	57931487	57931488	A00758:224:HLY2FDSX2:4:2446:7066:18427/1	60	+
chr12	58219870	58219871	A00758:224:HLY2FDSX2:3:1314:12283:10802/1	60	+
chr12	59378462	59378463	A00758:224:HLY2FDSX2:4:2115:28366:30232/1	60	+
chr12	59649519	59649520	A00758:224:HLY2FDSX2:3:1651:4634:28870/1	60	+
chr12	59660338	59660339	A00758:224:HLY2FDSX2:3:1312:21694:34053	60	-
chr12	59705643	59705644	A00758:219:HLTGFDSX2:3:1253:28212:24706	60	-
chr12	59999620	59999621	A00758:224:HLY2FDSX2:3:1153:18331:26318/1	60	+
chr12	60188023	60188024	A00758:219:HLTGFDSX2:3:2615:22553:19413	60	+
chr12	60594833	60594834	A00758:224:HLY2FDSX2:3:1101:4625:3176/1	60	-
chr12	60926317	60926318	A00758:224:HLY2FDSX2:3:1530:22498:3317/1	60	+
chr12	61192589	61192590	A00758:224:HLY2FDSX2:3:1631:1145:3881/1	60	-
chr12	62356221	62356222	A00758:224:HLY2FDSX2:3:1170:11984:4679/1	60	-
chr12	62500186	62500187	A00758:224:HLY2FDSX2:3:1463:6605:17597/1	60	-
chr12	62501686	62501687	A00758:224:HLY2FDSX2:3:2239:32768:29559	60	+
chr12	62524378	62524379	A00758:224:HLY2FDSX2:4:2502:13395:2143	60	-
chr12	63581702	63581703	A00758:224:HLY2FDSX2:4:1378:4182:12461	60	+
chr12	64993819	64993820	A00758:224:HLY2FDSX2:4:1306:32479:5791	60	-
chr12	67440249	67440250	A00758:224:HLY2FDSX2:3:2116:19696:8954	60	+
chr12	68759567	68759568	A00758:224:HLY2FDSX2:3:1374:28989:26428/1	60	-
chr12	69385051	69385052	A00758:224:HLY2FDSX2:4:1409:3839:12962	60	-
chr12	69534543	69534544	A00758:224:HLY2FDSX2:3:1175:24099:21934/1	60	+
chr12	71908538	71908539	A00758:224:HLY2FDSX2:3:2616:6840:5948	60	+
chr12	73622424	73622425	A00758:224:HLY2FDSX2:4:2249:32217:13228/1	60	-
chr12	74206982	74206983	A00758:224:HLY2FDSX2:3:1317:5520:33129/1	60	-
chr12	74386394	74386395	A00758:224:HLY2FDSX2:3:1608:16658:5478/1	60	+
chr12	75394550	75394551	A00758:224:HLY2FDSX2:3:1554:21359:10081/1	60	-
chr12	76057880	76057881	A00758:224:HLY2FDSX2:4:1138:25337:15029	60	+
chr12	76392554	76392555	A00758:224:HLY2FDSX2:3:1558:20681:18677	60	+
chr12	76969772	76969773	A00758:224:HLY2FDSX2:3:1141:8278:9189	60	-
chr12	77171843	77171844	A00758:224:HLY2FDSX2:3:2113:19199:4178	60	+
chr12	78819693	78819694	A00758:224:HLY2FDSX2:3:1258:14778:23641/1	60	-
chr12	79804592	79804593	A00758:224:HLY2FDSX2:3:1420:13892:27179/1	60	+
chr12	82674907	82674908	A00758:224:HLY2FDSX2:4:2554:21585:17425/1	60	+
chr12	88886056	88886057	A00758:224:HLY2FDSX2:3:2455:4752:17581	60	+
chr12	89263612	89263613	A00758:224:HLY2FDSX2:3:1364:21558:8578/1	60	+
chr12	89825039	89825040	A00758:224:HLY2FDSX2:3:1558:11541:21261/1	60	+
chr12	89931848	89931849	A00758:224:HLY2FDSX2:4:2413:17463:18145/1	60	+
chr12	92333027	92333028	A00758:224:HLY2FDSX2:3:1407:8142:13933	60	+
chr12	92847779	92847780	A00758:219:HLTGFDSX2:4:2569:31150:25848/1	60	-
chr12	93439051	93439052	A00758:224:HLY2FDSX2:4:1170:28610:21386	60	+
chr12	93794188	93794189	A00758:224:HLY2FDSX2:3:1111:26675:3286	60	+
chr12	95037961	95037962	A00758:224:HLY2FDSX2:3:1617:16830:1924/1	60	+
chr12	95245626	95245627	A00758:224:HLY2FDSX2:3:1548:30942:36918	60	+
chr12	95279839	95279840	A00758:224:HLY2FDSX2:3:1441:4083:11663	60	+
chr12	95546180	95546181	A00758:224:HLY2FDSX2:3:1105:1985:17613/1	60	-
chr12	95664088	95664089	A00758:224:HLY2FDSX2:3:1162:30156:21026	60	+
chr12	96297101	96297102	A00758:224:HLY2FDSX2:3:1553:12852:28604	60	+
chr12	96391482	96391483	A00758:224:HLY2FDSX2:3:1160:6180:2988/1	60	+
chr12	96395797	96395798	A00758:224:HLY2FDSX2:4:2414:4490:21480/1	60	-
chr12	98302912	98302913	A00758:224:HLY2FDSX2:3:1222:28320:31814/1	60	+
chr12	98696480	98696481	A00758:224:HLY2FDSX2:3:1615:17264:1955	60	+
chr12	100085125	100085126	A00758:224:HLY2FDSX2:3:1211:10031:6903/1	60	-
chr12	100274959	100274960	A00758:224:HLY2FDSX2:3:1404:1967:8844/1	60	+
chr12	101428949	101428950	A00758:224:HLY2FDSX2:4:1638:18602:33051	60	+
chr12	101722964	101722965	A00758:224:HLY2FDSX2:3:1302:15402:3302/1	60	-
chr12	101733569	101733570	A00758:224:HLY2FDSX2:4:1258:1108:18004	60	-
chr12	102040593	102040594	A00758:224:HLY2FDSX2:3:1575:6045:33285	60	-
chr12	102384970	102384971	A00758:224:HLY2FDSX2:4:2257:17282:22467/1	60	+
chr12	103824639	103824640	A00758:224:HLY2FDSX2:3:1127:23339:10817/1	60	+
chr12	103969538	103969539	A00758:224:HLY2FDSX2:3:2403:18521:11647	60	+
chr12	104134061	104134062	A00758:224:HLY2FDSX2:3:1355:26006:14622/1	60	-
chr12	106821199	106821200	A00758:224:HLY2FDSX2:4:2439:4101:2018/1	60	+
chr12	107070571	107070572	A00758:224:HLY2FDSX2:4:2377:20283:17174/1	60	+
chr12	108957219	108957220	A00758:224:HLY2FDSX2:4:1408:15139:31751	60	+
chr12	109220840	109220841	A00758:224:HLY2FDSX2:3:2675:25138:15248	60	-
chr12	109240458	109240459	A00758:224:HLY2FDSX2:3:1451:28438:33426	60	-
chr12	109862181	109862182	A00758:224:HLY2FDSX2:3:1632:29785:7545	60	-
chr12	110020595	110020596	A00758:224:HLY2FDSX2:3:1206:11062:13416/1	60	-
chr12	110151110	110151111	A00758:224:HLY2FDSX2:4:2452:9028:1814/1	60	-
chr12	110167041	110167042	A00758:224:HLY2FDSX2:3:1278:6795:7059/1	60	+
chr12	110215326	110215327	A00758:224:HLY2FDSX2:4:1628:7699:33426	60	-
chr12	110545200	110545201	A00758:224:HLY2FDSX2:3:1611:3884:8093/1	60	-
chr12	110722155	110722156	A00758:224:HLY2FDSX2:4:1263:6316:3317	60	-
chr12	110854436	110854437	A00758:224:HLY2FDSX2:3:1348:27724:7858	60	+
chr12	111473352	111473353	A00758:224:HLY2FDSX2:3:1435:23873:2378/1	60	+
chr12	111497436	111497437	A00758:224:HLY2FDSX2:4:1414:19696:2942	60	+
chr12	111522387	111522388	A00758:224:HLY2FDSX2:3:2229:32895:3693	60	+
chr12	111634318	111634319	A00758:224:HLY2FDSX2:3:2452:13196:15796	60	+
chr12	111647540	111647541	A00758:224:HLY2FDSX2:3:1103:9245:15374/1	60	-
chr12	111720559	111720560	A00758:224:HLY2FDSX2:3:1436:30246:2300/1	60	+
chr12	111979790	111979791	A00758:224:HLY2FDSX2:3:1226:31656:5306	60	+
chr12	112032422	112032423	A00758:224:HLY2FDSX2:3:1516:26585:28369/1	60	+
chr12	112035315	112035316	A00758:224:HLY2FDSX2:3:1347:10872:34538	60	+
chr12	112054356	112054357	A00758:224:HLY2FDSX2:4:2505:11162:7921/1	60	-
chr12	112091306	112091307	A00758:224:HLY2FDSX2:3:1155:24596:5040/1	60	+
chr12	112233326	112233327	A00758:224:HLY2FDSX2:4:1319:10267:10034	60	+
chr12	112239847	112239848	A00758:224:HLY2FDSX2:3:1446:28357:22200	60	-
chr12	112245683	112245684	A00758:224:HLY2FDSX2:3:1435:28022:17895/1	60	+
chr12	112313213	112313214	A00758:224:HLY2FDSX2:3:1262:21974:5791/1	60	+
chr12	112337659	112337660	A00758:224:HLY2FDSX2:3:1315:13349:12023	60	-
chr12	112337660	112337661	A00758:224:HLY2FDSX2:3:1311:6271:10755/1	60	-
chr12	113279810	113279811	A00758:224:HLY2FDSX2:3:1431:8910:3521/1	60	+
chr12	115366729	115366730	A00758:224:HLY2FDSX2:3:1354:21486:35665/1	60	-
chr12	115977739	115977740	A00758:224:HLY2FDSX2:4:2536:2257:26412/1	60	+
chr12	116159443	116159444	A00758:219:HLTGFDSX2:1:1662:29134:8641	60	+
chr12	116165484	116165485	A00758:224:HLY2FDSX2:3:1255:28429:13056/1	60	+
chr12	116188966	116188967	A00758:224:HLY2FDSX2:3:1470:5448:29496/1	60	-
chr12	116231273	116231274	A00758:224:HLY2FDSX2:4:1662:18267:26271	60	-
chr12	116253641	116253642	A00758:224:HLY2FDSX2:4:2637:29722:7185/1	60	+
chr12	116259075	116259076	A00758:224:HLY2FDSX2:3:1649:26576:10160/1	60	+
chr12	117479189	117479190	A00758:224:HLY2FDSX2:4:2133:2356:8015/1	60	-
chr12	118230154	118230155	A00758:224:HLY2FDSX2:4:2345:7410:13228/1	60	-
chr12	118335262	118335263	A00758:224:HLY2FDSX2:3:1129:7202:4570/1	60	-
chr12	119184737	119184738	A00758:224:HLY2FDSX2:4:2315:16514:28588/1	60	+
chr12	119808623	119808624	A00758:219:HLTGFDSX2:1:2102:8684:7200	60	-
chr12	120046507	120046508	A00758:224:HLY2FDSX2:3:1578:9769:34788/1	60	+
chr12	120158630	120158631	A00758:224:HLY2FDSX2:3:1328:2013:16219/1	60	+
chr12	120167772	120167773	A00758:224:HLY2FDSX2:3:2212:8061:22561	60	-
chr12	120213343	120213344	A00758:224:HLY2FDSX2:3:2117:8594:22013	60	-
chr12	120453167	120453168	A00758:224:HLY2FDSX2:4:2129:27299:5869	60	-
chr12	120537130	120537131	A00758:224:HLY2FDSX2:3:1112:29170:6230	60	+
chr12	120552501	120552502	A00758:224:HLY2FDSX2:3:1171:27371:35963	60	-
chr12	120564235	120564236	A00758:224:HLY2FDSX2:3:1319:7581:24580/1	60	-
chr12	120575796	120575797	A00758:224:HLY2FDSX2:3:1623:15221:16799/1	60	+
chr12	120802205	120802206	A00758:224:HLY2FDSX2:4:2440:25952:23641/1	60	-
chr12	120847653	120847654	A00758:224:HLY2FDSX2:3:1121:31430:3850/1	60	-
chr12	120887612	120887613	A00758:224:HLY2FDSX2:3:2362:7979:17378	60	+
chr12	121178030	121178031	A00758:224:HLY2FDSX2:3:1155:12020:5431/1	60	-
chr12	121323692	121323693	A00758:224:HLY2FDSX2:3:2473:24731:20556	60	+
chr12	121327990	121327991	A00758:224:HLY2FDSX2:3:1203:29469:31829/1	60	+
chr12	121330995	121330996	A00758:224:HLY2FDSX2:3:1124:1235:33912/1	60	+
chr12	121403623	121403624	A00758:224:HLY2FDSX2:3:1220:32036:28729	60	-
chr12	121408880	121408881	A00758:224:HLY2FDSX2:3:1352:21486:33379/1	60	+
chr12	121421105	121421106	A00758:224:HLY2FDSX2:3:1151:16703:35806/1	60	+
chr12	121492377	121492378	A00758:224:HLY2FDSX2:4:1627:17852:7138	60	+
chr12	121554253	121554254	A00758:224:HLY2FDSX2:3:2452:15962:32362	60	+
chr12	121566789	121566790	A00758:224:HLY2FDSX2:3:1332:5430:29904	60	+
chr12	121785103	121785104	A00758:224:HLY2FDSX2:3:2321:9923:8218	60	-
chr12	121909297	121909298	A00758:224:HLY2FDSX2:3:1230:22887:18865/1	60	-
chr12	122113065	122113066	A00758:224:HLY2FDSX2:3:1266:26467:11350/1	60	+
chr12	122117538	122117539	A00758:224:HLY2FDSX2:3:1320:7229:35931/1	60	+
chr12	122210648	122210649	A00758:224:HLY2FDSX2:3:1542:14823:9064/1	60	+
chr12	122413822	122413823	A00758:224:HLY2FDSX2:3:1430:13856:13526/1	60	+
chr12	122496550	122496551	A00758:224:HLY2FDSX2:3:1448:4300:29011/1	60	-
chr12	122507120	122507121	A00758:224:HLY2FDSX2:4:1131:8187:12508	60	+
chr12	122516551	122516552	A00758:224:HLY2FDSX2:4:1272:1226:5807	60	+
chr12	122538893	122538894	A00758:224:HLY2FDSX2:3:1136:13386:2534/1	60	+
chr12	122539274	122539275	A00758:224:HLY2FDSX2:3:1544:18756:6480/1	60	+
chr12	122550719	122550720	A00758:224:HLY2FDSX2:4:1606:9290:29418	60	-
chr12	122551118	122551119	A00758:219:HLTGFDSX2:1:2353:7690:1438	60	+
chr12	122561423	122561424	A00758:224:HLY2FDSX2:3:1677:3387:27461	60	+
chr12	122572026	122572027	A00758:224:HLY2FDSX2:3:1413:10131:20791/1	60	-
chr12	122572203	122572204	A00758:224:HLY2FDSX2:3:1162:28339:7420	60	-
chr12	122589121	122589122	A00758:224:HLY2FDSX2:4:1434:7139:35837	60	+
chr12	122589122	122589123	A00758:224:HLY2FDSX2:4:1434:7419:35759	60	+
chr12	122766564	122766565	A00758:224:HLY2FDSX2:3:1534:11605:33270/1	60	-
chr12	122766565	122766566	A00758:224:HLY2FDSX2:3:1647:7826:9627/1	60	-
chr12	122767685	122767686	A00758:224:HLY2FDSX2:3:1141:11388:36683/1	60	-
chr12	122915597	122915598	A00758:224:HLY2FDSX2:4:2246:18069:35509	60	+
chr12	123045775	123045776	A00758:224:HLY2FDSX2:3:1125:13358:28228/1	60	+
chr12	123050064	123050065	A00758:224:HLY2FDSX2:3:1369:32000:23594/1	60	-
chr12	123113969	123113970	A00758:219:HLTGFDSX2:1:2341:17761:7482	60	-
chr12	123186693	123186694	A00758:224:HLY2FDSX2:3:1260:24532:28948/1	60	-
chr12	123194910	123194911	A00758:224:HLY2FDSX2:3:1628:13313:18693/1	60	+
chr12	123309705	123309706	A00758:219:HLTGFDSX2:1:1427:31765:4147	60	+
chr12	123598974	123598975	A00758:224:HLY2FDSX2:3:1213:2510:7968/1	60	-
chr12	123652735	123652736	A00758:219:HLTGFDSX2:3:1644:7871:24079	60	+
chr12	123994950	123994951	A00758:224:HLY2FDSX2:3:1344:15266:25645/1	60	-
chr12	125281904	125281905	A00758:224:HLY2FDSX2:4:2677:2844:21480	60	+
chr12	126958423	126958424	A00758:224:HLY2FDSX2:4:2121:27814:34068/1	60	+
chr12	128079313	128079314	A00758:219:HLTGFDSX2:1:1370:19135:7388	60	-
chr12	128842362	128842363	A00758:224:HLY2FDSX2:3:2133:18340:8390	60	+
chr12	129030644	129030645	A00758:219:HLTGFDSX2:4:1515:22688:13949	60	+
chr12	129238572	129238573	A00758:224:HLY2FDSX2:3:1128:24080:15045/1	60	-
chr12	129332031	129332032	A00758:224:HLY2FDSX2:4:1460:31250:22639	60	+
chr12	129452703	129452704	A00758:224:HLY2FDSX2:4:2476:19515:20854/1	60	-
chr12	129649296	129649297	A00758:224:HLY2FDSX2:4:1141:11379:15655	60	+
chr12	130500830	130500831	A00758:224:HLY2FDSX2:3:1132:1334:36526/1	60	+
chr12	131760549	131760550	A00758:224:HLY2FDSX2:3:1276:17969:15640/1	60	+
chr12	131956328	131956329	A00758:224:HLY2FDSX2:3:2641:23059:31000	60	-
chr12	131966137	131966138	A00758:224:HLY2FDSX2:3:1171:5168:3583/1	60	-
chr12	132005045	132005046	A00758:224:HLY2FDSX2:4:1406:5737:36417	60	-
chr12	132039627	132039628	A00758:224:HLY2FDSX2:4:2330:27353:7905/1	60	-
chr12	132046473	132046474	A00758:224:HLY2FDSX2:3:1142:29460:20134/1	60	+
chr12	132085811	132085812	A00758:224:HLY2FDSX2:3:2616:6605:14278	60	-
chr12	132111746	132111747	A00758:224:HLY2FDSX2:3:2665:12481:12618	60	-
chr12	132244258	132244259	A00758:224:HLY2FDSX2:3:1576:3568:22106	60	-
chr12	132442715	132442716	A00758:224:HLY2FDSX2:4:2158:6596:27508	60	-
chr12	132494948	132494949	A00758:224:HLY2FDSX2:4:2313:25943:5901/1	60	+
chr12	132654509	132654510	A00758:224:HLY2FDSX2:3:1559:28944:8061	60	-
chr12	132655449	132655450	A00758:224:HLY2FDSX2:3:1502:8052:5697/1	60	+
chr12	132667028	132667029	A00758:224:HLY2FDSX2:3:1576:15203:27665/1	60	+
chr12	132713975	132713976	A00758:224:HLY2FDSX2:4:1622:29921:36683	60	-
chr12	132751279	132751280	A00758:224:HLY2FDSX2:4:2265:26820:7232/1	60	-
chr12	133093135	133093136	A00758:224:HLY2FDSX2:3:1124:9796:29136/1	60	-
chr12	133142518	133142519	A00758:224:HLY2FDSX2:3:1114:3965:7889	60	-
chr13	19861395	19861396	A00758:224:HLY2FDSX2:3:1150:2410:23860/1	60	+
chr13	20029912	20029913	A00758:224:HLY2FDSX2:3:1653:16071:28541	60	-
chr13	20084744	20084745	A00758:224:HLY2FDSX2:3:2167:22878:27555	60	-
chr13	20823339	20823340	A00758:224:HLY2FDSX2:3:1109:15863:36323/1	60	-
chr13	20830665	20830666	A00758:224:HLY2FDSX2:3:1268:31033:5259	60	+
chr13	20846024	20846025	A00758:224:HLY2FDSX2:3:1363:29722:30953/1	60	-
chr13	21064185	21064186	A00758:224:HLY2FDSX2:4:2466:17996:17315/1	60	-
chr13	21391428	21391429	A00758:224:HLY2FDSX2:4:2228:31105:4664/1	60	+
chr13	23265766	23265767	A00758:224:HLY2FDSX2:3:1647:4390:21527/1	60	-
chr13	25334562	25334563	A00758:224:HLY2FDSX2:3:1425:1190:13573/1	60	+
chr13	25875972	25875973	A00758:224:HLY2FDSX2:3:1329:13566:27054/1	60	-
chr13	26325259	26325260	A00758:224:HLY2FDSX2:3:1267:18900:34068	60	+
chr13	27127351	27127352	A00758:224:HLY2FDSX2:3:2407:12554:22827	60	-
chr13	27146186	27146187	A00758:224:HLY2FDSX2:3:1314:3251:7560/1	60	-
chr13	27571465	27571466	A00758:224:HLY2FDSX2:3:1232:6334:15468/1	60	+
chr13	28238696	28238697	A00758:224:HLY2FDSX2:3:2158:11668:36542	60	-
chr13	28256348	28256349	A00758:224:HLY2FDSX2:4:2316:3839:22294/1	60	+
chr13	28372371	28372372	A00758:224:HLY2FDSX2:3:1121:13792:27007/1	60	-
chr13	28428153	28428154	A00758:224:HLY2FDSX2:3:1158:26666:32049/1	60	+
chr13	28648970	28648971	A00758:224:HLY2FDSX2:4:1146:15917:14090	60	+
chr13	31921986	31921987	A00758:219:HLTGFDSX2:1:2159:28122:9486	60	-
chr13	32309707	32309708	A00758:224:HLY2FDSX2:4:2636:30852:28463/1	60	+
chr13	33237575	33237576	A00758:224:HLY2FDSX2:3:1129:27932:18114/1	60	+
chr13	33458825	33458826	A00758:224:HLY2FDSX2:4:1146:6352:4820	60	+
chr13	34169711	34169712	A00758:224:HLY2FDSX2:3:1236:12933:13275/1	60	+
chr13	37040522	37040523	A00758:224:HLY2FDSX2:4:2314:2365:16235/1	60	-
chr13	39018755	39018756	A00758:224:HLY2FDSX2:3:1411:6994:20744/1	60	+
chr13	39728862	39728863	A00758:224:HLY2FDSX2:3:1271:24008:27070	60	-
chr13	40440316	40440317	A00758:224:HLY2FDSX2:3:2576:7211:12602	60	+
chr13	41057035	41057036	A00758:224:HLY2FDSX2:3:1113:23791:32706/1	60	+
chr13	41333270	41333271	A00758:224:HLY2FDSX2:4:2626:6198:8656/1	60	+
chr13	41602242	41602243	A00758:224:HLY2FDSX2:3:1176:22706:22060/1	60	-
chr13	41913204	41913205	A00758:224:HLY2FDSX2:3:2104:4200:4601	60	-
chr13	44111194	44111195	A00758:224:HLY2FDSX2:4:2624:17526:33223/1	60	-
chr13	44942808	44942809	A00758:224:HLY2FDSX2:3:1339:15664:18693/1	60	+
chr13	45117606	45117607	A00758:224:HLY2FDSX2:4:1352:20781:30937	60	-
chr13	45148624	45148625	A00758:224:HLY2FDSX2:3:1118:30734:36808	60	-
chr13	45246844	45246845	A00758:224:HLY2FDSX2:3:1607:18493:12101	60	-
chr13	46235459	46235460	A00758:224:HLY2FDSX2:3:1454:22706:28541/1	60	-
chr13	48239729	48239730	A00758:224:HLY2FDSX2:3:1208:11695:25723/1	60	-
chr13	48311481	48311482	A00758:224:HLY2FDSX2:3:1359:17544:34820/1	60	-
chr13	48348720	48348721	A00758:224:HLY2FDSX2:3:1119:32461:5979/1	60	+
chr13	48359315	48359316	A00758:224:HLY2FDSX2:3:1114:6388:34820/1	60	+
chr13	48383981	48383982	A00758:224:HLY2FDSX2:3:1166:17716:1016/1	60	+
chr13	48528455	48528456	A00758:224:HLY2FDSX2:3:1271:13232:22185/1	60	-
chr13	48643235	48643236	A00758:224:HLY2FDSX2:3:1616:26829:23876/1	60	+
chr13	49003627	49003628	A00758:224:HLY2FDSX2:3:1536:25120:27148/1	60	+
chr13	49479727	49479728	A00758:224:HLY2FDSX2:3:2243:12192:23516	60	+
chr13	50488944	50488945	A00758:224:HLY2FDSX2:4:1676:26368:1720/1	60	-
chr13	50834384	50834385	A00758:224:HLY2FDSX2:3:1514:27055:24737/1	60	+
chr13	50939135	50939136	A00758:224:HLY2FDSX2:3:1273:13259:1344/1	60	-
chr13	51060790	51060791	A00758:224:HLY2FDSX2:4:2131:13928:3474/1	60	+
chr13	51425313	51425314	A00758:224:HLY2FDSX2:3:1108:31955:28338	60	-
chr13	51436678	51436679	A00758:224:HLY2FDSX2:3:1234:27019:17127/1	60	-
chr13	52038977	52038978	A00758:224:HLY2FDSX2:3:1676:30834:31250	60	-
chr13	52661085	52661086	A00758:224:HLY2FDSX2:4:1234:14045:14575	60	-
chr13	55537942	55537943	A00758:224:HLY2FDSX2:3:1173:25771:18505/1	60	-
chr13	55794817	55794818	A00758:224:HLY2FDSX2:3:2164:13829:28134	60	+
chr13	57794149	57794150	A00758:224:HLY2FDSX2:3:1238:32669:5118/1	60	+
chr13	59841071	59841072	A00758:224:HLY2FDSX2:4:2322:12274:34616/1	60	+
[truncated: 5,731 more rows]
