# Supplementary material for: HIV-1 capsid stability enables inositol phosphate-independent infection of target cells and promotes integration into genes
Source: PLoS Pathog. 2023 Jun 2;19(6):e1011423. doi: 10.1371/journal.ppat.1011423 (PMC10266667; doi:10.1371/journal.ppat.1011423)
Supplement: S3 Data — (TAR.GZ) [file ppat.1011423.s014.tar.gz › IPPK_KO/CA_WT/Unique_hg38_integration_sites/7076-GS-10.bed]

chr1	734334	734335	A00758:226:HLWW7DSX2:1:1112:12183:5932/1	60	-
chr1	782140	782141	A00758:226:HLWW7DSX2:1:1272:30879:5713/1	60	-
chr1	809579	809580	A00758:226:HLWW7DSX2:2:2173:17146:12994	60	-
chr1	809692	809693	A00758:226:HLWW7DSX2:2:1332:32389:21480	60	-
chr1	811670	811671	A00758:226:HLWW7DSX2:2:2365:29451:3270/1	60	+
chr1	832252	832253	A00758:226:HLWW7DSX2:1:1121:14208:32988/1	60	+
chr1	840673	840674	A00758:226:HLWW7DSX2:1:1235:25229:1470	60	+
chr1	848508	848509	A00758:226:HLWW7DSX2:1:1145:17047:1078/1	60	+
chr1	849138	849139	A00758:226:HLWW7DSX2:1:1159:6578:26757/1	60	-
chr1	854481	854482	A00758:226:HLWW7DSX2:1:1456:14172:27101	60	+
chr1	947832	947833	A00758:226:HLWW7DSX2:2:1365:17146:7921/1	60	+
chr1	956872	956873	A00758:226:HLWW7DSX2:1:1102:22064:34757/1	60	+
chr1	1088738	1088739	A00758:226:HLWW7DSX2:1:1551:29921:32362/1	60	-
chr1	1100309	1100310	A00758:226:HLWW7DSX2:3:1376:7645:7874/1	60	-
chr1	1100639	1100640	A00758:226:HLWW7DSX2:1:1107:2582:33332/1	60	+
chr1	1102310	1102311	A00758:226:HLWW7DSX2:1:1140:26802:7545/1	60	+
chr1	1105658	1105659	A00758:226:HLWW7DSX2:1:1533:19298:29872/1	60	+
chr1	1221934	1221935	A00758:226:HLWW7DSX2:1:1101:23782:4883/1	60	-
chr1	1224010	1224011	A00758:226:HLWW7DSX2:1:1112:13277:34507	60	-
chr1	1262968	1262969	A00758:226:HLWW7DSX2:1:1342:6786:10207/1	60	+
chr1	1263793	1263794	A00758:226:HLWW7DSX2:1:2337:30680:29575/1	60	+
chr1	1270212	1270213	A00758:226:HLWW7DSX2:1:1320:27633:25113/1	60	+
chr1	1271403	1271404	A00758:226:HLWW7DSX2:1:1229:27444:30170/1	60	+
chr1	1298026	1298027	A00758:226:HLWW7DSX2:1:1131:5240:12320	60	+
chr1	1310836	1310837	A00758:226:HLWW7DSX2:2:1124:25274:18270/1	60	-
chr1	1316149	1316150	A00758:226:HLWW7DSX2:1:1611:18873:2613/1	60	-
chr1	1318321	1318322	A00758:226:HLWW7DSX2:1:1306:10050:10191/1	60	+
chr1	1387333	1387334	A00758:226:HLWW7DSX2:1:1116:31919:29653	60	+
chr1	1387335	1387336	A00758:226:HLWW7DSX2:4:1221:1307:5321	60	+
chr1	1387818	1387819	A00758:226:HLWW7DSX2:1:1372:20591:15358/1	60	+
chr1	1389182	1389183	A00758:226:HLWW7DSX2:1:2432:13801:36605	60	+
chr1	1390902	1390903	A00758:226:HLWW7DSX2:1:1308:14859:17738/1	60	+
chr1	1391279	1391280	A00758:226:HLWW7DSX2:1:1326:20889:14090/1	60	+
chr1	1391672	1391673	A00758:226:HLWW7DSX2:1:2157:26784:34757/1	60	-
chr1	1392430	1392431	A00758:226:HLWW7DSX2:1:1113:21197:4163/1	60	-
chr1	1397446	1397447	A00758:226:HLWW7DSX2:1:1208:27371:29074	60	-
chr1	1477290	1477291	A00758:226:HLWW7DSX2:1:1127:20672:13557/1	60	-
chr1	1488497	1488498	A00758:226:HLWW7DSX2:1:1435:20374:35149/1	60	-
chr1	1488740	1488741	A00758:226:HLWW7DSX2:3:1430:8540:6324	60	+
chr1	1491389	1491390	A00758:226:HLWW7DSX2:2:1659:23891:16814	60	+
chr1	1492925	1492926	A00758:226:HLWW7DSX2:4:1464:31485:8923/1	60	+
chr1	1527632	1527633	A00758:226:HLWW7DSX2:1:1112:31512:31955	60	+
chr1	1557569	1557570	A00758:226:HLWW7DSX2:2:1402:17282:26099/1	60	+
chr1	1560289	1560290	A00758:226:HLWW7DSX2:1:1139:9390:27774	60	+
chr1	1568213	1568214	A00758:226:HLWW7DSX2:1:1471:8965:10034/1	60	+
chr1	1569430	1569431	A00758:226:HLWW7DSX2:3:2141:19669:22561/1	60	-
chr1	1572256	1572257	A00758:226:HLWW7DSX2:1:2340:3360:36276/1	60	-
chr1	1573058	1573059	A00758:226:HLWW7DSX2:1:1109:14362:16501/1	60	-
chr1	1650557	1650558	A00758:226:HLWW7DSX2:3:1237:10945:24142/1	60	+
chr1	1651153	1651154	A00758:226:HLWW7DSX2:1:2364:24406:24408/1	60	-
chr1	1651294	1651295	A00758:226:HLWW7DSX2:3:2401:2501:34788/1	60	-
chr1	1652534	1652535	A00758:226:HLWW7DSX2:3:1101:15438:15483/1	60	+
chr1	1662816	1662817	A00758:226:HLWW7DSX2:2:1201:30065:23281	60	-
chr1	1731247	1731248	A00758:226:HLWW7DSX2:3:1129:3504:19179/1	60	-
chr1	1804500	1804501	A00758:226:HLWW7DSX2:1:1648:24903:28933/1	60	+
chr1	1805337	1805338	A00758:226:HLWW7DSX2:2:1160:11143:32847/1	60	-
chr1	1809035	1809036	A00758:226:HLWW7DSX2:1:1152:6804:1344/1	60	-
chr1	1811281	1811282	A00758:226:HLWW7DSX2:2:2428:21685:3818	60	+
chr1	1820572	1820573	A00758:226:HLWW7DSX2:1:1143:31783:18208/1	60	+
chr1	1823675	1823676	A00758:226:HLWW7DSX2:4:2406:17888:31563	60	-
chr1	1832948	1832949	A00758:226:HLWW7DSX2:1:1321:16911:33912/1	60	+
chr1	1839517	1839518	A00758:226:HLWW7DSX2:1:1641:9010:24173/1	60	+
chr1	1847460	1847461	A00758:226:HLWW7DSX2:1:1262:9399:3865/1	60	-
chr1	1854271	1854272	A00758:226:HLWW7DSX2:1:1539:19551:1313/1	60	-
chr1	1858210	1858211	A00758:226:HLWW7DSX2:1:1526:19280:32002	60	+
chr1	1861136	1861137	A00758:226:HLWW7DSX2:2:2404:9155:25394/1	60	+
chr1	1881357	1881358	A00758:226:HLWW7DSX2:1:1430:15058:23343	60	-
chr1	1893266	1893267	A00758:226:HLWW7DSX2:1:1127:6470:28635/1	60	+
chr1	1994457	1994458	A00758:226:HLWW7DSX2:1:1203:25599:35994/1	60	-
chr1	4043591	4043592	A00758:226:HLWW7DSX2:1:1319:22706:10285/1	60	-
chr1	5904241	5904242	A00758:226:HLWW7DSX2:1:1620:7717:4648/1	60	-
chr1	5983752	5983753	A00758:226:HLWW7DSX2:1:1119:4906:29183	60	-
chr1	6327152	6327153	A00758:226:HLWW7DSX2:4:1573:4472:28995/1	60	+
chr1	6616897	6616898	A00758:226:HLWW7DSX2:1:1177:24460:35556/1	60	-
chr1	6800801	6800802	A00758:226:HLWW7DSX2:3:1349:18358:26146/1	60	-
chr1	6815869	6815870	A00758:226:HLWW7DSX2:1:1105:23466:25598/1	60	+
chr1	6819528	6819529	A00758:226:HLWW7DSX2:1:1162:30327:11866/1	60	-
chr1	6824614	6824615	A00758:226:HLWW7DSX2:1:2223:12744:29888/1	60	-
chr1	6826644	6826645	A00758:226:HLWW7DSX2:2:1205:1090:2722/1	60	-
chr1	6832944	6832945	A00758:226:HLWW7DSX2:1:1150:9543:24126	60	-
chr1	6862645	6862646	A00758:226:HLWW7DSX2:1:1266:5782:10347/1	60	+
chr1	6870728	6870729	A00758:226:HLWW7DSX2:1:1140:17038:10207/1	60	+
chr1	6887472	6887473	A00758:226:HLWW7DSX2:1:1167:20473:12524/1	60	+
chr1	6893851	6893852	A00758:226:HLWW7DSX2:1:2209:19859:25833/1	60	-
chr1	7965051	7965052	A00758:226:HLWW7DSX2:2:1276:19289:13604/1	60	-
chr1	8510873	8510874	A00758:226:HLWW7DSX2:4:2517:17644:32550/1	60	-
chr1	8541399	8541400	A00758:226:HLWW7DSX2:1:2248:7102:6464/1	60	-
chr1	8556907	8556908	A00758:226:HLWW7DSX2:4:2124:1443:31610	60	-
chr1	8580612	8580613	A00758:226:HLWW7DSX2:1:1362:4679:1705	60	+
chr1	8588412	8588413	A00758:226:HLWW7DSX2:1:2365:4942:11240	60	-
chr1	8650017	8650018	A00758:226:HLWW7DSX2:1:2222:16758:35462	60	+
chr1	8685914	8685915	A00758:226:HLWW7DSX2:1:2254:25970:35509/1	60	+
chr1	8723142	8723143	A00758:226:HLWW7DSX2:4:1224:10474:11490	60	-
chr1	8752119	8752120	A00758:226:HLWW7DSX2:1:1448:13747:33129/1	60	-
chr1	8753454	8753455	A00758:226:HLWW7DSX2:1:2651:25554:12680/1	60	+
chr1	8801834	8801835	A00758:226:HLWW7DSX2:1:1302:22525:4711	60	-
chr1	9600249	9600250	A00758:226:HLWW7DSX2:1:2172:15989:11553/1	60	-
chr1	9699957	9699958	A00758:226:HLWW7DSX2:1:1426:6307:15984/1	60	-
chr1	9771763	9771764	A00758:226:HLWW7DSX2:1:1265:17562:5415/1	60	-
chr1	9780766	9780767	A00758:226:HLWW7DSX2:1:1264:20645:13917/1	60	+
chr1	9815485	9815486	A00758:226:HLWW7DSX2:1:2636:27887:9392/1	60	-
chr1	9821484	9821485	A00758:226:HLWW7DSX2:2:1524:5303:1219/1	60	+
chr1	9923278	9923279	A00758:226:HLWW7DSX2:4:2364:20537:29450	60	+
chr1	10146179	10146180	A00758:226:HLWW7DSX2:1:2535:19904:36839/1	60	+
chr1	10149206	10149207	A00758:226:HLWW7DSX2:1:1577:16595:4022/1	60	+
chr1	10275207	10275208	A00758:226:HLWW7DSX2:1:2263:7093:5979	60	+
chr1	10287823	10287824	A00758:226:HLWW7DSX2:1:1451:28131:6057/1	60	+
chr1	10401517	10401518	A00758:226:HLWW7DSX2:1:1106:1081:11506/1	60	+
chr1	10546790	10546791	A00758:226:HLWW7DSX2:1:1204:3115:25300	60	+
chr1	11093587	11093588	A00758:226:HLWW7DSX2:1:1213:17038:17253/1	60	-
chr1	11121519	11121520	A00758:226:HLWW7DSX2:1:1107:31186:23343/1	60	+
chr1	11155437	11155438	A00758:226:HLWW7DSX2:1:1169:21386:17581/1	60	-
chr1	11219117	11219118	A00758:226:HLWW7DSX2:1:1233:14534:2738	60	+
chr1	11221925	11221926	A00758:226:HLWW7DSX2:4:1514:13241:25269	60	-
chr1	11224624	11224625	A00758:226:HLWW7DSX2:1:1259:27001:22514/1	60	+
chr1	11816426	11816427	A00758:226:HLWW7DSX2:1:1174:3134:33567/1	60	+
chr1	12098766	12098767	A00758:226:HLWW7DSX2:2:2324:6027:36479/1	60	-
chr1	12246834	12246835	A00758:226:HLWW7DSX2:3:2407:9227:35383	60	-
chr1	12273026	12273027	A00758:226:HLWW7DSX2:1:1567:18638:35368/1	60	-
chr1	12279787	12279788	A00758:226:HLWW7DSX2:1:1129:7970:4867/1	60	+
chr1	12291195	12291196	A00758:226:HLWW7DSX2:2:1518:12816:30201/1	60	-
chr1	12331215	12331216	A00758:226:HLWW7DSX2:1:1175:4761:15217/1	60	+
chr1	12347519	12347520	A00758:226:HLWW7DSX2:1:1434:21025:31454/1	60	+
chr1	12352058	12352059	A00758:226:HLWW7DSX2:1:1368:12436:26663/1	60	-
chr1	12355819	12355820	A00758:226:HLWW7DSX2:1:1159:28266:13651/1	60	+
chr1	12370502	12370503	A00758:226:HLWW7DSX2:1:1313:17210:12101/1	60	-
chr1	15571309	15571310	A00758:226:HLWW7DSX2:1:2643:1931:2362/1	60	+
chr1	15625852	15625853	A00758:226:HLWW7DSX2:4:2412:6822:35947/1	60	+
chr1	15866887	15866888	A00758:226:HLWW7DSX2:1:1406:15718:1251/1	60	+
chr1	15875914	15875915	A00758:226:HLWW7DSX2:4:1354:10691:22576/1	60	+
chr1	15911418	15911419	A00758:226:HLWW7DSX2:2:1315:3052:17394/1	60	+
chr1	15912156	15912157	A00758:226:HLWW7DSX2:4:2462:23366:20102	60	-
chr1	15920676	15920677	A00758:226:HLWW7DSX2:3:1253:9200:28510	60	-
chr1	15923185	15923186	A00758:226:HLWW7DSX2:1:2438:22254:26256/1	60	-
chr1	15924176	15924177	A00758:226:HLWW7DSX2:3:2642:29423:30592/1	60	-
chr1	16301214	16301215	A00758:226:HLWW7DSX2:1:1672:19271:20838/1	60	+
chr1	16304337	16304338	A00758:226:HLWW7DSX2:4:1567:19524:36151/1	60	-
chr1	16572455	16572456	A00758:226:HLWW7DSX2:1:1533:3495:15843/1	60	-
chr1	16576284	16576285	A00758:226:HLWW7DSX2:1:1406:14678:33739	60	+
chr1	16608946	16608947	A00758:226:HLWW7DSX2:3:2507:3784:8985	60	+
chr1	18948217	18948218	A00758:226:HLWW7DSX2:1:1130:5095:15421/1	60	+
chr1	19129242	19129243	A00758:226:HLWW7DSX2:1:1161:6605:28776/1	60	-
chr1	19143744	19143745	A00758:226:HLWW7DSX2:1:1613:5014:4131/1	60	+
chr1	19146177	19146178	A00758:226:HLWW7DSX2:1:1319:31150:22842/1	60	-
chr1	19158808	19158809	A00758:226:HLWW7DSX2:1:1366:10637:21449/1	60	-
chr1	19188017	19188018	A00758:226:HLWW7DSX2:1:1170:16459:29716	60	-
chr1	19194140	19194141	A00758:226:HLWW7DSX2:1:1307:10972:7905/1	60	+
chr1	19207264	19207265	A00758:226:HLWW7DSX2:1:1127:32669:6120/1	60	-
chr1	19214139	19214140	A00758:226:HLWW7DSX2:1:1311:18069:10300/1	60	+
chr1	19442863	19442864	A00758:226:HLWW7DSX2:3:1230:9833:36182	60	-
chr1	19606526	19606527	A00758:226:HLWW7DSX2:1:2262:8034:33786/1	60	-
chr1	19607685	19607686	A00758:226:HLWW7DSX2:3:1420:15356:11303	60	+
chr1	19775296	19775297	A00758:226:HLWW7DSX2:1:2336:30165:18537/1	60	+
chr1	20658961	20658962	A00758:226:HLWW7DSX2:1:1218:20555:35744	60	+
chr1	20739775	20739776	A00758:226:HLWW7DSX2:1:1215:2437:2362/1	60	+
chr1	20756111	20756112	A00758:226:HLWW7DSX2:1:1249:4065:29512/1	60	+
chr1	20832192	20832193	A00758:226:HLWW7DSX2:1:2313:32325:23312/1	60	-
chr1	20855302	20855303	A00758:226:HLWW7DSX2:1:1468:30300:23657/1	60	+
chr1	20855390	20855391	A00758:226:HLWW7DSX2:1:1204:4643:32299/1	60	-
chr1	20927069	20927070	A00758:226:HLWW7DSX2:1:1106:12264:11397/1	60	+
chr1	20945667	20945668	A00758:226:HLWW7DSX2:2:2216:28131:11569	60	-
chr1	20992303	20992304	A00758:226:HLWW7DSX2:1:1172:7798:3443/1	60	-
chr1	21009058	21009059	A00758:226:HLWW7DSX2:1:1131:5593:2096/1	60	+
chr1	21011630	21011631	A00758:226:HLWW7DSX2:1:1511:26711:32440/1	60	+
chr1	21055151	21055152	A00758:226:HLWW7DSX2:2:1350:19886:35399/1	60	+
chr1	21055531	21055532	A00758:226:HLWW7DSX2:1:1333:6533:11146/1	60	-
chr1	21056914	21056915	A00758:226:HLWW7DSX2:1:1548:23176:35618/1	60	-
chr1	21060300	21060301	A00758:226:HLWW7DSX2:2:1147:14832:6856/1	60	+
chr1	21070504	21070505	A00758:226:HLWW7DSX2:3:1232:15709:12383/1	60	+
chr1	21072105	21072106	A00758:226:HLWW7DSX2:1:2222:6298:2472/1	60	-
chr1	21074038	21074039	A00758:226:HLWW7DSX2:1:2225:21504:22357/1	60	-
chr1	21083843	21083844	A00758:226:HLWW7DSX2:1:1515:30337:36746	60	+
chr1	21152574	21152575	A00758:226:HLWW7DSX2:1:1213:21820:9001	60	+
chr1	21474803	21474804	A00758:226:HLWW7DSX2:1:1140:23782:2848	60	+
chr1	21475244	21475245	A00758:226:HLWW7DSX2:1:2641:25825:9925	60	-
chr1	21702924	21702925	A00758:226:HLWW7DSX2:2:2344:12011:25113	60	+
chr1	23034159	23034160	A00758:226:HLWW7DSX2:1:1472:20636:35258/1	60	-
chr1	23056338	23056339	A00758:226:HLWW7DSX2:2:1216:2419:26569/1	60	-
chr1	23060861	23060862	A00758:226:HLWW7DSX2:2:1108:28031:3098	60	+
chr1	23280125	23280126	A00758:226:HLWW7DSX2:1:2538:24930:23500/1	60	-
chr1	23290394	23290395	A00758:226:HLWW7DSX2:1:1614:28926:15107/1	60	+
chr1	23303243	23303244	A00758:226:HLWW7DSX2:1:1173:14534:25911/1	60	-
chr1	23312998	23312999	A00758:226:HLWW7DSX2:3:1314:27570:25848/1	60	-
chr1	23319467	23319468	A00758:226:HLWW7DSX2:1:2101:21314:25285	60	+
chr1	23696171	23696172	A00758:226:HLWW7DSX2:1:1155:32823:10488/1	60	-
chr1	23724506	23724507	A00758:226:HLWW7DSX2:3:1475:29152:4507	60	-
chr1	23732675	23732676	A00758:226:HLWW7DSX2:1:1135:14498:5087	60	+
chr1	23973100	23973101	A00758:226:HLWW7DSX2:2:2453:21513:34585	60	+
chr1	23976104	23976105	A00758:226:HLWW7DSX2:1:1405:9995:28667/1	60	+
chr1	24081617	24081618	A00758:226:HLWW7DSX2:1:1253:29161:17550/1	60	-
chr1	24235664	24235665	A00758:226:HLWW7DSX2:2:1430:21197:33223/1	60	-
chr1	24434483	24434484	A00758:226:HLWW7DSX2:4:2243:21929:30890/1	60	-
chr1	24778241	24778242	A00758:226:HLWW7DSX2:1:2614:18819:22874/1	60	+
chr1	24778307	24778308	A00758:226:HLWW7DSX2:2:1369:23339:29543	60	-
chr1	24778938	24778939	A00758:226:HLWW7DSX2:4:1274:18557:9549	60	-
chr1	25448306	25448307	A00758:226:HLWW7DSX2:1:1251:8151:34898/1	60	-
chr1	25449614	25449615	A00758:226:HLWW7DSX2:3:1121:9616:29230	60	-
chr1	25451160	25451161	A00758:226:HLWW7DSX2:1:2208:4318:1705/1	60	+
chr1	25454210	25454211	A00758:226:HLWW7DSX2:1:1323:7455:30029/1	60	-
chr1	25489687	25489688	A00758:226:HLWW7DSX2:1:1402:13413:9690/1	60	-
chr1	25904184	25904185	A00758:226:HLWW7DSX2:2:1352:3007:17127/1	60	-
chr1	26121302	26121303	A00758:226:HLWW7DSX2:1:1557:32796:33552/1	60	+
chr1	26246857	26246858	A00758:226:HLWW7DSX2:2:1418:27651:30655/1	60	-
chr1	26249535	26249536	A00758:226:HLWW7DSX2:1:1122:7600:24361/1	60	+
chr1	26446135	26446136	A00758:226:HLWW7DSX2:1:1151:8883:14779/1	60	-
chr1	26452599	26452600	A00758:226:HLWW7DSX2:1:1416:12581:31767/1	60	+
chr1	26453382	26453383	A00758:226:HLWW7DSX2:1:1273:8748:35650/1	60	-
chr1	26476561	26476562	A00758:226:HLWW7DSX2:2:2525:24858:19304/1	60	-
chr1	26699763	26699764	A00758:226:HLWW7DSX2:2:2372:4661:19680/1	60	-
chr1	26701363	26701364	A00758:226:HLWW7DSX2:1:1658:21414:23109/1	60	+
chr1	26703176	26703177	A00758:226:HLWW7DSX2:1:2627:20627:21559/1	60	-
chr1	26703368	26703369	A00758:226:HLWW7DSX2:1:1140:21992:28213/1	60	+
chr1	26705388	26705389	A00758:226:HLWW7DSX2:1:1128:18982:30827	60	+
chr1	26728330	26728331	A00758:226:HLWW7DSX2:2:2462:21974:25989/1	60	-
chr1	26734819	26734820	A00758:226:HLWW7DSX2:1:1242:2989:28244/1	60	-
chr1	26734859	26734860	A00758:226:HLWW7DSX2:2:2217:2709:3740/1	60	-
chr1	26753859	26753860	A00758:226:HLWW7DSX2:1:1149:25292:35556/1	60	-
chr1	26766075	26766076	A00758:226:HLWW7DSX2:1:1647:3848:3082/1	60	+
chr1	26841261	26841262	A00758:226:HLWW7DSX2:1:1116:6677:2347/1	60	+
chr1	27266324	27266325	A00758:226:HLWW7DSX2:1:2559:7536:13949/1	60	+
chr1	27272176	27272177	A00758:226:HLWW7DSX2:1:1222:10818:33004/1	60	+
chr1	27277371	27277372	A00758:226:HLWW7DSX2:1:2272:28935:13182/1	60	+
chr1	27324265	27324266	A00758:226:HLWW7DSX2:2:2336:5113:18114/1	60	+
chr1	27327454	27327455	A00758:226:HLWW7DSX2:4:1311:21838:17362/1	60	-
chr1	27345692	27345693	A00758:226:HLWW7DSX2:1:1442:9995:17769	60	-
chr1	27414724	27414725	A00758:226:HLWW7DSX2:1:1211:29658:19914/1	60	-
chr1	27416230	27416231	A00758:226:HLWW7DSX2:1:1119:27941:5259/1	60	+
chr1	27435000	27435001	A00758:226:HLWW7DSX2:1:1103:4716:23469	60	-
chr1	27453741	27453742	A00758:226:HLWW7DSX2:1:2411:31901:34538/1	60	+
chr1	27459455	27459456	A00758:226:HLWW7DSX2:1:2227:4978:5822/1	60	-
chr1	27477541	27477542	A00758:226:HLWW7DSX2:1:2332:30563:34256/1	60	+
chr1	27792363	27792364	A00758:226:HLWW7DSX2:3:1532:28610:32878	60	+
chr1	27796767	27796768	A00758:226:HLWW7DSX2:1:1154:9706:18082	60	+
chr1	27797740	27797741	A00758:226:HLWW7DSX2:1:1107:31575:2190/1	60	+
chr1	27809378	27809379	A00758:226:HLWW7DSX2:1:1662:12915:32910/1	60	+
chr1	27810499	27810500	A00758:226:HLWW7DSX2:2:1253:24162:22138	60	-
chr1	27817933	27817934	A00758:226:HLWW7DSX2:1:1631:4453:20322/1	60	-
chr1	27989441	27989442	A00758:226:HLWW7DSX2:1:1563:9326:2425	60	-
chr1	28012077	28012078	A00758:226:HLWW7DSX2:1:1567:23854:26584/1	60	-
chr1	28013038	28013039	A00758:226:HLWW7DSX2:1:1265:15139:20979/1	60	+
chr1	28034217	28034218	A00758:226:HLWW7DSX2:2:2512:27434:21919/1	60	-
chr1	28035348	28035349	A00758:226:HLWW7DSX2:1:2229:25925:28792	60	-
chr1	28052339	28052340	A00758:226:HLWW7DSX2:2:1401:26106:10535/1	60	+
chr1	28057825	28057826	A00758:226:HLWW7DSX2:2:2436:16360:24283/1	60	-
chr1	28057999	28058000	A00758:226:HLWW7DSX2:1:1147:21540:6887/1	60	-
chr1	28060557	28060558	A00758:226:HLWW7DSX2:1:1259:1976:8046/1	60	+
chr1	28061507	28061508	A00758:226:HLWW7DSX2:3:1342:11704:1877	60	-
chr1	28078507	28078508	A00758:226:HLWW7DSX2:1:1109:31684:31313/1	60	-
chr1	28090691	28090692	A00758:226:HLWW7DSX2:1:1463:5394:35697/1	60	+
chr1	28492620	28492621	A00758:226:HLWW7DSX2:2:2652:3495:14215/1	60	+
chr1	28510494	28510495	A00758:226:HLWW7DSX2:1:1173:23520:10535/1	60	+
chr1	28529513	28529514	A00758:226:HLWW7DSX2:3:1247:6777:29293/1	60	+
chr1	28996867	28996868	A00758:226:HLWW7DSX2:1:2516:29324:14763/1	60	-
chr1	29010019	29010020	A00758:226:HLWW7DSX2:1:1569:28565:9721	60	-
chr1	29022191	29022192	A00758:226:HLWW7DSX2:1:1108:7066:13009/1	60	+
chr1	29071211	29071212	A00758:226:HLWW7DSX2:3:1373:28745:8312/1	60	-
chr1	29163202	29163203	A00758:226:HLWW7DSX2:3:1622:14796:2566/1	60	+
chr1	29570523	29570524	A00758:226:HLWW7DSX2:3:2422:17128:27618/1	60	-
chr1	30966153	30966154	A00758:226:HLWW7DSX2:2:2378:11351:33708	60	-
chr1	30993477	30993478	A00758:226:HLWW7DSX2:1:2610:8115:17018/1	60	+
chr1	31013395	31013396	A00758:226:HLWW7DSX2:1:1578:27877:17143	60	-
chr1	31027725	31027726	A00758:226:HLWW7DSX2:3:1473:11966:35712/1	60	+
chr1	31031498	31031499	A00758:226:HLWW7DSX2:1:2142:9498:31407/1	60	+
chr1	31267917	31267918	A00758:226:HLWW7DSX2:1:1155:11288:1407/1	60	+
chr1	31281890	31281891	A00758:226:HLWW7DSX2:2:2306:8666:7733/1	60	+
chr1	31307496	31307497	A00758:226:HLWW7DSX2:4:1622:16803:28463	60	-
chr1	31511520	31511521	A00758:226:HLWW7DSX2:1:1121:16667:15859	60	-
chr1	31824245	31824246	A00758:226:HLWW7DSX2:1:1138:30327:21449/1	60	-
chr1	31874406	31874407	A00758:226:HLWW7DSX2:4:1523:17698:28980	60	+
chr1	31904031	31904032	A00758:226:HLWW7DSX2:1:1225:8522:27336	60	-
chr1	31909287	31909288	A00758:226:HLWW7DSX2:1:1236:27127:27023/1	60	+
chr1	31912520	31912521	A00758:226:HLWW7DSX2:2:1640:31213:25614	60	-
chr1	31926800	31926801	A00758:226:HLWW7DSX2:2:2365:29008:27148/1	60	-
chr1	31932571	31932572	A00758:226:HLWW7DSX2:1:1644:15772:17691/1	60	-
chr1	32018103	32018104	A00758:226:HLWW7DSX2:2:1259:27769:3771/1	60	-
chr1	32024454	32024455	A00758:226:HLWW7DSX2:1:1133:25717:6793/1	60	+
chr1	32093057	32093058	A00758:226:HLWW7DSX2:1:1126:1533:33520/1	60	+
chr1	32158683	32158684	A00758:226:HLWW7DSX2:1:1558:12979:21559/1	60	-
chr1	32294855	32294856	A00758:226:HLWW7DSX2:1:2450:15465:16564/1	60	-
chr1	32305557	32305558	A00758:226:HLWW7DSX2:3:1212:12572:4570	60	+
chr1	32306626	32306627	A00758:226:HLWW7DSX2:1:1563:9824:18568/1	60	-
chr1	32307645	32307646	A00758:226:HLWW7DSX2:3:1323:4255:26772/1	60	-
chr1	32349853	32349854	A00758:226:HLWW7DSX2:4:1118:11822:36213/1	60	-
chr1	32557429	32557430	A00758:226:HLWW7DSX2:3:1166:1389:16924/1	60	-
chr1	32644319	32644320	A00758:226:HLWW7DSX2:1:1516:30183:27774	60	+
chr1	32811391	32811392	A00758:226:HLWW7DSX2:1:1153:7093:2378/1	60	+
chr1	32831804	32831805	A00758:226:HLWW7DSX2:1:1139:1714:24752/1	60	+
chr1	32947698	32947699	A00758:226:HLWW7DSX2:1:2253:19994:3145/1	60	+
chr1	33021668	33021669	A00758:226:HLWW7DSX2:1:2110:2446:31626/1	60	-
chr1	33030847	33030848	A00758:226:HLWW7DSX2:3:1661:19009:4977/1	60	+
chr1	33841892	33841893	A00758:226:HLWW7DSX2:1:1367:24876:34272/1	60	+
chr1	35274478	35274479	A00758:226:HLWW7DSX2:2:1234:22950:37043/1	60	+
chr1	35286531	35286532	A00758:226:HLWW7DSX2:1:1303:1371:14888/1	60	+
chr1	35305493	35305494	A00758:226:HLWW7DSX2:1:1247:15076:1235/1	60	-
chr1	35308197	35308198	A00758:226:HLWW7DSX2:1:1174:3323:13009/1	60	-
chr1	35342116	35342117	A00758:226:HLWW7DSX2:1:1331:24777:22075	60	+
chr1	35355895	35355896	A00758:226:HLWW7DSX2:2:1341:11948:26256/1	60	+
chr1	35368367	35368368	A00758:226:HLWW7DSX2:2:1455:18331:24251/1	60	-
chr1	35377024	35377025	A00758:226:HLWW7DSX2:1:1145:2419:16986/1	60	-
chr1	35377303	35377304	A00758:226:HLWW7DSX2:1:1148:17137:30138/1	60	-
chr1	35379926	35379927	A00758:226:HLWW7DSX2:1:1357:30599:14747/1	60	+
chr1	35603055	35603056	A00758:226:HLWW7DSX2:1:1149:32217:26381/1	60	-
chr1	35760111	35760112	A00758:226:HLWW7DSX2:1:2567:25979:8688/1	60	+
chr1	35942824	35942825	A00758:226:HLWW7DSX2:2:1232:10203:21167/1	60	+
chr1	35946264	35946265	A00758:226:HLWW7DSX2:1:1102:17336:11318/1	60	-
chr1	35947071	35947072	A00758:226:HLWW7DSX2:1:1430:15121:17002/1	60	-
chr1	35954415	35954416	A00758:226:HLWW7DSX2:2:2351:27046:7404/1	60	+
chr1	35958306	35958307	A00758:226:HLWW7DSX2:1:1419:27371:20212/1	60	-
chr1	35963380	35963381	A00758:226:HLWW7DSX2:3:1242:2085:10770/1	60	-
chr1	35972569	35972570	A00758:226:HLWW7DSX2:2:2465:18584:7592/1	60	-
chr1	35976504	35976505	A00758:226:HLWW7DSX2:1:1621:31394:5134/1	60	+
chr1	35986514	35986515	A00758:226:HLWW7DSX2:1:2262:8838:25316/1	60	+
chr1	36009640	36009641	A00758:226:HLWW7DSX2:1:1101:3351:19413/1	60	+
chr1	36059593	36059594	A00758:226:HLWW7DSX2:1:1277:10041:18004/1	60	-
chr1	36246051	36246052	A00758:226:HLWW7DSX2:2:1257:29541:34053/1	60	-
chr1	36250648	36250649	A00758:226:HLWW7DSX2:1:2636:22426:15374/1	60	-
chr1	36262611	36262612	A00758:226:HLWW7DSX2:1:1329:8712:16391/1	60	+
chr1	36265371	36265372	A00758:226:HLWW7DSX2:1:1603:4083:29168/1	60	+
chr1	36273334	36273335	A00758:226:HLWW7DSX2:1:1205:18575:34037/1	60	-
chr1	36279787	36279788	A00758:226:HLWW7DSX2:2:2632:3640:29590	60	+
chr1	36318338	36318339	A00758:226:HLWW7DSX2:2:1450:11605:28698/1	60	+
chr1	36362706	36362707	A00758:226:HLWW7DSX2:2:1131:32145:16172/1	60	-
chr1	37869428	37869429	A00758:226:HLWW7DSX2:2:2649:21992:6668/1	60	-
chr1	37877994	37877995	A00758:226:HLWW7DSX2:3:1535:5810:16438/1	60	+
chr1	38708045	38708046	A00758:226:HLWW7DSX2:4:2401:23692:8077/1	60	-
chr1	38854161	38854162	A00758:226:HLWW7DSX2:2:1243:30707:36667	60	+
chr1	38882614	38882615	A00758:226:HLWW7DSX2:3:1635:30409:14231/1	60	-
chr1	39007554	39007555	A00758:226:HLWW7DSX2:1:1244:5439:9345/1	60	+
chr1	39150360	39150361	A00758:226:HLWW7DSX2:2:1527:5249:20196/1	60	+
chr1	39252920	39252921	A00758:226:HLWW7DSX2:1:2167:22471:12320/1	60	+
chr1	39262216	39262217	A00758:226:HLWW7DSX2:1:1262:28664:36824/1	60	-
chr1	39277307	39277308	A00758:226:HLWW7DSX2:1:1401:14470:29183/1	60	+
chr1	39290367	39290368	A00758:226:HLWW7DSX2:1:2112:1344:28432/1	60	-
chr1	39309110	39309111	A00758:226:HLWW7DSX2:1:1226:19000:5462/1	60	+
chr1	39318762	39318763	A00758:226:HLWW7DSX2:1:1103:14281:17769	60	-
chr1	39320109	39320110	A00758:226:HLWW7DSX2:1:1544:2808:15687	60	+
chr1	39356999	39357000	A00758:226:HLWW7DSX2:1:1139:10276:10300/1	60	+
chr1	39360224	39360225	A00758:226:HLWW7DSX2:1:1634:13331:13495/1	60	-
chr1	39372764	39372765	A00758:226:HLWW7DSX2:4:1262:32262:30342/1	60	+
chr1	39468815	39468816	A00758:226:HLWW7DSX2:2:1569:31132:35180/1	60	+
chr1	39471440	39471441	A00758:226:HLWW7DSX2:3:1315:14841:36620	60	-
chr1	39544312	39544313	A00758:226:HLWW7DSX2:2:1414:7419:6480/1	60	+
chr1	39569821	39569822	A00758:226:HLWW7DSX2:3:1213:8775:19758	60	+
chr1	39756954	39756955	A00758:226:HLWW7DSX2:1:1138:32615:2487/1	60	+
chr1	40203041	40203042	A00758:226:HLWW7DSX2:3:1353:12400:29794/1	60	+
chr1	40204360	40204361	A00758:226:HLWW7DSX2:1:1255:1045:36933/1	60	+
chr1	40206310	40206311	A00758:226:HLWW7DSX2:1:1129:28013:7294/1	60	-
chr1	40224209	40224210	A00758:226:HLWW7DSX2:1:1654:11903:25488/1	60	-
chr1	40552909	40552910	A00758:226:HLWW7DSX2:3:2434:19795:21057/1	60	-
chr1	40701087	40701088	A00758:226:HLWW7DSX2:1:1561:28438:25692	60	+
chr1	40719085	40719086	A00758:226:HLWW7DSX2:4:2204:30309:25175/1	60	+
chr1	41069254	41069255	A00758:226:HLWW7DSX2:1:1306:13575:11099/1	60	+
chr1	41069687	41069688	A00758:226:HLWW7DSX2:1:1178:32570:18944/1	60	+
chr1	41215347	41215348	A00758:226:HLWW7DSX2:1:1678:4869:13933/1	60	-
chr1	41853131	41853132	A00758:226:HLWW7DSX2:4:1555:3992:36996/1	60	+
chr1	42201243	42201244	A00758:226:HLWW7DSX2:1:2128:3965:6605/1	60	+
chr1	42269523	42269524	A00758:226:HLWW7DSX2:1:1152:20898:8343/1	60	-
chr1	42279995	42279996	A00758:226:HLWW7DSX2:1:1226:30716:27978/1	60	+
chr1	42287728	42287729	A00758:226:HLWW7DSX2:1:1443:10077:7545	60	+
chr1	42288915	42288916	A00758:226:HLWW7DSX2:1:1342:21920:4163/1	60	+
chr1	42289671	42289672	A00758:226:HLWW7DSX2:1:1648:19416:18584/1	60	+
chr1	42772419	42772420	A00758:226:HLWW7DSX2:1:1224:9064:34037/1	60	+
chr1	42800562	42800563	A00758:226:HLWW7DSX2:1:1214:25690:24784/1	60	-
chr1	42951075	42951076	A00758:226:HLWW7DSX2:2:2251:20302:19304/1	60	-
chr1	43167426	43167427	A00758:226:HLWW7DSX2:1:1322:20365:22576/1	60	+
chr1	43378270	43378271	A00758:226:HLWW7DSX2:1:2125:6361:29387/1	60	-
chr1	43405331	43405332	A00758:226:HLWW7DSX2:1:1569:16812:13573	60	+
chr1	43573394	43573395	A00758:226:HLWW7DSX2:1:1167:13829:13291/1	60	+
chr1	43651476	43651477	A00758:226:HLWW7DSX2:1:2373:22987:35571/1	60	+
chr1	43658326	43658327	A00758:226:HLWW7DSX2:1:1260:2076:36933/1	60	+
chr1	43659225	43659226	A00758:226:HLWW7DSX2:1:1402:27561:8171/1	60	+
chr1	43663892	43663893	A00758:226:HLWW7DSX2:1:2117:29568:29121/1	60	+
chr1	43702646	43702647	A00758:226:HLWW7DSX2:1:1209:18846:36292/1	60	+
chr1	43747405	43747406	A00758:226:HLWW7DSX2:4:2633:3179:36088	60	-
chr1	43749051	43749052	A00758:226:HLWW7DSX2:1:1101:25834:28447	60	-
chr1	43749215	43749216	A00758:226:HLWW7DSX2:1:2222:13087:36902/1	60	+
chr1	43756708	43756709	A00758:226:HLWW7DSX2:1:1138:10221:12242	60	+
chr1	43759539	43759540	A00758:226:HLWW7DSX2:1:1338:20961:15781/1	60	+
chr1	43798289	43798290	A00758:226:HLWW7DSX2:1:1243:2058:35775/1	60	+
chr1	43827040	43827041	A00758:226:HLWW7DSX2:2:2533:6515:10989/1	60	-
chr1	43827904	43827905	A00758:226:HLWW7DSX2:1:1262:11451:8641/1	60	-
chr1	43840642	43840643	A00758:226:HLWW7DSX2:4:1558:3188:21480	60	-
chr1	43847848	43847849	A00758:226:HLWW7DSX2:2:1516:10502:6746	60	+
chr1	44023306	44023307	A00758:226:HLWW7DSX2:1:2627:4218:13714	60	+
chr1	44667444	44667445	A00758:226:HLWW7DSX2:1:1202:27308:30968	60	+
chr1	44749774	44749775	A00758:226:HLWW7DSX2:1:2574:20265:29356	60	+
chr1	44752798	44752799	A00758:226:HLWW7DSX2:1:1409:5394:23390/1	60	+
chr1	44753197	44753198	A00758:226:HLWW7DSX2:1:1102:20365:29590/1	60	-
chr1	44866681	44866682	A00758:226:HLWW7DSX2:3:2538:30165:27461	60	+
chr1	44938928	44938929	A00758:226:HLWW7DSX2:1:1123:2428:17503/1	60	-
chr1	44939595	44939596	A00758:226:HLWW7DSX2:3:1666:6623:23829/1	60	+
chr1	44960950	44960951	A00758:226:HLWW7DSX2:1:1371:7256:30311/1	60	-
chr1	45442483	45442484	A00758:226:HLWW7DSX2:1:2211:14461:19993/1	60	+
chr1	45454202	45454203	A00758:226:HLWW7DSX2:1:1155:4101:34554/1	60	+
chr1	45460722	45460723	A00758:226:HLWW7DSX2:1:2539:23059:30655/1	60	+
chr1	45469058	45469059	A00758:226:HLWW7DSX2:3:2538:23746:17816	60	-
chr1	45565109	45565110	A00758:226:HLWW7DSX2:3:1206:9155:17597/1	60	-
chr1	45594765	45594766	A00758:226:HLWW7DSX2:1:1134:24379:27430/1	60	+
chr1	45597590	45597591	A00758:226:HLWW7DSX2:3:1210:9507:36307	60	-
chr1	45601955	45601956	A00758:226:HLWW7DSX2:1:1126:7003:25363/1	60	+
chr1	45658171	45658172	A00758:226:HLWW7DSX2:1:1259:20211:26443/1	60	-
chr1	45658327	45658328	A00758:226:HLWW7DSX2:3:2641:23131:21950	60	-
chr1	45658770	45658771	A00758:226:HLWW7DSX2:1:1267:14733:31360/1	60	-
chr1	45679470	45679471	A00758:226:HLWW7DSX2:1:2227:20699:32957/1	60	+
chr1	45836194	45836195	A00758:226:HLWW7DSX2:1:1349:30996:19789/1	60	-
chr1	45843178	45843179	A00758:226:HLWW7DSX2:1:1206:1362:19820/1	60	+
chr1	45847383	45847384	A00758:226:HLWW7DSX2:1:1261:4942:3161/1	60	-
chr1	45883049	45883050	A00758:226:HLWW7DSX2:1:1212:9381:10160	60	+
chr1	45911577	45911578	A00758:226:HLWW7DSX2:1:1626:31693:7153/1	60	+
chr1	46065537	46065538	A00758:226:HLWW7DSX2:1:1101:15040:22341/1	60	+
chr1	46077608	46077609	A00758:226:HLWW7DSX2:3:1362:16143:13980/1	60	-
chr1	46126276	46126277	A00758:226:HLWW7DSX2:1:1204:3631:35211/1	60	-
chr1	46205035	46205036	A00758:226:HLWW7DSX2:3:1253:30572:10817	60	-
chr1	46592789	46592790	A00758:226:HLWW7DSX2:1:1242:4101:27759/1	60	+
chr1	46687785	46687786	A00758:226:HLWW7DSX2:1:1642:12780:24878/1	60	-
chr1	47296307	47296308	A00758:226:HLWW7DSX2:1:2465:31774:22795/1	60	-
chr1	47374725	47374726	A00758:226:HLWW7DSX2:1:1456:7853:34475/1	60	+
chr1	48263547	48263548	A00758:226:HLWW7DSX2:3:1631:27941:4319/1	60	-
chr1	50493883	50493884	A00758:226:HLWW7DSX2:1:1236:17644:29136/1	60	-
chr1	50496185	50496186	A00758:226:HLWW7DSX2:2:1414:25581:8249/1	60	-
chr1	50580687	50580688	A00758:226:HLWW7DSX2:1:1402:30888:25801/1	60	+
chr1	50581021	50581022	A00758:226:HLWW7DSX2:1:2556:29993:37059/1	60	+
chr1	50658030	50658031	A00758:226:HLWW7DSX2:1:1151:13865:24032/1	60	+
chr1	50856704	50856705	A00758:226:HLWW7DSX2:1:1526:18276:5901/1	60	+
chr1	50860544	50860545	A00758:226:HLWW7DSX2:1:1372:14253:5697/1	60	+
chr1	51400106	51400107	A00758:226:HLWW7DSX2:1:1663:20012:35681/1	60	-
chr1	51440101	51440102	A00758:226:HLWW7DSX2:1:1455:29396:16297/1	60	+
chr1	51452501	51452502	A00758:226:HLWW7DSX2:2:2350:9932:10833/1	60	-
chr1	51456158	51456159	A00758:226:HLWW7DSX2:1:1570:32000:1204/1	60	+
chr1	51470936	51470937	A00758:226:HLWW7DSX2:1:1129:28492:18208	60	-
chr1	51763259	51763260	A00758:226:HLWW7DSX2:4:2106:32723:2957/1	60	+
chr1	51814656	51814657	A00758:226:HLWW7DSX2:1:1178:7355:12352/1	60	-
chr1	52276523	52276524	A00758:226:HLWW7DSX2:1:1406:28999:18865/1	60	-
chr1	52283710	52283711	A00758:226:HLWW7DSX2:1:1670:31349:8343/1	60	-
chr1	52433555	52433556	A00758:226:HLWW7DSX2:3:1364:18096:13636/1	60	-
chr1	52471104	52471105	A00758:226:HLWW7DSX2:2:1265:15582:28573	60	-
chr1	52487329	52487330	A00758:226:HLWW7DSX2:1:1164:14461:28322/1	60	+
chr1	52489358	52489359	A00758:226:HLWW7DSX2:2:1562:2401:17895	60	-
chr1	52492738	52492739	A00758:226:HLWW7DSX2:2:2218:14281:33207	60	-
chr1	52496284	52496285	A00758:226:HLWW7DSX2:1:1369:3378:24690/1	60	+
chr1	52515664	52515665	A00758:226:HLWW7DSX2:1:2163:28583:14700/1	60	-
chr1	52795219	52795220	A00758:226:HLWW7DSX2:1:1177:31259:28447/1	60	-
chr1	52801867	52801868	A00758:226:HLWW7DSX2:2:2554:12834:32518/1	60	-
chr1	52982491	52982492	A00758:226:HLWW7DSX2:1:1259:24008:2550	60	+
chr1	54192311	54192312	A00758:226:HLWW7DSX2:1:1176:21630:16501	60	+
chr1	54312548	54312549	A00758:226:HLWW7DSX2:4:1625:7708:7795	60	-
chr1	54367652	54367653	A00758:226:HLWW7DSX2:1:1147:2700:15562/1	60	-
chr1	58665390	58665391	A00758:226:HLWW7DSX2:2:1505:29993:33458	60	-
chr1	58690014	58690015	A00758:226:HLWW7DSX2:1:2271:31123:24330/1	60	-
chr1	59393572	59393573	A00758:226:HLWW7DSX2:1:1626:26729:16971/1	60	+
chr1	61282764	61282765	A00758:226:HLWW7DSX2:4:1166:32895:18537/1	60	-
chr1	61702111	61702112	A00758:226:HLWW7DSX2:2:1340:11080:22623/1	60	+
chr1	62515224	62515225	A00758:226:HLWW7DSX2:3:1129:7744:32158	60	-
chr1	62587158	62587159	A00758:226:HLWW7DSX2:2:1423:25446:31219/1	60	+
chr1	62615240	62615241	A00758:226:HLWW7DSX2:1:1318:14018:14998/1	60	+
chr1	62618419	62618420	A00758:226:HLWW7DSX2:1:1114:24641:6183/1	60	+
chr1	62638409	62638410	A00758:226:HLWW7DSX2:1:1664:7979:3411	60	-
chr1	62986326	62986327	A00758:226:HLWW7DSX2:1:1152:30563:19820/1	60	-
chr1	63451565	63451566	A00758:226:HLWW7DSX2:2:1344:29071:8469	60	-
chr1	63540579	63540580	A00758:226:HLWW7DSX2:3:1318:11659:18803/1	60	+
chr1	64417030	64417031	A00758:226:HLWW7DSX2:3:2224:23448:29794/1	60	-
chr1	64767467	64767468	A00758:226:HLWW7DSX2:3:2552:6307:24596	60	+
chr1	64771381	64771382	A00758:226:HLWW7DSX2:2:1428:28836:29825/1	60	-
chr1	65250156	65250157	A00758:226:HLWW7DSX2:1:1178:20428:31923/1	60	-
chr1	65802541	65802542	A00758:226:HLWW7DSX2:1:1151:2600:4272/1	60	-
chr1	66952265	66952266	A00758:226:HLWW7DSX2:1:2212:25554:13088/1	60	+
chr1	66983936	66983937	A00758:226:HLWW7DSX2:4:1271:19696:7889	60	-
chr1	66985373	66985374	A00758:226:HLWW7DSX2:1:1350:26187:2910/1	60	-
chr1	67015955	67015956	A00758:226:HLWW7DSX2:1:1372:15528:8375/1	60	-
chr1	67266201	67266202	A00758:226:HLWW7DSX2:1:2337:29125:15045	60	-
chr1	69140864	69140865	A00758:226:HLWW7DSX2:1:1267:26250:29450/1	60	+
chr1	70083670	70083671	A00758:226:HLWW7DSX2:3:1372:29261:14935/1	60	-
chr1	70153494	70153495	A00758:226:HLWW7DSX2:1:1544:24279:35336/1	60	+
chr1	70170791	70170792	A00758:226:HLWW7DSX2:1:1551:25482:11647/1	60	-
chr1	70785836	70785837	A00758:226:HLWW7DSX2:1:1340:1922:28714/1	60	+
chr1	70791752	70791753	A00758:226:HLWW7DSX2:1:1104:25563:22717/1	60	+
chr1	71743136	71743137	A00758:226:HLWW7DSX2:1:1108:22155:29778/1	60	+
chr1	71938418	71938419	A00758:226:HLWW7DSX2:1:1125:4246:1642/1	60	-
chr1	72004250	72004251	A00758:226:HLWW7DSX2:1:1344:11785:7905/1	60	-
chr1	72265830	72265831	A00758:226:HLWW7DSX2:2:1205:14950:2080/1	60	-
chr1	72267175	72267176	A00758:226:HLWW7DSX2:2:1171:26693:32064/1	60	+
chr1	72491797	72491798	A00758:226:HLWW7DSX2:1:1319:7600:23578/1	60	-
chr1	72618614	72618615	A00758:226:HLWW7DSX2:1:1552:20907:2096/1	60	-
chr1	72801638	72801639	A00758:226:HLWW7DSX2:1:1143:28782:12853/1	60	+
chr1	72872000	72872001	A00758:226:HLWW7DSX2:1:2655:22733:36104/1	60	-
chr1	72977226	72977227	A00758:226:HLWW7DSX2:2:2272:5213:15029/1	60	+
chr1	73358368	73358369	A00758:226:HLWW7DSX2:3:1670:5457:22467	60	-
chr1	73571599	73571600	A00758:226:HLWW7DSX2:2:2604:17264:14638/1	60	+
chr1	73705229	73705230	A00758:226:HLWW7DSX2:3:1333:17915:29481/1	60	-
chr1	74216809	74216810	A00758:226:HLWW7DSX2:1:2132:9796:10786/1	60	+
chr1	74326140	74326141	A00758:226:HLWW7DSX2:1:2274:11279:30671/1	60	-
chr1	75085333	75085334	A00758:226:HLWW7DSX2:4:1371:14724:11678	60	+
chr1	75355641	75355642	A00758:226:HLWW7DSX2:1:1372:29604:12618/1	60	-
chr1	75370877	75370878	A00758:226:HLWW7DSX2:1:1334:24975:34100/1	60	+
chr1	75740044	75740045	A00758:226:HLWW7DSX2:1:1223:21884:32127	60	-
chr1	76847661	76847662	A00758:226:HLWW7DSX2:1:1167:6732:19633/1	60	+
chr1	77642790	77642791	A00758:226:HLWW7DSX2:1:1413:17689:6386/1	60	-
chr1	77944519	77944520	A00758:226:HLWW7DSX2:1:1539:15754:28369/1	60	+
chr1	77976240	77976241	A00758:226:HLWW7DSX2:1:1209:3902:6558	60	+
chr1	78438905	78438906	A00758:226:HLWW7DSX2:1:1140:9453:21997/1	60	+
chr1	78602813	78602814	A00758:226:HLWW7DSX2:2:1360:26729:23797/1	60	-
chr1	79599631	79599632	A00758:226:HLWW7DSX2:1:1576:9607:24893/1	60	-
chr1	80363451	80363452	A00758:226:HLWW7DSX2:1:1354:6072:32957/1	60	+
chr1	81324884	81324885	A00758:226:HLWW7DSX2:3:1231:18231:25113	60	+
chr1	82423587	82423588	A00758:226:HLWW7DSX2:3:1133:27453:29465/1	60	+
chr1	82467404	82467405	A00758:226:HLWW7DSX2:1:2612:14434:27242	60	-
chr1	83993647	83993648	A00758:226:HLWW7DSX2:1:1101:22697:10676/1	60	+
chr1	84122604	84122605	A00758:226:HLWW7DSX2:2:1348:26775:14387/1	60	+
chr1	84165158	84165159	A00758:226:HLWW7DSX2:1:1257:24108:5760/1	60	+
chr1	84170852	84170853	A00758:226:HLWW7DSX2:4:1417:13684:3959/1	60	-
chr1	84176236	84176237	A00758:226:HLWW7DSX2:1:1561:11984:7028/1	60	+
chr1	84179238	84179239	A00758:226:HLWW7DSX2:1:1105:28863:4539/1	60	+
chr1	84192372	84192373	A00758:226:HLWW7DSX2:1:2678:16694:5791	60	-
chr1	86906988	86906989	A00758:226:HLWW7DSX2:1:1367:6668:14481/1	60	-
chr1	86953546	86953547	A00758:226:HLWW7DSX2:3:2269:12274:15734/1	60	+
chr1	87350829	87350830	A00758:226:HLWW7DSX2:1:1338:23493:5916/1	60	+
chr1	88176486	88176487	A00758:226:HLWW7DSX2:1:1606:23104:19899/1	60	-
chr1	88794824	88794825	A00758:226:HLWW7DSX2:1:1121:20925:9612/1	60	-
chr1	89262309	89262310	A00758:226:HLWW7DSX2:2:1424:7581:14591	60	+
chr1	89599245	89599246	A00758:226:HLWW7DSX2:1:1231:15519:7513	60	-
chr1	89676243	89676244	A00758:226:HLWW7DSX2:1:1512:8630:8077/1	60	+
chr1	90838097	90838098	A00758:226:HLWW7DSX2:1:1506:4698:36683	60	-
chr1	91008014	91008015	A00758:226:HLWW7DSX2:1:1114:24596:23296/1	60	+
chr1	92250097	92250098	A00758:226:HLWW7DSX2:1:1329:12762:9627	60	+
chr1	92348864	92348865	A00758:226:HLWW7DSX2:2:1206:23321:16203	60	-
chr1	92661920	92661921	A00758:226:HLWW7DSX2:2:1176:10366:18944/1	60	+
chr1	93045981	93045982	A00758:226:HLWW7DSX2:1:1344:32768:18787/1	60	+
chr1	93183269	93183270	A00758:226:HLWW7DSX2:1:1472:28438:31360/1	60	-
chr1	93186584	93186585	A00758:226:HLWW7DSX2:1:2566:2709:2268/1	60	-
chr1	93204997	93204998	A00758:226:HLWW7DSX2:2:1524:1796:5478	60	+
chr1	93225913	93225914	A00758:226:HLWW7DSX2:1:1105:8874:22999	60	+
chr1	93535178	93535179	A00758:226:HLWW7DSX2:1:1326:7762:18161/1	60	+
chr1	93553545	93553546	A00758:226:HLWW7DSX2:1:1605:10276:21042/1	60	-
chr1	94127426	94127427	A00758:226:HLWW7DSX2:2:1331:18421:2988/1	60	-
chr1	94203509	94203510	A00758:226:HLWW7DSX2:2:1257:3775:22091/1	60	-
chr1	96483810	96483811	A00758:226:HLWW7DSX2:3:2373:29921:32236/1	60	-
chr1	96782165	96782166	A00758:226:HLWW7DSX2:3:2664:8449:5948/1	60	+
chr1	96803081	96803082	A00758:226:HLWW7DSX2:1:1527:13494:24706/1	60	-
chr1	96803496	96803497	A00758:226:HLWW7DSX2:2:1249:28691:6934/1	60	+
chr1	97229929	97229930	A00758:226:HLWW7DSX2:1:1517:13169:26710/1	60	-
chr1	97327833	97327834	A00758:226:HLWW7DSX2:2:1472:9950:16845/1	60	-
chr1	97491496	97491497	A00758:226:HLWW7DSX2:1:2165:26865:9064/1	60	-
chr1	97586908	97586909	A00758:226:HLWW7DSX2:1:2176:1118:15421/1	60	-
chr1	97623149	97623150	A00758:226:HLWW7DSX2:1:2474:6144:22404/1	60	-
chr1	97754635	97754636	A00758:226:HLWW7DSX2:1:1102:7808:12070/1	60	-
chr1	97823148	97823149	A00758:226:HLWW7DSX2:3:1441:19244:12806/1	60	-
chr1	97824767	97824768	A00758:226:HLWW7DSX2:1:1168:20943:4351/1	60	-
chr1	97828185	97828186	A00758:226:HLWW7DSX2:1:1554:15076:36839/1	60	+
chr1	97830692	97830693	A00758:226:HLWW7DSX2:1:1113:10465:33458/1	60	+
chr1	97834708	97834709	A00758:226:HLWW7DSX2:3:1353:9959:12665/1	60	+
chr1	98006070	98006071	A00758:226:HLWW7DSX2:1:1268:20175:26349/1	60	-
chr1	98164715	98164716	A00758:226:HLWW7DSX2:1:2111:20428:6590/1	60	+
chr1	98444159	98444160	A00758:226:HLWW7DSX2:1:1634:11270:29121/1	60	+
chr1	98454250	98454251	A00758:226:HLWW7DSX2:1:1462:11261:7028/1	60	-
chr1	98949711	98949712	A00758:226:HLWW7DSX2:1:1451:21929:1329/1	60	+
chr1	99851563	99851564	A00758:226:HLWW7DSX2:1:1248:12744:11068/1	60	-
chr1	99869610	99869611	A00758:226:HLWW7DSX2:1:2345:18150:5149/1	60	+
chr1	99896066	99896067	A00758:226:HLWW7DSX2:1:1568:26657:11616/1	60	+
chr1	99983603	99983604	A00758:226:HLWW7DSX2:2:2649:12897:22545/1	60	+
chr1	100109918	100109919	A00758:226:HLWW7DSX2:4:2132:24352:19398	60	+
chr1	100121456	100121457	A00758:226:HLWW7DSX2:1:1416:12608:10802/1	60	-
chr1	100150114	100150115	A00758:226:HLWW7DSX2:1:1167:19759:13009/1	60	-
chr1	100195157	100195158	A00758:226:HLWW7DSX2:3:2363:23086:25911/1	60	-
chr1	100223932	100223933	A00758:226:HLWW7DSX2:2:1251:20528:1564/1	60	-
chr1	100427156	100427157	A00758:226:HLWW7DSX2:1:1212:30707:30530/1	60	-
chr1	100615245	100615246	A00758:226:HLWW7DSX2:1:1630:32660:4351/1	60	+
chr1	101735469	101735470	A00758:226:HLWW7DSX2:1:1319:21332:32236/1	60	+
chr1	102384050	102384051	A00758:226:HLWW7DSX2:1:1144:23809:27602/1	60	+
chr1	103507372	103507373	A00758:226:HLWW7DSX2:3:1237:11297:4022/1	60	+
chr1	104499787	104499788	A00758:226:HLWW7DSX2:2:1476:16667:35023	60	+
chr1	104705990	104705991	A00758:226:HLWW7DSX2:1:1608:14271:11303/1	60	+
chr1	105832171	105832172	A00758:226:HLWW7DSX2:1:1342:22833:1548/1	60	-
chr1	107726944	107726945	A00758:226:HLWW7DSX2:1:1452:14127:13275/1	60	-
chr1	107745068	107745069	A00758:226:HLWW7DSX2:1:1120:27380:10927/1	60	+
chr1	107902516	107902517	A00758:226:HLWW7DSX2:3:2339:28800:7654	60	+
chr1	107915723	107915724	A00758:226:HLWW7DSX2:2:2675:8874:1767	60	-
chr1	108752685	108752686	A00758:226:HLWW7DSX2:1:2374:23710:29904/1	60	+
chr1	108895440	108895441	A00758:226:HLWW7DSX2:1:2473:5330:35055/1	60	-
chr1	108920835	108920836	A00758:226:HLWW7DSX2:1:1248:15727:23218/1	60	-
chr1	109032490	109032491	A00758:226:HLWW7DSX2:2:1413:13946:4852/1	60	-
chr1	109321469	109321470	A00758:226:HLWW7DSX2:1:1254:16206:21919	60	+
chr1	109561552	109561553	A00758:226:HLWW7DSX2:1:1275:14705:28964/1	60	+
chr1	109809967	109809968	A00758:226:HLWW7DSX2:1:1528:13810:16360/1	60	+
chr1	110005484	110005485	A00758:226:HLWW7DSX2:1:1303:27416:14904/1	60	+
chr1	110344210	110344211	A00758:226:HLWW7DSX2:1:2376:24505:30624/1	60	+
chr1	110400751	110400752	A00758:226:HLWW7DSX2:1:2235:12373:2378	60	+
chr1	111110921	111110922	A00758:226:HLWW7DSX2:1:1203:6388:8985	60	+
chr1	111119888	111119889	A00758:226:HLWW7DSX2:2:1559:18213:23390/1	60	+
chr1	111167306	111167307	A00758:226:HLWW7DSX2:1:1617:30563:4977/1	60	+
chr1	111172107	111172108	A00758:226:HLWW7DSX2:1:1436:12292:32518/1	60	-
chr1	111176854	111176855	A00758:226:HLWW7DSX2:1:1252:7916:31297/1	60	+
chr1	111176930	111176931	A00758:226:HLWW7DSX2:1:1419:6696:3067	60	+
chr1	111185322	111185323	A00758:226:HLWW7DSX2:1:1420:3016:29919/1	60	+
chr1	112006281	112006282	A00758:226:HLWW7DSX2:1:1666:3522:33364/1	60	-
chr1	112557270	112557271	A00758:226:HLWW7DSX2:3:2116:14570:36151/1	60	-
chr1	112583948	112583949	A00758:226:HLWW7DSX2:1:1102:14118:9846/1	60	+
chr1	112646139	112646140	A00758:226:HLWW7DSX2:4:2251:17472:16031/1	60	-
chr1	113230116	113230117	A00758:226:HLWW7DSX2:1:1561:15510:6997/1	60	+
chr1	113432546	113432547	A00758:226:HLWW7DSX2:4:2570:8956:24831/1	60	+
chr1	113483949	113483950	A00758:226:HLWW7DSX2:3:2344:31322:13933/1	60	-
chr1	113519489	113519490	A00758:226:HLWW7DSX2:1:1278:4860:22404/1	60	-
chr1	113828838	113828839	A00758:226:HLWW7DSX2:1:1129:26476:33818	60	+
chr1	114373306	114373307	A00758:226:HLWW7DSX2:2:2534:2193:10238/1	60	-
chr1	114410209	114410210	A00758:226:HLWW7DSX2:1:1250:1389:34710/1	60	+
chr1	114474682	114474683	A00758:226:HLWW7DSX2:3:2640:23475:14998	60	-
chr1	114726225	114726226	A00758:226:HLWW7DSX2:2:2463:6614:26913/1	60	+
chr1	116388148	116388149	A00758:226:HLWW7DSX2:1:1370:20211:33802/1	60	-
chr1	117415407	117415408	A00758:226:HLWW7DSX2:1:2244:9182:18646/1	60	+
chr1	117423366	117423367	A00758:226:HLWW7DSX2:1:2520:31846:10426	60	-
chr1	117497937	117497938	A00758:226:HLWW7DSX2:4:2263:30129:36667/1	60	+
chr1	117499958	117499959	A00758:226:HLWW7DSX2:1:1212:13946:24111/1	60	-
chr1	117868440	117868441	A00758:226:HLWW7DSX2:3:2243:24035:8359/1	60	-
chr1	118756151	118756152	A00758:226:HLWW7DSX2:1:1545:27941:6480/1	60	+
chr1	120542020	120542021	A00758:226:HLWW7DSX2:2:1220:16866:21402/1	60	-
chr1	121494700	121494701	A00758:226:HLWW7DSX2:1:1116:9164:1924	60	+
chr1	121494702	121494703	A00758:226:HLWW7DSX2:1:1514:8413:18411	60	+
chr1	145635880	145635881	A00758:226:HLWW7DSX2:1:2226:7645:23813/1	60	+
chr1	145665646	145665647	A00758:226:HLWW7DSX2:1:2434:4246:25504/1	60	-
chr1	145949026	145949027	A00758:226:HLWW7DSX2:4:1173:26006:32002/1	60	-
chr1	146123495	146123496	A00758:226:HLWW7DSX2:4:2264:11812:28307	60	+
chr1	147155693	147155694	A00758:226:HLWW7DSX2:1:1250:26078:34851/1	60	+
chr1	147167443	147167444	A00758:226:HLWW7DSX2:1:1436:30517:25661/1	60	+
chr1	147605656	147605657	A00758:226:HLWW7DSX2:1:1246:18403:22498/1	60	+
chr1	147613976	147613977	A00758:226:HLWW7DSX2:1:1339:29270:19366/1	60	+
chr1	148659982	148659983	A00758:226:HLWW7DSX2:1:1616:32235:11725	60	-
chr1	149423407	149423408	A00758:226:HLWW7DSX2:1:1144:10113:28620	60	-
chr1	149428623	149428624	A00758:226:HLWW7DSX2:3:2609:1759:12493	60	-
chr1	149482911	149482912	A00758:226:HLWW7DSX2:2:2211:15799:20964/1	60	+
chr1	149555666	149555667	A00758:226:HLWW7DSX2:1:1354:8675:11412/1	60	+
chr1	149596166	149596167	A00758:226:HLWW7DSX2:3:2374:13847:31015/1	60	+
chr1	149657167	149657168	A00758:226:HLWW7DSX2:1:1122:13783:36072/1	60	-
chr1	149669328	149669329	A00758:226:HLWW7DSX2:3:1175:11505:3474/1	60	-
chr1	149784296	149784297	A00758:226:HLWW7DSX2:1:1356:7663:36213/1	60	+
chr1	149903373	149903374	A00758:226:HLWW7DSX2:2:2170:5177:35415	60	+
chr1	149923131	149923132	A00758:226:HLWW7DSX2:1:1278:9950:1846/1	60	+
chr1	149960565	149960566	A00758:226:HLWW7DSX2:1:1134:5068:31344/1	60	+
chr1	150071650	150071651	A00758:226:HLWW7DSX2:1:1212:1868:7701/1	60	-
chr1	150077055	150077056	A00758:226:HLWW7DSX2:1:1442:14669:26897/1	60	-
chr1	150078057	150078058	A00758:226:HLWW7DSX2:1:1261:32868:8281/1	60	-
chr1	150079637	150079638	A00758:226:HLWW7DSX2:1:1218:10321:18991/1	60	+
chr1	150099012	150099013	A00758:226:HLWW7DSX2:3:1237:27805:9846/1	60	+
chr1	150217488	150217489	A00758:226:HLWW7DSX2:1:2309:3938:35681/1	60	+
chr1	150219411	150219412	A00758:226:HLWW7DSX2:1:1153:4770:13135/1	60	+
chr1	150419118	150419119	A00758:226:HLWW7DSX2:3:1367:7518:34585	60	-
chr1	150422154	150422155	A00758:226:HLWW7DSX2:1:1316:25120:15906	60	-
chr1	150425891	150425892	A00758:226:HLWW7DSX2:3:1562:9815:18176	60	-
chr1	150441512	150441513	A00758:226:HLWW7DSX2:1:2107:5683:3505/1	60	+
chr1	150444155	150444156	A00758:226:HLWW7DSX2:1:1238:25247:6981/1	60	-
chr1	150470602	150470603	A00758:226:HLWW7DSX2:1:1473:24252:26459/1	60	+
chr1	150574369	150574370	A00758:226:HLWW7DSX2:4:2116:16830:36495/1	60	+
chr1	150659176	150659177	A00758:226:HLWW7DSX2:1:1139:21332:14794	60	-
chr1	150662383	150662384	A00758:226:HLWW7DSX2:2:1644:19443:12743/1	60	+
chr1	150687379	150687380	A00758:226:HLWW7DSX2:1:2207:6334:12994	60	-
chr1	150695010	150695011	A00758:226:HLWW7DSX2:2:1535:8440:33301/1	60	-
chr1	150715237	150715238	A00758:226:HLWW7DSX2:1:2326:15248:12900/1	60	-
chr1	150765763	150765764	A00758:226:HLWW7DSX2:1:1429:14714:7341	60	-
chr1	150822370	150822371	A00758:226:HLWW7DSX2:1:1105:20582:25488/1	60	+
chr1	150846061	150846062	A00758:226:HLWW7DSX2:3:2464:26151:2065	60	-
chr1	150948042	150948043	A00758:226:HLWW7DSX2:3:2457:17472:12273/1	60	+
chr1	150954358	150954359	A00758:226:HLWW7DSX2:2:2170:23502:10692	60	-
chr1	151065296	151065297	A00758:226:HLWW7DSX2:1:1119:20889:22639/1	60	-
chr1	151098197	151098198	A00758:226:HLWW7DSX2:2:2330:24677:13980	60	-
chr1	151124383	151124384	A00758:226:HLWW7DSX2:3:2415:6099:26334	60	+
chr1	151137151	151137152	A00758:226:HLWW7DSX2:1:2319:1904:25238/1	60	-
chr1	151238769	151238770	A00758:226:HLWW7DSX2:1:1161:30219:37012/1	60	+
chr1	151263094	151263095	A00758:226:HLWW7DSX2:1:1318:29351:9424/1	60	-
chr1	151453714	151453715	A00758:226:HLWW7DSX2:1:1171:32850:7279/1	60	-
chr1	151660490	151660491	A00758:226:HLWW7DSX2:1:1127:24505:30311/1	60	+
chr1	151677857	151677858	A00758:226:HLWW7DSX2:1:1332:19669:19554/1	60	-
chr1	153636670	153636671	A00758:226:HLWW7DSX2:1:1343:19379:9471/1	60	+
chr1	153642382	153642383	A00758:226:HLWW7DSX2:2:2322:2727:18396	60	+
chr1	153869672	153869673	A00758:226:HLWW7DSX2:2:1551:25211:21668	60	-
chr1	153884768	153884769	A00758:226:HLWW7DSX2:1:1169:22589:6574/1	60	-
chr1	153891851	153891852	A00758:226:HLWW7DSX2:1:1446:13973:7999/1	60	-
chr1	153899536	153899537	A00758:226:HLWW7DSX2:2:1125:24352:18803/1	60	-
chr1	153902820	153902821	A00758:226:HLWW7DSX2:1:2558:7048:2425/1	60	-
chr1	153906448	153906449	A00758:226:HLWW7DSX2:2:2420:15872:23062/1	60	+
chr1	153920199	153920200	A00758:226:HLWW7DSX2:1:1104:27172:16329/1	60	-
chr1	154158251	154158252	A00758:226:HLWW7DSX2:1:1234:11740:19132/1	60	-
chr1	154228860	154228861	A00758:226:HLWW7DSX2:2:2363:9878:32002/1	60	+
chr1	154236405	154236406	A00758:226:HLWW7DSX2:1:1544:2618:27101/1	60	+
chr1	154241246	154241247	A00758:226:HLWW7DSX2:2:1504:20139:28792/1	60	-
chr1	154249519	154249520	A00758:226:HLWW7DSX2:1:1543:10502:19867/1	60	-
chr1	154254753	154254754	A00758:226:HLWW7DSX2:1:1308:10212:17863/1	60	-
chr1	154592363	154592364	A00758:226:HLWW7DSX2:3:1577:28872:30639	60	-
chr1	154620689	154620690	A00758:226:HLWW7DSX2:3:1639:6804:11334/1	60	+
chr1	154622707	154622708	A00758:226:HLWW7DSX2:1:2638:31503:18944	60	-
chr1	154968917	154968918	A00758:226:HLWW7DSX2:1:1218:18864:1376/1	60	+
chr1	155202560	155202561	A00758:226:HLWW7DSX2:2:1208:23863:11162/1	60	+
chr1	155368255	155368256	A00758:226:HLWW7DSX2:1:1254:8260:6527/1	60	-
chr1	155371234	155371235	A00758:226:HLWW7DSX2:3:1107:13467:12414	60	-
chr1	155377788	155377789	A00758:226:HLWW7DSX2:2:2101:21133:21559/1	60	-
chr1	155378519	155378520	A00758:226:HLWW7DSX2:2:2633:31403:8249	60	-
chr1	155385203	155385204	A00758:226:HLWW7DSX2:1:1340:20681:11663/1	60	+
chr1	155390012	155390013	A00758:226:HLWW7DSX2:1:1243:6732:23641/1	60	+
chr1	155394602	155394603	A00758:226:HLWW7DSX2:1:1119:16830:11130/1	60	+
chr1	155443148	155443149	A00758:226:HLWW7DSX2:1:2116:28546:11036/1	60	+
chr1	155447815	155447816	A00758:226:HLWW7DSX2:2:1562:28158:36573/1	60	-
chr1	155469408	155469409	A00758:226:HLWW7DSX2:1:1347:4300:16986/1	60	+
chr1	155486608	155486609	A00758:226:HLWW7DSX2:1:1142:5448:1125/1	60	+
chr1	155486832	155486833	A00758:226:HLWW7DSX2:1:1312:14109:12085/1	60	-
chr1	155514243	155514244	A00758:226:HLWW7DSX2:1:2318:27064:6903/1	60	-
chr1	155529561	155529562	A00758:226:HLWW7DSX2:1:1420:31485:29089/1	60	+
chr1	155531282	155531283	A00758:226:HLWW7DSX2:2:1239:31792:33379	60	-
chr1	155531509	155531510	A00758:226:HLWW7DSX2:1:2421:17345:20040/1	60	+
chr1	155553417	155553418	A00758:226:HLWW7DSX2:1:2563:2817:32831	60	+
chr1	155759813	155759814	A00758:226:HLWW7DSX2:2:2308:9498:3380/1	60	-
chr1	155793893	155793894	A00758:226:HLWW7DSX2:3:2265:21649:19069/1	60	+
chr1	155793979	155793980	A00758:226:HLWW7DSX2:1:1371:18448:24737/1	60	+
chr1	155794508	155794509	A00758:226:HLWW7DSX2:3:1678:10104:27070	60	-
chr1	155798130	155798131	A00758:226:HLWW7DSX2:2:1673:3224:6261/1	60	+
chr1	155808236	155808237	A00758:226:HLWW7DSX2:1:1140:5900:4946/1	60	+
chr1	155817982	155817983	A00758:226:HLWW7DSX2:2:2252:5900:17065/1	60	+
chr1	155819504	155819505	A00758:226:HLWW7DSX2:1:2204:1172:28917	60	-
chr1	155905874	155905875	A00758:226:HLWW7DSX2:1:1537:31702:18443/1	60	+
chr1	155918646	155918647	A00758:226:HLWW7DSX2:1:1409:28483:7983/1	60	-
chr1	155928504	155928505	A00758:226:HLWW7DSX2:1:2227:28284:35477/1	60	+
chr1	155953792	155953793	A00758:226:HLWW7DSX2:3:1169:12246:29778	60	-
chr1	156202232	156202233	A00758:226:HLWW7DSX2:1:1341:22715:26835/1	60	-
chr1	156287862	156287863	A00758:226:HLWW7DSX2:1:1102:25265:31313/1	60	+
chr1	156314321	156314322	A00758:226:HLWW7DSX2:1:1504:30129:20635/1	60	+
chr1	156317354	156317355	A00758:226:HLWW7DSX2:2:1559:22878:26021/1	60	-
chr1	156317356	156317357	A00758:226:HLWW7DSX2:1:1262:25635:2707/1	60	-
chr1	156322114	156322115	A00758:226:HLWW7DSX2:2:2543:29821:31876	60	-
chr1	156478072	156478073	A00758:226:HLWW7DSX2:1:1475:3929:4601	60	+
chr1	156522889	156522890	A00758:226:HLWW7DSX2:1:1138:32461:26396/1	60	-
chr1	156538409	156538410	A00758:226:HLWW7DSX2:1:1114:30553:14512/1	60	+
chr1	156542399	156542400	A00758:226:HLWW7DSX2:4:2475:27199:34131/1	60	-
chr1	156560845	156560846	A00758:226:HLWW7DSX2:1:1343:13241:33692	60	-
chr1	156793780	156793781	A00758:226:HLWW7DSX2:1:1271:14733:15577	60	-
chr1	159028206	159028207	A00758:226:HLWW7DSX2:1:1576:25328:24909/1	60	-
chr1	160441056	160441057	A00758:226:HLWW7DSX2:3:2349:16550:12493/1	60	-
chr1	160469595	160469596	A00758:226:HLWW7DSX2:1:1332:27127:17816/1	60	+
chr1	160543144	160543145	A00758:226:HLWW7DSX2:1:1216:12020:36182/1	60	+
chr1	160584353	160584354	A00758:226:HLWW7DSX2:4:1458:18032:24205	60	-
chr1	161055191	161055192	A00758:226:HLWW7DSX2:1:1155:30201:11490/1	60	-
chr1	161064172	161064173	A00758:226:HLWW7DSX2:1:1454:4481:36808/1	60	-
chr1	161336133	161336134	A00758:226:HLWW7DSX2:1:1517:13648:3270/1	60	-
chr1	161341333	161341334	A00758:226:HLWW7DSX2:1:1119:20618:1720/1	60	-
chr1	161848457	161848458	A00758:226:HLWW7DSX2:1:1465:21007:4116/1	60	-
chr1	161859120	161859121	A00758:226:HLWW7DSX2:1:2652:26024:31876	60	-
chr1	161882096	161882097	A00758:226:HLWW7DSX2:1:1565:27064:27759/1	60	-
chr1	161882591	161882592	A00758:226:HLWW7DSX2:2:2446:29649:33959	60	+
chr1	162597392	162597393	A00758:226:HLWW7DSX2:1:1509:11822:28541/1	60	-
chr1	162700795	162700796	A00758:226:HLWW7DSX2:1:1624:16676:16470/1	60	-
chr1	163923605	163923606	A00758:226:HLWW7DSX2:4:1162:21414:35728/1	60	+
chr1	164105417	164105418	A00758:226:HLWW7DSX2:1:1255:32054:12383/1	60	-
chr1	165151471	165151472	A00758:226:HLWW7DSX2:1:1642:30436:12931/1	60	+
chr1	165853846	165853847	A00758:226:HLWW7DSX2:4:1317:28537:8985/1	60	+
chr1	165856600	165856601	A00758:226:HLWW7DSX2:1:1515:20130:33974	60	-
chr1	167008379	167008380	A00758:226:HLWW7DSX2:1:1329:20157:5556/1	60	-
chr1	167067346	167067347	A00758:226:HLWW7DSX2:3:2230:1768:1892	60	+
chr1	167075106	167075107	A00758:226:HLWW7DSX2:3:1333:3965:30467	60	-
chr1	167140159	167140160	A00758:226:HLWW7DSX2:2:1438:28926:28917/1	60	-
chr1	167146385	167146386	A00758:226:HLWW7DSX2:1:1167:9950:1689/1	60	-
chr1	167227807	167227808	A00758:226:HLWW7DSX2:1:2112:20383:34569/1	60	-
chr1	167245936	167245937	A00758:226:HLWW7DSX2:1:2313:2365:29450/1	60	-
chr1	167330997	167330998	A00758:226:HLWW7DSX2:1:2554:21287:7357/1	60	-
chr1	167342190	167342191	A00758:226:HLWW7DSX2:1:1446:1407:28416/1	60	-
chr1	167350253	167350254	A00758:226:HLWW7DSX2:1:1153:8639:2268/1	60	+
chr1	167388685	167388686	A00758:226:HLWW7DSX2:1:1131:24768:21684/1	60	-
chr1	167424855	167424856	A00758:226:HLWW7DSX2:1:2475:21151:20807	60	-
chr1	167424856	167424857	A00758:226:HLWW7DSX2:3:1378:3260:26647	60	-
chr1	167744447	167744448	A00758:226:HLWW7DSX2:3:1320:10068:24345	60	-
chr1	167947190	167947191	A00758:226:HLWW7DSX2:2:1474:4851:29403	60	-
chr1	167951824	167951825	A00758:226:HLWW7DSX2:1:1664:31647:2816/1	60	-
chr1	168028211	168028212	A00758:226:HLWW7DSX2:3:2471:32344:17425/1	60	-
chr1	168066527	168066528	A00758:226:HLWW7DSX2:2:2357:3531:11303/1	60	-
chr1	168189988	168189989	A00758:226:HLWW7DSX2:1:1143:8431:13745/1	60	+
chr1	168244860	168244861	A00758:226:HLWW7DSX2:1:1345:26874:34663/1	60	+
chr1	168345615	168345616	A00758:226:HLWW7DSX2:4:1304:29107:31704	60	-
chr1	169234906	169234907	A00758:226:HLWW7DSX2:1:1503:25039:17487/1	60	-
chr1	169600120	169600121	A00758:226:HLWW7DSX2:1:1209:13584:17848/1	60	+
chr1	169646708	169646709	A00758:226:HLWW7DSX2:2:2338:12292:11725/1	60	-
chr1	169653715	169653716	A00758:226:HLWW7DSX2:3:1527:24424:23312/1	60	-
chr1	169678497	169678498	A00758:226:HLWW7DSX2:1:2353:20048:6402/1	60	+
chr1	169984600	169984601	A00758:226:HLWW7DSX2:1:1422:6099:36354/1	60	+
chr1	170002224	170002225	A00758:226:HLWW7DSX2:4:2528:19922:27633	60	-
chr1	170552981	170552982	A00758:226:HLWW7DSX2:2:2578:32217:8093/1	60	-
chr1	171881491	171881492	A00758:226:HLWW7DSX2:1:2116:24388:11162	60	-
chr1	171979929	171979930	A00758:226:HLWW7DSX2:1:1442:9796:10755/1	60	-
chr1	172103000	172103001	A00758:226:HLWW7DSX2:1:1125:32714:30217/1	60	-
chr1	172139422	172139423	A00758:226:HLWW7DSX2:1:1319:30038:8797	60	+
chr1	172274328	172274329	A00758:226:HLWW7DSX2:1:1106:17626:35055/1	60	-
chr1	172552740	172552741	A00758:226:HLWW7DSX2:1:2330:16902:34867/1	60	-
chr1	172576193	172576194	A00758:226:HLWW7DSX2:1:1253:20989:6746/1	60	+
chr1	172714602	172714603	A00758:226:HLWW7DSX2:1:1143:30825:26631/1	60	+
chr1	172714604	172714605	A00758:226:HLWW7DSX2:4:1461:22209:30373	60	+
chr1	173053123	173053124	A00758:226:HLWW7DSX2:3:2622:23674:19069	60	+
chr1	173485860	173485861	A00758:226:HLWW7DSX2:1:1171:8241:10097/1	60	+
chr1	173566057	173566058	A00758:226:HLWW7DSX2:1:2138:12165:2832/1	60	-
chr1	173782643	173782644	A00758:226:HLWW7DSX2:1:1444:13476:12680	60	-
chr1	173892539	173892540	A00758:226:HLWW7DSX2:2:2539:28574:17660/1	60	-
chr1	173961667	173961668	A00758:226:HLWW7DSX2:1:1421:7292:34475/1	60	+
chr1	173978616	173978617	A00758:226:HLWW7DSX2:2:1368:17074:23703	60	-
chr1	173980772	173980773	A00758:226:HLWW7DSX2:1:1558:27923:11365	60	+
chr1	173986573	173986574	A00758:226:HLWW7DSX2:2:1557:29866:33646/1	60	+
chr1	174270576	174270577	A00758:226:HLWW7DSX2:1:1621:27064:17174/1	60	+
chr1	174277022	174277023	A00758:226:HLWW7DSX2:2:2668:10059:21261/1	60	-
chr1	174304874	174304875	A00758:226:HLWW7DSX2:1:1106:2211:21793/1	60	+
chr1	174320745	174320746	A00758:226:HLWW7DSX2:3:1366:29089:18270/1	60	-
chr1	174963438	174963439	A00758:226:HLWW7DSX2:1:1637:23854:11459/1	60	+
chr1	176044385	176044386	A00758:226:HLWW7DSX2:2:2341:29143:2581/1	60	-
chr1	176116791	176116792	A00758:226:HLWW7DSX2:3:1403:22562:16235/1	60	-
chr1	178235912	178235913	A00758:226:HLWW7DSX2:4:1472:15474:2487/1	60	+
chr1	178807571	178807572	A00758:226:HLWW7DSX2:1:1137:23999:7263	60	+
chr1	178882386	178882387	A00758:226:HLWW7DSX2:4:2443:16043:7138/1	60	-
chr1	179194217	179194218	A00758:226:HLWW7DSX2:2:1144:6533:15593/1	60	-
chr1	179315097	179315098	A00758:226:HLWW7DSX2:3:2463:31774:27962/1	60	+
chr1	179325748	179325749	A00758:226:HLWW7DSX2:1:2106:23348:26021/1	60	+
chr1	179913664	179913665	A00758:226:HLWW7DSX2:1:1149:31087:2065	60	-
chr1	180008216	180008217	A00758:226:HLWW7DSX2:3:1537:31991:6731/1	60	+
chr1	180008516	180008517	A00758:226:HLWW7DSX2:4:2562:8314:24158/1	60	+
chr1	180019992	180019993	A00758:226:HLWW7DSX2:1:1151:15935:30436/1	60	+
chr1	180497003	180497004	A00758:226:HLWW7DSX2:1:2308:14127:2910/1	60	-
chr1	180751263	180751264	A00758:226:HLWW7DSX2:1:1269:30743:16877/1	60	+
chr1	180795322	180795323	A00758:226:HLWW7DSX2:1:1357:11514:19241/1	60	+
chr1	180836612	180836613	A00758:226:HLWW7DSX2:1:1147:1561:5635/1	60	+
chr1	180998365	180998366	A00758:226:HLWW7DSX2:1:1125:19524:6621/1	60	+
chr1	181828424	181828425	A00758:226:HLWW7DSX2:2:1161:13883:15201/1	60	+
chr1	182058918	182058919	A00758:226:HLWW7DSX2:1:1115:15537:6104/1	60	-
chr1	182271771	182271772	A00758:226:HLWW7DSX2:1:2162:32262:3098	60	-
chr1	182846329	182846330	A00758:226:HLWW7DSX2:4:1103:31864:1752/1	60	+
chr1	182860821	182860822	A00758:226:HLWW7DSX2:3:2325:19804:25739	60	-
chr1	182870535	182870536	A00758:226:HLWW7DSX2:1:1119:15239:35149/1	60	+
chr1	183842146	183842147	A00758:226:HLWW7DSX2:1:1563:31964:7216/1	60	+
chr1	184400237	184400238	A00758:226:HLWW7DSX2:1:2405:13684:31798/1	60	-
chr1	184513919	184513920	A00758:226:HLWW7DSX2:1:1128:16450:5337/1	60	+
chr1	184721054	184721055	A00758:226:HLWW7DSX2:3:2602:24198:8672/1	60	-
chr1	185097427	185097428	A00758:226:HLWW7DSX2:1:1102:7464:14888/1	60	-
chr1	185655198	185655199	A00758:226:HLWW7DSX2:3:2368:29912:8046/1	60	-
chr1	186058231	186058232	A00758:226:HLWW7DSX2:1:2224:1895:20400/1	60	-
chr1	186271370	186271371	A00758:226:HLWW7DSX2:1:1236:9417:8312	60	+
chr1	186819478	186819479	A00758:226:HLWW7DSX2:4:2423:24370:3928/1	60	-
chr1	187270003	187270004	A00758:226:HLWW7DSX2:1:1448:16387:24862/1	60	+
chr1	187459771	187459772	A00758:226:HLWW7DSX2:2:1609:7934:8656/1	60	+
chr1	189333568	189333569	A00758:226:HLWW7DSX2:2:1324:32072:36558/1	60	+
chr1	189892104	189892105	A00758:226:HLWW7DSX2:1:1224:28691:29262/1	60	-
chr1	190236951	190236952	A00758:226:HLWW7DSX2:1:1153:13340:4617/1	60	+
chr1	190513970	190513971	A00758:226:HLWW7DSX2:1:1105:24406:28855/1	60	+
chr1	190727339	190727340	A00758:226:HLWW7DSX2:1:2607:11731:6652/1	60	+
chr1	190890752	190890753	A00758:226:HLWW7DSX2:1:1109:23421:9204	60	-
chr1	191877598	191877599	A00758:226:HLWW7DSX2:3:2250:12436:24408/1	60	+
chr1	192300037	192300038	A00758:226:HLWW7DSX2:1:1333:22191:8265/1	60	-
chr1	192371843	192371844	A00758:226:HLWW7DSX2:1:2421:12129:2237/1	60	-
chr1	192417697	192417698	A00758:226:HLWW7DSX2:1:2441:23674:21950/1	60	+
chr1	192577497	192577498	A00758:226:HLWW7DSX2:1:1369:16504:13510/1	60	-
chr1	192671483	192671484	A00758:226:HLWW7DSX2:1:1349:10999:17628/1	60	+
chr1	193138977	193138978	A00758:226:HLWW7DSX2:1:2276:7545:26772/1	60	+
chr1	193548724	193548725	A00758:226:HLWW7DSX2:1:1145:12129:12571/1	60	+
chr1	193633479	193633480	A00758:226:HLWW7DSX2:1:1125:24279:6339/1	60	+
chr1	193736574	193736575	A00758:226:HLWW7DSX2:1:2204:15745:6872/1	60	+
chr1	194128435	194128436	A00758:226:HLWW7DSX2:1:2340:18466:30655/1	60	+
chr1	194136324	194136325	A00758:226:HLWW7DSX2:1:1476:28194:8578	60	-
chr1	194445297	194445298	A00758:226:HLWW7DSX2:1:1657:21531:7216/1	60	-
chr1	194586090	194586091	A00758:226:HLWW7DSX2:1:1252:26901:12446/1	60	-
chr1	194649576	194649577	A00758:226:HLWW7DSX2:1:1261:2230:9549/1	60	-
chr1	194690221	194690222	A00758:226:HLWW7DSX2:1:1448:30563:28307/1	60	+
chr1	195126128	195126129	A00758:226:HLWW7DSX2:1:1312:7401:16438/1	60	-
chr1	195241095	195241096	A00758:226:HLWW7DSX2:1:1116:27145:10520/1	60	+
chr1	195673023	195673024	A00758:226:HLWW7DSX2:1:1268:16495:17973	60	-
chr1	195680261	195680262	A00758:226:HLWW7DSX2:1:1377:4960:1501/1	60	+
chr1	195797932	195797933	A00758:226:HLWW7DSX2:1:1140:11894:35869/1	60	+
chr1	196259987	196259988	A00758:226:HLWW7DSX2:2:1238:15022:2613/1	60	-
chr1	196407982	196407983	A00758:226:HLWW7DSX2:2:2318:15356:2159/1	60	+
chr1	196700022	196700023	A00758:226:HLWW7DSX2:1:1358:1289:25520/1	60	+
chr1	197178096	197178097	A00758:226:HLWW7DSX2:3:1507:27082:18302	60	+
chr1	197613571	197613572	A00758:226:HLWW7DSX2:1:1558:4770:24502/1	60	+
chr1	197668379	197668380	A00758:226:HLWW7DSX2:1:1139:27615:33849	60	+
chr1	197670073	197670074	A00758:226:HLWW7DSX2:1:1346:30065:26036/1	60	+
chr1	197694956	197694957	A00758:226:HLWW7DSX2:1:1457:20645:31046/1	60	-
chr1	197731684	197731685	A00758:226:HLWW7DSX2:1:2156:31476:28447	60	+
chr1	197767515	197767516	A00758:226:HLWW7DSX2:1:1364:11089:18756/1	60	-
chr1	197783517	197783518	A00758:226:HLWW7DSX2:1:1371:27670:25332/1	60	-
chr1	198257907	198257908	A00758:226:HLWW7DSX2:1:1618:3134:20697/1	60	-
chr1	198271753	198271754	A00758:226:HLWW7DSX2:1:1272:20094:32972/1	60	-
chr1	198750732	198750733	A00758:226:HLWW7DSX2:1:1265:28610:16626	60	-
chr1	198851529	198851530	A00758:226:HLWW7DSX2:3:2177:18439:9878/1	60	-
chr1	198956217	198956218	A00758:226:HLWW7DSX2:2:1419:18295:23093/1	60	-
chr1	198998565	198998566	A00758:226:HLWW7DSX2:3:2407:3902:6277/1	60	+
chr1	199005458	199005459	A00758:226:HLWW7DSX2:1:2318:2365:34804	60	-
chr1	199008509	199008510	A00758:226:HLWW7DSX2:2:2432:19144:13917/1	60	-
chr1	199029294	199029295	A00758:226:HLWW7DSX2:2:1207:18991:32753/1	60	-
chr1	199058683	199058684	A00758:226:HLWW7DSX2:1:2643:30192:16203/1	60	+
chr1	199064295	199064296	A00758:226:HLWW7DSX2:2:1573:3875:31688/1	60	+
chr1	199068337	199068338	A00758:226:HLWW7DSX2:1:1258:19479:12399/1	60	-
chr1	199130830	199130831	A00758:226:HLWW7DSX2:2:1509:26205:17503/1	60	-
chr1	199148489	199148490	A00758:226:HLWW7DSX2:4:1531:7654:13495/1	60	+
chr1	199196715	199196716	A00758:226:HLWW7DSX2:1:2317:9914:4883/1	60	+
chr1	199383066	199383067	A00758:226:HLWW7DSX2:1:2608:13395:24064/1	60	-
chr1	200399520	200399521	A00758:226:HLWW7DSX2:1:2341:14850:11741/1	60	+
chr1	200593575	200593576	A00758:226:HLWW7DSX2:1:1273:8440:16141/1	60	+
chr1	200596403	200596404	A00758:226:HLWW7DSX2:2:1641:29487:2957/1	60	+
chr1	200604224	200604225	A00758:226:HLWW7DSX2:3:1237:2736:10488/1	60	-
chr1	201356729	201356730	A00758:226:HLWW7DSX2:3:1445:24135:25128	60	-
chr1	201913478	201913479	A00758:226:HLWW7DSX2:3:2623:23701:8876	60	+
chr1	201959171	201959172	A00758:226:HLWW7DSX2:1:2325:29505:8469/1	60	-
chr1	202333254	202333255	A00758:226:HLWW7DSX2:1:1658:25310:8531/1	60	-
chr1	202380972	202380973	A00758:226:HLWW7DSX2:1:1648:29215:2988/1	60	-
chr1	202415831	202415832	A00758:226:HLWW7DSX2:4:2250:22535:9925	60	-
chr1	202422364	202422365	A00758:226:HLWW7DSX2:3:2103:32805:34037	60	-
chr1	202434461	202434462	A00758:226:HLWW7DSX2:1:1354:18945:22968/1	60	+
chr1	202531746	202531747	A00758:226:HLWW7DSX2:1:2318:11324:30467/1	60	-
chr1	202542701	202542702	A00758:226:HLWW7DSX2:3:1244:30481:18208/1	60	-
chr1	202554725	202554726	A00758:226:HLWW7DSX2:1:1670:21187:12007/1	60	+
chr1	202555450	202555451	A00758:226:HLWW7DSX2:2:1351:10791:12821/1	60	-
chr1	202803397	202803398	A00758:226:HLWW7DSX2:1:1611:27561:15186/1	60	-
chr1	203020986	203020987	A00758:226:HLWW7DSX2:4:2352:18846:33599	60	+
chr1	203020988	203020989	A00758:226:HLWW7DSX2:3:1115:11297:24408/1	60	+
chr1	203641933	203641934	A00758:226:HLWW7DSX2:4:1566:32859:17754/1	60	+
chr1	203669594	203669595	A00758:226:HLWW7DSX2:1:1372:6036:12727	60	-
chr1	203723907	203723908	A00758:226:HLWW7DSX2:1:2216:24939:29496	60	-
chr1	203767324	203767325	A00758:226:HLWW7DSX2:3:2269:12481:1720/1	60	+
chr1	203801535	203801536	A00758:226:HLWW7DSX2:1:1613:15573:26177	60	-
chr1	203829425	203829426	A00758:226:HLWW7DSX2:1:1457:21296:15295/1	60	+
chr1	203835874	203835875	A00758:226:HLWW7DSX2:1:1216:28022:24251/1	60	+
chr1	204399093	204399094	A00758:226:HLWW7DSX2:1:1225:16278:9079/1	60	+
chr1	204406059	204406060	A00758:226:HLWW7DSX2:1:1359:19904:10567/1	60	-
chr1	204416162	204416163	A00758:226:HLWW7DSX2:1:1606:31232:30029/1	60	-
chr1	204541532	204541533	A00758:226:HLWW7DSX2:4:2268:20772:10942/1	60	+
chr1	204546554	204546555	A00758:226:HLWW7DSX2:1:1106:24370:33677/1	60	-
chr1	204553091	204553092	A00758:226:HLWW7DSX2:4:2174:26359:4523	60	-
chr1	205098958	205098959	A00758:226:HLWW7DSX2:3:1437:11677:1016	60	+
chr1	205614014	205614015	A00758:226:HLWW7DSX2:4:1509:18123:26929	60	+
chr1	205727699	205727700	A00758:226:HLWW7DSX2:1:2271:21965:5869	60	+
chr1	205733197	205733198	A00758:226:HLWW7DSX2:1:1140:32678:30530	60	-
chr1	205747526	205747527	A00758:226:HLWW7DSX2:1:1410:16297:17221/1	60	+
chr1	206597605	206597606	A00758:226:HLWW7DSX2:1:2102:15320:16689	60	-
chr1	210576456	210576457	A00758:226:HLWW7DSX2:1:1116:5385:15890	60	+
chr1	211781266	211781267	A00758:226:HLWW7DSX2:2:2331:2365:22936	60	-
chr1	212102241	212102242	A00758:226:HLWW7DSX2:3:2635:30843:2237	60	-
chr1	212105430	212105431	A00758:226:HLWW7DSX2:1:1332:25075:13103/1	60	-
chr1	212343764	212343765	A00758:226:HLWW7DSX2:2:2137:8757:36793/1	60	+
chr1	212353316	212353317	A00758:226:HLWW7DSX2:1:1146:19913:27398/1	60	+
chr1	212391995	212391996	A00758:226:HLWW7DSX2:1:1174:21341:21292/1	60	+
chr1	212744056	212744057	A00758:226:HLWW7DSX2:1:1602:31485:17065/1	60	-
chr1	212998915	212998916	A00758:226:HLWW7DSX2:1:1217:8730:12477/1	60	+
chr1	213057127	213057128	A00758:226:HLWW7DSX2:4:2665:4924:5666	60	+
chr1	213159639	213159640	A00758:226:HLWW7DSX2:3:1662:6931:10927/1	60	-
chr1	214305061	214305062	A00758:226:HLWW7DSX2:2:2112:24985:21183/1	60	+
chr1	215573632	215573633	A00758:226:HLWW7DSX2:1:1551:28980:1611/1	60	-
chr1	215611973	215611974	A00758:226:HLWW7DSX2:1:1166:14163:28056/1	60	+
chr1	216061964	216061965	A00758:226:HLWW7DSX2:1:1572:29731:16407/1	60	-
chr1	216713144	216713145	A00758:226:HLWW7DSX2:1:1263:16306:13698/1	60	-
chr1	216724783	216724784	A00758:226:HLWW7DSX2:3:1132:2121:20322/1	60	-
chr1	216828796	216828797	A00758:226:HLWW7DSX2:4:1240:32262:13964	60	-
chr1	217276651	217276652	A00758:226:HLWW7DSX2:1:1401:17815:25175/1	60	+
chr1	217435488	217435489	A00758:226:HLWW7DSX2:3:1534:1967:32393/1	60	-
chr1	217735375	217735376	A00758:226:HLWW7DSX2:1:1209:9001:28604/1	60	-
chr1	217748131	217748132	A00758:226:HLWW7DSX2:2:1361:20772:25911/1	60	-
chr1	217943027	217943028	A00758:226:HLWW7DSX2:2:2550:20672:6574/1	60	+
chr1	218127805	218127806	A00758:226:HLWW7DSX2:2:2349:23430:5212/1	60	-
chr1	218806111	218806112	A00758:226:HLWW7DSX2:1:1337:3486:11099/1	60	+
chr1	218807096	218807097	A00758:226:HLWW7DSX2:4:2436:18584:33520/1	60	+
chr1	220239028	220239029	A00758:226:HLWW7DSX2:2:1552:11966:4805/1	60	-
chr1	220244742	220244743	A00758:226:HLWW7DSX2:1:2559:10456:7607/1	60	-
chr1	221578114	221578115	A00758:226:HLWW7DSX2:2:1337:8838:19022	60	+
chr1	221579412	221579413	A00758:226:HLWW7DSX2:1:2423:24650:6261/1	60	-
chr1	221760515	221760516	A00758:226:HLWW7DSX2:1:1423:11803:4241/1	60	+
chr1	222565479	222565480	A00758:226:HLWW7DSX2:1:1207:29857:11929/1	60	-
chr1	222659108	222659109	A00758:226:HLWW7DSX2:1:2116:8684:30029/1	60	+
chr1	222688239	222688240	A00758:226:HLWW7DSX2:4:1439:25427:36292/1	60	-
chr1	222864471	222864472	A00758:226:HLWW7DSX2:2:2301:13349:36636/1	60	+
chr1	222950767	222950768	A00758:226:HLWW7DSX2:2:1142:31186:17143/1	60	+
chr1	223805652	223805653	A00758:226:HLWW7DSX2:1:1238:11189:21652	60	-
chr1	224123458	224123459	A00758:226:HLWW7DSX2:2:1266:17128:19257/1	60	-
chr1	224123459	224123460	A00758:226:HLWW7DSX2:2:2123:11794:19789/1	60	-
chr1	224123474	224123475	A00758:226:HLWW7DSX2:1:2304:1027:22435/1	60	-
chr1	224243912	224243913	A00758:226:HLWW7DSX2:1:1238:13991:3020/1	60	+
chr1	224285907	224285908	A00758:226:HLWW7DSX2:1:1111:24885:6511/1	60	+
chr1	224315771	224315772	A00758:226:HLWW7DSX2:1:2528:20392:6746/1	60	+
chr1	224386292	224386293	A00758:226:HLWW7DSX2:3:1329:23439:14090/1	60	+
chr1	224399281	224399282	A00758:226:HLWW7DSX2:1:1259:28827:10645/1	60	-
chr1	224405462	224405463	A00758:226:HLWW7DSX2:2:2151:27642:15640/1	60	-
chr1	224410560	224410561	A00758:226:HLWW7DSX2:2:2202:14479:35556/1	60	-
chr1	225362446	225362447	A00758:226:HLWW7DSX2:1:1477:12436:2300	60	-
chr1	225534824	225534825	A00758:226:HLWW7DSX2:3:2527:18991:12117	60	-
chr1	225534991	225534992	A00758:226:HLWW7DSX2:1:1573:32353:9111/1	60	+
chr1	225543153	225543154	A00758:226:HLWW7DSX2:1:1272:10357:21214/1	60	+
chr1	225550397	225550398	A00758:226:HLWW7DSX2:1:1135:6714:18756/1	60	+
chr1	225557979	225557980	A00758:226:HLWW7DSX2:3:1263:10059:16595/1	60	+
chr1	225782265	225782266	A00758:226:HLWW7DSX2:1:1151:30463:4961/1	60	+
chr1	225784013	225784014	A00758:226:HLWW7DSX2:1:1164:3061:33661/1	60	+
chr1	225789594	225789595	A00758:226:HLWW7DSX2:3:1262:4987:22122	60	-
chr1	225815187	225815188	A00758:226:HLWW7DSX2:2:2538:4191:1611	60	-
chr1	225866647	225866648	A00758:226:HLWW7DSX2:1:1154:18647:22952/1	60	-
chr1	226155444	226155445	A00758:226:HLWW7DSX2:1:1431:27805:27665/1	60	+
chr1	226268529	226268530	A00758:226:HLWW7DSX2:1:1312:11939:29716/1	60	+
chr1	226288125	226288126	A00758:226:HLWW7DSX2:1:1130:28917:29121/1	60	+
chr1	226292450	226292451	A00758:226:HLWW7DSX2:1:1126:29649:25097/1	60	-
chr1	226662492	226662493	A00758:226:HLWW7DSX2:1:1348:9787:20760/1	60	-
chr1	226729127	226729128	A00758:226:HLWW7DSX2:3:2151:29369:13307/1	60	+
chr1	226730005	226730006	A00758:226:HLWW7DSX2:1:1274:18819:9878/1	60	+
chr1	227570654	227570655	A00758:226:HLWW7DSX2:1:2112:18891:32111/1	60	+
chr1	227609713	227609714	A00758:226:HLWW7DSX2:1:1455:17734:9377/1	60	-
chr1	227620816	227620817	A00758:226:HLWW7DSX2:2:1132:11505:4006/1	60	-
chr1	227759624	227759625	A00758:226:HLWW7DSX2:2:2235:31702:2848/1	60	-
chr1	228084133	228084134	A00758:226:HLWW7DSX2:1:1274:19849:33395/1	60	+
chr1	228087312	228087313	A00758:226:HLWW7DSX2:1:1273:19298:17127/1	60	-
chr1	228178561	228178562	A00758:226:HLWW7DSX2:1:1442:28809:6198/1	60	-
chr1	228195810	228195811	A00758:226:HLWW7DSX2:3:1257:17481:1360	60	+
chr1	228220899	228220900	A00758:226:HLWW7DSX2:1:1336:30734:22999/1	60	-
chr1	228228854	228228855	A00758:226:HLWW7DSX2:1:2103:1461:1799/1	60	-
chr1	228228955	228228956	A00758:226:HLWW7DSX2:2:2128:4020:16658/1	60	-
chr1	228234405	228234406	A00758:226:HLWW7DSX2:1:1523:13765:24674/1	60	+
chr1	228234998	228234999	A00758:226:HLWW7DSX2:1:2203:6677:9298/1	60	+
chr1	228235423	228235424	A00758:226:HLWW7DSX2:2:1505:21549:16924/1	60	-
chr1	228239370	228239371	A00758:226:HLWW7DSX2:1:1114:17445:16579/1	60	+
chr1	228242755	228242756	A00758:226:HLWW7DSX2:1:1335:5791:2660/1	60	+
chr1	228245721	228245722	A00758:226:HLWW7DSX2:1:2132:22498:32847/1	60	+
chr1	228251744	228251745	A00758:226:HLWW7DSX2:1:1105:6325:36307/1	60	+
chr1	228254105	228254106	A00758:226:HLWW7DSX2:3:2571:3857:21668/1	60	+
chr1	228254480	228254481	A00758:226:HLWW7DSX2:2:1254:3721:22811/1	60	-
chr1	228254626	228254627	A00758:226:HLWW7DSX2:1:2421:14778:30592	60	+
chr1	228254855	228254856	A00758:226:HLWW7DSX2:3:1160:26937:15201/1	60	+
chr1	228266377	228266378	A00758:226:HLWW7DSX2:1:1263:15727:2425/1	60	+
chr1	228325989	228325990	A00758:226:HLWW7DSX2:1:1214:29523:17362/1	60	+
chr1	228326958	228326959	A00758:226:HLWW7DSX2:1:1141:27597:30060/1	60	+
chr1	228327616	228327617	A00758:226:HLWW7DSX2:2:2302:19135:28808/1	60	-
chr1	228328763	228328764	A00758:226:HLWW7DSX2:2:1335:16107:30671	60	-
chr1	228330797	228330798	A00758:226:HLWW7DSX2:1:1512:24831:8609/1	60	-
chr1	228333022	228333023	A00758:226:HLWW7DSX2:4:2550:19994:14043/1	60	+
chr1	228339676	228339677	A00758:226:HLWW7DSX2:1:1128:26078:36323/1	60	-
chr1	228399524	228399525	A00758:226:HLWW7DSX2:1:2655:1624:30044/1	60	+
chr1	228489828	228489829	A00758:226:HLWW7DSX2:1:1348:10746:33035/1	60	-
chr1	228492676	228492677	A00758:226:HLWW7DSX2:1:1245:14082:34741/1	60	+
chr1	228493096	228493097	A00758:226:HLWW7DSX2:1:1114:18747:4711/1	60	+
chr1	228495253	228495254	A00758:226:HLWW7DSX2:1:1103:26033:9596/1	60	+
chr1	228496573	228496574	A00758:226:HLWW7DSX2:1:1573:12861:18255/1	60	+
chr1	228497025	228497026	A00758:226:HLWW7DSX2:1:1158:1859:22404/1	60	+
chr1	228497668	228497669	A00758:226:HLWW7DSX2:1:1337:15094:6496/1	60	+
chr1	228651207	228651208	A00758:226:HLWW7DSX2:1:1455:1877:19272	60	-
chr1	228684692	228684693	A00758:226:HLWW7DSX2:1:1141:13123:11412/1	60	-
chr1	228689872	228689873	A00758:226:HLWW7DSX2:1:1356:26449:29606	60	-
chr1	228694044	228694045	A00758:226:HLWW7DSX2:3:1409:17842:17519/1	60	+
chr1	229272738	229272739	A00758:226:HLWW7DSX2:3:1213:2700:22670/1	60	+
chr1	229285369	229285370	A00758:226:HLWW7DSX2:1:2337:14407:17550/1	60	-
chr1	229285915	229285916	A00758:226:HLWW7DSX2:3:1270:31439:17707/1	60	-
chr1	229286162	229286163	A00758:226:HLWW7DSX2:1:1654:1063:32675/1	60	-
chr1	229287231	229287232	A00758:226:HLWW7DSX2:2:1365:13856:12712/1	60	+
chr1	229287288	229287289	A00758:226:HLWW7DSX2:4:1132:19153:29309/1	60	+
chr1	229292314	229292315	A00758:226:HLWW7DSX2:2:2530:21233:30279/1	60	+
chr1	229299609	229299610	A00758:226:HLWW7DSX2:3:2154:28646:27398	60	+
chr1	229302155	229302156	A00758:226:HLWW7DSX2:1:1158:17400:25833/1	60	+
chr1	229302755	229302756	A00758:226:HLWW7DSX2:1:1262:7093:25457	60	+
chr1	229304505	229304506	A00758:226:HLWW7DSX2:1:1131:30581:31250/1	60	-
chr1	229307575	229307576	A00758:226:HLWW7DSX2:2:1667:21088:8108/1	60	+
chr1	229313009	229313010	A00758:226:HLWW7DSX2:3:1416:4083:26349/1	60	-
chr1	229314857	229314858	A00758:226:HLWW7DSX2:1:1172:12346:17895/1	60	-
chr1	229321854	229321855	A00758:226:HLWW7DSX2:1:1630:16143:34679/1	60	-
chr1	229327318	229327319	A00758:226:HLWW7DSX2:1:2226:3323:3114/1	60	-
chr1	229337282	229337283	A00758:226:HLWW7DSX2:1:1169:22733:32158	60	+
chr1	229440712	229440713	A00758:226:HLWW7DSX2:1:2249:13702:7686	60	-
chr1	229445784	229445785	A00758:226:HLWW7DSX2:2:1217:14253:18004/1	60	-
chr1	229451969	229451970	A00758:226:HLWW7DSX2:1:1272:6460:4601/1	60	-
chr1	229458518	229458519	A00758:226:HLWW7DSX2:3:1637:31711:28792/1	60	+
chr1	229459845	229459846	A00758:226:HLWW7DSX2:1:1308:12472:24064/1	60	+
chr1	229460835	229460836	A00758:226:HLWW7DSX2:1:2573:1949:4711/1	60	+
chr1	229463752	229463753	A00758:226:HLWW7DSX2:3:1670:14244:8750/1	60	-
chr1	229465466	229465467	A00758:226:HLWW7DSX2:1:1256:17210:2300/1	60	+
chr1	229469095	229469096	A00758:226:HLWW7DSX2:1:2267:31349:15452/1	60	-
chr1	229474883	229474884	A00758:226:HLWW7DSX2:3:1346:26341:25723/1	60	-
chr1	229487076	229487077	A00758:226:HLWW7DSX2:1:1163:9968:26303/1	60	+
chr1	229487127	229487128	A00758:226:HLWW7DSX2:1:1178:7238:23328/1	60	+
chr1	229487301	229487302	A00758:226:HLWW7DSX2:1:1128:15501:33379/1	60	+
chr1	229490211	229490212	A00758:226:HLWW7DSX2:3:2445:4517:17049	60	-
chr1	229492024	229492025	A00758:226:HLWW7DSX2:1:2571:4508:27398/1	60	+
chr1	229498454	229498455	A00758:226:HLWW7DSX2:1:1330:17020:10708/1	60	+
chr1	229519319	229519320	A00758:226:HLWW7DSX2:1:1467:24279:19366/1	60	-
chr1	229521439	229521440	A00758:226:HLWW7DSX2:1:1548:1289:36855/1	60	-
chr1	229525212	229525213	A00758:226:HLWW7DSX2:3:1342:29550:1908	60	+
chr1	229528381	229528382	A00758:226:HLWW7DSX2:3:2214:18575:13213/1	60	-
chr1	229533758	229533759	A00758:226:HLWW7DSX2:1:1262:9073:28604/1	60	+
chr1	229545759	229545760	A00758:226:HLWW7DSX2:1:1326:21224:27602/1	60	-
chr1	229556751	229556752	A00758:226:HLWW7DSX2:1:1104:10031:21840/1	60	-
chr1	229597072	229597073	A00758:226:HLWW7DSX2:1:1430:5746:21026/1	60	+
chr1	229597073	229597074	A00758:226:HLWW7DSX2:2:1404:7139:9251	60	+
chr1	229600904	229600905	A00758:226:HLWW7DSX2:1:1438:9616:18458/1	60	-
chr1	229618100	229618101	A00758:226:HLWW7DSX2:2:2619:18114:8531/1	60	+
chr1	229653506	229653507	A00758:226:HLWW7DSX2:3:2215:17137:26412/1	60	+
chr1	230098778	230098779	A00758:226:HLWW7DSX2:1:2172:9986:25332/1	60	-
chr1	230161177	230161178	A00758:226:HLWW7DSX2:1:1224:26440:9330/1	60	-
chr1	230182083	230182084	A00758:226:HLWW7DSX2:1:1554:21441:20556/1	60	-
chr1	230199569	230199570	A00758:226:HLWW7DSX2:2:1540:24487:2848	60	-
chr1	230221989	230221990	A00758:226:HLWW7DSX2:3:2141:15067:28808	60	-
chr1	230227193	230227194	A00758:226:HLWW7DSX2:1:1405:15537:30592/1	60	-
chr1	230933476	230933477	A00758:226:HLWW7DSX2:3:2675:12228:1188	60	+
chr1	230952589	230952590	A00758:226:HLWW7DSX2:2:2142:23411:24408/1	60	+
chr1	231533889	231533890	A00758:226:HLWW7DSX2:1:2116:24216:31626/1	60	+
chr1	231535507	231535508	A00758:226:HLWW7DSX2:3:1375:14281:11099	60	+
chr1	231561388	231561389	A00758:226:HLWW7DSX2:1:1142:11415:27868/1	60	+
chr1	232066998	232066999	A00758:226:HLWW7DSX2:2:1467:13856:1720/1	60	+
chr1	232796209	232796210	A00758:226:HLWW7DSX2:1:1144:32090:11506	60	+
chr1	233160836	233160837	A00758:226:HLWW7DSX2:1:2351:9860:3787/1	60	+
chr1	233179652	233179653	A00758:226:HLWW7DSX2:2:2403:17155:4586/1	60	-
chr1	233193156	233193157	A00758:226:HLWW7DSX2:3:1464:27127:19476/1	60	+
chr1	233213737	233213738	A00758:226:HLWW7DSX2:2:1651:11162:29309/1	60	-
chr1	235179690	235179691	A00758:226:HLWW7DSX2:1:1531:1325:31187/1	60	-
chr1	235216962	235216963	A00758:226:HLWW7DSX2:1:1369:16459:21136/1	60	+
chr1	235219773	235219774	A00758:226:HLWW7DSX2:1:2564:24551:25347/1	60	-
chr1	235311593	235311594	A00758:226:HLWW7DSX2:1:1206:16812:12101/1	60	-
chr1	235651583	235651584	A00758:226:HLWW7DSX2:1:1321:20130:8547	60	-
chr1	235975755	235975756	A00758:226:HLWW7DSX2:1:2630:8106:31375	60	+
chr1	236147174	236147175	A00758:226:HLWW7DSX2:3:1401:17960:15875	60	-
chr1	236576351	236576352	A00758:226:HLWW7DSX2:1:1236:7012:5869/1	60	+
chr1	237533388	237533389	A00758:226:HLWW7DSX2:1:1305:4716:31641/1	60	-
chr1	237535779	237535780	A00758:226:HLWW7DSX2:2:2448:14299:33646	60	-
chr1	237632083	237632084	A00758:226:HLWW7DSX2:1:1654:25744:22247/1	60	+
chr1	241862358	241862359	A00758:226:HLWW7DSX2:2:2332:27019:13432/1	60	-
chr1	241882866	241882867	A00758:226:HLWW7DSX2:1:2439:8467:7169	60	+
chr1	241885398	241885399	A00758:226:HLWW7DSX2:1:1128:22815:1517/1	60	-
chr1	242435202	242435203	A00758:226:HLWW7DSX2:1:1553:17978:15123/1	60	+
chr1	244415441	244415442	A00758:226:HLWW7DSX2:1:1208:3522:14168/1	60	+
chr1	244441392	244441393	A00758:226:HLWW7DSX2:1:1331:31241:27602/1	60	+
chr1	245782024	245782025	A00758:226:HLWW7DSX2:2:1476:32452:29794/1	60	-
chr1	245908661	245908662	A00758:226:HLWW7DSX2:1:1442:5810:5760/1	60	+
chr1	245933607	245933608	A00758:226:HLWW7DSX2:2:2165:23258:32095/1	60	+
chr1	245936933	245936934	A00758:226:HLWW7DSX2:1:1102:15094:23093/1	60	-
chr1	245964457	245964458	A00758:226:HLWW7DSX2:1:1110:9842:25488/1	60	-
chr1	246204354	246204355	A00758:226:HLWW7DSX2:1:2318:14687:12618/1	60	-
chr1	246282901	246282902	A00758:226:HLWW7DSX2:1:1366:20781:14434	60	+
chr1	246339937	246339938	A00758:226:HLWW7DSX2:1:1261:27163:13056	60	-
chr1	246891094	246891095	A00758:226:HLWW7DSX2:1:2560:26232:2832/1	60	-
chr1	248167878	248167879	A00758:226:HLWW7DSX2:3:2609:8956:36636/1	60	+
chr1	248909350	248909351	A00758:226:HLWW7DSX2:2:1421:11704:29215/1	60	+
chr10	150032	150033	A00758:226:HLWW7DSX2:4:1539:14850:23860	60	-
chr10	196637	196638	A00758:226:HLWW7DSX2:1:1326:6940:34648/1	60	+
chr10	217261	217262	A00758:226:HLWW7DSX2:2:1237:22263:36166/1	60	-
chr10	236877	236878	A00758:226:HLWW7DSX2:1:1223:10312:15906/1	60	-
chr10	1073384	1073385	A00758:226:HLWW7DSX2:1:1269:22209:34538	60	-
chr10	2404635	2404636	A00758:226:HLWW7DSX2:1:1431:15347:32205/1	60	+
chr10	3095845	3095846	A00758:226:HLWW7DSX2:1:1117:27082:9095/1	60	+
chr10	3151258	3151259	A00758:226:HLWW7DSX2:1:1129:5909:25066/1	60	-
chr10	4459368	4459369	A00758:226:HLWW7DSX2:2:2211:1226:5588/1	60	+
chr10	5097659	5097660	A00758:226:HLWW7DSX2:1:1522:28501:7701/1	60	-
chr10	5314350	5314351	A00758:226:HLWW7DSX2:1:1159:29677:10895/1	60	-
chr10	5447298	5447299	A00758:226:HLWW7DSX2:1:2271:19361:14262	60	-
chr10	5711467	5711468	A00758:226:HLWW7DSX2:1:1231:24523:8296/1	60	+
chr10	5921308	5921309	A00758:226:HLWW7DSX2:3:1215:2663:20791	60	-
chr10	6487055	6487056	A00758:226:HLWW7DSX2:4:2605:4056:3129	60	+
chr10	8223806	8223807	A00758:226:HLWW7DSX2:1:1270:29134:15248	60	-
chr10	8456112	8456113	A00758:226:HLWW7DSX2:1:2444:6189:11146/1	60	-
chr10	8596114	8596115	A00758:226:HLWW7DSX2:2:1476:25301:33536/1	60	-
chr10	8750282	8750283	A00758:226:HLWW7DSX2:2:2164:22426:15374	60	-
chr10	9092576	9092577	A00758:226:HLWW7DSX2:1:2570:25843:23046/1	60	-
chr10	11080733	11080734	A00758:226:HLWW7DSX2:1:1157:6216:20087/1	60	+
chr10	11575430	11575431	A00758:226:HLWW7DSX2:1:1147:9227:4006/1	60	+
chr10	12017774	12017775	A00758:226:HLWW7DSX2:1:1112:24325:24111/1	60	+
chr10	12593096	12593097	A00758:226:HLWW7DSX2:4:1526:16360:17863/1	60	-
chr10	12993758	12993759	A00758:226:HLWW7DSX2:1:1124:20943:33379/1	60	-
chr10	13344459	13344460	A00758:226:HLWW7DSX2:2:1646:2112:9596	60	-
chr10	14048498	14048499	A00758:226:HLWW7DSX2:1:1542:18710:20995/1	60	-
chr10	14896686	14896687	A00758:226:HLWW7DSX2:1:2561:15121:13933/1	60	+
chr10	16493009	16493010	A00758:226:HLWW7DSX2:1:1115:13847:15045/1	60	+
chr10	17082491	17082492	A00758:226:HLWW7DSX2:1:2457:23891:32941/1	60	-
chr10	17223820	17223821	A00758:226:HLWW7DSX2:1:1341:14705:17597/1	60	+
chr10	17612461	17612462	A00758:226:HLWW7DSX2:1:2170:26838:30154/1	60	+
chr10	17688853	17688854	A00758:226:HLWW7DSX2:1:1128:12798:30577/1	60	+
chr10	18669836	18669837	A00758:226:HLWW7DSX2:1:1314:20618:3474/1	60	-
chr10	18675670	18675671	A00758:226:HLWW7DSX2:1:1422:27552:7310/1	60	-
chr10	20072079	20072080	A00758:226:HLWW7DSX2:1:1339:10999:34350/1	60	-
chr10	21923342	21923343	A00758:226:HLWW7DSX2:1:1236:15935:27618	60	+
chr10	21928687	21928688	A00758:226:HLWW7DSX2:1:1257:9697:31469/1	60	+
chr10	21930226	21930227	A00758:226:HLWW7DSX2:1:1125:10474:20948	60	-
chr10	26451624	26451625	A00758:226:HLWW7DSX2:1:1614:24641:34961/1	60	-
chr10	26728627	26728628	A00758:226:HLWW7DSX2:2:1546:8540:21856/1	60	+
chr10	27037773	27037774	A00758:226:HLWW7DSX2:1:1228:1334:9377	60	-
chr10	27138009	27138010	A00758:226:HLWW7DSX2:1:1335:17707:20697/1	60	+
chr10	28546257	28546258	A00758:226:HLWW7DSX2:1:2223:5873:16391/1	60	-
chr10	29171541	29171542	A00758:226:HLWW7DSX2:1:2372:11921:23516	60	+
chr10	30108156	30108157	A00758:226:HLWW7DSX2:1:2663:15890:12195	60	-
chr10	30871063	30871064	A00758:226:HLWW7DSX2:1:1446:9860:12493/1	60	+
chr10	31387295	31387296	A00758:226:HLWW7DSX2:1:1568:11541:34976/1	60	+
chr10	31465330	31465331	A00758:226:HLWW7DSX2:2:2514:5086:22514	60	-
chr10	31510131	31510132	A00758:226:HLWW7DSX2:3:1269:30427:12446	60	+
chr10	31811686	31811687	A00758:226:HLWW7DSX2:1:1352:4463:13573/1	60	+
chr10	31827777	31827778	A00758:226:HLWW7DSX2:3:2157:10375:7999/1	60	+
chr10	31873774	31873775	A00758:226:HLWW7DSX2:1:1557:32054:29982/1	60	+
chr10	32456022	32456023	A00758:226:HLWW7DSX2:3:2409:9643:22451/1	60	+
chr10	32575095	32575096	A00758:226:HLWW7DSX2:1:2663:25147:16423	60	-
chr10	32990359	32990360	A00758:226:HLWW7DSX2:3:2571:31241:3991/1	60	+
chr10	34301129	34301130	A00758:226:HLWW7DSX2:1:1619:13476:6355/1	60	-
chr10	34365560	34365561	A00758:226:HLWW7DSX2:2:1612:22932:6699/1	60	-
chr10	34601577	34601578	A00758:226:HLWW7DSX2:1:1430:13991:27007/1	60	+
chr10	35157370	35157371	A00758:226:HLWW7DSX2:2:1149:21052:12211/1	60	+
chr10	35524755	35524756	A00758:226:HLWW7DSX2:1:1126:20103:30545/1	60	+
chr10	37884101	37884102	A00758:226:HLWW7DSX2:2:2333:28926:23844/1	60	+
chr10	38035423	38035424	A00758:226:HLWW7DSX2:4:1407:28094:1705	60	-
chr10	38426233	38426234	A00758:226:HLWW7DSX2:2:1244:23610:15327	60	-
chr10	42623719	42623720	A00758:226:HLWW7DSX2:1:1435:24343:21825/1	60	-
chr10	42692625	42692626	A00758:226:HLWW7DSX2:4:1229:21820:17456/1	60	-
chr10	43404863	43404864	A00758:226:HLWW7DSX2:1:1664:24505:1094	60	+
chr10	44852534	44852535	A00758:226:HLWW7DSX2:1:1156:19913:14873/1	60	+
chr10	45639294	45639295	A00758:226:HLWW7DSX2:1:2330:27552:36432/1	60	-
chr10	45921547	45921548	A00758:226:HLWW7DSX2:4:1248:24388:3145/1	60	+
chr10	46020554	46020555	A00758:226:HLWW7DSX2:1:1233:3522:10410/1	60	+
chr10	46179519	46179520	A00758:226:HLWW7DSX2:1:1536:25012:7044/1	60	-
chr10	48805360	48805361	A00758:226:HLWW7DSX2:1:2620:25744:13604/1	60	-
chr10	50541621	50541622	A00758:226:HLWW7DSX2:1:1236:29206:21355/1	60	+
chr10	50847346	50847347	A00758:226:HLWW7DSX2:1:1331:32334:13589/1	60	-
chr10	51698366	51698367	A00758:226:HLWW7DSX2:1:1162:28040:19867/1	60	+
chr10	54807543	54807544	A00758:226:HLWW7DSX2:1:1273:9498:14215/1	60	+
chr10	56223664	56223665	A00758:226:HLWW7DSX2:1:1415:30825:16767	60	+
chr10	56714674	56714675	A00758:226:HLWW7DSX2:1:2425:31114:27195	60	+
chr10	57371288	57371289	A00758:226:HLWW7DSX2:1:1430:23836:12085	60	+
chr10	58289073	58289074	A00758:226:HLWW7DSX2:1:1225:23104:21465/1	60	-
chr10	59480041	59480042	A00758:226:HLWW7DSX2:1:1417:21757:1282/1	60	+
chr10	59739136	59739137	A00758:226:HLWW7DSX2:1:1132:5222:18803/1	60	+
chr10	60954514	60954515	A00758:226:HLWW7DSX2:1:1469:20971:22341/1	60	-
chr10	61216170	61216171	A00758:226:HLWW7DSX2:1:1319:13774:2895/1	60	-
chr10	61355616	61355617	A00758:226:HLWW7DSX2:2:2175:8965:27821/1	60	+
chr10	61651046	61651047	A00758:226:HLWW7DSX2:1:1620:24099:33395/1	60	+
chr10	61716521	61716522	A00758:226:HLWW7DSX2:2:2416:24975:34695/1	60	+
chr10	61736335	61736336	A00758:226:HLWW7DSX2:1:1137:25382:28479/1	60	+
chr10	61853836	61853837	A00758:226:HLWW7DSX2:3:1513:29405:33442	60	-
chr10	62196589	62196590	A00758:226:HLWW7DSX2:1:1452:32018:28166/1	60	-
chr10	62240974	62240975	A00758:226:HLWW7DSX2:2:1454:20708:34945/1	60	+
chr10	63462328	63462329	A00758:226:HLWW7DSX2:2:2122:23222:1063	60	+
chr10	65622080	65622081	A00758:226:HLWW7DSX2:4:1174:31557:3693/1	60	-
chr10	67281153	67281154	A00758:226:HLWW7DSX2:2:1310:26847:14638	60	-
chr10	68058546	68058547	A00758:226:HLWW7DSX2:1:1618:17336:5274/1	60	+
chr10	68372869	68372870	A00758:226:HLWW7DSX2:1:2449:10203:16564	60	+
chr10	68506244	68506245	A00758:226:HLWW7DSX2:1:1108:10899:8249/1	60	+
chr10	68757861	68757862	A00758:226:HLWW7DSX2:4:2349:30201:25551/1	60	-
chr10	68915502	68915503	A00758:226:HLWW7DSX2:4:1513:11993:21198/1	60	+
chr10	68921311	68921312	A00758:226:HLWW7DSX2:4:1266:26187:25113/1	60	-
chr10	69001296	69001297	A00758:226:HLWW7DSX2:1:1224:3477:22326	60	-
chr10	70161992	70161993	A00758:226:HLWW7DSX2:1:1549:32443:9236/1	60	-
chr10	70202560	70202561	A00758:226:HLWW7DSX2:3:1612:22236:3396	60	-
chr10	70421300	70421301	A00758:226:HLWW7DSX2:1:1539:11659:21778	60	-
chr10	70823921	70823922	A00758:226:HLWW7DSX2:1:2569:30915:8688/1	60	+
chr10	70838121	70838122	A00758:226:HLWW7DSX2:1:1425:18530:28040/1	60	-
chr10	72098599	72098600	A00758:226:HLWW7DSX2:1:1143:26350:24142/1	60	+
chr10	72124785	72124786	A00758:226:HLWW7DSX2:4:1431:17002:5635/1	60	-
chr10	72132513	72132514	A00758:226:HLWW7DSX2:1:1160:28429:12179/1	60	+
chr10	72161227	72161228	A00758:226:HLWW7DSX2:1:1107:19325:11725/1	60	+
chr10	72167515	72167516	A00758:226:HLWW7DSX2:2:2167:28872:18959/1	60	+
chr10	72173444	72173445	A00758:226:HLWW7DSX2:1:1544:30355:5901/1	60	+
chr10	72193659	72193660	A00758:226:HLWW7DSX2:2:2162:15112:27132/1	60	+
chr10	72196152	72196153	A00758:226:HLWW7DSX2:1:1339:9362:35493	60	-
chr10	72229560	72229561	A00758:226:HLWW7DSX2:1:1463:2320:9173/1	60	+
chr10	72259136	72259137	A00758:226:HLWW7DSX2:1:1120:1398:28494/1	60	-
chr10	72315860	72315861	A00758:226:HLWW7DSX2:1:1429:24334:26412/1	60	+
chr10	72509976	72509977	A00758:226:HLWW7DSX2:1:1313:19397:2018/1	60	+
chr10	72515014	72515015	A00758:226:HLWW7DSX2:1:1545:7572:5274	60	+
chr10	72520132	72520133	A00758:226:HLWW7DSX2:1:1246:31548:20494	60	+
chr10	72528729	72528730	A00758:226:HLWW7DSX2:1:1676:21694:35556/1	60	-
chr10	72708417	72708418	A00758:226:HLWW7DSX2:1:1131:20482:32894/1	60	-
chr10	72841166	72841167	A00758:226:HLWW7DSX2:1:1220:3558:3114/1	60	+
chr10	73013326	73013327	A00758:226:HLWW7DSX2:1:2530:5801:26569/1	60	-
chr10	73039342	73039343	A00758:226:HLWW7DSX2:1:1314:5466:2096/1	60	-
chr10	73043828	73043829	A00758:226:HLWW7DSX2:1:1178:22155:13683	60	+
chr10	73049736	73049737	A00758:226:HLWW7DSX2:1:2214:3784:34851/1	60	-
chr10	73093834	73093835	A00758:226:HLWW7DSX2:2:1512:28212:18035	60	-
chr10	73130036	73130037	A00758:226:HLWW7DSX2:1:1115:21278:7811/1	60	+
chr10	73403358	73403359	A00758:226:HLWW7DSX2:1:1537:9860:25582/1	60	-
chr10	73436791	73436792	A00758:226:HLWW7DSX2:1:1310:11993:8766/1	60	-
chr10	73437430	73437431	A00758:226:HLWW7DSX2:1:2217:21766:1047/1	60	+
chr10	73452624	73452625	A00758:226:HLWW7DSX2:1:2132:14687:29528/1	60	+
chr10	73456267	73456268	A00758:226:HLWW7DSX2:1:1311:2998:30827/1	60	+
chr10	73473752	73473753	A00758:226:HLWW7DSX2:1:2438:7319:8938/1	60	+
chr10	73723946	73723947	A00758:226:HLWW7DSX2:3:1212:31620:11162/1	60	+
chr10	73737040	73737041	A00758:226:HLWW7DSX2:1:1151:17662:3051/1	60	+
chr10	74121469	74121470	A00758:226:HLWW7DSX2:1:1202:16125:4648	60	+
chr10	74373143	74373144	A00758:226:HLWW7DSX2:1:1118:6831:27946/1	60	+
chr10	74415602	74415603	A00758:226:HLWW7DSX2:1:1114:10691:2785/1	60	+
chr10	74446270	74446271	A00758:226:HLWW7DSX2:1:2509:19135:6543/1	60	-
chr10	74456056	74456057	A00758:226:HLWW7DSX2:1:1542:6189:24111/1	60	-
chr10	74473664	74473665	A00758:226:HLWW7DSX2:1:2544:5285:1658/1	60	-
chr10	74481380	74481381	A00758:226:HLWW7DSX2:1:1143:32913:34319/1	60	-
chr10	74522287	74522288	A00758:226:HLWW7DSX2:1:1314:26422:19727/1	60	-
chr10	74531538	74531539	A00758:226:HLWW7DSX2:1:1130:26765:26804	60	+
chr10	74577046	74577047	A00758:226:HLWW7DSX2:3:2229:32814:2049	60	-
chr10	74590995	74590996	A00758:226:HLWW7DSX2:1:2444:10203:35697/1	60	+
chr10	74591218	74591219	A00758:226:HLWW7DSX2:1:2341:16821:28463/1	60	-
chr10	74614112	74614113	A00758:226:HLWW7DSX2:1:1169:15682:35070/1	60	-
chr10	74850643	74850644	A00758:226:HLWW7DSX2:1:1504:5846:32534/1	60	-
chr10	74974761	74974762	A00758:226:HLWW7DSX2:1:2658:23773:26537/1	60	+
chr10	74988833	74988834	A00758:226:HLWW7DSX2:3:2543:12382:33927	60	+
chr10	75371704	75371705	A00758:226:HLWW7DSX2:1:1401:32714:3380/1	60	+
chr10	79119595	79119596	A00758:226:HLWW7DSX2:2:1442:30092:21762	60	-
chr10	80092098	80092099	A00758:226:HLWW7DSX2:1:1124:1868:19038/1	60	+
chr10	81961397	81961398	A00758:226:HLWW7DSX2:1:2342:6686:28134	60	-
chr10	83656381	83656382	A00758:226:HLWW7DSX2:3:1659:18710:32706	60	+
chr10	84381658	84381659	A00758:226:HLWW7DSX2:4:1427:22426:35790/1	60	+
chr10	84511904	84511905	A00758:226:HLWW7DSX2:1:1223:9760:14920	60	+
chr10	84944775	84944776	A00758:226:HLWW7DSX2:1:1160:12084:35759/1	60	-
chr10	86788150	86788151	A00758:226:HLWW7DSX2:1:1250:16604:8015/1	60	+
chr10	86803870	86803871	A00758:226:HLWW7DSX2:1:1234:22670:25598/1	60	-
chr10	87071638	87071639	A00758:226:HLWW7DSX2:4:2645:30074:10895	60	-
chr10	87193442	87193443	A00758:226:HLWW7DSX2:1:2338:27109:14465/1	60	+
chr10	87243553	87243554	A00758:226:HLWW7DSX2:1:1318:23728:26177/1	60	-
chr10	87316081	87316082	A00758:226:HLWW7DSX2:4:1577:2718:9643/1	60	+
chr10	87823762	87823763	A00758:226:HLWW7DSX2:2:1131:11975:26522/1	60	+
chr10	87954728	87954729	A00758:226:HLWW7DSX2:1:1402:1407:5807	60	+
chr10	88052380	88052381	A00758:226:HLWW7DSX2:1:1149:25916:31438/1	60	-
chr10	88186306	88186307	A00758:226:HLWW7DSX2:1:1570:6940:26005/1	60	-
chr10	88362862	88362863	A00758:226:HLWW7DSX2:1:2526:15474:4335/1	60	+
chr10	88365132	88365133	A00758:226:HLWW7DSX2:1:1219:21160:36166/1	60	+
chr10	88376605	88376606	A00758:226:HLWW7DSX2:1:1170:8657:10034/1	60	+
chr10	88408962	88408963	A00758:226:HLWW7DSX2:1:1440:29604:20760/1	60	+
chr10	88618374	88618375	A00758:226:HLWW7DSX2:4:1266:32036:3803/1	60	+
chr10	88778596	88778597	A00758:226:HLWW7DSX2:1:1251:12816:3552/1	60	-
chr10	90916797	90916798	A00758:226:HLWW7DSX2:1:1514:6840:4695/1	60	-
chr10	91483059	91483060	A00758:226:HLWW7DSX2:1:1528:16920:16297/1	60	-
chr10	91817551	91817552	A00758:226:HLWW7DSX2:1:1163:31620:5462/1	60	-
chr10	91901341	91901342	A00758:226:HLWW7DSX2:4:2337:20166:13651	60	+
chr10	92144662	92144663	A00758:226:HLWW7DSX2:1:1171:17454:16501/1	60	+
chr10	92236903	92236904	A00758:226:HLWW7DSX2:1:2216:6686:27101/1	60	+
chr10	92482305	92482306	A00758:226:HLWW7DSX2:2:1137:18792:27837/1	60	+
chr10	92509985	92509986	A00758:226:HLWW7DSX2:2:2114:29948:17440/1	60	+
chr10	92731104	92731105	A00758:226:HLWW7DSX2:1:1615:32597:10535	60	+
chr10	92767928	92767929	A00758:226:HLWW7DSX2:1:1260:30282:32612	60	-
chr10	92918445	92918446	A00758:226:HLWW7DSX2:4:2208:12680:16219	60	-
chr10	92944153	92944154	A00758:226:HLWW7DSX2:1:1453:16658:14653/1	60	-
chr10	92963018	92963019	A00758:226:HLWW7DSX2:1:1157:2745:17268/1	60	-
chr10	93022421	93022422	A00758:226:HLWW7DSX2:1:2403:12491:33082/1	60	+
chr10	93688932	93688933	A00758:226:HLWW7DSX2:1:1467:22444:13056/1	60	+
chr10	93689165	93689166	A00758:226:HLWW7DSX2:1:2562:25328:16892/1	60	-
chr10	94580807	94580808	A00758:226:HLWW7DSX2:2:1307:13413:34616/1	60	+
chr10	95670573	95670574	A00758:226:HLWW7DSX2:1:1426:31114:35493/1	60	-
chr10	96060183	96060184	A00758:226:HLWW7DSX2:1:1309:20699:32268/1	60	+
chr10	96327573	96327574	A00758:226:HLWW7DSX2:3:1651:32163:14857	60	+
chr10	96751824	96751825	A00758:226:HLWW7DSX2:4:2227:29939:8625/1	60	+
chr10	96947385	96947386	A00758:226:HLWW7DSX2:1:2414:2772:6198/1	60	-
chr10	96947453	96947454	A00758:226:HLWW7DSX2:1:2468:10411:4554	60	-
chr10	96948431	96948432	A00758:226:HLWW7DSX2:1:1128:32777:7780/1	60	-
chr10	96958816	96958817	A00758:226:HLWW7DSX2:1:1113:15890:17487/1	60	-
chr10	97286838	97286839	A00758:226:HLWW7DSX2:1:2230:32841:22952/1	60	+
chr10	97289762	97289763	A00758:226:HLWW7DSX2:1:1125:11433:16783/1	60	+
chr10	97654890	97654891	A00758:226:HLWW7DSX2:1:1418:25889:34178/1	60	+
chr10	98186070	98186071	A00758:226:HLWW7DSX2:1:1669:32163:1924	60	-
chr10	99739603	99739604	A00758:226:HLWW7DSX2:3:1234:29658:15405/1	60	+
chr10	99739968	99739969	A00758:226:HLWW7DSX2:1:1312:8449:22388	60	-
chr10	99750655	99750656	A00758:226:HLWW7DSX2:3:1619:5222:11068/1	60	+
chr10	99903556	99903557	A00758:226:HLWW7DSX2:3:1110:7247:20181/1	60	-
chr10	99963029	99963030	A00758:226:HLWW7DSX2:1:1206:29053:6433/1	60	+
chr10	100214730	100214731	A00758:226:HLWW7DSX2:1:1123:14841:4147/1	60	-
chr10	100941556	100941557	A00758:226:HLWW7DSX2:1:1566:10348:11490	60	-
chr10	101434820	101434821	A00758:226:HLWW7DSX2:1:1107:28375:30154/1	60	+
chr10	101469061	101469062	A00758:226:HLWW7DSX2:2:1148:32624:36104/1	60	+
chr10	101584399	101584400	A00758:226:HLWW7DSX2:1:1676:29170:2253/1	60	-
chr10	101683448	101683449	A00758:226:HLWW7DSX2:4:1513:24849:32409/1	60	-
chr10	101690968	101690969	A00758:226:HLWW7DSX2:3:1676:32506:29763/1	60	-
chr10	101909820	101909821	A00758:226:HLWW7DSX2:1:1268:25961:5118/1	60	-
chr10	101939029	101939030	A00758:226:HLWW7DSX2:1:1301:17535:33144/1	60	+
chr10	101940353	101940354	A00758:226:HLWW7DSX2:4:1215:29514:10614	60	-
chr10	101942498	101942499	A00758:226:HLWW7DSX2:1:1172:4634:27837/1	60	+
chr10	101965066	101965067	A00758:226:HLWW7DSX2:1:2274:29559:28980/1	60	-
chr10	101985843	101985844	A00758:226:HLWW7DSX2:1:1313:5068:26396	60	+
chr10	101992717	101992718	A00758:226:HLWW7DSX2:1:1247:21477:13385/1	60	+
chr10	102253864	102253865	A00758:226:HLWW7DSX2:1:1665:20211:8030/1	60	-
chr10	102312116	102312117	A00758:226:HLWW7DSX2:1:1113:20229:20369/1	60	-
chr10	102512447	102512448	A00758:226:HLWW7DSX2:1:2613:21703:12649/1	60	-
chr10	102703784	102703785	A00758:226:HLWW7DSX2:1:1261:18936:14246/1	60	-
chr10	102800178	102800179	A00758:226:HLWW7DSX2:1:1123:11532:21527/1	60	+
chr10	102808662	102808663	A00758:226:HLWW7DSX2:1:2346:4463:35055	60	+
chr10	102880861	102880862	A00758:226:HLWW7DSX2:3:2359:10239:27774	60	-
chr10	103103301	103103302	A00758:226:HLWW7DSX2:2:1342:8648:28244	60	-
chr10	103112376	103112377	A00758:226:HLWW7DSX2:3:2352:4707:35289/1	60	-
chr10	103120115	103120116	A00758:226:HLWW7DSX2:1:1550:21911:12226/1	60	+
chr10	103120116	103120117	A00758:226:HLWW7DSX2:2:1446:20971:16329	60	+
chr10	103141442	103141443	A00758:226:HLWW7DSX2:1:1204:2727:15483/1	60	-
chr10	103144316	103144317	A00758:226:HLWW7DSX2:1:1465:3378:24408/1	60	+
chr10	103291287	103291288	A00758:226:HLWW7DSX2:2:1535:21748:17801	60	-
chr10	103291288	103291289	A00758:226:HLWW7DSX2:2:2602:15926:23249/1	60	-
chr10	103291289	103291290	A00758:226:HLWW7DSX2:4:1573:26169:14559/1	60	-
chr10	103423704	103423705	A00758:226:HLWW7DSX2:2:1147:10113:20791/1	60	-
chr10	104244188	104244189	A00758:226:HLWW7DSX2:1:1526:25265:21887/1	60	+
chr10	105825284	105825285	A00758:226:HLWW7DSX2:3:2556:11017:1814/1	60	+
chr10	105855448	105855449	A00758:226:HLWW7DSX2:1:2440:32009:33098/1	60	-
chr10	107982955	107982956	A00758:226:HLWW7DSX2:3:1103:16369:36010/1	60	+
chr10	109714769	109714770	A00758:226:HLWW7DSX2:2:1165:14389:14606/1	60	+
chr10	110166553	110166554	A00758:226:HLWW7DSX2:4:1643:19126:22467/1	60	-
chr10	110875213	110875214	A00758:226:HLWW7DSX2:2:2511:22842:31720/1	60	-
chr10	112411294	112411295	A00758:226:HLWW7DSX2:1:2137:24903:4100/1	60	-
chr10	112595759	112595760	A00758:226:HLWW7DSX2:1:1413:15085:21449/1	60	+
chr10	113874376	113874377	A00758:226:HLWW7DSX2:1:2129:30924:25958	60	+
chr10	113881323	113881324	A00758:226:HLWW7DSX2:1:1362:19931:8860/1	60	+
chr10	115136737	115136738	A00758:226:HLWW7DSX2:1:1605:13494:19601/1	60	+
chr10	115160767	115160768	A00758:226:HLWW7DSX2:1:1240:28058:28729/1	60	+
chr10	115179919	115179920	A00758:226:HLWW7DSX2:2:2606:19425:6918/1	60	+
chr10	115222485	115222486	A00758:226:HLWW7DSX2:1:1247:12635:6778/1	60	-
chr10	115576376	115576377	A00758:226:HLWW7DSX2:1:1211:6542:15421/1	60	-
chr10	115600996	115600997	A00758:226:HLWW7DSX2:1:1122:16514:7670/1	60	+
chr10	115906399	115906400	A00758:226:HLWW7DSX2:1:1232:20925:23202/1	60	-
chr10	117303927	117303928	A00758:226:HLWW7DSX2:4:2114:11849:15217/1	60	-
chr10	117331352	117331353	A00758:226:HLWW7DSX2:1:2601:13512:28087/1	60	-
chr10	118005389	118005390	A00758:226:HLWW7DSX2:1:1451:25961:25880/1	60	+
chr10	118006106	118006107	A00758:226:HLWW7DSX2:1:1424:27127:7420/1	60	-
chr10	118008936	118008937	A00758:226:HLWW7DSX2:4:2659:13684:4335/1	60	+
chr10	118008937	118008938	A00758:226:HLWW7DSX2:3:1269:11388:24659	60	+
chr10	118707684	118707685	A00758:226:HLWW7DSX2:1:2639:4526:10989/1	60	-
chr10	119061267	119061268	A00758:226:HLWW7DSX2:1:1412:5593:22263/1	60	+
chr10	119070839	119070840	A00758:226:HLWW7DSX2:1:1430:20057:9580/1	60	-
chr10	119142376	119142377	A00758:226:HLWW7DSX2:1:1304:2031:13401/1	60	-
chr10	119810220	119810221	A00758:226:HLWW7DSX2:2:1136:21079:30232/1	60	+
chr10	120878290	120878291	A00758:226:HLWW7DSX2:2:2413:26738:29951/1	60	-
chr10	121835817	121835818	A00758:226:HLWW7DSX2:1:1113:13006:34194/1	60	-
chr10	121872047	121872048	A00758:226:HLWW7DSX2:2:2105:32633:26944/1	60	-
chr10	121968071	121968072	A00758:226:HLWW7DSX2:1:2160:23854:31657/1	60	-
chr10	123004647	123004648	A00758:226:HLWW7DSX2:1:1236:27208:12508/1	60	+
chr10	123161651	123161652	A00758:226:HLWW7DSX2:2:1112:14678:28479/1	60	-
chr10	123185763	123185764	A00758:226:HLWW7DSX2:2:2206:22535:28902	60	+
chr10	123284884	123284885	A00758:226:HLWW7DSX2:1:1122:15040:12884/1	60	+
chr10	124755280	124755281	A00758:226:HLWW7DSX2:1:2634:16089:19304/1	60	-
chr10	124763945	124763946	A00758:226:HLWW7DSX2:4:2372:9227:18411/1	60	-
chr10	124785321	124785322	A00758:226:HLWW7DSX2:1:1235:19425:8171/1	60	+
chr10	124905260	124905261	A00758:226:HLWW7DSX2:2:1307:1940:11710	60	+
chr10	124969793	124969794	A00758:226:HLWW7DSX2:1:1533:12418:15608/1	60	-
chr10	125727724	125727725	A00758:226:HLWW7DSX2:1:1101:23222:25958	60	-
chr10	128115604	128115605	A00758:226:HLWW7DSX2:2:2434:7789:17989/1	60	+
chr10	129159632	129159633	A00758:226:HLWW7DSX2:1:1174:25536:24361	60	-
chr10	129472384	129472385	A00758:226:HLWW7DSX2:1:2114:28248:27899/1	60	+
chr10	130296528	130296529	A00758:226:HLWW7DSX2:1:1372:26440:6887/1	60	-
chr10	131921577	131921578	A00758:226:HLWW7DSX2:3:1550:13087:18584/1	60	-
chr10	131941139	131941140	A00758:226:HLWW7DSX2:1:1654:18267:14121	60	-
chr10	132543697	132543698	A00758:226:HLWW7DSX2:1:1120:27163:8766/1	60	+
chr10	132584254	132584255	A00758:226:HLWW7DSX2:1:1101:25129:35086/1	60	+
chr10	132584630	132584631	A00758:226:HLWW7DSX2:1:1369:7997:22921/1	60	-
chr10	133364684	133364685	A00758:226:HLWW7DSX2:1:1302:8305:29121/1	60	+
chr10	133405520	133405521	A00758:226:HLWW7DSX2:1:1105:23059:35697/1	60	-
chr10	133406321	133406322	A00758:226:HLWW7DSX2:4:1647:2691:13886	60	-
chr10	133461642	133461643	A00758:226:HLWW7DSX2:1:1105:6307:31548/1	60	-
chr10	133468565	133468566	A00758:226:HLWW7DSX2:1:1318:21133:24659	60	-
chr10	133529838	133529839	A00758:226:HLWW7DSX2:1:2266:30427:20650/1	60	+
chr11	211914	211915	A00758:226:HLWW7DSX2:1:1111:6750:16063	60	-
chr11	214716	214717	A00758:226:HLWW7DSX2:1:1111:23845:14481/1	60	+
chr11	218834	218835	A00758:226:HLWW7DSX2:4:2272:17662:30420	60	-
chr11	220750	220751	A00758:226:HLWW7DSX2:3:1177:11966:7874/1	60	-
chr11	224151	224152	A00758:226:HLWW7DSX2:1:2542:14181:21418/1	60	+
chr11	228180	228181	A00758:226:HLWW7DSX2:1:1174:27615:31876/1	60	-
chr11	229072	229073	A00758:226:HLWW7DSX2:1:1117:25925:9596/1	60	+
chr11	243646	243647	A00758:226:HLWW7DSX2:1:1333:31846:3317/1	60	-
chr11	244092	244093	A00758:226:HLWW7DSX2:1:1163:7925:23171/1	60	+
chr11	244321	244322	A00758:226:HLWW7DSX2:1:1357:13313:35227	60	+
chr11	247358	247359	A00758:226:HLWW7DSX2:3:1550:16387:7200/1	60	-
chr11	247368	247369	A00758:226:HLWW7DSX2:1:1243:24234:8985	60	-
chr11	250456	250457	A00758:226:HLWW7DSX2:1:1138:5927:30044/1	60	+
chr11	252913	252914	A00758:226:HLWW7DSX2:1:1164:16640:36793	60	-
chr11	333641	333642	A00758:226:HLWW7DSX2:1:1473:5584:5932/1	60	-
chr11	333907	333908	A00758:226:HLWW7DSX2:2:2331:20907:34475/1	60	+
chr11	337997	337998	A00758:226:HLWW7DSX2:3:1144:11044:13730/1	60	-
chr11	337999	338000	A00758:226:HLWW7DSX2:1:2417:10700:13041/1	60	-
chr11	339410	339411	A00758:226:HLWW7DSX2:1:1359:22525:34334/1	60	+
chr11	340695	340696	A00758:226:HLWW7DSX2:3:1238:14253:4507	60	+
chr11	343403	343404	A00758:226:HLWW7DSX2:1:1156:4788:2613/1	60	+
chr11	347674	347675	A00758:226:HLWW7DSX2:1:1145:28293:3771/1	60	-
chr11	456146	456147	A00758:226:HLWW7DSX2:2:1147:18521:8265/1	60	+
chr11	458811	458812	A00758:226:HLWW7DSX2:1:1243:22797:7435/1	60	+
chr11	463838	463839	A00758:226:HLWW7DSX2:2:2201:26494:32252/1	60	+
chr11	464542	464543	A00758:226:HLWW7DSX2:1:2528:21893:35524	60	+
chr11	465816	465817	A00758:226:HLWW7DSX2:4:1577:2013:35884	60	-
chr11	671805	671806	A00758:226:HLWW7DSX2:2:2101:32588:18599/1	60	-
chr11	682772	682773	A00758:226:HLWW7DSX2:1:1122:6334:20322/1	60	-
chr11	685378	685379	A00758:226:HLWW7DSX2:1:1567:11442:8688/1	60	+
chr11	750103	750104	A00758:226:HLWW7DSX2:1:1408:16414:33802/1	60	-
chr11	754119	754120	A00758:226:HLWW7DSX2:2:1128:3920:8750/1	60	+
chr11	754130	754131	A00758:226:HLWW7DSX2:1:1207:18005:1736/1	60	+
chr11	766728	766729	A00758:226:HLWW7DSX2:4:1212:4463:3176/1	60	-
chr11	800316	800317	A00758:226:HLWW7DSX2:1:1376:7319:28729/1	60	-
chr11	800318	800319	A00758:226:HLWW7DSX2:1:1163:18584:11976/1	60	-
chr11	807880	807881	A00758:226:HLWW7DSX2:1:1161:20347:4382/1	60	+
chr11	882898	882899	A00758:226:HLWW7DSX2:4:1117:32570:8484/1	60	-
chr11	906764	906765	A00758:226:HLWW7DSX2:2:1513:17237:11898	60	-
chr11	931546	931547	A00758:226:HLWW7DSX2:4:2120:9272:17237	60	-
chr11	932644	932645	A00758:226:HLWW7DSX2:1:1353:2591:25676/1	60	-
chr11	2608736	2608737	A00758:226:HLWW7DSX2:1:2644:5999:25567	60	+
chr11	3682353	3682354	A00758:226:HLWW7DSX2:1:1332:14479:20588/1	60	+
chr11	3707837	3707838	A00758:226:HLWW7DSX2:1:1244:7600:25770/1	60	+
chr11	3715166	3715167	A00758:226:HLWW7DSX2:1:1122:26747:8234/1	60	-
chr11	3721596	3721597	A00758:226:HLWW7DSX2:4:1301:19849:1579/1	60	+
chr11	3747181	3747182	A00758:226:HLWW7DSX2:4:1608:26784:18380/1	60	+
chr11	3924637	3924638	A00758:226:HLWW7DSX2:3:1373:8947:21308	60	-
chr11	3926040	3926041	A00758:226:HLWW7DSX2:1:2574:20681:13228/1	60	+
chr11	3926864	3926865	A00758:226:HLWW7DSX2:1:2121:24614:1658	60	-
chr11	3964417	3964418	A00758:226:HLWW7DSX2:2:2374:9670:34021/1	60	-
chr11	3974041	3974042	A00758:226:HLWW7DSX2:1:1162:22290:7874/1	60	-
chr11	4025735	4025736	A00758:226:HLWW7DSX2:1:1271:30400:17785/1	60	+
chr11	4025938	4025939	A00758:226:HLWW7DSX2:1:2624:10267:33051/1	60	-
chr11	4064891	4064892	A00758:226:HLWW7DSX2:3:1531:9426:9048/1	60	-
chr11	6553445	6553446	A00758:226:HLWW7DSX2:1:1227:32660:6605/1	60	+
chr11	7398395	7398396	A00758:226:HLWW7DSX2:1:1151:16034:22811/1	60	-
chr11	9415280	9415281	A00758:226:HLWW7DSX2:1:2664:29640:25895	60	+
chr11	9421606	9421607	A00758:226:HLWW7DSX2:2:1662:26250:17863	60	+
chr11	9798710	9798711	A00758:226:HLWW7DSX2:2:2170:22625:30874/1	60	-
chr11	9841681	9841682	A00758:226:HLWW7DSX2:4:2646:17978:20729/1	60	+
chr11	9846464	9846465	A00758:226:HLWW7DSX2:4:1273:12120:27148/1	60	+
chr11	10065684	10065685	A00758:226:HLWW7DSX2:1:1628:3604:24111/1	60	+
chr11	10144972	10144973	A00758:226:HLWW7DSX2:4:1619:32389:8265/1	60	+
chr11	10521149	10521150	A00758:226:HLWW7DSX2:1:1259:30282:22623/1	60	-
chr11	10756175	10756176	A00758:226:HLWW7DSX2:1:1104:17327:10958/1	60	+
chr11	10853598	10853599	A00758:226:HLWW7DSX2:1:2575:25364:17581/1	60	+
chr11	10854020	10854021	A00758:226:HLWW7DSX2:1:1225:8043:10441/1	60	-
chr11	10875812	10875813	A00758:226:HLWW7DSX2:1:1448:3920:1892/1	60	-
chr11	11863099	11863100	A00758:226:HLWW7DSX2:1:2221:25563:17644	60	-
chr11	11867390	11867391	A00758:226:HLWW7DSX2:1:1548:1262:16955/1	60	+
chr11	11867391	11867392	A00758:226:HLWW7DSX2:2:1334:14353:10254	60	+
chr11	11877923	11877924	A00758:226:HLWW7DSX2:1:1335:6985:22326	60	-
chr11	11906857	11906858	A00758:226:HLWW7DSX2:3:1665:2654:33614/1	60	-
chr11	12141988	12141989	A00758:226:HLWW7DSX2:1:1407:31928:21214/1	60	-
chr11	12210230	12210231	A00758:226:HLWW7DSX2:4:1222:31123:3161/1	60	-
chr11	12310326	12310327	A00758:226:HLWW7DSX2:2:2144:9028:35415	60	+
chr11	12825959	12825960	A00758:226:HLWW7DSX2:1:2161:7536:35837/1	60	+
chr11	13437780	13437781	A00758:226:HLWW7DSX2:2:1552:9146:2394/1	60	+
chr11	13695003	13695004	A00758:226:HLWW7DSX2:2:2536:10420:28964/1	60	-
chr11	13719521	13719522	A00758:226:HLWW7DSX2:1:1146:13503:3145/1	60	-
chr11	13730907	13730908	A00758:226:HLWW7DSX2:2:2540:16260:8359/1	60	-
chr11	14469161	14469162	A00758:226:HLWW7DSX2:1:1124:21160:15280	60	+
chr11	14564775	14564776	A00758:226:HLWW7DSX2:1:1163:6451:7874/1	60	+
chr11	14564777	14564778	A00758:226:HLWW7DSX2:2:2413:11921:24925/1	60	+
chr11	14647439	14647440	A00758:226:HLWW7DSX2:1:1141:16586:7513/1	60	+
chr11	14698754	14698755	A00758:226:HLWW7DSX2:2:1621:10646:36620/1	60	+
chr11	14710519	14710520	A00758:226:HLWW7DSX2:1:1108:15438:28510/1	60	+
chr11	14784881	14784882	A00758:226:HLWW7DSX2:1:2476:10122:30232/1	60	-
chr11	14818882	14818883	A00758:226:HLWW7DSX2:1:2110:19144:8406	60	+
chr11	15042958	15042959	A00758:226:HLWW7DSX2:4:2552:20202:36793	60	-
chr11	15339921	15339922	A00758:226:HLWW7DSX2:1:1209:20464:5118	60	-
chr11	15618034	15618035	A00758:226:HLWW7DSX2:2:1239:1832:30185/1	60	-
chr11	17096031	17096032	A00758:226:HLWW7DSX2:1:1136:29722:24001/1	60	-
chr11	17151824	17151825	A00758:226:HLWW7DSX2:4:1340:28049:25989	60	-
chr11	17950879	17950880	A00758:226:HLWW7DSX2:1:1151:29559:23406	60	-
chr11	18339310	18339311	A00758:226:HLWW7DSX2:1:1105:4562:28087/1	60	-
chr11	18405426	18405427	A00758:226:HLWW7DSX2:1:1345:28944:6590	60	+
chr11	18500122	18500123	A00758:226:HLWW7DSX2:1:1114:2709:29293	60	-
chr11	18847633	18847634	A00758:226:HLWW7DSX2:1:1176:28782:14293/1	60	+
chr11	19151272	19151273	A00758:226:HLWW7DSX2:1:1160:23204:26146/1	60	-
chr11	20393114	20393115	A00758:226:HLWW7DSX2:1:1102:5493:24940/1	60	+
chr11	20414730	20414731	A00758:226:HLWW7DSX2:1:1242:28456:36464/1	60	+
chr11	22253274	22253275	A00758:226:HLWW7DSX2:1:1548:22589:26334/1	60	+
chr11	24581307	24581308	A00758:226:HLWW7DSX2:1:1445:21215:9893	60	-
chr11	26622714	26622715	A00758:226:HLWW7DSX2:1:1263:26521:17487/1	60	+
chr11	27587090	27587091	A00758:226:HLWW7DSX2:3:2278:29125:15201/1	60	+
chr11	30341802	30341803	A00758:226:HLWW7DSX2:2:1508:9950:29152/1	60	-
chr11	31468941	31468942	A00758:226:HLWW7DSX2:2:1104:6560:21433	60	-
chr11	31604478	31604479	A00758:226:HLWW7DSX2:1:1249:31150:31078/1	60	-
chr11	31674341	31674342	A00758:226:HLWW7DSX2:2:2244:12147:3521/1	60	-
chr11	31703266	31703267	A00758:226:HLWW7DSX2:1:1160:22643:3630	60	-
chr11	32683307	32683308	A00758:226:HLWW7DSX2:2:1572:3947:8265/1	60	+
chr11	32930638	32930639	A00758:226:HLWW7DSX2:1:1634:20980:3724/1	60	-
chr11	33094009	33094010	A00758:226:HLWW7DSX2:1:1171:3097:3380/1	60	+
chr11	33110570	33110571	A00758:226:HLWW7DSX2:3:1105:1298:10817/1	60	+
chr11	33122441	33122442	A00758:226:HLWW7DSX2:1:1545:24433:16438/1	60	+
chr11	33123837	33123838	A00758:226:HLWW7DSX2:3:2467:29568:26929	60	-
chr11	34046585	34046586	A00758:226:HLWW7DSX2:3:1655:12807:27837/1	60	+
chr11	34084937	34084938	A00758:226:HLWW7DSX2:1:1162:6949:7263/1	60	-
chr11	34094977	34094978	A00758:226:HLWW7DSX2:1:1365:3106:14826/1	60	-
chr11	34135257	34135258	A00758:226:HLWW7DSX2:1:1116:21649:23109/1	60	+
chr11	34366928	34366929	A00758:226:HLWW7DSX2:1:1241:12581:8061/1	60	+
chr11	34895142	34895143	A00758:226:HLWW7DSX2:1:1669:4508:30185/1	60	+
chr11	34992593	34992594	A00758:226:HLWW7DSX2:2:2612:11008:25441/1	60	+
chr11	35132927	35132928	A00758:226:HLWW7DSX2:1:1116:6117:30185/1	60	-
chr11	36353837	36353838	A00758:226:HLWW7DSX2:1:1124:1895:1611	60	-
chr11	36569943	36569944	A00758:226:HLWW7DSX2:2:1141:19913:35540/1	60	+
chr11	36579090	36579091	A00758:226:HLWW7DSX2:2:1638:17824:3803/1	60	-
chr11	36598944	36598945	A00758:226:HLWW7DSX2:2:1357:18747:32675/1	60	-
chr11	36974608	36974609	A00758:226:HLWW7DSX2:1:1375:26892:23359/1	60	-
chr11	37226420	37226421	A00758:226:HLWW7DSX2:1:2167:12527:27853/1	60	+
chr11	37306067	37306068	A00758:226:HLWW7DSX2:1:2128:21856:30733/1	60	-
chr11	37336307	37336308	A00758:226:HLWW7DSX2:1:1648:10185:31594/1	60	-
chr11	37370980	37370981	A00758:226:HLWW7DSX2:1:2172:2284:5384	60	-
chr11	37440327	37440328	A00758:226:HLWW7DSX2:1:1219:32868:35744/1	60	-
chr11	37553341	37553342	A00758:226:HLWW7DSX2:1:2206:5294:30702/1	60	-
chr11	37560383	37560384	A00758:226:HLWW7DSX2:1:1133:9191:3724/1	60	+
chr11	37585588	37585589	A00758:226:HLWW7DSX2:4:1455:7672:17159/1	60	+
chr11	37601794	37601795	A00758:226:HLWW7DSX2:1:1152:20672:16094	60	+
chr11	37986107	37986108	A00758:226:HLWW7DSX2:1:1311:31575:18067/1	60	+
chr11	38302086	38302087	A00758:226:HLWW7DSX2:1:1159:25708:3803/1	60	-
chr11	38319311	38319312	A00758:226:HLWW7DSX2:1:2166:12816:22028/1	60	+
chr11	39366073	39366074	A00758:226:HLWW7DSX2:1:1213:28673:3114/1	60	+
chr11	42845283	42845284	A00758:226:HLWW7DSX2:1:1111:23556:4116/1	60	+
chr11	43309890	43309891	A00758:226:HLWW7DSX2:4:1621:16938:34710/1	60	+
chr11	43375037	43375038	A00758:226:HLWW7DSX2:2:2171:16504:29105/1	60	-
chr11	43377334	43377335	A00758:226:HLWW7DSX2:1:1552:8666:25927/1	60	+
chr11	43440213	43440214	A00758:226:HLWW7DSX2:1:1168:21341:17942/1	60	-
chr11	43786083	43786084	A00758:226:HLWW7DSX2:1:1235:14100:17707/1	60	-
chr11	44111693	44111694	A00758:226:HLWW7DSX2:2:1569:27100:13228/1	60	-
chr11	44549973	44549974	A00758:226:HLWW7DSX2:1:1536:23610:36119/1	60	-
chr11	44627729	44627730	A00758:226:HLWW7DSX2:1:1313:17951:25316	60	+
chr11	45977799	45977800	A00758:226:HLWW7DSX2:1:1101:15076:11976/1	60	-
chr11	46030207	46030208	A00758:226:HLWW7DSX2:1:1520:26820:11584/1	60	+
chr11	46041713	46041714	A00758:226:HLWW7DSX2:2:2241:4345:33035/1	60	+
chr11	46051718	46051719	A00758:226:HLWW7DSX2:1:1145:3513:24612/1	60	-
chr11	46055157	46055158	A00758:226:HLWW7DSX2:1:2629:32479:4664/1	60	-
chr11	46055768	46055769	A00758:226:HLWW7DSX2:1:2207:20726:31438/1	60	+
chr11	46090165	46090166	A00758:226:HLWW7DSX2:3:1316:4354:4335/1	60	+
chr11	46440844	46440845	A00758:226:HLWW7DSX2:1:1445:20482:18615/1	60	+
chr11	46496848	46496849	A00758:226:HLWW7DSX2:1:1150:26621:6887/1	60	+
chr11	46498691	46498692	A00758:226:HLWW7DSX2:1:1237:5330:24377/1	60	-
chr11	46519037	46519038	A00758:226:HLWW7DSX2:2:1346:23909:9267/1	60	-
chr11	46536014	46536015	A00758:226:HLWW7DSX2:1:1520:2365:25817/1	60	+
chr11	46540840	46540841	A00758:226:HLWW7DSX2:1:1664:16703:6214/1	60	-
chr11	46561779	46561780	A00758:226:HLWW7DSX2:1:2143:20952:20682/1	60	-
chr11	46562092	46562093	A00758:226:HLWW7DSX2:1:1173:29613:30921/1	60	+
chr11	46631120	46631121	A00758:226:HLWW7DSX2:3:1559:30861:20212/1	60	+
chr11	46635439	46635440	A00758:226:HLWW7DSX2:1:1240:15835:15828/1	60	+
chr11	46763048	46763049	A00758:226:HLWW7DSX2:1:1126:7455:10269/1	60	-
chr11	46777659	46777660	A00758:226:HLWW7DSX2:1:1569:15230:17503/1	60	-
chr11	46789127	46789128	A00758:226:HLWW7DSX2:3:1605:11098:16485	60	+
chr11	46796751	46796752	A00758:226:HLWW7DSX2:1:1203:24180:11209/1	60	-
chr11	46819735	46819736	A00758:226:HLWW7DSX2:1:1164:28348:22686	60	+
chr11	46836361	46836362	A00758:226:HLWW7DSX2:1:1273:32371:23672/1	60	+
chr11	46965434	46965435	A00758:226:HLWW7DSX2:1:2504:1877:4053	60	-
chr11	46990290	46990291	A00758:226:HLWW7DSX2:1:2545:26060:20165	60	+
chr11	47043105	47043106	A00758:226:HLWW7DSX2:1:2458:2745:32550	60	-
chr11	47476151	47476152	A00758:226:HLWW7DSX2:2:1205:22263:1344/1	60	-
chr11	47524547	47524548	A00758:226:HLWW7DSX2:1:1654:3812:2707/1	60	-
chr11	47539200	47539201	A00758:226:HLWW7DSX2:1:2117:3531:1658/1	60	-
chr11	47728028	47728029	A00758:226:HLWW7DSX2:1:1119:16351:31876/1	60	+
chr11	47730022	47730023	A00758:226:HLWW7DSX2:1:1412:9462:9799/1	60	+
chr11	48102748	48102749	A00758:226:HLWW7DSX2:1:1247:16604:35916/1	60	+
chr11	49194033	49194034	A00758:226:HLWW7DSX2:1:1345:29767:17440	60	+
chr11	55195871	55195872	A00758:226:HLWW7DSX2:1:1174:22688:10974	60	+
chr11	57703133	57703134	A00758:226:HLWW7DSX2:1:1677:7229:20525/1	60	-
chr11	57814828	57814829	A00758:226:HLWW7DSX2:1:1332:14226:5400/1	60	+
chr11	57999876	57999877	A00758:226:HLWW7DSX2:1:1203:3143:22905	60	-
chr11	58589857	58589858	A00758:226:HLWW7DSX2:1:1344:1325:1908/1	60	-
chr11	60501944	60501945	A00758:226:HLWW7DSX2:2:1350:22019:35149/1	60	+
chr11	61410813	61410814	A00758:226:HLWW7DSX2:1:1275:1443:10504/1	60	+
chr11	61423052	61423053	A00758:226:HLWW7DSX2:3:2157:14154:17832	60	-
chr11	61808918	61808919	A00758:226:HLWW7DSX2:3:1607:15004:27164	60	-
chr11	61817291	61817292	A00758:226:HLWW7DSX2:1:1308:6017:17112	60	+
chr11	61830072	61830073	A00758:226:HLWW7DSX2:1:1144:15971:9956/1	60	-
chr11	61849313	61849314	A00758:226:HLWW7DSX2:2:2243:6533:9799/1	60	+
chr11	61895083	61895084	A00758:226:HLWW7DSX2:4:2549:24135:22435/1	60	-
chr11	62339837	62339838	A00758:226:HLWW7DSX2:1:2271:12138:33567/1	60	+
chr11	62360717	62360718	A00758:226:HLWW7DSX2:2:1245:8974:3568/1	60	+
chr11	62563957	62563958	A00758:226:HLWW7DSX2:3:2572:2528:25880	60	-
chr11	62565886	62565887	A00758:226:HLWW7DSX2:3:1627:25744:25786/1	60	-
chr11	62579879	62579880	A00758:226:HLWW7DSX2:1:1578:21703:14622/1	60	+
chr11	62627945	62627946	A00758:226:HLWW7DSX2:1:1217:5584:30389	60	-
chr11	62637513	62637514	A00758:226:HLWW7DSX2:1:1146:24966:13636/1	60	+
chr11	62642300	62642301	A00758:226:HLWW7DSX2:1:1148:2293:7874/1	60	+
chr11	62645345	62645346	A00758:226:HLWW7DSX2:3:2278:3839:24612/1	60	+
chr11	62709849	62709850	A00758:226:HLWW7DSX2:1:1117:4381:2190/1	60	+
chr11	62710770	62710771	A00758:226:HLWW7DSX2:1:1351:11550:34021/1	60	+
chr11	62717680	62717681	A00758:226:HLWW7DSX2:4:1102:6994:27226	60	-
chr11	62721500	62721501	A00758:226:HLWW7DSX2:1:1167:25346:14669/1	60	-
chr11	62722221	62722222	A00758:226:HLWW7DSX2:1:1145:32949:18756/1	60	+
chr11	62724981	62724982	A00758:226:HLWW7DSX2:2:2439:23258:21919	60	+
chr11	62762774	62762775	A00758:226:HLWW7DSX2:1:1172:2889:9752/1	60	-
chr11	62810184	62810185	A00758:226:HLWW7DSX2:1:1340:19018:12571	60	+
chr11	62816067	62816068	A00758:226:HLWW7DSX2:2:2265:31521:36949/1	60	-
chr11	62816374	62816375	A00758:226:HLWW7DSX2:1:1313:30427:21684/1	60	+
chr11	62852247	62852248	A00758:226:HLWW7DSX2:1:1173:6397:30545/1	60	+
chr11	62864383	62864384	A00758:226:HLWW7DSX2:1:2511:17788:9095/1	60	-
chr11	62872194	62872195	A00758:226:HLWW7DSX2:3:1571:10429:3051	60	-
chr11	62875979	62875980	A00758:226:HLWW7DSX2:1:1509:12084:8891/1	60	-
chr11	63518411	63518412	A00758:226:HLWW7DSX2:1:1146:11776:29089/1	60	+
chr11	63548137	63548138	A00758:226:HLWW7DSX2:4:2678:32660:36104	60	-
chr11	63631821	63631822	A00758:226:HLWW7DSX2:2:2306:31774:25081/1	60	-
chr11	63632471	63632472	A00758:226:HLWW7DSX2:1:2565:15763:32268/1	60	+
chr11	63641521	63641522	A00758:226:HLWW7DSX2:1:1213:3378:31422/1	60	+
chr11	63642027	63642028	A00758:226:HLWW7DSX2:4:1424:15284:2472	60	-
chr11	63644700	63644701	A00758:226:HLWW7DSX2:3:1578:6126:19179/1	60	+
chr11	63646465	63646466	A00758:226:HLWW7DSX2:4:1147:30508:25144/1	60	+
chr11	63646657	63646658	A00758:226:HLWW7DSX2:2:1364:15284:17409	60	-
chr11	63647146	63647147	A00758:226:HLWW7DSX2:1:1316:19135:15029/1	60	-
chr11	63647705	63647706	A00758:226:HLWW7DSX2:2:1377:19271:9972/1	60	+
chr11	63659240	63659241	A00758:226:HLWW7DSX2:1:1115:17879:1235/1	60	-
chr11	63685587	63685588	A00758:226:HLWW7DSX2:2:1670:22408:21605/1	60	+
chr11	63690044	63690045	A00758:226:HLWW7DSX2:1:2274:16993:9283/1	60	+
chr11	63690055	63690056	A00758:226:HLWW7DSX2:1:1369:17598:3599/1	60	+
chr11	63693987	63693988	A00758:226:HLWW7DSX2:3:1416:2049:29309/1	60	-
chr11	63704538	63704539	A00758:226:HLWW7DSX2:1:1137:28872:15922/1	60	+
chr11	63706469	63706470	A00758:226:HLWW7DSX2:1:1572:25048:19570/1	60	+
chr11	63707269	63707270	A00758:226:HLWW7DSX2:1:2529:23773:36871/1	60	+
chr11	63713203	63713204	A00758:226:HLWW7DSX2:1:1434:30391:33270/1	60	-
chr11	63734372	63734373	A00758:226:HLWW7DSX2:1:1202:32533:12273	60	+
chr11	63751313	63751314	A00758:226:HLWW7DSX2:4:2140:19461:23265	60	-
chr11	63851414	63851415	A00758:226:HLWW7DSX2:2:1621:4463:10097/1	60	-
chr11	63852393	63852394	A00758:226:HLWW7DSX2:2:2452:20690:14685/1	60	+
chr11	63857423	63857424	A00758:226:HLWW7DSX2:2:2321:3992:24001	60	-
chr11	63860376	63860377	A00758:226:HLWW7DSX2:4:2251:1570:13448	60	-
chr11	63881094	63881095	A00758:226:HLWW7DSX2:1:1353:20898:17675/1	60	-
chr11	63949162	63949163	A00758:226:HLWW7DSX2:2:1360:2980:16047/1	60	+
chr11	64170161	64170162	A00758:226:HLWW7DSX2:1:1250:10601:9768/1	60	+
chr11	64197269	64197270	A00758:226:HLWW7DSX2:1:1133:26223:18474/1	60	+
chr11	64199598	64199599	A00758:226:HLWW7DSX2:4:2568:20609:15107/1	60	+
chr11	64200312	64200313	A00758:226:HLWW7DSX2:1:1161:3568:26616/1	60	-
chr11	64201314	64201315	A00758:226:HLWW7DSX2:1:2259:1940:24518/1	60	-
chr11	64257232	64257233	A00758:226:HLWW7DSX2:2:1462:4065:32017/1	60	+
chr11	64733639	64733640	A00758:226:HLWW7DSX2:4:1135:15600:28886	60	-
chr11	64767912	64767913	A00758:226:HLWW7DSX2:2:1409:12409:7200	60	+
chr11	64768436	64768437	A00758:226:HLWW7DSX2:4:1220:19642:33755	60	-
chr11	64769985	64769986	A00758:226:HLWW7DSX2:1:1671:30346:23077/1	60	-
chr11	64771317	64771318	A00758:226:HLWW7DSX2:3:1442:6343:15107	60	-
chr11	64772481	64772482	A00758:226:HLWW7DSX2:1:1506:14154:12101/1	60	-
chr11	64772652	64772653	A00758:226:HLWW7DSX2:3:2344:17490:24361	60	-
chr11	64772892	64772893	A00758:226:HLWW7DSX2:1:1210:13593:36119	60	-
chr11	64773327	64773328	A00758:226:HLWW7DSX2:1:1350:22878:13870/1	60	-
chr11	64773498	64773499	A00758:226:HLWW7DSX2:1:1123:13449:36683	60	+
chr11	64773816	64773817	A00758:226:HLWW7DSX2:1:1605:26512:6292/1	60	+
chr11	64773837	64773838	A00758:226:HLWW7DSX2:2:2324:29080:7607/1	60	-
chr11	64773859	64773860	A00758:226:HLWW7DSX2:1:1472:22137:27962/1	60	-
chr11	64773986	64773987	A00758:226:HLWW7DSX2:1:1533:13910:19006/1	60	-
chr11	64872403	64872404	A00758:226:HLWW7DSX2:1:1148:11225:23062	60	-
chr11	64873260	64873261	A00758:226:HLWW7DSX2:1:1118:3875:15530/1	60	+
chr11	65100327	65100328	A00758:226:HLWW7DSX2:1:1258:15772:11209/1	60	-
chr11	65104413	65104414	A00758:226:HLWW7DSX2:1:1255:31792:19852/1	60	+
chr11	65105885	65105886	A00758:226:HLWW7DSX2:2:1455:29930:1971/1	60	-
chr11	65191018	65191019	A00758:226:HLWW7DSX2:3:2576:1814:14559/1	60	+
chr11	65191924	65191925	A00758:226:HLWW7DSX2:1:2273:21911:32643/1	60	+
chr11	65192155	65192156	A00758:226:HLWW7DSX2:1:1334:24578:14873/1	60	+
chr11	65192248	65192249	A00758:226:HLWW7DSX2:1:1474:6696:17660/1	60	+
chr11	65194850	65194851	A00758:226:HLWW7DSX2:3:2456:9815:19053	60	-
chr11	65194898	65194899	A00758:226:HLWW7DSX2:1:1224:12834:27633/1	60	+
chr11	65266794	65266795	A00758:226:HLWW7DSX2:2:2355:25274:3803/1	60	+
chr11	65270305	65270306	A00758:226:HLWW7DSX2:1:2620:25265:8202/1	60	+
chr11	65272500	65272501	A00758:226:HLWW7DSX2:1:2439:12834:3615	60	-
chr11	65278225	65278226	A00758:226:HLWW7DSX2:1:1346:32886:23531/1	60	+
chr11	65279843	65279844	A00758:226:HLWW7DSX2:1:1158:31530:12101	60	+
chr11	65280080	65280081	A00758:226:HLWW7DSX2:3:2368:29432:7091/1	60	+
chr11	65281086	65281087	A00758:226:HLWW7DSX2:1:1248:15239:25128/1	60	+
chr11	65281883	65281884	A00758:226:HLWW7DSX2:1:2161:3549:29684/1	60	+
chr11	65281976	65281977	A00758:226:HLWW7DSX2:1:1278:9733:21699/1	60	+
chr11	65283460	65283461	A00758:226:HLWW7DSX2:4:2574:22688:26882/1	60	-
chr11	65285985	65285986	A00758:226:HLWW7DSX2:1:1347:26549:28745/1	60	+
chr11	65287467	65287468	A00758:226:HLWW7DSX2:1:1158:16577:21966/1	60	+
chr11	65305661	65305662	A00758:226:HLWW7DSX2:3:1406:32334:14152/1	60	-
chr11	65336886	65336887	A00758:226:HLWW7DSX2:1:1211:2121:18161	60	+
chr11	65342621	65342622	A00758:226:HLWW7DSX2:1:1155:9869:14231/1	60	+
chr11	65344448	65344449	A00758:226:HLWW7DSX2:1:1178:15962:30827/1	60	+
chr11	65348706	65348707	A00758:226:HLWW7DSX2:1:1214:25898:17597	60	+
chr11	65349237	65349238	A00758:226:HLWW7DSX2:4:1266:16966:4413/1	60	+
chr11	65425659	65425660	A00758:226:HLWW7DSX2:1:1633:15194:19789/1	60	-
chr11	65425836	65425837	A00758:226:HLWW7DSX2:1:1147:10276:3411/1	60	+
chr11	65428935	65428936	A00758:226:HLWW7DSX2:4:1170:14027:21496	60	-
chr11	65430818	65430819	A00758:226:HLWW7DSX2:1:1251:27380:31970	60	-
chr11	65431644	65431645	A00758:226:HLWW7DSX2:1:1255:12626:25426	60	+
chr11	65433292	65433293	A00758:226:HLWW7DSX2:1:2404:15031:19163/1	60	-
chr11	65435690	65435691	A00758:226:HLWW7DSX2:1:2115:29134:33473/1	60	+
chr11	65436569	65436570	A00758:226:HLWW7DSX2:1:2404:23222:29058/1	60	-
chr11	65436805	65436806	A00758:226:HLWW7DSX2:1:2128:11858:30921/1	60	-
chr11	65437280	65437281	A00758:226:HLWW7DSX2:1:1275:17942:26240/1	60	+
chr11	65437608	65437609	A00758:226:HLWW7DSX2:3:1411:2410:4163	60	+
chr11	65437831	65437832	A00758:226:HLWW7DSX2:1:2161:26521:8750	60	-
chr11	65437832	65437833	A00758:226:HLWW7DSX2:1:2217:9073:12195/1	60	-
chr11	65442150	65442151	A00758:226:HLWW7DSX2:1:1168:28501:14215/1	60	+
chr11	65495261	65495262	A00758:226:HLWW7DSX2:2:1343:27299:1235	60	+
chr11	65505877	65505878	A00758:226:HLWW7DSX2:1:1465:31304:28119/1	60	+
chr11	65532558	65532559	A00758:226:HLWW7DSX2:3:2331:6840:25614	60	+
chr11	65604225	65604226	A00758:226:HLWW7DSX2:3:2209:3857:12994/1	60	-
chr11	65610229	65610230	A00758:226:HLWW7DSX2:2:1564:8088:27179/1	60	-
chr11	65623024	65623025	A00758:226:HLWW7DSX2:1:1118:20961:1814/1	60	+
chr11	65624162	65624163	A00758:226:HLWW7DSX2:1:1166:25626:34475	60	+
chr11	65655578	65655579	A00758:226:HLWW7DSX2:3:1273:2157:3443	60	-
chr11	65658949	65658950	A00758:226:HLWW7DSX2:1:2359:18322:26710/1	60	+
chr11	65658951	65658952	A00758:226:HLWW7DSX2:4:1111:22055:9659/1	60	+
chr11	65775950	65775951	A00758:226:HLWW7DSX2:1:1125:5339:30185/1	60	-
chr11	65840452	65840453	A00758:226:HLWW7DSX2:2:2541:18240:29982	60	+
chr11	65866135	65866136	A00758:226:HLWW7DSX2:1:1115:21187:10723/1	60	-
chr11	65881215	65881216	A00758:226:HLWW7DSX2:1:1163:19795:16266	60	+
chr11	65923538	65923539	A00758:226:HLWW7DSX2:1:1461:11125:3286/1	60	-
chr11	65976104	65976105	A00758:226:HLWW7DSX2:3:1664:7907:24925/1	60	-
chr11	65990706	65990707	A00758:226:HLWW7DSX2:1:2175:1877:17769/1	60	-
chr11	65993842	65993843	A00758:226:HLWW7DSX2:1:1259:6316:27492/1	60	-
chr11	65996428	65996429	A00758:226:HLWW7DSX2:4:2565:20157:27226	60	-
chr11	66061843	66061844	A00758:226:HLWW7DSX2:1:1356:17526:18192/1	60	+
chr11	66062881	66062882	A00758:226:HLWW7DSX2:2:2622:32886:11819	60	+
chr11	66075828	66075829	A00758:226:HLWW7DSX2:1:1226:25744:10504/1	60	+
chr11	66087876	66087877	A00758:226:HLWW7DSX2:2:1161:12210:25113/1	60	+
chr11	66104061	66104062	A00758:226:HLWW7DSX2:1:2528:3097:1752/1	60	-
chr11	66113304	66113305	A00758:226:HLWW7DSX2:1:1474:13494:5447/1	60	-
chr11	66127064	66127065	A00758:226:HLWW7DSX2:1:1630:15899:2879	60	+
chr11	66131179	66131180	A00758:226:HLWW7DSX2:1:1314:9706:3646/1	60	-
chr11	66131623	66131624	A00758:226:HLWW7DSX2:1:1261:5213:11960/1	60	-
chr11	66137794	66137795	A00758:226:HLWW7DSX2:1:1316:3260:14747/1	60	-
chr11	66151029	66151030	A00758:226:HLWW7DSX2:1:1174:21838:20243/1	60	+
chr11	66151390	66151391	A00758:226:HLWW7DSX2:1:1219:15275:9471/1	60	+
chr11	66160053	66160054	A00758:226:HLWW7DSX2:1:1375:21911:9126/1	60	+
chr11	66165718	66165719	A00758:226:HLWW7DSX2:1:1166:13666:8406/1	60	-
chr11	66168373	66168374	A00758:226:HLWW7DSX2:1:1306:31584:10285	60	-
chr11	66170120	66170121	A00758:226:HLWW7DSX2:1:2106:22055:17487/1	60	-
chr11	66170156	66170157	A00758:226:HLWW7DSX2:2:1527:9408:11459/1	60	+
chr11	66172791	66172792	A00758:226:HLWW7DSX2:4:2171:1235:25739/1	60	+
chr11	66174401	66174402	A00758:226:HLWW7DSX2:3:2237:2953:27712/1	60	+
chr11	66186181	66186182	A00758:226:HLWW7DSX2:1:1109:28013:16219/1	60	+
chr11	66188754	66188755	A00758:226:HLWW7DSX2:1:2577:25997:11913/1	60	+
chr11	66192056	66192057	A00758:226:HLWW7DSX2:1:1124:1515:7623	60	+
chr11	66194924	66194925	A00758:226:HLWW7DSX2:3:2146:5918:1814	60	-
chr11	66201878	66201879	A00758:226:HLWW7DSX2:1:1252:20609:18333	60	+
chr11	66209021	66209022	A00758:226:HLWW7DSX2:2:1232:23556:4492/1	60	+
chr11	66345755	66345756	A00758:226:HLWW7DSX2:2:1203:22932:17503/1	60	-
chr11	66358791	66358792	A00758:226:HLWW7DSX2:1:1126:12192:20760/1	60	-
chr11	66509833	66509834	A00758:226:HLWW7DSX2:3:2573:1108:24361	60	-
chr11	66620779	66620780	A00758:226:HLWW7DSX2:1:1441:16025:23265/1	60	+
chr11	66623585	66623586	A00758:226:HLWW7DSX2:1:1102:6108:14325/1	60	-
chr11	66640885	66640886	A00758:226:HLWW7DSX2:1:2102:29586:27148/1	60	-
chr11	66641834	66641835	A00758:226:HLWW7DSX2:1:1176:28447:34287/1	60	+
chr11	66644584	66644585	A00758:226:HLWW7DSX2:1:1162:26404:21543/1	60	-
chr11	66645432	66645433	A00758:226:HLWW7DSX2:1:1347:11017:29590/1	60	-
chr11	66646247	66646248	A00758:226:HLWW7DSX2:2:2263:26024:31594	60	-
chr11	66648910	66648911	A00758:226:HLWW7DSX2:1:1646:27877:3803/1	60	-
chr11	66652349	66652350	A00758:226:HLWW7DSX2:4:1456:10773:17613	60	-
chr11	66662022	66662023	A00758:226:HLWW7DSX2:2:1270:25834:6026	60	-
chr11	66667072	66667073	A00758:226:HLWW7DSX2:1:1408:17626:33364/1	60	+
chr11	66669296	66669297	A00758:226:HLWW7DSX2:1:1108:5321:23547/1	60	+
chr11	66765575	66765576	A00758:226:HLWW7DSX2:1:1265:11369:30483/1	60	-
chr11	66773129	66773130	A00758:226:HLWW7DSX2:2:1405:6325:9126	60	-
chr11	66775709	66775710	A00758:226:HLWW7DSX2:1:1132:19153:26428/1	60	-
chr11	66784706	66784707	A00758:226:HLWW7DSX2:1:1575:20365:13589/1	60	+
chr11	66806789	66806790	A00758:226:HLWW7DSX2:1:1538:23502:23657/1	60	+
chr11	66810928	66810929	A00758:226:HLWW7DSX2:1:1154:7374:7216/1	60	-
chr11	66812905	66812906	A00758:226:HLWW7DSX2:1:1464:11433:13745	60	-
chr11	67093911	67093912	A00758:226:HLWW7DSX2:2:1572:5837:17487/1	60	-
chr11	67128441	67128442	A00758:226:HLWW7DSX2:1:2645:6280:4977/1	60	-
chr11	67129012	67129013	A00758:226:HLWW7DSX2:1:1174:14832:18662	60	-
chr11	67133104	67133105	A00758:226:HLWW7DSX2:2:2253:23375:31078	60	+
chr11	67137630	67137631	A00758:226:HLWW7DSX2:1:1144:31277:24032/1	60	+
chr11	67140814	67140815	A00758:226:HLWW7DSX2:1:1370:2003:25285/1	60	-
chr11	67149575	67149576	A00758:226:HLWW7DSX2:1:1203:20103:8876/1	60	-
chr11	67156137	67156138	A00758:226:HLWW7DSX2:1:1104:5050:10708/1	60	-
chr11	67159682	67159683	A00758:226:HLWW7DSX2:1:1337:30689:23578	60	-
chr11	67160454	67160455	A00758:226:HLWW7DSX2:1:1373:15799:14826/1	60	+
chr11	67160905	67160906	A00758:226:HLWW7DSX2:3:1431:2139:15906	60	+
chr11	67163617	67163618	A00758:226:HLWW7DSX2:1:1137:7383:29465/1	60	-
chr11	67165686	67165687	A00758:226:HLWW7DSX2:1:1260:18493:11725/1	60	-
chr11	67178701	67178702	A00758:226:HLWW7DSX2:2:1145:6551:29183/1	60	-
chr11	67183224	67183225	A00758:226:HLWW7DSX2:1:1274:27841:3991	60	-
chr11	67185051	67185052	A00758:226:HLWW7DSX2:4:1623:21034:31594/1	60	-
chr11	67192060	67192061	A00758:226:HLWW7DSX2:1:1255:1958:28401/1	60	-
chr11	67195941	67195942	A00758:226:HLWW7DSX2:1:2639:27136:22185/1	60	-
chr11	67196670	67196671	A00758:226:HLWW7DSX2:1:1419:27127:35509/1	60	+
chr11	67197060	67197061	A00758:226:HLWW7DSX2:1:2257:16523:31923/1	60	+
chr11	67200338	67200339	A00758:226:HLWW7DSX2:2:1110:3070:9940	60	-
chr11	67202443	67202444	A00758:226:HLWW7DSX2:1:1163:14669:1783/1	60	+
chr11	67205368	67205369	A00758:226:HLWW7DSX2:2:2304:17761:5635	60	-
chr11	67207210	67207211	A00758:226:HLWW7DSX2:1:1138:3640:18537/1	60	+
chr11	67212483	67212484	A00758:226:HLWW7DSX2:1:1242:13801:20948/1	60	-
chr11	67212933	67212934	A00758:226:HLWW7DSX2:1:1256:15194:3004/1	60	-
chr11	67213058	67213059	A00758:226:HLWW7DSX2:3:2322:30517:3302/1	60	-
chr11	67214879	67214880	A00758:226:HLWW7DSX2:1:1167:1307:13870/1	60	-
chr11	67222001	67222002	A00758:226:HLWW7DSX2:1:1272:31647:1908/1	60	-
chr11	67233060	67233061	A00758:226:HLWW7DSX2:1:2526:20763:21167/1	60	-
chr11	67234369	67234370	A00758:226:HLWW7DSX2:2:1621:3405:29058/1	60	-
chr11	67236587	67236588	A00758:226:HLWW7DSX2:4:2144:31331:27821/1	60	-
chr11	67238075	67238076	A00758:226:HLWW7DSX2:2:1677:30816:34569/1	60	-
chr11	67253300	67253301	A00758:226:HLWW7DSX2:1:1628:7039:7670/1	60	-
chr11	67274154	67274155	A00758:226:HLWW7DSX2:3:1366:29812:12038	60	+
chr11	67293451	67293452	A00758:226:HLWW7DSX2:2:2519:32479:26584/1	60	-
chr11	67294057	67294058	A00758:226:HLWW7DSX2:3:2503:21585:18302	60	-
chr11	67294770	67294771	A00758:226:HLWW7DSX2:1:2441:8775:18724/1	60	+
chr11	67294914	67294915	A00758:226:HLWW7DSX2:3:2316:4842:12038/1	60	+
chr11	67326765	67326766	A00758:226:HLWW7DSX2:3:2162:17779:36730/1	60	-
chr11	67394582	67394583	A00758:226:HLWW7DSX2:1:1316:24713:2988	60	+
chr11	67395097	67395098	A00758:226:HLWW7DSX2:1:1167:25861:35196/1	60	+
chr11	67395419	67395420	A00758:226:HLWW7DSX2:2:1663:30572:1266/1	60	-
chr11	67407971	67407972	A00758:226:HLWW7DSX2:1:1127:4779:28651	60	+
chr11	67408172	67408173	A00758:226:HLWW7DSX2:1:2632:27462:10755/1	60	-
chr11	67427334	67427335	A00758:226:HLWW7DSX2:1:1377:15320:33912/1	60	-
chr11	67431189	67431190	A00758:226:HLWW7DSX2:2:1578:2772:35133/1	60	-
chr11	67438182	67438183	A00758:226:HLWW7DSX2:1:1449:5321:30561/1	60	+
chr11	67503299	67503300	A00758:226:HLWW7DSX2:4:2373:12536:29872	60	-
chr11	67617772	67617773	A00758:226:HLWW7DSX2:2:1420:11288:21731/1	60	-
chr11	67796198	67796199	A00758:226:HLWW7DSX2:4:2328:18756:20165/1	60	-
chr11	68089233	68089234	A00758:226:HLWW7DSX2:1:1303:2230:5948/1	60	-
chr11	68091493	68091494	A00758:226:HLWW7DSX2:1:1459:22092:18082/1	60	+
chr11	68091622	68091623	A00758:226:HLWW7DSX2:1:1265:7581:17096/1	60	+
chr11	68092102	68092103	A00758:226:HLWW7DSX2:1:1530:8838:10379/1	60	+
chr11	68113971	68113972	A00758:226:HLWW7DSX2:2:2470:1136:3082	60	-
chr11	68173106	68173107	A00758:226:HLWW7DSX2:1:1414:21025:30984	60	+
chr11	68173487	68173488	A00758:226:HLWW7DSX2:1:1427:21875:13667/1	60	-
chr11	68173515	68173516	A00758:226:HLWW7DSX2:1:1665:22336:10551/1	60	-
chr11	68175887	68175888	A00758:226:HLWW7DSX2:2:1469:12852:4586/1	60	-
chr11	68178188	68178189	A00758:226:HLWW7DSX2:1:2118:7618:27305/1	60	+
chr11	68497807	68497808	A00758:226:HLWW7DSX2:1:1644:26946:4726/1	60	-
chr11	68499105	68499106	A00758:226:HLWW7DSX2:1:2504:32036:6402/1	60	+
chr11	68510414	68510415	A00758:226:HLWW7DSX2:1:1118:30192:10128	60	-
chr11	68518952	68518953	A00758:226:HLWW7DSX2:1:1349:18575:30123/1	60	+
chr11	68532424	68532425	A00758:226:HLWW7DSX2:1:1211:16758:30796/1	60	-
chr11	68532768	68532769	A00758:226:HLWW7DSX2:1:2615:6705:6965/1	60	+
chr11	68559049	68559050	A00758:226:HLWW7DSX2:2:1203:26865:18677/1	60	-
chr11	68561053	68561054	A00758:226:HLWW7DSX2:4:2643:11469:21637/1	60	+
chr11	68563886	68563887	A00758:226:HLWW7DSX2:2:1554:13331:29089/1	60	+
chr11	68571474	68571475	A00758:226:HLWW7DSX2:4:1638:18267:31782	60	-
chr11	68585546	68585547	A00758:226:HLWW7DSX2:3:1628:13232:12571	60	-
chr11	68598447	68598448	A00758:226:HLWW7DSX2:1:1272:21549:13667	60	-
chr11	70281185	70281186	A00758:226:HLWW7DSX2:1:2264:28076:4805/1	60	+
chr11	71446433	71446434	A00758:226:HLWW7DSX2:1:2611:9209:31093/1	60	+
chr11	71883949	71883950	A00758:226:HLWW7DSX2:1:1135:32398:28667	60	+
chr11	71956060	71956061	A00758:226:HLWW7DSX2:4:2243:20066:14638/1	60	-
chr11	72057737	72057738	A00758:226:HLWW7DSX2:3:1273:27380:24831	60	-
chr11	72060324	72060325	A00758:226:HLWW7DSX2:1:1146:32696:11365/1	60	-
chr11	72065905	72065906	A00758:226:HLWW7DSX2:4:2219:25861:22420/1	60	-
chr11	72065907	72065908	A00758:226:HLWW7DSX2:1:1334:1172:25034/1	60	-
chr11	72101775	72101776	A00758:226:HLWW7DSX2:1:1129:30689:27461/1	60	+
chr11	72352299	72352300	A00758:226:HLWW7DSX2:2:1127:9001:22310/1	60	-
chr11	72378619	72378620	A00758:226:HLWW7DSX2:1:1437:26521:20650/1	60	+
chr11	72396685	72396686	A00758:226:HLWW7DSX2:1:1217:24659:12101/1	60	+
chr11	72402163	72402164	A00758:226:HLWW7DSX2:4:1155:7500:1360	60	-
chr11	72402164	72402165	A00758:226:HLWW7DSX2:1:1453:24542:35415/1	60	-
chr11	72741302	72741303	A00758:226:HLWW7DSX2:4:1231:20265:25128/1	60	-
chr11	72844271	72844272	A00758:226:HLWW7DSX2:1:1624:31919:21699	60	+
chr11	72885156	72885157	A00758:226:HLWW7DSX2:1:2432:12924:10535/1	60	+
chr11	72891501	72891502	A00758:226:HLWW7DSX2:3:1342:4481:17143	60	+
chr11	72920999	72921000	A00758:226:HLWW7DSX2:3:2469:5086:28494	60	-
chr11	72935194	72935195	A00758:226:HLWW7DSX2:3:1265:21793:1063/1	60	-
chr11	72940873	72940874	A00758:226:HLWW7DSX2:4:2169:29225:11866	60	-
chr11	72979585	72979586	A00758:226:HLWW7DSX2:2:1227:23665:16611/1	60	+
chr11	72983808	72983809	A00758:226:HLWW7DSX2:1:2278:14968:17268	60	+
chr11	72986085	72986086	A00758:226:HLWW7DSX2:1:1144:19334:4131	60	-
chr11	72987345	72987346	A00758:226:HLWW7DSX2:1:1121:19994:21652/1	60	+
chr11	72987360	72987361	A00758:226:HLWW7DSX2:1:2240:29631:14043/1	60	+
chr11	73001424	73001425	A00758:226:HLWW7DSX2:1:2526:5014:5822/1	60	+
chr11	73011682	73011683	A00758:226:HLWW7DSX2:4:1571:16052:23750	60	-
chr11	73012466	73012467	A00758:226:HLWW7DSX2:4:2233:1904:14403/1	60	-
chr11	73018542	73018543	A00758:226:HLWW7DSX2:3:2238:19162:2675/1	60	+
chr11	73019310	73019311	A00758:226:HLWW7DSX2:1:1469:2112:28009/1	60	+
chr11	73019840	73019841	A00758:226:HLWW7DSX2:1:1543:3314:24674/1	60	+
chr11	73021079	73021080	A00758:226:HLWW7DSX2:1:1353:2293:33520/1	60	+
chr11	73032208	73032209	A00758:226:HLWW7DSX2:4:2635:21052:9361/1	60	-
chr11	73043396	73043397	A00758:226:HLWW7DSX2:3:2235:1389:20682	60	-
chr11	73047426	73047427	A00758:226:HLWW7DSX2:1:1122:29288:10379	60	-
chr11	73075236	73075237	A00758:226:HLWW7DSX2:1:1503:2275:9533/1	60	-
chr11	73081384	73081385	A00758:226:HLWW7DSX2:1:1112:24261:27414/1	60	+
chr11	73086945	73086946	A00758:226:HLWW7DSX2:4:2150:25265:7388/1	60	-
chr11	73103169	73103170	A00758:226:HLWW7DSX2:1:1361:26124:29669/1	60	+
chr11	73112066	73112067	A00758:226:HLWW7DSX2:1:1521:16577:24032/1	60	+
chr11	73112420	73112421	A00758:226:HLWW7DSX2:1:2314:16694:24768/1	60	+
chr11	73134545	73134546	A00758:226:HLWW7DSX2:1:2171:22752:10895/1	60	+
chr11	73137170	73137171	A00758:226:HLWW7DSX2:1:1340:13557:24784/1	60	-
chr11	73408928	73408929	A00758:226:HLWW7DSX2:1:1146:17616:10520/1	60	+
chr11	73518249	73518250	A00758:226:HLWW7DSX2:3:1531:16396:20275/1	60	-
chr11	73735101	73735102	A00758:226:HLWW7DSX2:3:1624:8829:20071/1	60	+
chr11	73793127	73793128	A00758:226:HLWW7DSX2:1:1126:24650:18975/1	60	+
chr11	73800398	73800399	A00758:226:HLWW7DSX2:1:1104:25102:36479/1	60	+
chr11	73802035	73802036	A00758:226:HLWW7DSX2:1:2446:3513:1752/1	60	+
chr11	73810101	73810102	A00758:226:HLWW7DSX2:1:2314:24867:10488/1	60	+
chr11	74144859	74144860	A00758:226:HLWW7DSX2:1:1275:8721:4038/1	60	-
chr11	74160033	74160034	A00758:226:HLWW7DSX2:1:1130:6027:16752/1	60	-
chr11	74185379	74185380	A00758:226:HLWW7DSX2:1:2435:21603:10222/1	60	+
chr11	74204789	74204790	A00758:226:HLWW7DSX2:1:1246:9516:10864	60	+
chr11	74228781	74228782	A00758:226:HLWW7DSX2:1:1373:4435:27586/1	60	+
chr11	74331245	74331246	A00758:226:HLWW7DSX2:1:1217:16984:16501/1	60	-
chr11	74412990	74412991	A00758:226:HLWW7DSX2:1:1135:32497:4351/1	60	+
chr11	74770826	74770827	A00758:226:HLWW7DSX2:1:1553:3025:35446	60	-
chr11	74770827	74770828	A00758:226:HLWW7DSX2:1:1223:24144:28244/1	60	-
chr11	74959006	74959007	A00758:226:HLWW7DSX2:4:1156:2311:6464	60	+
chr11	75890050	75890051	A00758:226:HLWW7DSX2:1:1156:18059:4773/1	60	-
chr11	76015421	76015422	A00758:226:HLWW7DSX2:1:1506:30861:17362/1	60	+
chr11	76027457	76027458	A00758:226:HLWW7DSX2:3:1657:23448:17049/1	60	-
chr11	76034541	76034542	A00758:226:HLWW7DSX2:1:1403:3893:30749/1	60	+
chr11	76449880	76449881	A00758:226:HLWW7DSX2:4:1442:17517:11130	60	-
chr11	76512203	76512204	A00758:226:HLWW7DSX2:1:1636:5837:35243/1	60	-
chr11	76778227	76778228	A00758:226:HLWW7DSX2:1:2372:15673:12759/1	60	+
chr11	77533268	77533269	A00758:226:HLWW7DSX2:1:1118:7021:24236/1	60	-
chr11	77632326	77632327	A00758:226:HLWW7DSX2:1:1504:20121:25692/1	60	+
chr11	77702572	77702573	A00758:226:HLWW7DSX2:2:1233:32235:26443/1	60	-
chr11	77741096	77741097	A00758:226:HLWW7DSX2:2:1103:28628:19319/1	60	-
chr11	77867327	77867328	A00758:226:HLWW7DSX2:1:2374:19524:9345/1	60	+
chr11	78258137	78258138	A00758:226:HLWW7DSX2:1:2320:30129:23296/1	60	-
chr11	78304004	78304005	A00758:226:HLWW7DSX2:1:1372:29351:2190/1	60	-
chr11	78325421	78325422	A00758:226:HLWW7DSX2:1:1165:24352:30264/1	60	+
chr11	78428367	78428368	A00758:226:HLWW7DSX2:3:2441:19633:7936	60	+
chr11	78479895	78479896	A00758:226:HLWW7DSX2:1:1375:10990:5431	60	+
chr11	78512370	78512371	A00758:226:HLWW7DSX2:2:1263:15320:24017/1	60	-
chr11	78520113	78520114	A00758:226:HLWW7DSX2:1:1365:27380:23766/1	60	+
chr11	78530123	78530124	A00758:226:HLWW7DSX2:2:1418:27299:7247/1	60	+
chr11	78575423	78575424	A00758:226:HLWW7DSX2:2:2446:6750:20290	60	+
chr11	81382440	81382441	A00758:226:HLWW7DSX2:1:1562:15944:34460/1	60	+
chr11	81588607	81588608	A00758:226:HLWW7DSX2:4:1410:14751:15953	60	-
chr11	83278709	83278710	A00758:226:HLWW7DSX2:1:1310:26973:29168/1	60	+
chr11	85653473	85653474	A00758:226:HLWW7DSX2:2:1153:6551:25238/1	60	+
chr11	85997331	85997332	A00758:226:HLWW7DSX2:1:1321:8196:22952/1	60	-
chr11	86266195	86266196	A00758:226:HLWW7DSX2:2:1243:26440:32753/1	60	+
chr11	87113167	87113168	A00758:226:HLWW7DSX2:1:1565:1588:34021/1	60	+
chr11	87127455	87127456	A00758:226:HLWW7DSX2:4:2317:20699:14231/1	60	-
chr11	87130957	87130958	A00758:226:HLWW7DSX2:1:1461:30409:7905/1	60	+
chr11	87181785	87181786	A00758:226:HLWW7DSX2:1:2106:18801:35117/1	60	-
chr11	87193691	87193692	A00758:226:HLWW7DSX2:1:1663:8576:4695/1	60	-
chr11	88271851	88271852	A00758:226:HLWW7DSX2:1:2375:6659:16282/1	60	+
chr11	90569157	90569158	A00758:226:HLWW7DSX2:2:2247:15356:18192/1	60	-
chr11	90816789	90816790	A00758:226:HLWW7DSX2:1:1304:8549:27226/1	60	+
chr11	90912491	90912492	A00758:226:HLWW7DSX2:1:1228:18756:2597/1	60	-
chr11	93153238	93153239	A00758:226:HLWW7DSX2:2:1522:9489:28855/1	60	-
chr11	93153240	93153241	A00758:226:HLWW7DSX2:1:1154:12599:26819/1	60	-
chr11	93755803	93755804	A00758:226:HLWW7DSX2:1:2549:15673:8876/1	60	+
chr11	95186996	95186997	A00758:226:HLWW7DSX2:1:2303:2275:9345/1	60	+
chr11	95773347	95773348	A00758:226:HLWW7DSX2:2:1456:25364:33395/1	60	+
chr11	95822426	95822427	A00758:226:HLWW7DSX2:4:1531:2953:26991/1	60	+
chr11	96159468	96159469	A00758:226:HLWW7DSX2:1:1277:16306:3709/1	60	+
chr11	96313029	96313030	A00758:226:HLWW7DSX2:1:1144:7527:14058/1	60	+
chr11	96377930	96377931	A00758:226:HLWW7DSX2:3:1670:7166:16971/1	60	-
chr11	96939730	96939731	A00758:226:HLWW7DSX2:1:1608:8043:20619	60	-
chr11	99698690	99698691	A00758:226:HLWW7DSX2:3:1370:28682:7075	60	-
chr11	99698692	99698693	A00758:226:HLWW7DSX2:1:2435:20446:11475/1	60	-
chr11	100738304	100738305	A00758:226:HLWW7DSX2:2:1663:23276:5760/1	60	-
chr11	102376189	102376190	A00758:226:HLWW7DSX2:1:1511:27688:36980/1	60	+
chr11	103277019	103277020	A00758:226:HLWW7DSX2:1:2209:31421:9533/1	60	-
chr11	103360908	103360909	A00758:226:HLWW7DSX2:1:2422:6397:13917/1	60	+
chr11	108333636	108333637	A00758:226:HLWW7DSX2:1:2225:22715:13182/1	60	-
chr11	108484583	108484584	A00758:226:HLWW7DSX2:2:2574:3332:15342/1	60	-
chr11	108753953	108753954	A00758:226:HLWW7DSX2:1:2430:15564:30639/1	60	+
chr11	108753955	108753956	A00758:226:HLWW7DSX2:1:1237:7798:25175	60	+
chr11	109105976	109105977	A00758:226:HLWW7DSX2:1:2172:28266:1376	60	-
chr11	110255381	110255382	A00758:226:HLWW7DSX2:2:2323:15619:10567/1	60	-
chr11	110276975	110276976	A00758:226:HLWW7DSX2:3:1175:10031:13761/1	60	-
chr11	113608788	113608789	A00758:226:HLWW7DSX2:4:2629:29604:14591/1	60	-
chr11	113808437	113808438	A00758:226:HLWW7DSX2:1:1109:6614:33332	60	-
[truncated: 8,467 more rows]
