# Supplementary material for: HIV-1 capsid stability enables inositol phosphate-independent infection of target cells and promotes integration into genes
Source: PLoS Pathog. 2023 Jun 2;19(6):e1011423. doi: 10.1371/journal.ppat.1011423 (PMC10266667; doi:10.1371/journal.ppat.1011423)
Supplement: S3 Data — (TAR.GZ) [file ppat.1011423.s014.tar.gz › IPPK_KO/CA_WT/Unique_hg38_integration_sites/7399-GS-12.bed]

chr1	781783	781784	A01177:23:H2L2FDSX3:2:1624:27597:30185	60	+
chr1	784284	784285	A01177:23:H2L2FDSX3:1:1436:8956:23610/1	60	-
chr1	791878	791879	A01177:23:H2L2FDSX3:1:1225:29423:12179/1	60	-
chr1	803486	803487	A01177:23:H2L2FDSX3:1:1506:10574:14888/1	60	+
chr1	803616	803617	A01177:23:H2L2FDSX3:2:2633:32931:31093/1	60	+
chr1	810507	810508	A01177:23:H2L2FDSX3:1:2127:28519:26303/1	60	+
chr1	811670	811671	A01177:23:H2L2FDSX3:2:1474:26431:28761	60	+
chr1	814401	814402	A01177:23:H2L2FDSX3:1:1412:28917:26396/1	60	+
chr1	815532	815533	A01177:23:H2L2FDSX3:1:1262:19660:12743/1	60	+
chr1	832055	832056	A01177:23:H2L2FDSX3:2:1529:1868:24486/1	60	-
chr1	832727	832728	A01177:23:H2L2FDSX3:1:2215:10628:8500/1	60	-
chr1	835678	835679	A01177:23:H2L2FDSX3:1:1138:12662:18286/1	60	+
chr1	835680	835681	A01177:23:H2L2FDSX3:3:2436:28791:36229	60	+
chr1	848909	848910	A01177:23:H2L2FDSX3:4:2426:12301:14998/1	60	-
chr1	849217	849218	A01177:23:H2L2FDSX3:1:1627:6668:16016/1	60	+
chr1	852912	852913	A01177:23:H2L2FDSX3:3:1516:9263:32252/1	60	-
chr1	907790	907791	A01177:23:H2L2FDSX3:1:1115:25988:14998/1	60	+
chr1	944664	944665	A01177:23:H2L2FDSX3:2:1131:16170:30906	60	+
chr1	1097723	1097724	A01177:23:H2L2FDSX3:3:1666:28438:21402	60	-
chr1	1105708	1105709	A01177:23:H2L2FDSX3:1:1668:13431:31360/1	60	-
chr1	1252275	1252276	A01177:23:H2L2FDSX3:4:2343:30029:30170	60	-
chr1	1253300	1253301	A01177:23:H2L2FDSX3:1:1240:27561:8202/1	60	+
chr1	1256279	1256280	A01177:23:H2L2FDSX3:1:2159:14127:5603/1	60	-
chr1	1260527	1260528	A01177:23:H2L2FDSX3:1:1105:9968:30185/1	60	-
chr1	1262947	1262948	A01177:23:H2L2FDSX3:2:1221:30716:36839	60	+
chr1	1263969	1263970	A01177:23:H2L2FDSX3:1:1140:16062:5760/1	60	-
chr1	1264562	1264563	A01177:23:H2L2FDSX3:1:1272:12762:3928/1	60	-
chr1	1264884	1264885	A01177:23:H2L2FDSX3:2:2176:5701:16063/1	60	+
chr1	1265726	1265727	A01177:23:H2L2FDSX3:3:1414:11505:12524/1	60	-
chr1	1265889	1265890	A01177:23:H2L2FDSX3:3:2238:25473:12571	60	-
chr1	1271483	1271484	A01177:23:H2L2FDSX3:1:1369:19777:12132/1	60	+
chr1	1271605	1271606	A01177:23:H2L2FDSX3:3:2569:16758:14450	60	-
chr1	1279583	1279584	A01177:23:H2L2FDSX3:1:1168:30427:18521/1	60	+
chr1	1310404	1310405	A01177:23:H2L2FDSX3:2:1638:26286:26318/1	60	-
chr1	1315453	1315454	A01177:23:H2L2FDSX3:1:1216:10673:26303/1	60	+
chr1	1316849	1316850	A01177:23:H2L2FDSX3:1:2366:32081:31751/1	60	-
chr1	1317180	1317181	A01177:23:H2L2FDSX3:1:1163:29758:13228/1	60	-
chr1	1318077	1318078	A01177:23:H2L2FDSX3:1:2565:25319:30217	60	-
chr1	1318444	1318445	A01177:23:H2L2FDSX3:1:1215:7139:12978/1	60	-
chr1	1319108	1319109	A01177:23:H2L2FDSX3:2:2413:32759:34303/1	60	-
chr1	1319411	1319412	A01177:23:H2L2FDSX3:1:1406:16947:18349	60	-
chr1	1322684	1322685	A01177:23:H2L2FDSX3:2:1137:22824:28025	60	+
chr1	1339536	1339537	A01177:23:H2L2FDSX3:2:1637:29884:19304	60	-
chr1	1373598	1373599	A01177:23:H2L2FDSX3:2:1108:28320:5165	60	+
chr1	1379589	1379590	A01177:23:H2L2FDSX3:3:1160:23294:5384/1	60	-
chr1	1379590	1379591	A01177:23:H2L2FDSX3:1:1253:8070:19539/1	60	-
chr1	1389781	1389782	A01177:23:H2L2FDSX3:1:2567:28049:11678	60	+
chr1	1390995	1390996	A01177:23:H2L2FDSX3:1:1270:10592:18270/1	60	+
chr1	1391295	1391296	A01177:23:H2L2FDSX3:1:2524:25753:9267	60	-
chr1	1391299	1391300	A01177:23:H2L2FDSX3:1:1449:21079:33144/1	60	-
chr1	1391827	1391828	A01177:23:H2L2FDSX3:1:1429:8015:31782/1	60	-
chr1	1392031	1392032	A01177:23:H2L2FDSX3:2:1370:18674:6684	60	+
chr1	1392055	1392056	A01177:23:H2L2FDSX3:1:2309:9887:9283/1	60	+
chr1	1392203	1392204	A01177:23:H2L2FDSX3:1:1519:23972:22654/1	60	+
chr1	1392398	1392399	A01177:23:H2L2FDSX3:2:1576:27642:27884/1	60	+
chr1	1393061	1393062	A01177:23:H2L2FDSX3:1:1243:30346:35665/1	60	-
chr1	1393147	1393148	A01177:23:H2L2FDSX3:4:2244:28393:31657	60	+
chr1	1393951	1393952	A01177:23:H2L2FDSX3:2:1103:26106:31391	60	-
chr1	1394016	1394017	A01177:23:H2L2FDSX3:1:2103:29930:11741/1	60	-
chr1	1395103	1395104	A01177:23:H2L2FDSX3:1:1442:5819:22748/1	60	+
chr1	1396524	1396525	A01177:23:H2L2FDSX3:2:2245:13874:13870	60	-
chr1	1397682	1397683	A01177:23:H2L2FDSX3:1:1230:26133:5791/1	60	+
chr1	1403047	1403048	A01177:23:H2L2FDSX3:1:1336:13467:9095	60	-
chr1	1493017	1493018	A01177:23:H2L2FDSX3:1:2661:27028:6151/1	60	-
chr1	1494105	1494106	A01177:23:H2L2FDSX3:2:1204:27615:35321	60	+
chr1	1527841	1527842	A01177:23:H2L2FDSX3:1:1204:24695:32863/1	60	+
chr1	1571544	1571545	A01177:23:H2L2FDSX3:1:1604:11116:30138/1	60	-
chr1	1645390	1645391	A01177:23:H2L2FDSX3:3:1670:31611:25019/1	60	-
chr1	1646433	1646434	A01177:23:H2L2FDSX3:1:1260:2600:15765/1	60	-
chr1	1647349	1647350	A01177:23:H2L2FDSX3:1:1131:2609:7044/1	60	+
chr1	1653661	1653662	A01177:23:H2L2FDSX3:1:1359:22589:17503/1	60	-
chr1	1654395	1654396	A01177:23:H2L2FDSX3:3:2546:8260:24690/1	60	-
chr1	1654407	1654408	A01177:23:H2L2FDSX3:4:2107:18629:25614/1	60	-
chr1	1655784	1655785	A01177:23:H2L2FDSX3:1:1461:2799:34272/1	60	-
chr1	1670737	1670738	A01177:23:H2L2FDSX3:1:1232:1108:1251/1	60	+
chr1	1684308	1684309	A01177:23:H2L2FDSX3:1:1310:24415:16157/1	60	+
chr1	1687547	1687548	A01177:23:H2L2FDSX3:1:2461:20383:18881	60	+
chr1	1714443	1714444	A01177:23:H2L2FDSX3:3:2146:32470:14481/1	60	-
chr1	1733728	1733729	A01177:23:H2L2FDSX3:2:2549:1561:35947/1	60	+
chr1	1766564	1766565	A01177:23:H2L2FDSX3:2:2138:29776:4679/1	60	-
chr1	1767343	1767344	A01177:23:H2L2FDSX3:1:1142:30364:1219/1	60	-
chr1	1771511	1771512	A01177:23:H2L2FDSX3:2:1424:31819:21402	60	+
chr1	1773330	1773331	A01177:23:H2L2FDSX3:1:1276:5629:10614/1	60	+
chr1	1774417	1774418	A01177:23:H2L2FDSX3:2:2331:13684:3583/1	60	-
chr1	1800573	1800574	A01177:23:H2L2FDSX3:3:2136:29478:11960	60	-
chr1	1801840	1801841	A01177:23:H2L2FDSX3:1:1151:18439:5462/1	60	-
chr1	1808985	1808986	A01177:23:H2L2FDSX3:1:1348:22137:10081/1	60	-
chr1	1811637	1811638	A01177:23:H2L2FDSX3:1:1317:17146:36385/1	60	+
chr1	1813844	1813845	A01177:23:H2L2FDSX3:1:1576:18466:23766/1	60	-
chr1	1814630	1814631	A01177:23:H2L2FDSX3:1:1131:22580:16235/1	60	-
chr1	1816186	1816187	A01177:23:H2L2FDSX3:1:1332:25654:8782/1	60	-
chr1	1817466	1817467	A01177:23:H2L2FDSX3:1:1373:20094:4820	60	-
chr1	1819743	1819744	A01177:23:H2L2FDSX3:3:1155:28411:14591/1	60	+
chr1	1821119	1821120	A01177:23:H2L2FDSX3:2:2539:5150:20556/1	60	+
chr1	1821589	1821590	A01177:23:H2L2FDSX3:1:1149:3034:3583/1	60	+
chr1	1834916	1834917	A01177:23:H2L2FDSX3:1:1355:23086:16924/1	60	-
chr1	1856126	1856127	A01177:23:H2L2FDSX3:2:1128:27254:11428	60	+
chr1	1856460	1856461	A01177:23:H2L2FDSX3:1:2456:5981:30671/1	60	+
chr1	1858183	1858184	A01177:23:H2L2FDSX3:1:2177:10031:8876/1	60	+
chr1	2405990	2405991	A01177:23:H2L2FDSX3:1:2350:21423:17832/1	60	+
chr1	3622488	3622489	A01177:23:H2L2FDSX3:1:1240:1551:10254/1	60	+
chr1	3860239	3860240	A01177:23:H2L2FDSX3:3:2259:30508:15624/1	60	-
chr1	3880382	3880383	A01177:23:H2L2FDSX3:1:1326:24325:22388/1	60	-
chr1	6022390	6022391	A01177:23:H2L2FDSX3:1:1121:7410:17300/1	60	+
chr1	6186925	6186926	A01177:23:H2L2FDSX3:1:2673:7762:33505/1	60	-
chr1	6289732	6289733	A01177:23:H2L2FDSX3:1:1529:28917:30091/1	60	+
chr1	6781499	6781500	A01177:23:H2L2FDSX3:1:2462:25048:18537/1	60	-
chr1	6821420	6821421	A01177:23:H2L2FDSX3:4:1538:21504:5948/1	60	-
chr1	6824150	6824151	A01177:23:H2L2FDSX3:2:1151:24948:8249	60	+
chr1	6828885	6828886	A01177:23:H2L2FDSX3:1:1140:6126:7279/1	60	-
chr1	6844234	6844235	A01177:23:H2L2FDSX3:1:1124:15212:5729/1	60	-
chr1	7434605	7434606	A01177:23:H2L2FDSX3:1:1120:25057:22968/1	60	+
chr1	7774298	7774299	A01177:23:H2L2FDSX3:3:1104:9489:21997/1	60	-
chr1	8415658	8415659	A01177:23:H2L2FDSX3:1:1140:30897:27038/1	60	-
chr1	8498334	8498335	A01177:23:H2L2FDSX3:2:2209:20392:24909/1	60	+
chr1	8539016	8539017	A01177:23:H2L2FDSX3:1:1267:21169:35117/1	60	-
chr1	8580435	8580436	A01177:23:H2L2FDSX3:1:1522:28845:6856/1	60	+
chr1	8649268	8649269	A01177:23:H2L2FDSX3:1:1541:28655:24909/1	60	+
chr1	8668398	8668399	A01177:23:H2L2FDSX3:2:1159:30888:29716	60	+
chr1	8725060	8725061	A01177:23:H2L2FDSX3:1:1326:7970:17738/1	60	-
chr1	8772308	8772309	A01177:23:H2L2FDSX3:1:1110:29215:8343/1	60	-
chr1	9574235	9574236	A01177:23:H2L2FDSX3:1:1114:13150:19507/1	60	+
chr1	9576676	9576677	A01177:23:H2L2FDSX3:1:2537:25418:33896/1	60	+
chr1	9680639	9680640	A01177:23:H2L2FDSX3:1:1209:23782:22514/1	60	-
chr1	9714795	9714796	A01177:23:H2L2FDSX3:2:1165:27868:12273	60	-
chr1	9815145	9815146	A01177:23:H2L2FDSX3:4:1542:25437:23062	60	+
chr1	10071188	10071189	A01177:23:H2L2FDSX3:3:1605:32099:1908	60	-
chr1	10128007	10128008	A01177:23:H2L2FDSX3:1:1422:31891:18020/1	60	-
chr1	10130680	10130681	A01177:23:H2L2FDSX3:1:1162:26955:30358/1	60	+
chr1	10132842	10132843	A01177:23:H2L2FDSX3:2:1138:30779:9612	60	-
chr1	10149278	10149279	A01177:23:H2L2FDSX3:3:1334:11849:36104/1	60	-
chr1	10174841	10174842	A01177:23:H2L2FDSX3:2:1334:14244:28917	60	+
chr1	10255174	10255175	A01177:23:H2L2FDSX3:1:1142:9290:34929/1	60	+
chr1	10255176	10255177	A01177:23:H2L2FDSX3:1:2408:2754:3223/1	60	+
chr1	10287249	10287250	A01177:23:H2L2FDSX3:1:1219:18430:12211/1	60	-
chr1	10291072	10291073	A01177:23:H2L2FDSX3:3:2142:22544:10723/1	60	+
chr1	10297323	10297324	A01177:23:H2L2FDSX3:2:1164:31665:15280	60	-
chr1	10298830	10298831	A01177:23:H2L2FDSX3:1:1461:24334:16799/1	60	-
chr1	10304637	10304638	A01177:23:H2L2FDSX3:2:1241:8015:13808	60	-
chr1	10318644	10318645	A01177:23:H2L2FDSX3:1:2436:26015:4773	60	-
chr1	10324082	10324083	A01177:23:H2L2FDSX3:2:2548:2239:28040/1	60	+
chr1	10355657	10355658	A01177:23:H2L2FDSX3:1:2362:5593:10864/1	60	-
chr1	10402049	10402050	A01177:23:H2L2FDSX3:3:2635:3097:9799/1	60	+
chr1	10438540	10438541	A01177:23:H2L2FDSX3:3:2265:8223:24784/1	60	-
chr1	10522267	10522268	A01177:23:H2L2FDSX3:1:1239:26657:27618/1	60	+
chr1	10538464	10538465	A01177:23:H2L2FDSX3:1:1443:6343:12195/1	60	+
chr1	10584554	10584555	A01177:23:H2L2FDSX3:2:1650:29378:24283	60	-
chr1	11022689	11022690	A01177:23:H2L2FDSX3:1:1106:26892:20447/1	60	-
chr1	11088342	11088343	A01177:23:H2L2FDSX3:1:1529:9480:34695/1	60	+
chr1	11204711	11204712	A01177:23:H2L2FDSX3:1:2275:10990:20087/1	60	-
chr1	11224855	11224856	A01177:23:H2L2FDSX3:1:1264:20989:20275/1	60	+
chr1	11228092	11228093	A01177:23:H2L2FDSX3:1:1577:26386:19758/1	60	-
chr1	11236491	11236492	A01177:23:H2L2FDSX3:1:2166:11686:16250/1	60	-
chr1	11256735	11256736	A01177:23:H2L2FDSX3:1:1505:31159:13526/1	60	-
chr1	11551182	11551183	A01177:23:H2L2FDSX3:2:1359:11776:27993	60	+
chr1	11919317	11919318	A01177:23:H2L2FDSX3:1:1116:27724:32784/1	60	-
chr1	11982579	11982580	A01177:23:H2L2FDSX3:1:1113:7636:29653/1	60	-
chr1	12074906	12074907	A01177:23:H2L2FDSX3:1:1156:16731:16814/1	60	+
chr1	12074908	12074909	A01177:23:H2L2FDSX3:3:1431:25373:28369/1	60	+
chr1	12266837	12266838	A01177:23:H2L2FDSX3:3:2176:32072:31328/1	60	+
chr1	12299587	12299588	A01177:23:H2L2FDSX3:1:1160:11189:31454/1	60	+
chr1	12300683	12300684	A01177:23:H2L2FDSX3:4:1277:27823:22310	60	-
chr1	12330715	12330716	A01177:23:H2L2FDSX3:3:2326:23303:33677/1	60	+
chr1	12347975	12347976	A01177:23:H2L2FDSX3:1:1317:9715:8077/1	60	+
chr1	12348424	12348425	A01177:23:H2L2FDSX3:1:1240:23005:15468/1	60	-
chr1	12384892	12384893	A01177:23:H2L2FDSX3:3:1116:1850:27085/1	60	-
chr1	12415828	12415829	A01177:23:H2L2FDSX3:2:1217:27814:25551/1	60	-
chr1	12421775	12421776	A01177:23:H2L2FDSX3:1:1151:22968:27868/1	60	-
chr1	12425359	12425360	A01177:23:H2L2FDSX3:2:2119:15420:7592	60	-
chr1	12450021	12450022	A01177:23:H2L2FDSX3:1:2607:29713:28526	60	-
chr1	12489518	12489519	A01177:23:H2L2FDSX3:1:1208:14064:5588/1	60	+
chr1	12499680	12499681	A01177:23:H2L2FDSX3:1:1672:17101:10034/1	60	-
chr1	12499724	12499725	A01177:23:H2L2FDSX3:1:2119:12002:35931/1	60	+
chr1	13552197	13552198	A01177:23:H2L2FDSX3:2:1172:14172:13448	60	-
chr1	13554754	13554755	A01177:23:H2L2FDSX3:2:2420:4110:4946	60	-
chr1	13708225	13708226	A01177:23:H2L2FDSX3:2:1464:11415:2409	60	+
chr1	13709792	13709793	A01177:23:H2L2FDSX3:3:2272:20076:5353/1	60	-
chr1	13737617	13737618	A01177:23:H2L2FDSX3:2:1533:14082:18803	60	+
chr1	13772657	13772658	A01177:23:H2L2FDSX3:2:1462:18837:24909/1	60	-
chr1	13818098	13818099	A01177:23:H2L2FDSX3:1:1271:17707:1344/1	60	+
chr1	13912126	13912127	A01177:23:H2L2FDSX3:1:2357:30038:12430/1	60	+
chr1	15555006	15555007	A01177:23:H2L2FDSX3:1:1355:20971:1767	60	-
chr1	15656365	15656366	A01177:23:H2L2FDSX3:4:2231:1479:19366	60	-
chr1	15668592	15668593	A01177:23:H2L2FDSX3:1:2644:12653:2394/1	60	+
chr1	15697075	15697076	A01177:23:H2L2FDSX3:4:2415:14534:4961	60	+
chr1	15844246	15844247	A01177:23:H2L2FDSX3:1:1106:12228:32972/1	60	+
chr1	15852202	15852203	A01177:23:H2L2FDSX3:2:2450:2320:32315/1	60	+
chr1	15852219	15852220	A01177:23:H2L2FDSX3:2:2573:16143:6277/1	60	+
chr1	15870818	15870819	A01177:23:H2L2FDSX3:1:1137:24071:21543/1	60	-
chr1	15874168	15874169	A01177:23:H2L2FDSX3:2:2467:31620:20149	60	-
chr1	15887646	15887647	A01177:23:H2L2FDSX3:1:1155:15212:25958/1	60	+
chr1	15912915	15912916	A01177:23:H2L2FDSX3:1:2253:26621:3192/1	60	+
chr1	15927600	15927601	A01177:23:H2L2FDSX3:1:1224:4761:9204/1	60	+
chr1	16131311	16131312	A01177:23:H2L2FDSX3:4:1522:8576:6417	60	-
chr1	16262189	16262190	A01177:23:H2L2FDSX3:4:2534:29261:4194/1	60	-
chr1	16268428	16268429	A01177:23:H2L2FDSX3:1:1165:23565:21198/1	60	+
chr1	16292689	16292690	A01177:23:H2L2FDSX3:1:1344:18557:2378/1	60	+
chr1	16306629	16306630	A01177:23:H2L2FDSX3:1:2624:16278:26052/1	60	+
chr1	16468811	16468812	A01177:23:H2L2FDSX3:2:1176:29514:36855	60	-
chr1	16627532	16627533	A01177:23:H2L2FDSX3:1:2133:4833:26209/1	60	+
chr1	16635675	16635676	A01177:23:H2L2FDSX3:1:1157:3938:26256/1	60	+
chr1	17040194	17040195	A01177:23:H2L2FDSX3:1:1166:25274:25880/1	60	-
chr1	17444943	17444944	A01177:23:H2L2FDSX3:3:1361:18548:13322/1	60	-
chr1	19116378	19116379	A01177:23:H2L2FDSX3:1:1235:13458:20353/1	60	+
chr1	19130472	19130473	A01177:23:H2L2FDSX3:1:1159:8323:18818/1	60	+
chr1	19130548	19130549	A01177:23:H2L2FDSX3:1:1436:10926:10175/1	60	-
chr1	19138391	19138392	A01177:23:H2L2FDSX3:1:1327:25328:15702/1	60	+
chr1	19138452	19138453	A01177:23:H2L2FDSX3:1:1347:20446:33301/1	60	+
chr1	19161019	19161020	A01177:23:H2L2FDSX3:2:1138:17291:22827	60	+
chr1	19169202	19169203	A01177:23:H2L2FDSX3:4:2251:23610:20462	60	-
chr1	19175565	19175566	A01177:23:H2L2FDSX3:1:1305:22037:5901/1	60	+
chr1	19183423	19183424	A01177:23:H2L2FDSX3:1:1238:10465:9001/1	60	-
chr1	19184350	19184351	A01177:23:H2L2FDSX3:1:2160:18195:1282/1	60	-
chr1	19293713	19293714	A01177:23:H2L2FDSX3:1:1429:15121:20478/1	60	+
chr1	19321938	19321939	A01177:23:H2L2FDSX3:3:2325:20365:27492	60	+
chr1	19434531	19434532	A01177:23:H2L2FDSX3:1:1305:5927:27884/1	60	+
chr1	20073267	20073268	A01177:23:H2L2FDSX3:1:1603:2573:20259/1	60	-
chr1	20772381	20772382	A01177:23:H2L2FDSX3:1:1262:31250:6918/1	60	+
chr1	20776583	20776584	A01177:23:H2L2FDSX3:1:2259:9155:29121/1	60	-
chr1	20808384	20808385	A01177:23:H2L2FDSX3:2:2139:16188:8422/1	60	-
chr1	20840421	20840422	A01177:23:H2L2FDSX3:1:1141:3911:10770/1	60	+
chr1	20842243	20842244	A01177:23:H2L2FDSX3:1:2225:24885:28432/1	60	+
chr1	20846776	20846777	A01177:23:H2L2FDSX3:2:2462:27091:13495/1	60	-
chr1	20887906	20887907	A01177:23:H2L2FDSX3:2:1544:4435:10958/1	60	-
chr1	20895194	20895195	A01177:23:H2L2FDSX3:3:1131:3821:8234	60	-
chr1	20936693	20936694	A01177:23:H2L2FDSX3:1:2509:5403:24878/1	60	+
chr1	20973355	20973356	A01177:23:H2L2FDSX3:1:1178:31421:12821/1	60	+
chr1	20987052	20987053	A01177:23:H2L2FDSX3:1:1173:10031:34209/1	60	-
chr1	21008320	21008321	A01177:23:H2L2FDSX3:1:1613:22372:21762/1	60	-
chr1	21048789	21048790	A01177:23:H2L2FDSX3:1:1663:10339:37059/1	60	-
chr1	21052332	21052333	A01177:23:H2L2FDSX3:1:1247:5059:15013/1	60	+
chr1	21057684	21057685	A01177:23:H2L2FDSX3:1:1104:5846:15593/1	60	+
chr1	21057686	21057687	A01177:23:H2L2FDSX3:4:1453:9534:9518	60	+
chr1	21098798	21098799	A01177:23:H2L2FDSX3:1:1449:24957:7576/1	60	-
chr1	21124828	21124829	A01177:23:H2L2FDSX3:2:1143:14570:10911/1	60	-
chr1	21144902	21144903	A01177:23:H2L2FDSX3:1:1463:21558:14121/1	60	+
chr1	21232412	21232413	A01177:23:H2L2FDSX3:1:1207:27841:19335/1	60	+
chr1	21456614	21456615	A01177:23:H2L2FDSX3:3:2262:23493:6324/1	60	+
chr1	21698692	21698693	A01177:23:H2L2FDSX3:1:1518:29432:1360/1	60	-
chr1	21720522	21720523	A01177:23:H2L2FDSX3:1:1149:24017:18662/1	60	-
chr1	22391371	22391372	A01177:23:H2L2FDSX3:1:1352:16758:32330/1	60	-
chr1	23031655	23031656	A01177:23:H2L2FDSX3:1:1577:26946:25394/1	60	-
chr1	23033852	23033853	A01177:23:H2L2FDSX3:1:2430:5104:1125/1	60	-
chr1	23038677	23038678	A01177:23:H2L2FDSX3:2:2217:22742:31986	60	+
chr1	23040217	23040218	A01177:23:H2L2FDSX3:1:2137:1154:21277/1	60	-
chr1	23050179	23050180	A01177:23:H2L2FDSX3:1:1516:9344:24502/1	60	+
chr1	23059363	23059364	A01177:23:H2L2FDSX3:1:1422:6207:7889/1	60	+
chr1	23139520	23139521	A01177:23:H2L2FDSX3:1:1475:24044:2425/1	60	+
chr1	23153026	23153027	A01177:23:H2L2FDSX3:1:1416:24514:28823/1	60	+
chr1	23192384	23192385	A01177:23:H2L2FDSX3:1:1216:24876:30483/1	60	-
chr1	23301248	23301249	A01177:23:H2L2FDSX3:2:1343:27471:29559/1	60	+
chr1	23301249	23301250	A01177:23:H2L2FDSX3:1:1466:7111:18662	60	+
chr1	23301475	23301476	A01177:23:H2L2FDSX3:1:2410:20302:4899/1	60	+
chr1	23307399	23307400	A01177:23:H2L2FDSX3:2:1168:24234:36041/1	60	+
chr1	23307861	23307862	A01177:23:H2L2FDSX3:1:2449:8169:15170/1	60	+
chr1	23313032	23313033	A01177:23:H2L2FDSX3:1:1216:16116:34006/1	60	-
chr1	23321951	23321952	A01177:23:H2L2FDSX3:1:1619:18186:4867/1	60	-
chr1	23328013	23328014	A01177:23:H2L2FDSX3:1:1316:25364:24001/1	60	+
chr1	23338175	23338176	A01177:23:H2L2FDSX3:1:1262:27525:29465/1	60	+
chr1	23341165	23341166	A01177:23:H2L2FDSX3:1:1170:6831:28447/1	60	-
chr1	23694715	23694716	A01177:23:H2L2FDSX3:2:1418:27001:9831	60	-
chr1	23730776	23730777	A01177:23:H2L2FDSX3:1:1228:26539:14262/1	60	+
chr1	23754018	23754019	A01177:23:H2L2FDSX3:1:1375:32316:26991/1	60	-
chr1	23760805	23760806	A01177:23:H2L2FDSX3:1:1120:12798:32330/1	60	-
chr1	23969100	23969101	A01177:23:H2L2FDSX3:1:1307:23430:20118/1	60	-
chr1	23970215	23970216	A01177:23:H2L2FDSX3:1:1251:12156:36385/1	60	+
chr1	23976385	23976386	A01177:23:H2L2FDSX3:1:1178:14615:22013/1	60	-
chr1	24523958	24523959	A01177:23:H2L2FDSX3:3:1403:32425:11992/1	60	-
chr1	24530797	24530798	A01177:23:H2L2FDSX3:1:2531:23836:31845/1	60	+
chr1	24671095	24671096	A01177:23:H2L2FDSX3:1:1514:22010:4351/1	60	-
chr1	25243688	25243689	A01177:23:H2L2FDSX3:1:1544:27254:13777/1	60	-
chr1	25348509	25348510	A01177:23:H2L2FDSX3:3:2409:20889:22294	60	-
chr1	25355664	25355665	A01177:23:H2L2FDSX3:1:1365:27398:28494/1	60	-
chr1	25358817	25358818	A01177:23:H2L2FDSX3:1:1640:4463:34428/1	60	-
chr1	25438369	25438370	A01177:23:H2L2FDSX3:2:2221:3857:9580/1	60	+
chr1	25445776	25445777	A01177:23:H2L2FDSX3:2:2636:17354:22623/1	60	-
chr1	25447912	25447913	A01177:23:H2L2FDSX3:1:1152:31656:30170/1	60	+
chr1	25488533	25488534	A01177:23:H2L2FDSX3:1:1531:17815:29778/1	60	-
chr1	25739618	25739619	A01177:23:H2L2FDSX3:1:2270:29197:14231/1	60	+
chr1	25851498	25851499	A01177:23:H2L2FDSX3:1:2353:24849:24612/1	60	+
chr1	25853320	25853321	A01177:23:H2L2FDSX3:1:1318:8874:35211/1	60	-
chr1	25855572	25855573	A01177:23:H2L2FDSX3:1:1256:7798:21261/1	60	+
chr1	26118183	26118184	A01177:23:H2L2FDSX3:2:1155:23158:22780/1	60	-
chr1	26195644	26195645	A01177:23:H2L2FDSX3:4:2255:26883:17362/1	60	+
chr1	26240165	26240166	A01177:23:H2L2FDSX3:1:1158:9896:13213/1	60	+
chr1	26240429	26240430	A01177:23:H2L2FDSX3:1:1455:27850:18944/1	60	-
chr1	26247547	26247548	A01177:23:H2L2FDSX3:3:1534:15483:28808/1	60	-
chr1	26437544	26437545	A01177:23:H2L2FDSX3:1:1428:18964:20494/1	60	-
chr1	26454514	26454515	A01177:23:H2L2FDSX3:1:2224:13413:8375/1	60	+
chr1	26457819	26457820	A01177:23:H2L2FDSX3:1:2621:9299:20729/1	60	-
chr1	26461966	26461967	A01177:23:H2L2FDSX3:4:2212:1895:12414/1	60	-
chr1	26698529	26698530	A01177:23:H2L2FDSX3:1:1110:11270:4006/1	60	-
chr1	26700825	26700826	A01177:23:H2L2FDSX3:1:1132:10963:16814/1	60	+
chr1	26702248	26702249	A01177:23:H2L2FDSX3:1:1176:20781:29935/1	60	+
chr1	26706175	26706176	A01177:23:H2L2FDSX3:1:1146:15980:15421/1	60	+
chr1	26708379	26708380	A01177:23:H2L2FDSX3:1:2620:5068:35728	60	-
chr1	26714802	26714803	A01177:23:H2L2FDSX3:1:1444:9887:9972/1	60	-
chr1	26720202	26720203	A01177:23:H2L2FDSX3:3:1262:23827:28980/1	60	+
chr1	26735020	26735021	A01177:23:H2L2FDSX3:2:2557:2781:28416/1	60	+
chr1	26771926	26771927	A01177:23:H2L2FDSX3:1:1168:1913:12007/1	60	+
chr1	26784060	26784061	A01177:23:H2L2FDSX3:4:1201:24858:4523/1	60	+
chr1	26829139	26829140	A01177:23:H2L2FDSX3:2:1234:26765:26960	60	-
chr1	26893611	26893612	A01177:23:H2L2FDSX3:3:1211:18548:5306	60	+
chr1	27199444	27199445	A01177:23:H2L2FDSX3:1:1445:2672:14168/1	60	+
chr1	27423684	27423685	A01177:23:H2L2FDSX3:1:1466:28167:33176/1	60	+
chr1	27440616	27440617	A01177:23:H2L2FDSX3:1:1202:2501:5384/1	60	+
chr1	27454325	27454326	A01177:23:H2L2FDSX3:1:1171:21459:20932/1	60	+
chr1	27460071	27460072	A01177:23:H2L2FDSX3:2:1220:12798:3959	60	+
chr1	27464996	27464997	A01177:23:H2L2FDSX3:2:1574:2844:31657/1	60	+
chr1	27740625	27740626	A01177:23:H2L2FDSX3:1:1141:25111:18396/1	60	-
chr1	27784438	27784439	A01177:23:H2L2FDSX3:2:1129:27706:21386/1	60	-
chr1	27786652	27786653	A01177:23:H2L2FDSX3:1:2405:28022:10629/1	60	+
chr1	27786742	27786743	A01177:23:H2L2FDSX3:1:1119:24108:11428/1	60	+
chr1	27802194	27802195	A01177:23:H2L2FDSX3:1:1206:30897:8030/1	60	+
chr1	27805345	27805346	A01177:23:H2L2FDSX3:2:2335:14606:18646/1	60	-
chr1	27806434	27806435	A01177:23:H2L2FDSX3:2:1466:5358:16971/1	60	-
chr1	27819970	27819971	A01177:23:H2L2FDSX3:1:2237:11297:10034/1	60	+
chr1	27833784	27833785	A01177:23:H2L2FDSX3:2:1507:11831:36980/1	60	+
chr1	27908042	27908043	A01177:23:H2L2FDSX3:4:2432:18475:31735/1	60	-
chr1	28004590	28004591	A01177:23:H2L2FDSX3:2:2631:5285:13620/1	60	-
chr1	28010268	28010269	A01177:23:H2L2FDSX3:1:2248:27877:29074/1	60	+
chr1	28023499	28023500	A01177:23:H2L2FDSX3:4:1449:13431:5118/1	60	-
chr1	28044330	28044331	A01177:23:H2L2FDSX3:1:1116:28565:6527/1	60	+
chr1	28045301	28045302	A01177:23:H2L2FDSX3:1:1472:12264:31594/1	60	-
chr1	28047562	28047563	A01177:23:H2L2FDSX3:1:1241:10601:24267/1	60	+
chr1	28058460	28058461	A01177:23:H2L2FDSX3:1:1368:22227:19601/1	60	+
chr1	28068797	28068798	A01177:23:H2L2FDSX3:2:1658:4182:10144	60	+
chr1	28070183	28070184	A01177:23:H2L2FDSX3:1:1637:2284:29215/1	60	-
chr1	28075044	28075045	A01177:23:H2L2FDSX3:2:1203:17888:3474/1	60	-
chr1	28214689	28214690	A01177:23:H2L2FDSX3:1:2613:16134:4570/1	60	-
chr1	28416470	28416471	A01177:23:H2L2FDSX3:1:1413:25346:22654/1	60	-
chr1	28477274	28477275	A01177:23:H2L2FDSX3:1:1206:10411:25066/1	60	+
chr1	28489067	28489068	A01177:23:H2L2FDSX3:4:1641:15537:16470/1	60	+
chr1	28493974	28493975	A01177:23:H2L2FDSX3:4:2221:24270:12555	60	-
chr1	28560783	28560784	A01177:23:H2L2FDSX3:1:1251:5828:7106/1	60	-
chr1	28614016	28614017	A01177:23:H2L2FDSX3:2:2677:32063:30780	60	+
chr1	28704864	28704865	A01177:23:H2L2FDSX3:4:1172:13711:14528/1	60	-
chr1	28939527	28939528	A01177:23:H2L2FDSX3:1:1455:22923:9565/1	60	+
chr1	28962507	28962508	A01177:23:H2L2FDSX3:2:1262:3188:10520/1	60	-
chr1	28974427	28974428	A01177:23:H2L2FDSX3:1:1426:24957:4789/1	60	+
chr1	28983125	28983126	A01177:23:H2L2FDSX3:1:1145:26711:31657/1	60	+
chr1	29017682	29017683	A01177:23:H2L2FDSX3:1:2254:20003:16219/1	60	-
chr1	29019821	29019822	A01177:23:H2L2FDSX3:1:1232:10520:7279/1	60	+
chr1	29078857	29078858	A01177:23:H2L2FDSX3:1:1116:11143:33254/1	60	+
chr1	29084857	29084858	A01177:23:H2L2FDSX3:4:2160:19081:5040	60	+
chr1	30963333	30963334	A01177:23:H2L2FDSX3:1:1258:32931:13338/1	60	-
chr1	30991082	30991083	A01177:23:H2L2FDSX3:2:1552:14461:34835/1	60	+
chr1	30995333	30995334	A01177:23:H2L2FDSX3:2:1459:6894:3255	60	-
chr1	31281207	31281208	A01177:23:H2L2FDSX3:1:1631:16143:3302/1	60	+
chr1	31534391	31534392	A01177:23:H2L2FDSX3:1:2472:9010:19351/1	60	+
chr1	31828765	31828766	A01177:23:H2L2FDSX3:1:1158:29215:17738/1	60	-
chr1	31846359	31846360	A01177:23:H2L2FDSX3:2:1268:27561:7576	60	-
chr1	31909291	31909292	A01177:23:H2L2FDSX3:1:1141:8892:5243/1	60	-
chr1	31917603	31917604	A01177:23:H2L2FDSX3:1:2122:23258:15436/1	60	-
chr1	31917974	31917975	A01177:23:H2L2FDSX3:2:1649:23149:8766	60	+
chr1	31921063	31921064	A01177:23:H2L2FDSX3:4:1361:8395:8015/1	60	-
chr1	31921397	31921398	A01177:23:H2L2FDSX3:1:1477:25780:4679/1	60	+
chr1	31925244	31925245	A01177:23:H2L2FDSX3:1:1277:19334:24236/1	60	+
chr1	31926739	31926740	A01177:23:H2L2FDSX3:1:2126:25644:34695/1	60	-
chr1	31926850	31926851	A01177:23:H2L2FDSX3:2:1210:23321:33426	60	+
chr1	31930589	31930590	A01177:23:H2L2FDSX3:1:1239:7446:18771/1	60	-
chr1	31936996	31936997	A01177:23:H2L2FDSX3:1:1660:26115:24455/1	60	-
chr1	32039794	32039795	A01177:23:H2L2FDSX3:1:1206:14832:33066/1	60	+
chr1	32045935	32045936	A01177:23:H2L2FDSX3:2:2148:14742:9298	60	+
chr1	32183891	32183892	A01177:23:H2L2FDSX3:1:2339:16884:10441/1	60	+
chr1	32213277	32213278	A01177:23:H2L2FDSX3:1:1441:7545:27743/1	60	-
chr1	32218347	32218348	A01177:23:H2L2FDSX3:1:2642:3983:23578/1	60	+
chr1	32304282	32304283	A01177:23:H2L2FDSX3:2:1140:3061:8265	60	+
chr1	32599327	32599328	A01177:23:H2L2FDSX3:1:1412:27977:9236/1	60	+
chr1	32634823	32634824	A01177:23:H2L2FDSX3:1:1133:24551:9001/1	60	-
chr1	32659990	32659991	A01177:23:H2L2FDSX3:1:2161:1208:5368/1	60	-
chr1	32673564	32673565	A01177:23:H2L2FDSX3:1:1157:29324:10598/1	60	+
chr1	32829751	32829752	A01177:23:H2L2FDSX3:4:1163:16848:16110/1	60	-
chr1	32833274	32833275	A01177:23:H2L2FDSX3:3:1236:26241:30248	60	+
chr1	32849948	32849949	A01177:23:H2L2FDSX3:1:2459:8214:26115/1	60	+
chr1	33007753	33007754	A01177:23:H2L2FDSX3:1:1162:5565:34804/1	60	+
chr1	33019850	33019851	A01177:23:H2L2FDSX3:1:2315:15121:8296/1	60	-
chr1	33485965	33485966	A01177:23:H2L2FDSX3:1:1247:17770:6778/1	60	+
chr1	33562632	33562633	A01177:23:H2L2FDSX3:1:1311:24460:34397/1	60	-
chr1	33646551	33646552	A01177:23:H2L2FDSX3:1:1268:28456:4147/1	60	+
chr1	34662213	34662214	A01177:23:H2L2FDSX3:1:1334:28583:11913	60	-
chr1	35015117	35015118	A01177:23:H2L2FDSX3:1:1447:5177:7326/1	60	+
chr1	35113981	35113982	A01177:23:H2L2FDSX3:1:1166:30454:11522/1	60	+
chr1	35308775	35308776	A01177:23:H2L2FDSX3:1:1105:13792:23531/1	60	-
chr1	35332443	35332444	A01177:23:H2L2FDSX3:1:1512:23755:32205	60	-
chr1	35347041	35347042	A01177:23:H2L2FDSX3:3:2261:29930:10927	60	+
chr1	35352666	35352667	A01177:23:H2L2FDSX3:4:2454:3043:18474	60	-
chr1	35353808	35353809	A01177:23:H2L2FDSX3:1:2424:24370:22811/1	60	-
chr1	35355478	35355479	A01177:23:H2L2FDSX3:1:2148:9362:30859/1	60	-
chr1	35358271	35358272	A01177:23:H2L2FDSX3:1:2541:6650:36902	60	-
chr1	35366124	35366125	A01177:23:H2L2FDSX3:2:1162:12952:1501/1	60	+
chr1	35368405	35368406	A01177:23:H2L2FDSX3:3:1407:32732:16250/1	60	-
chr1	35369913	35369914	A01177:23:H2L2FDSX3:1:2258:5186:26412/1	60	-
chr1	35388752	35388753	A01177:23:H2L2FDSX3:1:1113:2682:26177/1	60	+
chr1	35393034	35393035	A01177:23:H2L2FDSX3:3:1232:25816:35900/1	60	-
chr1	35395824	35395825	A01177:23:H2L2FDSX3:3:1278:19063:20102/1	60	-
chr1	35397181	35397182	A01177:23:H2L2FDSX3:3:1644:9353:26584/1	60	-
chr1	35401445	35401446	A01177:23:H2L2FDSX3:1:2230:22824:19194/1	60	-
chr1	35401890	35401891	A01177:23:H2L2FDSX3:2:2138:5629:27649	60	-
chr1	35407000	35407001	A01177:23:H2L2FDSX3:1:1163:7952:15389/1	60	-
chr1	35407667	35407668	A01177:23:H2L2FDSX3:2:1132:5023:22247/1	60	-
chr1	35421462	35421463	A01177:23:H2L2FDSX3:1:1135:5575:10363/1	60	-
chr1	35473666	35473667	A01177:23:H2L2FDSX3:2:2237:16432:14199	60	-
chr1	35543154	35543155	A01177:23:H2L2FDSX3:1:1302:19126:26600/1	60	-
chr1	35605847	35605848	A01177:23:H2L2FDSX3:1:1117:8513:27759/1	60	-
chr1	35721634	35721635	A01177:23:H2L2FDSX3:2:2461:20130:36605/1	60	+
chr1	35751171	35751172	A01177:23:H2L2FDSX3:1:1552:20482:13886	60	+
chr1	35820057	35820058	A01177:23:H2L2FDSX3:2:1324:16233:5306	60	-
chr1	35974568	35974569	A01177:23:H2L2FDSX3:1:1346:32072:22498/1	60	-
chr1	35976668	35976669	A01177:23:H2L2FDSX3:2:1529:19244:19727/1	60	+
chr1	36007526	36007527	A01177:23:H2L2FDSX3:1:2669:9824:25457/1	60	-
chr1	36231383	36231384	A01177:23:H2L2FDSX3:1:1164:13792:31485/1	60	-
chr1	36233995	36233996	A01177:23:H2L2FDSX3:2:1116:6732:13432/1	60	-
chr1	36383701	36383702	A01177:23:H2L2FDSX3:1:2533:5692:25723/1	60	-
chr1	36392774	36392775	A01177:23:H2L2FDSX3:2:2413:25012:13964	60	+
chr1	36456186	36456187	A01177:23:H2L2FDSX3:1:1254:10140:19742/1	60	-
chr1	36743424	36743425	A01177:23:H2L2FDSX3:2:1567:14832:12493/1	60	-
chr1	36999946	36999947	A01177:23:H2L2FDSX3:2:1465:7256:21136	60	-
chr1	37496705	37496706	A01177:23:H2L2FDSX3:2:2260:8721:34162	60	-
chr1	37694893	37694894	A01177:23:H2L2FDSX3:2:2142:25518:36010	60	+
chr1	37819413	37819414	A01177:23:H2L2FDSX3:3:2678:17815:33223	60	-
chr1	37832036	37832037	A01177:23:H2L2FDSX3:1:2257:16631:19053/1	60	-
chr1	37882379	37882380	A01177:23:H2L2FDSX3:2:1114:15420:34209	60	+
chr1	37888953	37888954	A01177:23:H2L2FDSX3:2:1139:14073:22545	60	-
chr1	37913038	37913039	A01177:23:H2L2FDSX3:1:1418:1280:16360	60	-
chr1	37917359	37917360	A01177:23:H2L2FDSX3:3:1131:15772:36980/1	60	+
chr1	38529390	38529391	A01177:23:H2L2FDSX3:1:1114:3604:13714/1	60	+
chr1	38571685	38571686	A01177:23:H2L2FDSX3:1:1237:22272:29168/1	60	-
chr1	38919803	38919804	A01177:23:H2L2FDSX3:2:2518:12979:14826/1	60	-
chr1	39190274	39190275	A01177:23:H2L2FDSX3:2:1329:10041:7420/1	60	-
chr1	39199222	39199223	A01177:23:H2L2FDSX3:1:1313:13259:36761/1	60	+
chr1	39217019	39217020	A01177:23:H2L2FDSX3:1:1413:6813:36338/1	60	-
chr1	39226333	39226334	A01177:23:H2L2FDSX3:2:1631:15356:17284	60	-
chr1	39261450	39261451	A01177:23:H2L2FDSX3:1:1465:26585:26490/1	60	+
chr1	39338004	39338005	A01177:23:H2L2FDSX3:2:1267:7500:31172	60	+
chr1	39369933	39369934	A01177:23:H2L2FDSX3:1:1420:9851:28604/1	60	+
chr1	39372325	39372326	A01177:23:H2L2FDSX3:1:2209:3061:34131	60	-
chr1	39391530	39391531	A01177:23:H2L2FDSX3:1:1115:6551:34820	60	+
chr1	39403901	39403902	A01177:23:H2L2FDSX3:2:1370:20374:24189	60	-
chr1	39418902	39418903	A01177:23:H2L2FDSX3:1:2268:3296:4194/1	60	+
chr1	39427316	39427317	A01177:23:H2L2FDSX3:1:1326:3911:31344/1	60	+
chr1	39429378	39429379	A01177:23:H2L2FDSX3:2:2317:15700:23829	60	+
chr1	39431299	39431300	A01177:23:H2L2FDSX3:4:1637:3025:19789/1	60	+
chr1	39447161	39447162	A01177:23:H2L2FDSX3:2:1578:23936:13823	60	+
chr1	40049305	40049306	A01177:23:H2L2FDSX3:4:2447:1714:22373	60	-
chr1	40180545	40180546	A01177:23:H2L2FDSX3:2:1163:26404:4695/1	60	+
chr1	40194538	40194539	A01177:23:H2L2FDSX3:4:2353:21124:7670	60	-
chr1	40217682	40217683	A01177:23:H2L2FDSX3:1:1340:17336:34522/1	60	+
chr1	40233293	40233294	A01177:23:H2L2FDSX3:1:1509:3206:7200/1	60	+
chr1	40487419	40487420	A01177:23:H2L2FDSX3:4:2546:26115:36292/1	60	+
chr1	40733464	40733465	A01177:23:H2L2FDSX3:1:1278:28456:7717/1	60	-
chr1	40741858	40741859	A01177:23:H2L2FDSX3:1:2461:3233:17143/1	60	+
chr1	40748876	40748877	A01177:23:H2L2FDSX3:1:1263:22544:24345/1	60	+
chr1	40994930	40994931	A01177:23:H2L2FDSX3:1:1615:2718:23296/1	60	+
chr1	41142230	41142231	A01177:23:H2L2FDSX3:1:1129:20166:34475/1	60	-
chr1	41387778	41387779	A01177:23:H2L2FDSX3:1:1328:25509:21433/1	60	-
chr1	41799164	41799165	A01177:23:H2L2FDSX3:2:1513:23809:32800	60	-
chr1	42141292	42141293	A01177:23:H2L2FDSX3:1:2548:9127:13604/1	60	+
chr1	42192404	42192405	A01177:23:H2L2FDSX3:1:1122:26630:11851/1	60	-
chr1	42199229	42199230	A01177:23:H2L2FDSX3:1:1155:15112:25629/1	60	-
chr1	42202254	42202255	A01177:23:H2L2FDSX3:4:2110:28284:34413	60	-
chr1	42225036	42225037	A01177:23:H2L2FDSX3:2:1227:32588:13150	60	-
chr1	42228221	42228222	A01177:23:H2L2FDSX3:3:2333:14344:4225/1	60	+
chr1	42263610	42263611	A01177:23:H2L2FDSX3:4:1540:26268:34585	60	+
chr1	42263847	42263848	A01177:23:H2L2FDSX3:1:1133:25229:34350/1	60	-
chr1	42269337	42269338	A01177:23:H2L2FDSX3:1:1156:26955:12508/1	60	-
chr1	42270570	42270571	A01177:23:H2L2FDSX3:1:2526:7355:23907/1	60	-
chr1	42287024	42287025	A01177:23:H2L2FDSX3:1:1232:6831:30639/1	60	+
chr1	42450174	42450175	A01177:23:H2L2FDSX3:1:1115:8703:29559/1	60	-
chr1	42581802	42581803	A01177:23:H2L2FDSX3:1:1132:20455:15499/1	60	-
chr1	42684679	42684680	A01177:23:H2L2FDSX3:1:1650:27941:14027/1	60	-
chr1	42689969	42689970	A01177:23:H2L2FDSX3:1:1250:32859:18349/1	60	+
chr1	42801291	42801292	A01177:23:H2L2FDSX3:2:1118:27814:8672	60	-
chr1	42811195	42811196	A01177:23:H2L2FDSX3:1:1142:26720:35180/1	60	+
chr1	42811196	42811197	A01177:23:H2L2FDSX3:4:2425:19190:16845/1	60	+
chr1	42841330	42841331	A01177:23:H2L2FDSX3:1:1116:5421:23312/1	60	+
chr1	42844066	42844067	A01177:23:H2L2FDSX3:2:1159:1072:16908	60	-
chr1	43361699	43361700	A01177:23:H2L2FDSX3:1:1407:17761:34194/1	60	+
chr1	43370974	43370975	A01177:23:H2L2FDSX3:4:2158:22688:33833/1	60	+
chr1	43381314	43381315	A01177:23:H2L2FDSX3:1:1132:13738:18176/1	60	+
chr1	43383349	43383350	A01177:23:H2L2FDSX3:1:1239:11677:14669/1	60	+
chr1	43383351	43383352	A01177:23:H2L2FDSX3:3:2316:29288:5713	60	+
chr1	43402428	43402429	A01177:23:H2L2FDSX3:3:2356:28592:30561	60	-
chr1	43403942	43403943	A01177:23:H2L2FDSX3:1:1362:10863:28980/1	60	-
chr1	43405575	43405576	A01177:23:H2L2FDSX3:1:1228:19316:34225/1	60	-
chr1	43406055	43406056	A01177:23:H2L2FDSX3:1:2423:10357:25285	60	-
chr1	43659944	43659945	A01177:23:H2L2FDSX3:1:1110:24921:13745/1	60	+
chr1	43677902	43677903	A01177:23:H2L2FDSX3:2:1125:20482:19335/1	60	-
chr1	43699894	43699895	A01177:23:H2L2FDSX3:1:1350:3848:7435	60	-
chr1	43701080	43701081	A01177:23:H2L2FDSX3:1:1619:28221:30921/1	60	-
chr1	43701693	43701694	A01177:23:H2L2FDSX3:1:1526:3125:8469	60	+
chr1	43734137	43734138	A01177:23:H2L2FDSX3:2:1168:26187:4695	60	-
chr1	43739162	43739163	A01177:23:H2L2FDSX3:2:1225:22788:5478	60	+
chr1	43749690	43749691	A01177:23:H2L2FDSX3:2:1252:28067:29340	60	+
chr1	43751855	43751856	A01177:23:H2L2FDSX3:1:1122:18738:18850/1	60	+
chr1	43753842	43753843	A01177:23:H2L2FDSX3:1:1261:17092:19507/1	60	+
chr1	43755275	43755276	A01177:23:H2L2FDSX3:1:1331:9344:11350/1	60	+
chr1	43791565	43791566	A01177:23:H2L2FDSX3:1:2142:6677:27023/1	60	+
chr1	43795881	43795882	A01177:23:H2L2FDSX3:1:1305:12762:27258/1	60	-
chr1	43798205	43798206	A01177:23:H2L2FDSX3:1:1610:15727:18959/1	60	+
chr1	43825635	43825636	A01177:23:H2L2FDSX3:1:1114:10818:32628/1	60	+
chr1	43825895	43825896	A01177:23:H2L2FDSX3:4:1629:3992:28009	60	-
chr1	43828902	43828903	A01177:23:H2L2FDSX3:2:1372:21404:13448/1	60	+
chr1	43849261	43849262	A01177:23:H2L2FDSX3:2:1502:25527:33833/1	60	+
chr1	43959342	43959343	A01177:23:H2L2FDSX3:1:1621:14633:18599/1	60	-
chr1	44157416	44157417	A01177:23:H2L2FDSX3:1:1335:17436:34601/1	60	+
chr1	44275776	44275777	A01177:23:H2L2FDSX3:2:1207:16297:23171/1	60	-
chr1	44291339	44291340	A01177:23:H2L2FDSX3:2:2275:7672:35571	60	-
chr1	44297731	44297732	A01177:23:H2L2FDSX3:1:1104:18692:3208/1	60	+
chr1	44560110	44560111	A01177:23:H2L2FDSX3:4:1442:12454:36996/1	60	+
chr1	44915848	44915849	A01177:23:H2L2FDSX3:4:2367:21386:36839/1	60	-
chr1	44926503	44926504	A01177:23:H2L2FDSX3:1:2210:16848:10379/1	60	-
chr1	44953999	44954000	A01177:23:H2L2FDSX3:1:2220:2636:31892/1	60	-
chr1	45416118	45416119	A01177:23:H2L2FDSX3:1:1159:12509:13416/1	60	+
chr1	45469146	45469147	A01177:23:H2L2FDSX3:3:1370:24758:8390	60	-
chr1	45598079	45598080	A01177:23:H2L2FDSX3:1:1350:11451:36793/1	60	+
chr1	45648154	45648155	A01177:23:H2L2FDSX3:1:1437:6415:15389/1	60	+
chr1	45708159	45708160	A01177:23:H2L2FDSX3:3:1508:22227:29089/1	60	-
chr1	45730555	45730556	A01177:23:H2L2FDSX3:1:1425:17526:22670/1	60	-
chr1	45771467	45771468	A01177:23:H2L2FDSX3:1:2116:11288:24330/1	60	-
chr1	45831676	45831677	A01177:23:H2L2FDSX3:2:2344:17092:20134	60	+
chr1	45834177	45834178	A01177:23:H2L2FDSX3:1:1203:32895:25895/1	60	-
chr1	45849347	45849348	A01177:23:H2L2FDSX3:1:2432:22516:5697/1	60	+
chr1	45855523	45855524	A01177:23:H2L2FDSX3:1:1137:31629:20823/1	60	-
chr1	45871600	45871601	A01177:23:H2L2FDSX3:2:1275:7401:21512/1	60	+
chr1	45887769	45887770	A01177:23:H2L2FDSX3:2:1638:22742:18897	60	-
chr1	45911483	45911484	A01177:23:H2L2FDSX3:2:2412:30942:28651	60	-
chr1	45991977	45991978	A01177:23:H2L2FDSX3:1:1209:29649:36965/1	60	-
chr1	46067179	46067180	A01177:23:H2L2FDSX3:1:1561:26503:28009/1	60	-
chr1	46071244	46071245	A01177:23:H2L2FDSX3:2:1466:28266:26209	60	-
chr1	46095989	46095990	A01177:23:H2L2FDSX3:1:2370:8730:7874/1	60	-
chr1	46125075	46125076	A01177:23:H2L2FDSX3:1:1523:26142:18114/1	60	+
chr1	46269277	46269278	A01177:23:H2L2FDSX3:1:1239:11243:29637/1	60	+
chr1	46316452	46316453	A01177:23:H2L2FDSX3:4:1367:20555:19899	60	+
chr1	46652623	46652624	A01177:23:H2L2FDSX3:1:1128:15492:9721/1	60	-
chr1	47300829	47300830	A01177:23:H2L2FDSX3:3:1511:32796:27539/1	60	-
chr1	47321291	47321292	A01177:23:H2L2FDSX3:1:2466:4173:32831/1	60	+
chr1	50543336	50543337	A01177:23:H2L2FDSX3:1:2357:20862:31046/1	60	+
chr1	50580232	50580233	A01177:23:H2L2FDSX3:2:2333:20383:22013/1	60	+
chr1	50677645	50677646	A01177:23:H2L2FDSX3:1:1436:8585:11788/1	60	-
chr1	50707729	50707730	A01177:23:H2L2FDSX3:1:1420:29695:29089/1	60	+
chr1	50852364	50852365	A01177:23:H2L2FDSX3:2:1630:2266:20948/1	60	+
chr1	51487071	51487072	A01177:23:H2L2FDSX3:1:1211:4996:1188/1	60	+
chr1	51695023	51695024	A01177:23:H2L2FDSX3:1:1567:32226:36949/1	60	+
chr1	51739574	51739575	A01177:23:H2L2FDSX3:1:1536:18394:12493/1	60	+
chr1	51757866	51757867	A01177:23:H2L2FDSX3:1:1155:8486:23923/1	60	+
chr1	51757868	51757869	A01177:23:H2L2FDSX3:1:1546:8910:18803	60	+
chr1	51822270	51822271	A01177:23:H2L2FDSX3:2:1263:25654:17112	60	-
chr1	51825180	51825181	A01177:23:H2L2FDSX3:1:2339:2166:24314/1	60	+
chr1	52098084	52098085	A01177:23:H2L2FDSX3:2:1132:14751:5118	60	+
chr1	52232170	52232171	A01177:23:H2L2FDSX3:1:1411:5358:34882/1	60	-
chr1	52265637	52265638	A01177:23:H2L2FDSX3:1:1333:18114:15076/1	60	-
chr1	52267874	52267875	A01177:23:H2L2FDSX3:2:1149:25744:1705	60	-
chr1	52276005	52276006	A01177:23:H2L2FDSX3:2:2242:7301:32581	60	-
chr1	52323252	52323253	A01177:23:H2L2FDSX3:1:2352:8178:11365/1	60	+
chr1	52370101	52370102	A01177:23:H2L2FDSX3:1:1420:21829:23484/1	60	-
chr1	52419888	52419889	A01177:23:H2L2FDSX3:1:2251:1750:6652/1	60	+
chr1	52464003	52464004	A01177:23:H2L2FDSX3:1:2336:19343:33395/1	60	-
chr1	52465333	52465334	A01177:23:H2L2FDSX3:1:1129:5791:26772/1	60	-
chr1	52472878	52472879	A01177:23:H2L2FDSX3:1:1356:8006:18239/1	60	-
chr1	52492073	52492074	A01177:23:H2L2FDSX3:1:1544:2003:17832/1	60	+
chr1	52493942	52493943	A01177:23:H2L2FDSX3:3:2530:10809:26475	60	-
chr1	52495657	52495658	A01177:23:H2L2FDSX3:1:2361:26793:21778/1	60	+
chr1	53035172	53035173	A01177:23:H2L2FDSX3:1:1126:30861:4053/1	60	-
chr1	53037774	53037775	A01177:23:H2L2FDSX3:2:1551:16586:36354	60	+
chr1	53324856	53324857	A01177:23:H2L2FDSX3:1:2368:20392:10128	60	-
chr1	53335491	53335492	A01177:23:H2L2FDSX3:1:1266:6036:23437/1	60	+
chr1	53612278	53612279	A01177:23:H2L2FDSX3:3:2328:2474:6558/1	60	+
chr1	53767624	53767625	A01177:23:H2L2FDSX3:2:2363:7256:28588/1	60	+
chr1	53811093	53811094	A01177:23:H2L2FDSX3:1:1315:17689:1752/1	60	+
chr1	53815086	53815087	A01177:23:H2L2FDSX3:4:1518:14154:34616/1	60	-
chr1	53831425	53831426	A01177:23:H2L2FDSX3:3:2335:19253:25692	60	-
chr1	53873235	53873236	A01177:23:H2L2FDSX3:2:2441:10402:22451/1	60	-
chr1	53936833	53936834	A01177:23:H2L2FDSX3:2:1657:10764:19319/1	60	+
chr1	54063364	54063365	A01177:23:H2L2FDSX3:4:2278:18394:1595	60	-
chr1	54195654	54195655	A01177:23:H2L2FDSX3:1:1127:26630:10786/1	60	+
chr1	54614845	54614846	A01177:23:H2L2FDSX3:3:1214:15049:16783	60	+
chr1	55095509	55095510	A01177:23:H2L2FDSX3:1:2452:6849:31548/1	60	+
chr1	55132305	55132306	A01177:23:H2L2FDSX3:2:1121:17815:4601	60	+
chr1	55161425	55161426	A01177:23:H2L2FDSX3:1:1463:20428:9940/1	60	+
chr1	55192109	55192110	A01177:23:H2L2FDSX3:1:1230:10203:27555/1	60	+
chr1	57041364	57041365	A01177:23:H2L2FDSX3:1:1508:22616:31454/1	60	-
chr1	57123158	57123159	A01177:23:H2L2FDSX3:1:1308:5647:19883/1	60	+
chr1	57147678	57147679	A01177:23:H2L2FDSX3:1:1252:9290:33051/1	60	+
chr1	58765658	58765659	A01177:23:H2L2FDSX3:1:2159:32506:5838/1	60	+
chr1	59387333	59387334	A01177:23:H2L2FDSX3:2:1577:17192:14732	60	+
chr1	59470402	59470403	A01177:23:H2L2FDSX3:1:1323:30110:28494/1	60	-
chr1	61676286	61676287	A01177:23:H2L2FDSX3:1:1143:24632:24392/1	60	+
chr1	62259917	62259918	A01177:23:H2L2FDSX3:1:1211:11632:22795/1	60	+
chr1	62275947	62275948	A01177:23:H2L2FDSX3:1:1462:7627:23469/1	60	+
chr1	62277790	62277791	A01177:23:H2L2FDSX3:1:1158:8558:15687/1	60	+
chr1	62295072	62295073	A01177:23:H2L2FDSX3:1:1104:12310:12947/1	60	+
chr1	62299295	62299296	A01177:23:H2L2FDSX3:3:1662:27371:22936	60	+
chr1	62377752	62377753	A01177:23:H2L2FDSX3:1:1516:15573:33442/1	60	-
chr1	62409315	62409316	A01177:23:H2L2FDSX3:4:1644:10863:34303/1	60	-
chr1	62478273	62478274	A01177:23:H2L2FDSX3:1:1353:21730:1235/1	60	-
chr1	62510377	62510378	A01177:23:H2L2FDSX3:2:1248:31141:10175/1	60	+
chr1	62586869	62586870	A01177:23:H2L2FDSX3:1:1623:3794:36182/1	60	+
chr1	62593861	62593862	A01177:23:H2L2FDSX3:1:1221:14253:14058/1	60	-
chr1	62618972	62618973	A01177:23:H2L2FDSX3:2:2468:5891:27070	60	-
chr1	62799475	62799476	A01177:23:H2L2FDSX3:1:1524:27100:30890/1	60	-
chr1	62831463	62831464	A01177:23:H2L2FDSX3:3:1510:24144:6574	60	+
chr1	62837522	62837523	A01177:23:H2L2FDSX3:1:1177:5683:20917/1	60	+
chr1	63377188	63377189	A01177:23:H2L2FDSX3:1:1216:29649:36808/1	60	+
chr1	63419341	63419342	A01177:23:H2L2FDSX3:1:1244:29984:16908/1	60	-
chr1	63455338	63455339	A01177:23:H2L2FDSX3:1:1262:12870:25097/1	60	+
chr1	64960784	64960785	A01177:23:H2L2FDSX3:1:1263:24921:11804/1	60	-
chr1	65123057	65123058	A01177:23:H2L2FDSX3:2:1463:2745:2738	60	-
chr1	65306275	65306276	A01177:23:H2L2FDSX3:1:2167:31376:2691	60	-
chr1	66145938	66145939	A01177:23:H2L2FDSX3:1:1146:4327:21104/1	60	+
chr1	66715503	66715504	A01177:23:H2L2FDSX3:1:1657:9787:25645/1	60	+
chr1	66930270	66930271	A01177:23:H2L2FDSX3:2:1244:21739:21261	60	+
chr1	67016590	67016591	A01177:23:H2L2FDSX3:1:1345:5068:1470	60	-
chr1	67412542	67412543	A01177:23:H2L2FDSX3:1:2643:23954:4335/1	60	-
chr1	68301334	68301335	A01177:23:H2L2FDSX3:1:1245:22191:7701/1	60	+
chr1	69079925	69079926	A01177:23:H2L2FDSX3:2:1624:28022:4930	60	-
chr1	70251311	70251312	A01177:23:H2L2FDSX3:1:1426:2754:18129/1	60	+
chr1	70263075	70263076	A01177:23:H2L2FDSX3:1:1120:20735:23719/1	60	+
chr1	70304696	70304697	A01177:23:H2L2FDSX3:4:2523:14724:11992/1	60	-
chr1	71010259	71010260	A01177:23:H2L2FDSX3:1:1238:9688:7780/1	60	+
chr1	71071407	71071408	A01177:23:H2L2FDSX3:4:1110:16179:18834	60	-
chr1	71176670	71176671	A01177:23:H2L2FDSX3:1:2335:3423:35790/1	60	-
chr1	71887211	71887212	A01177:23:H2L2FDSX3:1:1303:16215:19617/1	60	+
chr1	72102154	72102155	A01177:23:H2L2FDSX3:3:1238:10673:8891	60	+
chr1	72223137	72223138	A01177:23:H2L2FDSX3:1:2473:15845:1846/1	60	-
chr1	72506638	72506639	A01177:23:H2L2FDSX3:1:1315:2347:35180/1	60	-
chr1	72519619	72519620	A01177:23:H2L2FDSX3:1:2471:9362:30796/1	60	+
chr1	72593240	72593241	A01177:23:H2L2FDSX3:2:2611:4381:34319	60	-
chr1	72630737	72630738	A01177:23:H2L2FDSX3:2:2317:20509:2127/1	60	-
chr1	72764598	72764599	A01177:23:H2L2FDSX3:3:1110:23556:5588	60	+
chr1	72806010	72806011	A01177:23:H2L2FDSX3:1:1251:15230:23766/1	60	+
chr1	72927917	72927918	A01177:23:H2L2FDSX3:1:1369:27163:13651/1	60	-
chr1	72975781	72975782	A01177:23:H2L2FDSX3:1:2270:13295:5259/1	60	+
chr1	73312995	73312996	A01177:23:H2L2FDSX3:1:1305:15067:31751/1	60	-
chr1	73436549	73436550	A01177:23:H2L2FDSX3:1:1359:26268:18615/1	60	+
chr1	73593529	73593530	A01177:23:H2L2FDSX3:1:1303:5529:4648/1	60	+
chr1	73877472	73877473	A01177:23:H2L2FDSX3:1:1146:27642:31767/1	60	-
chr1	73942838	73942839	A01177:23:H2L2FDSX3:1:1135:28763:33614/1	60	-
chr1	73968941	73968942	A01177:23:H2L2FDSX3:2:1422:24722:13933	60	-
chr1	74145509	74145510	A01177:23:H2L2FDSX3:3:1667:28393:20415/1	60	-
chr1	74264934	74264935	A01177:23:H2L2FDSX3:4:1152:29125:25817/1	60	-
chr1	74639850	74639851	A01177:23:H2L2FDSX3:1:1152:27398:28682/1	60	+
chr1	74751442	74751443	A01177:23:H2L2FDSX3:4:1436:4029:12477/1	60	-
chr1	74835482	74835483	A01177:23:H2L2FDSX3:2:1336:18647:17096/1	60	+
chr1	75320503	75320504	A01177:23:H2L2FDSX3:1:2254:31891:27414/1	60	-
chr1	75739140	75739141	A01177:23:H2L2FDSX3:1:1275:3839:18411/1	60	-
chr1	75817221	75817222	A01177:23:H2L2FDSX3:1:1428:1443:1485	60	-
chr1	77583346	77583347	A01177:23:H2L2FDSX3:1:1165:32018:7373/1	60	+
chr1	77738914	77738915	A01177:23:H2L2FDSX3:1:1672:25337:27179/1	60	+
chr1	78505213	78505214	A01177:23:H2L2FDSX3:1:1317:26838:26428	60	+
chr1	78635098	78635099	A01177:23:H2L2FDSX3:1:2102:26241:31250	60	+
chr1	79489077	79489078	A01177:23:H2L2FDSX3:2:1129:11496:19147	60	+
chr1	79489079	79489080	A01177:23:H2L2FDSX3:1:1545:2537:14340	60	+
chr1	80533815	80533816	A01177:23:H2L2FDSX3:1:2471:21404:22310/1	60	+
chr1	80891855	80891856	A01177:23:H2L2FDSX3:1:1227:6714:1814/1	60	-
chr1	81267254	81267255	A01177:23:H2L2FDSX3:1:1101:18276:3396/1	60	+
chr1	81962591	81962592	A01177:23:H2L2FDSX3:3:2438:6985:18818	60	-
chr1	83067141	83067142	A01177:23:H2L2FDSX3:1:1448:8269:23923/1	60	-
chr1	83226385	83226386	A01177:23:H2L2FDSX3:1:1359:18448:29653/1	60	+
chr1	83897481	83897482	A01177:23:H2L2FDSX3:1:2572:5150:34084/1	60	-
chr1	84127868	84127869	A01177:23:H2L2FDSX3:2:1439:19488:20744/1	60	+
chr1	84471323	84471324	A01177:23:H2L2FDSX3:1:2315:11876:5087/1	60	-
chr1	84669396	84669397	A01177:23:H2L2FDSX3:3:1345:11776:4695/1	60	+
chr1	85185631	85185632	A01177:23:H2L2FDSX3:1:1253:17119:16705/1	60	+
chr1	85658678	85658679	A01177:23:H2L2FDSX3:2:1101:16658:23829	60	+
chr1	85814515	85814516	A01177:23:H2L2FDSX3:3:1272:10004:3630/1	60	+
chr1	85866676	85866677	A01177:23:H2L2FDSX3:2:2168:1452:36135	60	-
chr1	86722244	86722245	A01177:23:H2L2FDSX3:1:1553:17969:17237/1	60	-
chr1	86732821	86732822	A01177:23:H2L2FDSX3:1:1205:5086:30749/1	60	-
chr1	86898138	86898139	A01177:23:H2L2FDSX3:1:2171:13431:14606/1	60	+
chr1	87089526	87089527	A01177:23:H2L2FDSX3:2:1112:24514:8281	60	+
chr1	87106326	87106327	A01177:23:H2L2FDSX3:1:1170:19931:20603/1	60	-
chr1	87639728	87639729	A01177:23:H2L2FDSX3:1:2265:21793:19069/1	60	+
chr1	87759003	87759004	A01177:23:H2L2FDSX3:2:2563:31774:31594/1	60	-
chr1	87896006	87896007	A01177:23:H2L2FDSX3:2:1221:29071:18333/1	60	-
chr1	88696429	88696430	A01177:23:H2L2FDSX3:1:1608:14615:32283/1	60	-
chr1	88753887	88753888	A01177:23:H2L2FDSX3:1:1117:10104:25066/1	60	+
chr1	88828623	88828624	A01177:23:H2L2FDSX3:2:2339:31891:9032	60	-
chr1	89231959	89231960	A01177:23:H2L2FDSX3:2:1235:9236:3897	60	-
chr1	89253684	89253685	A01177:23:H2L2FDSX3:1:2231:15067:12743/1	60	-
chr1	89254734	89254735	A01177:23:H2L2FDSX3:1:1445:26214:5995/1	60	-
chr1	90084242	90084243	A01177:23:H2L2FDSX3:1:1237:14950:25942/1	60	+
chr1	90941797	90941798	A01177:23:H2L2FDSX3:2:2240:23746:34413	60	+
chr1	90970316	90970317	A01177:23:H2L2FDSX3:1:1215:16794:19836/1	60	-
chr1	92320591	92320592	A01177:23:H2L2FDSX3:4:1410:27453:3881/1	60	+
chr1	92330327	92330328	A01177:23:H2L2FDSX3:1:2170:11225:6402/1	60	-
chr1	92332325	92332326	A01177:23:H2L2FDSX3:2:2508:13810:10942/1	60	+
chr1	92384547	92384548	A01177:23:H2L2FDSX3:3:1511:12463:1251	60	+
chr1	92477898	92477899	A01177:23:H2L2FDSX3:2:2265:20681:3677/1	60	+
chr1	92584030	92584031	A01177:23:H2L2FDSX3:1:1257:25482:15186/1	60	+
chr1	92607433	92607434	A01177:23:H2L2FDSX3:1:2637:23637:2942/1	60	+
chr1	92736986	92736987	A01177:23:H2L2FDSX3:1:1109:13033:2112/1	60	-
chr1	92855366	92855367	A01177:23:H2L2FDSX3:1:1643:5168:5713/1	60	-
chr1	92875732	92875733	A01177:23:H2L2FDSX3:2:1661:16613:27320	60	-
chr1	92875734	92875735	A01177:23:H2L2FDSX3:1:2359:17300:32299/1	60	-
chr1	92929151	92929152	A01177:23:H2L2FDSX3:1:1625:4562:2534/1	60	+
chr1	93104600	93104601	A01177:23:H2L2FDSX3:4:1159:14850:5228	60	+
chr1	93111661	93111662	A01177:23:H2L2FDSX3:1:1165:32434:28792/1	60	+
chr1	93123489	93123490	A01177:23:H2L2FDSX3:2:1345:31684:36135/1	60	+
chr1	93177503	93177504	A01177:23:H2L2FDSX3:1:1167:5692:14293/1	60	-
chr1	93213321	93213322	A01177:23:H2L2FDSX3:3:1634:19199:30921/1	60	+
chr1	93214077	93214078	A01177:23:H2L2FDSX3:2:2452:17074:8703	60	-
chr1	93239833	93239834	A01177:23:H2L2FDSX3:1:1460:24966:12853/1	60	+
chr1	93314692	93314693	A01177:23:H2L2FDSX3:4:1438:19813:21183	60	+
chr1	93363545	93363546	A01177:23:H2L2FDSX3:3:1361:14823:22999/1	60	-
chr1	93369731	93369732	A01177:23:H2L2FDSX3:2:1351:30101:16141	60	-
chr1	93876996	93876997	A01177:23:H2L2FDSX3:2:1228:29369:23422/1	60	-
chr1	94469428	94469429	A01177:23:H2L2FDSX3:1:1567:8458:12602/1	60	+
chr1	94473714	94473715	A01177:23:H2L2FDSX3:1:1125:11342:27712/1	60	+
chr1	94475251	94475252	A01177:23:H2L2FDSX3:1:2455:14922:9768/1	60	-
chr1	96262065	96262066	A01177:23:H2L2FDSX3:4:1318:32506:34053	60	+
chr1	96332359	96332360	A01177:23:H2L2FDSX3:2:1274:25075:28479/1	60	-
chr1	96597373	96597374	A01177:23:H2L2FDSX3:1:1367:14687:17754/1	60	+
chr1	96686496	96686497	A01177:23:H2L2FDSX3:1:1460:8793:20791/1	60	-
chr1	97045482	97045483	A01177:23:H2L2FDSX3:1:1340:26060:25488/1	60	+
chr1	97068358	97068359	A01177:23:H2L2FDSX3:1:1301:3179:14732	60	-
chr1	97085375	97085376	A01177:23:H2L2FDSX3:2:1370:20627:22592/1	60	+
chr1	97122184	97122185	A01177:23:H2L2FDSX3:1:1170:17915:4805/1	60	-
chr1	97214499	97214500	A01177:23:H2L2FDSX3:1:1141:19849:20337/1	60	+
chr1	97255480	97255481	A01177:23:H2L2FDSX3:3:2177:17119:32957/1	60	+
chr1	97307874	97307875	A01177:23:H2L2FDSX3:2:1204:1307:35697	60	-
chr1	97372760	97372761	A01177:23:H2L2FDSX3:2:1363:28664:36636	60	+
chr1	97433529	97433530	A01177:23:H2L2FDSX3:1:2269:22191:9455/1	60	-
chr1	97621883	97621884	A01177:23:H2L2FDSX3:1:1456:8540:10739/1	60	+
chr1	97661327	97661328	A01177:23:H2L2FDSX3:3:1522:27362:7827/1	60	-
chr1	97697602	97697603	A01177:23:H2L2FDSX3:3:1375:27118:10723/1	60	-
chr1	97701471	97701472	A01177:23:H2L2FDSX3:1:1152:1316:23719/1	60	+
chr1	97784512	97784513	A01177:23:H2L2FDSX3:1:1229:17219:21136/1	60	+
chr1	98280703	98280704	A01177:23:H2L2FDSX3:1:1136:32606:13557/1	60	-
chr1	98344162	98344163	A01177:23:H2L2FDSX3:1:1465:30879:8876/1	60	-
chr1	98787146	98787147	A01177:23:H2L2FDSX3:3:1322:8730:26162/1	60	+
chr1	98950227	98950228	A01177:23:H2L2FDSX3:4:2611:16034:6370/1	60	+
chr1	99246582	99246583	A01177:23:H2L2FDSX3:1:1345:2573:21261/1	60	+
chr1	99572654	99572655	A01177:23:H2L2FDSX3:1:1306:1579:21512/1	60	+
chr1	99884109	99884110	A01177:23:H2L2FDSX3:1:1223:8151:5901/1	60	+
chr1	100026455	100026456	A01177:23:H2L2FDSX3:4:1472:8278:5024	60	+
chr1	100066982	100066983	A01177:23:H2L2FDSX3:2:2527:15501:9518	60	-
chr1	100090951	100090952	A01177:23:H2L2FDSX3:1:1118:26323:16736/1	60	+
chr1	100958834	100958835	A01177:23:H2L2FDSX3:1:1267:1217:21073	60	+
chr1	100970705	100970706	A01177:23:H2L2FDSX3:1:1642:21178:20603/1	60	-
chr1	101019577	101019578	A01177:23:H2L2FDSX3:1:2416:21811:6731/1	60	+
chr1	101019980	101019981	A01177:23:H2L2FDSX3:1:1238:4689:7106/1	60	-
chr1	101025441	101025442	A01177:23:H2L2FDSX3:2:1106:22417:30452	60	+
chr1	101068937	101068938	A01177:23:H2L2FDSX3:2:1658:24008:29074/1	60	+
chr1	101158416	101158417	A01177:23:H2L2FDSX3:1:2143:16251:36119/1	60	-
chr1	101171497	101171498	A01177:23:H2L2FDSX3:3:2245:6135:24612	60	-
chr1	101396315	101396316	A01177:23:H2L2FDSX3:1:2677:9417:26725	60	+
chr1	101467380	101467381	A01177:23:H2L2FDSX3:1:2312:20482:5932/1	60	+
chr1	101510368	101510369	A01177:23:H2L2FDSX3:4:2638:17960:24173/1	60	-
chr1	102116922	102116923	A01177:23:H2L2FDSX3:1:1129:13404:22764/1	60	+
chr1	102156790	102156791	A01177:23:H2L2FDSX3:1:1622:11116:13197/1	60	+
chr1	102334573	102334574	A01177:23:H2L2FDSX3:2:1641:29170:3192/1	60	-
chr1	102389437	102389438	A01177:23:H2L2FDSX3:2:2649:26829:26475	60	-
chr1	102674669	102674670	A01177:23:H2L2FDSX3:2:1611:27208:12853/1	60	-
chr1	102803920	102803921	A01177:23:H2L2FDSX3:1:1275:8938:32409/1	60	-
chr1	102881509	102881510	A01177:23:H2L2FDSX3:4:2442:25807:10802	60	-
chr1	103013804	103013805	A01177:23:H2L2FDSX3:2:2246:19361:1235	60	+
chr1	104072384	104072385	A01177:23:H2L2FDSX3:1:1212:15157:18223/1	60	-
chr1	104509760	104509761	A01177:23:H2L2FDSX3:2:2530:22336:12774/1	60	-
chr1	104819975	104819976	A01177:23:H2L2FDSX3:4:2443:27019:4476	60	+
chr1	104851561	104851562	A01177:23:H2L2FDSX3:1:1220:24975:15781/1	60	+
chr1	105841942	105841943	A01177:23:H2L2FDSX3:1:1120:27208:33865/1	60	-
chr1	107807361	107807362	A01177:23:H2L2FDSX3:1:2345:8106:24518/1	60	+
chr1	107808097	107808098	A01177:23:H2L2FDSX3:1:2368:4110:20697/1	60	+
chr1	108025405	108025406	A01177:23:H2L2FDSX3:1:1167:10619:14591/1	60	+
chr1	108183676	108183677	A01177:23:H2L2FDSX3:2:1237:17842:23218	60	-
chr1	108754927	108754928	A01177:23:H2L2FDSX3:1:1244:12156:19727/1	60	-
chr1	108773943	108773944	A01177:23:H2L2FDSX3:1:1358:3432:34240/1	60	+
chr1	108801000	108801001	A01177:23:H2L2FDSX3:1:1351:17842:27038/1	60	+
chr1	108809651	108809652	A01177:23:H2L2FDSX3:2:2504:11306:34162/1	60	-
chr1	108902127	108902128	A01177:23:H2L2FDSX3:1:1158:29722:11130/1	60	-
chr1	108994085	108994086	A01177:23:H2L2FDSX3:1:2329:27236:29340/1	60	-
chr1	109562486	109562487	A01177:23:H2L2FDSX3:1:2675:19913:36605/1	60	-
chr1	109569497	109569498	A01177:23:H2L2FDSX3:4:2556:24162:7232/1	60	+
chr1	109586116	109586117	A01177:23:H2L2FDSX3:2:1408:25455:17206	60	+
chr1	109586513	109586514	A01177:23:H2L2FDSX3:1:2572:28203:14011/1	60	+
chr1	109810503	109810504	A01177:23:H2L2FDSX3:1:1526:3794:32612	60	-
chr1	109812918	109812919	A01177:23:H2L2FDSX3:3:1161:32877:32597/1	60	-
chr1	110017131	110017132	A01177:23:H2L2FDSX3:1:1218:29351:33849/1	60	+
chr1	110343681	110343682	A01177:23:H2L2FDSX3:1:1629:14208:29669/1	60	+
chr1	110344786	110344787	A01177:23:H2L2FDSX3:1:1112:18620:26882/1	60	+
chr1	110367401	110367402	A01177:23:H2L2FDSX3:1:2139:5294:14011/1	60	+
chr1	110375013	110375014	A01177:23:H2L2FDSX3:4:1402:22254:18771/1	60	-
chr1	110810658	110810659	A01177:23:H2L2FDSX3:1:2649:22968:31688/1	60	+
chr1	110905743	110905744	A01177:23:H2L2FDSX3:1:1547:20564:30592/1	60	-
chr1	110951870	110951871	A01177:23:H2L2FDSX3:1:1273:23005:22701/1	60	-
chr1	111126115	111126116	A01177:23:H2L2FDSX3:1:1236:11568:7592/1	60	-
chr1	111166939	111166940	A01177:23:H2L2FDSX3:1:2217:17454:16282/1	60	-
chr1	111176225	111176226	A01177:23:H2L2FDSX3:2:1642:32832:14888	60	+
chr1	111689337	111689338	A01177:23:H2L2FDSX3:1:1117:1642:2707/1	60	+
chr1	111693850	111693851	A01177:23:H2L2FDSX3:1:1430:26096:21543/1	60	-
chr1	111804361	111804362	A01177:23:H2L2FDSX3:1:1151:20202:18724/1	60	+
chr1	112432597	112432598	A01177:23:H2L2FDSX3:2:2676:19361:25254/1	60	-
chr1	112536934	112536935	A01177:23:H2L2FDSX3:1:1175:32199:26099/1	60	+
chr1	112592978	112592979	A01177:23:H2L2FDSX3:1:1170:13259:21418/1	60	-
chr1	112595013	112595014	A01177:23:H2L2FDSX3:1:1349:26449:33520/1	60	+
chr1	112653511	112653512	A01177:23:H2L2FDSX3:1:2122:24053:26177	60	+
chr1	112705135	112705136	A01177:23:H2L2FDSX3:1:1205:7789:18239	60	-
chr1	112935511	112935512	A01177:23:H2L2FDSX3:1:1347:2917:7952	60	+
chr1	112947254	112947255	A01177:23:H2L2FDSX3:1:2208:11758:7733/1	60	+
chr1	112952559	112952560	A01177:23:H2L2FDSX3:1:1131:20003:28839/1	60	-
chr1	112964570	112964571	A01177:23:H2L2FDSX3:4:2321:8413:3568	60	-
chr1	113122261	113122262	A01177:23:H2L2FDSX3:3:1335:26178:16454/1	60	+
chr1	113337742	113337743	A01177:23:H2L2FDSX3:1:1202:31042:13041	60	+
chr1	113405603	113405604	A01177:23:H2L2FDSX3:1:1146:9968:13369/1	60	-
chr1	113428371	113428372	A01177:23:H2L2FDSX3:4:1312:28872:9189/1	60	+
chr1	113541749	113541750	A01177:23:H2L2FDSX3:1:1268:23411:24784/1	60	-
chr1	113578606	113578607	A01177:23:H2L2FDSX3:1:1113:28239:22216/1	60	+
chr1	113779026	113779027	A01177:23:H2L2FDSX3:3:1535:21142:13526	60	-
chr1	113841955	113841956	A01177:23:H2L2FDSX3:1:1560:26015:2174/1	60	+
chr1	113941687	113941688	A01177:23:H2L2FDSX3:1:1231:8892:15327/1	60	-
chr1	114392929	114392930	A01177:23:H2L2FDSX3:1:1316:6831:7091/1	60	+
chr1	114433306	114433307	A01177:23:H2L2FDSX3:1:1324:24207:16986/1	60	-
chr1	114448875	114448876	A01177:23:H2L2FDSX3:1:1645:27462:18364/1	60	+
chr1	115108402	115108403	A01177:23:H2L2FDSX3:4:2512:9787:11240	60	-
chr1	115645773	115645774	A01177:23:H2L2FDSX3:4:2472:5294:16391/1	60	-
chr1	117046343	117046344	A01177:23:H2L2FDSX3:1:2267:18240:14794/1	60	-
chr1	117375514	117375515	A01177:23:H2L2FDSX3:1:1634:3188:35759/1	60	+
chr1	117390619	117390620	A01177:23:H2L2FDSX3:2:2149:27868:11240/1	60	+
chr1	117733117	117733118	A01177:23:H2L2FDSX3:1:1433:29469:19085/1	60	+
chr1	117791301	117791302	A01177:23:H2L2FDSX3:2:1210:18285:19695/1	60	-
chr1	118490236	118490237	A01177:23:H2L2FDSX3:4:1119:25256:6621/1	60	-
chr1	119985641	119985642	A01177:23:H2L2FDSX3:1:1216:26549:11209/1	60	+
chr1	121432756	121432757	A01177:23:H2L2FDSX3:1:1577:32479:27492/1	60	-
chr1	121496403	121496404	A01177:23:H2L2FDSX3:2:2246:23077:15436/1	60	-
chr1	121506362	121506363	A01177:23:H2L2FDSX3:1:2267:6316:25488/1	60	-
chr1	145620653	145620654	A01177:23:H2L2FDSX3:2:2132:16631:16955/1	60	+
chr1	145667679	145667680	A01177:23:H2L2FDSX3:2:1259:20509:3223/1	60	-
chr1	145752207	145752208	A01177:23:H2L2FDSX3:1:1133:20907:13526/1	60	-
chr1	145752333	145752334	A01177:23:H2L2FDSX3:1:2166:3043:15937/1	60	-
chr1	145785706	145785707	A01177:23:H2L2FDSX3:2:1256:29903:16141	60	-
chr1	145941698	145941699	A01177:23:H2L2FDSX3:1:2238:23475:1125/1	60	-
chr1	145967705	145967706	A01177:23:H2L2FDSX3:1:1168:11966:30358/1	60	+
chr1	146530309	146530310	A01177:23:H2L2FDSX3:1:1516:1127:1595/1	60	-
chr1	146575500	146575501	A01177:23:H2L2FDSX3:1:1326:11623:1892/1	60	+
chr1	146630340	146630341	A01177:23:H2L2FDSX3:1:1609:28176:34350/1	60	-
chr1	146957405	146957406	A01177:23:H2L2FDSX3:1:2117:2419:16611/1	60	+
chr1	148159634	148159635	A01177:23:H2L2FDSX3:3:2443:13819:30279/1	60	+
chr1	148228030	148228031	A01177:23:H2L2FDSX3:1:1332:9326:14481/1	60	+
chr1	148408734	148408735	A01177:23:H2L2FDSX3:2:1425:10330:3850	60	+
chr1	148599645	148599646	A01177:23:H2L2FDSX3:3:2331:4517:15953/1	60	-
chr1	148633129	148633130	A01177:23:H2L2FDSX3:2:1238:24505:2440/1	60	+
chr1	149062947	149062948	A01177:23:H2L2FDSX3:3:1440:14271:12336/1	60	+
chr1	149419454	149419455	A01177:23:H2L2FDSX3:1:1114:4652:27430/1	60	+
chr1	149435535	149435536	A01177:23:H2L2FDSX3:1:1126:18973:10770/1	60	-
chr1	149440936	149440937	A01177:23:H2L2FDSX3:2:1458:9245:5948	60	+
chr1	149467553	149467554	A01177:23:H2L2FDSX3:2:1224:18285:30185/1	60	-
chr1	149751543	149751544	A01177:23:H2L2FDSX3:1:1269:7419:5948/1	60	+
chr1	149907371	149907372	A01177:23:H2L2FDSX3:1:1457:5339:2754/1	60	+
chr1	149976647	149976648	A01177:23:H2L2FDSX3:1:1360:24614:19319/1	60	+
chr1	149988767	149988768	A01177:23:H2L2FDSX3:1:1255:16785:36166	60	-
chr1	149999900	149999901	A01177:23:H2L2FDSX3:2:2323:9182:24752/1	60	+
chr1	150068642	150068643	A01177:23:H2L2FDSX3:1:1318:15275:4899/1	60	+
chr1	150068644	150068645	A01177:23:H2L2FDSX3:2:2444:8757:31062/1	60	+
chr1	150071650	150071651	A01177:23:H2L2FDSX3:1:1321:15971:12148/1	60	-
chr1	150079637	150079638	A01177:23:H2L2FDSX3:1:1107:13883:2331/1	60	+
chr1	150081955	150081956	A01177:23:H2L2FDSX3:4:1625:14995:1595/1	60	-
chr1	150082880	150082881	A01177:23:H2L2FDSX3:1:1233:5095:33395/1	60	+
chr1	150091847	150091848	A01177:23:H2L2FDSX3:1:1131:19786:3380/1	60	-
chr1	150094827	150094828	A01177:23:H2L2FDSX3:2:2133:15212:16532/1	60	-
chr1	150095595	150095596	A01177:23:H2L2FDSX3:2:2134:10321:32424	60	+
chr1	150095669	150095670	A01177:23:H2L2FDSX3:1:1467:6397:15452/1	60	+
chr1	150116184	150116185	A01177:23:H2L2FDSX3:2:1510:15058:11537	60	-
chr1	150120768	150120769	A01177:23:H2L2FDSX3:4:2559:14633:25113	60	-
chr1	150123961	150123962	A01177:23:H2L2FDSX3:2:2304:4851:19539	60	-
chr1	150132149	150132150	A01177:23:H2L2FDSX3:1:2476:31783:34585/1	60	+
chr1	150220363	150220364	A01177:23:H2L2FDSX3:1:1341:12264:31031/1	60	+
chr1	150343568	150343569	A01177:23:H2L2FDSX3:1:1214:25409:8547/1	60	+
chr1	150370421	150370422	A01177:23:H2L2FDSX3:1:1220:23547:31501/1	60	-
chr1	150371230	150371231	A01177:23:H2L2FDSX3:1:1562:11550:20744/1	60	+
chr1	150374279	150374280	A01177:23:H2L2FDSX3:1:2406:28691:16767/1	60	-
chr1	150374286	150374287	A01177:23:H2L2FDSX3:1:2301:13575:28855/1	60	-
chr1	150374488	150374489	A01177:23:H2L2FDSX3:1:1102:21305:6762/1	60	-
chr1	150410438	150410439	A01177:23:H2L2FDSX3:1:2349:29234:25379	60	-
chr1	150475014	150475015	A01177:23:H2L2FDSX3:1:2401:23032:1485/1	60	-
chr1	150653191	150653192	A01177:23:H2L2FDSX3:1:1124:28366:28447/1	60	+
chr1	150655984	150655985	A01177:23:H2L2FDSX3:1:1470:25654:24972/1	60	+
chr1	150656237	150656238	A01177:23:H2L2FDSX3:1:2215:8603:19179/1	60	+
chr1	150683063	150683064	A01177:23:H2L2FDSX3:2:2662:23927:1470/1	60	-
chr1	150817383	150817384	A01177:23:H2L2FDSX3:2:2101:30192:22279	60	-
chr1	150822811	150822812	A01177:23:H2L2FDSX3:1:2332:15817:23249	60	-
chr1	150826899	150826900	A01177:23:H2L2FDSX3:2:2165:11831:25895/1	60	+
chr1	150830253	150830254	A01177:23:H2L2FDSX3:1:2171:30174:16955/1	60	-
chr1	150832002	150832003	A01177:23:H2L2FDSX3:1:2428:14588:14732/1	60	+
chr1	150871104	150871105	A01177:23:H2L2FDSX3:1:1314:19633:32863/1	60	+
chr1	151117480	151117481	A01177:23:H2L2FDSX3:1:1269:30147:15029/1	60	+
chr1	151119223	151119224	A01177:23:H2L2FDSX3:1:1106:26856:10269/1	60	+
chr1	151262940	151262941	A01177:23:H2L2FDSX3:1:1122:10999:20447/1	60	+
chr1	151336485	151336486	A01177:23:H2L2FDSX3:1:1251:11514:22623/1	60	+
chr1	151341398	151341399	A01177:23:H2L2FDSX3:4:2231:23222:9017/1	60	-
chr1	151429849	151429850	A01177:23:H2L2FDSX3:1:1308:12816:4304/1	60	-
chr1	151431568	151431569	A01177:23:H2L2FDSX3:1:2506:10502:10285/1	60	+
chr1	151632577	151632578	A01177:23:H2L2FDSX3:4:2243:17544:20885	60	+
chr1	151637736	151637737	A01177:23:H2L2FDSX3:4:2466:19633:19867/1	60	+
chr1	151638550	151638551	A01177:23:H2L2FDSX3:1:1220:25446:34162	60	-
chr1	151643428	151643429	A01177:23:H2L2FDSX3:2:1325:4300:11224	60	+
chr1	151663047	151663048	A01177:23:H2L2FDSX3:1:1652:3604:31031/1	60	-
chr1	151668457	151668458	A01177:23:H2L2FDSX3:1:1271:11397:37043/1	60	-
chr1	151672654	151672655	A01177:23:H2L2FDSX3:1:2208:12527:34303/1	60	-
chr1	152938408	152938409	A01177:23:H2L2FDSX3:1:1609:15971:4758	60	+
chr1	153462737	153462738	A01177:23:H2L2FDSX3:1:1129:15248:27837/1	60	+
chr1	153637832	153637833	A01177:23:H2L2FDSX3:2:1423:19605:26522/1	60	-
chr1	153643460	153643461	A01177:23:H2L2FDSX3:1:1165:18448:19789/1	60	-
chr1	153665861	153665862	A01177:23:H2L2FDSX3:1:1204:18159:6856/1	60	+
chr1	153882258	153882259	A01177:23:H2L2FDSX3:1:1521:27001:6261/1	60	-
chr1	153890756	153890757	A01177:23:H2L2FDSX3:1:1321:15772:28338/1	60	-
chr1	153914330	153914331	A01177:23:H2L2FDSX3:1:1174:8802:28447/1	60	+
chr1	153918328	153918329	A01177:23:H2L2FDSX3:1:1235:1235:26303/1	60	+
chr1	154154937	154154938	A01177:23:H2L2FDSX3:1:2506:2465:9768	60	+
chr1	154168231	154168232	A01177:23:H2L2FDSX3:1:1258:11559:3537/1	60	+
chr1	154175127	154175128	A01177:23:H2L2FDSX3:2:1242:21974:10300/1	60	+
chr1	154211791	154211792	A01177:23:H2L2FDSX3:1:1175:31123:31062/1	60	-
chr1	154223305	154223306	A01177:23:H2L2FDSX3:2:1452:12382:25911/1	60	+
chr1	154224297	154224298	A01177:23:H2L2FDSX3:1:1325:3351:7576/1	60	-
chr1	154230505	154230506	A01177:23:H2L2FDSX3:1:1105:16694:32659/1	60	-
chr1	154235869	154235870	A01177:23:H2L2FDSX3:1:1143:25355:24862/1	60	+
chr1	154239627	154239628	A01177:23:H2L2FDSX3:1:1127:28230:17848/1	60	-
chr1	154239752	154239753	A01177:23:H2L2FDSX3:1:1114:22055:15170/1	60	+
chr1	154242419	154242420	A01177:23:H2L2FDSX3:1:1135:21748:31923/1	60	+
chr1	154253139	154253140	A01177:23:H2L2FDSX3:1:2110:18810:4445/1	60	+
chr1	154467627	154467628	A01177:23:H2L2FDSX3:4:2437:1407:21245/1	60	-
chr1	154604638	154604639	A01177:23:H2L2FDSX3:1:2223:14561:9987/1	60	-
chr1	154624055	154624056	A01177:23:H2L2FDSX3:1:1260:5638:12508/1	60	+
chr1	154725880	154725881	A01177:23:H2L2FDSX3:1:1506:31982:36151/1	60	+
chr1	154935095	154935096	A01177:23:H2L2FDSX3:2:1140:20925:22138	60	+
chr1	154979819	154979820	A01177:23:H2L2FDSX3:1:1245:21856:31986	60	-
chr1	155057737	155057738	A01177:23:H2L2FDSX3:2:1276:6903:22936	60	-
chr1	155311437	155311438	A01177:23:H2L2FDSX3:1:1218:10411:29105/1	60	+
chr1	155378233	155378234	A01177:23:H2L2FDSX3:1:1211:23692:23985/1	60	-
chr1	155381244	155381245	A01177:23:H2L2FDSX3:1:1412:18367:4648/1	60	-
chr1	155384403	155384404	A01177:23:H2L2FDSX3:1:1146:13847:9095/1	60	+
chr1	155398477	155398478	A01177:23:H2L2FDSX3:2:1172:9317:11271	60	+
chr1	155407383	155407384	A01177:23:H2L2FDSX3:2:1168:19696:16626/1	60	-
chr1	155445609	155445610	A01177:23:H2L2FDSX3:1:1477:23421:30405/1	60	+
chr1	155456418	155456419	A01177:23:H2L2FDSX3:1:1208:20157:18709/1	60	-
chr1	155459341	155459342	A01177:23:H2L2FDSX3:1:1119:4625:14575/1	60	+
chr1	155465463	155465464	A01177:23:H2L2FDSX3:1:1430:18123:3975/1	60	+
chr1	155477323	155477324	A01177:23:H2L2FDSX3:1:2148:3848:13855/1	60	+
chr1	155478315	155478316	A01177:23:H2L2FDSX3:1:1107:9372:20384/1	60	-
chr1	155484107	155484108	A01177:23:H2L2FDSX3:1:1123:28700:30718/1	60	-
chr1	155513529	155513530	A01177:23:H2L2FDSX3:1:1449:23014:14325/1	60	+
chr1	155517891	155517892	A01177:23:H2L2FDSX3:4:1673:18954:22889	60	+
chr1	155518016	155518017	A01177:23:H2L2FDSX3:1:1541:7455:1282/1	60	+
chr1	155521127	155521128	A01177:23:H2L2FDSX3:1:1249:5095:28510/1	60	-
chr1	155522058	155522059	A01177:23:H2L2FDSX3:2:2120:11153:4586/1	60	+
chr1	155533083	155533084	A01177:23:H2L2FDSX3:1:2364:25247:20040/1	60	+
chr1	155536870	155536871	A01177:23:H2L2FDSX3:2:1414:16577:15828/1	60	-
chr1	155541731	155541732	A01177:23:H2L2FDSX3:1:2643:3459:19476/1	60	+
chr1	155541732	155541733	A01177:23:H2L2FDSX3:4:1233:20428:28886	60	+
chr1	155544803	155544804	A01177:23:H2L2FDSX3:1:2536:14317:2362/1	60	-
chr1	155553682	155553683	A01177:23:H2L2FDSX3:1:1124:30011:15796/1	60	+
chr1	155636475	155636476	A01177:23:H2L2FDSX3:1:1105:18719:32503/1	60	-
chr1	155685494	155685495	A01177:23:H2L2FDSX3:3:1533:20066:15922	60	+
chr1	155734854	155734855	A01177:23:H2L2FDSX3:2:1459:12707:32988	60	+
chr1	155798130	155798131	A01177:23:H2L2FDSX3:3:1306:9245:31501/1	60	+
chr1	155806752	155806753	A01177:23:H2L2FDSX3:1:2336:8531:8375/1	60	+
chr1	155807589	155807590	A01177:23:H2L2FDSX3:1:1336:23357:31955/1	60	+
chr1	155838408	155838409	A01177:23:H2L2FDSX3:2:1212:17400:25457/1	60	+
chr1	155913965	155913966	A01177:23:H2L2FDSX3:1:2128:9399:13636/1	60	-
chr1	155916349	155916350	A01177:23:H2L2FDSX3:4:1537:3577:16485/1	60	-
chr1	155916892	155916893	A01177:23:H2L2FDSX3:1:2512:30617:9142/1	60	+
chr1	155917041	155917042	A01177:23:H2L2FDSX3:1:1367:28492:8782/1	60	-
chr1	155917129	155917130	A01177:23:H2L2FDSX3:1:1105:13928:18349/1	60	+
chr1	155919479	155919480	A01177:23:H2L2FDSX3:1:1455:26069:5682/1	60	-
chr1	155924098	155924099	A01177:23:H2L2FDSX3:1:1558:26323:22373/1	60	-
chr1	155927434	155927435	A01177:23:H2L2FDSX3:1:1249:2799:22654/1	60	-
chr1	155927753	155927754	A01177:23:H2L2FDSX3:2:2342:11234:22044	60	+
chr1	155929357	155929358	A01177:23:H2L2FDSX3:1:1177:7057:5384/1	60	+
chr1	155970095	155970096	A01177:23:H2L2FDSX3:1:1363:31901:32816/1	60	+
chr1	156009625	156009626	A01177:23:H2L2FDSX3:1:1551:13693:24706/1	60	-
chr1	156201882	156201883	A01177:23:H2L2FDSX3:1:1551:23909:18317/1	60	+
chr1	156206160	156206161	A01177:23:H2L2FDSX3:1:2153:9037:6590/1	60	-
chr1	156232678	156232679	A01177:23:H2L2FDSX3:3:2404:24930:10097/1	60	-
chr1	156281195	156281196	A01177:23:H2L2FDSX3:3:2657:9082:26490	60	-
chr1	156281550	156281551	A01177:23:H2L2FDSX3:1:2247:19578:19711/1	60	-
chr1	156307656	156307657	A01177:23:H2L2FDSX3:1:1651:9787:21699/1	60	+
chr1	156319212	156319213	A01177:23:H2L2FDSX3:3:1319:28528:26850	60	-
chr1	156523878	156523879	A01177:23:H2L2FDSX3:2:2406:26919:20556/1	60	-
chr1	156530013	156530014	A01177:23:H2L2FDSX3:1:1314:18240:25191/1	60	+
chr1	156566378	156566379	A01177:23:H2L2FDSX3:1:1307:25129:16799/1	60	-
chr1	156696609	156696610	A01177:23:H2L2FDSX3:2:2237:31756:4257/1	60	-
chr1	156732603	156732604	A01177:23:H2L2FDSX3:1:1423:11803:7373	60	-
chr1	157791016	157791017	A01177:23:H2L2FDSX3:3:1221:2817:27007/1	60	-
chr1	158094660	158094661	A01177:23:H2L2FDSX3:1:2563:16025:17096/1	60	-
chr1	158902902	158902903	A01177:23:H2L2FDSX3:4:1328:21115:7059	60	-
chr1	160236594	160236595	A01177:23:H2L2FDSX3:1:1206:27416:4069/1	60	+
chr1	160326245	160326246	A01177:23:H2L2FDSX3:1:1365:10881:4022/1	60	+
chr1	160440168	160440169	A01177:23:H2L2FDSX3:1:1308:1624:6840/1	60	+
chr1	160440710	160440711	A01177:23:H2L2FDSX3:4:1469:8278:24158/1	60	-
chr1	160458886	160458887	A01177:23:H2L2FDSX3:1:1163:12328:19523/1	60	+
chr1	160555233	160555234	A01177:23:H2L2FDSX3:2:2404:17472:17597	60	-
chr1	160562036	160562037	A01177:23:H2L2FDSX3:1:1655:14769:25191/1	60	-
chr1	160575953	160575954	A01177:23:H2L2FDSX3:1:1145:14705:29590/1	60	-
chr1	160595642	160595643	A01177:23:H2L2FDSX3:1:1275:9290:26506/1	60	+
chr1	160598156	160598157	A01177:23:H2L2FDSX3:2:1407:10104:33395/1	60	+
chr1	160611415	160611416	A01177:23:H2L2FDSX3:3:2470:18430:30718/1	60	-
chr1	160796538	160796539	A01177:23:H2L2FDSX3:4:2640:24252:25801/1	60	-
chr1	160926922	160926923	A01177:23:H2L2FDSX3:1:1529:30156:27445/1	60	-
chr1	161008482	161008483	A01177:23:H2L2FDSX3:3:2309:7120:3458/1	60	-
chr1	161031219	161031220	A01177:23:H2L2FDSX3:1:1575:3965:24048/1	60	-
chr1	161031398	161031399	A01177:23:H2L2FDSX3:1:1114:32280:34507/1	60	+
chr1	161114098	161114099	A01177:23:H2L2FDSX3:1:2519:4878:26005/1	60	+
chr1	161212888	161212889	A01177:23:H2L2FDSX3:2:2216:32099:20760/1	60	-
chr1	161788466	161788467	A01177:23:H2L2FDSX3:2:1261:4381:35008/1	60	+
chr1	161815600	161815601	A01177:23:H2L2FDSX3:2:1162:17616:30655/1	60	-
chr1	161857234	161857235	A01177:23:H2L2FDSX3:1:1331:27190:14293/1	60	-
chr1	161862422	161862423	A01177:23:H2L2FDSX3:1:1240:6153:33411/1	60	-
chr1	161892042	161892043	A01177:23:H2L2FDSX3:1:1144:9118:3756/1	60	-
chr1	161902101	161902102	A01177:23:H2L2FDSX3:1:2306:31150:3521/1	60	-
chr1	161913134	161913135	A01177:23:H2L2FDSX3:1:1533:26892:23109/1	60	-
chr1	162587382	162587383	A01177:23:H2L2FDSX3:1:2673:2148:24095/1	60	-
chr1	163197339	163197340	A01177:23:H2L2FDSX3:1:1126:22878:12806/1	60	+
chr1	163793602	163793603	A01177:23:H2L2FDSX3:1:1450:24532:31422/1	60	+
chr1	163819267	163819268	A01177:23:H2L2FDSX3:1:2311:5692:34804/1	60	+
chr1	163990195	163990196	A01177:23:H2L2FDSX3:1:2262:15157:18724/1	60	-
chr1	164066375	164066376	A01177:23:H2L2FDSX3:1:1224:27552:25441/1	60	+
chr1	164306460	164306461	A01177:23:H2L2FDSX3:1:2262:13946:9298/1	60	+
chr1	165727361	165727362	A01177:23:H2L2FDSX3:1:1603:29143:14951/1	60	+
chr1	165731697	165731698	A01177:23:H2L2FDSX3:2:1105:2193:6605	60	+
chr1	165731699	165731700	A01177:23:H2L2FDSX3:4:2438:30337:31172	60	+
chr1	165737407	165737408	A01177:23:H2L2FDSX3:1:1233:22336:3537/1	60	+
chr1	165748182	165748183	A01177:23:H2L2FDSX3:1:2374:25021:9001/1	60	+
chr1	165759401	165759402	A01177:23:H2L2FDSX3:3:1235:23366:22200/1	60	+
chr1	165762585	165762586	A01177:23:H2L2FDSX3:1:1108:31855:22373/1	60	-
chr1	165850768	165850769	A01177:23:H2L2FDSX3:3:1521:32009:4977/1	60	+
chr1	165867253	165867254	A01177:23:H2L2FDSX3:2:2215:23131:23797	60	-
chr1	166663313	166663314	A01177:23:H2L2FDSX3:3:1337:15826:26240/1	60	-
chr1	166901189	166901190	A01177:23:H2L2FDSX3:1:1273:1524:23046/1	60	-
chr1	167258015	167258016	A01177:23:H2L2FDSX3:2:2522:2465:14121/1	60	+
chr1	167305976	167305977	A01177:23:H2L2FDSX3:1:1142:6451:24251/1	60	+
chr1	167363281	167363282	A01177:23:H2L2FDSX3:1:2201:18069:5822/1	60	+
chr1	167387280	167387281	A01177:23:H2L2FDSX3:1:1171:15040:25880/1	60	+
chr1	167401012	167401013	A01177:23:H2L2FDSX3:1:1678:20157:18709/1	60	+
chr1	167564925	167564926	A01177:23:H2L2FDSX3:1:1102:4833:11616/1	60	-
chr1	167566460	167566461	A01177:23:H2L2FDSX3:1:1105:26856:29747/1	60	-
chr1	167625401	167625402	A01177:23:H2L2FDSX3:4:2356:9742:28761/1	60	+
chr1	167793398	167793399	A01177:23:H2L2FDSX3:3:2336:9824:36949/1	60	-
chr1	167807916	167807917	A01177:23:H2L2FDSX3:1:1423:7048:21433/1	60	+
chr1	168003659	168003660	A01177:23:H2L2FDSX3:4:1450:31530:31516/1	60	+
chr1	168024111	168024112	A01177:23:H2L2FDSX3:1:2507:8332:19586	60	+
chr1	168030584	168030585	A01177:23:H2L2FDSX3:1:2278:18349:28040/1	60	+
chr1	168273360	168273361	A01177:23:H2L2FDSX3:1:1518:14823:2268/1	60	+
chr1	168541978	168541979	A01177:23:H2L2FDSX3:1:1566:2935:35258/1	60	+
chr1	169676370	169676371	A01177:23:H2L2FDSX3:1:1133:4191:31266/1	60	-
chr1	169688581	169688582	A01177:23:H2L2FDSX3:1:1150:31638:27790/1	60	-
chr1	169696419	169696420	A01177:23:H2L2FDSX3:2:1130:23104:8312	60	-
chr1	169705994	169705995	A01177:23:H2L2FDSX3:3:2346:18774:34100	60	-
chr1	169973234	169973235	A01177:23:H2L2FDSX3:1:1610:14615:19132/1	60	+
chr1	169976550	169976551	A01177:23:H2L2FDSX3:1:1651:2076:8563/1	60	+
chr1	170120162	170120163	A01177:23:H2L2FDSX3:1:1152:27326:8359/1	60	+
chr1	170541733	170541734	A01177:23:H2L2FDSX3:1:2241:14271:29684/1	60	-
chr1	170903426	170903427	A01177:23:H2L2FDSX3:1:1547:12626:22169/1	60	-
chr1	170928548	170928549	A01177:23:H2L2FDSX3:2:1609:9118:15374/1	60	+
chr1	171226164	171226165	A01177:23:H2L2FDSX3:1:1157:6677:33411/1	60	-
chr1	171411951	171411952	A01177:23:H2L2FDSX3:1:1663:8006:14325/1	60	-
chr1	171524637	171524638	A01177:23:H2L2FDSX3:1:2205:5801:28635/1	60	+
chr1	172272615	172272616	A01177:23:H2L2FDSX3:1:1276:20952:29543/1	60	-
chr1	172371004	172371005	A01177:23:H2L2FDSX3:3:1431:20573:17769/1	60	-
chr1	172410199	172410200	A01177:23:H2L2FDSX3:4:2231:28429:27993/1	60	+
chr1	172415343	172415344	A01177:23:H2L2FDSX3:1:1172:30978:28808/1	60	+
chr1	172424245	172424246	A01177:23:H2L2FDSX3:1:2346:22444:36980/1	60	-
chr1	172548718	172548719	A01177:23:H2L2FDSX3:2:1319:10827:9471	60	-
chr1	172577917	172577918	A01177:23:H2L2FDSX3:2:2106:28890:14544	60	-
chr1	172605375	172605376	A01177:23:H2L2FDSX3:1:1213:18005:5619/1	60	+
chr1	172610988	172610989	A01177:23:H2L2FDSX3:4:1669:17309:3944	60	-
chr1	172645138	172645139	A01177:23:H2L2FDSX3:2:1676:28610:33974/1	60	+
chr1	173785652	173785653	A01177:23:H2L2FDSX3:1:1324:16568:33818/1	60	-
chr1	173961071	173961072	A01177:23:H2L2FDSX3:3:2333:1976:22200/1	60	+
chr1	173969261	173969262	A01177:23:H2L2FDSX3:3:2177:2772:21919	60	-
chr1	173982040	173982041	A01177:23:H2L2FDSX3:4:2361:4607:22654	60	-
chr1	173989639	173989640	A01177:23:H2L2FDSX3:1:1254:28863:10864/1	60	+
chr1	173998040	173998041	A01177:23:H2L2FDSX3:1:1552:32344:1454/1	60	+
chr1	174121005	174121006	A01177:23:H2L2FDSX3:2:1536:13331:2910	60	+
chr1	174225435	174225436	A01177:23:H2L2FDSX3:1:1616:7988:20901/1	60	+
chr1	174339226	174339227	A01177:23:H2L2FDSX3:1:1362:7943:25488/1	60	+
chr1	174346104	174346105	A01177:23:H2L2FDSX3:2:1111:4110:21136	60	-
chr1	174408980	174408981	A01177:23:H2L2FDSX3:1:1469:7039:22482/1	60	+
chr1	176131709	176131710	A01177:23:H2L2FDSX3:2:1643:23728:21480/1	60	+
chr1	176201250	176201251	A01177:23:H2L2FDSX3:2:1431:11216:6386/1	60	+
chr1	176982276	176982277	A01177:23:H2L2FDSX3:1:1167:15655:29982/1	60	-
chr1	177633990	177633991	A01177:23:H2L2FDSX3:4:1166:1651:13401/1	60	+
chr1	178218473	178218474	A01177:23:H2L2FDSX3:4:1553:21992:34444/1	60	+
chr1	178362761	178362762	A01177:23:H2L2FDSX3:1:1103:25048:1752/1	60	+
chr1	178879131	178879132	A01177:23:H2L2FDSX3:3:2638:14208:32737	60	-
chr1	179195577	179195578	A01177:23:H2L2FDSX3:4:2165:19768:33692/1	60	+
chr1	179310686	179310687	A01177:23:H2L2FDSX3:1:1449:21712:29136/1	60	+
chr1	179351315	179351316	A01177:23:H2L2FDSX3:4:2220:17761:35978/1	60	+
chr1	179919010	179919011	A01177:23:H2L2FDSX3:1:1556:28926:22529/1	60	-
chr1	179960353	179960354	A01177:23:H2L2FDSX3:3:2319:25183:11381	60	+
chr1	180011476	180011477	A01177:23:H2L2FDSX3:1:1329:32380:13823/1	60	-
chr1	180016555	180016556	A01177:23:H2L2FDSX3:3:1345:20012:26099/1	60	-
chr1	180018563	180018564	A01177:23:H2L2FDSX3:1:2201:4860:31798/1	60	+
chr1	180031294	180031295	A01177:23:H2L2FDSX3:2:1224:29930:23265	60	+
chr1	180057073	180057074	A01177:23:H2L2FDSX3:2:1156:17680:25285/1	60	-
chr1	180057256	180057257	A01177:23:H2L2FDSX3:4:2678:32163:36401/1	60	-
chr1	180108841	180108842	A01177:23:H2L2FDSX3:1:1517:6207:33129/1	60	-
chr1	180240844	180240845	A01177:23:H2L2FDSX3:1:1141:21079:27226/1	60	+
chr1	180315670	180315671	A01177:23:H2L2FDSX3:1:1128:29984:17785/1	60	-
chr1	180355413	180355414	A01177:23:H2L2FDSX3:1:2428:28528:4993	60	-
chr1	180406375	180406376	A01177:23:H2L2FDSX3:1:1636:15474:5118/1	60	+
chr1	180449193	180449194	A01177:23:H2L2FDSX3:2:1351:11071:19194/1	60	+
chr1	180488610	180488611	A01177:23:H2L2FDSX3:4:2313:29134:34100	60	-
chr1	180491255	180491256	A01177:23:H2L2FDSX3:3:2466:23023:28181/1	60	+
chr1	180722561	180722562	A01177:23:H2L2FDSX3:3:1208:4227:3458/1	60	-
chr1	180807476	180807477	A01177:23:H2L2FDSX3:1:1268:29206:25895/1	60	-
chr1	180865940	180865941	A01177:23:H2L2FDSX3:2:2312:28275:5337/1	60	+
chr1	180977090	180977091	A01177:23:H2L2FDSX3:1:1273:2609:20509/1	60	+
chr1	181393513	181393514	A01177:23:H2L2FDSX3:2:1106:24225:30890	60	+
chr1	183041437	183041438	A01177:23:H2L2FDSX3:1:1435:24966:8688/1	60	-
chr1	183710126	183710127	A01177:23:H2L2FDSX3:2:1253:28031:19539	60	+
chr1	184003999	184004000	A01177:23:H2L2FDSX3:1:1576:15383:19805/1	60	+
chr1	184097600	184097601	A01177:23:H2L2FDSX3:2:2552:2772:5478	60	+
chr1	184097601	184097602	A01177:23:H2L2FDSX3:1:2313:10917:14544/1	60	+
chr1	184402440	184402441	A01177:23:H2L2FDSX3:1:1129:9100:30592/1	60	-
chr1	184615167	184615168	A01177:23:H2L2FDSX3:2:1114:5855:33708	60	-
chr1	184650029	184650030	A01177:23:H2L2FDSX3:1:1211:25590:19883/1	60	+
chr1	184719127	184719128	A01177:23:H2L2FDSX3:1:1578:22019:10974/1	60	+
chr1	184733399	184733400	A01177:23:H2L2FDSX3:2:1622:19895:30655/1	60	-
chr1	184734135	184734136	A01177:23:H2L2FDSX3:1:1232:32687:2456/1	60	-
chr1	185122842	185122843	A01177:23:H2L2FDSX3:3:1170:3694:26303/1	60	-
chr1	185271899	185271900	A01177:23:H2L2FDSX3:1:1365:4806:24596/1	60	+
chr1	185308758	185308759	A01177:23:H2L2FDSX3:2:2409:22218:23782	60	-
chr1	185991581	185991582	A01177:23:H2L2FDSX3:1:1103:1199:26866/1	60	-
chr1	186000833	186000834	A01177:23:H2L2FDSX3:1:1177:15935:7607/1	60	-
chr1	187622946	187622947	A01177:23:H2L2FDSX3:4:2652:14262:13009/1	60	-
chr1	187686828	187686829	A01177:23:H2L2FDSX3:1:2325:6741:10974/1	60	-
chr1	187930921	187930922	A01177:23:H2L2FDSX3:1:1503:15582:22279/1	60	-
chr1	187981494	187981495	A01177:23:H2L2FDSX3:1:1120:8730:10692/1	60	+
chr1	188185177	188185178	A01177:23:H2L2FDSX3:1:1525:5231:35289/1	60	-
chr1	188519244	188519245	A01177:23:H2L2FDSX3:1:1377:11107:36198/1	60	-
chr1	189715176	189715177	A01177:23:H2L2FDSX3:3:2666:30463:32957/1	60	+
chr1	189748338	189748339	A01177:23:H2L2FDSX3:1:1215:3821:4476/1	60	-
chr1	189826229	189826230	A01177:23:H2L2FDSX3:1:1113:24135:13542/1	60	-
chr1	189907310	189907311	A01177:23:H2L2FDSX3:1:1436:19135:28244/1	60	-
chr1	190136066	190136067	A01177:23:H2L2FDSX3:2:1105:28592:21042/1	60	-
chr1	190160339	190160340	A01177:23:H2L2FDSX3:1:1265:22200:23406/1	60	-
chr1	190228124	190228125	A01177:23:H2L2FDSX3:1:2277:8712:12633/1	60	+
chr1	190394389	190394390	A01177:23:H2L2FDSX3:1:2160:28456:13542/1	60	-
chr1	190448078	190448079	A01177:23:H2L2FDSX3:1:1302:4173:11162/1	60	-
chr1	190468174	190468175	A01177:23:H2L2FDSX3:1:1535:21423:19022/1	60	+
chr1	190502611	190502612	A01177:23:H2L2FDSX3:3:1602:32181:1986	60	+
chr1	190518555	190518556	A01177:23:H2L2FDSX3:3:2213:6623:15468/1	60	-
chr1	190538820	190538821	A01177:23:H2L2FDSX3:1:1131:19289:9189/1	60	+
chr1	190674795	190674796	A01177:23:H2L2FDSX3:1:1424:27245:14011/1	60	-
chr1	191302261	191302262	A01177:23:H2L2FDSX3:1:1166:15709:23657/1	60	+
chr1	191311893	191311894	A01177:23:H2L2FDSX3:1:1516:12807:1939/1	60	+
chr1	191325967	191325968	A01177:23:H2L2FDSX3:2:1415:14579:14215/1	60	-
chr1	191355224	191355225	A01177:23:H2L2FDSX3:2:1111:30418:32283/1	60	+
chr1	191554446	191554447	A01177:23:H2L2FDSX3:1:1169:30689:9111/1	60	+
chr1	191635612	191635613	A01177:23:H2L2FDSX3:1:1566:26576:24878/1	60	+
chr1	192180227	192180228	A01177:23:H2L2FDSX3:1:1577:18638:30076/1	60	-
chr1	192194468	192194469	A01177:23:H2L2FDSX3:3:1510:27498:22936/1	60	-
chr1	192349794	192349795	A01177:23:H2L2FDSX3:1:2512:27832:23829/1	60	+
chr1	192386230	192386231	A01177:23:H2L2FDSX3:1:1110:4218:28494/1	60	+
chr1	192581213	192581214	A01177:23:H2L2FDSX3:1:2543:27353:35963/1	60	+
chr1	192614260	192614261	A01177:23:H2L2FDSX3:2:2630:12093:2519	60	+
chr1	192724223	192724224	A01177:23:H2L2FDSX3:2:2215:24858:34084/1	60	+
chr1	193080298	193080299	A01177:23:H2L2FDSX3:1:2421:9019:14700/1	60	-
chr1	193397503	193397504	A01177:23:H2L2FDSX3:1:2536:30834:4883	60	-
chr1	193412117	193412118	A01177:23:H2L2FDSX3:2:1271:14696:1924	60	-
chr1	193715946	193715947	A01177:23:H2L2FDSX3:3:2620:5529:32268	60	-
chr1	193924701	193924702	A01177:23:H2L2FDSX3:3:1103:3314:7420/1	60	-
chr1	194274948	194274949	A01177:23:H2L2FDSX3:2:2326:23267:5243	60	+
chr1	194372818	194372819	A01177:23:H2L2FDSX3:1:2325:1913:14606/1	60	-
chr1	194384636	194384637	A01177:23:H2L2FDSX3:1:1629:19840:21198/1	60	+
chr1	194385460	194385461	A01177:23:H2L2FDSX3:2:2629:14000:10050	60	-
chr1	194392581	194392582	A01177:23:H2L2FDSX3:3:1251:11388:12853/1	60	+
chr1	194479162	194479163	A01177:23:H2L2FDSX3:1:2247:25771:20008/1	60	+
chr1	194686279	194686280	A01177:23:H2L2FDSX3:1:1163:25174:5697	60	-
chr1	194690197	194690198	A01177:23:H2L2FDSX3:1:1165:14507:1595/1	60	+
chr1	194823033	194823034	A01177:23:H2L2FDSX3:1:1376:9299:9236/1	60	+
chr1	194847307	194847308	A01177:23:H2L2FDSX3:2:1420:16920:21621	60	-
chr1	195093565	195093566	A01177:23:H2L2FDSX3:1:1459:7193:16611/1	60	-
chr1	195189002	195189003	A01177:23:H2L2FDSX3:1:1120:9724:33646/1	60	+
chr1	195544287	195544288	A01177:23:H2L2FDSX3:3:1519:32768:22733/1	60	-
chr1	195761927	195761928	A01177:23:H2L2FDSX3:3:2526:2754:33098	60	+
chr1	195825109	195825110	A01177:23:H2L2FDSX3:1:1151:9164:8844/1	60	+
chr1	195902453	195902454	A01177:23:H2L2FDSX3:1:2228:20980:5916/1	60	+
chr1	195995407	195995408	A01177:23:H2L2FDSX3:2:2108:26431:21277	60	-
chr1	196132887	196132888	A01177:23:H2L2FDSX3:1:2116:7663:15796/1	60	-
chr1	196538993	196538994	A01177:23:H2L2FDSX3:1:2116:25192:26616/1	60	+
chr1	196612668	196612669	A01177:23:H2L2FDSX3:2:2362:1416:14152	60	+
chr1	196654215	196654216	A01177:23:H2L2FDSX3:1:1276:26151:9768/1	60	+
chr1	196996043	196996044	A01177:23:H2L2FDSX3:2:1425:15465:12587/1	60	+
chr1	197198032	197198033	A01177:23:H2L2FDSX3:2:1160:4083:33301	60	+
chr1	197603573	197603574	A01177:23:H2L2FDSX3:1:2162:16188:2534/1	60	+
chr1	197604515	197604516	A01177:23:H2L2FDSX3:1:2628:4987:4492/1	60	+
chr1	197610127	197610128	A01177:23:H2L2FDSX3:2:1423:4463:3677	60	-
chr1	197617569	197617570	A01177:23:H2L2FDSX3:1:2204:7862:23093/1	60	+
chr1	197657313	197657314	A01177:23:H2L2FDSX3:4:2217:19452:1548	60	-
chr1	197672496	197672497	A01177:23:H2L2FDSX3:1:1440:4038:16908/1	60	+
chr1	197673765	197673766	A01177:23:H2L2FDSX3:3:2671:27172:26631/1	60	+
chr1	197674941	197674942	A01177:23:H2L2FDSX3:2:1312:31901:33943/1	60	-
chr1	197981215	197981216	A01177:23:H2L2FDSX3:1:2307:30608:6778/1	60	+
chr1	198140396	198140397	A01177:23:H2L2FDSX3:1:1535:11921:10614/1	60	-
chr1	198184185	198184186	A01177:23:H2L2FDSX3:2:1143:11424:1892/1	60	-
chr1	198219542	198219543	A01177:23:H2L2FDSX3:1:1454:18096:4899/1	60	+
chr1	198270911	198270912	A01177:23:H2L2FDSX3:1:1626:1615:23797	60	-
chr1	198275745	198275746	A01177:23:H2L2FDSX3:1:1359:18249:21136/1	60	+
chr1	198347768	198347769	A01177:23:H2L2FDSX3:3:1163:15429:11804/1	60	-
chr1	198742852	198742853	A01177:23:H2L2FDSX3:2:1626:9607:19257/1	60	+
chr1	198768466	198768467	A01177:23:H2L2FDSX3:2:1372:28302:19225/1	60	+
chr1	198889714	198889715	A01177:23:H2L2FDSX3:1:1108:15103:18474/1	60	-
chr1	198955258	198955259	A01177:23:H2L2FDSX3:1:1406:9570:35258/1	60	-
chr1	199061277	199061278	A01177:23:H2L2FDSX3:1:2211:25753:26271/1	60	-
chr1	199069547	199069548	A01177:23:H2L2FDSX3:1:1248:26332:35039/1	60	+
chr1	199159930	199159931	A01177:23:H2L2FDSX3:1:1535:27109:7420/1	60	-
chr1	199185403	199185404	A01177:23:H2L2FDSX3:1:2633:14154:4085/1	60	+
chr1	199284967	199284968	A01177:23:H2L2FDSX3:4:1276:20573:31735	60	-
chr1	199284968	199284969	A01177:23:H2L2FDSX3:1:1124:1136:32424/1	60	-
chr1	200402500	200402501	A01177:23:H2L2FDSX3:4:1101:17861:23093	60	-
chr1	200511812	200511813	A01177:23:H2L2FDSX3:4:2338:18313:18677/1	60	-
chr1	200556474	200556475	A01177:23:H2L2FDSX3:1:1217:6352:17315/1	60	-
chr1	200586422	200586423	A01177:23:H2L2FDSX3:1:1673:13991:26913/1	60	-
chr1	200594639	200594640	A01177:23:H2L2FDSX3:1:1473:24099:4586/1	60	-
chr1	200780024	200780025	A01177:23:H2L2FDSX3:3:2521:13738:9815/1	60	+
chr1	201525177	201525178	A01177:23:H2L2FDSX3:1:1434:28763:11506/1	60	+
chr1	201836977	201836978	A01177:23:H2L2FDSX3:1:1474:5638:19241/1	60	-
chr1	201965638	201965639	A01177:23:H2L2FDSX3:1:2639:22363:30765/1	60	-
chr1	202434965	202434966	A01177:23:H2L2FDSX3:1:1120:23375:18834/1	60	+
chr1	203479135	203479136	A01177:23:H2L2FDSX3:4:1409:11379:10332	60	+
chr1	203691999	203692000	A01177:23:H2L2FDSX3:1:1117:11749:19961/1	60	-
chr1	203709982	203709983	A01177:23:H2L2FDSX3:1:1147:24740:3850/1	60	-
chr1	203824145	203824146	A01177:23:H2L2FDSX3:1:1218:3170:8171/1	60	+
chr1	204404662	204404663	A01177:23:H2L2FDSX3:1:1365:7672:24987/1	60	-
chr1	204487596	204487597	A01177:23:H2L2FDSX3:4:2143:7491:32189	60	+
chr1	204535824	204535825	A01177:23:H2L2FDSX3:1:1377:14859:24846/1	60	-
chr1	204542008	204542009	A01177:23:H2L2FDSX3:1:1433:12590:17190/1	60	-
chr1	205113115	205113116	A01177:23:H2L2FDSX3:3:2241:24424:8688/1	60	-
chr1	205198430	205198431	A01177:23:H2L2FDSX3:1:1252:10086:2895/1	60	-
chr1	205470092	205470093	A01177:23:H2L2FDSX3:1:1342:26612:2707/1	60	+
chr1	205718908	205718909	A01177:23:H2L2FDSX3:1:1449:4481:33959/1	60	+
chr1	205733243	205733244	A01177:23:H2L2FDSX3:2:1276:28754:17848/1	60	-
chr1	205735694	205735695	A01177:23:H2L2FDSX3:1:2427:27651:31845/1	60	-
chr1	205858262	205858263	A01177:23:H2L2FDSX3:1:1339:27281:32017/1	60	-
chr1	206044423	206044424	A01177:23:H2L2FDSX3:1:1161:13386:4163/1	60	-
chr1	206055883	206055884	A01177:23:H2L2FDSX3:1:2627:15754:11898/1	60	+
chr1	206082689	206082690	A01177:23:H2L2FDSX3:1:1401:7545:14121/1	60	-
chr1	206090300	206090301	A01177:23:H2L2FDSX3:1:1565:1452:26929	60	-
chr1	206637593	206637594	A01177:23:H2L2FDSX3:1:1274:29866:35837/1	60	+
chr1	206640737	206640738	A01177:23:H2L2FDSX3:2:1533:14190:35462/1	60	-
chr1	206654343	206654344	A01177:23:H2L2FDSX3:1:2374:9715:2722/1	60	-
chr1	207097001	207097002	A01177:23:H2L2FDSX3:4:2331:21151:20932	60	+
chr1	207360684	207360685	A01177:23:H2L2FDSX3:1:1108:7979:3411/1	60	+
chr1	207761629	207761630	A01177:23:H2L2FDSX3:2:1629:11460:4899/1	60	+
chr1	207794540	207794541	A01177:23:H2L2FDSX3:1:1114:6705:30514/1	60	-
chr1	208084183	208084184	A01177:23:H2L2FDSX3:1:1113:9236:29575/1	60	+
chr1	209831984	209831985	A01177:23:H2L2FDSX3:2:1574:29604:14152/1	60	+
chr1	210450949	210450950	A01177:23:H2L2FDSX3:3:1424:2636:33458/1	60	-
chr1	210900798	210900799	A01177:23:H2L2FDSX3:2:1366:15700:6042	60	+
chr1	211237234	211237235	A01177:23:H2L2FDSX3:3:1546:4453:21825	60	-
chr1	211658436	211658437	A01177:23:H2L2FDSX3:1:1531:12382:25473/1	60	-
chr1	211800740	211800741	A01177:23:H2L2FDSX3:1:1166:30210:26944/1	60	+
chr1	211805053	211805054	A01177:23:H2L2FDSX3:2:1240:6985:18286	60	+
chr1	212104520	212104521	A01177:23:H2L2FDSX3:2:1321:17110:19539/1	60	-
chr1	212313577	212313578	A01177:23:H2L2FDSX3:1:2336:29351:24142/1	60	+
chr1	212612737	212612738	A01177:23:H2L2FDSX3:1:1156:23755:19805/1	60	-
chr1	212800879	212800880	A01177:23:H2L2FDSX3:2:1645:22399:19523/1	60	+
chr1	212864115	212864116	A01177:23:H2L2FDSX3:1:1409:24813:26584/1	60	+
chr1	212881540	212881541	A01177:23:H2L2FDSX3:1:1116:27471:11052/1	60	+
chr1	212991325	212991326	A01177:23:H2L2FDSX3:1:2411:32868:35681/1	60	+
chr1	213071577	213071578	A01177:23:H2L2FDSX3:1:2353:18557:36824/1	60	+
chr1	213162464	213162465	A01177:23:H2L2FDSX3:1:2207:31819:6621/1	60	+
chr1	213177110	213177111	A01177:23:H2L2FDSX3:1:1242:25464:22357/1	60	-
chr1	213246704	213246705	A01177:23:H2L2FDSX3:2:1308:24921:21355/1	60	-
chr1	214669804	214669805	A01177:23:H2L2FDSX3:1:1124:29496:10457/1	60	+
chr1	214980633	214980634	A01177:23:H2L2FDSX3:1:1523:8133:23281/1	60	-
chr1	215641220	215641221	A01177:23:H2L2FDSX3:4:1111:5764:4492/1	60	-
chr1	215996994	215996995	A01177:23:H2L2FDSX3:1:1608:20121:9377/1	60	+
chr1	216123926	216123927	A01177:23:H2L2FDSX3:2:2146:12319:29403	60	-
chr1	216367929	216367930	A01177:23:H2L2FDSX3:2:1664:22191:3505/1	60	-
chr1	216627104	216627105	A01177:23:H2L2FDSX3:4:2407:20030:1297	60	-
chr1	216653671	216653672	A01177:23:H2L2FDSX3:1:2110:18078:1611	60	-
chr1	216812124	216812125	A01177:23:H2L2FDSX3:1:1229:19886:35869/1	60	+
chr1	216823839	216823840	A01177:23:H2L2FDSX3:3:1410:32488:31360/1	60	-
chr1	216870541	216870542	A01177:23:H2L2FDSX3:2:2540:15718:12179	60	-
chr1	216918303	216918304	A01177:23:H2L2FDSX3:1:1158:7030:26725/1	60	+
chr1	217000170	217000171	A01177:23:H2L2FDSX3:1:1311:27507:8265/1	60	+
chr1	217478314	217478315	A01177:23:H2L2FDSX3:1:2359:9724:27383/1	60	-
chr1	217602642	217602643	A01177:23:H2L2FDSX3:2:1326:24695:4899/1	60	-
chr1	217610953	217610954	A01177:23:H2L2FDSX3:3:1123:31891:2550/1	60	+
chr1	217821404	217821405	A01177:23:H2L2FDSX3:1:2347:12057:2519	60	+
chr1	218641438	218641439	A01177:23:H2L2FDSX3:1:2251:21784:37027/1	60	-
chr1	218809238	218809239	A01177:23:H2L2FDSX3:1:1175:6253:7216/1	60	+
chr1	218970930	218970931	A01177:23:H2L2FDSX3:1:1501:18502:24361/1	60	-
chr1	219009801	219009802	A01177:23:H2L2FDSX3:1:1132:7021:2691/1	60	-
chr1	219075774	219075775	A01177:23:H2L2FDSX3:1:1115:19108:35117/1	60	+
chr1	219137380	219137381	A01177:23:H2L2FDSX3:1:1407:9272:25880/1	60	-
chr1	219189371	219189372	A01177:23:H2L2FDSX3:1:1139:22254:7592/1	60	-
chr1	220209698	220209699	A01177:23:H2L2FDSX3:1:1258:2844:25614/1	60	+
chr1	220228176	220228177	A01177:23:H2L2FDSX3:1:1327:2220:11819/1	60	-
chr1	220237577	220237578	A01177:23:H2L2FDSX3:1:1170:19705:5087/1	60	+
chr1	221609040	221609041	A01177:23:H2L2FDSX3:1:2635:2022:8281/1	60	+
chr1	221725269	221725270	A01177:23:H2L2FDSX3:1:1171:16929:27618/1	60	-
chr1	221768880	221768881	A01177:23:H2L2FDSX3:1:1346:15239:3991/1	60	-
chr1	222684058	222684059	A01177:23:H2L2FDSX3:1:1434:24876:2331/1	60	+
chr1	222849626	222849627	A01177:23:H2L2FDSX3:2:1345:10158:19460/1	60	-
chr1	222925931	222925932	A01177:23:H2L2FDSX3:1:1455:9579:35775/1	60	-
chr1	222998338	222998339	A01177:23:H2L2FDSX3:1:1132:1678:24533/1	60	-
chr1	223434021	223434022	A01177:23:H2L2FDSX3:1:1250:5565:28541/1	60	-
chr1	223707424	223707425	A01177:23:H2L2FDSX3:1:1231:18222:14325/1	60	+
chr1	223783598	223783599	A01177:23:H2L2FDSX3:1:1620:2392:33692/1	60	-
chr1	223783703	223783704	A01177:23:H2L2FDSX3:2:1324:23936:32737/1	60	+
chr1	223794551	223794552	A01177:23:H2L2FDSX3:3:1367:30807:32831/1	60	+
chr1	224103821	224103822	A01177:23:H2L2FDSX3:2:2310:5782:36464/1	60	+
chr1	224284284	224284285	A01177:23:H2L2FDSX3:1:2223:7473:13996/1	60	+
chr1	224397725	224397726	A01177:23:H2L2FDSX3:1:1238:9254:7686/1	60	+
chr1	224442269	224442270	A01177:23:H2L2FDSX3:2:1373:24496:16203/1	60	-
chr1	224534840	224534841	A01177:23:H2L2FDSX3:1:2275:12689:8343	60	-
chr1	224884006	224884007	A01177:23:H2L2FDSX3:2:1259:21314:3082/1	60	-
chr1	225538275	225538276	A01177:23:H2L2FDSX3:1:1212:10637:8672/1	60	-
chr1	225560711	225560712	A01177:23:H2L2FDSX3:1:1312:31204:4586/1	60	+
chr1	225611697	225611698	A01177:23:H2L2FDSX3:1:1140:24099:3270/1	60	-
chr1	225692482	225692483	A01177:23:H2L2FDSX3:4:1228:19985:2597	60	+
chr1	225765738	225765739	A01177:23:H2L2FDSX3:1:1546:13169:8578/1	60	+
chr1	225782971	225782972	A01177:23:H2L2FDSX3:4:1673:16080:29904	60	-
chr1	225985189	225985190	A01177:23:H2L2FDSX3:1:2306:10899:20118/1	60	+
chr1	226159670	226159671	A01177:23:H2L2FDSX3:1:1509:8775:34757/1	60	-
chr1	226247703	226247704	A01177:23:H2L2FDSX3:1:1356:13160:31297/1	60	+
chr1	226248312	226248313	A01177:23:H2L2FDSX3:1:1244:25238:34679/1	60	-
chr1	226262740	226262741	A01177:23:H2L2FDSX3:1:2649:6198:6746/1	60	-
chr1	226270155	226270156	A01177:23:H2L2FDSX3:4:2451:20311:2065	60	-
chr1	226271727	226271728	A01177:23:H2L2FDSX3:4:1440:27986:12915/1	60	+
chr1	226276321	226276322	A01177:23:H2L2FDSX3:4:1356:10682:26600/1	60	-
chr1	226281655	226281656	A01177:23:H2L2FDSX3:2:1221:18105:19100/1	60	-
chr1	226287139	226287140	A01177:23:H2L2FDSX3:4:2103:17879:26913/1	60	-
chr1	226293533	226293534	A01177:23:H2L2FDSX3:1:1526:13937:23782/1	60	-
chr1	226293825	226293826	A01177:23:H2L2FDSX3:3:2344:25509:9502/1	60	+
chr1	226298354	226298355	A01177:23:H2L2FDSX3:3:1142:22046:25582/1	60	+
chr1	226305964	226305965	A01177:23:H2L2FDSX3:4:1371:1081:9846	60	-
chr1	226668245	226668246	A01177:23:H2L2FDSX3:1:1220:15872:19711/1	60	-
chr1	226671625	226671626	A01177:23:H2L2FDSX3:2:1124:9896:20134	60	+
chr1	226708077	226708078	A01177:23:H2L2FDSX3:1:1305:28673:33426/1	60	+
chr1	226710024	226710025	A01177:23:H2L2FDSX3:2:1256:3351:10614	60	+
chr1	226715924	226715925	A01177:23:H2L2FDSX3:3:1619:2998:14325/1	60	+
chr1	226722332	226722333	A01177:23:H2L2FDSX3:1:1157:29957:1924/1	60	+
chr1	226724307	226724308	A01177:23:H2L2FDSX3:1:1262:4833:23672/1	60	-
chr1	226730569	226730570	A01177:23:H2L2FDSX3:1:1353:1416:26490/1	60	-
chr1	226730992	226730993	A01177:23:H2L2FDSX3:1:1172:13919:5337/1	60	+
chr1	227573550	227573551	A01177:23:H2L2FDSX3:1:1621:12274:19586/1	60	-
chr1	227580744	227580745	A01177:23:H2L2FDSX3:1:1604:27724:12273/1	60	-
chr1	227581403	227581404	A01177:23:H2L2FDSX3:2:1335:11134:7842/1	60	+
chr1	227608084	227608085	A01177:23:H2L2FDSX3:2:2616:23384:9674/1	60	+
chr1	227609251	227609252	A01177:23:H2L2FDSX3:1:1512:25427:31313/1	60	-
chr1	227749487	227749488	A01177:23:H2L2FDSX3:2:2470:4951:17989/1	60	-
chr1	227759034	227759035	A01177:23:H2L2FDSX3:1:1110:21522:26177/1	60	+
chr1	227768515	227768516	A01177:23:H2L2FDSX3:1:1109:6831:11600/1	60	-
chr1	227777584	227777585	A01177:23:H2L2FDSX3:2:1312:15926:27884	60	-
chr1	227980008	227980009	A01177:23:H2L2FDSX3:4:2573:3947:4006/1	60	-
chr1	228086625	228086626	A01177:23:H2L2FDSX3:1:2667:2582:31986/1	60	+
chr1	228087238	228087239	A01177:23:H2L2FDSX3:1:1471:18701:26616/1	60	+
chr1	228087361	228087362	A01177:23:H2L2FDSX3:2:1156:6234:25629	60	-
chr1	228087618	228087619	A01177:23:H2L2FDSX3:1:1334:11351:22623/1	60	+
chr1	228091278	228091279	A01177:23:H2L2FDSX3:1:1203:3748:10958/1	60	-
chr1	228105879	228105880	A01177:23:H2L2FDSX3:1:1116:26133:22795/1	60	-
chr1	228143941	228143942	A01177:23:H2L2FDSX3:1:1411:31485:3223/1	60	+
chr1	228193311	228193312	A01177:23:H2L2FDSX3:1:1522:29143:21903/1	60	-
chr1	228216354	228216355	A01177:23:H2L2FDSX3:1:1441:19226:7357/1	60	-
chr1	228229657	228229658	A01177:23:H2L2FDSX3:3:2341:20446:16611/1	60	+
chr1	228229742	228229743	A01177:23:H2L2FDSX3:2:1257:1633:4852	60	+
chr1	228232178	228232179	A01177:23:H2L2FDSX3:4:1537:22905:7968/1	60	-
chr1	228232363	228232364	A01177:23:H2L2FDSX3:2:1154:2899:6167	60	+
chr1	228232379	228232380	A01177:23:H2L2FDSX3:1:1322:18222:9846/1	60	+
chr1	228232888	228232889	A01177:23:H2L2FDSX3:4:2312:10899:8406/1	60	+
chr1	228233509	228233510	A01177:23:H2L2FDSX3:1:2252:10583:29465/1	60	+
chr1	228233596	228233597	A01177:23:H2L2FDSX3:1:1423:2293:7467/1	60	+
chr1	228235191	228235192	A01177:23:H2L2FDSX3:2:1526:15790:26616/1	60	-
chr1	228235593	228235594	A01177:23:H2L2FDSX3:2:1146:5710:6934	60	-
chr1	228246463	228246464	A01177:23:H2L2FDSX3:2:2375:32796:7185/1	60	-
chr1	228248458	228248459	A01177:23:H2L2FDSX3:2:1634:28149:6245/1	60	-
chr1	228251339	228251340	A01177:23:H2L2FDSX3:1:1133:29279:35759/1	60	+
chr1	228254628	228254629	A01177:23:H2L2FDSX3:2:1165:29505:35149	60	-
chr1	228254970	228254971	A01177:23:H2L2FDSX3:1:1135:29161:6057/1	60	-
chr1	228262251	228262252	A01177:23:H2L2FDSX3:1:2139:13621:5635/1	60	+
chr1	228266234	228266235	A01177:23:H2L2FDSX3:3:1132:31394:32409/1	60	+
chr1	228267241	228267242	A01177:23:H2L2FDSX3:1:1201:4381:13964/1	60	+
chr1	228267533	228267534	A01177:23:H2L2FDSX3:1:2313:28149:32863/1	60	-
chr1	228271653	228271654	A01177:23:H2L2FDSX3:1:1159:31882:16658/1	60	-
chr1	228301244	228301245	A01177:23:H2L2FDSX3:1:1369:32090:23782/1	60	+
chr1	228323103	228323104	A01177:23:H2L2FDSX3:3:1616:10312:34162/1	60	+
chr1	228326243	228326244	A01177:23:H2L2FDSX3:1:1441:7997:14497/1	60	-
chr1	228326819	228326820	A01177:23:H2L2FDSX3:2:1171:10719:18176	60	+
chr1	228328187	228328188	A01177:23:H2L2FDSX3:2:1253:32271:10661	60	-
chr1	228328481	228328482	A01177:23:H2L2FDSX3:1:1318:32741:24502/1	60	-
chr1	228403499	228403500	A01177:23:H2L2FDSX3:2:2364:16486:12915/1	60	-
chr1	228405571	228405572	A01177:23:H2L2FDSX3:1:1103:11514:8343/1	60	+
chr1	228418523	228418524	A01177:23:H2L2FDSX3:1:2126:13991:30859/1	60	-
chr1	228489562	228489563	A01177:23:H2L2FDSX3:1:1115:17752:27633/1	60	-
chr1	228489816	228489817	A01177:23:H2L2FDSX3:2:2501:30517:23156/1	60	-
chr1	228490812	228490813	A01177:23:H2L2FDSX3:1:1132:21025:36746/1	60	+
chr1	228492966	228492967	A01177:23:H2L2FDSX3:2:2234:10257:28119	60	-
chr1	228495077	228495078	A01177:23:H2L2FDSX3:2:2245:23800:27868/1	60	+
chr1	228648867	228648868	A01177:23:H2L2FDSX3:2:1242:11993:35540/1	60	-
chr1	228651049	228651050	A01177:23:H2L2FDSX3:2:1214:8079:33771	60	+
chr1	228653642	228653643	A01177:23:H2L2FDSX3:1:1134:26919:30295	60	+
chr1	228654682	228654683	A01177:23:H2L2FDSX3:1:2473:9055:26193/1	60	+
chr1	228655748	228655749	A01177:23:H2L2FDSX3:1:1249:9362:6214/1	60	+
chr1	228699896	228699897	A01177:23:H2L2FDSX3:3:1422:17128:32659/1	60	+
chr1	229266857	229266858	A01177:23:H2L2FDSX3:1:1143:8693:20149/1	60	-
chr1	229281835	229281836	A01177:23:H2L2FDSX3:1:2158:27091:6918/1	60	+
chr1	229281930	229281931	A01177:23:H2L2FDSX3:1:2471:29387:21261/1	60	-
chr1	229285658	229285659	A01177:23:H2L2FDSX3:1:2135:28917:26271/1	60	+
chr1	229287586	229287587	A01177:23:H2L2FDSX3:2:2241:11125:22983/1	60	+
chr1	229301785	229301786	A01177:23:H2L2FDSX3:3:1638:28122:5321/1	60	-
chr1	229302939	229302940	A01177:23:H2L2FDSX3:1:1133:31792:8234/1	60	+
chr1	229303731	229303732	A01177:23:H2L2FDSX3:1:1448:24930:33552/1	60	-
chr1	229306102	229306103	A01177:23:H2L2FDSX3:1:2363:28465:19069/1	60	+
chr1	229307330	229307331	A01177:23:H2L2FDSX3:1:1224:27453:15029/1	60	+
chr1	229308148	229308149	A01177:23:H2L2FDSX3:1:1509:25563:4272/1	60	-
chr1	229310833	229310834	A01177:23:H2L2FDSX3:1:2440:21034:16125/1	60	-
chr1	229315210	229315211	A01177:23:H2L2FDSX3:1:1161:11532:16955/1	60	+
chr1	229315383	229315384	A01177:23:H2L2FDSX3:1:1246:30237:20290/1	60	+
chr1	229315412	229315413	A01177:23:H2L2FDSX3:1:1213:4372:33207/1	60	+
chr1	229317397	229317398	A01177:23:H2L2FDSX3:1:1149:18032:30405/1	60	+
chr1	229322388	229322389	A01177:23:H2L2FDSX3:1:1522:18629:17848/1	60	+
chr1	229322986	229322987	A01177:23:H2L2FDSX3:1:1117:13847:32612/1	60	+
chr1	229328900	229328901	A01177:23:H2L2FDSX3:1:1245:19208:33442/1	60	-
chr1	229335361	229335362	A01177:23:H2L2FDSX3:2:2277:18059:18928	60	+
chr1	229443641	229443642	A01177:23:H2L2FDSX3:1:1354:32750:6825/1	60	+
chr1	229455066	229455067	A01177:23:H2L2FDSX3:4:2607:5448:20071/1	60	+
chr1	229459485	229459486	A01177:23:H2L2FDSX3:1:2254:18964:16924/1	60	-
chr1	229463270	229463271	A01177:23:H2L2FDSX3:1:1106:15393:33599/1	60	+
chr1	229479365	229479366	A01177:23:H2L2FDSX3:2:1419:9570:22482/1	60	+
chr1	229491458	229491459	A01177:23:H2L2FDSX3:2:1447:3224:24361/1	60	+
chr1	229496655	229496656	A01177:23:H2L2FDSX3:3:1248:25907:6214/1	60	+
chr1	229497364	229497365	A01177:23:H2L2FDSX3:2:1423:8106:15154/1	60	-
chr1	229498482	229498483	A01177:23:H2L2FDSX3:1:1324:17852:18380/1	60	+
chr1	229504438	229504439	A01177:23:H2L2FDSX3:1:2233:29577:21934/1	60	+
chr1	229506096	229506097	A01177:23:H2L2FDSX3:1:1133:4779:21981/1	60	-
chr1	229517848	229517849	A01177:23:H2L2FDSX3:1:2352:23276:8046/1	60	+
chr1	229518747	229518748	A01177:23:H2L2FDSX3:1:1655:1353:8719/1	60	+
chr1	229521242	229521243	A01177:23:H2L2FDSX3:2:1415:20853:18944	60	-
chr1	229537460	229537461	A01177:23:H2L2FDSX3:1:1323:21043:32831/1	60	-
chr1	229540936	229540937	A01177:23:H2L2FDSX3:1:2267:26304:9157/1	60	+
chr1	229545662	229545663	A01177:23:H2L2FDSX3:1:2614:27218:25551/1	60	-
chr1	229548128	229548129	A01177:23:H2L2FDSX3:2:2568:29441:20635/1	60	+
chr1	229600733	229600734	A01177:23:H2L2FDSX3:1:1154:32172:9737/1	60	+
chr1	229602189	229602190	A01177:23:H2L2FDSX3:1:1578:5819:2988/1	60	+
chr1	229608606	229608607	A01177:23:H2L2FDSX3:1:1257:3522:13228/1	60	+
chr1	229610811	229610812	A01177:23:H2L2FDSX3:2:1313:17255:8891	60	-
chr1	230102085	230102086	A01177:23:H2L2FDSX3:1:1562:3414:25661/1	60	+
chr1	230108740	230108741	A01177:23:H2L2FDSX3:1:1126:11044:34585/1	60	-
chr1	230164009	230164010	A01177:23:H2L2FDSX3:3:1646:8332:31109	60	-
chr1	230186521	230186522	A01177:23:H2L2FDSX3:1:1465:29704:7373/1	60	-
chr1	230222640	230222641	A01177:23:H2L2FDSX3:2:2271:23312:18693/1	60	-
chr1	230226907	230226908	A01177:23:H2L2FDSX3:2:1136:31250:5572	60	-
chr1	230227232	230227233	A01177:23:H2L2FDSX3:3:2229:27968:16016/1	60	-
chr1	230228537	230228538	A01177:23:H2L2FDSX3:1:1442:22381:5713/1	60	+
chr1	230232431	230232432	A01177:23:H2L2FDSX3:2:2145:14109:18568	60	+
chr1	230663849	230663850	A01177:23:H2L2FDSX3:1:1250:13765:23109	60	+
chr1	230685659	230685660	A01177:23:H2L2FDSX3:4:1307:32154:18067/1	60	-
chr1	230943142	230943143	A01177:23:H2L2FDSX3:2:1438:28655:21465	60	-
chr1	230943469	230943470	A01177:23:H2L2FDSX3:1:1154:4354:32424/1	60	-
chr1	231351468	231351469	A01177:23:H2L2FDSX3:3:1246:30092:31814/1	60	+
chr1	231465929	231465930	A01177:23:H2L2FDSX3:1:1341:7618:20854/1	60	-
chr1	231536094	231536095	A01177:23:H2L2FDSX3:2:1173:14507:4288	60	-
chr1	231537512	231537513	A01177:23:H2L2FDSX3:1:1207:13096:10520/1	60	-
chr1	231541281	231541282	A01177:23:H2L2FDSX3:2:1134:18177:31814/1	60	+
chr1	231565756	231565757	A01177:23:H2L2FDSX3:1:1624:11388:18521/1	60	+
chr1	231566288	231566289	A01177:23:H2L2FDSX3:2:1654:4164:12712/1	60	-
chr1	231658571	231658572	A01177:23:H2L2FDSX3:4:2504:31774:19006/1	60	-
chr1	231676694	231676695	A01177:23:H2L2FDSX3:1:2142:3468:20650/1	60	-
chr1	231817583	231817584	A01177:23:H2L2FDSX3:1:1629:2483:13589/1	60	-
chr1	231825785	231825786	A01177:23:H2L2FDSX3:1:1149:13675:12900/1	60	-
chr1	232443006	232443007	A01177:23:H2L2FDSX3:4:1571:19777:19147/1	60	-
chr1	232453357	232453358	A01177:23:H2L2FDSX3:1:1403:13621:22701/1	60	+
chr1	232814415	232814416	A01177:23:H2L2FDSX3:1:1530:32244:35446/1	60	+
chr1	232915567	232915568	A01177:23:H2L2FDSX3:1:1240:7934:7968/1	60	+
chr1	233049356	233049357	A01177:23:H2L2FDSX3:1:2478:15664:30405/1	60	-
chr1	233076584	233076585	A01177:23:H2L2FDSX3:1:1111:12518:22200/1	60	-
chr1	233195975	233195976	A01177:23:H2L2FDSX3:1:1116:30951:26976/1	60	+
chr1	233200084	233200085	A01177:23:H2L2FDSX3:1:1352:1705:18599/1	60	-
chr1	233209305	233209306	A01177:23:H2L2FDSX3:1:2434:25147:33520/1	60	+
chr1	233242351	233242352	A01177:23:H2L2FDSX3:2:1417:17833:12148	60	+
chr1	233246792	233246793	A01177:23:H2L2FDSX3:1:1167:6271:10942/1	60	-
chr1	233383230	233383231	A01177:23:H2L2FDSX3:1:1439:31937:5916/1	60	-
chr1	233590947	233590948	A01177:23:H2L2FDSX3:1:1342:19361:30264/1	60	-
chr1	234273178	234273179	A01177:23:H2L2FDSX3:1:1450:7916:6277/1	60	-
chr1	234340478	234340479	A01177:23:H2L2FDSX3:1:1338:31322:32377/1	60	+
chr1	234374817	234374818	A01177:23:H2L2FDSX3:1:1439:20690:14685	60	+
chr1	234420321	234420322	A01177:23:H2L2FDSX3:2:1406:4490:4633	60	-
chr1	234516058	234516059	A01177:23:H2L2FDSX3:1:2642:22137:31407/1	60	-
chr1	235178954	235178955	A01177:23:H2L2FDSX3:2:2275:22037:3709	60	-
chr1	235204900	235204901	A01177:23:H2L2FDSX3:1:1137:24117:17331/1	60	-
chr1	235216824	235216825	A01177:23:H2L2FDSX3:1:2155:31421:35055/1	60	-
chr1	235218311	235218312	A01177:23:H2L2FDSX3:1:1212:1931:12101/1	60	+
chr1	235226237	235226238	A01177:23:H2L2FDSX3:1:1142:3577:12978/1	60	+
chr1	235234991	235234992	A01177:23:H2L2FDSX3:3:1454:24804:30483	60	+
chr1	235244895	235244896	A01177:23:H2L2FDSX3:1:1376:5782:19836/1	60	-
chr1	235246517	235246518	A01177:23:H2L2FDSX3:1:1602:22634:23876/1	60	+
chr1	235247030	235247031	A01177:23:H2L2FDSX3:2:1441:6958:10097/1	60	-
chr1	235247508	235247509	A01177:23:H2L2FDSX3:3:1151:7997:22013	60	+
chr1	235259937	235259938	A01177:23:H2L2FDSX3:1:2263:31204:31203/1	60	-
chr1	235403543	235403544	A01177:23:H2L2FDSX3:1:1205:16414:12696/1	60	+
chr1	235477085	235477086	A01177:23:H2L2FDSX3:1:1642:28167:30452/1	60	+
chr1	235552916	235552917	A01177:23:H2L2FDSX3:1:1329:21160:34882/1	60	+
chr1	235683555	235683556	A01177:23:H2L2FDSX3:1:1372:20274:32659/1	60	+
chr1	236220784	236220785	A01177:23:H2L2FDSX3:1:1610:2085:28620/1	60	+
chr1	236233696	236233697	A01177:23:H2L2FDSX3:1:1448:11605:32988/1	60	+
chr1	236668142	236668143	A01177:23:H2L2FDSX3:2:2677:10384:29810	60	-
chr1	237062026	237062027	A01177:23:H2L2FDSX3:1:2620:22535:20760/1	60	+
chr1	237486221	237486222	A01177:23:H2L2FDSX3:2:1323:27679:10598	60	+
chr1	237698735	237698736	A01177:23:H2L2FDSX3:2:1140:6063:24424/1	60	+
chr1	237745000	237745001	A01177:23:H2L2FDSX3:4:2403:17228:36213	60	+
chr1	238523742	238523743	A01177:23:H2L2FDSX3:4:2567:12617:35274	60	-
chr1	239453303	239453304	A01177:23:H2L2FDSX3:1:1428:32904:28635/1	60	+
chr1	241463515	241463516	A01177:23:H2L2FDSX3:2:1133:19551:30561	60	-
chr1	241596008	241596009	A01177:23:H2L2FDSX3:1:1369:10411:21339/1	60	+
chr1	241881935	241881936	A01177:23:H2L2FDSX3:1:1168:12011:10833/1	60	+
chr1	241952121	241952122	A01177:23:H2L2FDSX3:1:1269:26178:24439/1	60	-
chr1	242420307	242420308	A01177:23:H2L2FDSX3:2:1605:18367:13823	60	+
chr1	243951063	243951064	A01177:23:H2L2FDSX3:2:1136:6054:2519	60	+
chr1	244846833	244846834	A01177:23:H2L2FDSX3:1:1430:21513:3897/1	60	+
chr1	244988145	244988146	A01177:23:H2L2FDSX3:1:2238:25391:17127/1	60	-
chr1	245114057	245114058	A01177:23:H2L2FDSX3:1:1242:19244:5384/1	60	+
chr1	245829542	245829543	A01177:23:H2L2FDSX3:2:1504:31765:30796/1	60	+
chr1	246016887	246016888	A01177:23:H2L2FDSX3:1:1571:3803:5102/1	60	+
chr1	246143824	246143825	A01177:23:H2L2FDSX3:2:1456:2663:17221/1	60	+
chr1	246167891	246167892	A01177:23:H2L2FDSX3:3:2542:10221:18192	60	-
chr1	246177774	246177775	A01177:23:H2L2FDSX3:2:1606:27606:35587/1	60	+
chr1	246349242	246349243	A01177:23:H2L2FDSX3:1:1340:6641:17942/1	60	+
chr1	246727479	246727480	A01177:23:H2L2FDSX3:4:2217:23384:24424	60	+
chr1	246755132	246755133	A01177:23:H2L2FDSX3:1:1503:15167:6778/1	60	+
chr1	246851045	246851046	A01177:23:H2L2FDSX3:1:2308:29252:2988/1	60	-
chr1	248000994	248000995	A01177:23:H2L2FDSX3:1:2150:12192:19601/1	60	-
chr1	248597917	248597918	A01177:23:H2L2FDSX3:2:1405:8431:15186/1	60	-
chr1	248854248	248854249	A01177:23:H2L2FDSX3:1:1259:1380:36949/1	60	-
chr10	155952	155953	A01177:23:H2L2FDSX3:1:1231:27959:11083/1	60	+
chr10	215355	215356	A01177:23:H2L2FDSX3:1:1159:24279:30796/1	60	+
chr10	215597	215598	A01177:23:H2L2FDSX3:1:2138:16875:10113/1	60	-
chr10	237893	237894	A01177:23:H2L2FDSX3:4:2115:15890:35117	60	-
chr10	1860860	1860861	A01177:23:H2L2FDSX3:1:1410:13169:4633/1	60	+
chr10	1972928	1972929	A01177:23:H2L2FDSX3:1:2442:26106:13542/1	60	+
chr10	2190539	2190540	A01177:23:H2L2FDSX3:1:2137:7500:28698/1	60	-
chr10	2296924	2296925	A01177:23:H2L2FDSX3:1:1667:12472:10880/1	60	+
chr10	2679401	2679402	A01177:23:H2L2FDSX3:1:1448:9055:13667/1	60	-
chr10	3095766	3095767	A01177:23:H2L2FDSX3:1:1110:30337:33646/1	60	+
chr10	3664005	3664006	A01177:23:H2L2FDSX3:1:1141:31937:36636/1	60	-
chr10	3871035	3871036	A01177:23:H2L2FDSX3:2:1102:24171:18897/1	60	-
chr10	5709265	5709266	A01177:23:H2L2FDSX3:3:1333:3161:28855/1	60	-
chr10	5713577	5713578	A01177:23:H2L2FDSX3:1:2163:18367:34460/1	60	-
chr10	5734430	5734431	A01177:23:H2L2FDSX3:1:1157:30734:5118/1	60	+
chr10	5743688	5743689	A01177:23:H2L2FDSX3:1:1244:27001:1219/1	60	-
chr10	6525046	6525047	A01177:23:H2L2FDSX3:1:1113:24352:10347/1	60	+
chr10	7027930	7027931	A01177:23:H2L2FDSX3:1:1128:18692:14857/1	60	+
chr10	7205809	7205810	A01177:23:H2L2FDSX3:2:1103:13214:9940	60	+
chr10	7223280	7223281	A01177:23:H2L2FDSX3:1:1131:1606:12383/1	60	-
chr10	7421405	7421406	A01177:23:H2L2FDSX3:2:1323:19759:35023/1	60	-
chr10	7923081	7923082	A01177:23:H2L2FDSX3:2:1542:7934:6652/1	60	-
chr10	8175417	8175418	A01177:23:H2L2FDSX3:4:1334:13937:2331	60	-
chr10	8449188	8449189	A01177:23:H2L2FDSX3:2:2227:21233:5321/1	60	+
chr10	8505298	8505299	A01177:23:H2L2FDSX3:1:1470:1099:36025/1	60	+
chr10	8528762	8528763	A01177:23:H2L2FDSX3:4:2157:7220:4445/1	60	-
chr10	8567754	8567755	A01177:23:H2L2FDSX3:1:1250:11180:5697/1	60	-
chr10	8924013	8924014	A01177:23:H2L2FDSX3:1:1431:7319:8124/1	60	+
chr10	9133709	9133710	A01177:23:H2L2FDSX3:1:1158:11686:3129/1	60	+
chr10	10340922	10340923	A01177:23:H2L2FDSX3:2:1323:17237:30874	60	-
chr10	10391966	10391967	A01177:23:H2L2FDSX3:2:2430:19569:35571	60	+
chr10	11217690	11217691	A01177:23:H2L2FDSX3:2:1443:27218:6073/1	60	-
chr10	11406011	11406012	A01177:23:H2L2FDSX3:4:1239:13178:22122/1	60	-
chr10	11556188	11556189	A01177:23:H2L2FDSX3:2:2617:15013:32002/1	60	+
chr10	11929238	11929239	A01177:23:H2L2FDSX3:1:1471:6985:11052/1	60	+
chr10	11968955	11968956	A01177:23:H2L2FDSX3:1:1142:32407:15092/1	60	-
chr10	12002838	12002839	A01177:23:H2L2FDSX3:3:2336:2031:16313/1	60	+
chr10	12011091	12011092	A01177:23:H2L2FDSX3:1:1208:12111:35806/1	60	-
chr10	12591946	12591947	A01177:23:H2L2FDSX3:1:1217:3884:6120/1	60	+
chr10	13210272	13210273	A01177:23:H2L2FDSX3:2:1145:23077:8735	60	-
chr10	13293273	13293274	A01177:23:H2L2FDSX3:1:2143:12346:25504/1	60	-
chr10	13631903	13631904	A01177:23:H2L2FDSX3:1:1302:19190:35102/1	60	+
chr10	14559569	14559570	A01177:23:H2L2FDSX3:1:1545:4345:26897	60	-
chr10	14891117	14891118	A01177:23:H2L2FDSX3:1:1247:8621:11318/1	60	-
chr10	15165502	15165503	A01177:23:H2L2FDSX3:1:1148:11876:2738/1	60	+
chr10	15794463	15794464	A01177:23:H2L2FDSX3:1:1129:23728:10739/1	60	-
chr10	16002026	16002027	A01177:23:H2L2FDSX3:1:1126:30581:6950/1	60	+
chr10	16440297	16440298	A01177:23:H2L2FDSX3:4:2338:25446:11522/1	60	-
chr10	16646111	16646112	A01177:23:H2L2FDSX3:1:1137:19940:11976/1	60	+
chr10	16937817	16937818	A01177:23:H2L2FDSX3:1:2455:22010:6417/1	60	-
chr10	17056424	17056425	A01177:23:H2L2FDSX3:1:1265:18566:34961/1	60	+
chr10	17069982	17069983	A01177:23:H2L2FDSX3:3:1469:16260:29966/1	60	+
chr10	17353678	17353679	A01177:23:H2L2FDSX3:1:1476:25256:12414/1	60	-
chr10	17676622	17676623	A01177:23:H2L2FDSX3:4:1266:5177:25269	60	+
chr10	18068843	18068844	A01177:23:H2L2FDSX3:1:1620:12780:27727/1	60	-
chr10	18502041	18502042	A01177:23:H2L2FDSX3:2:1645:9607:35790	60	+
chr10	18596396	18596397	A01177:23:H2L2FDSX3:1:1108:31711:1204/1	60	-
chr10	18662637	18662638	A01177:23:H2L2FDSX3:1:1565:25852:3114/1	60	+
chr10	18756644	18756645	A01177:23:H2L2FDSX3:1:2353:3378:11913	60	-
chr10	18761910	18761911	A01177:23:H2L2FDSX3:2:1157:28339:31438	60	-
chr10	19956695	19956696	A01177:23:H2L2FDSX3:1:1367:28610:19727/1	60	+
chr10	21432011	21432012	A01177:23:H2L2FDSX3:1:1104:22019:12665/1	60	-
chr10	21651142	21651143	A01177:23:H2L2FDSX3:1:1529:26187:9455/1	60	+
chr10	21658512	21658513	A01177:23:H2L2FDSX3:1:1403:12581:16078/1	60	-
chr10	21692920	21692921	A01177:23:H2L2FDSX3:3:2471:31195:4038/1	60	+
chr10	22129865	22129866	A01177:23:H2L2FDSX3:1:1105:13340:24345/1	60	-
chr10	22580863	22580864	A01177:23:H2L2FDSX3:2:1425:28791:18818	60	+
chr10	23137627	23137628	A01177:23:H2L2FDSX3:1:1262:25346:25848/1	60	-
chr10	24702853	24702854	A01177:23:H2L2FDSX3:1:1648:27896:9032/1	60	-
chr10	24876255	24876256	A01177:23:H2L2FDSX3:2:1431:23249:1892/1	60	+
chr10	25068843	25068844	A01177:23:H2L2FDSX3:4:2125:29731:14246/1	60	-
chr10	25490178	25490179	A01177:23:H2L2FDSX3:1:1641:9489:5838/1	60	+
chr10	25566061	25566062	A01177:23:H2L2FDSX3:1:1151:6976:4711/1	60	+
chr10	26617508	26617509	A01177:23:H2L2FDSX3:4:1640:12563:24721/1	60	+
chr10	26754027	26754028	A01177:23:H2L2FDSX3:1:1266:3088:36495/1	60	+
chr10	26775821	26775822	A01177:23:H2L2FDSX3:1:1649:31051:30029/1	60	-
chr10	27011658	27011659	A01177:23:H2L2FDSX3:1:1256:7410:8500	60	+
chr10	27024128	27024129	A01177:23:H2L2FDSX3:1:1430:11894:14982/1	60	-
chr10	27043267	27043268	A01177:23:H2L2FDSX3:1:1219:2835:1454/1	60	+
chr10	27083205	27083206	A01177:23:H2L2FDSX3:3:1271:23457:3787/1	60	+
chr10	27509296	27509297	A01177:23:H2L2FDSX3:1:1102:11243:1297/1	60	-
chr10	28550961	28550962	A01177:23:H2L2FDSX3:1:1234:4851:10582/1	60	-
chr10	28553839	28553840	A01177:23:H2L2FDSX3:1:1418:19054:13823/1	60	+
chr10	28576712	28576713	A01177:23:H2L2FDSX3:1:2513:18448:7044/1	60	-
chr10	28579771	28579772	A01177:23:H2L2FDSX3:1:2527:21414:2190/1	60	+
chr10	28582600	28582601	A01177:23:H2L2FDSX3:1:1241:28203:26882/1	60	-
chr10	28590353	28590354	A01177:23:H2L2FDSX3:2:2419:32886:16172/1	60	+
chr10	28594310	28594311	A01177:23:H2L2FDSX3:2:2445:4282:16705	60	-
chr10	28685396	28685397	A01177:23:H2L2FDSX3:1:1118:30662:32487/1	60	-
chr10	29393840	29393841	A01177:23:H2L2FDSX3:4:1643:18032:9361	60	-
chr10	30061333	30061334	A01177:23:H2L2FDSX3:4:1552:2564:15765	60	-
chr10	30162317	30162318	A01177:23:H2L2FDSX3:3:1602:29505:13416	60	+
chr10	30625493	30625494	A01177:23:H2L2FDSX3:1:2113:29324:26318/1	60	-
chr10	30776407	30776408	A01177:23:H2L2FDSX3:1:2661:29875:34726	60	+
chr10	30862321	30862322	A01177:23:H2L2FDSX3:2:2427:12165:14481	60	+
chr10	30968638	30968639	A01177:23:H2L2FDSX3:2:1130:7229:11005/1	60	-
chr10	31086023	31086024	A01177:23:H2L2FDSX3:1:1153:13476:25708/1	60	+
chr10	31354194	31354195	A01177:23:H2L2FDSX3:1:1627:19298:18787/1	60	+
chr10	31381254	31381255	A01177:23:H2L2FDSX3:3:1644:25617:6151/1	60	-
chr10	31395504	31395505	A01177:23:H2L2FDSX3:1:1431:13440:2127/1	60	-
chr10	31412704	31412705	A01177:23:H2L2FDSX3:2:2354:8648:16188/1	60	+
chr10	31491921	31491922	A01177:23:H2L2FDSX3:2:1601:15456:10379	60	+
chr10	31494522	31494523	A01177:23:H2L2FDSX3:2:2414:3152:27461/1	60	+
chr10	31515402	31515403	A01177:23:H2L2FDSX3:1:1335:24596:8891/1	60	-
chr10	31818096	31818097	A01177:23:H2L2FDSX3:1:2310:26078:26804	60	-
chr10	31879063	31879064	A01177:23:H2L2FDSX3:1:1113:3152:2347/1	60	+
chr10	32020988	32020989	A01177:23:H2L2FDSX3:2:1321:26539:22811/1	60	+
chr10	32032167	32032168	A01177:23:H2L2FDSX3:1:1231:4951:4272/1	60	+
chr10	32291842	32291843	A01177:23:H2L2FDSX3:2:2434:10755:16955/1	60	+
chr10	32293547	32293548	A01177:23:H2L2FDSX3:4:2370:5647:12336	60	+
chr10	32340250	32340251	A01177:23:H2L2FDSX3:1:1453:21847:2722/1	60	+
chr10	32458001	32458002	A01177:23:H2L2FDSX3:1:1553:10954:9251/1	60	-
chr10	32502571	32502572	A01177:23:H2L2FDSX3:4:1465:16975:26631/1	60	+
chr10	32572708	32572709	A01177:23:H2L2FDSX3:3:1177:1398:22545/1	60	+
chr10	32906520	32906521	A01177:23:H2L2FDSX3:4:1237:18466:8046/1	60	-
chr10	32922867	32922868	A01177:23:H2L2FDSX3:2:2449:4716:5588	60	-
chr10	32934705	32934706	A01177:23:H2L2FDSX3:1:1341:11324:33661/1	60	-
chr10	34559704	34559705	A01177:23:H2L2FDSX3:1:1635:22155:33692/1	60	+
chr10	34589673	34589674	A01177:23:H2L2FDSX3:1:1355:3613:26506/1	60	+
chr10	34757160	34757161	A01177:23:H2L2FDSX3:1:1256:30789:32456/1	60	+
chr10	34870652	34870653	A01177:23:H2L2FDSX3:2:1261:25048:17910/1	60	-
chr10	34896416	34896417	A01177:23:H2L2FDSX3:3:1503:26078:17440/1	60	+
chr10	35031579	35031580	A01177:23:H2L2FDSX3:1:2124:14796:8797/1	60	-
chr10	35184954	35184955	A01177:23:H2L2FDSX3:1:2425:18403:21089/1	60	-
chr10	35712325	35712326	A01177:23:H2L2FDSX3:3:1556:11867:12524/1	60	-
chr10	36306724	36306725	A01177:23:H2L2FDSX3:1:1121:32877:24768/1	60	-
chr10	36687549	36687550	A01177:23:H2L2FDSX3:2:2350:5312:6527/1	60	+
chr10	36965477	36965478	A01177:23:H2L2FDSX3:2:2664:25536:13745/1	60	-
chr10	37953468	37953469	A01177:23:H2L2FDSX3:1:1371:22860:34475/1	60	-
chr10	39159174	39159175	A01177:23:H2L2FDSX3:2:1531:31864:32221/1	60	+
chr10	39159176	39159177	A01177:23:H2L2FDSX3:2:2102:30300:32612	60	+
chr10	39735906	39735907	A01177:23:H2L2FDSX3:3:2456:13160:12320/1	60	-
chr10	40688512	40688513	A01177:23:H2L2FDSX3:4:1201:7898:22936	60	-
chr10	41056116	41056117	A01177:23:H2L2FDSX3:2:1364:31521:21919/1	60	-
chr10	43570684	43570685	A01177:23:H2L2FDSX3:2:1155:10773:14418/1	60	+
chr10	44035182	44035183	A01177:23:H2L2FDSX3:1:1124:8938:32471/1	60	-
chr10	44112197	44112198	A01177:23:H2L2FDSX3:4:1346:28167:3771/1	60	+
chr10	44116917	44116918	A01177:23:H2L2FDSX3:1:2220:13277:31908/1	60	-
chr10	44741541	44741542	A01177:23:H2L2FDSX3:1:2241:9516:3443/1	60	+
chr10	45614082	45614083	A01177:23:H2L2FDSX3:1:1109:28302:36855/1	60	-
chr10	45637900	45637901	A01177:23:H2L2FDSX3:1:1245:8802:10567/1	60	+
chr10	45660036	45660037	A01177:23:H2L2FDSX3:2:1111:4273:14935	60	+
chr10	46824949	46824950	A01177:23:H2L2FDSX3:3:2538:19524:32706/1	60	+
chr10	47262771	47262772	A01177:23:H2L2FDSX3:1:1150:18358:19914/1	60	+
chr10	48380521	48380522	A01177:23:H2L2FDSX3:1:1112:13169:8108/1	60	-
chr10	48410862	48410863	A01177:23:H2L2FDSX3:2:1413:16559:14512	60	+
chr10	48482698	48482699	A01177:23:H2L2FDSX3:1:2651:8639:36401/1	60	+
chr10	49828416	49828417	A01177:23:H2L2FDSX3:1:1129:26512:3192/1	60	-
chr10	49859411	49859412	A01177:23:H2L2FDSX3:2:1143:24225:12727/1	60	+
chr10	49902598	49902599	A01177:23:H2L2FDSX3:1:1139:17589:6997/1	60	-
chr10	49937666	49937667	A01177:23:H2L2FDSX3:1:2136:25003:21214/1	60	-
chr10	50380528	50380529	A01177:23:H2L2FDSX3:2:1151:13150:9048	60	+
chr10	50429063	50429064	A01177:23:H2L2FDSX3:1:1301:27769:34460/1	60	-
chr10	50500660	50500661	A01177:23:H2L2FDSX3:1:1266:31982:3145/1	60	+
chr10	50550241	50550242	A01177:23:H2L2FDSX3:1:2467:23348:2253/1	60	+
chr10	50847490	50847491	A01177:23:H2L2FDSX3:1:2446:29668:28541/1	60	-
chr10	52216984	52216985	A01177:23:H2L2FDSX3:1:1311:12879:1626/1	60	-
chr10	52530967	52530968	A01177:23:H2L2FDSX3:1:2562:3586:33379/1	60	-
chr10	53144247	53144248	A01177:23:H2L2FDSX3:1:1441:24397:10207/1	60	-
chr10	53861124	53861125	A01177:23:H2L2FDSX3:1:1455:18132:3458/1	60	+
chr10	55247373	55247374	A01177:23:H2L2FDSX3:3:2216:2700:27649	60	-
chr10	56352897	56352898	A01177:23:H2L2FDSX3:3:1225:22119:19319/1	60	+
chr10	57152981	57152982	A01177:23:H2L2FDSX3:1:2117:21151:30796/1	60	+
chr10	58214044	58214045	A01177:23:H2L2FDSX3:1:2449:8034:35352/1	60	+
chr10	60592773	60592774	A01177:23:H2L2FDSX3:3:2136:20482:36746/1	60	-
chr10	61425940	61425941	A01177:23:H2L2FDSX3:1:1524:26711:29309/1	60	-
chr10	61448341	61448342	A01177:23:H2L2FDSX3:1:1375:27281:8406/1	60	+
chr10	61499815	61499816	A01177:23:H2L2FDSX3:1:1571:27977:23109/1	60	+
chr10	61887328	61887329	A01177:23:H2L2FDSX3:3:1257:17246:10222	60	+
chr10	62218279	62218280	A01177:23:H2L2FDSX3:1:1338:30553:25817/1	60	+
chr10	62628916	62628917	A01177:23:H2L2FDSX3:1:2565:30879:36746/1	60	+
chr10	63240938	63240939	A01177:23:H2L2FDSX3:1:1114:27118:9032	60	+
chr10	63591956	63591957	A01177:23:H2L2FDSX3:1:1171:24975:1595/1	60	-
chr10	67905272	67905273	A01177:23:H2L2FDSX3:1:1531:18276:10379/1	60	-
chr10	67994396	67994397	A01177:23:H2L2FDSX3:1:1346:31566:26600/1	60	-
chr10	68037474	68037475	A01177:23:H2L2FDSX3:1:2601:31250:26303/1	60	-
chr10	68341684	68341685	A01177:23:H2L2FDSX3:2:1470:22001:34147	60	-
chr10	68684778	68684779	A01177:23:H2L2FDSX3:1:1132:24071:35415/1	60	+
chr10	68786669	68786670	A01177:23:H2L2FDSX3:1:1423:1416:21073/1	60	+
chr10	68914518	68914519	A01177:23:H2L2FDSX3:1:1653:27986:4805/1	60	+
chr10	68922438	68922439	A01177:23:H2L2FDSX3:2:1454:7202:6950/1	60	+
chr10	69016597	69016598	A01177:23:H2L2FDSX3:1:1135:4092:19351/1	60	+
chr10	69169210	69169211	A01177:23:H2L2FDSX3:1:1511:23674:28181/1	60	+
chr10	70057432	70057433	A01177:23:H2L2FDSX3:1:1155:13557:14231/1	60	+
chr10	70149773	70149774	A01177:23:H2L2FDSX3:1:2518:9932:14121/1	60	-
chr10	70156104	70156105	A01177:23:H2L2FDSX3:1:1126:19542:16454/1	60	+
chr10	70213092	70213093	A01177:23:H2L2FDSX3:2:1328:23140:5024	60	-
chr10	70227988	70227989	A01177:23:H2L2FDSX3:1:1523:14027:15421/1	60	+
chr10	70246068	70246069	A01177:23:H2L2FDSX3:1:1117:27398:9392/1	60	-
chr10	70852997	70852998	A01177:23:H2L2FDSX3:1:1103:32127:16892/1	60	+
chr10	70880603	70880604	A01177:23:H2L2FDSX3:2:2327:2157:7482/1	60	-
chr10	71840022	71840023	A01177:23:H2L2FDSX3:1:1111:11957:13996/1	60	-
chr10	72112365	72112366	A01177:23:H2L2FDSX3:2:1350:16947:29340	60	+
chr10	72145843	72145844	A01177:23:H2L2FDSX3:1:1476:19235:8437/1	60	+
chr10	72149002	72149003	A01177:23:H2L2FDSX3:1:1419:6849:33583/1	60	+
chr10	72149576	72149577	A01177:23:H2L2FDSX3:1:1308:12906:22811/1	60	-
chr10	72154836	72154837	A01177:23:H2L2FDSX3:1:1232:9552:36041/1	60	-
chr10	72166417	72166418	A01177:23:H2L2FDSX3:1:1675:5312:20838	60	-
chr10	72229974	72229975	A01177:23:H2L2FDSX3:1:1406:6958:8876/1	60	+
chr10	72314352	72314353	A01177:23:H2L2FDSX3:1:1147:25256:26694/1	60	+
chr10	72314353	72314354	A01177:23:H2L2FDSX3:4:2503:4698:32518/1	60	+
chr10	72315292	72315293	A01177:23:H2L2FDSX3:2:1408:22146:21527/1	60	+
chr10	72509001	72509002	A01177:23:H2L2FDSX3:1:1169:19678:13244/1	60	-
chr10	72521044	72521045	A01177:23:H2L2FDSX3:1:2443:8431:13119/1	60	+
chr10	72538155	72538156	A01177:23:H2L2FDSX3:1:1269:27416:24706/1	60	+
chr10	72610341	72610342	A01177:23:H2L2FDSX3:1:1240:27227:14575/1	60	+
chr10	72709978	72709979	A01177:23:H2L2FDSX3:2:1243:10122:6433/1	60	-
chr10	72715817	72715818	A01177:23:H2L2FDSX3:1:1322:30056:35540/1	60	-
chr10	72776096	72776097	A01177:23:H2L2FDSX3:1:1447:32705:35462/1	60	+
chr10	72837212	72837213	A01177:23:H2L2FDSX3:2:2123:11442:25911	60	-
chr10	72938464	72938465	A01177:23:H2L2FDSX3:4:2571:23909:31407/1	60	-
chr10	73011134	73011135	A01177:23:H2L2FDSX3:1:2633:22544:22811/1	60	-
chr10	73020030	73020031	A01177:23:H2L2FDSX3:1:1143:30264:28855/1	60	-
chr10	73034768	73034769	A01177:23:H2L2FDSX3:1:1147:2772:2033/1	60	-
chr10	73038604	73038605	A01177:23:H2L2FDSX3:1:2610:22146:27727/1	60	-
chr10	73044249	73044250	A01177:23:H2L2FDSX3:1:1172:16957:28260/1	60	-
chr10	73048631	73048632	A01177:23:H2L2FDSX3:1:1352:7789:30044/1	60	-
chr10	73049719	73049720	A01177:23:H2L2FDSX3:1:1421:17743:32878/1	60	-
chr10	73051117	73051118	A01177:23:H2L2FDSX3:3:1676:20745:17566	60	+
chr10	73056188	73056189	A01177:23:H2L2FDSX3:3:2427:4390:5869/1	60	-
chr10	73196294	73196295	A01177:23:H2L2FDSX3:1:2336:24099:12352	60	+
chr10	73248863	73248864	A01177:23:H2L2FDSX3:1:1578:16649:36902/1	60	-
chr10	73383330	73383331	A01177:23:H2L2FDSX3:1:1212:2338:9392/1	60	-
chr10	73432454	73432455	A01177:23:H2L2FDSX3:3:1201:24460:26600/1	60	-
chr10	73443936	73443937	A01177:23:H2L2FDSX3:1:1252:26277:4883/1	60	-
chr10	73444755	73444756	A01177:23:H2L2FDSX3:2:1346:8730:26694	60	+
chr10	73458064	73458065	A01177:23:H2L2FDSX3:1:2229:11234:19319/1	60	-
chr10	73466885	73466886	A01177:23:H2L2FDSX3:1:2329:3034:36652/1	60	+
chr10	73469782	73469783	A01177:23:H2L2FDSX3:3:2530:16278:12305	60	-
chr10	73478707	73478708	A01177:23:H2L2FDSX3:1:1425:26205:30843/1	60	-
chr10	73569952	73569953	A01177:23:H2L2FDSX3:1:2630:29460:13213	60	-
chr10	73606400	73606401	A01177:23:H2L2FDSX3:4:1119:24939:6856/1	60	-
chr10	73701822	73701823	A01177:23:H2L2FDSX3:1:1461:4417:3255/1	60	-
chr10	74041050	74041051	A01177:23:H2L2FDSX3:1:1625:25003:28072/1	60	+
chr10	74044907	74044908	A01177:23:H2L2FDSX3:1:1108:30698:21684/1	60	+
chr10	74089381	74089382	A01177:23:H2L2FDSX3:1:1576:19397:31986/1	60	+
chr10	74224914	74224915	A01177:23:H2L2FDSX3:1:1211:29460:3223/1	60	-
chr10	74263750	74263751	A01177:23:H2L2FDSX3:3:2378:21187:15796/1	60	-
chr10	74320637	74320638	A01177:23:H2L2FDSX3:1:2512:32786:9424/1	60	-
chr10	74327672	74327673	A01177:23:H2L2FDSX3:1:1377:2492:27821/1	60	+
chr10	74417186	74417187	A01177:23:H2L2FDSX3:1:1655:6777:24064/1	60	+
chr10	74441267	74441268	A01177:23:H2L2FDSX3:2:1355:16532:36448/1	60	+
chr10	74444880	74444881	A01177:23:H2L2FDSX3:1:2275:23873:12242/1	60	+
chr10	74457517	74457518	A01177:23:H2L2FDSX3:2:1642:11966:28197/1	60	+
chr10	74491456	74491457	A01177:23:H2L2FDSX3:1:1143:16504:6934/1	60	-
chr10	74502901	74502902	A01177:23:H2L2FDSX3:3:1215:1344:21355	60	+
chr10	74837756	74837757	A01177:23:H2L2FDSX3:2:1139:19027:31876/1	60	+
chr10	75868718	75868719	A01177:23:H2L2FDSX3:1:1115:30572:15859/1	60	+
chr10	80033761	80033762	A01177:23:H2L2FDSX3:3:1145:27543:2722	60	-
chr10	80117996	80117997	A01177:23:H2L2FDSX3:1:2204:25021:22404/1	60	+
chr10	81152190	81152191	A01177:23:H2L2FDSX3:1:1374:4824:6370/1	60	+
chr10	83211503	83211504	A01177:23:H2L2FDSX3:1:1675:17897:4867/1	60	+
chr10	83468158	83468159	A01177:23:H2L2FDSX3:4:2403:32208:21574/1	60	-
chr10	84143797	84143798	A01177:23:H2L2FDSX3:2:1564:30210:11287	60	+
chr10	84365109	84365110	A01177:23:H2L2FDSX3:1:1620:23773:3646/1	60	+
chr10	84450952	84450953	A01177:23:H2L2FDSX3:1:1469:3378:12477/1	60	+
chr10	84531117	84531118	A01177:23:H2L2FDSX3:3:1617:15655:16673	60	-
chr10	85379815	85379816	A01177:23:H2L2FDSX3:1:2641:26567:16720/1	60	-
chr10	85379816	85379817	A01177:23:H2L2FDSX3:2:1240:1470:6950/1	60	-
chr10	86503798	86503799	A01177:23:H2L2FDSX3:1:1335:14588:1673/1	60	+
chr10	86633913	86633914	A01177:23:H2L2FDSX3:1:1313:12472:26882/1	60	-
chr10	86783332	86783333	A01177:23:H2L2FDSX3:1:1115:5909:12947/1	60	-
chr10	86849273	86849274	A01177:23:H2L2FDSX3:1:1367:31385:21559/1	60	+
chr10	86881990	86881991	A01177:23:H2L2FDSX3:1:1150:21169:7623/1	60	-
chr10	87048812	87048813	A01177:23:H2L2FDSX3:1:1133:32226:29058/1	60	-
chr10	87323142	87323143	A01177:23:H2L2FDSX3:1:2246:26865:6214/1	60	+
chr10	87780624	87780625	A01177:23:H2L2FDSX3:1:1433:6903:13009/1	60	+
chr10	87786327	87786328	A01177:23:H2L2FDSX3:3:1321:24180:27179/1	60	+
chr10	87789702	87789703	A01177:23:H2L2FDSX3:1:1470:15546:14481/1	60	-
chr10	87790764	87790765	A01177:23:H2L2FDSX3:1:1215:9778:22467/1	60	+
chr10	87810287	87810288	A01177:23:H2L2FDSX3:3:2411:1416:27461	60	+
chr10	87955960	87955961	A01177:23:H2L2FDSX3:2:1369:2700:8766/1	60	+
chr10	88297811	88297812	A01177:23:H2L2FDSX3:2:1146:5611:12179/1	60	+
chr10	88313967	88313968	A01177:23:H2L2FDSX3:1:1133:18159:7012/1	60	+
chr10	88339837	88339838	A01177:23:H2L2FDSX3:2:1242:6949:11553	60	+
chr10	88363008	88363009	A01177:23:H2L2FDSX3:2:1119:17327:24518	60	-
chr10	88374841	88374842	A01177:23:H2L2FDSX3:1:2150:6578:5368/1	60	+
chr10	88401631	88401632	A01177:23:H2L2FDSX3:1:1269:25391:35227/1	60	-
chr10	88415671	88415672	A01177:23:H2L2FDSX3:1:1371:18629:4726/1	60	+
chr10	88416173	88416174	A01177:23:H2L2FDSX3:1:1477:17942:14653/1	60	-
chr10	88453826	88453827	A01177:23:H2L2FDSX3:1:1126:22878:24612/1	60	+
chr10	88467671	88467672	A01177:23:H2L2FDSX3:1:1124:30047:3208/1	60	+
chr10	88514684	88514685	A01177:23:H2L2FDSX3:1:1356:5430:5228/1	60	+
chr10	88515522	88515523	A01177:23:H2L2FDSX3:1:1168:29514:35947/1	60	-
chr10	88540447	88540448	A01177:23:H2L2FDSX3:1:1434:19009:32816/1	60	+
chr10	88545697	88545698	A01177:23:H2L2FDSX3:3:2333:19479:12837	60	-
chr10	89222220	89222221	A01177:23:H2L2FDSX3:1:1448:18168:7905/1	60	+
chr10	89716273	89716274	A01177:23:H2L2FDSX3:3:1367:23692:25708/1	60	-
chr10	89718712	89718713	A01177:23:H2L2FDSX3:1:1343:21296:36401/1	60	-
chr10	89740086	89740087	A01177:23:H2L2FDSX3:2:1667:17173:31829/1	60	+
chr10	90527170	90527171	A01177:23:H2L2FDSX3:1:1258:16288:2112/1	60	+
chr10	90844710	90844711	A01177:23:H2L2FDSX3:1:1446:14344:16407/1	60	-
chr10	91246907	91246908	A01177:23:H2L2FDSX3:3:1351:17155:15107/1	60	+
chr10	91263066	91263067	A01177:23:H2L2FDSX3:1:1569:1181:7670	60	-
chr10	91453741	91453742	A01177:23:H2L2FDSX3:2:2146:5159:4476/1	60	+
chr10	91479775	91479776	A01177:23:H2L2FDSX3:2:1234:27453:30968/1	60	-
chr10	91857534	91857535	A01177:23:H2L2FDSX3:1:2163:26169:28651	60	+
chr10	91939785	91939786	A01177:23:H2L2FDSX3:1:2248:14199:28651/1	60	+
chr10	91950023	91950024	A01177:23:H2L2FDSX3:1:1113:1976:2127/1	60	+
chr10	92246389	92246390	A01177:23:H2L2FDSX3:1:1163:23005:14058/1	60	+
chr10	92461272	92461273	A01177:23:H2L2FDSX3:1:2465:31485:12493/1	60	+
chr10	92507720	92507721	A01177:23:H2L2FDSX3:1:1116:10312:24799/1	60	+
chr10	92523042	92523043	A01177:23:H2L2FDSX3:1:1169:26078:21637/1	60	+
chr10	92530627	92530628	A01177:23:H2L2FDSX3:2:1316:25961:22404	60	-
chr10	92635818	92635819	A01177:23:H2L2FDSX3:1:2275:20347:36104/1	60	+
chr10	92895338	92895339	A01177:23:H2L2FDSX3:2:2472:32108:26412	60	+
chr10	92899479	92899480	A01177:23:H2L2FDSX3:1:1148:24117:15640/1	60	-
chr10	92936573	92936574	A01177:23:H2L2FDSX3:4:1407:2193:27492	60	-
chr10	93676643	93676644	A01177:23:H2L2FDSX3:1:1418:22525:25598/1	60	+
chr10	93677338	93677339	A01177:23:H2L2FDSX3:1:1430:14353:23030/1	60	-
chr10	94517982	94517983	A01177:23:H2L2FDSX3:4:2541:9046:21919/1	60	-
chr10	95436302	95436303	A01177:23:H2L2FDSX3:1:1415:23592:22905/1	60	-
chr10	95589508	95589509	A01177:23:H2L2FDSX3:1:1359:26449:29011	60	+
chr10	95628006	95628007	A01177:23:H2L2FDSX3:2:1260:1542:9361	60	-
chr10	95901759	95901760	A01177:23:H2L2FDSX3:2:2210:3830:5337/1	60	+
chr10	96054350	96054351	A01177:23:H2L2FDSX3:1:2175:24117:25692/1	60	+
chr10	96113187	96113188	A01177:23:H2L2FDSX3:1:1476:25464:4664/1	60	-
chr10	96123653	96123654	A01177:23:H2L2FDSX3:2:1123:9588:17503	60	+
chr10	96128675	96128676	A01177:23:H2L2FDSX3:2:2673:29903:18865	60	+
chr10	96152667	96152668	A01177:23:H2L2FDSX3:1:1660:24270:15436	60	-
chr10	96155957	96155958	A01177:23:H2L2FDSX3:2:1264:3070:22060/1	60	-
chr10	96296833	96296834	A01177:23:H2L2FDSX3:2:2101:8431:24142/1	60	+
chr10	96315946	96315947	A01177:23:H2L2FDSX3:1:1629:6596:33270/1	60	+
chr10	96905214	96905215	A01177:23:H2L2FDSX3:2:1339:27986:23218/1	60	-
chr10	96948663	96948664	A01177:23:H2L2FDSX3:1:1114:10538:16047/1	60	-
chr10	97039865	97039866	A01177:23:H2L2FDSX3:2:1330:30264:6464/1	60	+
chr10	97183042	97183043	A01177:23:H2L2FDSX3:1:1337:29812:28385/1	60	+
chr10	97269848	97269849	A01177:23:H2L2FDSX3:1:1632:28917:19006/1	60	-
chr10	98199303	98199304	A01177:23:H2L2FDSX3:2:2141:31195:21480/1	60	+
chr10	99011236	99011237	A01177:23:H2L2FDSX3:1:1447:28610:22388/1	60	-
chr10	99662110	99662111	A01177:23:H2L2FDSX3:4:1535:27950:19272/1	60	-
chr10	99739759	99739760	A01177:23:H2L2FDSX3:1:1334:6081:22639/1	60	-
chr10	100166540	100166541	A01177:23:H2L2FDSX3:4:2511:14082:9126/1	60	-
chr10	100205375	100205376	A01177:23:H2L2FDSX3:1:1105:24686:19883/1	60	+
chr10	100235899	100235900	A01177:23:H2L2FDSX3:1:1570:26684:28980/1	60	+
chr10	100251185	100251186	A01177:23:H2L2FDSX3:1:1607:24514:14074/1	60	+
chr10	100359507	100359508	A01177:23:H2L2FDSX3:1:1545:24361:30499/1	60	-
chr10	100438054	100438055	A01177:23:H2L2FDSX3:1:1124:14805:3458/1	60	-
chr10	100492116	100492117	A01177:23:H2L2FDSX3:1:1565:27100:32268/1	60	-
chr10	100617075	100617076	A01177:23:H2L2FDSX3:3:1635:26187:6574	60	-
chr10	100916561	100916562	A01177:23:H2L2FDSX3:1:1567:28320:33442/1	60	+
chr10	100917638	100917639	A01177:23:H2L2FDSX3:1:1168:10429:2581/1	60	-
chr10	100929514	100929515	A01177:23:H2L2FDSX3:1:2545:16839:34100/1	60	-
chr10	100929860	100929861	A01177:23:H2L2FDSX3:2:1224:5493:7717/1	60	-
chr10	100933425	100933426	A01177:23:H2L2FDSX3:2:2432:19045:23703/1	60	+
chr10	101412383	101412384	A01177:23:H2L2FDSX3:2:1567:9028:22138	60	+
chr10	101415882	101415883	A01177:23:H2L2FDSX3:3:2414:26910:29997/1	60	-
chr10	101417056	101417057	A01177:23:H2L2FDSX3:1:1533:6316:23703/1	60	-
chr10	101424724	101424725	A01177:23:H2L2FDSX3:1:2659:30653:6292/1	60	-
chr10	101434144	101434145	A01177:23:H2L2FDSX3:1:1318:1759:23516/1	60	-
chr10	101434922	101434923	A01177:23:H2L2FDSX3:1:1169:24243:36933/1	60	-
chr10	101447256	101447257	A01177:23:H2L2FDSX3:1:1117:29912:7983/1	60	-
chr10	101497115	101497116	A01177:23:H2L2FDSX3:1:1363:7102:2801	60	+
chr10	101500778	101500779	A01177:23:H2L2FDSX3:1:1322:25870:18302/1	60	-
chr10	101526352	101526353	A01177:23:H2L2FDSX3:2:1654:29279:31093/1	60	+
chr10	101656707	101656708	A01177:23:H2L2FDSX3:1:1172:9824:16845/1	60	-
chr10	101885624	101885625	A01177:23:H2L2FDSX3:1:1104:16206:17347/1	60	+
chr10	101929790	101929791	A01177:23:H2L2FDSX3:1:1514:13512:29528/1	60	+
chr10	101935593	101935594	A01177:23:H2L2FDSX3:2:2413:16396:19930	60	-
chr10	101955925	101955926	A01177:23:H2L2FDSX3:1:1213:31331:21214/1	60	+
chr10	102134904	102134905	A01177:23:H2L2FDSX3:1:1460:12771:1438/1	60	+
chr10	102259176	102259177	A01177:23:H2L2FDSX3:1:2503:21603:29105/1	60	-
chr10	102270417	102270418	A01177:23:H2L2FDSX3:1:2427:4074:5071/1	60	+
chr10	102293238	102293239	A01177:23:H2L2FDSX3:1:1254:6045:5008/1	60	-
chr10	102296284	102296285	A01177:23:H2L2FDSX3:2:2336:19162:5181/1	60	+
chr10	102302442	102302443	A01177:23:H2L2FDSX3:1:1144:1940:18349/1	60	+
chr10	102309370	102309371	A01177:23:H2L2FDSX3:4:1521:18620:15076/1	60	+
chr10	102497812	102497813	A01177:23:H2L2FDSX3:1:2441:20826:9815/1	60	-
chr10	102801052	102801053	A01177:23:H2L2FDSX3:1:1145:28519:26584/1	60	+
chr10	102806984	102806985	A01177:23:H2L2FDSX3:2:1345:13485:3521/1	60	-
chr10	102875278	102875279	A01177:23:H2L2FDSX3:1:1474:7889:23171/1	60	-
chr10	102974978	102974979	A01177:23:H2L2FDSX3:1:1117:2763:20494/1	60	+
chr10	102986241	102986242	A01177:23:H2L2FDSX3:2:1454:24180:9111	60	+
chr10	103108487	103108488	A01177:23:H2L2FDSX3:1:1220:3152:35822/1	60	+
chr10	103112749	103112750	A01177:23:H2L2FDSX3:2:1278:25663:36542/1	60	+
chr10	103113876	103113877	A01177:23:H2L2FDSX3:1:1220:27633:21668/1	60	-
chr10	103138033	103138034	A01177:23:H2L2FDSX3:1:1612:18602:30264/1	60	+
chr10	103148787	103148788	A01177:23:H2L2FDSX3:1:1507:19533:5384/1	60	+
chr10	103177708	103177709	A01177:23:H2L2FDSX3:1:2210:8458:32518/1	60	+
chr10	103184490	103184491	A01177:23:H2L2FDSX3:1:1131:22833:32581/1	60	+
chr10	103311781	103311782	A01177:23:H2L2FDSX3:1:1228:11713:2738/1	60	+
chr10	103559423	103559424	A01177:23:H2L2FDSX3:1:1105:11921:14873/1	60	-
chr10	103971501	103971502	A01177:23:H2L2FDSX3:1:1546:21224:11631	60	-
chr10	104022981	104022982	A01177:23:H2L2FDSX3:2:1242:21893:18865/1	60	+
chr10	105355394	105355395	A01177:23:H2L2FDSX3:1:2358:7536:34710/1	60	-
chr10	105680203	105680204	A01177:23:H2L2FDSX3:2:1370:28311:13448	60	-
chr10	105919031	105919032	A01177:23:H2L2FDSX3:2:1144:18945:12915/1	60	+
chr10	106081738	106081739	A01177:23:H2L2FDSX3:1:1337:15609:11866/1	60	-
chr10	106452430	106452431	A01177:23:H2L2FDSX3:1:1427:18231:4726/1	60	+
chr10	106779320	106779321	A01177:23:H2L2FDSX3:2:1634:20446:11882/1	60	+
chr10	108556575	108556576	A01177:23:H2L2FDSX3:1:2267:20509:9111/1	60	+
chr10	109440449	109440450	A01177:23:H2L2FDSX3:1:1126:32072:18427/1	60	-
chr10	110126019	110126020	A01177:23:H2L2FDSX3:1:1470:9146:19272/1	60	-
chr10	110405342	110405343	A01177:23:H2L2FDSX3:3:2674:31503:7012/1	60	-
chr10	110405347	110405348	A01177:23:H2L2FDSX3:1:1106:12961:25441/1	60	-
chr10	110575505	110575506	A01177:23:H2L2FDSX3:1:1241:26883:23312/1	60	+
chr10	110803156	110803157	A01177:23:H2L2FDSX3:1:1570:20943:6762/1	60	+
chr10	111366385	111366386	A01177:23:H2L2FDSX3:2:1645:20745:5791/1	60	-
chr10	112530095	112530096	A01177:23:H2L2FDSX3:1:2116:2591:31563/1	60	-
chr10	112587582	112587583	A01177:23:H2L2FDSX3:2:2164:31521:3912/1	60	-
chr10	112652890	112652891	A01177:23:H2L2FDSX3:1:1645:19768:22983/1	60	+
chr10	112915394	112915395	A01177:23:H2L2FDSX3:2:1539:12364:9283	60	+
chr10	113047086	113047087	A01177:23:H2L2FDSX3:1:2572:5846:11459/1	60	-
chr10	113618508	113618509	A01177:23:H2L2FDSX3:1:1203:13575:18333/1	60	-
chr10	113876465	113876466	A01177:23:H2L2FDSX3:1:2123:3269:3583/1	60	-
chr10	113883212	113883213	A01177:23:H2L2FDSX3:1:1268:8115:5212/1	60	+
chr10	113910114	113910115	A01177:23:H2L2FDSX3:4:1570:18114:17832/1	60	-
chr10	113964180	113964181	A01177:23:H2L2FDSX3:3:1201:6759:12446	60	-
chr10	114832011	114832012	A01177:23:H2L2FDSX3:1:1136:22372:11710/1	60	-
chr10	114854539	114854540	A01177:23:H2L2FDSX3:1:2506:22209:35665	60	-
chr10	114854541	114854542	A01177:23:H2L2FDSX3:1:1271:12002:30232/1	60	-
chr10	114976065	114976066	A01177:23:H2L2FDSX3:1:1149:8883:25081/1	60	-
chr10	115123304	115123305	A01177:23:H2L2FDSX3:1:1127:29704:26882/1	60	+
chr10	115324873	115324874	A01177:23:H2L2FDSX3:1:1248:19416:27884/1	60	+
chr10	115404021	115404022	A01177:23:H2L2FDSX3:2:1541:24686:29559	60	+
chr10	115429757	115429758	A01177:23:H2L2FDSX3:2:1560:24144:8516/1	60	-
chr10	115443740	115443741	A01177:23:H2L2FDSX3:2:2451:3757:9878	60	-
chr10	115480299	115480300	A01177:23:H2L2FDSX3:2:2560:9326:4899/1	60	+
chr10	115771118	115771119	A01177:23:H2L2FDSX3:1:1156:16459:29246/1	60	+
chr10	116480016	116480017	A01177:23:H2L2FDSX3:1:1109:10366:3474/1	60	+
chr10	117281468	117281469	A01177:23:H2L2FDSX3:1:1108:22905:19836/1	60	-
chr10	118168763	118168764	A01177:23:H2L2FDSX3:4:2530:25690:26506	60	+
chr10	118306509	118306510	A01177:23:H2L2FDSX3:1:1130:16911:24956/1	60	+
chr10	119065904	119065905	A01177:23:H2L2FDSX3:1:1374:25355:24330	60	+
chr10	119111907	119111908	A01177:23:H2L2FDSX3:4:2610:2293:16016/1	60	+
chr10	119157082	119157083	A01177:23:H2L2FDSX3:1:1569:26069:33270/1	60	+
chr10	119168023	119168024	A01177:23:H2L2FDSX3:1:1531:22218:14418/1	60	+
chr10	119571250	119571251	A01177:23:H2L2FDSX3:2:1423:24189:1579/1	60	-
chr10	119581256	119581257	A01177:23:H2L2FDSX3:1:1308:6650:17675/1	60	+
chr10	119581698	119581699	A01177:23:H2L2FDSX3:1:1169:13476:16752/1	60	+
chr10	119812233	119812234	A01177:23:H2L2FDSX3:2:1162:16532:23453/1	60	+
chr10	119814163	119814164	A01177:23:H2L2FDSX3:1:1278:15637:23030/1	60	-
chr10	119828184	119828185	A01177:23:H2L2FDSX3:1:1461:20654:21418/1	60	-
chr10	119852757	119852758	A01177:23:H2L2FDSX3:1:1113:20482:29230/1	60	+
chr10	119852789	119852790	A01177:23:H2L2FDSX3:2:1113:29604:25050	60	+
chr10	119855849	119855850	A01177:23:H2L2FDSX3:1:1521:11397:20823/1	60	+
chr10	120866218	120866219	A01177:23:H2L2FDSX3:1:1349:22173:5290/1	60	+
chr10	121794886	121794887	A01177:23:H2L2FDSX3:1:1163:8422:10880/1	60	+
chr10	121809136	121809137	A01177:23:H2L2FDSX3:1:1216:30951:10128/1	60	-
chr10	121956428	121956429	A01177:23:H2L2FDSX3:1:2449:13711:17879/1	60	-
chr10	123023165	123023166	A01177:23:H2L2FDSX3:3:1431:8847:2440/1	60	+
chr10	123048932	123048933	A01177:23:H2L2FDSX3:1:1416:2410:16689	60	+
chr10	123053417	123053418	A01177:23:H2L2FDSX3:1:1269:16269:35587/1	60	+
chr10	123162682	123162683	A01177:23:H2L2FDSX3:1:1456:17797:17065/1	60	+
chr10	124295979	124295980	A01177:23:H2L2FDSX3:3:2604:19235:5901	60	-
chr10	124295980	124295981	A01177:23:H2L2FDSX3:2:1113:13801:7764	60	-
chr10	124750289	124750290	A01177:23:H2L2FDSX3:2:1244:19027:4601	60	-
chr10	124766152	124766153	A01177:23:H2L2FDSX3:1:1412:9914:23641/1	60	+
chr10	125140954	125140955	A01177:23:H2L2FDSX3:2:1610:19370:5478	60	-
chr10	125734628	125734629	A01177:23:H2L2FDSX3:1:1343:24641:27132/1	60	-
chr10	125734763	125734764	A01177:23:H2L2FDSX3:1:2531:3558:30232/1	60	-
chr10	125750685	125750686	A01177:23:H2L2FDSX3:1:2332:13060:5134/1	60	+
chr10	131940872	131940873	A01177:23:H2L2FDSX3:2:2273:24722:9361/1	60	+
chr10	132317851	132317852	A01177:23:H2L2FDSX3:3:1107:2808:16470/1	60	+
chr10	132317853	132317854	A01177:23:H2L2FDSX3:1:1473:31485:25614/1	60	+
chr10	132341628	132341629	A01177:23:H2L2FDSX3:1:1259:26666:15953/1	60	-
chr10	132540675	132540676	A01177:23:H2L2FDSX3:1:1273:3197:16955/1	60	-
chr10	132669211	132669212	A01177:23:H2L2FDSX3:1:1452:23140:1830/1	60	-
chr10	132715716	132715717	A01177:23:H2L2FDSX3:1:2658:4101:29199/1	60	+
chr10	133286734	133286735	A01177:23:H2L2FDSX3:1:1448:19777:32957/1	60	+
chr10	133297135	133297136	A01177:23:H2L2FDSX3:4:1503:14118:19022	60	-
chr10	133404163	133404164	A01177:23:H2L2FDSX3:2:1620:20989:23970/1	60	+
chr10	133404847	133404848	A01177:23:H2L2FDSX3:1:1321:11704:27743/1	60	+
chr10	133411271	133411272	A01177:23:H2L2FDSX3:2:2171:5891:13103	60	-
chr10	133470442	133470443	A01177:23:H2L2FDSX3:1:1277:9073:2300/1	60	+
chr10	133473393	133473394	A01177:23:H2L2FDSX3:1:1351:22869:11819/1	60	-
chr10	133495847	133495848	A01177:23:H2L2FDSX3:1:1660:31512:29982/1	60	+
chr10	133518634	133518635	A01177:23:H2L2FDSX3:2:1259:14832:24267	60	+
chr10	133578086	133578087	A01177:23:H2L2FDSX3:1:1163:2446:6042/1	60	+
chr11	202767	202768	A01177:23:H2L2FDSX3:2:1157:9742:32487/1	60	+
chr11	212433	212434	A01177:23:H2L2FDSX3:1:1534:4426:12446/1	60	-
chr11	212763	212764	A01177:23:H2L2FDSX3:2:1342:12237:22842	60	+
chr11	221712	221713	A01177:23:H2L2FDSX3:1:1165:13123:30984/1	60	+
[truncated: 13,046 more rows]
