# Supplementary material for: HIV-1 capsid stability enables inositol phosphate-independent infection of target cells and promotes integration into genes
Source: PLoS Pathog. 2023 Jun 2;19(6):e1011423. doi: 10.1371/journal.ppat.1011423 (PMC10266667; doi:10.1371/journal.ppat.1011423)
Supplement: S3 Data — (TAR.GZ) [file ppat.1011423.s014.tar.gz › IPPK_KO/CA_WT/Unique_hg38_integration_sites/7399-GS-15.bed]

chr1	709095	709096	A01177:23:H2L2FDSX3:4:1560:31042:33990/1	60	-
chr1	710007	710008	A01177:23:H2L2FDSX3:3:1307:15257:20713/1	60	+
chr1	775182	775183	A01177:23:H2L2FDSX3:1:1454:3106:30138	60	+
chr1	783124	783125	A01177:23:H2L2FDSX3:1:2567:10601:30780	60	+
chr1	783126	783127	A01177:23:H2L2FDSX3:4:1552:13250:11757	60	+
chr1	783282	783283	A01177:23:H2L2FDSX3:2:1102:28031:11428	60	+
chr1	798330	798331	A01177:23:H2L2FDSX3:3:2102:17698:19116/1	60	-
chr1	802327	802328	A01177:23:H2L2FDSX3:3:1254:5611:3349/1	60	-
chr1	803126	803127	A01177:23:H2L2FDSX3:3:1336:25663:24205/1	60	-
chr1	806857	806858	A01177:23:H2L2FDSX3:3:2249:18159:9706/1	60	+
chr1	807856	807857	A01177:23:H2L2FDSX3:2:1176:1705:22733	60	-
chr1	810560	810561	A01177:23:H2L2FDSX3:3:1110:19822:17691/1	60	-
chr1	810931	810932	A01177:23:H2L2FDSX3:4:1178:8296:21214/1	60	+
chr1	828667	828668	A01177:23:H2L2FDSX3:4:1557:8639:29825/1	60	-
chr1	838428	838429	A01177:23:H2L2FDSX3:3:1229:26621:24142/1	60	+
chr1	840336	840337	A01177:23:H2L2FDSX3:3:1519:19913:32690/1	60	+
chr1	848750	848751	A01177:23:H2L2FDSX3:1:2568:27507:35415	60	-
chr1	849089	849090	A01177:23:H2L2FDSX3:3:2405:16866:29105/1	60	+
chr1	856634	856635	A01177:23:H2L2FDSX3:1:1239:29008:10676	60	+
chr1	964918	964919	A01177:23:H2L2FDSX3:3:1127:16532:12712/1	60	+
chr1	1100859	1100860	A01177:23:H2L2FDSX3:3:1202:25066:32941/1	60	+
chr1	1109844	1109845	A01177:23:H2L2FDSX3:3:1127:10429:2456/1	60	+
chr1	1251689	1251690	A01177:23:H2L2FDSX3:1:2602:5764:26068	60	+
chr1	1251691	1251692	A01177:23:H2L2FDSX3:3:1113:13512:13557	60	+
chr1	1252872	1252873	A01177:23:H2L2FDSX3:2:1173:10456:6543	60	-
chr1	1256098	1256099	A01177:23:H2L2FDSX3:3:1135:11153:11350/1	60	+
chr1	1256502	1256503	A01177:23:H2L2FDSX3:2:1531:7319:6965	60	-
chr1	1256833	1256834	A01177:23:H2L2FDSX3:2:2523:3396:33082	60	-
chr1	1257837	1257838	A01177:23:H2L2FDSX3:4:1230:3079:32158	60	+
chr1	1263853	1263854	A01177:23:H2L2FDSX3:3:1636:14407:5337	60	+
chr1	1263855	1263856	A01177:23:H2L2FDSX3:3:1106:13892:12023/1	60	+
chr1	1264819	1264820	A01177:23:H2L2FDSX3:3:1107:31467:17597/1	60	+
chr1	1265757	1265758	A01177:23:H2L2FDSX3:2:1216:29930:30624	60	+
chr1	1266030	1266031	A01177:23:H2L2FDSX3:3:2608:11614:2722	60	-
chr1	1266321	1266322	A01177:23:H2L2FDSX3:1:2560:3558:3583	60	+
chr1	1270683	1270684	A01177:23:H2L2FDSX3:1:1317:2374:1720	60	-
chr1	1275545	1275546	A01177:23:H2L2FDSX3:1:1220:13160:7279	60	-
chr1	1276471	1276472	A01177:23:H2L2FDSX3:3:1230:6036:35712/1	60	-
chr1	1317802	1317803	A01177:23:H2L2FDSX3:3:2272:3577:23531/1	60	-
chr1	1318518	1318519	A01177:23:H2L2FDSX3:3:1210:9824:8891/1	60	+
chr1	1319884	1319885	A01177:23:H2L2FDSX3:3:1133:18096:15796/1	60	+
chr1	1337486	1337487	A01177:23:H2L2FDSX3:4:2173:20302:24784	60	-
chr1	1347318	1347319	A01177:23:H2L2FDSX3:2:1641:32036:27195	60	+
chr1	1377253	1377254	A01177:23:H2L2FDSX3:3:1154:24505:25520/1	60	-
chr1	1391587	1391588	A01177:23:H2L2FDSX3:3:2655:24108:14528	60	+
chr1	1391851	1391852	A01177:23:H2L2FDSX3:3:1272:11975:17221/1	60	+
chr1	1392006	1392007	A01177:23:H2L2FDSX3:4:2331:20726:32503/1	60	+
chr1	1392446	1392447	A01177:23:H2L2FDSX3:3:1321:18340:22576/1	60	+
chr1	1394496	1394497	A01177:23:H2L2FDSX3:3:1215:30870:22514/1	60	-
chr1	1396242	1396243	A01177:23:H2L2FDSX3:1:1178:17219:3192	60	-
chr1	1396439	1396440	A01177:23:H2L2FDSX3:3:1120:22878:9079/1	60	+
chr1	1476323	1476324	A01177:23:H2L2FDSX3:3:1434:26332:27461/1	60	-
chr1	1476794	1476795	A01177:23:H2L2FDSX3:1:1521:10095:14716	60	-
chr1	1483673	1483674	A01177:23:H2L2FDSX3:1:1144:26350:22326/1	60	+
chr1	1483690	1483691	A01177:23:H2L2FDSX3:3:1120:7735:6308/1	60	+
chr1	1484138	1484139	A01177:23:H2L2FDSX3:1:2636:14877:10786	60	+
chr1	1506428	1506429	A01177:23:H2L2FDSX3:3:1266:22932:8265/1	60	+
chr1	1521374	1521375	A01177:23:H2L2FDSX3:3:1131:4960:18693/1	60	+
chr1	1563177	1563178	A01177:23:H2L2FDSX3:3:1109:11912:29481/1	60	-
chr1	1567893	1567894	A01177:23:H2L2FDSX3:4:1630:22182:24220/1	60	-
chr1	1650449	1650450	A01177:23:H2L2FDSX3:1:2554:24126:12618	60	+
chr1	1654213	1654214	A01177:23:H2L2FDSX3:3:1371:10574:7216/1	60	-
chr1	1674834	1674835	A01177:23:H2L2FDSX3:3:1113:27263:13197/1	60	+
chr1	1690318	1690319	A01177:23:H2L2FDSX3:3:1544:29912:10050/1	60	+
chr1	1718694	1718695	A01177:23:H2L2FDSX3:1:2649:5294:14387	60	+
chr1	1721643	1721644	A01177:23:H2L2FDSX3:3:1112:11062:17989/1	60	+
chr1	1730240	1730241	A01177:23:H2L2FDSX3:2:2426:17644:17018	60	-
chr1	1735229	1735230	A01177:23:H2L2FDSX3:3:1233:24117:8656/1	60	-
chr1	1742920	1742921	A01177:23:H2L2FDSX3:3:1351:20012:21433/1	60	+
chr1	1799642	1799643	A01177:23:H2L2FDSX3:3:1120:30752:14920/1	60	-
chr1	1802691	1802692	A01177:23:H2L2FDSX3:3:1263:14525:5384/1	60	+
chr1	1805289	1805290	A01177:23:H2L2FDSX3:2:2547:5104:28213	60	-
chr1	1811283	1811284	A01177:23:H2L2FDSX3:3:1152:28682:26616/1	60	+
chr1	1816805	1816806	A01177:23:H2L2FDSX3:3:1106:6388:20791/1	60	-
chr1	1816873	1816874	A01177:23:H2L2FDSX3:3:1166:26711:7388/1	60	+
chr1	1817931	1817932	A01177:23:H2L2FDSX3:4:1647:14100:21778/1	60	+
chr1	1820397	1820398	A01177:23:H2L2FDSX3:3:2538:4020:28526/1	60	-
chr1	1821015	1821016	A01177:23:H2L2FDSX3:3:2238:12879:28745/1	60	+
chr1	1821463	1821464	A01177:23:H2L2FDSX3:3:1354:15619:5713/1	60	-
chr1	1822554	1822555	A01177:23:H2L2FDSX3:3:1114:27489:6261/1	60	+
chr1	1824002	1824003	A01177:23:H2L2FDSX3:1:2659:21504:5791	60	-
chr1	1824366	1824367	A01177:23:H2L2FDSX3:1:1160:29234:26788	60	-
chr1	1827193	1827194	A01177:23:H2L2FDSX3:3:1235:6605:33912/1	60	-
chr1	1828558	1828559	A01177:23:H2L2FDSX3:1:1653:1054:5415	60	+
chr1	1828736	1828737	A01177:23:H2L2FDSX3:3:2332:7780:35728/1	60	-
chr1	1835443	1835444	A01177:23:H2L2FDSX3:3:1171:1488:21919/1	60	-
chr1	1840405	1840406	A01177:23:H2L2FDSX3:1:1676:16432:3396	60	+
chr1	1845214	1845215	A01177:23:H2L2FDSX3:3:1258:6587:20666/1	60	-
chr1	1848578	1848579	A01177:23:H2L2FDSX3:3:1204:17047:10629/1	60	+
chr1	1850923	1850924	A01177:23:H2L2FDSX3:3:2550:25464:2002/1	60	-
chr1	1852033	1852034	A01177:23:H2L2FDSX3:4:2225:5475:2268/1	60	-
chr1	1852034	1852035	A01177:23:H2L2FDSX3:3:1314:18692:9940/1	60	-
chr1	1857789	1857790	A01177:23:H2L2FDSX3:3:1236:25527:24095/1	60	+
chr1	1867326	1867327	A01177:23:H2L2FDSX3:1:2478:9525:19617	60	+
chr1	1882591	1882592	A01177:23:H2L2FDSX3:1:2570:4246:27884	60	+
chr1	2395841	2395842	A01177:23:H2L2FDSX3:3:2330:18186:28980/1	60	+
chr1	2403061	2403062	A01177:23:H2L2FDSX3:3:1241:3504:24659/1	60	-
chr1	3845511	3845512	A01177:23:H2L2FDSX3:3:1234:6605:6198/1	60	-
chr1	3853273	3853274	A01177:23:H2L2FDSX3:3:2255:6244:20384	60	+
chr1	4183048	4183049	A01177:23:H2L2FDSX3:3:1170:3477:21261/1	60	-
chr1	4531123	4531124	A01177:23:H2L2FDSX3:3:1151:31837:25974/1	60	-
chr1	5045224	5045225	A01177:23:H2L2FDSX3:3:1126:9471:32706/1	60	+
chr1	5195911	5195912	A01177:23:H2L2FDSX3:1:1146:19144:1360	60	+
chr1	5716048	5716049	A01177:23:H2L2FDSX3:1:1437:31503:18787	60	+
chr1	5716049	5716050	A01177:23:H2L2FDSX3:3:1153:19994:23782/1	60	+
chr1	5716053	5716054	A01177:23:H2L2FDSX3:4:1102:1895:20243/1	60	+
chr1	5951094	5951095	A01177:23:H2L2FDSX3:1:2555:3007:16438	60	-
chr1	6019369	6019370	A01177:23:H2L2FDSX3:3:1122:18873:24377/1	60	+
chr1	6185301	6185302	A01177:23:H2L2FDSX3:3:1131:13684:27352/1	60	+
chr1	6190571	6190572	A01177:23:H2L2FDSX3:3:1119:9136:18756/1	60	+
chr1	6213368	6213369	A01177:23:H2L2FDSX3:4:1438:16025:26678/1	60	-
chr1	6443004	6443005	A01177:23:H2L2FDSX3:3:1120:6388:30279/1	60	-
chr1	6794377	6794378	A01177:23:H2L2FDSX3:3:1351:16025:21543/1	60	+
chr1	6829686	6829687	A01177:23:H2L2FDSX3:3:1270:11975:11209/1	60	-
chr1	6868142	6868143	A01177:23:H2L2FDSX3:3:1334:2220:22968/1	60	+
chr1	7697393	7697394	A01177:23:H2L2FDSX3:3:1108:8124:25207/1	60	+
chr1	7883888	7883889	A01177:23:H2L2FDSX3:4:2415:31458:34209/1	60	+
chr1	7973179	7973180	A01177:23:H2L2FDSX3:3:1119:30002:24267/1	60	-
chr1	8025290	8025291	A01177:23:H2L2FDSX3:4:1255:6433:23876/1	60	+
chr1	8434368	8434369	A01177:23:H2L2FDSX3:3:1106:20889:19225/1	60	+
chr1	8456893	8456894	A01177:23:H2L2FDSX3:3:1240:1533:32769/1	60	+
chr1	8482625	8482626	A01177:23:H2L2FDSX3:1:1256:11415:28964	60	-
chr1	8538989	8538990	A01177:23:H2L2FDSX3:3:1337:6922:11663/1	60	-
chr1	8566908	8566909	A01177:23:H2L2FDSX3:3:1541:12807:18599/1	60	-
chr1	8570606	8570607	A01177:23:H2L2FDSX3:1:2644:4101:35556	60	+
chr1	8579450	8579451	A01177:23:H2L2FDSX3:2:1253:31331:11099	60	-
chr1	8590793	8590794	A01177:23:H2L2FDSX3:2:1473:32958:33677	60	-
chr1	8590794	8590795	A01177:23:H2L2FDSX3:1:1273:20247:24126	60	-
chr1	8596121	8596122	A01177:23:H2L2FDSX3:3:1120:12744:29982/1	60	+
chr1	8626201	8626202	A01177:23:H2L2FDSX3:3:1252:20862:23218/1	60	-
chr1	8648433	8648434	A01177:23:H2L2FDSX3:3:1242:11496:34272/1	60	+
chr1	8690325	8690326	A01177:23:H2L2FDSX3:3:1123:6162:19867/1	60	-
chr1	8691671	8691672	A01177:23:H2L2FDSX3:1:2159:15817:9596	60	-
chr1	8765526	8765527	A01177:23:H2L2FDSX3:3:1330:29288:11068/1	60	-
chr1	8783097	8783098	A01177:23:H2L2FDSX3:3:1110:16170:27524/1	60	+
chr1	8796209	8796210	A01177:23:H2L2FDSX3:3:2274:15176:36417/1	60	+
chr1	8870696	8870697	A01177:23:H2L2FDSX3:4:1138:10538:10316/1	60	-
chr1	8876359	8876360	A01177:23:H2L2FDSX3:3:1175:31060:11193/1	60	+
chr1	8928461	8928462	A01177:23:H2L2FDSX3:4:2307:10863:6339/1	60	-
chr1	9544732	9544733	A01177:23:H2L2FDSX3:1:1133:27344:7827	60	-
chr1	9583851	9583852	A01177:23:H2L2FDSX3:3:1626:3794:26475/1	60	-
chr1	9583853	9583854	A01177:23:H2L2FDSX3:4:1154:12943:27790/1	60	-
chr1	9669920	9669921	A01177:23:H2L2FDSX3:3:1130:22110:19961/1	60	-
chr1	9708434	9708435	A01177:23:H2L2FDSX3:3:1108:8648:18035/1	60	+
chr1	9713929	9713930	A01177:23:H2L2FDSX3:3:2376:27434:2347/1	60	+
chr1	9751388	9751389	A01177:23:H2L2FDSX3:3:1605:17454:33880	60	-
chr1	9758235	9758236	A01177:23:H2L2FDSX3:3:2553:9362:32362	60	+
chr1	9775847	9775848	A01177:23:H2L2FDSX3:2:2310:5620:33176	60	-
chr1	9775848	9775849	A01177:23:H2L2FDSX3:3:1124:26892:16595/1	60	-
chr1	9814185	9814186	A01177:23:H2L2FDSX3:2:1678:15799:23782	60	+
chr1	9816085	9816086	A01177:23:H2L2FDSX3:4:1272:32452:21402/1	60	+
chr1	9821517	9821518	A01177:23:H2L2FDSX3:3:2101:21721:2628/1	60	-
chr1	9930272	9930273	A01177:23:H2L2FDSX3:3:1136:23023:7138	60	+
chr1	9967507	9967508	A01177:23:H2L2FDSX3:2:1249:3143:23563	60	-
chr1	10072803	10072804	A01177:23:H2L2FDSX3:3:1325:22959:4773/1	60	-
chr1	10133064	10133065	A01177:23:H2L2FDSX3:2:1310:19678:31970	60	-
chr1	10147222	10147223	A01177:23:H2L2FDSX3:2:1472:9670:31673	60	+
chr1	10223223	10223224	A01177:23:H2L2FDSX3:3:1131:19099:36479/1	60	-
chr1	10232169	10232170	A01177:23:H2L2FDSX3:4:2620:9218:26381/1	60	-
chr1	10255946	10255947	A01177:23:H2L2FDSX3:3:1625:31331:29763/1	60	-
chr1	10296200	10296201	A01177:23:H2L2FDSX3:3:1606:9833:12821/1	60	-
chr1	10297087	10297088	A01177:23:H2L2FDSX3:3:1232:1895:16673/1	60	+
chr1	10298590	10298591	A01177:23:H2L2FDSX3:3:2155:29993:29731/1	60	+
chr1	10326618	10326619	A01177:23:H2L2FDSX3:3:2330:3351:9768/1	60	+
chr1	10328735	10328736	A01177:23:H2L2FDSX3:2:2436:5556:1188	60	-
chr1	10401748	10401749	A01177:23:H2L2FDSX3:1:1371:11207:23938	60	-
chr1	10406534	10406535	A01177:23:H2L2FDSX3:3:2470:25174:1470/1	60	+
chr1	10570620	10570621	A01177:23:H2L2FDSX3:3:1164:2573:25645/1	60	+
chr1	10600014	10600015	A01177:23:H2L2FDSX3:3:2415:19678:30091/1	60	+
chr1	10619104	10619105	A01177:23:H2L2FDSX3:3:1166:20283:3364/1	60	-
chr1	10995770	10995771	A01177:23:H2L2FDSX3:3:1220:30978:15154/1	60	-
chr1	11015572	11015573	A01177:23:H2L2FDSX3:4:2219:2456:6527	60	-
chr1	11128791	11128792	A01177:23:H2L2FDSX3:3:1115:25229:36479/1	60	-
chr1	11218248	11218249	A01177:23:H2L2FDSX3:1:2619:21242:3239	60	-
chr1	11224720	11224721	A01177:23:H2L2FDSX3:4:1622:10746:13683/1	60	+
chr1	11277555	11277556	A01177:23:H2L2FDSX3:3:2475:4553:20494	60	-
chr1	11781227	11781228	A01177:23:H2L2FDSX3:4:2157:17635:30843	60	-
chr1	11814657	11814658	A01177:23:H2L2FDSX3:4:1549:10104:5431	60	-
chr1	11818802	11818803	A01177:23:H2L2FDSX3:3:1105:27480:29293/1	60	+
chr1	12070458	12070459	A01177:23:H2L2FDSX3:1:1211:8151:34115	60	-
chr1	12270277	12270278	A01177:23:H2L2FDSX3:3:1134:17427:34741/1	60	+
chr1	12270319	12270320	A01177:23:H2L2FDSX3:4:1242:1777:35509/1	60	-
chr1	12328488	12328489	A01177:23:H2L2FDSX3:3:1406:32850:18239/1	60	-
chr1	12334859	12334860	A01177:23:H2L2FDSX3:3:1156:19949:14653/1	60	-
chr1	12340938	12340939	A01177:23:H2L2FDSX3:3:1175:4435:29716	60	-
chr1	12379275	12379276	A01177:23:H2L2FDSX3:3:1401:21043:36871/1	60	+
chr1	12404771	12404772	A01177:23:H2L2FDSX3:1:1323:2067:8015	60	-
chr1	12408467	12408468	A01177:23:H2L2FDSX3:3:1357:16025:24768/1	60	+
chr1	12409716	12409717	A01177:23:H2L2FDSX3:3:1158:9390:11522/1	60	+
chr1	12576326	12576327	A01177:23:H2L2FDSX3:1:2317:19804:35822	60	-
chr1	13555958	13555959	A01177:23:H2L2FDSX3:3:1212:5963:6339/1	60	+
chr1	13709385	13709386	A01177:23:H2L2FDSX3:2:1405:6415:16047	60	-
chr1	13716909	13716910	A01177:23:H2L2FDSX3:3:1507:28221:27258/1	60	+
chr1	13774329	13774330	A01177:23:H2L2FDSX3:2:2436:1344:14152	60	-
chr1	13785772	13785773	A01177:23:H2L2FDSX3:2:2636:11270:36636	60	-
chr1	14079432	14079433	A01177:23:H2L2FDSX3:3:1144:22281:12962/1	60	+
chr1	14079434	14079435	A01177:23:H2L2FDSX3:4:1664:3233:25254/1	60	+
chr1	14952041	14952042	A01177:23:H2L2FDSX3:3:1135:27516:3114/1	60	-
chr1	14958703	14958704	A01177:23:H2L2FDSX3:1:1532:2528:16391	60	-
chr1	14958709	14958710	A01177:23:H2L2FDSX3:3:1542:3504:24909/1	60	-
chr1	15424739	15424740	A01177:23:H2L2FDSX3:2:2473:15854:5869	60	-
chr1	15556468	15556469	A01177:23:H2L2FDSX3:3:1105:17607:32550/1	60	-
chr1	15653702	15653703	A01177:23:H2L2FDSX3:1:1162:10294:20415	60	+
chr1	15654585	15654586	A01177:23:H2L2FDSX3:2:1327:11849:30091	60	+
chr1	15660735	15660736	A01177:23:H2L2FDSX3:4:1158:24876:13792/1	60	+
chr1	15852115	15852116	A01177:23:H2L2FDSX3:4:1369:7346:12931/1	60	-
chr1	15854802	15854803	A01177:23:H2L2FDSX3:2:1611:23972:27226	60	+
chr1	15855309	15855310	A01177:23:H2L2FDSX3:3:1342:32371:23453/1	60	-
chr1	15871361	15871362	A01177:23:H2L2FDSX3:1:1237:2302:9612	60	-
chr1	15871362	15871363	A01177:23:H2L2FDSX3:3:2523:25066:17378/1	60	-
chr1	15878450	15878451	A01177:23:H2L2FDSX3:3:1218:12346:13322/1	60	-
chr1	15886417	15886418	A01177:23:H2L2FDSX3:1:1411:26549:23985	60	-
chr1	15905312	15905313	A01177:23:H2L2FDSX3:1:2159:24948:23218	60	+
chr1	15907158	15907159	A01177:23:H2L2FDSX3:3:1353:31792:15217/1	60	-
chr1	15917630	15917631	A01177:23:H2L2FDSX3:3:1108:32606:2942/1	60	+
chr1	15921407	15921408	A01177:23:H2L2FDSX3:3:2552:11053:28588/1	60	-
chr1	15922486	15922487	A01177:23:H2L2FDSX3:4:1433:1127:31219/1	60	-
chr1	15927096	15927097	A01177:23:H2L2FDSX3:3:1123:5918:27868/1	60	+
chr1	15965983	15965984	A01177:23:H2L2FDSX3:3:1143:31584:4492/1	60	+
chr1	16131519	16131520	A01177:23:H2L2FDSX3:1:1340:11659:12164	60	-
chr1	16211242	16211243	A01177:23:H2L2FDSX3:3:1345:2257:33082/1	60	+
chr1	16231160	16231161	A01177:23:H2L2FDSX3:4:2635:15221:12164	60	+
chr1	16350495	16350496	A01177:23:H2L2FDSX3:2:2344:15347:15984	60	+
chr1	16370994	16370995	A01177:23:H2L2FDSX3:4:2425:6840:10551/1	60	-
chr1	16389226	16389227	A01177:23:H2L2FDSX3:3:1402:26051:24345/1	60	+
chr1	16595824	16595825	A01177:23:H2L2FDSX3:4:1414:30219:1689	60	-
chr1	16609021	16609022	A01177:23:H2L2FDSX3:3:1130:22137:22952/1	60	-
chr1	16705622	16705623	A01177:23:H2L2FDSX3:4:1575:24704:34225/1	60	+
chr1	16705623	16705624	A01177:23:H2L2FDSX3:1:1225:31937:26835	60	+
chr1	17048523	17048524	A01177:23:H2L2FDSX3:3:2215:1470:32534/1	60	+
chr1	18934421	18934422	A01177:23:H2L2FDSX3:4:1454:14931:7028/1	60	+
chr1	19132304	19132305	A01177:23:H2L2FDSX3:4:1466:21395:21010/1	60	+
chr1	19135368	19135369	A01177:23:H2L2FDSX3:3:1265:3730:36793/1	60	+
chr1	19145857	19145858	A01177:23:H2L2FDSX3:2:2333:8178:19946	60	-
chr1	19158939	19158940	A01177:23:H2L2FDSX3:4:2175:18159:31939	60	+
chr1	19189210	19189211	A01177:23:H2L2FDSX3:3:1276:3115:20071/1	60	+
chr1	19193700	19193701	A01177:23:H2L2FDSX3:4:2625:27145:7607/1	60	+
chr1	19475585	19475586	A01177:23:H2L2FDSX3:1:2568:8477:26725	60	+
chr1	19617340	19617341	A01177:23:H2L2FDSX3:3:1134:6876:27148/1	60	-
chr1	19904320	19904321	A01177:23:H2L2FDSX3:3:1454:14913:1673/1	60	+
chr1	20550850	20550851	A01177:23:H2L2FDSX3:3:1128:18032:13651/1	60	-
chr1	20635707	20635708	A01177:23:H2L2FDSX3:2:1132:30834:16564	60	+
chr1	20845052	20845053	A01177:23:H2L2FDSX3:2:2520:32145:34334	60	-
chr1	20891022	20891023	A01177:23:H2L2FDSX3:2:1677:8766:30702	60	+
chr1	20894496	20894497	A01177:23:H2L2FDSX3:3:1420:11523:34162/1	60	-
chr1	20894571	20894572	A01177:23:H2L2FDSX3:3:1412:26015:19429/1	60	+
chr1	20895645	20895646	A01177:23:H2L2FDSX3:3:1225:20329:7952/1	60	+
chr1	20899086	20899087	A01177:23:H2L2FDSX3:3:1306:13584:9361/1	60	+
chr1	20899543	20899544	A01177:23:H2L2FDSX3:3:1304:25418:16736/1	60	-
chr1	20906992	20906993	A01177:23:H2L2FDSX3:1:2129:13503:15139	60	-
chr1	20917992	20917993	A01177:23:H2L2FDSX3:3:2627:26440:12211/1	60	-
chr1	20929736	20929737	A01177:23:H2L2FDSX3:2:2251:12274:34084	60	+
chr1	20963495	20963496	A01177:23:H2L2FDSX3:3:2629:29586:24674	60	-
chr1	20963626	20963627	A01177:23:H2L2FDSX3:3:1164:5321:33223/1	60	+
chr1	20967774	20967775	A01177:23:H2L2FDSX3:1:2350:23493:23923	60	-
chr1	20968895	20968896	A01177:23:H2L2FDSX3:1:2568:13666:12414	60	-
chr1	20975703	20975704	A01177:23:H2L2FDSX3:3:1130:17146:13589/1	60	+
chr1	20977217	20977218	A01177:23:H2L2FDSX3:3:2601:29225:27179/1	60	+
chr1	20977401	20977402	A01177:23:H2L2FDSX3:2:2125:6397:35900	60	+
chr1	20977748	20977749	A01177:23:H2L2FDSX3:3:2636:31891:24064/1	60	-
chr1	21000239	21000240	A01177:23:H2L2FDSX3:4:1375:5457:11412/1	60	-
chr1	21016165	21016166	A01177:23:H2L2FDSX3:3:1175:10493:23109/1	60	+
chr1	21062030	21062031	A01177:23:H2L2FDSX3:2:1368:25382:20619	60	-
chr1	21069873	21069874	A01177:23:H2L2FDSX3:2:1153:7102:24721	60	+
chr1	21111580	21111581	A01177:23:H2L2FDSX3:3:1348:7762:13369/1	60	-
chr1	21121985	21121986	A01177:23:H2L2FDSX3:4:1354:32597:5838/1	60	+
chr1	21126568	21126569	A01177:23:H2L2FDSX3:2:2561:2627:14841	60	-
chr1	21142170	21142171	A01177:23:H2L2FDSX3:3:1328:20862:24064/1	60	+
chr1	21342144	21342145	A01177:23:H2L2FDSX3:3:1164:26214:11851/1	60	+
chr1	21589869	21589870	A01177:23:H2L2FDSX3:3:2319:26467:23124	60	-
chr1	21685550	21685551	A01177:23:H2L2FDSX3:3:1401:7337:14794/1	60	-
chr1	21728974	21728975	A01177:23:H2L2FDSX3:3:1136:6370:6417/1	60	-
chr1	21757690	21757691	A01177:23:H2L2FDSX3:3:1144:6940:24345/1	60	-
chr1	22084699	22084700	A01177:23:H2L2FDSX3:3:1169:15076:36338/1	60	+
chr1	22084832	22084833	A01177:23:H2L2FDSX3:3:1130:22480:36636/1	60	+
chr1	22087673	22087674	A01177:23:H2L2FDSX3:3:2621:6967:14779/1	60	+
chr1	22100152	22100153	A01177:23:H2L2FDSX3:2:1335:1316:8719	60	+
chr1	22100945	22100946	A01177:23:H2L2FDSX3:3:1144:23339:31892/1	60	+
chr1	22479997	22479998	A01177:23:H2L2FDSX3:3:1219:29234:6527/1	60	+
chr1	23036344	23036345	A01177:23:H2L2FDSX3:3:2104:23430:22905/1	60	-
chr1	23039218	23039219	A01177:23:H2L2FDSX3:3:1151:26648:2362/1	60	-
chr1	23040253	23040254	A01177:23:H2L2FDSX3:3:1255:2718:36135/1	60	+
chr1	23054291	23054292	A01177:23:H2L2FDSX3:1:2565:11659:32831	60	+
chr1	23055240	23055241	A01177:23:H2L2FDSX3:4:1201:8829:25332/1	60	+
chr1	23130144	23130145	A01177:23:H2L2FDSX3:4:1438:27236:25238/1	60	+
chr1	23143479	23143480	A01177:23:H2L2FDSX3:3:1135:11568:17675	60	-
chr1	23236767	23236768	A01177:23:H2L2FDSX3:4:2557:17273:32095	60	-
chr1	23289136	23289137	A01177:23:H2L2FDSX3:2:1513:20238:21699	60	-
chr1	23289431	23289432	A01177:23:H2L2FDSX3:4:1242:23167:2848/1	60	+
chr1	23289532	23289533	A01177:23:H2L2FDSX3:3:1174:29414:25598/1	60	+
chr1	23293105	23293106	A01177:23:H2L2FDSX3:2:2359:30147:1376	60	-
chr1	23299062	23299063	A01177:23:H2L2FDSX3:3:1117:3676:30937/1	60	-
chr1	23305730	23305731	A01177:23:H2L2FDSX3:3:1155:32145:24001/1	60	+
chr1	23307559	23307560	A01177:23:H2L2FDSX3:2:1318:22968:8046	60	-
chr1	23323916	23323917	A01177:23:H2L2FDSX3:3:1110:18954:24142/1	60	+
chr1	23389320	23389321	A01177:23:H2L2FDSX3:1:2638:16152:3630	60	+
chr1	23697101	23697102	A01177:23:H2L2FDSX3:2:1145:23339:11976	60	-
chr1	23717367	23717368	A01177:23:H2L2FDSX3:3:1275:9661:2816/1	60	+
chr1	23726431	23726432	A01177:23:H2L2FDSX3:2:1265:19904:5776	60	+
chr1	23747476	23747477	A01177:23:H2L2FDSX3:2:1234:27642:7059	60	+
chr1	23760655	23760656	A01177:23:H2L2FDSX3:3:1103:26684:24158/1	60	+
chr1	23908129	23908130	A01177:23:H2L2FDSX3:2:2542:5348:27320	60	+
chr1	23955308	23955309	A01177:23:H2L2FDSX3:3:1157:2175:26021/1	60	+
chr1	23955310	23955311	A01177:23:H2L2FDSX3:1:2240:32886:9878	60	+
chr1	23969541	23969542	A01177:23:H2L2FDSX3:3:1636:21992:35728/1	60	-
chr1	23975357	23975358	A01177:23:H2L2FDSX3:3:1143:10303:7623/1	60	+
chr1	24433066	24433067	A01177:23:H2L2FDSX3:3:1163:29351:9079/1	60	+
chr1	24433070	24433071	A01177:23:H2L2FDSX3:3:2461:9489:28729/1	60	-
chr1	24447712	24447713	A01177:23:H2L2FDSX3:4:2607:29342:34397/1	60	+
chr1	24485460	24485461	A01177:23:H2L2FDSX3:4:2257:18059:15953/1	60	-
chr1	24587417	24587418	A01177:23:H2L2FDSX3:1:1375:12509:16329	60	-
chr1	24651267	24651268	A01177:23:H2L2FDSX3:3:1508:21811:6668/1	60	+
chr1	24656279	24656280	A01177:23:H2L2FDSX3:4:1360:3911:24674/1	60	+
chr1	24659850	24659851	A01177:23:H2L2FDSX3:3:1636:24343:25770/1	60	+
chr1	24662851	24662852	A01177:23:H2L2FDSX3:2:2104:26549:3724	60	-
chr1	24663257	24663258	A01177:23:H2L2FDSX3:3:1220:31331:4210/1	60	-
chr1	24666594	24666595	A01177:23:H2L2FDSX3:4:1306:26295:12336/1	60	-
chr1	24829179	24829180	A01177:23:H2L2FDSX3:3:1150:22733:17253/1	60	+
chr1	24895541	24895542	A01177:23:H2L2FDSX3:3:1112:21757:19507/1	60	-
chr1	25143593	25143594	A01177:23:H2L2FDSX3:3:2556:16378:17581/1	60	+
chr1	25346630	25346631	A01177:23:H2L2FDSX3:3:1210:9986:17660/1	60	-
chr1	25347392	25347393	A01177:23:H2L2FDSX3:3:1661:3296:34256/1	60	-
chr1	25353958	25353959	A01177:23:H2L2FDSX3:3:1202:15564:27915/1	60	-
chr1	25453639	25453640	A01177:23:H2L2FDSX3:4:1462:29017:12101/1	60	+
chr1	25490294	25490295	A01177:23:H2L2FDSX3:4:1111:19660:28307/1	60	-
chr1	25919816	25919817	A01177:23:H2L2FDSX3:3:1145:17743:9079/1	60	+
chr1	25965492	25965493	A01177:23:H2L2FDSX3:3:1112:2166:14481/1	60	+
chr1	25973933	25973934	A01177:23:H2L2FDSX3:3:1502:28791:36793/1	60	-
chr1	26124374	26124375	A01177:23:H2L2FDSX3:3:1608:4327:35133/1	60	+
chr1	26241677	26241678	A01177:23:H2L2FDSX3:3:1259:15411:22921/1	60	-
chr1	26459661	26459662	A01177:23:H2L2FDSX3:3:1374:6207:4413/1	60	-
chr1	26467796	26467797	A01177:23:H2L2FDSX3:2:1274:30147:34663	60	-
chr1	26467798	26467799	A01177:23:H2L2FDSX3:3:1503:23981:4664/1	60	-
chr1	26478653	26478654	A01177:23:H2L2FDSX3:3:1241:30400:17033/1	60	+
chr1	26489483	26489484	A01177:23:H2L2FDSX3:3:1333:9742:36088/1	60	-
chr1	26514310	26514311	A01177:23:H2L2FDSX3:3:2675:12454:20650/1	60	-
chr1	26553159	26553160	A01177:23:H2L2FDSX3:3:1440:17002:17879/1	60	-
chr1	26565243	26565244	A01177:23:H2L2FDSX3:3:1320:23484:26130/1	60	-
chr1	26699162	26699163	A01177:23:H2L2FDSX3:3:1171:8296:14011/1	60	+
chr1	26700182	26700183	A01177:23:H2L2FDSX3:1:2510:14109:37012	60	-
chr1	26701735	26701736	A01177:23:H2L2FDSX3:3:1113:28194:29027/1	60	+
chr1	26703694	26703695	A01177:23:H2L2FDSX3:3:1213:10194:18959/1	60	+
chr1	26709153	26709154	A01177:23:H2L2FDSX3:4:1545:3685:6997/1	60	-
chr1	26709154	26709155	A01177:23:H2L2FDSX3:2:1605:31060:1266	60	-
chr1	26710724	26710725	A01177:23:H2L2FDSX3:3:1563:28194:6731/1	60	+
chr1	26716196	26716197	A01177:23:H2L2FDSX3:3:2164:21423:7467/1	60	+
chr1	26718200	26718201	A01177:23:H2L2FDSX3:3:1175:21920:21887/1	60	+
chr1	26722642	26722643	A01177:23:H2L2FDSX3:3:2169:9118:31845/1	60	-
chr1	26727159	26727160	A01177:23:H2L2FDSX3:3:1110:32280:25676/1	60	-
chr1	26728046	26728047	A01177:23:H2L2FDSX3:3:1160:5556:29716/1	60	+
chr1	26729653	26729654	A01177:23:H2L2FDSX3:1:2573:6741:30984	60	+
chr1	26735689	26735690	A01177:23:H2L2FDSX3:3:1316:8558:9486/1	60	+
chr1	26741386	26741387	A01177:23:H2L2FDSX3:3:1124:23502:27226/1	60	+
chr1	26928604	26928605	A01177:23:H2L2FDSX3:3:1266:17951:30953/1	60	-
chr1	26933943	26933944	A01177:23:H2L2FDSX3:1:2351:8603:23938	60	-
chr1	27131129	27131130	A01177:23:H2L2FDSX3:2:2120:7862:12759	60	+
chr1	27324826	27324827	A01177:23:H2L2FDSX3:3:1109:7545:7983/1	60	-
chr1	27418076	27418077	A01177:23:H2L2FDSX3:2:1201:6262:7639	60	-
chr1	27430317	27430318	A01177:23:H2L2FDSX3:3:2639:3323:18333/1	60	-
chr1	27451296	27451297	A01177:23:H2L2FDSX3:3:1226:19352:6417/1	60	-
chr1	27465701	27465702	A01177:23:H2L2FDSX3:4:1323:26982:35415	60	-
chr1	27524481	27524482	A01177:23:H2L2FDSX3:3:2320:14769:21621/1	60	+
chr1	27524483	27524484	A01177:23:H2L2FDSX3:3:2355:27787:23782/1	60	+
chr1	27799682	27799683	A01177:23:H2L2FDSX3:3:1250:10267:27978/1	60	+
chr1	27805158	27805159	A01177:23:H2L2FDSX3:3:1167:10610:32299/1	60	+
chr1	27806381	27806382	A01177:23:H2L2FDSX3:1:2669:29505:7999	60	-
chr1	27833646	27833647	A01177:23:H2L2FDSX3:3:1177:16938:10285/1	60	+
chr1	27897706	27897707	A01177:23:H2L2FDSX3:1:2231:25599:3521	60	-
chr1	28015864	28015865	A01177:23:H2L2FDSX3:3:1339:12707:18803/1	60	-
chr1	28016524	28016525	A01177:23:H2L2FDSX3:3:1169:22679:17879/1	60	-
chr1	28027027	28027028	A01177:23:H2L2FDSX3:3:1136:16016:3490/1	60	-
chr1	28035483	28035484	A01177:23:H2L2FDSX3:3:2519:22164:29230/1	60	-
chr1	28058439	28058440	A01177:23:H2L2FDSX3:3:1428:32624:5916/1	60	+
chr1	28058773	28058774	A01177:23:H2L2FDSX3:3:1352:8115:3991/1	60	-
chr1	28072200	28072201	A01177:23:H2L2FDSX3:3:2508:5213:13651/1	60	+
chr1	28078813	28078814	A01177:23:H2L2FDSX3:2:1113:30789:24721	60	-
chr1	28226514	28226515	A01177:23:H2L2FDSX3:3:2676:25464:2347/1	60	+
chr1	28238993	28238994	A01177:23:H2L2FDSX3:1:1341:30047:32550	60	+
chr1	28395182	28395183	A01177:23:H2L2FDSX3:3:1211:20175:31673/1	60	+
chr1	28406346	28406347	A01177:23:H2L2FDSX3:3:1145:2790:34100/1	60	+
chr1	28411511	28411512	A01177:23:H2L2FDSX3:3:1417:8124:29590/1	60	-
chr1	28411589	28411590	A01177:23:H2L2FDSX3:2:1637:11975:29810	60	-
chr1	28411822	28411823	A01177:23:H2L2FDSX3:3:1653:16758:10347/1	60	-
chr1	28412375	28412376	A01177:23:H2L2FDSX3:3:2477:4634:4163/1	60	-
chr1	28412376	28412377	A01177:23:H2L2FDSX3:2:1333:3577:33520	60	-
chr1	28412502	28412503	A01177:23:H2L2FDSX3:4:2171:7075:34976/1	60	-
chr1	28416292	28416293	A01177:23:H2L2FDSX3:3:1150:21016:6042/1	60	-
chr1	28416753	28416754	A01177:23:H2L2FDSX3:3:1127:24306:11929/1	60	+
chr1	28417947	28417948	A01177:23:H2L2FDSX3:3:2536:20482:31704	60	-
chr1	28441331	28441332	A01177:23:H2L2FDSX3:3:1143:22968:36198/1	60	+
chr1	28466820	28466821	A01177:23:H2L2FDSX3:2:1175:21567:22748	60	+
chr1	28490344	28490345	A01177:23:H2L2FDSX3:4:1456:29469:6057	60	-
chr1	28490751	28490752	A01177:23:H2L2FDSX3:2:1422:5692:4554	60	+
chr1	28620526	28620527	A01177:23:H2L2FDSX3:1:1219:6650:19147	60	+
chr1	28628710	28628711	A01177:23:H2L2FDSX3:3:1406:3486:16078/1	60	-
chr1	28685168	28685169	A01177:23:H2L2FDSX3:3:1267:2971:3317/1	60	+
chr1	28688746	28688747	A01177:23:H2L2FDSX3:4:2370:26250:7780	60	-
chr1	28689531	28689532	A01177:23:H2L2FDSX3:3:1163:29731:25989/1	60	-
chr1	28697428	28697429	A01177:23:H2L2FDSX3:3:1171:32009:5509/1	60	+
chr1	28697580	28697581	A01177:23:H2L2FDSX3:3:1360:29125:1892/1	60	+
chr1	28701396	28701397	A01177:23:H2L2FDSX3:3:1137:32045:36479/1	60	+
chr1	28911262	28911263	A01177:23:H2L2FDSX3:2:1516:26892:36855	60	-
chr1	28934365	28934366	A01177:23:H2L2FDSX3:3:1259:27344:19852/1	60	-
chr1	28935840	28935841	A01177:23:H2L2FDSX3:3:1664:25482:35728/1	60	+
chr1	28938929	28938930	A01177:23:H2L2FDSX3:4:2354:3577:19272/1	60	+
chr1	28947270	28947271	A01177:23:H2L2FDSX3:3:2203:22471:27696	60	-
chr1	29003681	29003682	A01177:23:H2L2FDSX3:3:1449:8196:33379/1	60	-
chr1	29008699	29008700	A01177:23:H2L2FDSX3:2:1256:22788:16595	60	+
chr1	29027397	29027398	A01177:23:H2L2FDSX3:3:1447:28510:3803/1	60	-
chr1	29049670	29049671	A01177:23:H2L2FDSX3:1:2514:21450:16626	60	+
chr1	29063922	29063923	A01177:23:H2L2FDSX3:3:2444:17508:26710/1	60	-
chr1	29165584	29165585	A01177:23:H2L2FDSX3:3:1169:28872:30264/1	60	+
chr1	29512918	29512919	A01177:23:H2L2FDSX3:4:1303:32533:25457	60	-
chr1	30946859	30946860	A01177:23:H2L2FDSX3:4:2109:8187:5869	60	+
chr1	30959102	30959103	A01177:23:H2L2FDSX3:2:1249:23041:14779	60	-
chr1	30968617	30968618	A01177:23:H2L2FDSX3:3:1147:7202:36980/1	60	-
chr1	30982111	30982112	A01177:23:H2L2FDSX3:3:1156:18964:29199/1	60	+
chr1	30990496	30990497	A01177:23:H2L2FDSX3:3:1142:1841:4711/1	60	-
chr1	31023231	31023232	A01177:23:H2L2FDSX3:3:1152:1967:9220/1	60	-
chr1	31030503	31030504	A01177:23:H2L2FDSX3:3:1220:25165:20525/1	60	-
chr1	31263182	31263183	A01177:23:H2L2FDSX3:3:2306:15790:17472/1	60	-
chr1	31265112	31265113	A01177:23:H2L2FDSX3:3:1120:2410:23860/1	60	+
chr1	31280789	31280790	A01177:23:H2L2FDSX3:3:1647:32515:7670/1	60	+
chr1	31310936	31310937	A01177:23:H2L2FDSX3:3:1261:19190:9048/1	60	+
chr1	31318040	31318041	A01177:23:H2L2FDSX3:4:2110:1181:2033	60	-
chr1	31333980	31333981	A01177:23:H2L2FDSX3:3:1361:3486:9659/1	60	+
chr1	31343202	31343203	A01177:23:H2L2FDSX3:1:1224:27001:1501	60	+
chr1	31488201	31488202	A01177:23:H2L2FDSX3:3:1112:13150:19883/1	60	+
chr1	31529204	31529205	A01177:23:H2L2FDSX3:2:2630:31801:4366	60	-
chr1	31529205	31529206	A01177:23:H2L2FDSX3:4:1531:9679:19257/1	60	-
chr1	31629843	31629844	A01177:23:H2L2FDSX3:2:2233:16360:20275	60	-
chr1	31822620	31822621	A01177:23:H2L2FDSX3:1:2568:19813:12164	60	-
chr1	31823149	31823150	A01177:23:H2L2FDSX3:3:1664:26106:9721/1	60	+
chr1	31832418	31832419	A01177:23:H2L2FDSX3:1:1236:3568:12962	60	-
chr1	31844735	31844736	A01177:23:H2L2FDSX3:3:1428:15393:3944/1	60	-
chr1	31909500	31909501	A01177:23:H2L2FDSX3:3:1138:5014:7889/1	60	-
chr1	31912984	31912985	A01177:23:H2L2FDSX3:4:1201:4083:6089/1	60	-
chr1	31915488	31915489	A01177:23:H2L2FDSX3:3:2117:20717:9627/1	60	-
chr1	31917611	31917612	A01177:23:H2L2FDSX3:3:1454:29234:1642/1	60	+
chr1	31917880	31917881	A01177:23:H2L2FDSX3:3:1210:5674:26443/1	60	-
chr1	31918652	31918653	A01177:23:H2L2FDSX3:3:1348:5638:12007/1	60	-
chr1	31921960	31921961	A01177:23:H2L2FDSX3:1:2133:17146:19257	60	+
chr1	31925008	31925009	A01177:23:H2L2FDSX3:4:1404:25238:17174	60	-
chr1	31927560	31927561	A01177:23:H2L2FDSX3:2:1108:21540:24768	60	+
chr1	31931996	31931997	A01177:23:H2L2FDSX3:3:2153:21594:10332/1	60	+
chr1	31934557	31934558	A01177:23:H2L2FDSX3:3:1360:6632:17049/1	60	-
chr1	31935453	31935454	A01177:23:H2L2FDSX3:3:1339:5584:19961/1	60	+
chr1	31940428	31940429	A01177:23:H2L2FDSX3:4:1113:15383:19272/1	60	-
chr1	32015900	32015901	A01177:23:H2L2FDSX3:3:1316:17363:20259/1	60	-
chr1	32057946	32057947	A01177:23:H2L2FDSX3:1:2310:4074:8641	60	-
chr1	32124609	32124610	A01177:23:H2L2FDSX3:3:1317:12301:4257/1	60	+
chr1	32125693	32125694	A01177:23:H2L2FDSX3:3:1344:4119:29042/1	60	-
chr1	32153835	32153836	A01177:23:H2L2FDSX3:1:2560:13575:13041	60	+
chr1	32154100	32154101	A01177:23:H2L2FDSX3:1:2569:1949:23625	60	-
chr1	32165240	32165241	A01177:23:H2L2FDSX3:3:1111:28284:5290/1	60	+
chr1	32260437	32260438	A01177:23:H2L2FDSX3:3:2457:6036:16329/1	60	-
chr1	32264251	32264252	A01177:23:H2L2FDSX3:3:2232:17481:23437/1	60	-
chr1	32305975	32305976	A01177:23:H2L2FDSX3:3:1141:16468:36933/1	60	-
chr1	32307296	32307297	A01177:23:H2L2FDSX3:3:1217:26657:32346/1	60	+
chr1	32383802	32383803	A01177:23:H2L2FDSX3:3:1103:30897:24032/1	60	-
chr1	32575829	32575830	A01177:23:H2L2FDSX3:3:1159:31015:21355/1	60	+
chr1	32631533	32631534	A01177:23:H2L2FDSX3:3:1142:18982:35180/1	60	-
chr1	32632897	32632898	A01177:23:H2L2FDSX3:4:2274:30427:24095/1	60	+
chr1	32661793	32661794	A01177:23:H2L2FDSX3:3:2344:12897:33974/1	60	-
chr1	32793730	32793731	A01177:23:H2L2FDSX3:3:1135:27642:24439/1	60	+
chr1	32829019	32829020	A01177:23:H2L2FDSX3:3:1519:30725:3255/1	60	+
chr1	32835579	32835580	A01177:23:H2L2FDSX3:3:1166:7455:9768/1	60	+
chr1	32847813	32847814	A01177:23:H2L2FDSX3:3:1128:5150:35900/1	60	-
chr1	33001521	33001522	A01177:23:H2L2FDSX3:3:1226:4652:20572/1	60	+
chr1	34251031	34251032	A01177:23:H2L2FDSX3:4:2372:5430:21543/1	60	-
chr1	34690109	34690110	A01177:23:H2L2FDSX3:3:2243:2392:9612/1	60	+
chr1	34986364	34986365	A01177:23:H2L2FDSX3:1:2351:1588:8500	60	+
chr1	35001844	35001845	A01177:23:H2L2FDSX3:3:1137:4164:28025/1	60	-
chr1	35013906	35013907	A01177:23:H2L2FDSX3:2:1239:21640:35524	60	-
chr1	35177461	35177462	A01177:23:H2L2FDSX3:3:1114:23068:4210/1	60	-
chr1	35271777	35271778	A01177:23:H2L2FDSX3:3:1406:8431:6762/1	60	-
chr1	35276984	35276985	A01177:23:H2L2FDSX3:1:1535:16848:20838	60	-
chr1	35286377	35286378	A01177:23:H2L2FDSX3:3:1152:5267:36667/1	60	-
chr1	35309062	35309063	A01177:23:H2L2FDSX3:3:1212:32344:32737/1	60	+
chr1	35326387	35326388	A01177:23:H2L2FDSX3:2:2663:18394:20165	60	-
chr1	35357370	35357371	A01177:23:H2L2FDSX3:3:1434:13431:17550/1	60	-
chr1	35359629	35359630	A01177:23:H2L2FDSX3:3:2153:23167:20509/1	60	+
chr1	35360471	35360472	A01177:23:H2L2FDSX3:2:2163:10673:4507	60	-
chr1	35363947	35363948	A01177:23:H2L2FDSX3:2:1663:26313:2440	60	+
chr1	35365657	35365658	A01177:23:H2L2FDSX3:3:1628:17535:3521/1	60	-
chr1	35378767	35378768	A01177:23:H2L2FDSX3:1:2202:7392:6433	60	-
chr1	35378769	35378770	A01177:23:H2L2FDSX3:3:1237:14344:13808/1	60	-
chr1	35381749	35381750	A01177:23:H2L2FDSX3:3:1158:9308:18270/1	60	-
chr1	35383380	35383381	A01177:23:H2L2FDSX3:3:2142:10936:22874/1	60	-
chr1	35384218	35384219	A01177:23:H2L2FDSX3:1:1523:11496:31767	60	+
chr1	35398693	35398694	A01177:23:H2L2FDSX3:3:2115:7853:29841/1	60	-
chr1	35404666	35404667	A01177:23:H2L2FDSX3:4:2120:14778:34287/1	60	+
chr1	35408230	35408231	A01177:23:H2L2FDSX3:3:2510:5565:14669/1	60	+
chr1	35410114	35410115	A01177:23:H2L2FDSX3:3:1254:5837:25034/1	60	+
chr1	35415642	35415643	A01177:23:H2L2FDSX3:3:1120:28429:11271/1	60	-
chr1	35418464	35418465	A01177:23:H2L2FDSX3:3:1135:22001:31203/1	60	+
chr1	35420216	35420217	A01177:23:H2L2FDSX3:4:1371:3260:36479	60	-
chr1	35426393	35426394	A01177:23:H2L2FDSX3:3:1166:14009:16172/1	60	+
chr1	35474859	35474860	A01177:23:H2L2FDSX3:3:1246:31946:28573/1	60	-
chr1	35508297	35508298	A01177:23:H2L2FDSX3:4:1459:24505:15655	60	-
chr1	35754148	35754149	A01177:23:H2L2FDSX3:3:1223:27905:10269/1	60	-
chr1	35762177	35762178	A01177:23:H2L2FDSX3:4:2363:11894:16579/1	60	-
chr1	35954810	35954811	A01177:23:H2L2FDSX3:3:2171:31060:36652	60	-
chr1	35956304	35956305	A01177:23:H2L2FDSX3:2:2227:17228:13009	60	-
chr1	35962080	35962081	A01177:23:H2L2FDSX3:3:1341:25590:7513/1	60	-
chr1	35980020	35980021	A01177:23:H2L2FDSX3:3:2306:22761:30671/1	60	+
chr1	35980089	35980090	A01177:23:H2L2FDSX3:3:1153:17833:5290/1	60	-
chr1	36021667	36021668	A01177:23:H2L2FDSX3:3:1171:32271:20337/1	60	+
chr1	36022521	36022522	A01177:23:H2L2FDSX3:3:2240:4273:13714/1	60	+
chr1	36061949	36061950	A01177:23:H2L2FDSX3:2:2659:27236:29528	60	+
chr1	36537602	36537603	A01177:23:H2L2FDSX3:3:1524:16559:8938/1	60	+
chr1	37506592	37506593	A01177:23:H2L2FDSX3:1:2653:9408:17910	60	-
chr1	37508648	37508649	A01177:23:H2L2FDSX3:3:1147:2672:33771/1	60	+
chr1	37583445	37583446	A01177:23:H2L2FDSX3:3:1134:11053:21981/1	60	+
chr1	37914793	37914794	A01177:23:H2L2FDSX3:3:1471:15176:3975/1	60	-
chr1	37942283	37942284	A01177:23:H2L2FDSX3:4:2544:25654:8844/1	60	+
chr1	38015954	38015955	A01177:23:H2L2FDSX3:3:1365:9670:1329/1	60	-
chr1	38018568	38018569	A01177:23:H2L2FDSX3:3:2201:21856:30608/1	60	+
chr1	38852328	38852329	A01177:23:H2L2FDSX3:3:1138:16423:35728/1	60	-
chr1	38980604	38980605	A01177:23:H2L2FDSX3:2:1629:26042:20447	60	+
chr1	39162095	39162096	A01177:23:H2L2FDSX3:1:2558:24099:27289	60	-
chr1	39222796	39222797	A01177:23:H2L2FDSX3:3:1360:13838:8359/1	60	+
chr1	39246705	39246706	A01177:23:H2L2FDSX3:3:2544:4571:8155/1	60	-
chr1	39271500	39271501	A01177:23:H2L2FDSX3:3:2153:26151:30060/1	60	+
chr1	39305590	39305591	A01177:23:H2L2FDSX3:3:1142:3866:24690/1	60	+
chr1	39306042	39306043	A01177:23:H2L2FDSX3:3:1519:24026:22498/1	60	-
chr1	39313171	39313172	A01177:23:H2L2FDSX3:4:1267:13865:6370	60	-
chr1	39315261	39315262	A01177:23:H2L2FDSX3:3:1421:21423:10786/1	60	+
chr1	39321045	39321046	A01177:23:H2L2FDSX3:1:1172:10529:25989	60	-
chr1	39329612	39329613	A01177:23:H2L2FDSX3:3:1252:29776:30076/1	60	+
chr1	39367457	39367458	A01177:23:H2L2FDSX3:3:1337:32696:26052/1	60	-
chr1	39368079	39368080	A01177:23:H2L2FDSX3:3:1415:15600:21465/1	60	+
chr1	39423967	39423968	A01177:23:H2L2FDSX3:2:2252:19253:3333	60	+
chr1	39425676	39425677	A01177:23:H2L2FDSX3:3:2269:13584:20290/1	60	-
chr1	39853199	39853200	A01177:23:H2L2FDSX3:3:1175:31702:1251/1	60	-
chr1	40032245	40032246	A01177:23:H2L2FDSX3:2:1165:3992:28698	60	-
chr1	40198028	40198029	A01177:23:H2L2FDSX3:3:1244:2772:24111/1	60	+
chr1	40221114	40221115	A01177:23:H2L2FDSX3:3:2350:5782:23281/1	60	-
chr1	40221424	40221425	A01177:23:H2L2FDSX3:3:1269:6931:28870/1	60	+
chr1	40227569	40227570	A01177:23:H2L2FDSX3:4:2302:15420:35336/1	60	+
chr1	40229343	40229344	A01177:23:H2L2FDSX3:3:1540:27326:11021/1	60	+
chr1	40276305	40276306	A01177:23:H2L2FDSX3:3:1132:19678:12054/1	60	+
chr1	40499633	40499634	A01177:23:H2L2FDSX3:1:2335:8151:20462	60	+
chr1	40703581	40703582	A01177:23:H2L2FDSX3:3:2208:28565:9815/1	60	+
chr1	40714294	40714295	A01177:23:H2L2FDSX3:3:1509:29595:14888/1	60	-
chr1	40725315	40725316	A01177:23:H2L2FDSX3:3:1144:27787:6464/1	60	+
chr1	40752755	40752756	A01177:23:H2L2FDSX3:3:1267:19352:20979/1	60	+
chr1	40755300	40755301	A01177:23:H2L2FDSX3:2:1246:3884:28980	60	-
chr1	40985158	40985159	A01177:23:H2L2FDSX3:3:1116:4652:10175/1	60	-
chr1	41086327	41086328	A01177:23:H2L2FDSX3:1:2622:29261:30029	60	+
chr1	41095985	41095986	A01177:23:H2L2FDSX3:3:2116:3134:31594/1	60	-
chr1	41145347	41145348	A01177:23:H2L2FDSX3:3:1153:31295:19085/1	60	-
chr1	41224346	41224347	A01177:23:H2L2FDSX3:3:2243:15845:18787/1	60	+
chr1	41237505	41237506	A01177:23:H2L2FDSX3:3:1209:19949:22921/1	60	+
chr1	41512296	41512297	A01177:23:H2L2FDSX3:4:1171:8874:12007/1	60	+
chr1	42194514	42194515	A01177:23:H2L2FDSX3:3:1232:1561:16407/1	60	+
chr1	42199353	42199354	A01177:23:H2L2FDSX3:1:2632:17291:3787	60	+
chr1	42215040	42215041	A01177:23:H2L2FDSX3:2:1218:8395:28808	60	+
chr1	42230098	42230099	A01177:23:H2L2FDSX3:4:2230:30210:11443/1	60	+
chr1	42246184	42246185	A01177:23:H2L2FDSX3:3:1472:17842:10128/1	60	+
chr1	42263780	42263781	A01177:23:H2L2FDSX3:3:1167:30635:22889/1	60	+
chr1	42268204	42268205	A01177:23:H2L2FDSX3:3:1355:20039:36855/1	60	-
chr1	42274068	42274069	A01177:23:H2L2FDSX3:2:1308:17553:31485	60	-
chr1	42284329	42284330	A01177:23:H2L2FDSX3:3:1110:10330:3756/1	60	+
chr1	42285026	42285027	A01177:23:H2L2FDSX3:3:1451:21432:27398/1	60	-
chr1	42308073	42308074	A01177:23:H2L2FDSX3:3:1150:4038:22670/1	60	-
chr1	42309012	42309013	A01177:23:H2L2FDSX3:3:2444:21676:29919/1	60	-
chr1	42309013	42309014	A01177:23:H2L2FDSX3:4:1101:1750:33896/1	60	-
chr1	42459972	42459973	A01177:23:H2L2FDSX3:1:2627:15772:14591	60	-
chr1	42634832	42634833	A01177:23:H2L2FDSX3:1:2321:30355:16579	60	-
chr1	42673714	42673715	A01177:23:H2L2FDSX3:4:1118:18285:2691/1	60	+
chr1	42686222	42686223	A01177:23:H2L2FDSX3:2:1172:26124:27195	60	+
chr1	42690458	42690459	A01177:23:H2L2FDSX3:3:2421:2745:2080/1	60	+
chr1	42695520	42695521	A01177:23:H2L2FDSX3:3:1109:3061:32972/1	60	+
chr1	42695619	42695620	A01177:23:H2L2FDSX3:4:2421:9335:32941	60	-
chr1	42695620	42695621	A01177:23:H2L2FDSX3:3:1128:25807:33599/1	60	-
chr1	42696101	42696102	A01177:23:H2L2FDSX3:4:1515:3233:25504/1	60	+
chr1	42700030	42700031	A01177:23:H2L2FDSX3:1:1211:18756:24643	60	-
chr1	42746513	42746514	A01177:23:H2L2FDSX3:3:1121:31385:10066/1	60	+
chr1	42768931	42768932	A01177:23:H2L2FDSX3:3:2410:19940:32643/1	60	+
chr1	42774446	42774447	A01177:23:H2L2FDSX3:3:2216:12020:6903/1	60	-
chr1	42778204	42778205	A01177:23:H2L2FDSX3:2:1236:15456:16736	60	-
chr1	42783391	42783392	A01177:23:H2L2FDSX3:3:2147:8305:3161/1	60	+
chr1	42809839	42809840	A01177:23:H2L2FDSX3:3:1142:3432:13291/1	60	-
chr1	42946331	42946332	A01177:23:H2L2FDSX3:3:2123:29857:13119/1	60	+
chr1	43365228	43365229	A01177:23:H2L2FDSX3:1:2562:19253:21809	60	+
chr1	43407088	43407089	A01177:23:H2L2FDSX3:3:1126:21278:24565/1	60	-
chr1	43412601	43412602	A01177:23:H2L2FDSX3:4:1301:6271:5181	60	+
chr1	43446409	43446410	A01177:23:H2L2FDSX3:3:2527:23565:28463/1	60	-
chr1	43666228	43666229	A01177:23:H2L2FDSX3:3:1221:19868:9690/1	60	-
chr1	43670454	43670455	A01177:23:H2L2FDSX3:3:1642:19587:3474	60	+
chr1	43677800	43677801	A01177:23:H2L2FDSX3:4:2453:32940:17801	60	-
chr1	43699036	43699037	A01177:23:H2L2FDSX3:1:2509:14624:18490	60	-
chr1	43722555	43722556	A01177:23:H2L2FDSX3:3:2422:1199:24987/1	60	+
chr1	43745312	43745313	A01177:23:H2L2FDSX3:2:1378:29957:28823	60	-
chr1	43745834	43745835	A01177:23:H2L2FDSX3:3:2112:13295:1783/1	60	+
chr1	43751126	43751127	A01177:23:H2L2FDSX3:3:1135:31919:35102/1	60	+
chr1	43752419	43752420	A01177:23:H2L2FDSX3:3:1249:16550:33098/1	60	-
chr1	43759319	43759320	A01177:23:H2L2FDSX3:3:1138:17861:1611/1	60	+
chr1	43785362	43785363	A01177:23:H2L2FDSX3:3:1154:2013:25801/1	60	-
chr1	43824262	43824263	A01177:23:H2L2FDSX3:3:1165:22444:20008/1	60	+
chr1	43824631	43824632	A01177:23:H2L2FDSX3:3:1459:30653:21261/1	60	+
chr1	43829190	43829191	A01177:23:H2L2FDSX3:1:1447:2944:2832	60	-
chr1	43846046	43846047	A01177:23:H2L2FDSX3:3:2131:3504:6872/1	60	+
chr1	44277754	44277755	A01177:23:H2L2FDSX3:2:1505:21468:21010	60	-
chr1	44668308	44668309	A01177:23:H2L2FDSX3:2:1246:4056:19100	60	+
chr1	44743818	44743819	A01177:23:H2L2FDSX3:3:1223:13783:26866/1	60	+
chr1	44752599	44752600	A01177:23:H2L2FDSX3:4:2453:30120:27038/1	60	-
chr1	44754422	44754423	A01177:23:H2L2FDSX3:3:1152:13856:23797/1	60	-
chr1	44760880	44760881	A01177:23:H2L2FDSX3:3:1161:32027:27461/1	60	-
chr1	44765156	44765157	A01177:23:H2L2FDSX3:3:1653:5439:7310/1	60	+
chr1	44894715	44894716	A01177:23:H2L2FDSX3:3:1334:32443:7420/1	60	+
chr1	44949829	44949830	A01177:23:H2L2FDSX3:3:2259:9869:11506/1	60	-
chr1	44951087	44951088	A01177:23:H2L2FDSX3:3:1155:7066:24408/1	60	+
chr1	44954160	44954161	A01177:23:H2L2FDSX3:3:1508:17879:14137/1	60	+
chr1	45423801	45423802	A01177:23:H2L2FDSX3:2:1604:6804:1532	60	+
chr1	45453954	45453955	A01177:23:H2L2FDSX3:3:2160:1940:24737/1	60	+
chr1	45457704	45457705	A01177:23:H2L2FDSX3:3:1245:25464:11303/1	60	+
chr1	45504160	45504161	A01177:23:H2L2FDSX3:2:2636:8766:33646	60	-
chr1	45514073	45514074	A01177:23:H2L2FDSX3:3:1141:31322:21856/1	60	+
chr1	45519937	45519938	A01177:23:H2L2FDSX3:2:1312:13422:31344	60	+
chr1	45553422	45553423	A01177:23:H2L2FDSX3:3:1115:11858:1454/1	60	+
chr1	45601172	45601173	A01177:23:H2L2FDSX3:3:1563:18882:21230/1	60	+
chr1	45601173	45601174	A01177:23:H2L2FDSX3:3:2422:3369:18944	60	+
chr1	45641259	45641260	A01177:23:H2L2FDSX3:3:2224:9842:36824/1	60	-
chr1	45645704	45645705	A01177:23:H2L2FDSX3:3:1303:26738:30827/1	60	-
chr1	45649216	45649217	A01177:23:H2L2FDSX3:3:1346:20717:13980	60	-
chr1	45653324	45653325	A01177:23:H2L2FDSX3:2:1664:28384:11036	60	-
chr1	45656600	45656601	A01177:23:H2L2FDSX3:3:1132:31620:31454/1	60	-
chr1	45673023	45673024	A01177:23:H2L2FDSX3:2:2557:28809:29371	60	+
chr1	45700481	45700482	A01177:23:H2L2FDSX3:3:1460:28492:15264/1	60	-
chr1	45703181	45703182	A01177:23:H2L2FDSX3:1:1242:17146:5729	60	-
chr1	45703183	45703184	A01177:23:H2L2FDSX3:1:2556:13729:30812	60	-
chr1	45713715	45713716	A01177:23:H2L2FDSX3:2:1665:18457:7529	60	-
chr1	45714347	45714348	A01177:23:H2L2FDSX3:3:2127:23547:32910/1	60	-
chr1	45817310	45817311	A01177:23:H2L2FDSX3:3:1531:31765:35524/1	60	+
chr1	45825198	45825199	A01177:23:H2L2FDSX3:3:1331:17852:35665/1	60	+
chr1	45839173	45839174	A01177:23:H2L2FDSX3:1:1335:23448:2112	60	-
chr1	45862026	45862027	A01177:23:H2L2FDSX3:3:1147:4761:9236/1	60	-
chr1	45871324	45871325	A01177:23:H2L2FDSX3:3:1158:6560:2487/1	60	+
chr1	45883440	45883441	A01177:23:H2L2FDSX3:3:1160:2022:23469/1	60	-
chr1	45894543	45894544	A01177:23:H2L2FDSX3:4:2522:1814:4601	60	-
chr1	45908156	45908157	A01177:23:H2L2FDSX3:3:2520:3992:10066/1	60	-
chr1	45911601	45911602	A01177:23:H2L2FDSX3:3:1259:12264:1752/1	60	+
chr1	45918020	45918021	A01177:23:H2L2FDSX3:4:2162:19027:13714/1	60	-
chr1	45988327	45988328	A01177:23:H2L2FDSX3:3:1314:14660:29356/1	60	-
chr1	46059204	46059205	A01177:23:H2L2FDSX3:3:2351:27145:34914	60	-
chr1	46059205	46059206	A01177:23:H2L2FDSX3:1:2566:4453:18850	60	-
chr1	46061265	46061266	A01177:23:H2L2FDSX3:3:1206:14262:6151/1	60	+
chr1	46065296	46065297	A01177:23:H2L2FDSX3:3:2130:16034:19899	60	-
chr1	46065298	46065299	A01177:23:H2L2FDSX3:3:1177:19940:28917/1	60	-
chr1	46067355	46067356	A01177:23:H2L2FDSX3:3:2667:11062:15577/1	60	+
chr1	46126392	46126393	A01177:23:H2L2FDSX3:3:1564:31964:16391/1	60	-
chr1	46129798	46129799	A01177:23:H2L2FDSX3:4:1343:9191:26616	60	-
chr1	46130692	46130693	A01177:23:H2L2FDSX3:3:1126:25265:33473/1	60	+
chr1	46284398	46284399	A01177:23:H2L2FDSX3:3:1643:18005:20870/1	60	-
chr1	46313919	46313920	A01177:23:H2L2FDSX3:3:1176:9914:35039/1	60	+
chr1	46354127	46354128	A01177:23:H2L2FDSX3:3:1117:27389:22467/1	60	+
chr1	46428518	46428519	A01177:23:H2L2FDSX3:2:2460:11577:13307	60	-
chr1	46635117	46635118	A01177:23:H2L2FDSX3:3:1111:22905:24158/1	60	+
chr1	46677373	46677374	A01177:23:H2L2FDSX3:3:1378:3269:23688/1	60	+
chr1	46680094	46680095	A01177:23:H2L2FDSX3:3:1213:21558:2597/1	60	+
chr1	46681333	46681334	A01177:23:H2L2FDSX3:4:1228:32117:32534/1	60	-
chr1	46686142	46686143	A01177:23:H2L2FDSX3:3:1112:2501:23829/1	60	+
chr1	46709608	46709609	A01177:23:H2L2FDSX3:2:2172:22209:5447	60	+
chr1	47037180	47037181	A01177:23:H2L2FDSX3:2:2419:3423:23109	60	+
chr1	47367853	47367854	A01177:23:H2L2FDSX3:3:1525:28411:3818/1	60	-
chr1	47380001	47380002	A01177:23:H2L2FDSX3:3:1166:21983:27946/1	60	-
chr1	49115070	49115071	A01177:23:H2L2FDSX3:1:2366:24831:33411	60	+
chr1	50760711	50760712	A01177:23:H2L2FDSX3:4:1102:2899:8860/1	60	+
chr1	50785574	50785575	A01177:23:H2L2FDSX3:2:2321:19886:7842	60	+
chr1	50823405	50823406	A01177:23:H2L2FDSX3:4:1522:29152:32816/1	60	+
chr1	50966244	50966245	A01177:23:H2L2FDSX3:3:1218:24786:7623/1	60	+
chr1	51433366	51433367	A01177:23:H2L2FDSX3:3:1554:3052:20619/1	60	+
chr1	51444829	51444830	A01177:23:H2L2FDSX3:3:1156:20998:15562/1	60	+
chr1	51446669	51446670	A01177:23:H2L2FDSX3:3:2505:23059:36385/1	60	+
chr1	51457727	51457728	A01177:23:H2L2FDSX3:3:2549:21007:15796/1	60	+
chr1	51487753	51487754	A01177:23:H2L2FDSX3:2:1110:14633:9768	60	-
chr1	51516628	51516629	A01177:23:H2L2FDSX3:3:1258:31403:8563/1	60	+
chr1	51532277	51532278	A01177:23:H2L2FDSX3:1:1238:13214:14262	60	+
chr1	51737664	51737665	A01177:23:H2L2FDSX3:1:2134:9037:5118	60	-
chr1	51754604	51754605	A01177:23:H2L2FDSX3:2:1202:10104:31986	60	+
chr1	51811888	51811889	A01177:23:H2L2FDSX3:3:2568:1687:26804/1	60	-
chr1	51820622	51820623	A01177:23:H2L2FDSX3:3:1170:16631:10473/1	60	+
chr1	51821508	51821509	A01177:23:H2L2FDSX3:3:1654:21287:20040/1	60	-
chr1	51826578	51826579	A01177:23:H2L2FDSX3:3:2303:7762:33818/1	60	+
chr1	52196234	52196235	A01177:23:H2L2FDSX3:3:1159:26657:3098/1	60	+
chr1	52261669	52261670	A01177:23:H2L2FDSX3:3:2303:24966:14763/1	60	-
chr1	52276514	52276515	A01177:23:H2L2FDSX3:3:1529:21703:22200	60	-
chr1	52278488	52278489	A01177:23:H2L2FDSX3:3:1126:1741:13338/1	60	+
chr1	52304649	52304650	A01177:23:H2L2FDSX3:3:1170:16776:5619/1	60	-
chr1	52435243	52435244	A01177:23:H2L2FDSX3:2:2413:25699:15436	60	-
chr1	52440201	52440202	A01177:23:H2L2FDSX3:3:1175:2953:35509/1	60	+
chr1	52444418	52444419	A01177:23:H2L2FDSX3:2:1266:25880:35509	60	+
chr1	52447291	52447292	A01177:23:H2L2FDSX3:1:2660:7943:16344	60	-
chr1	52465795	52465796	A01177:23:H2L2FDSX3:3:2109:17607:35023/1	60	+
chr1	52472107	52472108	A01177:23:H2L2FDSX3:1:1376:27480:22310	60	-
chr1	52472286	52472287	A01177:23:H2L2FDSX3:3:1452:14335:16830/1	60	+
chr1	52494225	52494226	A01177:23:H2L2FDSX3:3:1402:14615:35133/1	60	+
chr1	52498211	52498212	A01177:23:H2L2FDSX3:4:2210:9362:17268/1	60	-
chr1	52528389	52528390	A01177:23:H2L2FDSX3:3:1307:3061:13182/1	60	+
chr1	53026132	53026133	A01177:23:H2L2FDSX3:3:1457:14127:11334/1	60	+
chr1	53930065	53930066	A01177:23:H2L2FDSX3:3:1133:12491:8218/1	60	+
chr1	54091216	54091217	A01177:23:H2L2FDSX3:3:1228:9082:13182/1	60	+
chr1	54348936	54348937	A01177:23:H2L2FDSX3:3:1109:31919:32847/1	60	+
chr1	54462029	54462030	A01177:23:H2L2FDSX3:1:1557:19452:28228	60	+
chr1	55146589	55146590	A01177:23:H2L2FDSX3:3:1477:30635:8735/1	60	+
chr1	55173804	55173805	A01177:23:H2L2FDSX3:3:1161:4218:8766/1	60	+
chr1	55208529	55208530	A01177:23:H2L2FDSX3:1:1166:3106:26725	60	+
chr1	57008279	57008280	A01177:23:H2L2FDSX3:3:1271:21441:23343/1	60	+
chr1	57135674	57135675	A01177:23:H2L2FDSX3:3:1236:1434:17910/1	60	-
chr1	57672151	57672152	A01177:23:H2L2FDSX3:3:1424:9661:24768/1	60	-
chr1	58127708	58127709	A01177:23:H2L2FDSX3:4:2330:32235:1736/1	60	-
chr1	58506307	58506308	A01177:23:H2L2FDSX3:3:1118:13964:6136/1	60	+
chr1	58530911	58530912	A01177:23:H2L2FDSX3:3:1424:28583:20870/1	60	+
chr1	58564047	58564048	A01177:23:H2L2FDSX3:3:1327:28447:19413	60	-
chr1	58633738	58633739	A01177:23:H2L2FDSX3:3:1605:12726:16297/1	60	-
chr1	58677781	58677782	A01177:23:H2L2FDSX3:4:1552:27941:7232/1	60	-
chr1	58690454	58690455	A01177:23:H2L2FDSX3:3:1307:20455:13651/1	60	+
chr1	58709294	58709295	A01177:23:H2L2FDSX3:3:1306:18050:25927/1	60	+
chr1	58733392	58733393	A01177:23:H2L2FDSX3:2:1222:4707:24455	60	-
chr1	58983125	58983126	A01177:23:H2L2FDSX3:3:1464:13087:10066/1	60	+
chr1	59305296	59305297	A01177:23:H2L2FDSX3:4:2431:16170:31845/1	60	+
chr1	59395660	59395661	A01177:23:H2L2FDSX3:3:1375:14452:11866/1	60	-
chr1	59396915	59396916	A01177:23:H2L2FDSX3:3:1269:13792:19210/1	60	+
chr1	59491645	59491646	A01177:23:H2L2FDSX3:3:2561:19126:5650/1	60	+
chr1	59876743	59876744	A01177:23:H2L2FDSX3:1:1438:27733:29324	60	-
chr1	60182190	60182191	A01177:23:H2L2FDSX3:2:2534:20799:18161	60	-
chr1	61085597	61085598	A01177:23:H2L2FDSX3:3:1349:22869:24158/1	60	-
chr1	61102958	61102959	A01177:23:H2L2FDSX3:3:1115:25536:19601/1	60	+
chr1	61381549	61381550	A01177:23:H2L2FDSX3:3:2671:17336:33207/1	60	+
chr1	61480648	61480649	A01177:23:H2L2FDSX3:3:1159:17770:15421/1	60	-
chr1	61868397	61868398	A01177:23:H2L2FDSX3:3:1301:20555:3959/1	60	+
chr1	62182271	62182272	A01177:23:H2L2FDSX3:2:1420:1208:7122	60	-
chr1	62301720	62301721	A01177:23:H2L2FDSX3:1:1445:24686:3850	60	-
chr1	62363874	62363875	A01177:23:H2L2FDSX3:3:1263:13331:12399/1	60	+
chr1	62378021	62378022	A01177:23:H2L2FDSX3:1:2204:22390:24987	60	-
chr1	62495172	62495173	A01177:23:H2L2FDSX3:3:1534:26711:2691/1	60	-
chr1	62512560	62512561	A01177:23:H2L2FDSX3:1:2638:7410:35180	60	-
chr1	62542713	62542714	A01177:23:H2L2FDSX3:2:1305:19388:3912	60	-
chr1	62547228	62547229	A01177:23:H2L2FDSX3:3:1145:20048:31422/1	60	+
chr1	62613254	62613255	A01177:23:H2L2FDSX3:2:1206:22254:24032	60	+
chr1	62613727	62613728	A01177:23:H2L2FDSX3:3:1359:5773:14434/1	60	+
chr1	62629081	62629082	A01177:23:H2L2FDSX3:3:1131:30391:17112/1	60	+
chr1	62642106	62642107	A01177:23:H2L2FDSX3:2:1620:23222:27054	60	+
chr1	62731456	62731457	A01177:23:H2L2FDSX3:3:1538:3088:8594/1	60	-
chr1	62804278	62804279	A01177:23:H2L2FDSX3:3:1301:16170:3568/1	60	+
chr1	62837977	62837978	A01177:23:H2L2FDSX3:4:1141:15293:24001/1	60	+
chr1	63411236	63411237	A01177:23:H2L2FDSX3:3:1374:3983:14465/1	60	+
chr1	63455435	63455436	A01177:23:H2L2FDSX3:3:2173:3893:23860/1	60	-
chr1	64804696	64804697	A01177:23:H2L2FDSX3:3:1675:27453:35133/1	60	-
chr1	65000345	65000346	A01177:23:H2L2FDSX3:3:1248:8657:31861/1	60	+
chr1	65386531	65386532	A01177:23:H2L2FDSX3:3:2133:25861:29027/1	60	-
chr1	65617885	65617886	A01177:23:H2L2FDSX3:3:1546:25229:8735/1	60	-
chr1	65859552	65859553	A01177:23:H2L2FDSX3:3:1502:28718:3693/1	60	+
chr1	65890178	65890179	A01177:23:H2L2FDSX3:2:2611:14724:10927	60	-
chr1	66735694	66735695	A01177:23:H2L2FDSX3:3:1561:11677:23187/1	60	-
chr1	66847910	66847911	A01177:23:H2L2FDSX3:3:1606:31042:4711/1	60	+
chr1	66915684	66915685	A01177:23:H2L2FDSX3:3:1110:28031:3724/1	60	-
chr1	67033868	67033869	A01177:23:H2L2FDSX3:4:2206:29758:24314	60	-
chr1	67464889	67464890	A01177:23:H2L2FDSX3:4:1516:4481:34115	60	-
chr1	67662259	67662260	A01177:23:H2L2FDSX3:2:1323:8603:19805	60	-
chr1	68965693	68965694	A01177:23:H2L2FDSX3:3:1139:27688:24267/1	60	+
chr1	70218820	70218821	A01177:23:H2L2FDSX3:3:1121:18611:24612/1	60	-
chr1	70419500	70419501	A01177:23:H2L2FDSX3:2:1315:15311:18427	60	+
chr1	70918359	70918360	A01177:23:H2L2FDSX3:3:1665:24587:27101	60	-
chr1	71072331	71072332	A01177:23:H2L2FDSX3:4:1508:12879:36417/1	60	-
chr1	71555441	71555442	A01177:23:H2L2FDSX3:3:1358:28989:25144/1	60	-
chr1	71952759	71952760	A01177:23:H2L2FDSX3:3:1221:15781:14888/1	60	+
chr1	72004894	72004895	A01177:23:H2L2FDSX3:4:1274:8187:35900/1	60	+
chr1	72125745	72125746	A01177:23:H2L2FDSX3:4:1620:29188:14841/1	60	-
chr1	72144543	72144544	A01177:23:H2L2FDSX3:3:1166:25970:23046/1	60	+
chr1	72241007	72241008	A01177:23:H2L2FDSX3:2:1129:17047:16517	60	+
chr1	72401873	72401874	A01177:23:H2L2FDSX3:3:1456:16297:7012/1	60	-
chr1	72424006	72424007	A01177:23:H2L2FDSX3:3:1111:17544:14747/1	60	-
chr1	72473589	72473590	A01177:23:H2L2FDSX3:3:1138:31593:28808/1	60	+
chr1	72527942	72527943	A01177:23:H2L2FDSX3:1:2542:4969:7404	60	-
chr1	72528187	72528188	A01177:23:H2L2FDSX3:3:1359:4652:5353/1	60	-
chr1	72597214	72597215	A01177:23:H2L2FDSX3:3:2535:14678:30796	60	+
chr1	72721513	72721514	A01177:23:H2L2FDSX3:3:1204:7328:35916/1	60	+
chr1	72783037	72783038	A01177:23:H2L2FDSX3:4:1236:27100:20619/1	60	-
chr1	72879503	72879504	A01177:23:H2L2FDSX3:3:1673:4761:11365/1	60	+
chr1	73232685	73232686	A01177:23:H2L2FDSX3:3:1273:32009:3411/1	60	-
chr1	73321695	73321696	A01177:23:H2L2FDSX3:1:2320:17065:26349	60	-
chr1	74159565	74159566	A01177:23:H2L2FDSX3:3:1245:21151:19053/1	60	+
chr1	74289173	74289174	A01177:23:H2L2FDSX3:3:1138:15447:27868/1	60	+
chr1	74388568	74388569	A01177:23:H2L2FDSX3:2:1447:26946:14215	60	-
chr1	74736745	74736746	A01177:23:H2L2FDSX3:3:1177:20220:28244/1	60	-
chr1	74778486	74778487	A01177:23:H2L2FDSX3:3:1134:5620:4899/1	60	+
chr1	74908283	74908284	A01177:23:H2L2FDSX3:4:2278:17553:27414/1	60	-
chr1	75085404	75085405	A01177:23:H2L2FDSX3:3:2165:5376:15499/1	60	-
chr1	75324021	75324022	A01177:23:H2L2FDSX3:3:1303:14389:20776/1	60	+
chr1	75324023	75324024	A01177:23:H2L2FDSX3:2:2453:28203:10285	60	+
chr1	75332655	75332656	A01177:23:H2L2FDSX3:4:1602:14931:19429/1	60	+
chr1	75495869	75495870	A01177:23:H2L2FDSX3:3:1178:32624:10582/1	60	-
chr1	75544311	75544312	A01177:23:H2L2FDSX3:1:1516:7428:25880	60	-
chr1	75865387	75865388	A01177:23:H2L2FDSX3:3:1269:20690:19100/1	60	-
chr1	76432043	76432044	A01177:23:H2L2FDSX3:1:1548:2401:33301	60	-
chr1	76772405	76772406	A01177:23:H2L2FDSX3:3:1124:8910:9909/1	60	-
chr1	77061651	77061652	A01177:23:H2L2FDSX3:2:2160:17743:34381	60	-
chr1	77139202	77139203	A01177:23:H2L2FDSX3:4:2373:11803:13636	60	+
chr1	77209277	77209278	A01177:23:H2L2FDSX3:3:1535:30300:6308/1	60	-
chr1	77864122	77864123	A01177:23:H2L2FDSX3:3:1260:24108:14278/1	60	-
chr1	77928905	77928906	A01177:23:H2L2FDSX3:3:1332:25464:18443/1	60	+
chr1	77957884	77957885	A01177:23:H2L2FDSX3:2:2220:28926:2707	60	-
chr1	77996356	77996357	A01177:23:H2L2FDSX3:3:1119:7871:30812/1	60	+
chr1	78283271	78283272	A01177:23:H2L2FDSX3:3:1167:15067:23829/1	60	-
chr1	81581151	81581152	A01177:23:H2L2FDSX3:1:1469:32651:34585	60	+
chr1	81918935	81918936	A01177:23:H2L2FDSX3:3:2207:15790:13463/1	60	+
chr1	82321345	82321346	A01177:23:H2L2FDSX3:3:1317:9100:10739/1	60	+
chr1	82694843	82694844	A01177:23:H2L2FDSX3:3:2116:1814:12774/1	60	+
chr1	82770756	82770757	A01177:23:H2L2FDSX3:2:1405:27145:1564	60	-
chr1	82782783	82782784	A01177:23:H2L2FDSX3:3:1118:15682:3787/1	60	+
chr1	83078074	83078075	A01177:23:H2L2FDSX3:2:1127:18765:27164	60	-
chr1	83313904	83313905	A01177:23:H2L2FDSX3:3:2167:32334:24392	60	-
chr1	83532961	83532962	A01177:23:H2L2FDSX3:4:2270:3848:22561	60	+
chr1	83775932	83775933	A01177:23:H2L2FDSX3:3:1517:8088:3662/1	60	+
chr1	83786398	83786399	A01177:23:H2L2FDSX3:3:1473:15890:16078/1	60	+
chr1	83974368	83974369	A01177:23:H2L2FDSX3:3:1441:16016:23437/1	60	-
chr1	84110600	84110601	A01177:23:H2L2FDSX3:3:1125:25400:14481/1	60	-
chr1	84123346	84123347	A01177:23:H2L2FDSX3:3:2211:11577:18411/1	60	+
chr1	84168592	84168593	A01177:23:H2L2FDSX3:3:1352:29288:19053/1	60	+
chr1	84174382	84174383	A01177:23:H2L2FDSX3:3:2243:1750:24345/1	60	+
chr1	84179032	84179033	A01177:23:H2L2FDSX3:3:1122:22191:13244/1	60	+
chr1	84207557	84207558	A01177:23:H2L2FDSX3:1:1165:8142:28338	60	+
chr1	84310994	84310995	A01177:23:H2L2FDSX3:3:1269:7202:18067/1	60	+
chr1	84318276	84318277	A01177:23:H2L2FDSX3:3:1462:18141:10551/1	60	+
chr1	84472739	84472740	A01177:23:H2L2FDSX3:1:2658:27814:18161	60	+
chr1	84788194	84788195	A01177:23:H2L2FDSX3:3:1644:1353:20713/1	60	+
chr1	86078756	86078757	A01177:23:H2L2FDSX3:1:2607:31756:2722	60	+
chr1	86719112	86719113	A01177:23:H2L2FDSX3:3:1507:18665:10551/1	60	-
chr1	86731655	86731656	A01177:23:H2L2FDSX3:3:2553:16776:35336	60	-
chr1	86883982	86883983	A01177:23:H2L2FDSX3:2:1447:4544:21167	60	-
chr1	86883984	86883985	A01177:23:H2L2FDSX3:1:2555:29740:19523	60	-
chr1	86942284	86942285	A01177:23:H2L2FDSX3:4:1365:27444:22968/1	60	+
chr1	86955783	86955784	A01177:23:H2L2FDSX3:3:1118:29568:17378/1	60	+
chr1	87001818	87001819	A01177:23:H2L2FDSX3:4:2347:26594:2863/1	60	-
chr1	87619729	87619730	A01177:23:H2L2FDSX3:3:2306:17255:2879/1	60	+
chr1	87933774	87933775	A01177:23:H2L2FDSX3:3:2473:29722:34209/1	60	-
chr1	88703490	88703491	A01177:23:H2L2FDSX3:3:1165:28528:33019/1	60	-
chr1	88705284	88705285	A01177:23:H2L2FDSX3:3:1513:18828:14278/1	60	+
chr1	89269109	89269110	A01177:23:H2L2FDSX3:2:1238:4987:33458	60	+
chr1	89638485	89638486	A01177:23:H2L2FDSX3:3:2449:27742:32659	60	-
chr1	89849620	89849621	A01177:23:H2L2FDSX3:3:2150:15402:30264/1	60	-
chr1	89922512	89922513	A01177:23:H2L2FDSX3:3:1213:22101:15154/1	60	-
chr1	90024935	90024936	A01177:23:H2L2FDSX3:3:1308:18665:14058/1	60	-
chr1	90330285	90330286	A01177:23:H2L2FDSX3:4:2139:29351:32409/1	60	+
chr1	90330287	90330288	A01177:23:H2L2FDSX3:3:2431:28275:29450/1	60	+
chr1	90744351	90744352	A01177:23:H2L2FDSX3:1:1327:4381:10113	60	-
chr1	91953542	91953543	A01177:23:H2L2FDSX3:1:1376:22354:32503	60	-
chr1	92111239	92111240	A01177:23:H2L2FDSX3:3:1307:29613:7999/1	60	+
chr1	92111241	92111242	A01177:23:H2L2FDSX3:3:1673:12264:1939/1	60	+
chr1	92136211	92136212	A01177:23:H2L2FDSX3:3:1421:7627:14732/1	60	-
chr1	92251654	92251655	A01177:23:H2L2FDSX3:3:2363:26738:4492/1	60	+
chr1	92266045	92266046	A01177:23:H2L2FDSX3:3:1349:4399:11804/1	60	-
chr1	92291536	92291537	A01177:23:H2L2FDSX3:3:1224:22299:31626/1	60	-
chr1	92292658	92292659	A01177:23:H2L2FDSX3:3:2671:3821:9330/1	60	+
chr1	92301686	92301687	A01177:23:H2L2FDSX3:3:1438:20302:31046/1	60	+
chr1	92323932	92323933	A01177:23:H2L2FDSX3:1:2108:31602:17487	60	-
chr1	92330298	92330299	A01177:23:H2L2FDSX3:3:1270:27706:15937/1	60	-
chr1	92341684	92341685	A01177:23:H2L2FDSX3:3:2153:9543:27790/1	60	-
chr1	92471144	92471145	A01177:23:H2L2FDSX3:3:2510:7111:29246/1	60	-
chr1	92471537	92471538	A01177:23:H2L2FDSX3:4:1449:32823:5259	60	-
chr1	92487805	92487806	A01177:23:H2L2FDSX3:2:2355:17065:4742	60	-
chr1	92541167	92541168	A01177:23:H2L2FDSX3:3:2503:1163:5979/1	60	-
chr1	92541326	92541327	A01177:23:H2L2FDSX3:3:2112:16107:29168/1	60	+
chr1	92574812	92574813	A01177:23:H2L2FDSX3:3:1639:4544:19413/1	60	+
chr1	92581312	92581313	A01177:23:H2L2FDSX3:3:1153:12888:23844/1	60	+
chr1	92670943	92670944	A01177:23:H2L2FDSX3:3:1131:21612:18035/1	60	+
chr1	92762215	92762216	A01177:23:H2L2FDSX3:4:2374:29487:8124	60	-
chr1	92875918	92875919	A01177:23:H2L2FDSX3:3:2152:19307:32236/1	60	+
chr1	93031846	93031847	A01177:23:H2L2FDSX3:3:1157:29821:6417/1	60	+
chr1	93112136	93112137	A01177:23:H2L2FDSX3:3:1215:16251:14763/1	60	+
chr1	93137463	93137464	A01177:23:H2L2FDSX3:3:1533:30960:18317/1	60	+
chr1	93212204	93212205	A01177:23:H2L2FDSX3:2:1168:9254:19272	60	-
chr1	93224558	93224559	A01177:23:H2L2FDSX3:3:1123:25129:34961/1	60	+
chr1	93363245	93363246	A01177:23:H2L2FDSX3:3:1516:17354:29074/1	60	+
chr1	93468807	93468808	A01177:23:H2L2FDSX3:3:1377:6542:5462/1	60	-
chr1	93473422	93473423	A01177:23:H2L2FDSX3:3:2370:15203:24784/1	60	+
chr1	93805874	93805875	A01177:23:H2L2FDSX3:1:2159:8061:24439	60	+
chr1	94079829	94079830	A01177:23:H2L2FDSX3:2:1238:12409:17503	60	+
chr1	94093875	94093876	A01177:23:H2L2FDSX3:2:2124:9634:17487	60	-
chr1	94203888	94203889	A01177:23:H2L2FDSX3:1:2210:8151:24032	60	+
chr1	94227172	94227173	A01177:23:H2L2FDSX3:3:1103:32009:18912/1	60	-
chr1	94751016	94751017	A01177:23:H2L2FDSX3:3:2646:30065:8813/1	60	-
chr1	95291765	95291766	A01177:23:H2L2FDSX3:3:1148:7545:3787	60	-
chr1	95767740	95767741	A01177:23:H2L2FDSX3:3:1508:17038:5979/1	60	+
chr1	96232771	96232772	A01177:23:H2L2FDSX3:4:1341:31087:27555/1	60	+
chr1	96632552	96632553	A01177:23:H2L2FDSX3:4:2157:4806:17112/1	60	+
chr1	96776885	96776886	A01177:23:H2L2FDSX3:3:1452:18340:2002/1	60	+
chr1	96792902	96792903	A01177:23:H2L2FDSX3:3:1232:4354:35368/1	60	-
chr1	96810381	96810382	A01177:23:H2L2FDSX3:4:2403:25464:35070/1	60	+
chr1	97207277	97207278	A01177:23:H2L2FDSX3:3:1602:21124:1877/1	60	-
chr1	97457234	97457235	A01177:23:H2L2FDSX3:3:1271:30816:15092/1	60	+
chr1	97476087	97476088	A01177:23:H2L2FDSX3:4:2636:4869:28369/1	60	+
chr1	97507408	97507409	A01177:23:H2L2FDSX3:2:2210:10502:27759	60	-
chr1	97550329	97550330	A01177:23:H2L2FDSX3:3:1639:15546:13448/1	60	-
chr1	97552018	97552019	A01177:23:H2L2FDSX3:1:1105:24514:5588	60	-
chr1	97570412	97570413	A01177:23:H2L2FDSX3:4:1318:20491:35039	60	+
chr1	97610335	97610336	A01177:23:H2L2FDSX3:3:1112:3369:9079/1	60	-
chr1	97619981	97619982	A01177:23:H2L2FDSX3:3:1140:31675:5932/1	60	-
chr1	97659645	97659646	A01177:23:H2L2FDSX3:3:1204:22010:21042/1	60	-
chr1	97666715	97666716	A01177:23:H2L2FDSX3:3:1336:31765:14137/1	60	+
chr1	97668172	97668173	A01177:23:H2L2FDSX3:3:1426:21504:12524/1	60	-
chr1	97722993	97722994	A01177:23:H2L2FDSX3:3:1127:20509:16814/1	60	+
chr1	97743136	97743137	A01177:23:H2L2FDSX3:4:2331:31629:17284/1	60	+
chr1	97811948	97811949	A01177:23:H2L2FDSX3:3:1142:22173:5822/1	60	+
chr1	97826658	97826659	A01177:23:H2L2FDSX3:3:2136:32362:6840/1	60	-
chr1	97831400	97831401	A01177:23:H2L2FDSX3:4:1614:26060:20791/1	60	+
chr1	97868727	97868728	A01177:23:H2L2FDSX3:1:1219:31340:36542	60	-
chr1	98023109	98023110	A01177:23:H2L2FDSX3:1:2551:19135:20791	60	-
chr1	98243504	98243505	A01177:23:H2L2FDSX3:3:2530:30915:11193/1	60	-
chr1	98289325	98289326	A01177:23:H2L2FDSX3:1:1255:13196:20901	60	+
chr1	98373906	98373907	A01177:23:H2L2FDSX3:3:2266:27073:3756/1	60	+
chr1	98430301	98430302	A01177:23:H2L2FDSX3:3:1134:20600:17816/1	60	+
chr1	98446774	98446775	A01177:23:H2L2FDSX3:3:2242:21549:23500	60	-
chr1	98553623	98553624	A01177:23:H2L2FDSX3:2:2457:20763:10770	60	-
chr1	99552213	99552214	A01177:23:H2L2FDSX3:4:2341:4227:5963	60	-
chr1	99702619	99702620	A01177:23:H2L2FDSX3:3:2202:17806:18145/1	60	+
chr1	99872339	99872340	A01177:23:H2L2FDSX3:3:1413:3143:1642/1	60	+
chr1	99888642	99888643	A01177:23:H2L2FDSX3:3:1163:10122:7404/1	60	-
chr1	99889674	99889675	A01177:23:H2L2FDSX3:3:2510:14244:28134/1	60	-
chr1	100009668	100009669	A01177:23:H2L2FDSX3:3:1530:14814:13056/1	60	+
chr1	100044174	100044175	A01177:23:H2L2FDSX3:3:2242:24008:10410/1	60	-
chr1	100092982	100092983	A01177:23:H2L2FDSX3:1:2561:6714:2754	60	+
chr1	100216655	100216656	A01177:23:H2L2FDSX3:3:1635:31783:28541/1	60	-
chr1	100223104	100223105	A01177:23:H2L2FDSX3:3:1267:15067:6699/1	60	+
chr1	100390701	100390702	A01177:23:H2L2FDSX3:3:1634:28664:30780/1	60	-
chr1	100447190	100447191	A01177:23:H2L2FDSX3:3:1250:22607:29528/1	60	+
chr1	100680065	100680066	A01177:23:H2L2FDSX3:2:2611:10628:9283	60	+
chr1	100711024	100711025	A01177:23:H2L2FDSX3:4:2446:21305:31939	60	+
chr1	100808322	100808323	A01177:23:H2L2FDSX3:4:1640:4309:32471/1	60	-
chr1	100930689	100930690	A01177:23:H2L2FDSX3:3:1554:29875:31845/1	60	+
chr1	101316603	101316604	A01177:23:H2L2FDSX3:3:1158:11831:21793/1	60	+
chr1	101320909	101320910	A01177:23:H2L2FDSX3:1:2605:31783:15107	60	+
chr1	101375465	101375466	A01177:23:H2L2FDSX3:3:1151:6632:17613/1	60	+
chr1	101383284	101383285	A01177:23:H2L2FDSX3:3:1355:8784:35211/1	60	+
chr1	101575814	101575815	A01177:23:H2L2FDSX3:3:1236:30553:24251/1	60	-
chr1	101683723	101683724	A01177:23:H2L2FDSX3:2:1115:9796:18740	60	+
chr1	101762529	101762530	A01177:23:H2L2FDSX3:3:2345:2094:24283/1	60	+
chr1	101781123	101781124	A01177:23:H2L2FDSX3:3:1161:16016:10535/1	60	+
chr1	101920634	101920635	A01177:23:H2L2FDSX3:3:1423:13612:13542/1	60	+
chr1	102138326	102138327	A01177:23:H2L2FDSX3:2:1271:27706:29935	60	+
chr1	102317969	102317970	A01177:23:H2L2FDSX3:3:1319:8739:16250/1	60	-
chr1	102579071	102579072	A01177:23:H2L2FDSX3:3:1235:19497:17221/1	60	+
chr1	102715103	102715104	A01177:23:H2L2FDSX3:3:2253:7392:5400/1	60	-
chr1	102821414	102821415	A01177:23:H2L2FDSX3:4:2271:5900:2221/1	60	-
chr1	102875629	102875630	A01177:23:H2L2FDSX3:1:1638:25274:3615	60	+
chr1	102983176	102983177	A01177:23:H2L2FDSX3:3:2517:12500:19132/1	60	-
chr1	103296973	103296974	A01177:23:H2L2FDSX3:2:2228:27109:35790	60	-
chr1	103539723	103539724	A01177:23:H2L2FDSX3:4:1355:13829:13041/1	60	+
chr1	104193136	104193137	A01177:23:H2L2FDSX3:1:2604:9498:11553	60	-
chr1	104398681	104398682	A01177:23:H2L2FDSX3:3:1315:30364:9612/1	60	-
chr1	104410615	104410616	A01177:23:H2L2FDSX3:2:2337:31783:35556	60	-
chr1	104708900	104708901	A01177:23:H2L2FDSX3:3:1438:20256:27555/1	60	+
chr1	105186796	105186797	A01177:23:H2L2FDSX3:4:2513:20889:17033/1	60	-
chr1	106295481	106295482	A01177:23:H2L2FDSX3:2:2532:25889:17707	60	-
chr1	106295483	106295484	A01177:23:H2L2FDSX3:3:1560:7618:3630/1	60	-
chr1	106760327	106760328	A01177:23:H2L2FDSX3:4:1147:14498:27352/1	60	+
chr1	107892150	107892151	A01177:23:H2L2FDSX3:3:1535:29740:31015/1	60	-
chr1	107895885	107895886	A01177:23:H2L2FDSX3:3:1209:9950:12774/1	60	+
chr1	107919484	107919485	A01177:23:H2L2FDSX3:1:1313:7346:1532	60	-
chr1	107981483	107981484	A01177:23:H2L2FDSX3:3:1222:22860:7138/1	60	+
chr1	108566527	108566528	A01177:23:H2L2FDSX3:4:1626:23158:20118/1	60	+
chr1	108753882	108753883	A01177:23:H2L2FDSX3:3:2523:22010:6136/1	60	-
chr1	108756659	108756660	A01177:23:H2L2FDSX3:3:1311:17752:1391/1	60	+
chr1	108759739	108759740	A01177:23:H2L2FDSX3:3:1273:11749:4867/1	60	-
chr1	108761054	108761055	A01177:23:H2L2FDSX3:2:2632:12228:3662	60	-
chr1	108983072	108983073	A01177:23:H2L2FDSX3:4:2137:2727:19523	60	+
chr1	109326787	109326788	A01177:23:H2L2FDSX3:3:1466:26160:26663/1	60	+
chr1	109413296	109413297	A01177:23:H2L2FDSX3:3:2135:1949:15295/1	60	-
chr1	109558000	109558001	A01177:23:H2L2FDSX3:3:1223:12237:10285/1	60	-
chr1	109578871	109578872	A01177:23:H2L2FDSX3:3:1317:12454:12446/1	60	+
chr1	109584442	109584443	A01177:23:H2L2FDSX3:3:1362:17183:33411/1	60	-
chr1	109597254	109597255	A01177:23:H2L2FDSX3:4:2204:27597:24111/1	60	+
chr1	109600529	109600530	A01177:23:H2L2FDSX3:3:1546:7563:19570/1	60	+
chr1	109604793	109604794	A01177:23:H2L2FDSX3:1:2550:6732:15092	60	-
chr1	109799583	109799584	A01177:23:H2L2FDSX3:3:1629:27326:29246/1	60	+
chr1	109801255	109801256	A01177:23:H2L2FDSX3:4:1634:18087:10081/1	60	+
chr1	109839760	109839761	A01177:23:H2L2FDSX3:3:2450:19569:11365	60	-
chr1	109839761	109839762	A01177:23:H2L2FDSX3:2:1328:19551:25958	60	-
chr1	109858014	109858015	A01177:23:H2L2FDSX3:3:1157:30038:1532/1	60	-
chr1	109994946	109994947	A01177:23:H2L2FDSX3:3:1314:28709:12978/1	60	+
chr1	110007018	110007019	A01177:23:H2L2FDSX3:3:2523:28167:19241	60	-
chr1	110196855	110196856	A01177:23:H2L2FDSX3:1:1655:3215:26130	60	-
chr1	110343939	110343940	A01177:23:H2L2FDSX3:3:1532:32660:10175/1	60	-
chr1	110344790	110344791	A01177:23:H2L2FDSX3:3:1223:10547:19006/1	60	-
chr1	110607799	110607800	A01177:23:H2L2FDSX3:3:1409:2184:33426/1	60	-
chr1	110878828	110878829	A01177:23:H2L2FDSX3:3:1105:24352:35211/1	60	+
chr1	110924777	110924778	A01177:23:H2L2FDSX3:3:1203:26313:25019/1	60	-
chr1	110959173	110959174	A01177:23:H2L2FDSX3:3:2642:13702:9878/1	60	+
chr1	111117221	111117222	A01177:23:H2L2FDSX3:3:1125:30617:14152/1	60	+
chr1	111147752	111147753	A01177:23:H2L2FDSX3:3:1324:20491:6386/1	60	-
chr1	111148725	111148726	A01177:23:H2L2FDSX3:3:1540:12599:1172/1	60	+
chr1	111151427	111151428	A01177:23:H2L2FDSX3:3:1471:32850:22811/1	60	+
chr1	111159974	111159975	A01177:23:H2L2FDSX3:3:1149:18177:20290/1	60	+
chr1	111165580	111165581	A01177:23:H2L2FDSX3:1:1652:14199:22576	60	+
chr1	111168029	111168030	A01177:23:H2L2FDSX3:1:2607:16405:10989	60	-
chr1	111458481	111458482	A01177:23:H2L2FDSX3:4:1432:32407:10175/1	60	-
chr1	111458531	111458532	A01177:23:H2L2FDSX3:2:1309:18394:36104	60	-
chr1	111628314	111628315	A01177:23:H2L2FDSX3:3:1118:18593:13933/1	60	+
chr1	111639439	111639440	A01177:23:H2L2FDSX3:3:2122:11125:27430/1	60	+
chr1	111656506	111656507	A01177:23:H2L2FDSX3:2:1152:14371:31735	60	+
chr1	111691364	111691365	A01177:23:H2L2FDSX3:3:1155:17779:20917/1	60	+
chr1	112323010	112323011	A01177:23:H2L2FDSX3:2:2134:9362:6684	60	-
chr1	112539428	112539429	A01177:23:H2L2FDSX3:1:2234:31259:11725	60	-
chr1	112556394	112556395	A01177:23:H2L2FDSX3:3:1120:32190:13369/1	60	+
chr1	112591105	112591106	A01177:23:H2L2FDSX3:3:1128:13910:30655/1	60	+
chr1	112631326	112631327	A01177:23:H2L2FDSX3:3:1356:12391:5635/1	60	+
chr1	112636724	112636725	A01177:23:H2L2FDSX3:3:2560:16414:12853	60	-
chr1	112651457	112651458	A01177:23:H2L2FDSX3:1:2550:18819:14575	60	-
chr1	112651848	112651849	A01177:23:H2L2FDSX3:3:1107:28827:35008/1	60	-
chr1	112656656	112656657	A01177:23:H2L2FDSX3:3:1158:6406:24267/1	60	-
chr1	112666295	112666296	A01177:23:H2L2FDSX3:3:1505:21549:11694/1	60	-
chr1	112911963	112911964	A01177:23:H2L2FDSX3:2:2241:10556:18020	60	-
chr1	112933160	112933161	A01177:23:H2L2FDSX3:3:1170:16911:1814/1	60	-
chr1	113437445	113437446	A01177:23:H2L2FDSX3:3:1417:20763:22952/1	60	-
chr1	113595893	113595894	A01177:23:H2L2FDSX3:1:1162:11180:28651	60	-
chr1	113663040	113663041	A01177:23:H2L2FDSX3:4:1142:8214:33411/1	60	-
chr1	113742777	113742778	A01177:23:H2L2FDSX3:3:1458:9995:12007/1	60	+
chr1	113830042	113830043	A01177:23:H2L2FDSX3:3:2633:21757:31908	60	-
chr1	113859958	113859959	A01177:23:H2L2FDSX3:4:2437:5041:29105/1	60	-
chr1	113951916	113951917	A01177:23:H2L2FDSX3:4:1427:27543:27806	60	+
chr1	113960914	113960915	A01177:23:H2L2FDSX3:3:1173:4001:34131/1	60	-
chr1	114294471	114294472	A01177:23:H2L2FDSX3:3:1635:7157:18771/1	60	-
chr1	114359471	114359472	A01177:23:H2L2FDSX3:3:1320:7961:28526/1	60	+
chr1	114383927	114383928	A01177:23:H2L2FDSX3:2:1208:21640:2926	60	-
chr1	114391738	114391739	A01177:23:H2L2FDSX3:3:1330:9688:9064/1	60	-
chr1	114395052	114395053	A01177:23:H2L2FDSX3:3:2364:20690:6480/1	60	+
chr1	114396125	114396126	A01177:23:H2L2FDSX3:3:1501:9652:30420/1	60	-
chr1	114396664	114396665	A01177:23:H2L2FDSX3:3:2356:1705:24048/1	60	+
chr1	114401378	114401379	A01177:23:H2L2FDSX3:3:1141:7428:22529/1	60	-
chr1	114476600	114476601	A01177:23:H2L2FDSX3:3:1631:29469:4366/1	60	+
chr1	114492378	114492379	A01177:23:H2L2FDSX3:3:1661:6180:18239/1	60	-
chr1	114500444	114500445	A01177:23:H2L2FDSX3:2:1172:10890:33943	60	-
chr1	114744544	114744545	A01177:23:H2L2FDSX3:3:1331:20193:10066/1	60	+
chr1	115831731	115831732	A01177:23:H2L2FDSX3:1:1103:7844:5243	60	+
chr1	115904129	115904130	A01177:23:H2L2FDSX3:4:1108:26747:13557/1	60	-
chr1	116386479	116386480	A01177:23:H2L2FDSX3:2:1171:29423:26240	60	-
chr1	116548796	116548797	A01177:23:H2L2FDSX3:1:2458:5358:22827	60	+
chr1	116604640	116604641	A01177:23:H2L2FDSX3:3:1111:29387:17378/1	60	+
chr1	116604645	116604646	A01177:23:H2L2FDSX3:1:1322:15673:18051	60	+
chr1	116775350	116775351	A01177:23:H2L2FDSX3:3:2215:8278:15295/1	60	-
chr1	117415546	117415547	A01177:23:H2L2FDSX3:4:1615:20537:32894/1	60	-
chr1	117423362	117423363	A01177:23:H2L2FDSX3:3:2249:1579:23923/1	60	+
chr1	117434325	117434326	A01177:23:H2L2FDSX3:4:1311:1759:10300/1	60	+
chr1	117479591	117479592	A01177:23:H2L2FDSX3:3:1274:27733:32957/1	60	+
chr1	117627704	117627705	A01177:23:H2L2FDSX3:3:1211:4399:35916/1	60	-
chr1	117886732	117886733	A01177:23:H2L2FDSX3:3:1535:15890:35775/1	60	-
chr1	117916824	117916825	A01177:23:H2L2FDSX3:3:1321:27805:7122/1	60	-
chr1	117953735	117953736	A01177:23:H2L2FDSX3:1:1513:30337:31297	60	-
chr1	119101372	119101373	A01177:23:H2L2FDSX3:3:1458:27326:22075/1	60	+
chr1	120464251	120464252	A01177:23:H2L2FDSX3:4:2270:13838:22827/1	60	-
chr1	121459590	121459591	A01177:23:H2L2FDSX3:1:1255:17436:1532	60	-
chr1	121565469	121565470	A01177:23:H2L2FDSX3:2:1566:21414:31751	60	-
chr1	123905329	123905330	A01177:23:H2L2FDSX3:4:2446:8974:32816/1	60	+
chr1	143253035	143253036	A01177:23:H2L2FDSX3:3:1327:21911:35806/1	60	+
chr1	143979478	143979479	A01177:23:H2L2FDSX3:1:2544:22797:4554	60	+
chr1	145088512	145088513	A01177:23:H2L2FDSX3:2:1308:7681:23437	60	-
chr1	145755021	145755022	A01177:23:H2L2FDSX3:3:1402:28574:12211/1	60	-
chr1	145840307	145840308	A01177:23:H2L2FDSX3:3:1127:14145:26835/1	60	+
chr1	145863458	145863459	A01177:23:H2L2FDSX3:3:1469:25075:16892/1	60	+
chr1	145921706	145921707	A01177:23:H2L2FDSX3:4:2168:29631:18584/1	60	-
chr1	145938027	145938028	A01177:23:H2L2FDSX3:2:1511:31810:4726	60	-
chr1	146317222	146317223	A01177:23:H2L2FDSX3:3:1248:14579:31000/1	60	+
chr1	146386304	146386305	A01177:23:H2L2FDSX3:4:2172:29089:2707/1	60	+
chr1	146558945	146558946	A01177:23:H2L2FDSX3:3:1169:27136:33332/1	60	-
chr1	146560569	146560570	A01177:23:H2L2FDSX3:2:1165:10764:27837	60	-
chr1	146568890	146568891	A01177:23:H2L2FDSX3:3:2358:32606:29309/1	60	+
chr1	146877281	146877282	A01177:23:H2L2FDSX3:3:1202:10746:2503/1	60	+
chr1	147149884	147149885	A01177:23:H2L2FDSX3:3:1377:3341:14387/1	60	-
chr1	147267349	147267350	A01177:23:H2L2FDSX3:3:2455:16740:11475/1	60	+
chr1	147268599	147268600	A01177:23:H2L2FDSX3:3:1157:1425:1329/1	60	+
chr1	147598044	147598045	A01177:23:H2L2FDSX3:3:1350:4661:6433/1	60	+
chr1	147603091	147603092	A01177:23:H2L2FDSX3:3:1677:25283:32784	60	-
chr1	147606814	147606815	A01177:23:H2L2FDSX3:2:1333:27661:35556	60	+
chr1	147902346	147902347	A01177:23:H2L2FDSX3:4:1255:1570:31579	60	-
chr1	148574348	148574349	A01177:23:H2L2FDSX3:4:2228:27968:37027/1	60	+
chr1	149097731	149097732	A01177:23:H2L2FDSX3:3:1104:30110:13996/1	60	+
chr1	149406420	149406421	A01177:23:H2L2FDSX3:3:1247:7871:33160/1	60	-
chr1	149428501	149428502	A01177:23:H2L2FDSX3:3:1366:4571:12070/1	60	-
chr1	149464786	149464787	A01177:23:H2L2FDSX3:3:1619:27290:24017/1	60	+
chr1	149468440	149468441	A01177:23:H2L2FDSX3:1:2614:11930:20337	60	+
chr1	149592961	149592962	A01177:23:H2L2FDSX3:3:1320:17128:22608/1	60	+
chr1	149610499	149610500	A01177:23:H2L2FDSX3:4:1378:18828:1282/1	60	-
chr1	149664542	149664543	A01177:23:H2L2FDSX3:3:1420:32913:13307/1	60	+
chr1	149749519	149749520	A01177:23:H2L2FDSX3:3:2178:10547:5541/1	60	+
chr1	149770586	149770587	A01177:23:H2L2FDSX3:4:1167:21974:36417/1	60	-
chr1	149801482	149801483	A01177:23:H2L2FDSX3:1:2618:2392:10238	60	-
chr1	149994869	149994870	A01177:23:H2L2FDSX3:3:2122:32226:29810/1	60	+
chr1	149997019	149997020	A01177:23:H2L2FDSX3:3:1134:32217:27696/1	60	+
chr1	150021594	150021595	A01177:23:H2L2FDSX3:2:2533:5104:25895	60	-
chr1	150077093	150077094	A01177:23:H2L2FDSX3:4:1372:30264:7373	60	+
chr1	150077344	150077345	A01177:23:H2L2FDSX3:1:2554:27190:33927	60	-
chr1	150079495	150079496	A01177:23:H2L2FDSX3:2:1205:25717:8578	60	-
chr1	150081802	150081803	A01177:23:H2L2FDSX3:3:1551:3649:34021/1	60	-
chr1	150083939	150083940	A01177:23:H2L2FDSX3:3:2449:30291:13182/1	60	+
chr1	150084852	150084853	A01177:23:H2L2FDSX3:1:2102:3631:19774	60	-
chr1	150085632	150085633	A01177:23:H2L2FDSX3:1:2669:5764:30076	60	-
chr1	150085988	150085989	A01177:23:H2L2FDSX3:3:1345:13006:13025/1	60	-
chr1	150092445	150092446	A01177:23:H2L2FDSX3:3:1104:16694:29622/1	60	-
chr1	150097967	150097968	A01177:23:H2L2FDSX3:4:1564:24279:8155/1	60	+
chr1	150110025	150110026	A01177:23:H2L2FDSX3:2:1127:14452:35227	60	-
chr1	150112573	150112574	A01177:23:H2L2FDSX3:1:2554:11885:15342	60	+
chr1	150119674	150119675	A01177:23:H2L2FDSX3:3:1126:2510:3897/1	60	-
chr1	150135677	150135678	A01177:23:H2L2FDSX3:2:1309:17662:11945	60	+
chr1	150141324	150141325	A01177:23:H2L2FDSX3:3:1315:10212:9001/1	60	+
chr1	150220584	150220585	A01177:23:H2L2FDSX3:3:1160:14000:26616/1	60	+
chr1	150342807	150342808	A01177:23:H2L2FDSX3:3:1178:24126:31876/1	60	-
chr1	150380077	150380078	A01177:23:H2L2FDSX3:3:1372:16794:24972/1	60	+
chr1	150391176	150391177	A01177:23:H2L2FDSX3:3:1242:10664:32268/1	60	+
chr1	150393994	150393995	A01177:23:H2L2FDSX3:3:1246:12129:34366/1	60	+
chr1	150431125	150431126	A01177:23:H2L2FDSX3:3:1250:25889:31140/1	60	+
chr1	150448715	150448716	A01177:23:H2L2FDSX3:3:1121:29008:14372/1	60	+
chr1	150459453	150459454	A01177:23:H2L2FDSX3:3:1229:30653:35133/1	60	+
chr1	150634340	150634341	A01177:23:H2L2FDSX3:3:1111:28736:15530/1	60	+
chr1	150644714	150644715	A01177:23:H2L2FDSX3:1:1560:29215:15515	60	+
chr1	150656946	150656947	A01177:23:H2L2FDSX3:3:1134:32940:28761/1	60	-
chr1	150662384	150662385	A01177:23:H2L2FDSX3:3:1350:11153:17487/1	60	+
chr1	150687801	150687802	A01177:23:H2L2FDSX3:3:1275:17101:13604/1	60	+
chr1	150756608	150756609	A01177:23:H2L2FDSX3:4:2162:10357:23813/1	60	-
chr1	150784748	150784749	A01177:23:H2L2FDSX3:3:1209:9986:16752/1	60	-
chr1	150819112	150819113	A01177:23:H2L2FDSX3:1:2340:11162:1251	60	+
chr1	150827143	150827144	A01177:23:H2L2FDSX3:3:1161:8901:11522/1	60	-
chr1	150827653	150827654	A01177:23:H2L2FDSX3:3:1255:19922:13009/1	60	+
chr1	150829811	150829812	A01177:23:H2L2FDSX3:4:2314:2727:17174/1	60	+
chr1	150831792	150831793	A01177:23:H2L2FDSX3:1:1645:19072:21057	60	-
chr1	150832985	150832986	A01177:23:H2L2FDSX3:2:1336:20889:1376	60	+
chr1	150835387	150835388	A01177:23:H2L2FDSX3:3:1307:1551:19179/1	60	+
chr1	150843241	150843242	A01177:23:H2L2FDSX3:3:1242:26332:16532/1	60	+
chr1	150846028	150846029	A01177:23:H2L2FDSX3:3:2104:30065:27383/1	60	+
chr1	150893966	150893967	A01177:23:H2L2FDSX3:3:1214:11207:12571/1	60	+
chr1	150949358	150949359	A01177:23:H2L2FDSX3:2:1277:12717:10238	60	-
chr1	151081729	151081730	A01177:23:H2L2FDSX3:1:1266:15284:28275	60	-
chr1	151088619	151088620	A01177:23:H2L2FDSX3:3:1109:31476:9283/1	60	-
chr1	151094380	151094381	A01177:23:H2L2FDSX3:3:1111:3703:17049/1	60	+
chr1	151103951	151103952	A01177:23:H2L2FDSX3:1:1620:2320:8797	60	+
chr1	151110148	151110149	A01177:23:H2L2FDSX3:3:2154:26133:7075/1	60	+
chr1	151117896	151117897	A01177:23:H2L2FDSX3:3:1666:23041:23923/1	60	-
chr1	151207483	151207484	A01177:23:H2L2FDSX3:3:1164:14244:15421/1	60	+
chr1	151212389	151212390	A01177:23:H2L2FDSX3:3:1441:26078:27398/1	60	+
chr1	151216190	151216191	A01177:23:H2L2FDSX3:3:1340:8422:31892	60	-
chr1	151217003	151217004	A01177:23:H2L2FDSX3:2:1107:11568:7811	60	+
chr1	151224524	151224525	A01177:23:H2L2FDSX3:3:1104:14326:21793/1	60	+
chr1	151271460	151271461	A01177:23:H2L2FDSX3:1:1113:1877:5274	60	+
chr1	151294309	151294310	A01177:23:H2L2FDSX3:2:1648:6451:10786	60	-
chr1	151616457	151616458	A01177:23:H2L2FDSX3:2:1401:5303:12430	60	-
chr1	151617143	151617144	A01177:23:H2L2FDSX3:3:1218:2230:31031/1	60	+
chr1	151660189	151660190	A01177:23:H2L2FDSX3:3:1539:20871:30561/1	60	+
chr1	151663983	151663984	A01177:23:H2L2FDSX3:3:2137:17137:15389/1	60	-
chr1	151664246	151664247	A01177:23:H2L2FDSX3:3:1251:31937:25739/1	60	+
chr1	153183086	153183087	A01177:23:H2L2FDSX3:1:1136:1615:7827	60	-
chr1	153642837	153642838	A01177:23:H2L2FDSX3:3:1660:8793:20322/1	60	+
chr1	153643456	153643457	A01177:23:H2L2FDSX3:1:2569:4860:23062	60	+
chr1	153645192	153645193	A01177:23:H2L2FDSX3:2:2217:5177:31970	60	-
chr1	153663804	153663805	A01177:23:H2L2FDSX3:2:1277:27136:34648	60	-
chr1	153665478	153665479	A01177:23:H2L2FDSX3:3:1232:3848:33426/1	60	-
chr1	153668545	153668546	A01177:23:H2L2FDSX3:3:1129:27335:35180/1	60	-
chr1	153889906	153889907	A01177:23:H2L2FDSX3:3:2113:15944:12540/1	60	-
chr1	153897722	153897723	A01177:23:H2L2FDSX3:3:2366:16351:35978/1	60	-
chr1	153900863	153900864	A01177:23:H2L2FDSX3:3:1533:23728:30154/1	60	+
chr1	153901133	153901134	A01177:23:H2L2FDSX3:3:2320:17942:27586	60	+
chr1	154157513	154157514	A01177:23:H2L2FDSX3:1:2639:23384:26240	60	-
chr1	154159893	154159894	A01177:23:H2L2FDSX3:3:1173:22833:16235/1	60	+
chr1	154168420	154168421	A01177:23:H2L2FDSX3:2:1501:11514:1141	60	+
chr1	154169195	154169196	A01177:23:H2L2FDSX3:1:1365:26919:24220	60	+
chr1	154211255	154211256	A01177:23:H2L2FDSX3:3:1132:12888:8970/1	60	+
chr1	154215834	154215835	A01177:23:H2L2FDSX3:3:1348:30834:35227/1	60	-
chr1	154237310	154237311	A01177:23:H2L2FDSX3:1:2560:21721:20729	60	-
chr1	154238888	154238889	A01177:23:H2L2FDSX3:3:1627:10755:6965/1	60	-
chr1	154241798	154241799	A01177:23:H2L2FDSX3:1:1403:3423:23328	60	+
chr1	154241986	154241987	A01177:23:H2L2FDSX3:3:1358:16993:22748/1	60	+
chr1	154244104	154244105	A01177:23:H2L2FDSX3:4:2109:21649:20196/1	60	-
chr1	154245332	154245333	A01177:23:H2L2FDSX3:3:1121:7880:16579/1	60	+
chr1	154246226	154246227	A01177:23:H2L2FDSX3:2:1108:5511:27884	60	-
chr1	154254180	154254181	A01177:23:H2L2FDSX3:3:1257:15139:35571/1	60	+
chr1	154469550	154469551	A01177:23:H2L2FDSX3:3:2112:17689:12242/1	60	+
chr1	154618651	154618652	A01177:23:H2L2FDSX3:2:1146:3929:20134	60	+
chr1	154623209	154623210	A01177:23:H2L2FDSX3:1:1415:10755:33927	60	+
chr1	154623414	154623415	A01177:23:H2L2FDSX3:4:2272:23927:1470/1	60	-
chr1	154977086	154977087	A01177:23:H2L2FDSX3:3:1252:14470:8829/1	60	-
chr1	154979601	154979602	A01177:23:H2L2FDSX3:3:1216:19506:2769/1	60	+
chr1	155180978	155180979	A01177:23:H2L2FDSX3:2:2429:14516:9377	60	+
chr1	155314225	155314226	A01177:23:H2L2FDSX3:3:1649:4101:23594/1	60	-
chr1	155339578	155339579	A01177:23:H2L2FDSX3:3:2438:20609:18020/1	60	-
chr1	155350085	155350086	A01177:23:H2L2FDSX3:3:1464:26675:25269	60	-
chr1	155358178	155358179	A01177:23:H2L2FDSX3:3:1302:11731:33426/1	60	-
chr1	155373655	155373656	A01177:23:H2L2FDSX3:3:1155:2727:24314/1	60	-
chr1	155377788	155377789	A01177:23:H2L2FDSX3:3:1304:21486:23985/1	60	-
chr1	155380728	155380729	A01177:23:H2L2FDSX3:3:1562:28275:3302/1	60	-
chr1	155384976	155384977	A01177:23:H2L2FDSX3:3:1349:30508:3223/1	60	-
chr1	155387417	155387418	A01177:23:H2L2FDSX3:3:1366:2618:16861/1	60	-
chr1	155391676	155391677	A01177:23:H2L2FDSX3:1:2562:2682:35070	60	-
chr1	155419220	155419221	A01177:23:H2L2FDSX3:1:1319:31539:6136	60	-
chr1	155430820	155430821	A01177:23:H2L2FDSX3:3:1261:28501:16470/1	60	-
chr1	155437359	155437360	A01177:23:H2L2FDSX3:2:2129:22354:27336	60	-
chr1	155464133	155464134	A01177:23:H2L2FDSX3:3:2226:15221:20995/1	60	-
chr1	155468405	155468406	A01177:23:H2L2FDSX3:3:1251:18575:7701/1	60	+
chr1	155474865	155474866	A01177:23:H2L2FDSX3:2:2626:23773:9471	60	-
chr1	155484353	155484354	A01177:23:H2L2FDSX3:2:1608:7762:10457	60	-
chr1	155485776	155485777	A01177:23:H2L2FDSX3:3:1139:10990:8907/1	60	+
chr1	155486190	155486191	A01177:23:H2L2FDSX3:3:2370:8323:11334/1	60	-
chr1	155504917	155504918	A01177:23:H2L2FDSX3:3:1550:17788:3583/1	60	+
chr1	155514769	155514770	A01177:23:H2L2FDSX3:3:1108:25084:24111/1	60	+
chr1	155520471	155520472	A01177:23:H2L2FDSX3:3:1460:17996:21731/1	60	+
chr1	155528767	155528768	A01177:23:H2L2FDSX3:3:1258:28339:3912/1	60	-
chr1	155541415	155541416	A01177:23:H2L2FDSX3:3:1239:8006:29168/1	60	-
chr1	155601760	155601761	A01177:23:H2L2FDSX3:4:1236:5656:33708/1	60	-
chr1	155676085	155676086	A01177:23:H2L2FDSX3:4:1217:21459:35149/1	60	-
chr1	155677891	155677892	A01177:23:H2L2FDSX3:3:1146:21323:26929/1	60	-
chr1	155775406	155775407	A01177:23:H2L2FDSX3:3:1365:27272:17942/1	60	+
chr1	155787198	155787199	A01177:23:H2L2FDSX3:3:1176:23258:15812/1	60	+
chr1	155794594	155794595	A01177:23:H2L2FDSX3:2:2313:12129:34303	60	-
chr1	155799625	155799626	A01177:23:H2L2FDSX3:4:1362:10248:24439/1	60	-
chr1	155801346	155801347	A01177:23:H2L2FDSX3:4:1651:27100:14356/1	60	-
chr1	155804876	155804877	A01177:23:H2L2FDSX3:3:1531:2112:14888/1	60	+
chr1	155805928	155805929	A01177:23:H2L2FDSX3:2:1637:19696:32283	60	-
chr1	155811259	155811260	A01177:23:H2L2FDSX3:1:2573:21459:19586	60	+
chr1	155812553	155812554	A01177:23:H2L2FDSX3:4:1153:10402:14278/1	60	-
chr1	155815060	155815061	A01177:23:H2L2FDSX3:3:1472:17960:35070/1	60	+
chr1	155819554	155819555	A01177:23:H2L2FDSX3:3:1432:13946:32597/1	60	+
chr1	155847905	155847906	A01177:23:H2L2FDSX3:3:1212:19497:20415/1	60	+
chr1	155899498	155899499	A01177:23:H2L2FDSX3:3:1469:17653:17942/1	60	+
chr1	155899762	155899763	A01177:23:H2L2FDSX3:2:1427:21603:12696	60	-
chr1	155903168	155903169	A01177:23:H2L2FDSX3:3:1109:10411:21057/1	60	-
chr1	155918321	155918322	A01177:23:H2L2FDSX3:4:1311:3161:34585/1	60	-
chr1	155921574	155921575	A01177:23:H2L2FDSX3:2:1155:13367:20760	60	-
chr1	155925570	155925571	A01177:23:H2L2FDSX3:3:1168:30978:27085/1	60	-
chr1	155929274	155929275	A01177:23:H2L2FDSX3:3:1157:13304:29794/1	60	-
chr1	155929812	155929813	A01177:23:H2L2FDSX3:3:1346:11198:28150	60	-
chr1	155931951	155931952	A01177:23:H2L2FDSX3:3:1158:6524:16861/1	60	+
chr1	155955374	155955375	A01177:23:H2L2FDSX3:4:2401:10737:7247/1	60	-
chr1	155956233	155956234	A01177:23:H2L2FDSX3:3:2413:19985:2221/1	60	+
chr1	155957556	155957557	A01177:23:H2L2FDSX3:3:1129:22498:21418/1	60	+
chr1	155960095	155960096	A01177:23:H2L2FDSX3:4:2334:14588:30420/1	60	-
chr1	155964687	155964688	A01177:23:H2L2FDSX3:1:2553:9381:9972	60	+
chr1	156011623	156011624	A01177:23:H2L2FDSX3:3:1335:9579:36652/1	60	-
chr1	156014109	156014110	A01177:23:H2L2FDSX3:4:1601:22525:31641/1	60	-
chr1	156017078	156017079	A01177:23:H2L2FDSX3:3:1118:24334:27790/1	60	+
chr1	156261301	156261302	A01177:23:H2L2FDSX3:1:1676:32859:14278	60	-
chr1	156290220	156290221	A01177:23:H2L2FDSX3:1:2408:29179:30921	60	-
chr1	156322723	156322724	A01177:23:H2L2FDSX3:1:1111:12554:13651	60	-
chr1	156331108	156331109	A01177:23:H2L2FDSX3:3:1462:6424:25207/1	60	-
chr1	156332501	156332502	A01177:23:H2L2FDSX3:1:2549:24867:36417	60	+
chr1	156742161	156742162	A01177:23:H2L2FDSX3:2:2115:21323:2033	60	-
chr1	156777582	156777583	A01177:23:H2L2FDSX3:3:2169:6858:15718/1	60	-
chr1	157146710	157146711	A01177:23:H2L2FDSX3:3:1272:4616:12399/1	60	+
chr1	157648443	157648444	A01177:23:H2L2FDSX3:2:1374:12825:18568	60	-
chr1	159028196	159028197	A01177:23:H2L2FDSX3:2:1214:14841:6934	60	+
chr1	159042055	159042056	A01177:23:H2L2FDSX3:1:2441:28809:13369	60	+
chr1	159581833	159581834	A01177:23:H2L2FDSX3:4:2133:25455:25254/1	60	-
chr1	160324444	160324445	A01177:23:H2L2FDSX3:4:2159:5385:9565/1	60	+
chr1	160435707	160435708	A01177:23:H2L2FDSX3:2:1428:21793:12649	60	-
chr1	160438894	160438895	A01177:23:H2L2FDSX3:3:1331:27624:17018/1	60	+
chr1	160445794	160445795	A01177:23:H2L2FDSX3:2:1310:6894:33755	60	-
chr1	160454226	160454227	A01177:23:H2L2FDSX3:3:1143:28058:34929/1	60	-
chr1	160456063	160456064	A01177:23:H2L2FDSX3:3:1251:26259:25739/1	60	+
chr1	160464169	160464170	A01177:23:H2L2FDSX3:1:2128:13946:9236	60	-
chr1	160491663	160491664	A01177:23:H2L2FDSX3:1:2643:28619:4586	60	+
chr1	160496298	160496299	A01177:23:H2L2FDSX3:4:1218:3974:11788/1	60	-
chr1	160536640	160536641	A01177:23:H2L2FDSX3:4:1317:10221:14653/1	60	+
chr1	160542546	160542547	A01177:23:H2L2FDSX3:4:2465:1561:14810/1	60	+
chr1	160561277	160561278	A01177:23:H2L2FDSX3:3:1640:19217:9189/1	60	+
chr1	160565488	160565489	A01177:23:H2L2FDSX3:3:1250:20292:2315/1	60	+
chr1	160565625	160565626	A01177:23:H2L2FDSX3:3:1235:14082:30170/1	60	+
chr1	160571631	160571632	A01177:23:H2L2FDSX3:2:2458:29568:4288	60	-
chr1	160573558	160573559	A01177:23:H2L2FDSX3:3:1161:7337:34741/1	60	-
chr1	160574648	160574649	A01177:23:H2L2FDSX3:3:1106:29677:7921/1	60	+
chr1	160580649	160580650	A01177:23:H2L2FDSX3:3:1125:24551:25911/1	60	+
chr1	160582173	160582174	A01177:23:H2L2FDSX3:1:2315:13946:34475	60	-
chr1	160585523	160585524	A01177:23:H2L2FDSX3:3:1119:2094:10128/1	60	+
chr1	161034838	161034839	A01177:23:H2L2FDSX3:1:2561:8847:23547	60	+
chr1	161044008	161044009	A01177:23:H2L2FDSX3:4:2132:4463:28385/1	60	+
chr1	161104378	161104379	A01177:23:H2L2FDSX3:3:1107:2763:5744/1	60	-
chr1	161107258	161107259	A01177:23:H2L2FDSX3:4:1235:7301:21245	60	+
chr1	161325781	161325782	A01177:23:H2L2FDSX3:3:1106:7202:23891/1	60	-
chr1	161352331	161352332	A01177:23:H2L2FDSX3:3:2229:11776:5134/1	60	-
chr1	161358316	161358317	A01177:23:H2L2FDSX3:1:2573:13340:30138	60	+
chr1	161365747	161365748	A01177:23:H2L2FDSX3:1:2354:31114:36965	60	-
chr1	161365749	161365750	A01177:23:H2L2FDSX3:1:2548:14036:27430	60	-
chr1	161547962	161547963	A01177:23:H2L2FDSX3:3:1639:29975:20462/1	60	+
chr1	161792365	161792366	A01177:23:H2L2FDSX3:3:1232:31548:35681/1	60	+
chr1	161858451	161858452	A01177:23:H2L2FDSX3:3:2650:21658:3427/1	60	-
chr1	161898150	161898151	A01177:23:H2L2FDSX3:3:1111:9028:6449/1	60	+
chr1	161906600	161906601	A01177:23:H2L2FDSX3:3:1122:24831:23891/1	60	-
chr1	162217466	162217467	A01177:23:H2L2FDSX3:4:1567:16052:17049	60	+
chr1	162249942	162249943	A01177:23:H2L2FDSX3:1:1254:26594:30921	60	-
chr1	162505430	162505431	A01177:23:H2L2FDSX3:2:2474:19144:12633	60	-
chr1	162513632	162513633	A01177:23:H2L2FDSX3:3:1134:5113:10316/1	60	-
chr1	162576527	162576528	A01177:23:H2L2FDSX3:3:1177:5041:15702/1	60	+
chr1	162836126	162836127	A01177:23:H2L2FDSX3:1:2561:14470:19038	60	+
chr1	163743360	163743361	A01177:23:H2L2FDSX3:2:2132:16125:22153	60	-
chr1	163968752	163968753	A01177:23:H2L2FDSX3:2:1678:7771:3239	60	+
chr1	164111500	164111501	A01177:23:H2L2FDSX3:3:1108:18032:12555/1	60	-
chr1	164431162	164431163	A01177:23:H2L2FDSX3:3:2142:5330:4961	60	-
chr1	165160264	165160265	A01177:23:H2L2FDSX3:3:1553:8919:7326/1	60	+
chr1	165676505	165676506	A01177:23:H2L2FDSX3:3:1125:30228:23813/1	60	+
chr1	165869632	165869633	A01177:23:H2L2FDSX3:3:2109:32371:10989/1	60	+
chr1	166418383	166418384	A01177:23:H2L2FDSX3:3:1352:22309:13636/1	60	+
chr1	166993009	166993010	A01177:23:H2L2FDSX3:3:1244:12689:28009/1	60	-
chr1	167039163	167039164	A01177:23:H2L2FDSX3:2:1337:16613:14043	60	-
chr1	167100896	167100897	A01177:23:H2L2FDSX3:3:1207:19262:3787/1	60	-
chr1	167225551	167225552	A01177:23:H2L2FDSX3:4:1550:22562:13698/1	60	-
chr1	167230483	167230484	A01177:23:H2L2FDSX3:3:1617:12825:17159/1	60	-
chr1	167235560	167235561	A01177:23:H2L2FDSX3:3:1439:14000:21480/1	60	+
chr1	167271961	167271962	A01177:23:H2L2FDSX3:3:2137:2437:30483/1	60	+
chr1	167374952	167374953	A01177:23:H2L2FDSX3:3:2144:30897:24377/1	60	+
chr1	167393684	167393685	A01177:23:H2L2FDSX3:3:1264:19578:33207/1	60	+
chr1	167393685	167393686	A01177:23:H2L2FDSX3:2:1550:28194:2503	60	+
chr1	167620385	167620386	A01177:23:H2L2FDSX3:1:2308:10610:27007	60	-
chr1	167624325	167624326	A01177:23:H2L2FDSX3:3:1249:3721:33458/1	60	-
chr1	167783071	167783072	A01177:23:H2L2FDSX3:3:1252:18548:14951/1	60	-
chr1	167948341	167948342	A01177:23:H2L2FDSX3:3:1152:20627:19993/1	60	-
chr1	167967652	167967653	A01177:23:H2L2FDSX3:3:1109:7220:10457/1	60	+
chr1	167995729	167995730	A01177:23:H2L2FDSX3:1:2621:11270:24987	60	-
chr1	168032916	168032917	A01177:23:H2L2FDSX3:2:1250:22932:1814	60	-
chr1	168037131	168037132	A01177:23:H2L2FDSX3:3:1118:15808:6981/1	60	+
chr1	168038597	168038598	A01177:23:H2L2FDSX3:4:2515:23800:30373/1	60	+
chr1	168038887	168038888	A01177:23:H2L2FDSX3:3:2106:7988:29042/1	60	-
chr1	168038942	168038943	A01177:23:H2L2FDSX3:3:1135:23276:10332/1	60	+
chr1	168061811	168061812	A01177:23:H2L2FDSX3:4:2126:18900:7889/1	60	-
chr1	168197313	168197314	A01177:23:H2L2FDSX3:4:2430:21414:2660/1	60	+
chr1	168516485	168516486	A01177:23:H2L2FDSX3:3:2412:29116:34820/1	60	+
chr1	168590053	168590054	A01177:23:H2L2FDSX3:3:2347:28022:4116/1	60	+
chr1	168817250	168817251	A01177:23:H2L2FDSX3:3:1133:25654:27665/1	60	+
chr1	169214109	169214110	A01177:23:H2L2FDSX3:3:1173:6316:18662/1	60	+
chr1	169235676	169235677	A01177:23:H2L2FDSX3:4:1513:20455:26459/1	60	-
chr1	169367759	169367760	A01177:23:H2L2FDSX3:2:1264:10185:27524	60	-
chr1	169522465	169522466	A01177:23:H2L2FDSX3:3:1106:2917:14246/1	60	-
chr1	169647447	169647448	A01177:23:H2L2FDSX3:3:1473:13593:3364/1	60	+
chr1	169653282	169653283	A01177:23:H2L2FDSX3:4:2113:13150:13683/1	60	+
chr1	169672544	169672545	A01177:23:H2L2FDSX3:3:1265:1280:21214/1	60	+
chr1	169844499	169844500	A01177:23:H2L2FDSX3:3:1144:22679:27336/1	60	-
chr1	169990007	169990008	A01177:23:H2L2FDSX3:3:2228:4924:8578/1	60	+
chr1	170146006	170146007	A01177:23:H2L2FDSX3:3:1472:10212:1955/1	60	-
chr1	170156670	170156671	A01177:23:H2L2FDSX3:2:1270:28836:23281	60	+
chr1	170789085	170789086	A01177:23:H2L2FDSX3:4:1672:28465:21699	60	-
chr1	171719316	171719317	A01177:23:H2L2FDSX3:4:2131:27326:22733	60	-
chr1	171737059	171737060	A01177:23:H2L2FDSX3:3:1311:19642:1658/1	60	+
chr1	171838455	171838456	A01177:23:H2L2FDSX3:2:1334:27254:18975	60	-
chr1	172325783	172325784	A01177:23:H2L2FDSX3:2:1312:12048:9267	60	+
chr1	172537861	172537862	A01177:23:H2L2FDSX3:4:1416:13024:30154/1	60	+
chr1	172564075	172564076	A01177:23:H2L2FDSX3:3:1418:5484:31563/1	60	+
chr1	172577483	172577484	A01177:23:H2L2FDSX3:2:1454:12617:4272	60	+
chr1	172577484	172577485	A01177:23:H2L2FDSX3:1:2507:25762:18239	60	+
chr1	172577485	172577486	A01177:23:H2L2FDSX3:4:1538:10122:24095	60	+
chr1	172582186	172582187	A01177:23:H2L2FDSX3:4:2316:9109:18991	60	-
chr1	172584864	172584865	A01177:23:H2L2FDSX3:4:1155:15537:5228/1	60	+
chr1	172588121	172588122	A01177:23:H2L2FDSX3:3:1575:3161:28541/1	60	-
chr1	172902087	172902088	A01177:23:H2L2FDSX3:3:1211:14398:21981/1	60	-
chr1	173747503	173747504	A01177:23:H2L2FDSX3:3:1304:13123:4805/1	60	+
chr1	173784372	173784373	A01177:23:H2L2FDSX3:3:1413:31593:22388/1	60	-
chr1	173800565	173800566	A01177:23:H2L2FDSX3:4:1238:28429:5854/1	60	+
chr1	173803102	173803103	A01177:23:H2L2FDSX3:1:2656:9796:16799	60	-
chr1	173860858	173860859	A01177:23:H2L2FDSX3:3:1158:2248:29935/1	60	+
chr1	173874057	173874058	A01177:23:H2L2FDSX3:3:1416:28763:23093/1	60	-
chr1	173888830	173888831	A01177:23:H2L2FDSX3:3:2634:7988:4930	60	-
chr1	173897870	173897871	A01177:23:H2L2FDSX3:3:1330:17852:2597/1	60	+
chr1	173955692	173955693	A01177:23:H2L2FDSX3:3:2325:18231:2942/1	60	+
chr1	174016426	174016427	A01177:23:H2L2FDSX3:3:1266:5077:7373/1	60	+
chr1	174016427	174016428	A01177:23:H2L2FDSX3:3:1259:1244:9878/1	60	+
chr1	174016428	174016429	A01177:23:H2L2FDSX3:4:1513:15835:18458/1	60	+
chr1	174091207	174091208	A01177:23:H2L2FDSX3:3:1212:26503:27101/1	60	+
chr1	174167232	174167233	A01177:23:H2L2FDSX3:3:1228:17146:14653/1	60	+
chr1	174170503	174170504	A01177:23:H2L2FDSX3:3:2675:1163:15655/1	60	-
chr1	174273809	174273810	A01177:23:H2L2FDSX3:3:2330:21034:6230/1	60	-
chr1	174358795	174358796	A01177:23:H2L2FDSX3:1:2245:1759:15593	60	+
chr1	174453632	174453633	A01177:23:H2L2FDSX3:1:1368:22950:36292	60	-
chr1	174505424	174505425	A01177:23:H2L2FDSX3:3:2150:24216:16595/1	60	-
chr1	174512037	174512038	A01177:23:H2L2FDSX3:3:1317:24650:10269/1	60	+
chr1	174981883	174981884	A01177:23:H2L2FDSX3:3:1326:20518:17863/1	60	-
chr1	175475599	175475600	A01177:23:H2L2FDSX3:2:1429:15157:23234	60	-
chr1	176061629	176061630	A01177:23:H2L2FDSX3:1:2553:26232:19460	60	-
chr1	176133526	176133527	A01177:23:H2L2FDSX3:3:1250:21368:4805/1	60	+
chr1	178330353	178330354	A01177:23:H2L2FDSX3:1:2226:4933:11506	60	-
chr1	178811619	178811620	A01177:23:H2L2FDSX3:3:1503:9372:33943/1	60	-
chr1	178893964	178893965	A01177:23:H2L2FDSX3:3:2556:27633:10238/1	60	+
chr1	179167900	179167901	A01177:23:H2L2FDSX3:3:2612:7247:22623/1	60	-
chr1	179204301	179204302	A01177:23:H2L2FDSX3:1:2643:15619:34741	60	+
chr1	179983489	179983490	A01177:23:H2L2FDSX3:4:1333:14181:9612/1	60	+
chr1	180025438	180025439	A01177:23:H2L2FDSX3:3:1175:10113:35790/1	60	+
chr1	180029274	180029275	A01177:23:H2L2FDSX3:3:1633:27245:28228/1	60	+
chr1	180051734	180051735	A01177:23:H2L2FDSX3:3:2161:12626:30123/1	60	+
chr1	180081221	180081222	A01177:23:H2L2FDSX3:2:1446:26919:29450	60	-
chr1	180178423	180178424	A01177:23:H2L2FDSX3:1:1675:8992:1501	60	-
chr1	180235385	180235386	A01177:23:H2L2FDSX3:3:1162:25663:22921/1	60	+
chr1	180312054	180312055	A01177:23:H2L2FDSX3:3:1361:27362:14121/1	60	+
chr1	180477097	180477098	A01177:23:H2L2FDSX3:3:1453:27245:6370/1	60	+
chr1	180641322	180641323	A01177:23:H2L2FDSX3:3:1226:14561:13745/1	60	-
chr1	180693285	180693286	A01177:23:H2L2FDSX3:3:1424:6460:27712/1	60	+
chr1	180709931	180709932	A01177:23:H2L2FDSX3:3:1174:31204:3803/1	60	+
chr1	180804474	180804475	A01177:23:H2L2FDSX3:1:2256:30273:7764	60	+
chr1	180805551	180805552	A01177:23:H2L2FDSX3:2:2155:13584:34475	60	+
chr1	180805552	180805553	A01177:23:H2L2FDSX3:4:2308:12364:1423	60	+
chr1	180810598	180810599	A01177:23:H2L2FDSX3:3:1105:10872:23641/1	60	+
chr1	180841933	180841934	A01177:23:H2L2FDSX3:4:2459:7283:6934	60	-
chr1	180854381	180854382	A01177:23:H2L2FDSX3:3:1213:27995:19852/1	60	+
chr1	181008258	181008259	A01177:23:H2L2FDSX3:3:2223:28736:28181/1	60	+
chr1	181979870	181979871	A01177:23:H2L2FDSX3:3:2123:16776:10567/1	60	+
chr1	183508776	183508777	A01177:23:H2L2FDSX3:4:1335:17146:17722/1	60	+
chr1	183522657	183522658	A01177:23:H2L2FDSX3:3:1521:10375:20431/1	60	-
chr1	183528810	183528811	A01177:23:H2L2FDSX3:3:2223:15646:35728/1	60	+
chr1	183531616	183531617	A01177:23:H2L2FDSX3:2:2153:28366:35618	60	-
chr1	183663909	183663910	A01177:23:H2L2FDSX3:4:2350:31928:16297	60	+
chr1	185136925	185136926	A01177:23:H2L2FDSX3:3:1224:23086:33771/1	60	+
chr1	185143257	185143258	A01177:23:H2L2FDSX3:3:2259:22824:33849/1	60	-
chr1	186316322	186316323	A01177:23:H2L2FDSX3:3:1327:20754:23719/1	60	-
chr1	186338126	186338127	A01177:23:H2L2FDSX3:3:1649:28194:36198/1	60	-
chr1	186346348	186346349	A01177:23:H2L2FDSX3:4:2148:6705:13949/1	60	+
chr1	187275550	187275551	A01177:23:H2L2FDSX3:3:1523:8377:18787/1	60	+
chr1	187784034	187784035	A01177:23:H2L2FDSX3:3:1130:22706:7373/1	60	-
chr1	187784037	187784038	A01177:23:H2L2FDSX3:3:2427:23267:30639/1	60	-
chr1	189360554	189360555	A01177:23:H2L2FDSX3:3:1219:16749:36667/1	60	-
chr1	189397735	189397736	A01177:23:H2L2FDSX3:3:1113:29179:19523/1	60	+
chr1	189604042	189604043	A01177:23:H2L2FDSX3:3:1565:7003:30467/1	60	-
chr1	190240068	190240069	A01177:23:H2L2FDSX3:3:2353:18828:37012/1	60	+
chr1	190240069	190240070	A01177:23:H2L2FDSX3:1:2141:11632:5854	60	+
chr1	190273460	190273461	A01177:23:H2L2FDSX3:2:2142:21088:4507	60	+
chr1	190313700	190313701	A01177:23:H2L2FDSX3:3:2657:17291:6856/1	60	+
chr1	190463453	190463454	A01177:23:H2L2FDSX3:3:1415:11360:26459/1	60	-
chr1	190466295	190466296	A01177:23:H2L2FDSX3:3:1131:22453:11287/1	60	+
chr1	190470111	190470112	A01177:23:H2L2FDSX3:3:2441:25021:19085/1	60	-
chr1	190561513	190561514	A01177:23:H2L2FDSX3:3:1175:32814:6809/1	60	+
chr1	190957150	190957151	A01177:23:H2L2FDSX3:3:1617:1705:22388/1	60	-
chr1	190986039	190986040	A01177:23:H2L2FDSX3:3:1269:8323:30843/1	60	-
chr1	191244656	191244657	A01177:23:H2L2FDSX3:4:2606:12952:17942/1	60	+
chr1	191270093	191270094	A01177:23:H2L2FDSX3:3:1319:10899:13479/1	60	-
chr1	191637674	191637675	A01177:23:H2L2FDSX3:3:1222:11171:25097/1	60	+
chr1	191886068	191886069	A01177:23:H2L2FDSX3:4:2358:8431:25864/1	60	-
chr1	191886462	191886463	A01177:23:H2L2FDSX3:2:2105:19696:28620	60	+
chr1	191914987	191914988	A01177:23:H2L2FDSX3:3:1527:5321:18630/1	60	+
chr1	191915868	191915869	A01177:23:H2L2FDSX3:3:1240:3432:24940/1	60	-
chr1	192014501	192014502	A01177:23:H2L2FDSX3:3:2350:17870:24111/1	60	-
chr1	192177910	192177911	A01177:23:H2L2FDSX3:3:2509:26603:10238/1	60	-
chr1	192182336	192182337	A01177:23:H2L2FDSX3:1:1539:8956:21324	60	-
chr1	192185408	192185409	A01177:23:H2L2FDSX3:4:2260:27814:16626/1	60	-
chr1	192339515	192339516	A01177:23:H2L2FDSX3:3:1209:20383:26584/1	60	-
chr1	192370432	192370433	A01177:23:H2L2FDSX3:4:1106:22236:21402/1	60	-
chr1	192767729	192767730	A01177:23:H2L2FDSX3:3:1205:25925:20400/1	60	-
chr1	193021286	193021287	A01177:23:H2L2FDSX3:2:2370:26015:20838	60	-
chr1	193085776	193085777	A01177:23:H2L2FDSX3:4:2569:10936:17550/1	60	+
chr1	193201293	193201294	A01177:23:H2L2FDSX3:3:1275:31765:10661/1	60	-
chr1	193208779	193208780	A01177:23:H2L2FDSX3:4:2606:30382:3537	60	-
chr1	193816833	193816834	A01177:23:H2L2FDSX3:3:1239:8440:21778/1	60	+
chr1	194042218	194042219	A01177:23:H2L2FDSX3:1:1203:24749:33646	60	-
chr1	194091741	194091742	A01177:23:H2L2FDSX3:4:1173:7274:11960/1	60	-
chr1	194129055	194129056	A01177:23:H2L2FDSX3:3:2265:12915:13651/1	60	-
chr1	194173764	194173765	A01177:23:H2L2FDSX3:1:1156:29279:13996	60	+
chr1	194522445	194522446	A01177:23:H2L2FDSX3:4:2520:2718:15781/1	60	+
chr1	194568418	194568419	A01177:23:H2L2FDSX3:4:2271:17653:24392/1	60	+
chr1	194647965	194647966	A01177:23:H2L2FDSX3:3:2250:15212:12179	60	-
chr1	194745709	194745710	A01177:23:H2L2FDSX3:3:1104:24035:28870/1	60	+
chr1	194816510	194816511	A01177:23:H2L2FDSX3:2:2238:5303:23923	60	+
chr1	195150510	195150511	A01177:23:H2L2FDSX3:3:1109:30825:14920/1	60	-
chr1	195160431	195160432	A01177:23:H2L2FDSX3:1:2568:24108:33912	60	-
chr1	195257239	195257240	A01177:23:H2L2FDSX3:3:1122:31367:26475/1	60	-
chr1	195330014	195330015	A01177:23:H2L2FDSX3:4:2470:10357:10880	60	-
chr1	195376206	195376207	A01177:23:H2L2FDSX3:1:1203:5195:31375	60	-
chr1	195477706	195477707	A01177:23:H2L2FDSX3:1:2565:17770:20744	60	-
chr1	195705755	195705756	A01177:23:H2L2FDSX3:3:2516:24343:8390/1	60	+
chr1	195750086	195750087	A01177:23:H2L2FDSX3:1:2532:14995:7044	60	-
chr1	195916347	195916348	A01177:23:H2L2FDSX3:2:1316:6560:31798	60	-
chr1	196056069	196056070	A01177:23:H2L2FDSX3:4:2622:2437:28416/1	60	+
chr1	196071856	196071857	A01177:23:H2L2FDSX3:3:1206:23475:17409/1	60	-
chr1	196141896	196141897	A01177:23:H2L2FDSX3:4:1365:20582:4225/1	60	-
chr1	196295414	196295415	A01177:23:H2L2FDSX3:3:1268:20781:9612/1	60	-
chr1	196342098	196342099	A01177:23:H2L2FDSX3:3:1301:8133:16830/1	60	-
chr1	196394847	196394848	A01177:23:H2L2FDSX3:1:1560:16179:35681	60	-
chr1	196405097	196405098	A01177:23:H2L2FDSX3:3:2428:31259:15702/1	60	-
chr1	197119891	197119892	A01177:23:H2L2FDSX3:3:1154:9959:12226/1	60	+
chr1	197135424	197135425	A01177:23:H2L2FDSX3:3:1223:6804:20572/1	60	+
chr1	197173115	197173116	A01177:23:H2L2FDSX3:3:1332:20193:33364/1	60	+
chr1	197280185	197280186	A01177:23:H2L2FDSX3:3:1133:25807:30279/1	60	+
chr1	197454381	197454382	A01177:23:H2L2FDSX3:3:1558:22245:17096/1	60	+
chr1	197505655	197505656	A01177:23:H2L2FDSX3:3:1477:17210:10222/1	60	-
chr1	197589689	197589690	A01177:23:H2L2FDSX3:2:2257:19388:15781	60	+
chr1	197590340	197590341	A01177:23:H2L2FDSX3:3:1105:12735:1532/1	60	-
chr1	197590506	197590507	A01177:23:H2L2FDSX3:3:1163:8684:33411/1	60	+
chr1	197611197	197611198	A01177:23:H2L2FDSX3:3:1363:12644:6699/1	60	+
chr1	197654771	197654772	A01177:23:H2L2FDSX3:3:1113:6632:16955/1	60	-
chr1	197658305	197658306	A01177:23:H2L2FDSX3:3:2248:28094:7968/1	60	+
chr1	197668417	197668418	A01177:23:H2L2FDSX3:3:1342:31322:36761/1	60	-
chr1	197731346	197731347	A01177:23:H2L2FDSX3:3:2534:20518:17581/1	60	+
chr1	197796339	197796340	A01177:23:H2L2FDSX3:3:1459:30138:28354/1	60	-
chr1	197977407	197977408	A01177:23:H2L2FDSX3:3:1618:5855:11945/1	60	-
chr1	198082609	198082610	A01177:23:H2L2FDSX3:3:1319:30978:22733/1	60	-
chr1	198191888	198191889	A01177:23:H2L2FDSX3:3:2656:5547:35900/1	60	-
chr1	198263293	198263294	A01177:23:H2L2FDSX3:3:1276:14199:9612/1	60	+
chr1	198279981	198279982	A01177:23:H2L2FDSX3:3:1154:24930:35336/1	60	-
chr1	198283147	198283148	A01177:23:H2L2FDSX3:3:1111:24306:27524/1	60	-
chr1	198917330	198917331	A01177:23:H2L2FDSX3:4:1317:15637:36338/1	60	-
chr1	198988538	198988539	A01177:23:H2L2FDSX3:3:1536:15483:26616/1	60	-
chr1	198997956	198997957	A01177:23:H2L2FDSX3:3:1533:20844:34835/1	60	-
chr1	199000835	199000836	A01177:23:H2L2FDSX3:1:1166:4815:15530	60	+
chr1	199071481	199071482	A01177:23:H2L2FDSX3:1:1649:25870:16830	60	+
chr1	199177529	199177530	A01177:23:H2L2FDSX3:1:1358:22318:10207	60	+
chr1	199186303	199186304	A01177:23:H2L2FDSX3:1:2243:13096:25708	60	-
chr1	199188305	199188306	A01177:23:H2L2FDSX3:3:1244:32750:29246/1	60	-
chr1	199227825	199227826	A01177:23:H2L2FDSX3:3:1218:4652:7889/1	60	+
chr1	199396803	199396804	A01177:23:H2L2FDSX3:4:1124:4535:21465/1	60	-
chr1	200111607	200111608	A01177:23:H2L2FDSX3:3:1248:21404:7874/1	60	+
chr1	200113360	200113361	A01177:23:H2L2FDSX3:2:1169:2148:8061	60	-
chr1	200196244	200196245	A01177:23:H2L2FDSX3:2:1176:24279:25786	60	-
chr1	200402290	200402291	A01177:23:H2L2FDSX3:3:1318:16387:17284/1	60	-
chr1	200585261	200585262	A01177:23:H2L2FDSX3:3:1149:13856:16344/1	60	-
chr1	200693939	200693940	A01177:23:H2L2FDSX3:4:1331:24144:1188	60	+
chr1	200723949	200723950	A01177:23:H2L2FDSX3:3:1111:23303:25848/1	60	-
chr1	200846473	200846474	A01177:23:H2L2FDSX3:2:2340:11478:2738	60	-
chr1	201497687	201497688	A01177:23:H2L2FDSX3:3:1453:12834:35744/1	60	+
chr1	201501061	201501062	A01177:23:H2L2FDSX3:3:1151:15257:20995/1	60	+
chr1	201835378	201835379	A01177:23:H2L2FDSX3:3:1662:4001:31751/1	60	+
chr1	201835519	201835520	A01177:23:H2L2FDSX3:3:1162:11415:1783/1	60	-
chr1	201836243	201836244	A01177:23:H2L2FDSX3:3:1474:7527:22858/1	60	-
chr1	201839755	201839756	A01177:23:H2L2FDSX3:3:1312:10818:8202/1	60	-
chr1	201841860	201841861	A01177:23:H2L2FDSX3:3:1620:4408:29011/1	60	-
chr1	201857585	201857586	A01177:23:H2L2FDSX3:2:1252:17083:34053	60	+
chr1	201963522	201963523	A01177:23:H2L2FDSX3:3:1311:2239:28385/1	60	+
chr1	202386841	202386842	A01177:23:H2L2FDSX3:3:1149:32624:7012/1	60	+
chr1	202406320	202406321	A01177:23:H2L2FDSX3:3:1206:7202:30091/1	60	-
chr1	202456740	202456741	A01177:23:H2L2FDSX3:3:1135:3531:9643/1	60	-
chr1	202494360	202494361	A01177:23:H2L2FDSX3:3:1116:5421:28635/1	60	-
chr1	202499320	202499321	A01177:23:H2L2FDSX3:4:2408:2835:8563	60	-
chr1	202506170	202506171	A01177:23:H2L2FDSX3:3:2342:30825:31360/1	60	+
chr1	202518407	202518408	A01177:23:H2L2FDSX3:3:1257:3007:14215/1	60	+
chr1	202518928	202518929	A01177:23:H2L2FDSX3:3:1360:1063:25003/1	60	-
chr1	202520431	202520432	A01177:23:H2L2FDSX3:3:1174:3730:8484/1	60	+
chr1	202758810	202758811	A01177:23:H2L2FDSX3:3:1239:25644:2973/1	60	+
chr1	202768353	202768354	A01177:23:H2L2FDSX3:3:1109:17074:18255/1	60	-
chr1	202772400	202772401	A01177:23:H2L2FDSX3:1:2574:18457:14575	60	-
chr1	202774443	202774444	A01177:23:H2L2FDSX3:4:1307:30969:12978/1	60	+
chr1	202907536	202907537	A01177:23:H2L2FDSX3:4:1254:1768:16517/1	60	-
chr1	203011223	203011224	A01177:23:H2L2FDSX3:3:1356:10773:18051/1	60	-
chr1	203633210	203633211	A01177:23:H2L2FDSX3:3:1109:19605:6950/1	60	+
chr1	203658211	203658212	A01177:23:H2L2FDSX3:3:2628:28375:23860/1	60	-
chr1	203686499	203686500	A01177:23:H2L2FDSX3:1:2555:6045:26710	60	-
chr1	203778498	203778499	A01177:23:H2L2FDSX3:3:1476:25925:17895/1	60	+
chr1	203803738	203803739	A01177:23:H2L2FDSX3:2:2547:18023:21339/1	60	+
chr1	203811626	203811627	A01177:23:H2L2FDSX3:3:1169:13720:14043/1	60	-
chr1	203817561	203817562	A01177:23:H2L2FDSX3:4:2177:10908:9017	60	-
chr1	203826795	203826796	A01177:23:H2L2FDSX3:4:2138:16251:32675	60	-
chr1	203831892	203831893	A01177:23:H2L2FDSX3:3:1361:26142:20181/1	60	+
chr1	204549723	204549724	A01177:23:H2L2FDSX3:3:1132:25789:14998/1	60	-
chr1	205056298	205056299	A01177:23:H2L2FDSX3:3:1201:18819:4460/1	60	+
chr1	205097748	205097749	A01177:23:H2L2FDSX3:3:1138:24722:32878/1	60	+
chr1	205113318	205113319	A01177:23:H2L2FDSX3:3:1260:20745:24518/1	60	-
chr1	205612132	205612133	A01177:23:H2L2FDSX3:3:1509:29776:26600/1	60	+
chr1	205636741	205636742	A01177:23:H2L2FDSX3:3:2271:15890:3490/1	60	-
chr1	205715981	205715982	A01177:23:H2L2FDSX3:3:2141:27597:12148/1	60	+
chr1	205724167	205724168	A01177:23:H2L2FDSX3:2:1620:15655:1204	60	+
chr1	205725026	205725027	A01177:23:H2L2FDSX3:3:1362:14036:31469/1	60	-
chr1	205729266	205729267	A01177:23:H2L2FDSX3:3:1249:19687:16391/1	60	+
chr1	205731178	205731179	A01177:23:H2L2FDSX3:3:1475:20229:20901/1	60	+
chr1	205743105	205743106	A01177:23:H2L2FDSX3:3:1411:9462:33285/1	60	-
chr1	205744448	205744449	A01177:23:H2L2FDSX3:3:1349:4291:27524/1	60	+
chr1	206017379	206017380	A01177:23:H2L2FDSX3:3:1621:29812:4867/1	60	-
chr1	206091901	206091902	A01177:23:H2L2FDSX3:4:1450:30725:18161/1	60	-
chr1	206425465	206425466	A01177:23:H2L2FDSX3:3:2154:9001:15013/1	60	-
chr1	206592363	206592364	A01177:23:H2L2FDSX3:3:1327:11333:33144/1	60	-
chr1	206638105	206638106	A01177:23:H2L2FDSX3:3:1604:27941:34037/1	60	-
chr1	206651520	206651521	A01177:23:H2L2FDSX3:3:1337:16631:28103/1	60	+
chr1	206760372	206760373	A01177:23:H2L2FDSX3:3:1242:6108:4366/1	60	+
chr1	207338506	207338507	A01177:23:H2L2FDSX3:2:1102:9209:3724	60	-
chr1	207342538	207342539	A01177:23:H2L2FDSX3:4:1653:7789:3991	60	-
chr1	207616674	207616675	A01177:23:H2L2FDSX3:3:1309:30843:15608/1	60	-
chr1	207787903	207787904	A01177:23:H2L2FDSX3:3:1112:6840:18818/1	60	+
chr1	207874857	207874858	A01177:23:H2L2FDSX3:3:1443:2980:12289/1	60	-
chr1	208486058	208486059	A01177:23:H2L2FDSX3:4:2370:13178:28917	60	-
chr1	208631837	208631838	A01177:23:H2L2FDSX3:3:1248:4390:36620/1	60	-
chr1	211273518	211273519	A01177:23:H2L2FDSX3:3:2555:19497:14465/1	60	-
chr1	211506779	211506780	A01177:23:H2L2FDSX3:4:2602:23294:20635/1	60	-
chr1	211618515	211618516	A01177:23:H2L2FDSX3:2:1160:28637:15389	60	-
chr1	211801901	211801902	A01177:23:H2L2FDSX3:3:2667:5348:36933/1	60	+
chr1	211977760	211977761	A01177:23:H2L2FDSX3:3:2351:29270:19554/1	60	+
chr1	212000295	212000296	A01177:23:H2L2FDSX3:3:1556:30020:36949	60	-
chr1	212023123	212023124	A01177:23:H2L2FDSX3:3:1264:4390:18897/1	60	+
chr1	212053280	212053281	A01177:23:H2L2FDSX3:3:2172:8540:19413/1	60	-
chr1	212077224	212077225	A01177:23:H2L2FDSX3:1:2667:32226:30405	60	-
chr1	212080249	212080250	A01177:23:H2L2FDSX3:3:1139:18349:17863/1	60	+
chr1	212095624	212095625	A01177:23:H2L2FDSX3:3:1461:5348:3145/1	60	+
chr1	212307767	212307768	A01177:23:H2L2FDSX3:1:2441:31928:1454	60	-
chr1	212338819	212338820	A01177:23:H2L2FDSX3:3:1340:12147:18584/1	60	+
chr1	212374400	212374401	A01177:23:H2L2FDSX3:3:1631:28076:16799/1	60	-
chr1	212615932	212615933	A01177:23:H2L2FDSX3:2:2330:17607:33739	60	-
chr1	212640702	212640703	A01177:23:H2L2FDSX3:1:2614:14841:17049	60	-
chr1	212814476	212814477	A01177:23:H2L2FDSX3:3:2149:25509:21120/1	60	-
chr1	212894186	212894187	A01177:23:H2L2FDSX3:3:2234:29125:32737/1	60	-
chr1	213086935	213086936	A01177:23:H2L2FDSX3:3:1313:32280:26334/1	60	+
chr1	213232537	213232538	A01177:23:H2L2FDSX3:3:2644:13096:10113/1	60	+
chr1	213987570	213987571	A01177:23:H2L2FDSX3:1:1333:23954:36808	60	-
chr1	214311140	214311141	A01177:23:H2L2FDSX3:4:1350:1832:18881	60	+
chr1	214374419	214374420	A01177:23:H2L2FDSX3:3:1215:21649:32315/1	60	-
chr1	214389630	214389631	A01177:23:H2L2FDSX3:3:1113:16125:12383/1	60	+
chr1	214614978	214614979	A01177:23:H2L2FDSX3:2:2213:13331:33379	60	-
chr1	215621999	215622000	A01177:23:H2L2FDSX3:1:1156:13548:22200	60	+
chr1	215877744	215877745	A01177:23:H2L2FDSX3:3:1145:23809:1673/1	60	-
chr1	216035351	216035352	A01177:23:H2L2FDSX3:3:1448:23258:6292/1	60	-
chr1	216078699	216078700	A01177:23:H2L2FDSX3:3:1402:17598:33254/1	60	+
chr1	216411745	216411746	A01177:23:H2L2FDSX3:3:1131:25373:14873/1	60	+
chr1	216460690	216460691	A01177:23:H2L2FDSX3:3:1632:22236:34554/1	60	+
chr1	216510430	216510431	A01177:23:H2L2FDSX3:2:2638:11921:17879	60	-
chr1	216522390	216522391	A01177:23:H2L2FDSX3:3:1206:30020:6981/1	60	+
chr1	216584762	216584763	A01177:23:H2L2FDSX3:3:2403:15157:33129/1	60	-
chr1	216782414	216782415	A01177:23:H2L2FDSX3:3:1250:30481:34115/1	60	-
chr1	216784397	216784398	A01177:23:H2L2FDSX3:2:1501:28763:10723	60	-
chr1	216988704	216988705	A01177:23:H2L2FDSX3:3:1150:31647:25394/1	60	+
chr1	217080819	217080820	A01177:23:H2L2FDSX3:2:2532:14651:22983	60	+
chr1	219136792	219136793	A01177:23:H2L2FDSX3:3:2637:21314:5149	60	-
chr1	219178553	219178554	A01177:23:H2L2FDSX3:3:1420:26521:22247/1	60	-
chr1	219186992	219186993	A01177:23:H2L2FDSX3:1:1214:10881:36213	60	-
chr1	219213863	219213864	A01177:23:H2L2FDSX3:2:1129:1542:28213	60	-
chr1	220132339	220132340	A01177:23:H2L2FDSX3:3:1158:2790:8484/1	60	+
chr1	220235434	220235435	A01177:23:H2L2FDSX3:3:2342:28501:24925/1	60	-
chr1	220237482	220237483	A01177:23:H2L2FDSX3:3:1361:8070:33912/1	60	-
chr1	220260221	220260222	A01177:23:H2L2FDSX3:3:1104:15971:25175/1	60	-
chr1	220776306	220776307	A01177:23:H2L2FDSX3:3:1161:18783:6120/1	60	+
chr1	221184390	221184391	A01177:23:H2L2FDSX3:4:2348:6406:8985	60	-
chr1	221722428	221722429	A01177:23:H2L2FDSX3:3:1305:16929:35947/1	60	+
chr1	221769865	221769866	A01177:23:H2L2FDSX3:3:1308:13295:36354/1	60	-
chr1	222585020	222585021	A01177:23:H2L2FDSX3:3:2353:5204:1579/1	60	-
chr1	222665476	222665477	A01177:23:H2L2FDSX3:3:1115:18195:12148/1	60	+
chr1	222693973	222693974	A01177:23:H2L2FDSX3:3:1125:27010:26036/1	60	-
chr1	222703489	222703490	A01177:23:H2L2FDSX3:3:2256:23430:31704	60	+
chr1	222836345	222836346	A01177:23:H2L2FDSX3:3:2113:10999:19946/1	60	-
chr1	222879443	222879444	A01177:23:H2L2FDSX3:1:2166:24415:17409	60	-
chr1	222901038	222901039	A01177:23:H2L2FDSX3:4:1350:8793:29716/1	60	-
chr1	222910304	222910305	A01177:23:H2L2FDSX3:3:1236:6460:17221/1	60	+
chr1	222935231	222935232	A01177:23:H2L2FDSX3:1:2649:16812:31172	60	-
chr1	222942998	222942999	A01177:23:H2L2FDSX3:3:2307:14073:36605/1	60	-
chr1	223871869	223871870	A01177:23:H2L2FDSX3:3:1252:11216:8202/1	60	-
chr1	223989065	223989066	A01177:23:H2L2FDSX3:1:2444:17246:11099	60	+
chr1	224148575	224148576	A01177:23:H2L2FDSX3:3:1347:23276:22420/1	60	-
chr1	224186526	224186527	A01177:23:H2L2FDSX3:3:2537:2003:20087	60	-
chr1	224189768	224189769	A01177:23:H2L2FDSX3:3:1262:14217:34663/1	60	+
chr1	224231334	224231335	A01177:23:H2L2FDSX3:3:1257:22598:20588/1	60	+
chr1	224277398	224277399	A01177:23:H2L2FDSX3:3:1206:31919:1438/1	60	+
chr1	224283588	224283589	A01177:23:H2L2FDSX3:3:1303:28257:2018/1	60	+
chr1	224387594	224387595	A01177:23:H2L2FDSX3:3:1318:12707:2832/1	60	+
chr1	224396689	224396690	A01177:23:H2L2FDSX3:4:2231:1606:30201/1	60	+
chr1	224401059	224401060	A01177:23:H2L2FDSX3:3:1415:6424:3662/1	60	+
chr1	224402912	224402913	A01177:23:H2L2FDSX3:2:1419:17743:6198	60	+
chr1	224417899	224417900	A01177:23:H2L2FDSX3:3:2522:29062:29966/1	60	-
chr1	224452248	224452249	A01177:23:H2L2FDSX3:1:2215:4987:32957	60	-
chr1	225359411	225359412	A01177:23:H2L2FDSX3:4:2542:11062:34835	60	+
chr1	225419153	225419154	A01177:23:H2L2FDSX3:1:2667:27362:11772	60	-
chr1	225500136	225500137	A01177:23:H2L2FDSX3:3:2304:14154:4210/1	60	-
chr1	225507862	225507863	A01177:23:H2L2FDSX3:3:1672:14724:20823/1	60	+
chr1	225531281	225531282	A01177:23:H2L2FDSX3:3:1614:20356:30702/1	60	+
chr1	225535536	225535537	A01177:23:H2L2FDSX3:3:1239:14705:10175/1	60	+
chr1	225549479	225549480	A01177:23:H2L2FDSX3:3:1168:17282:17675/1	60	-
chr1	225616711	225616712	A01177:23:H2L2FDSX3:3:1275:17219:13870/1	60	+
chr1	225783046	225783047	A01177:23:H2L2FDSX3:3:2530:6858:19695/1	60	+
chr1	225794503	225794504	A01177:23:H2L2FDSX3:3:1412:11288:4507	60	-
chr1	225832892	225832893	A01177:23:H2L2FDSX3:3:2154:7970:8844/1	60	+
chr1	225984862	225984863	A01177:23:H2L2FDSX3:3:1103:19569:22013/1	60	+
chr1	226082054	226082055	A01177:23:H2L2FDSX3:1:2659:26295:23703	60	-
chr1	226156673	226156674	A01177:23:H2L2FDSX3:3:1163:7681:22717/1	60	-
chr1	226165169	226165170	A01177:23:H2L2FDSX3:4:1126:20238:6198/1	60	+
chr1	226235778	226235779	A01177:23:H2L2FDSX3:3:2454:15781:29700/1	60	+
chr1	226240594	226240595	A01177:23:H2L2FDSX3:2:2533:14886:27962	60	+
chr1	226241547	226241548	A01177:23:H2L2FDSX3:3:2204:11758:33098/1	60	-
chr1	226269444	226269445	A01177:23:H2L2FDSX3:3:1133:25211:20917/1	60	+
chr1	226272796	226272797	A01177:23:H2L2FDSX3:3:1210:26512:3975/1	60	+
chr1	226290234	226290235	A01177:23:H2L2FDSX3:3:1201:24722:11710/1	60	+
chr1	226291528	226291529	A01177:23:H2L2FDSX3:3:2370:26069:15264/1	60	+
chr1	226657734	226657735	A01177:23:H2L2FDSX3:3:1161:15420:24752/1	60	+
chr1	226668825	226668826	A01177:23:H2L2FDSX3:1:2608:16441:12023	60	-
chr1	226673945	226673946	A01177:23:H2L2FDSX3:3:1257:22417:33301/1	60	+
chr1	226731571	226731572	A01177:23:H2L2FDSX3:4:1259:14516:7560/1	60	-
chr1	226734892	226734893	A01177:23:H2L2FDSX3:3:1674:24189:12884/1	60	-
chr1	226735405	226735406	A01177:23:H2L2FDSX3:3:1168:15139:31908/1	60	-
chr1	226817041	226817042	A01177:23:H2L2FDSX3:3:1405:20455:2691/1	60	-
chr1	226910372	226910373	A01177:23:H2L2FDSX3:4:1674:4670:15906/1	60	+
chr1	227732218	227732219	A01177:23:H2L2FDSX3:2:2445:3323:17362	60	-
chr1	227732220	227732221	A01177:23:H2L2FDSX3:3:1121:9914:34914/1	60	-
chr1	227754461	227754462	A01177:23:H2L2FDSX3:3:1125:8223:18771/1	60	+
chr1	227772448	227772449	A01177:23:H2L2FDSX3:3:1111:2257:2581/1	60	+
chr1	227775690	227775691	A01177:23:H2L2FDSX3:3:2676:15835:33364/1	60	-
chr1	227775691	227775692	A01177:23:H2L2FDSX3:3:1120:15139:26897/1	60	-
chr1	228084826	228084827	A01177:23:H2L2FDSX3:2:1126:11966:16235	60	-
chr1	228085182	228085183	A01177:23:H2L2FDSX3:3:1214:21197:9079/1	60	+
chr1	228089237	228089238	A01177:23:H2L2FDSX3:3:1417:8214:17159/1	60	+
chr1	228145356	228145357	A01177:23:H2L2FDSX3:1:2576:21585:25441	60	+
chr1	228145357	228145358	A01177:23:H2L2FDSX3:2:1550:28013:1125	60	+
chr1	228181206	228181207	A01177:23:H2L2FDSX3:3:1115:26241:13213/1	60	+
chr1	228194966	228194967	A01177:23:H2L2FDSX3:3:2465:8404:20243/1	60	-
chr1	228201680	228201681	A01177:23:H2L2FDSX3:2:2316:23592:34084	60	+
chr1	228226960	228226961	A01177:23:H2L2FDSX3:3:2535:18376:33223/1	60	+
chr1	228229675	228229676	A01177:23:H2L2FDSX3:3:1376:7220:5572/1	60	+
chr1	228230158	228230159	A01177:23:H2L2FDSX3:3:1624:23014:20964/1	60	+
chr1	228231490	228231491	A01177:23:H2L2FDSX3:3:1164:11758:29340/1	60	+
chr1	228231632	228231633	A01177:23:H2L2FDSX3:1:2560:18014:33317	60	+
chr1	228232413	228232414	A01177:23:H2L2FDSX3:1:2429:1832:15937	60	-
chr1	228233609	228233610	A01177:23:H2L2FDSX3:3:1165:17815:6950/1	60	+
chr1	228235170	228235171	A01177:23:H2L2FDSX3:3:1153:14199:9956/1	60	-
chr1	228235572	228235573	A01177:23:H2L2FDSX3:4:2268:19651:27258/1	60	-
chr1	228235574	228235575	A01177:23:H2L2FDSX3:3:2163:5150:7623/1	60	-
chr1	228235620	228235621	A01177:23:H2L2FDSX3:3:2219:16785:35102/1	60	-
chr1	228245567	228245568	A01177:23:H2L2FDSX3:3:1654:16043:13714	60	-
chr1	228245894	228245895	A01177:23:H2L2FDSX3:3:1466:8232:28150/1	60	-
chr1	228246898	228246899	A01177:23:H2L2FDSX3:3:1125:10818:24236/1	60	+
chr1	228247635	228247636	A01177:23:H2L2FDSX3:3:1340:6659:17190/1	60	-
chr1	228249502	228249503	A01177:23:H2L2FDSX3:4:1406:15148:36808/1	60	-
chr1	228251440	228251441	A01177:23:H2L2FDSX3:3:1148:26928:20917/1	60	-
chr1	228252188	228252189	A01177:23:H2L2FDSX3:4:1405:1949:34679/1	60	-
chr1	228253123	228253124	A01177:23:H2L2FDSX3:3:2345:20971:29982/1	60	+
chr1	228253251	228253252	A01177:23:H2L2FDSX3:3:1533:26286:8844/1	60	-
chr1	228253864	228253865	A01177:23:H2L2FDSX3:3:1113:20808:7529/1	60	+
chr1	228254681	228254682	A01177:23:H2L2FDSX3:2:1459:22363:20525	60	-
chr1	228254985	228254986	A01177:23:H2L2FDSX3:3:1229:8829:21230/1	60	-
chr1	228255724	228255725	A01177:23:H2L2FDSX3:4:2112:15863:20447	60	-
chr1	228266445	228266446	A01177:23:H2L2FDSX3:3:1313:1190:15076/1	60	-
chr1	228266848	228266849	A01177:23:H2L2FDSX3:3:1123:8196:34131/1	60	+
chr1	228267363	228267364	A01177:23:H2L2FDSX3:4:2432:6316:16188/1	60	+
chr1	228323116	228323117	A01177:23:H2L2FDSX3:3:1646:24623:18051/1	60	+
chr1	228326461	228326462	A01177:23:H2L2FDSX3:3:1223:21676:8187/1	60	-
chr1	228326594	228326595	A01177:23:H2L2FDSX3:2:1535:10465:23062	60	-
chr1	228327418	228327419	A01177:23:H2L2FDSX3:3:1170:29586:16063/1	60	-
chr1	228327847	228327848	A01177:23:H2L2FDSX3:3:1424:16306:5901/1	60	+
chr1	228327898	228327899	A01177:23:H2L2FDSX3:4:1344:26268:17049/1	60	+
chr1	228328131	228328132	A01177:23:H2L2FDSX3:3:1249:15456:13291/1	60	+
chr1	228328479	228328480	A01177:23:H2L2FDSX3:3:1361:22679:34632/1	60	-
chr1	228328603	228328604	A01177:23:H2L2FDSX3:3:1243:27525:9048/1	60	+
chr1	228328854	228328855	A01177:23:H2L2FDSX3:1:2219:30752:20995	60	-
chr1	228329265	228329266	A01177:23:H2L2FDSX3:3:1110:8703:12148/1	60	+
chr1	228329545	228329546	A01177:23:H2L2FDSX3:3:1318:23637:31407/1	60	+
chr1	228329613	228329614	A01177:23:H2L2FDSX3:4:2208:19895:7858/1	60	-
chr1	228329811	228329812	A01177:23:H2L2FDSX3:4:1133:20392:16986	60	+
chr1	228330649	228330650	A01177:23:H2L2FDSX3:4:1242:24921:14090/1	60	+
chr1	228396481	228396482	A01177:23:H2L2FDSX3:1:2606:10809:15640	60	+
chr1	228490455	228490456	A01177:23:H2L2FDSX3:3:1272:10755:10848/1	60	-
chr1	228490667	228490668	A01177:23:H2L2FDSX3:3:1211:15799:15640/1	60	+
chr1	228490795	228490796	A01177:23:H2L2FDSX3:3:1206:10221:29246/1	60	+
chr1	228490833	228490834	A01177:23:H2L2FDSX3:2:1350:18918:9612	60	-
chr1	228490834	228490835	A01177:23:H2L2FDSX3:4:1504:15013:34569	60	-
chr1	228493018	228493019	A01177:23:H2L2FDSX3:1:2553:31304:23015	60	-
chr1	228493346	228493347	A01177:23:H2L2FDSX3:1:1401:8214:3944	60	-
chr1	228496068	228496069	A01177:23:H2L2FDSX3:3:1567:13720:10661/1	60	-
chr1	228497029	228497030	A01177:23:H2L2FDSX3:1:1442:14055:13620	60	-
chr1	228498055	228498056	A01177:23:H2L2FDSX3:4:1153:20808:28698	60	-
chr1	228499095	228499096	A01177:23:H2L2FDSX3:3:1439:24144:11365	60	-
chr1	228621021	228621022	A01177:23:H2L2FDSX3:4:1619:13756:7592/1	60	+
chr1	228651183	228651184	A01177:23:H2L2FDSX3:3:1510:14805:7028/1	60	+
chr1	228652514	228652515	A01177:23:H2L2FDSX3:3:1205:28031:16219	60	+
chr1	228654990	228654991	A01177:23:H2L2FDSX3:3:1108:17933:5400/1	60	-
chr1	228665840	228665841	A01177:23:H2L2FDSX3:1:1607:24379:20979	60	-
chr1	228686218	228686219	A01177:23:H2L2FDSX3:3:1354:32262:3818/1	60	+
chr1	228697876	228697877	A01177:23:H2L2FDSX3:3:1163:21513:6496/1	60	+
chr1	229279183	229279184	A01177:23:H2L2FDSX3:1:2261:29550:16219	60	-
chr1	229289479	229289480	A01177:23:H2L2FDSX3:3:1343:18954:32565/1	60	+
chr1	229299781	229299782	A01177:23:H2L2FDSX3:3:1243:12807:20134/1	60	+
chr1	229301920	229301921	A01177:23:H2L2FDSX3:3:2102:32461:2002/1	60	+
chr1	229302046	229302047	A01177:23:H2L2FDSX3:2:1159:1714:3677	60	-
chr1	229303002	229303003	A01177:23:H2L2FDSX3:3:1118:10294:9674/1	60	-
chr1	229304685	229304686	A01177:23:H2L2FDSX3:3:2521:26124:29481/1	60	-
chr1	229305163	229305164	A01177:23:H2L2FDSX3:3:1345:13702:22874/1	60	-
chr1	229305402	229305403	A01177:23:H2L2FDSX3:3:2548:12201:31078/1	60	+
chr1	229305920	229305921	A01177:23:H2L2FDSX3:3:2333:7491:33505/1	60	-
chr1	229306279	229306280	A01177:23:H2L2FDSX3:2:1372:4580:29183	60	+
chr1	229306455	229306456	A01177:23:H2L2FDSX3:3:1401:32298:19633/1	60	-
chr1	229317811	229317812	A01177:23:H2L2FDSX3:1:2601:2989:1219	60	+
chr1	229320933	229320934	A01177:23:H2L2FDSX3:3:2146:10330:35383/1	60	+
chr1	229324583	229324584	A01177:23:H2L2FDSX3:3:1174:12617:10848/1	60	-
chr1	229338409	229338410	A01177:23:H2L2FDSX3:4:1120:20401:23077/1	60	-
chr1	229445074	229445075	A01177:23:H2L2FDSX3:3:1356:20383:18505/1	60	+
chr1	229451660	229451661	A01177:23:H2L2FDSX3:3:1346:17698:14011/1	60	-
chr1	229456673	229456674	A01177:23:H2L2FDSX3:3:1130:11062:22686/1	60	-
chr1	229461008	229461009	A01177:23:H2L2FDSX3:3:1120:27082:24627/1	60	+
chr1	229463213	229463214	A01177:23:H2L2FDSX3:3:1312:25672:4492/1	60	+
chr1	229466245	229466246	A01177:23:H2L2FDSX3:1:2634:17201:30718	60	-
chr1	229467233	229467234	A01177:23:H2L2FDSX3:3:2615:22688:11694/1	60	-
chr1	229467850	229467851	A01177:23:H2L2FDSX3:3:1354:16857:18192/1	60	-
chr1	229469114	229469115	A01177:23:H2L2FDSX3:3:1134:13042:5447/1	60	-
chr1	229476859	229476860	A01177:23:H2L2FDSX3:4:1567:26973:4648/1	60	+
chr1	229480925	229480926	A01177:23:H2L2FDSX3:2:2166:15899:3317	60	+
chr1	229484723	229484724	A01177:23:H2L2FDSX3:1:2408:9462:6637	60	+
chr1	229485255	229485256	A01177:23:H2L2FDSX3:1:2610:11098:12790	60	+
chr1	229485256	229485257	A01177:23:H2L2FDSX3:3:1213:31213:10019	60	+
chr1	229486449	229486450	A01177:23:H2L2FDSX3:2:1106:22146:36871	60	+
chr1	229487521	229487522	A01177:23:H2L2FDSX3:1:2308:1108:21762	60	+
chr1	229488090	229488091	A01177:23:H2L2FDSX3:3:1125:8585:33833/1	60	+
chr1	229488243	229488244	A01177:23:H2L2FDSX3:3:1128:4978:5071/1	60	+
chr1	229499231	229499232	A01177:23:H2L2FDSX3:3:1273:13847:33552/1	60	+
chr1	229499309	229499310	A01177:23:H2L2FDSX3:3:1205:18611:34068/1	60	+
chr1	229502843	229502844	A01177:23:H2L2FDSX3:3:1661:8648:19539/1	60	-
chr1	229518198	229518199	A01177:23:H2L2FDSX3:2:2215:32425:13182	60	+
chr1	229518728	229518729	A01177:23:H2L2FDSX3:3:2214:29550:1783/1	60	-
chr1	229522243	229522244	A01177:23:H2L2FDSX3:3:1330:12780:11193/1	60	-
chr1	229523399	229523400	A01177:23:H2L2FDSX3:1:1156:3839:29371	60	-
chr1	229533911	229533912	A01177:23:H2L2FDSX3:2:2117:29297:36667	60	-
chr1	229536645	229536646	A01177:23:H2L2FDSX3:3:1260:32642:17566/1	60	-
chr1	229540001	229540002	A01177:23:H2L2FDSX3:3:1140:4860:5995/1	60	+
chr1	229542244	229542245	A01177:23:H2L2FDSX3:2:2575:26051:6872	60	-
chr1	229547387	229547388	A01177:23:H2L2FDSX3:1:2153:18358:24361	60	+
chr1	229548252	229548253	A01177:23:H2L2FDSX3:3:1401:21612:7106/1	60	-
chr1	229551372	229551373	A01177:23:H2L2FDSX3:3:2644:14380:23359	60	-
chr1	229593007	229593008	A01177:23:H2L2FDSX3:3:2162:8775:32221/1	60	+
chr1	229606388	229606389	A01177:23:H2L2FDSX3:4:1119:11758:13056/1	60	+
chr1	229610967	229610968	A01177:23:H2L2FDSX3:3:1614:22073:35869	60	-
chr1	229628063	229628064	A01177:23:H2L2FDSX3:2:2178:29315:19789	60	-
chr1	229629400	229629401	A01177:23:H2L2FDSX3:3:2323:19813:35712/1	60	+
chr1	229631981	229631982	A01177:23:H2L2FDSX3:3:1130:26919:14043/1	60	+
chr1	229656244	229656245	A01177:23:H2L2FDSX3:3:1111:7111:2096/1	60	-
chr1	230075147	230075148	A01177:23:H2L2FDSX3:1:2604:18891:28103	60	+
chr1	230076726	230076727	A01177:23:H2L2FDSX3:1:2566:10691:30029	60	+
chr1	230140772	230140773	A01177:23:H2L2FDSX3:1:2630:10393:20212	60	-
chr1	230194453	230194454	A01177:23:H2L2FDSX3:3:1314:23601:26146/1	60	+
chr1	230206819	230206820	A01177:23:H2L2FDSX3:3:1326:10339:28072/1	60	+
chr1	230220252	230220253	A01177:23:H2L2FDSX3:3:1552:11044:24596/1	60	-
chr1	230226780	230226781	A01177:23:H2L2FDSX3:4:2409:3947:6198/1	60	-
chr1	230227308	230227309	A01177:23:H2L2FDSX3:3:1601:1787:5462/1	60	-
chr1	230231604	230231605	A01177:23:H2L2FDSX3:1:1153:15393:5791	60	+
chr1	230260308	230260309	A01177:23:H2L2FDSX3:3:1434:23574:28385/1	60	+
chr1	230678025	230678026	A01177:23:H2L2FDSX3:3:1208:24234:36699/1	60	+
chr1	230687904	230687905	A01177:23:H2L2FDSX3:3:1134:19407:19507/1	60	-
chr1	230787915	230787916	A01177:23:H2L2FDSX3:2:1257:17833:28150	60	-
chr1	230946067	230946068	A01177:23:H2L2FDSX3:1:1456:11957:2440	60	-
chr1	230986398	230986399	A01177:23:H2L2FDSX3:3:1412:7681:14606/1	60	-
chr1	231033171	231033172	A01177:23:H2L2FDSX3:3:1238:14299:31454	60	-
chr1	231237963	231237964	A01177:23:H2L2FDSX3:1:1277:10682:26631	60	-
chr1	231263833	231263834	A01177:23:H2L2FDSX3:3:1164:25192:5228/1	60	-
chr1	231366291	231366292	A01177:23:H2L2FDSX3:4:1437:26033:16329/1	60	-
chr1	231372567	231372568	A01177:23:H2L2FDSX3:3:1508:1506:31970/1	60	+
chr1	231544553	231544554	A01177:23:H2L2FDSX3:4:1575:30716:33520/1	60	-
chr1	231565809	231565810	A01177:23:H2L2FDSX3:4:1342:1705:2347	60	+
chr1	231639497	231639498	A01177:23:H2L2FDSX3:3:1243:27914:34397/1	60	-
chr1	231672746	231672747	A01177:23:H2L2FDSX3:3:2348:27751:22717/1	60	+
chr1	231728825	231728826	A01177:23:H2L2FDSX3:3:1230:25048:26960/1	60	-
chr1	231736762	231736763	A01177:23:H2L2FDSX3:3:1244:21296:19648/1	60	+
chr1	231906166	231906167	A01177:23:H2L2FDSX3:3:1133:32380:31266/1	60	-
chr1	232470453	232470454	A01177:23:H2L2FDSX3:2:1152:7690:20228	60	+
chr1	232474716	232474717	A01177:23:H2L2FDSX3:4:1103:18846:14184/1	60	+
chr1	232480546	232480547	A01177:23:H2L2FDSX3:3:2164:9679:19633/1	60	+
chr1	232490157	232490158	A01177:23:H2L2FDSX3:3:1139:26775:10567/1	60	+
chr1	232551681	232551682	A01177:23:H2L2FDSX3:3:1124:16957:30639/1	60	+
chr1	232960652	232960653	A01177:23:H2L2FDSX3:1:2675:20907:12399	60	-
chr1	233163466	233163467	A01177:23:H2L2FDSX3:3:1208:21649:30874/1	60	-
chr1	233168103	233168104	A01177:23:H2L2FDSX3:3:1213:16369:12117/1	60	-
chr1	233231339	233231340	A01177:23:H2L2FDSX3:4:2314:11731:5118/1	60	+
chr1	233733868	233733869	A01177:23:H2L2FDSX3:1:2678:12228:30655	60	+
chr1	234411293	234411294	A01177:23:H2L2FDSX3:3:1566:6931:29246/1	60	+
chr1	234446836	234446837	A01177:23:H2L2FDSX3:3:1309:14660:7874/1	60	-
chr1	234505522	234505523	A01177:23:H2L2FDSX3:3:1106:6253:23813/1	60	-
chr1	234605238	234605239	A01177:23:H2L2FDSX3:2:1173:4200:8672	60	+
chr1	235115932	235115933	A01177:23:H2L2FDSX3:2:2626:32208:35665	60	-
chr1	235121810	235121811	A01177:23:H2L2FDSX3:3:2405:26630:32518/1	60	+
chr1	235122333	235122334	A01177:23:H2L2FDSX3:3:1143:7337:29888/1	60	-
chr1	235179335	235179336	A01177:23:H2L2FDSX3:3:1138:21929:19398/1	60	-
chr1	235236688	235236689	A01177:23:H2L2FDSX3:2:2418:15619:15953	60	+
chr1	235238554	235238555	A01177:23:H2L2FDSX3:2:1425:9091:4335	60	-
chr1	235252226	235252227	A01177:23:H2L2FDSX3:3:1132:9950:12618/1	60	-
chr1	235266410	235266411	A01177:23:H2L2FDSX3:3:1214:1515:24815/1	60	+
chr1	235290645	235290646	A01177:23:H2L2FDSX3:3:1335:27751:6746/1	60	+
chr1	235293988	235293989	A01177:23:H2L2FDSX3:3:1209:27697:11882/1	60	-
chr1	235473612	235473613	A01177:23:H2L2FDSX3:3:1139:32307:26318/1	60	-
chr1	235493243	235493244	A01177:23:H2L2FDSX3:3:1133:17680:32174/1	60	-
chr1	235665930	235665931	A01177:23:H2L2FDSX3:3:1273:31006:6370/1	60	+
chr1	235710533	235710534	A01177:23:H2L2FDSX3:3:1116:30553:13542/1	60	-
chr1	235742846	235742847	A01177:23:H2L2FDSX3:3:1123:7238:29747/1	60	-
chr1	236199131	236199132	A01177:23:H2L2FDSX3:3:1648:4056:13495/1	60	+
chr1	236217590	236217591	A01177:23:H2L2FDSX3:2:1678:26648:36151	60	+
chr1	236220494	236220495	A01177:23:H2L2FDSX3:3:2543:20880:17425/1	60	-
chr1	236481485	236481486	A01177:23:H2L2FDSX3:2:1169:11930:1767	60	+
chr1	237195433	237195434	A01177:23:H2L2FDSX3:2:1647:3034:5682	60	+
chr1	237229325	237229326	A01177:23:H2L2FDSX3:3:1156:25970:2253/1	60	+
chr1	237431751	237431752	A01177:23:H2L2FDSX3:1:1678:16251:18270	60	-
chr1	237453020	237453021	A01177:23:H2L2FDSX3:3:2172:2555:32972/1	60	+
chr1	237661309	237661310	A01177:23:H2L2FDSX3:3:1201:16731:16939/1	60	+
chr1	237758755	237758756	A01177:23:H2L2FDSX3:3:1601:15338:18317/1	60	-
chr1	237774566	237774567	A01177:23:H2L2FDSX3:3:1144:10149:26960/1	60	-
chr1	238962133	238962134	A01177:23:H2L2FDSX3:3:2377:11053:11146/1	60	+
chr1	238962137	238962138	A01177:23:H2L2FDSX3:4:1449:24858:36495/1	60	+
chr1	239401683	239401684	A01177:23:H2L2FDSX3:3:2573:1850:14090/1	60	-
chr1	239599535	239599536	A01177:23:H2L2FDSX3:1:2568:23601:4131	60	+
chr1	239658797	239658798	A01177:23:H2L2FDSX3:3:1211:13413:34929/1	60	+
chr1	239716103	239716104	A01177:23:H2L2FDSX3:1:2505:2302:33912	60	-
chr1	239716786	239716787	A01177:23:H2L2FDSX3:3:1161:28872:25880/1	60	-
chr1	239724692	239724693	A01177:23:H2L2FDSX3:3:2448:14552:11506/1	60	-
chr1	239855428	239855429	A01177:23:H2L2FDSX3:3:2242:9923:14418/1	60	-
chr1	241491986	241491987	A01177:23:H2L2FDSX3:1:1441:15519:4413	60	+
chr1	244140849	244140850	A01177:23:H2L2FDSX3:2:2153:8703:7545	60	+
chr1	244795896	244795897	A01177:23:H2L2FDSX3:4:1135:13774:9377/1	60	+
chr1	244853676	244853677	A01177:23:H2L2FDSX3:3:2455:5358:5635/1	60	+
chr1	245011317	245011318	A01177:23:H2L2FDSX3:4:1604:17056:35665/1	60	-
chr1	245830102	245830103	A01177:23:H2L2FDSX3:4:1250:19271:9032/1	60	+
chr1	245903038	245903039	A01177:23:H2L2FDSX3:3:1403:12174:31845/1	60	+
chr1	246192370	246192371	A01177:23:H2L2FDSX3:3:1241:12102:24361/1	60	-
chr1	246285430	246285431	A01177:23:H2L2FDSX3:3:1339:24316:19053/1	60	-
chr1	246316158	246316159	A01177:23:H2L2FDSX3:3:1175:13458:23359/1	60	-
chr1	246337174	246337175	A01177:23:H2L2FDSX3:4:1454:9525:10191/1	60	+
chr1	246340820	246340821	A01177:23:H2L2FDSX3:3:1462:24822:28604/1	60	+
chr1	246538849	246538850	A01177:23:H2L2FDSX3:3:2518:26937:17738/1	60	-
chr1	246667805	246667806	A01177:23:H2L2FDSX3:3:2522:31394:11490/1	60	-
chr1	246865200	246865201	A01177:23:H2L2FDSX3:2:1340:28601:34460	60	-
chr1	247162063	247162064	A01177:23:H2L2FDSX3:3:2316:6352:9831	60	-
chr1	247167457	247167458	A01177:23:H2L2FDSX3:3:1426:20211:24001/1	60	+
chr1	247190431	247190432	A01177:23:H2L2FDSX3:2:2453:12635:12915	60	-
chr1	247193020	247193021	A01177:23:H2L2FDSX3:4:1456:25328:2644	60	-
chr1	248763305	248763306	A01177:23:H2L2FDSX3:4:2633:1551:4742/1	60	-
chr10	58087	58088	A01177:23:H2L2FDSX3:1:2646:25455:10347	60	-
chr10	210720	210721	A01177:23:H2L2FDSX3:3:1343:8648:6417/1	60	-
chr10	216028	216029	A01177:23:H2L2FDSX3:3:1511:1696:16517/1	60	-
chr10	865813	865814	A01177:23:H2L2FDSX3:3:1138:24071:26146/1	60	+
chr10	1078836	1078837	A01177:23:H2L2FDSX3:3:1442:14760:19695/1	60	-
chr10	2288986	2288987	A01177:23:H2L2FDSX3:3:1152:31476:23657/1	60	-
chr10	2881695	2881696	A01177:23:H2L2FDSX3:4:1245:12255:17550/1	60	+
chr10	3026728	3026729	A01177:23:H2L2FDSX3:3:1544:27597:23390/1	60	+
chr10	3512981	3512982	A01177:23:H2L2FDSX3:4:2663:12138:35227	60	-
chr10	5292107	5292108	A01177:23:H2L2FDSX3:1:2564:2492:1830	60	-
chr10	5454159	5454160	A01177:23:H2L2FDSX3:3:1243:3884:22623/1	60	+
chr10	5695487	5695488	A01177:23:H2L2FDSX3:3:2544:14036:13964/1	60	-
chr10	5700648	5700649	A01177:23:H2L2FDSX3:3:1431:1588:26976/1	60	-
chr10	5712486	5712487	A01177:23:H2L2FDSX3:3:1340:24198:35947/1	60	+
chr10	5893748	5893749	A01177:23:H2L2FDSX3:2:2671:4300:20275	60	-
chr10	6104998	6104999	A01177:23:H2L2FDSX3:3:1138:13051:19179/1	60	+
chr10	6194167	6194168	A01177:23:H2L2FDSX3:3:2312:5900:19413/1	60	-
chr10	6504410	6504411	A01177:23:H2L2FDSX3:3:1160:17327:11929/1	60	+
chr10	6510172	6510173	A01177:23:H2L2FDSX3:4:2216:25997:16297/1	60	+
chr10	6538843	6538844	A01177:23:H2L2FDSX3:3:1267:30725:30624/1	60	+
chr10	6597118	6597119	A01177:23:H2L2FDSX3:3:2415:4146:22889/1	60	+
chr10	6833218	6833219	A01177:23:H2L2FDSX3:2:2163:32172:15906	60	+
chr10	7383232	7383233	A01177:23:H2L2FDSX3:3:1118:10755:2613/1	60	-
chr10	7765065	7765066	A01177:23:H2L2FDSX3:2:2144:27579:7420	60	-
chr10	7783071	7783072	A01177:23:H2L2FDSX3:4:1510:23637:29465	60	+
chr10	7921678	7921679	A01177:23:H2L2FDSX3:4:1337:22797:12352/1	60	-
chr10	7987485	7987486	A01177:23:H2L2FDSX3:3:1229:28330:19492/1	60	+
chr10	8204536	8204537	A01177:23:H2L2FDSX3:3:1123:15763:20306/1	60	-
chr10	8277551	8277552	A01177:23:H2L2FDSX3:3:1628:11532:31328/1	60	-
chr10	8602190	8602191	A01177:23:H2L2FDSX3:2:1119:9146:31109	60	-
chr10	8701008	8701009	A01177:23:H2L2FDSX3:3:1330:15374:19664/1	60	+
chr10	8941627	8941628	A01177:23:H2L2FDSX3:4:2208:19931:5353	60	-
chr10	9017120	9017121	A01177:23:H2L2FDSX3:3:1452:3450:11663/1	60	+
chr10	9025127	9025128	A01177:23:H2L2FDSX3:3:1268:18864:2378/1	60	+
chr10	9398684	9398685	A01177:23:H2L2FDSX3:3:1129:15528:33051	60	-
chr10	9447896	9447897	A01177:23:H2L2FDSX3:2:2237:29044:17409	60	+
chr10	11116207	11116208	A01177:23:H2L2FDSX3:1:2330:23891:16908	60	-
chr10	11130371	11130372	A01177:23:H2L2FDSX3:1:2622:21992:11710	60	+
chr10	11233085	11233086	A01177:23:H2L2FDSX3:3:1505:15411:17566/1	60	-
chr10	11308054	11308055	A01177:23:H2L2FDSX3:3:1117:24957:34100/1	60	+
chr10	11403884	11403885	A01177:23:H2L2FDSX3:3:1529:11568:1986	60	+
chr10	12027803	12027804	A01177:23:H2L2FDSX3:1:1128:2953:36793	60	-
chr10	12101424	12101425	A01177:23:H2L2FDSX3:4:1202:1280:4617/1	60	+
chr10	13411964	13411965	A01177:23:H2L2FDSX3:4:2458:1045:15389/1	60	+
chr10	13434526	13434527	A01177:23:H2L2FDSX3:4:1612:17038:15937	60	-
chr10	14872270	14872271	A01177:23:H2L2FDSX3:1:1205:21685:25207	60	-
chr10	14933187	14933188	A01177:23:H2L2FDSX3:3:1466:5457:16235/1	60	-
chr10	15805878	15805879	A01177:23:H2L2FDSX3:3:1623:31512:22498/1	60	-
chr10	16396337	16396338	A01177:23:H2L2FDSX3:3:2515:2745:15608/1	60	-
chr10	16484445	16484446	A01177:23:H2L2FDSX3:3:1269:11577:29778/1	60	+
chr10	16931177	16931178	A01177:23:H2L2FDSX3:1:2677:30327:13088	60	-
chr10	17181374	17181375	A01177:23:H2L2FDSX3:1:2555:30698:11694	60	+
chr10	17186290	17186291	A01177:23:H2L2FDSX3:3:2112:28763:15859/1	60	-
chr10	17697336	17697337	A01177:23:H2L2FDSX3:3:1220:1054:4476/1	60	-
chr10	18610817	18610818	A01177:23:H2L2FDSX3:3:1124:20754:24126/1	60	+
chr10	19980164	19980165	A01177:23:H2L2FDSX3:3:2568:4698:9627/1	60	-
chr10	20586844	20586845	A01177:23:H2L2FDSX3:2:2639:24334:12258	60	-
chr10	21156554	21156555	A01177:23:H2L2FDSX3:2:1224:7039:14622	60	-
chr10	21578549	21578550	A01177:23:H2L2FDSX3:4:2321:31810:30655	60	+
chr10	21602665	21602666	A01177:23:H2L2FDSX3:3:1118:26612:13103/1	60	+
chr10	21663885	21663886	A01177:23:H2L2FDSX3:1:2624:20012:15139	60	-
chr10	21670108	21670109	A01177:23:H2L2FDSX3:3:1222:23411:11099/1	60	-
chr10	21710167	21710168	A01177:23:H2L2FDSX3:2:1128:10004:8422	60	+
chr10	21774514	21774515	A01177:23:H2L2FDSX3:3:1557:6198:5556/1	60	-
chr10	21904861	21904862	A01177:23:H2L2FDSX3:3:1428:10257:35509/1	60	-
chr10	22697065	22697066	A01177:23:H2L2FDSX3:3:1418:10239:10050/1	60	+
chr10	22710926	22710927	A01177:23:H2L2FDSX3:2:1309:16378:1611	60	-
chr10	23201625	23201626	A01177:23:H2L2FDSX3:4:1256:8404:27164	60	-
chr10	23442628	23442629	A01177:23:H2L2FDSX3:3:1475:26313:31970/1	60	+
chr10	23685321	23685322	A01177:23:H2L2FDSX3:2:1162:31123:23641	60	+
chr10	23941992	23941993	A01177:23:H2L2FDSX3:3:1220:18557:34757/1	60	+
chr10	24520138	24520139	A01177:23:H2L2FDSX3:2:1228:1334:3239	60	-
chr10	24594885	24594886	A01177:23:H2L2FDSX3:3:1604:23809:28761	60	-
chr10	24600574	24600575	A01177:23:H2L2FDSX3:1:1440:11189:13385	60	-
chr10	24633090	24633091	A01177:23:H2L2FDSX3:3:2670:24279:32236/1	60	-
chr10	24638999	24639000	A01177:23:H2L2FDSX3:3:1248:7247:22717/1	60	-
chr10	24667242	24667243	A01177:23:H2L2FDSX3:3:1410:18502:15969/1	60	+
chr10	24932343	24932344	A01177:23:H2L2FDSX3:3:2670:21820:32362/1	60	-
chr10	26756111	26756112	A01177:23:H2L2FDSX3:3:1663:5746:28354/1	60	-
chr10	26771069	26771070	A01177:23:H2L2FDSX3:3:1325:7193:4429/1	60	+
chr10	26777578	26777579	A01177:23:H2L2FDSX3:3:1112:9616:25285/1	60	-
chr10	26784686	26784687	A01177:23:H2L2FDSX3:3:2128:19849:21903/1	60	-
chr10	27037807	27037808	A01177:23:H2L2FDSX3:3:2371:19714:23641/1	60	+
chr10	27079088	27079089	A01177:23:H2L2FDSX3:3:2277:25409:4570/1	60	+
chr10	27123014	27123015	A01177:23:H2L2FDSX3:3:2550:5330:10692/1	60	+
chr10	27139088	27139089	A01177:23:H2L2FDSX3:2:2468:15402:28510	60	-
chr10	27145297	27145298	A01177:23:H2L2FDSX3:1:1177:28049:15781	60	-
chr10	27279574	27279575	A01177:23:H2L2FDSX3:2:1415:18765:6590	60	+
chr10	27531479	27531480	A01177:23:H2L2FDSX3:3:1205:17183:9079/1	60	+
chr10	28580413	28580414	A01177:23:H2L2FDSX3:4:1163:18222:28886/1	60	-
chr10	28596581	28596582	A01177:23:H2L2FDSX3:3:2225:10556:22498/1	60	+
chr10	28601129	28601130	A01177:23:H2L2FDSX3:1:2551:8784:35336	60	-
chr10	28905023	28905024	A01177:23:H2L2FDSX3:1:1558:9082:16908	60	+
chr10	28955547	28955548	A01177:23:H2L2FDSX3:3:2219:29369:18255/1	60	-
chr10	29019107	29019108	A01177:23:H2L2FDSX3:2:2406:31801:28228	60	+
chr10	30125346	30125347	A01177:23:H2L2FDSX3:3:1116:22453:30514/1	60	+
chr10	30761562	30761563	A01177:23:H2L2FDSX3:3:1231:18249:28933/1	60	-
chr10	30891277	30891278	A01177:23:H2L2FDSX3:4:1547:25165:35618/1	60	+
chr10	30960571	30960572	A01177:23:H2L2FDSX3:1:1337:26187:3599	60	-
chr10	31232213	31232214	A01177:23:H2L2FDSX3:3:1258:20518:18646/1	60	+
chr10	31237537	31237538	A01177:23:H2L2FDSX3:3:1109:10881:22060/1	60	+
chr10	31332844	31332845	A01177:23:H2L2FDSX3:3:2264:10257:36542/1	60	-
[truncated: 16,272 more rows]
