# Supplementary material for: HIV-1 capsid stability enables inositol phosphate-independent infection of target cells and promotes integration into genes
Source: PLoS Pathog. 2023 Jun 2;19(6):e1011423. doi: 10.1371/journal.ppat.1011423 (PMC10266667; doi:10.1371/journal.ppat.1011423)
Supplement: S4 Data — (TAR.GZ) [file ppat.1011423.s015.tar.gz]

Archive with 32 entries (19 files):
- IPMK_KO
- IPMK_KO/CA_P38A
- IPMK_KO/CA_P38A-T200I
- IPMK_KO/CA_P38A-T200I/Unique_hg38_integration_sites
- IPMK_KO/CA_P38A-T200I/Unique_hg38_integration_sites/9055-GS-0001.bed
- IPMK_KO/CA_P38A-T200I/Unique_hg38_integration_sites/9055-GS-0002.bed
- IPMK_KO/CA_P38A-T200I/Unique_hg38_integration_sites/9055-GS-0003.bed
- IPMK_KO/CA_P38A/Unique_hg38_integration_sites
- IPMK_KO/CA_P38A/Unique_hg38_integration_sites/9035-GS-14.bed
- IPMK_KO/CA_P38A/Unique_hg38_integration_sites/9035-GS-15.bed
- IPMK_KO/CA_P38A/Unique_hg38_integration_sites/9035-GS-16.bed
- IPMK_KO/CA_Q219A
- IPMK_KO/CA_Q219A/Unique_hg38_integration_sites
- IPMK_KO/CA_Q219A/Unique_hg38_integration_sites/7845-GS-14.bed
- IPMK_KO/CA_Q219A/Unique_hg38_integration_sites/7845-GS-4.bed
- IPMK_KO/CA_Q219A/Unique_hg38_integration_sites/7845-GS-9.bed
- IPMK_KO/CA_T200I
- IPMK_KO/CA_T200I-Q219A
- IPMK_KO/CA_T200I-Q219A/Unique_hg38_integration_sites
- IPMK_KO/CA_T200I-Q219A/Unique_hg38_integration_sites/9035-GS-12.bed
- IPMK_KO/CA_T200I-Q219A/Unique_hg38_integration_sites/9035-GS-13.bed
- IPMK_KO/CA_T200I-Q219A/Unique_hg38_integration_sites/9035-GS-17.bed
- IPMK_KO/CA_T200I/Unique_hg38_integration_sites
- IPMK_KO/CA_T200I/Unique_hg38_integration_sites/9035-GS-10.bed
- IPMK_KO/CA_T200I/Unique_hg38_integration_sites/9035-GS-11.bed
- IPMK_KO/CA_T200I/Unique_hg38_integration_sites/9055-GS-0004.bed
- IPMK_KO/CA_WT
- IPMK_KO/CA_WT/Unique_hg38_integration_sites
- IPMK_KO/CA_WT/Unique_hg38_integration_sites/6884-GS-6.bed
- IPMK_KO/CA_WT/Unique_hg38_integration_sites/7076-GS-8.bed
- IPMK_KO/CA_WT/Unique_hg38_integration_sites/7399-GS-13.bed
- IPMK_KO/CA_WT/Unique_hg38_integration_sites/7399-GS-16.bed
