# Supplementary material for: HIV-1 capsid stability enables inositol phosphate-independent infection of target cells and promotes integration into genes
Source: PLoS Pathog. 2023 Jun 2;19(6):e1011423. doi: 10.1371/journal.ppat.1011423 (PMC10266667; doi:10.1371/journal.ppat.1011423)
Supplement: S4 Data — (TAR.GZ) [file ppat.1011423.s015.tar.gz › IPMK_KO/CA_P38A-T200I/Unique_hg38_integration_sites/9055-GS-0001.bed]

chr1	785286	785287	A00252:305:HG52NDSX5:3:2219:28700:30123	60	-
chr1	812692	812693	A00252:305:HG52NDSX5:3:1114:30174:34710/1	60	+
chr1	812693	812694	A00252:305:HG52NDSX5:4:2669:24135:1266/1	60	+
chr1	813101	813102	A00252:305:HG52NDSX5:2:1256:19479:8985	60	-
chr1	818248	818249	A00252:305:HG52NDSX5:4:2560:29008:22983/1	60	-
chr1	840156	840157	A00252:305:HG52NDSX5:1:2510:29044:14810	60	+
chr1	907796	907797	A00252:305:HG52NDSX5:1:1671:25843:16626	60	+
chr1	945918	945919	A00252:305:HG52NDSX5:1:1360:29668:17362	60	+
chr1	1100930	1100931	A00252:305:HG52NDSX5:3:1126:20256:9111/1	60	+
chr1	1101444	1101445	A00252:305:HG52NDSX5:3:1434:17065:6778/1	60	+
chr1	1110451	1110452	A00252:305:HG52NDSX5:3:1269:28691:36933/1	60	-
chr1	1253796	1253797	A00252:305:HG52NDSX5:3:1238:17689:14497/1	60	+
chr1	1263068	1263069	A00252:305:HG52NDSX5:3:2238:1669:21042/1	60	+
chr1	1297156	1297157	A00252:305:HG52NDSX5:4:2347:8730:26475	60	-
chr1	1310310	1310311	A00252:305:HG52NDSX5:3:1119:29342:25942/1	60	+
chr1	1316856	1316857	A00252:305:HG52NDSX5:3:1470:13684:6903/1	60	-
chr1	1318708	1318709	A00252:305:HG52NDSX5:1:1448:30617:35790	60	-
chr1	1392005	1392006	A00252:305:HG52NDSX5:1:2117:16848:10974	60	+
chr1	1395701	1395702	A00252:305:HG52NDSX5:1:2517:16188:26647	60	+
chr1	1402900	1402901	A00252:305:HG52NDSX5:4:1154:26856:31344/1	60	-
chr1	1402990	1402991	A00252:305:HG52NDSX5:3:1463:30101:14763/1	60	-
chr1	1483578	1483579	A00252:305:HG52NDSX5:3:1255:4182:36699/1	60	+
chr1	1488176	1488177	A00252:305:HG52NDSX5:3:2352:4029:12884	60	+
chr1	1494093	1494094	A00252:305:HG52NDSX5:1:1107:14308:7169	60	+
chr1	1514891	1514892	A00252:305:HG52NDSX5:3:1230:5412:32565/1	60	+
chr1	1561124	1561125	A00252:305:HG52NDSX5:3:1177:25391:31344/1	60	-
chr1	1564108	1564109	A00252:305:HG52NDSX5:3:1207:21558:23171/1	60	+
chr1	1568074	1568075	A00252:305:HG52NDSX5:3:1354:30264:4961/1	60	-
chr1	1617545	1617546	A00252:305:HG52NDSX5:1:2451:18087:33818	60	-
chr1	1656035	1656036	A00252:305:HG52NDSX5:2:2252:31873:2581	60	-
chr1	1672561	1672562	A00252:305:HG52NDSX5:3:1119:25437:12790/1	60	+
chr1	1839784	1839785	A00252:305:HG52NDSX5:3:1306:16893:10019/1	60	+
chr1	1886074	1886075	A00252:305:HG52NDSX5:1:1576:18448:7858	60	-
chr1	1886075	1886076	A00252:305:HG52NDSX5:1:2240:14552:12947	60	-
chr1	5925080	5925081	A00252:305:HG52NDSX5:3:1278:15320:21449/1	60	+
chr1	8410541	8410542	A00252:305:HG52NDSX5:3:1357:29423:22075/1	60	-
chr1	8535494	8535495	A00252:305:HG52NDSX5:4:1635:16107:24627	60	-
chr1	8539938	8539939	A00252:305:HG52NDSX5:3:1132:14064:9784/1	60	+
chr1	8564314	8564315	A00252:305:HG52NDSX5:1:2440:24939:27054	60	-
chr1	8642133	8642134	A00252:305:HG52NDSX5:3:1309:20998:26710/1	60	-
chr1	8648935	8648936	A00252:305:HG52NDSX5:1:2363:21187:34835	60	+
chr1	8661422	8661423	A00252:305:HG52NDSX5:3:1356:10981:3693/1	60	-
chr1	8691419	8691420	A00252:305:HG52NDSX5:4:2276:7473:26428	60	+
chr1	8691652	8691653	A00252:305:HG52NDSX5:1:1230:14904:13213	60	-
chr1	9513619	9513620	A00252:305:HG52NDSX5:1:2132:10077:8265	60	-
chr1	9742118	9742119	A00252:305:HG52NDSX5:1:2445:6343:29888	60	+
chr1	9799454	9799455	A00252:305:HG52NDSX5:4:1261:27335:34084	60	-
chr1	10038737	10038738	A00252:305:HG52NDSX5:3:1612:28809:27367/1	60	-
chr1	10207154	10207155	A00252:305:HG52NDSX5:1:1363:19714:23829	60	+
chr1	10270902	10270903	A00252:305:HG52NDSX5:4:1620:28989:28839/1	60	+
chr1	10272107	10272108	A00252:305:HG52NDSX5:3:2468:28528:11130/1	60	+
chr1	10309089	10309090	A00252:305:HG52NDSX5:4:2242:6189:35289	60	-
chr1	10344725	10344726	A00252:305:HG52NDSX5:3:2573:15655:21151/1	60	-
chr1	10565683	10565684	A00252:305:HG52NDSX5:4:1106:6280:4100/1	60	-
chr1	11222668	11222669	A00252:305:HG52NDSX5:3:1312:6659:33786/1	60	-
chr1	11639835	11639836	A00252:305:HG52NDSX5:4:2437:31783:27696/1	60	-
chr1	12278544	12278545	A00252:305:HG52NDSX5:3:1125:30083:13135/1	60	+
chr1	12286333	12286334	A00252:305:HG52NDSX5:4:1175:10086:7310/1	60	+
chr1	12355769	12355770	A00252:305:HG52NDSX5:1:2256:28447:29528	60	+
chr1	12370580	12370581	A00252:305:HG52NDSX5:3:1247:11089:22075/1	60	+
chr1	12370582	12370583	A00252:305:HG52NDSX5:1:2614:32325:19116	60	+
chr1	12396995	12396996	A00252:305:HG52NDSX5:1:2322:8034:14278	60	-
chr1	12397135	12397136	A00252:305:HG52NDSX5:3:2329:22607:8140/1	60	+
chr1	12419798	12419799	A00252:305:HG52NDSX5:3:1204:9833:20181/1	60	+
chr1	13707082	13707083	A00252:305:HG52NDSX5:3:1140:14886:2566/1	60	-
chr1	14544767	14544768	A00252:305:HG52NDSX5:3:1522:14407:18803	60	+
chr1	14900553	14900554	A00252:305:HG52NDSX5:4:1455:16523:23907/1	60	-
chr1	15852090	15852091	A00252:305:HG52NDSX5:3:1546:23402:6637/1	60	+
chr1	15852968	15852969	A00252:305:HG52NDSX5:1:2477:27109:1157	60	-
chr1	15852969	15852970	A00252:305:HG52NDSX5:4:1374:24424:24189	60	-
chr1	15852970	15852971	A00252:305:HG52NDSX5:1:1121:21956:19413	60	-
chr1	16260770	16260771	A00252:305:HG52NDSX5:1:1563:17635:16282	60	-
chr1	16266581	16266582	A00252:305:HG52NDSX5:4:1467:9950:36385/1	60	-
chr1	16283245	16283246	A00252:305:HG52NDSX5:3:1333:17987:9001/1	60	+
chr1	16304771	16304772	A00252:305:HG52NDSX5:2:1463:20419:8766	60	-
chr1	16340317	16340318	A00252:305:HG52NDSX5:3:2178:19533:4069/1	60	+
chr1	17500182	17500183	A00252:305:HG52NDSX5:3:1136:31467:26929	60	+
chr1	19101685	19101686	A00252:305:HG52NDSX5:3:1544:21911:30733/1	60	-
chr1	19164601	19164602	A00252:305:HG52NDSX5:1:1471:13268:3991	60	-
chr1	19186791	19186792	A00252:305:HG52NDSX5:1:1374:26603:18035	60	+
chr1	19424463	19424464	A00252:305:HG52NDSX5:3:1133:7066:17581/1	60	+
chr1	20655089	20655090	A00252:305:HG52NDSX5:3:1462:16098:15029/1	60	-
chr1	20886038	20886039	A00252:305:HG52NDSX5:3:1346:25518:8923/1	60	+
chr1	20886516	20886517	A00252:305:HG52NDSX5:3:1156:28727:25848/1	60	+
chr1	20889459	20889460	A00252:305:HG52NDSX5:3:1157:26639:27179/1	60	-
chr1	20904713	20904714	A00252:305:HG52NDSX5:3:1316:13404:17942/1	60	-
chr1	20998068	20998069	A00252:305:HG52NDSX5:4:1402:24514:3427	60	-
chr1	21165117	21165118	A00252:305:HG52NDSX5:3:1377:28601:12070/1	60	-
chr1	21271539	21271540	A00252:305:HG52NDSX5:2:2536:31250:4633	60	+
chr1	21451084	21451085	A00252:305:HG52NDSX5:2:2313:4218:30029	60	-
chr1	21744234	21744235	A00252:305:HG52NDSX5:1:1470:1633:16720	60	-
chr1	21769496	21769497	A00252:305:HG52NDSX5:4:2128:8901:17628/1	60	+
chr1	22080085	22080086	A00252:305:HG52NDSX5:3:1128:28673:28855/1	60	-
chr1	22096213	22096214	A00252:305:HG52NDSX5:3:1673:20048:17237/1	60	+
chr1	22499689	22499690	A00252:305:HG52NDSX5:1:1362:30816:36761	60	-
chr1	23032488	23032489	A00252:305:HG52NDSX5:2:1430:9588:34068	60	-
chr1	23134846	23134847	A00252:305:HG52NDSX5:3:1142:16911:25739/1	60	+
chr1	23134848	23134849	A00252:305:HG52NDSX5:3:1662:24578:34788	60	+
chr1	23306430	23306431	A00252:305:HG52NDSX5:3:1459:7618:3067/1	60	-
chr1	23313380	23313381	A00252:305:HG52NDSX5:4:2608:23936:7310	60	+
chr1	23341568	23341569	A00252:305:HG52NDSX5:4:2463:4001:7795/1	60	-
chr1	23360239	23360240	A00252:305:HG52NDSX5:3:1133:12879:2159/1	60	+
chr1	24791550	24791551	A00252:305:HG52NDSX5:3:1233:31801:10504/1	60	-
chr1	25347896	25347897	A00252:305:HG52NDSX5:3:1276:18991:15342/1	60	+
chr1	25437145	25437146	A00252:305:HG52NDSX5:3:2140:13819:8140/1	60	-
chr1	26253828	26253829	A00252:305:HG52NDSX5:1:1509:18891:14669	60	+
chr1	26253833	26253834	A00252:305:HG52NDSX5:1:2409:32027:3662	60	+
chr1	26459009	26459010	A00252:305:HG52NDSX5:3:2125:16224:32910/1	60	-
chr1	26480957	26480958	A00252:305:HG52NDSX5:1:2515:25726:21872	60	-
chr1	26587843	26587844	A00252:305:HG52NDSX5:2:2233:7301:28072	60	+
chr1	26701289	26701290	A00252:305:HG52NDSX5:3:1464:32443:36229/1	60	+
chr1	26712015	26712016	A00252:305:HG52NDSX5:3:1543:12798:12477/1	60	+
chr1	26731588	26731589	A00252:305:HG52NDSX5:3:1137:6759:20588/1	60	+
chr1	26731589	26731590	A00252:305:HG52NDSX5:1:2104:22914:11334	60	+
chr1	27466077	27466078	A00252:305:HG52NDSX5:4:1416:24225:11318	60	-
chr1	27466079	27466080	A00252:305:HG52NDSX5:1:1246:31313:14857	60	-
chr1	28031651	28031652	A00252:305:HG52NDSX5:3:2135:8630:31407/1	60	+
chr1	28033580	28033581	A00252:305:HG52NDSX5:1:1226:25138:35446	60	-
chr1	28206055	28206056	A00252:305:HG52NDSX5:3:1626:4924:19069/1	60	+
chr1	28413963	28413964	A00252:305:HG52NDSX5:3:2541:26205:21261/1	60	-
chr1	28416549	28416550	A00252:305:HG52NDSX5:3:2349:20943:15092/1	60	+
chr1	28429483	28429484	A00252:305:HG52NDSX5:3:1120:9787:15060/1	60	-
chr1	28437724	28437725	A00252:305:HG52NDSX5:1:2575:13367:31845	60	+
chr1	28437726	28437727	A00252:305:HG52NDSX5:4:1378:7961:32346/1	60	+
chr1	28870315	28870316	A00252:305:HG52NDSX5:4:1544:5511:24940/1	60	+
chr1	28945066	28945067	A00252:305:HG52NDSX5:2:1513:22055:35117	60	-
chr1	28963446	28963447	A00252:305:HG52NDSX5:3:1121:1949:21590/1	60	+
chr1	28992159	28992160	A00252:305:HG52NDSX5:1:1473:27995:16971	60	+
chr1	28995615	28995616	A00252:305:HG52NDSX5:2:1520:4806:9596	60	+
chr1	29081930	29081931	A00252:305:HG52NDSX5:1:1211:13395:2268	60	+
chr1	29094721	29094722	A00252:305:HG52NDSX5:3:1141:32542:19116/1	60	+
chr1	30957686	30957687	A00252:305:HG52NDSX5:1:1128:11812:33567	60	-
chr1	30964291	30964292	A00252:305:HG52NDSX5:4:1524:14570:18458/1	60	-
chr1	31000000	31000001	A00252:305:HG52NDSX5:4:1314:14452:16438	60	-
chr1	31016647	31016648	A00252:305:HG52NDSX5:1:2323:19425:34225	60	-
chr1	31019424	31019425	A00252:305:HG52NDSX5:4:2330:23466:1799/1	60	-
chr1	31062963	31062964	A00252:305:HG52NDSX5:3:1365:12671:17206/1	60	-
chr1	31499248	31499249	A00252:305:HG52NDSX5:3:1122:28140:3411/1	60	+
chr1	31840288	31840289	A00252:305:HG52NDSX5:1:2378:12301:11929	60	-
chr1	31879408	31879409	A00252:305:HG52NDSX5:2:2646:13132:4852	60	-
chr1	31910971	31910972	A00252:305:HG52NDSX5:3:1610:16685:35430/1	60	+
chr1	31918465	31918466	A00252:305:HG52NDSX5:3:1367:7735:6245/1	60	-
chr1	31932791	31932792	A00252:305:HG52NDSX5:3:1165:11180:23954/1	60	+
chr1	31969971	31969972	A00252:305:HG52NDSX5:3:1316:27651:12148	60	+
chr1	32021097	32021098	A00252:305:HG52NDSX5:4:1320:29577:10285/1	60	-
chr1	32038734	32038735	A00252:305:HG52NDSX5:3:1148:8314:9001/1	60	+
chr1	32052911	32052912	A00252:305:HG52NDSX5:1:2524:25843:14622	60	-
chr1	32052913	32052914	A00252:305:HG52NDSX5:4:1156:18195:30373	60	-
chr1	32123809	32123810	A00252:305:HG52NDSX5:1:2648:7591:21151	60	+
chr1	32138468	32138469	A00252:305:HG52NDSX5:1:2629:9607:32127	60	-
chr1	32140836	32140837	A00252:305:HG52NDSX5:3:1201:3405:27179/1	60	+
chr1	32187740	32187741	A00252:305:HG52NDSX5:2:1406:11704:29747	60	-
chr1	32375381	32375382	A00252:305:HG52NDSX5:1:1134:26006:19727	60	+
chr1	32617989	32617990	A00252:305:HG52NDSX5:2:2301:8079:31140	60	-
chr1	33508670	33508671	A00252:305:HG52NDSX5:2:1421:17020:27712	60	+
chr1	34054485	34054486	A00252:305:HG52NDSX5:2:1137:12463:10676	60	-
chr1	35281592	35281593	A00252:305:HG52NDSX5:4:2158:7301:6684	60	-
chr1	35309338	35309339	A00252:305:HG52NDSX5:3:1125:25003:10848/1	60	+
chr1	35320923	35320924	A00252:305:HG52NDSX5:3:1123:27688:12555/1	60	+
chr1	35362395	35362396	A00252:305:HG52NDSX5:3:1217:28999:27289/1	60	+
chr1	35396713	35396714	A00252:305:HG52NDSX5:3:1141:19768:19914/1	60	-
chr1	35402231	35402232	A00252:305:HG52NDSX5:3:1263:20012:16548/1	60	+
chr1	35408760	35408761	A00252:305:HG52NDSX5:3:2450:9010:6668	60	-
chr1	35525730	35525731	A00252:305:HG52NDSX5:1:1208:29993:16047	60	-
chr1	35548217	35548218	A00252:305:HG52NDSX5:3:1220:31503:1689/1	60	+
chr1	35829196	35829197	A00252:305:HG52NDSX5:2:1159:16405:33912	60	-
chr1	35915394	35915395	A00252:305:HG52NDSX5:2:1548:27670:36135	60	+
chr1	35975527	35975528	A00252:305:HG52NDSX5:3:2603:11496:25160/1	60	+
chr1	36014152	36014153	A00252:305:HG52NDSX5:3:2428:18801:7216	60	+
chr1	36261668	36261669	A00252:305:HG52NDSX5:3:1207:12002:15546/1	60	+
chr1	36281394	36281395	A00252:305:HG52NDSX5:1:1124:1036:14465	60	-
chr1	37493293	37493294	A00252:305:HG52NDSX5:1:1407:11614:3662	60	+
chr1	37590665	37590666	A00252:305:HG52NDSX5:4:1556:25256:22999	60	-
chr1	37884764	37884765	A00252:305:HG52NDSX5:2:1323:23782:12148	60	-
chr1	38144484	38144485	A00252:305:HG52NDSX5:3:1123:25464:23422/1	60	+
chr1	38144485	38144486	A00252:305:HG52NDSX5:2:1218:26313:10989	60	+
chr1	39002693	39002694	A00252:305:HG52NDSX5:3:1127:25717:4789/1	60	+
chr1	39204195	39204196	A00252:305:HG52NDSX5:3:1119:32796:8688/1	60	+
chr1	39412785	39412786	A00252:305:HG52NDSX5:3:1132:25735:10614/1	60	-
chr1	39429378	39429379	A00252:305:HG52NDSX5:4:2205:16595:3176	60	+
chr1	39435195	39435196	A00252:305:HG52NDSX5:3:1364:8856:22529/1	60	-
chr1	39458175	39458176	A00252:305:HG52NDSX5:1:2673:13937:32268	60	-
chr1	40108485	40108486	A00252:305:HG52NDSX5:1:2378:30644:14544	60	+
chr1	40128408	40128409	A00252:305:HG52NDSX5:3:1532:28673:23406/1	60	-
chr1	40172078	40172079	A00252:305:HG52NDSX5:3:1123:14868:26678/1	60	+
chr1	40187067	40187068	A00252:305:HG52NDSX5:3:2178:19705:37027/1	60	+
chr1	40193327	40193328	A00252:305:HG52NDSX5:3:1164:7925:36667/1	60	+
chr1	41080253	41080254	A00252:305:HG52NDSX5:3:1136:5321:7701/1	60	+
chr1	41114318	41114319	A00252:305:HG52NDSX5:3:1131:4752:16297/1	60	+
chr1	41155372	41155373	A00252:305:HG52NDSX5:3:1119:8865:6668/1	60	-
chr1	41173953	41173954	A00252:305:HG52NDSX5:3:1330:4047:16736/1	60	-
chr1	42131211	42131212	A00252:305:HG52NDSX5:4:1375:28664:32534	60	-
chr1	42211664	42211665	A00252:305:HG52NDSX5:1:1119:16703:8187	60	+
chr1	42211666	42211667	A00252:305:HG52NDSX5:2:2175:8666:15906	60	+
chr1	42225548	42225549	A00252:305:HG52NDSX5:3:1374:8983:30389/1	60	-
chr1	42268420	42268421	A00252:305:HG52NDSX5:1:1307:18240:6997	60	+
chr1	42694347	42694348	A00252:305:HG52NDSX5:3:1329:19967:28588/1	60	-
chr1	42826411	42826412	A00252:305:HG52NDSX5:4:1604:30535:28103	60	-
chr1	42948159	42948160	A00252:305:HG52NDSX5:3:1148:17662:22279/1	60	+
chr1	42948637	42948638	A00252:305:HG52NDSX5:3:1124:26078:36980/1	60	+
chr1	42948638	42948639	A00252:305:HG52NDSX5:1:1530:30743:33004	60	+
chr1	42956203	42956204	A00252:305:HG52NDSX5:1:1439:5421:26287	60	-
chr1	43320660	43320661	A00252:305:HG52NDSX5:3:1558:29288:27759	60	-
chr1	43794681	43794682	A00252:305:HG52NDSX5:3:2233:7139:21966/1	60	+
chr1	43822442	43822443	A00252:305:HG52NDSX5:3:1236:12888:35681/1	60	+
chr1	43824461	43824462	A00252:305:HG52NDSX5:3:1452:2166:9001/1	60	+
chr1	44837745	44837746	A00252:305:HG52NDSX5:3:1203:2591:12774	60	+
chr1	44891067	44891068	A00252:305:HG52NDSX5:2:2303:1949:14168	60	-
chr1	45467283	45467284	A00252:305:HG52NDSX5:3:1128:6976:35462/1	60	+
chr1	45600649	45600650	A00252:305:HG52NDSX5:3:2339:29595:10629/1	60	+
chr1	45684490	45684491	A00252:305:HG52NDSX5:3:1156:25129:24690/1	60	+
chr1	45703534	45703535	A00252:305:HG52NDSX5:4:2240:22399:20337	60	+
chr1	45863976	45863977	A00252:305:HG52NDSX5:4:2229:27959:23484	60	-
chr1	45892845	45892846	A00252:305:HG52NDSX5:3:1176:1289:21793/1	60	-
chr1	45907498	45907499	A00252:305:HG52NDSX5:3:1126:22290:32205/1	60	+
chr1	45987163	45987164	A00252:305:HG52NDSX5:3:1257:24804:25410/1	60	+
chr1	46094058	46094059	A00252:305:HG52NDSX5:4:1322:21133:9157/1	60	+
chr1	48726577	48726578	A00252:305:HG52NDSX5:1:1544:10113:33160	60	-
chr1	50542861	50542862	A00252:305:HG52NDSX5:3:1124:26106:35023/1	60	+
chr1	50603414	50603415	A00252:305:HG52NDSX5:4:2424:23068:12258	60	-
chr1	50826118	50826119	A00252:305:HG52NDSX5:3:2548:2230:15749/1	60	-
chr1	51757009	51757010	A00252:305:HG52NDSX5:1:1237:30734:1830	60	+
chr1	51758960	51758961	A00252:305:HG52NDSX5:4:2322:10845:19899	60	-
chr1	51816370	51816371	A00252:305:HG52NDSX5:3:1129:15591:7889/1	60	+
chr1	52086334	52086335	A00252:305:HG52NDSX5:2:2161:25735:6825	60	-
chr1	52191261	52191262	A00252:305:HG52NDSX5:3:1238:9444:17628/1	60	+
chr1	52464164	52464165	A00252:305:HG52NDSX5:3:1506:10646:12915/1	60	-
chr1	52486956	52486957	A00252:305:HG52NDSX5:3:1342:7003:23140/1	60	+
chr1	52488892	52488893	A00252:305:HG52NDSX5:3:1522:8666:12680/1	60	+
chr1	52496309	52496310	A00252:305:HG52NDSX5:4:1574:30752:33896	60	-
chr1	52502929	52502930	A00252:305:HG52NDSX5:3:1242:18258:30420/1	60	+
chr1	52525467	52525468	A00252:305:HG52NDSX5:4:1147:20455:12148	60	-
chr1	52527014	52527015	A00252:305:HG52NDSX5:2:1371:18023:15452	60	-
chr1	52529441	52529442	A00252:305:HG52NDSX5:3:2522:28140:31281/1	60	-
chr1	52935066	52935067	A00252:305:HG52NDSX5:2:2465:11143:30686	60	-
chr1	53257898	53257899	A00252:305:HG52NDSX5:2:2558:4987:10629	60	-
chr1	53798807	53798808	A00252:305:HG52NDSX5:3:1354:17264:29700/1	60	+
chr1	53831875	53831876	A00252:305:HG52NDSX5:1:2261:14977:15029	60	-
chr1	54831681	54831682	A00252:305:HG52NDSX5:4:2528:4517:26600	60	-
chr1	55161197	55161198	A00252:305:HG52NDSX5:3:1403:3531:11365/1	60	-
chr1	56091820	56091821	A00252:305:HG52NDSX5:4:1567:15962:21277/1	60	-
chr1	56455124	56455125	A00252:305:HG52NDSX5:4:2325:18349:16642/1	60	-
chr1	56744368	56744369	A00252:305:HG52NDSX5:3:1144:29505:36839/1	60	+
chr1	56993081	56993082	A00252:305:HG52NDSX5:1:2474:16875:22889	60	-
chr1	57834118	57834119	A00252:305:HG52NDSX5:3:1401:25075:10723/1	60	+
chr1	58669509	58669510	A00252:305:HG52NDSX5:3:1168:25274:29481/1	60	+
chr1	58669510	58669511	A00252:305:HG52NDSX5:4:1161:1533:31422	60	+
chr1	58669511	58669512	A00252:305:HG52NDSX5:2:2604:28076:27821	60	+
chr1	58685441	58685442	A00252:305:HG52NDSX5:3:1160:2573:2409/1	60	+
chr1	60142966	60142967	A00252:305:HG52NDSX5:3:1321:30463:34835/1	60	-
chr1	62386139	62386140	A00252:305:HG52NDSX5:3:1206:16486:6778/1	60	+
chr1	62487802	62487803	A00252:305:HG52NDSX5:2:1407:29568:23641	60	+
chr1	62498156	62498157	A00252:305:HG52NDSX5:3:2643:29071:29794	60	-
chr1	62602289	62602290	A00252:305:HG52NDSX5:3:2338:8929:3552/1	60	-
chr1	62837198	62837199	A00252:305:HG52NDSX5:4:1427:18611:11021/1	60	-
chr1	66970730	66970731	A00252:305:HG52NDSX5:2:2260:10149:7576	60	-
chr1	72546367	72546368	A00252:305:HG52NDSX5:4:1246:10267:22780/1	60	-
chr1	73494153	73494154	A00252:305:HG52NDSX5:3:1664:28519:36761/1	60	+
chr1	74821868	74821869	A00252:305:HG52NDSX5:4:2637:4734:2895/1	60	+
chr1	74835855	74835856	A00252:305:HG52NDSX5:3:1150:32796:25473/1	60	+
chr1	74835856	74835857	A00252:305:HG52NDSX5:2:2650:28782:2550	60	+
chr1	75305675	75305676	A00252:305:HG52NDSX5:3:1308:23312:18850/1	60	+
chr1	75371057	75371058	A00252:305:HG52NDSX5:3:2675:28583:11036	60	-
chr1	75662375	75662376	A00252:305:HG52NDSX5:3:1346:18475:4210/1	60	+
chr1	75741667	75741668	A00252:305:HG52NDSX5:4:2336:30743:5259/1	60	+
chr1	75826265	75826266	A00252:305:HG52NDSX5:4:1469:17047:23657/1	60	-
chr1	77841308	77841309	A00252:305:HG52NDSX5:3:1168:19117:29716/1	60	+
chr1	77919993	77919994	A00252:305:HG52NDSX5:4:2549:9652:32706/1	60	-
chr1	77948838	77948839	A00252:305:HG52NDSX5:1:2508:23701:27571	60	-
chr1	78588769	78588770	A00252:305:HG52NDSX5:3:1168:18701:20509/1	60	+
chr1	78899220	78899221	A00252:305:HG52NDSX5:3:1171:2682:12774/1	60	-
chr1	78962007	78962008	A00252:305:HG52NDSX5:4:1563:4589:20995/1	60	+
chr1	79303776	79303777	A00252:305:HG52NDSX5:1:2535:11243:23531	60	+
chr1	79360303	79360304	A00252:305:HG52NDSX5:1:1536:20645:15765	60	-
chr1	79360305	79360306	A00252:305:HG52NDSX5:1:1560:3685:20024	60	-
chr1	81743374	81743375	A00252:305:HG52NDSX5:2:1674:9308:13416	60	+
chr1	82273595	82273596	A00252:305:HG52NDSX5:3:1202:25988:34350/1	60	-
chr1	82650626	82650627	A00252:305:HG52NDSX5:3:1129:19235:21872/1	60	+
chr1	84093893	84093894	A00252:305:HG52NDSX5:4:2417:11324:33599	60	-
chr1	84120353	84120354	A00252:305:HG52NDSX5:1:2140:4047:36933	60	-
chr1	84166106	84166107	A00252:305:HG52NDSX5:3:1162:14262:18208/1	60	-
chr1	86892225	86892226	A00252:305:HG52NDSX5:3:1150:20781:35196/1	60	-
chr1	87344560	87344561	A00252:305:HG52NDSX5:1:1201:27688:5760	60	-
chr1	88124109	88124110	A00252:305:HG52NDSX5:3:1648:11704:6981/1	60	+
chr1	88368870	88368871	A00252:305:HG52NDSX5:1:1120:7292:18443	60	-
chr1	88752565	88752566	A00252:305:HG52NDSX5:3:2446:11234:2910/1	60	+
chr1	88779369	88779370	A00252:305:HG52NDSX5:4:1264:29080:10739	60	+
chr1	91880376	91880377	A00252:305:HG52NDSX5:3:1266:3269:36119	60	+
chr1	92120881	92120882	A00252:305:HG52NDSX5:3:1448:4526:6480/1	60	+
chr1	92266533	92266534	A00252:305:HG52NDSX5:1:2160:6515:17253	60	-
chr1	92334338	92334339	A00252:305:HG52NDSX5:3:1161:25672:9032/1	60	+
chr1	92335960	92335961	A00252:305:HG52NDSX5:3:1424:29839:5040/1	60	+
chr1	92570084	92570085	A00252:305:HG52NDSX5:1:1227:15790:34851	60	+
chr1	92885648	92885649	A00252:305:HG52NDSX5:3:1207:28999:33176/1	60	+
chr1	92921403	92921404	A00252:305:HG52NDSX5:1:1208:16541:5744	60	+
chr1	93333882	93333883	A00252:305:HG52NDSX5:3:1257:26368:5666/1	60	-
chr1	94212898	94212899	A00252:305:HG52NDSX5:3:1348:4960:23328/1	60	+
chr1	97485190	97485191	A00252:305:HG52NDSX5:3:1170:7292:15217/1	60	+
chr1	97485191	97485192	A00252:305:HG52NDSX5:2:2267:25663:27680	60	+
chr1	97501688	97501689	A00252:305:HG52NDSX5:2:1168:6723:31172	60	-
chr1	97651680	97651681	A00252:305:HG52NDSX5:3:1150:15953:16626/1	60	-
chr1	97710808	97710809	A00252:305:HG52NDSX5:3:1258:2889:28385/1	60	+
chr1	97711294	97711295	A00252:305:HG52NDSX5:3:1505:19587:10958/1	60	+
chr1	97736539	97736540	A00252:305:HG52NDSX5:3:1134:10366:15280/1	60	+
chr1	97769110	97769111	A00252:305:HG52NDSX5:3:1514:24478:3396/1	60	+
chr1	97896251	97896252	A00252:305:HG52NDSX5:2:2315:24487:13589	60	-
chr1	97915298	97915299	A00252:305:HG52NDSX5:3:2345:30454:14278	60	-
chr1	98071904	98071905	A00252:305:HG52NDSX5:3:1526:16188:8985	60	-
chr1	98159101	98159102	A00252:305:HG52NDSX5:1:2130:25256:17989	60	-
chr1	98279301	98279302	A00252:305:HG52NDSX5:1:2640:11957:17910	60	+
chr1	98313521	98313522	A00252:305:HG52NDSX5:3:1163:5159:23234/1	60	-
chr1	98375070	98375071	A00252:305:HG52NDSX5:3:1254:6849:23750/1	60	-
chr1	98449956	98449957	A00252:305:HG52NDSX5:1:2627:24840:3646	60	-
chr1	98534807	98534808	A00252:305:HG52NDSX5:3:1342:16658:36980	60	+
chr1	100108209	100108210	A00252:305:HG52NDSX5:4:1115:28917:26584/1	60	+
chr1	100108319	100108320	A00252:305:HG52NDSX5:3:1150:18738:5979/1	60	-
chr1	101055962	101055963	A00252:305:HG52NDSX5:3:1126:16785:22263/1	60	+
chr1	101576261	101576262	A00252:305:HG52NDSX5:3:1366:16568:12179/1	60	+
chr1	102940661	102940662	A00252:305:HG52NDSX5:2:2621:26214:30827	60	-
chr1	105832158	105832159	A00252:305:HG52NDSX5:2:2139:16640:35415	60	-
chr1	106614104	106614105	A00252:305:HG52NDSX5:3:2233:1262:32049/1	60	+
chr1	106614105	106614106	A00252:305:HG52NDSX5:3:1124:14931:6277/1	60	+
chr1	107628440	107628441	A00252:305:HG52NDSX5:2:1543:4146:13902	60	+
chr1	107673295	107673296	A00252:305:HG52NDSX5:3:2127:25165:7968/1	60	+
chr1	107914223	107914224	A00252:305:HG52NDSX5:4:1177:22236:13667/1	60	-
chr1	107916475	107916476	A00252:305:HG52NDSX5:3:1413:6569:34068/1	60	+
chr1	108072362	108072363	A00252:305:HG52NDSX5:1:2322:24768:3677	60	-
chr1	108656363	108656364	A00252:305:HG52NDSX5:1:2331:10050:29074	60	-
chr1	108761149	108761150	A00252:305:HG52NDSX5:4:1612:19461:6731/1	60	+
chr1	108806386	108806387	A00252:305:HG52NDSX5:1:2652:27028:19805	60	-
chr1	109588814	109588815	A00252:305:HG52NDSX5:4:2223:24288:11240/1	60	+
chr1	109663586	109663587	A00252:305:HG52NDSX5:3:1418:20699:28447	60	+
chr1	109837384	109837385	A00252:305:HG52NDSX5:3:2501:18349:25316	60	-
chr1	109869664	109869665	A00252:305:HG52NDSX5:2:2342:7880:31360	60	+
chr1	110883635	110883636	A00252:305:HG52NDSX5:3:2212:15130:26381/1	60	+
chr1	110895857	110895858	A00252:305:HG52NDSX5:1:1266:2166:27946	60	-
chr1	110948403	110948404	A00252:305:HG52NDSX5:3:1138:3414:22060/1	60	+
chr1	111117764	111117765	A00252:305:HG52NDSX5:3:1468:19045:27712/1	60	+
chr1	111167964	111167965	A00252:305:HG52NDSX5:1:1439:25021:1297	60	+
chr1	111173105	111173106	A00252:305:HG52NDSX5:4:1373:28827:24612/1	60	-
chr1	111693886	111693887	A00252:305:HG52NDSX5:3:1567:19633:24909/1	60	+
chr1	112553738	112553739	A00252:305:HG52NDSX5:4:1259:25699:21793	60	+
chr1	112582484	112582485	A00252:305:HG52NDSX5:3:1310:27127:30060/1	60	-
chr1	112595675	112595676	A00252:305:HG52NDSX5:1:2117:10592:23719	60	-
chr1	112929086	112929087	A00252:305:HG52NDSX5:3:1166:13964:20165/1	60	+
chr1	113434121	113434122	A00252:305:HG52NDSX5:2:1355:1253:1251	60	-
chr1	114733213	114733214	A00252:305:HG52NDSX5:3:1623:22146:28635	60	-
chr1	114790049	114790050	A00252:305:HG52NDSX5:2:2109:31937:34413	60	+
chr1	115562211	115562212	A00252:305:HG52NDSX5:2:2224:19687:16861	60	+
chr1	116623432	116623433	A00252:305:HG52NDSX5:3:1269:13467:15295/1	60	-
chr1	118939153	118939154	A00252:305:HG52NDSX5:4:2554:10312:3286/1	60	-
chr1	119232165	119232166	A00252:305:HG52NDSX5:3:1632:16966:15499	60	-
chr1	119987722	119987723	A00252:305:HG52NDSX5:3:1118:12717:7701/1	60	+
chr1	120011410	120011411	A00252:305:HG52NDSX5:3:2265:15899:1595/1	60	-
chr1	120168419	120168420	A00252:305:HG52NDSX5:3:1353:19569:25332/1	60	+
chr1	143979516	143979517	A00252:305:HG52NDSX5:1:2162:10248:27132	60	+
chr1	145033618	145033619	A00252:305:HG52NDSX5:4:1131:22182:3897/1	60	-
chr1	145311098	145311099	A00252:305:HG52NDSX5:3:1122:30174:22435/1	60	-
chr1	145632324	145632325	A00252:305:HG52NDSX5:4:1558:21269:26678/1	60	+
chr1	147267498	147267499	A00252:305:HG52NDSX5:4:2278:14805:21120/1	60	+
chr1	148250417	148250418	A00252:305:HG52NDSX5:2:1164:27832:5384	60	-
chr1	149450174	149450175	A00252:305:HG52NDSX5:3:1274:1163:2472/1	60	+
chr1	149455549	149455550	A00252:305:HG52NDSX5:3:1126:8404:24095/1	60	+
chr1	149845925	149845926	A00252:305:HG52NDSX5:1:1622:17662:4867	60	-
chr1	149878236	149878237	A00252:305:HG52NDSX5:1:2201:17065:7247	60	+
chr1	149991368	149991369	A00252:305:HG52NDSX5:4:1471:12147:23406	60	-
chr1	150075968	150075969	A00252:305:HG52NDSX5:3:1123:10791:9471/1	60	+
chr1	150075969	150075970	A00252:305:HG52NDSX5:2:2650:7961:12399	60	+
chr1	150094306	150094307	A00252:305:HG52NDSX5:3:1201:3694:9518/1	60	+
chr1	150116935	150116936	A00252:305:HG52NDSX5:1:1107:8287:2879	60	-
chr1	150119203	150119204	A00252:305:HG52NDSX5:1:2626:20618:36949	60	-
chr1	150371572	150371573	A00252:305:HG52NDSX5:1:2355:23149:19601	60	+
chr1	150371942	150371943	A00252:305:HG52NDSX5:3:1504:21468:18349/1	60	-
chr1	150381922	150381923	A00252:305:HG52NDSX5:3:1174:10348:22858/1	60	+
chr1	150673096	150673097	A00252:305:HG52NDSX5:3:2410:12717:12555	60	-
chr1	151427415	151427416	A00252:305:HG52NDSX5:3:1143:20645:26162/1	60	-
chr1	151445818	151445819	A00252:305:HG52NDSX5:2:1613:21287:5509	60	-
chr1	153896637	153896638	A00252:305:HG52NDSX5:3:1324:13132:37043/1	60	+
chr1	154216845	154216846	A00252:305:HG52NDSX5:3:1552:22327:15483/1	60	+
chr1	154216847	154216848	A00252:305:HG52NDSX5:1:1245:30282:12821	60	+
chr1	154619975	154619976	A00252:305:HG52NDSX5:3:1123:22770:6574/1	60	+
chr1	154794284	154794285	A00252:305:HG52NDSX5:4:2438:14073:11146/1	60	+
chr1	154921991	154921992	A00252:305:HG52NDSX5:3:2167:6153:1407	60	-
chr1	154986967	154986968	A00252:305:HG52NDSX5:1:2631:15510:11287	60	+
chr1	155352976	155352977	A00252:305:HG52NDSX5:3:1206:11586:25034/1	60	+
chr1	155360483	155360484	A00252:305:HG52NDSX5:4:1312:24026:28197	60	-
chr1	155363496	155363497	A00252:305:HG52NDSX5:3:1169:9851:9940/1	60	-
chr1	155445046	155445047	A00252:305:HG52NDSX5:4:1525:23981:8578	60	-
chr1	155451744	155451745	A00252:305:HG52NDSX5:3:1126:16206:25708/1	60	+
chr1	155456249	155456250	A00252:305:HG52NDSX5:3:1271:7699:21308/1	60	+
chr1	155459192	155459193	A00252:305:HG52NDSX5:3:1176:11107:8703/1	60	-
chr1	155463210	155463211	A00252:305:HG52NDSX5:3:1252:21495:3897/1	60	+
chr1	155465450	155465451	A00252:305:HG52NDSX5:3:2426:21983:14105/1	60	-
chr1	155469633	155469634	A00252:305:HG52NDSX5:1:1163:7039:10895	60	-
chr1	155517019	155517020	A00252:305:HG52NDSX5:3:1458:28682:25363/1	60	+
chr1	155521003	155521004	A00252:305:HG52NDSX5:3:1202:26747:28307/1	60	-
chr1	155534295	155534296	A00252:305:HG52NDSX5:3:1416:6524:27383/1	60	+
chr1	155671041	155671042	A00252:305:HG52NDSX5:4:1538:16206:2816/1	60	+
chr1	155691704	155691705	A00252:305:HG52NDSX5:4:2610:14217:35665/1	60	+
chr1	155709928	155709929	A00252:305:HG52NDSX5:2:1121:22064:31688	60	-
chr1	155714146	155714147	A00252:305:HG52NDSX5:1:1418:26359:2174	60	-
chr1	155810379	155810380	A00252:305:HG52NDSX5:3:1209:14570:11005	60	-
chr1	155820119	155820120	A00252:305:HG52NDSX5:3:1376:20907:28964/1	60	+
chr1	155917927	155917928	A00252:305:HG52NDSX5:3:1409:11442:5368/1	60	-
chr1	156045936	156045937	A00252:305:HG52NDSX5:4:1428:30201:13307/1	60	+
chr1	156539926	156539927	A00252:305:HG52NDSX5:2:2158:29333:12054	60	-
chr1	156593444	156593445	A00252:305:HG52NDSX5:1:1473:9326:3302	60	-
chr1	156778501	156778502	A00252:305:HG52NDSX5:4:2133:32841:23923	60	+
chr1	156781715	156781716	A00252:305:HG52NDSX5:4:1143:19678:10457	60	-
chr1	158064947	158064948	A00252:305:HG52NDSX5:3:1339:11641:14481/1	60	+
chr1	158098593	158098594	A00252:305:HG52NDSX5:3:1125:22028:2065/1	60	+
chr1	158863128	158863129	A00252:305:HG52NDSX5:4:2159:13521:27070/1	60	-
chr1	158944938	158944939	A00252:305:HG52NDSX5:3:1559:6180:21151/1	60	-
chr1	159077856	159077857	A00252:305:HG52NDSX5:1:1461:21594:22921	60	-
chr1	160441729	160441730	A00252:305:HG52NDSX5:3:2619:23430:1078	60	-
chr1	160512741	160512742	A00252:305:HG52NDSX5:4:1147:12762:16203/1	60	-
chr1	160515059	160515060	A00252:305:HG52NDSX5:3:2306:7229:16016/1	60	+
chr1	160554634	160554635	A00252:305:HG52NDSX5:1:1135:15483:35227	60	+
chr1	160559502	160559503	A00252:305:HG52NDSX5:1:1501:6515:25332	60	-
chr1	160579931	160579932	A00252:305:HG52NDSX5:3:1322:5032:17566/1	60	-
chr1	161104037	161104038	A00252:305:HG52NDSX5:1:1147:26096:20697	60	-
chr1	161354509	161354510	A00252:305:HG52NDSX5:3:1611:3513:3850/1	60	-
chr1	161783815	161783816	A00252:305:HG52NDSX5:3:2373:32416:6965/1	60	+
chr1	161868610	161868611	A00252:305:HG52NDSX5:3:1217:25536:33411/1	60	-
chr1	161880826	161880827	A00252:305:HG52NDSX5:4:1349:29731:29121/1	60	+
chr1	161937021	161937022	A00252:305:HG52NDSX5:1:1263:21947:3709	60	+
chr1	164086015	164086016	A00252:305:HG52NDSX5:3:1131:21992:20478/1	60	+
chr1	166774134	166774135	A00252:305:HG52NDSX5:4:1120:10809:12759/1	60	+
chr1	166997311	166997312	A00252:305:HG52NDSX5:4:2414:25654:22028/1	60	+
chr1	167115533	167115534	A00252:305:HG52NDSX5:3:1161:7817:36354/1	60	+
chr1	167115891	167115892	A00252:305:HG52NDSX5:3:1340:8187:30107/1	60	-
chr1	167199516	167199517	A00252:305:HG52NDSX5:3:1205:14326:19914/1	60	+
chr1	167366271	167366272	A00252:305:HG52NDSX5:4:1548:23927:6511	60	+
chr1	167391953	167391954	A00252:305:HG52NDSX5:3:1436:19452:35900/1	60	+
chr1	167983584	167983585	A00252:305:HG52NDSX5:3:1208:25979:9345/1	60	+
chr1	168028162	168028163	A00252:305:HG52NDSX5:4:2246:18719:18505	60	-
chr1	168039852	168039853	A00252:305:HG52NDSX5:1:2112:14226:1391	60	-
chr1	168064241	168064242	A00252:305:HG52NDSX5:3:1317:9670:34147/1	60	-
chr1	168191734	168191735	A00252:305:HG52NDSX5:2:2119:5502:8860	60	-
chr1	168199045	168199046	A00252:305:HG52NDSX5:3:2368:15664:16094/1	60	+
chr1	169972842	169972843	A00252:305:HG52NDSX5:3:2252:14769:5588/1	60	-
chr1	170024023	170024024	A00252:305:HG52NDSX5:3:1114:16062:32127	60	-
chr1	170034792	170034793	A00252:305:HG52NDSX5:3:1512:9760:19460/1	60	+
chr1	171857532	171857533	A00252:305:HG52NDSX5:3:1124:24722:17284/1	60	+
chr1	172139117	172139118	A00252:305:HG52NDSX5:3:1621:26304:26819/1	60	-
chr1	172740484	172740485	A00252:305:HG52NDSX5:3:1155:20003:29152/1	60	-
chr1	174035365	174035366	A00252:305:HG52NDSX5:1:2132:9155:18693	60	-
chr1	174750437	174750438	A00252:305:HG52NDSX5:4:1408:30391:29105	60	-
chr1	176149134	176149135	A00252:305:HG52NDSX5:3:1424:26440:10269/1	60	+
chr1	177533432	177533433	A00252:305:HG52NDSX5:2:2605:13584:11115	60	+
chr1	177925149	177925150	A00252:305:HG52NDSX5:4:1555:30843:7028	60	-
chr1	178742975	178742976	A00252:305:HG52NDSX5:3:1301:19967:32064/1	60	+
chr1	178851908	178851909	A00252:305:HG52NDSX5:3:1122:23809:26099/1	60	+
chr1	178854400	178854401	A00252:305:HG52NDSX5:3:1523:8793:23985/1	60	+
chr1	179918448	179918449	A00252:305:HG52NDSX5:2:1468:5348:20149	60	-
chr1	179942509	179942510	A00252:305:HG52NDSX5:4:1446:1344:33974	60	+
chr1	179996438	179996439	A00252:305:HG52NDSX5:3:1173:9209:9267/1	60	+
chr1	180023588	180023589	A00252:305:HG52NDSX5:3:1151:27841:30044/1	60	+
chr1	180061158	180061159	A00252:305:HG52NDSX5:1:1110:21025:7185	60	+
chr1	180760650	180760651	A00252:305:HG52NDSX5:3:1162:32316:22263/1	60	+
chr1	180833675	180833676	A00252:305:HG52NDSX5:4:2451:13015:15796/1	60	+
chr1	182005465	182005466	A00252:305:HG52NDSX5:1:1661:27525:25895	60	+
chr1	182026496	182026497	A00252:305:HG52NDSX5:1:2518:13440:6042	60	-
chr1	182265598	182265599	A00252:305:HG52NDSX5:3:1651:29188:15812/1	60	-
chr1	182844190	182844191	A00252:305:HG52NDSX5:3:1378:26142:33520/1	60	-
chr1	182864854	182864855	A00252:305:HG52NDSX5:3:1122:17951:7529/1	60	-
chr1	183509001	183509002	A00252:305:HG52NDSX5:4:2616:12355:32659	60	-
chr1	183527153	183527154	A00252:305:HG52NDSX5:1:2210:19370:24737	60	-
chr1	183571792	183571793	A00252:305:HG52NDSX5:3:1232:1461:27352/1	60	-
chr1	184337024	184337025	A00252:305:HG52NDSX5:1:2270:19334:32597	60	-
chr1	184550420	184550421	A00252:305:HG52NDSX5:4:1148:8043:24345/1	60	-
chr1	184698108	184698109	A00252:305:HG52NDSX5:3:1267:28556:13557/1	60	+
chr1	184721133	184721134	A00252:305:HG52NDSX5:3:1422:20925:32471/1	60	+
chr1	185131976	185131977	A00252:305:HG52NDSX5:2:1378:10447:30608	60	-
chr1	185135913	185135914	A00252:305:HG52NDSX5:3:1146:12843:4601/1	60	+
chr1	185999666	185999667	A00252:305:HG52NDSX5:3:1157:17861:2237/1	60	-
chr1	188326697	188326698	A00252:305:HG52NDSX5:4:2121:13123:7373	60	+
chr1	190677348	190677349	A00252:305:HG52NDSX5:4:1410:24279:35430/1	60	-
chr1	190820925	190820926	A00252:305:HG52NDSX5:4:2509:25581:17769	60	+
chr1	191327829	191327830	A00252:305:HG52NDSX5:1:1504:5150:27007	60	-
chr1	191879001	191879002	A00252:305:HG52NDSX5:1:1444:21115:30295	60	-
chr1	192003928	192003929	A00252:305:HG52NDSX5:3:1147:29053:32393/1	60	+
chr1	192660870	192660871	A00252:305:HG52NDSX5:3:1135:25870:7059/1	60	-
chr1	193037333	193037334	A00252:305:HG52NDSX5:1:1656:21676:24189	60	+
chr1	193293693	193293694	A00252:305:HG52NDSX5:3:1130:12274:17863/1	60	-
chr1	193913583	193913584	A00252:305:HG52NDSX5:3:2501:11107:24361	60	-
chr1	194144224	194144225	A00252:305:HG52NDSX5:4:1636:1208:18709	60	-
chr1	194309433	194309434	A00252:305:HG52NDSX5:3:1124:5141:29089/1	60	+
chr1	194500468	194500469	A00252:305:HG52NDSX5:3:1171:8413:17722/1	60	+
chr1	194707337	194707338	A00252:305:HG52NDSX5:3:1463:16604:34131/1	60	-
chr1	195037112	195037113	A00252:305:HG52NDSX5:3:1556:19605:15781/1	60	-
chr1	195248632	195248633	A00252:305:HG52NDSX5:4:2653:28845:36980	60	-
chr1	196016289	196016290	A00252:305:HG52NDSX5:4:1107:8766:19742/1	60	-
chr1	196888899	196888900	A00252:305:HG52NDSX5:3:1233:4951:23469/1	60	+
chr1	197160948	197160949	A00252:305:HG52NDSX5:1:2431:10384:2848	60	-
chr1	197160950	197160951	A00252:305:HG52NDSX5:1:1350:6244:36855	60	-
chr1	197311211	197311212	A00252:305:HG52NDSX5:3:1164:25735:5259	60	-
chr1	197612554	197612555	A00252:305:HG52NDSX5:4:1269:21459:22153	60	+
chr1	197640521	197640522	A00252:305:HG52NDSX5:1:2431:16179:19147	60	+
chr1	197658298	197658299	A00252:305:HG52NDSX5:3:2560:29505:16047/1	60	+
chr1	198220822	198220823	A00252:305:HG52NDSX5:1:1650:18521:23140	60	-
chr1	198742565	198742566	A00252:305:HG52NDSX5:3:1552:27760:35133/1	60	+
chr1	198891471	198891472	A00252:305:HG52NDSX5:1:1233:17888:14873	60	-
chr1	199063932	199063933	A00252:305:HG52NDSX5:3:1421:1063:35305	60	-
chr1	199142948	199142949	A00252:305:HG52NDSX5:3:2351:23836:25332/1	60	-
chr1	199150962	199150963	A00252:305:HG52NDSX5:3:1266:6759:26631/1	60	+
chr1	199232065	199232066	A00252:305:HG52NDSX5:3:1201:21730:6370/1	60	+
chr1	200605684	200605685	A00252:305:HG52NDSX5:3:1131:10710:6324/1	60	-
chr1	202253397	202253398	A00252:305:HG52NDSX5:1:1156:10700:26475	60	-
chr1	202359581	202359582	A00252:305:HG52NDSX5:2:2274:28266:1251	60	-
chr1	202385248	202385249	A00252:305:HG52NDSX5:3:2403:22046:16188/1	60	+
chr1	202480484	202480485	A00252:305:HG52NDSX5:3:1173:9100:16470/1	60	+
chr1	202910163	202910164	A00252:305:HG52NDSX5:3:2404:11704:23109	60	+
chr1	203423427	203423428	A00252:305:HG52NDSX5:1:2605:13883:22874	60	-
chr1	203663567	203663568	A00252:305:HG52NDSX5:3:1414:4698:22529/1	60	+
chr1	203918626	203918627	A00252:305:HG52NDSX5:3:1578:30617:25708/1	60	-
chr1	204606695	204606696	A00252:305:HG52NDSX5:1:2201:20880:33082	60	+
chr1	205067751	205067752	A00252:305:HG52NDSX5:4:2509:28140:17816	60	-
chr1	205729562	205729563	A00252:305:HG52NDSX5:3:1234:6388:13870/1	60	+
chr1	206041344	206041345	A00252:305:HG52NDSX5:3:1226:11089:5353/1	60	+
chr1	206096466	206096467	A00252:305:HG52NDSX5:1:1138:15121:19038	60	-
chr1	206322442	206322443	A00252:305:HG52NDSX5:3:1527:13765:20384/1	60	-
chr1	206759830	206759831	A00252:305:HG52NDSX5:3:1123:6280:23610/1	60	+
chr1	211789287	211789288	A00252:305:HG52NDSX5:3:1244:17463:30545/1	60	+
chr1	212897881	212897882	A00252:305:HG52NDSX5:3:1171:24225:23343/1	60	-
chr1	213111472	213111473	A00252:305:HG52NDSX5:3:1650:13584:6355/1	60	+
chr1	213164106	213164107	A00252:305:HG52NDSX5:3:2615:2645:26553	60	+
chr1	215603365	215603366	A00252:305:HG52NDSX5:2:2561:24496:27070	60	-
chr1	216505226	216505227	A00252:305:HG52NDSX5:3:1153:11695:27946/1	60	-
chr1	216544197	216544198	A00252:305:HG52NDSX5:3:1304:27742:34256/1	60	+
chr1	216694102	216694103	A00252:305:HG52NDSX5:3:1118:11189:24439/1	60	-
chr1	216745618	216745619	A00252:305:HG52NDSX5:1:1239:16278:13401	60	-
chr1	216894978	216894979	A00252:305:HG52NDSX5:3:1608:12816:32017/1	60	-
chr1	217670083	217670084	A00252:305:HG52NDSX5:3:1144:8269:35916/1	60	+
chr1	218011037	218011038	A00252:305:HG52NDSX5:1:2403:27787:11757	60	+
chr1	218779325	218779326	A00252:305:HG52NDSX5:4:1467:2202:15389	60	-
chr1	219027692	219027693	A00252:305:HG52NDSX5:3:1276:11062:30859/1	60	+
chr1	219027694	219027695	A00252:305:HG52NDSX5:1:2614:28085:19069	60	+
chr1	220083912	220083913	A00252:305:HG52NDSX5:3:1609:17219:33442/1	60	+
chr1	220106319	220106320	A00252:305:HG52NDSX5:1:1437:32099:18192	60	-
chr1	220140858	220140859	A00252:305:HG52NDSX5:2:1331:20546:20666	60	-
chr1	220236068	220236069	A00252:305:HG52NDSX5:3:1311:11234:36761/1	60	-
chr1	221754238	221754239	A00252:305:HG52NDSX5:3:1166:9950:17879/1	60	+
chr1	222683441	222683442	A00252:305:HG52NDSX5:3:1352:19361:28072/1	60	+
chr1	222867129	222867130	A00252:305:HG52NDSX5:1:1242:26603:10833	60	-
chr1	222929620	222929621	A00252:305:HG52NDSX5:4:2230:27498:6997	60	-
chr1	222989229	222989230	A00252:305:HG52NDSX5:3:1124:9173:24549/1	60	+
chr1	223015877	223015878	A00252:305:HG52NDSX5:1:1655:7021:7012	60	+
chr1	223828161	223828162	A00252:305:HG52NDSX5:4:2209:11107:29183/1	60	+
chr1	224276242	224276243	A00252:305:HG52NDSX5:2:2633:2519:1532	60	-
chr1	224397972	224397973	A00252:305:HG52NDSX5:3:1306:10520:17487/1	60	+
chr1	225410597	225410598	A00252:305:HG52NDSX5:3:1435:17842:28635/1	60	-
chr1	225783392	225783393	A00252:305:HG52NDSX5:2:2667:10203:1376	60	-
chr1	226164765	226164766	A00252:305:HG52NDSX5:3:1308:19687:17863/1	60	+
chr1	226236001	226236002	A00252:305:HG52NDSX5:3:1602:4164:1094/1	60	+
chr1	226278200	226278201	A00252:305:HG52NDSX5:1:1265:12246:5948	60	-
chr1	226290187	226290188	A00252:305:HG52NDSX5:3:1161:3115:20572/1	60	-
chr1	226766774	226766775	A00252:305:HG52NDSX5:3:1312:28411:32597	60	-
chr1	227375807	227375808	A00252:305:HG52NDSX5:1:2545:31792:11428	60	-
chr1	227601322	227601323	A00252:305:HG52NDSX5:1:1577:19732:30874	60	-
chr1	227607036	227607037	A00252:305:HG52NDSX5:3:1568:9697:21699/1	60	-
chr1	227652711	227652712	A00252:305:HG52NDSX5:1:2210:31277:3959	60	-
chr1	227659284	227659285	A00252:305:HG52NDSX5:3:1170:29044:32690/1	60	+
chr1	227783644	227783645	A00252:305:HG52NDSX5:1:1314:16667:2237	60	-
chr1	228087898	228087899	A00252:305:HG52NDSX5:3:2276:4942:3443	60	-
chr1	228228601	228228602	A00252:305:HG52NDSX5:1:2503:21757:13213	60	+
chr1	228230128	228230129	A00252:305:HG52NDSX5:1:1161:17237:26146	60	-
chr1	228231369	228231370	A00252:305:HG52NDSX5:3:1343:17300:16297/1	60	+
chr1	228235166	228235167	A00252:305:HG52NDSX5:3:1239:11758:20040/1	60	+
chr1	228242873	228242874	A00252:305:HG52NDSX5:4:1502:31006:2926	60	-
chr1	228253350	228253351	A00252:305:HG52NDSX5:3:2578:24035:19257	60	+
chr1	228254056	228254057	A00252:305:HG52NDSX5:4:2452:19687:32049	60	-
chr1	228254214	228254215	A00252:305:HG52NDSX5:3:1507:12210:5353/1	60	-
chr1	228255997	228255998	A00252:305:HG52NDSX5:3:1166:10529:22983/1	60	-
chr1	228267243	228267244	A00252:305:HG52NDSX5:1:1107:28465:28870	60	+
chr1	228267719	228267720	A00252:305:HG52NDSX5:3:2511:22824:2096/1	60	+
chr1	228327161	228327162	A00252:305:HG52NDSX5:2:2616:20564:24361	60	+
chr1	228329263	228329264	A00252:305:HG52NDSX5:4:1324:12662:3067/1	60	-
chr1	228330495	228330496	A00252:305:HG52NDSX5:3:1524:23484:27195/1	60	-
chr1	228330545	228330546	A00252:305:HG52NDSX5:3:2573:12120:23766/1	60	+
chr1	228495255	228495256	A00252:305:HG52NDSX5:3:2109:7211:10034	60	+
chr1	228651238	228651239	A00252:305:HG52NDSX5:3:1520:8368:28792/1	60	-
chr1	229279721	229279722	A00252:305:HG52NDSX5:3:1335:10022:5478/1	60	-
chr1	229281192	229281193	A00252:305:HG52NDSX5:3:1122:16676:26678/1	60	+
chr1	229288111	229288112	A00252:305:HG52NDSX5:3:1118:16758:21527/1	60	-
chr1	229296832	229296833	A00252:305:HG52NDSX5:3:1146:22245:34882/1	60	+
chr1	229304878	229304879	A00252:305:HG52NDSX5:3:1146:10872:13964/1	60	+
chr1	229315524	229315525	A00252:305:HG52NDSX5:1:2547:3929:33943	60	-
chr1	229315525	229315526	A00252:305:HG52NDSX5:3:2119:7419:32816	60	-
chr1	229462449	229462450	A00252:305:HG52NDSX5:3:1512:2998:26475/1	60	-
chr1	229487814	229487815	A00252:305:HG52NDSX5:3:1213:17707:31720/1	60	+
chr1	229489593	229489594	A00252:305:HG52NDSX5:3:2313:5520:25175	60	-
chr1	229491521	229491522	A00252:305:HG52NDSX5:1:1251:20374:5118	60	+
chr1	229497097	229497098	A00252:305:HG52NDSX5:3:1336:11749:12978/1	60	+
chr1	229521926	229521927	A00252:305:HG52NDSX5:2:1625:24126:9455	60	-
chr1	229532502	229532503	A00252:305:HG52NDSX5:3:1338:30174:36746/1	60	+
chr1	229605535	229605536	A00252:305:HG52NDSX5:1:2626:21721:5854	60	-
chr1	229659838	229659839	A00252:305:HG52NDSX5:3:1233:11586:2300/1	60	-
chr1	229663480	229663481	A00252:305:HG52NDSX5:2:1161:30987:21496	60	+
chr1	230166230	230166231	A00252:305:HG52NDSX5:3:2151:27661:35180	60	-
chr1	230166231	230166232	A00252:305:HG52NDSX5:1:1550:18656:16892	60	-
chr1	230171755	230171756	A00252:305:HG52NDSX5:2:1677:23520:25222	60	-
chr1	230182833	230182834	A00252:305:HG52NDSX5:3:1345:16821:26240/1	60	+
chr1	230222712	230222713	A00252:305:HG52NDSX5:3:1372:15492:10410/1	60	-
chr1	230228436	230228437	A00252:305:HG52NDSX5:3:2173:1253:23923/1	60	+
chr1	230240241	230240242	A00252:305:HG52NDSX5:3:1167:13530:2347/1	60	+
chr1	230241674	230241675	A00252:305:HG52NDSX5:2:2440:21278:20713	60	-
chr1	230241676	230241677	A00252:305:HG52NDSX5:1:1456:2474:11350	60	-
chr1	230254500	230254501	A00252:305:HG52NDSX5:3:1127:15085:2440/1	60	-
chr1	231265791	231265792	A00252:305:HG52NDSX5:1:2219:14000:7420	60	-
chr1	231385647	231385648	A00252:305:HG52NDSX5:3:1125:3595:17080/1	60	+
chr1	231385650	231385651	A00252:305:HG52NDSX5:2:2104:30255:25488	60	+
chr1	231671892	231671893	A00252:305:HG52NDSX5:4:2238:32027:14278	60	-
chr1	231765916	231765917	A00252:305:HG52NDSX5:3:1158:12373:22420/1	60	+
chr1	232330781	232330782	A00252:305:HG52NDSX5:2:1338:3549:15060	60	+
chr1	232862224	232862225	A00252:305:HG52NDSX5:2:2360:8549:32142	60	-
chr1	233093692	233093693	A00252:305:HG52NDSX5:3:1119:9489:18677/1	60	-
chr1	233104346	233104347	A00252:305:HG52NDSX5:3:1544:27507:17440/1	60	+
chr1	233352675	233352676	A00252:305:HG52NDSX5:2:1452:2157:30405	60	-
chr1	234466906	234466907	A00252:305:HG52NDSX5:3:1127:4227:21590/1	60	+
chr1	235219712	235219713	A00252:305:HG52NDSX5:3:1256:1136:25473/1	60	+
chr1	236209701	236209702	A00252:305:HG52NDSX5:3:1164:7202:30217/1	60	+
chr1	236828160	236828161	A00252:305:HG52NDSX5:2:1554:16812:32518	60	-
chr1	237710948	237710949	A00252:305:HG52NDSX5:4:1210:18828:3286/1	60	+
chr1	239607026	239607027	A00252:305:HG52NDSX5:2:1504:28221:16736	60	-
chr1	240290995	240290996	A00252:305:HG52NDSX5:4:1559:16161:25942/1	60	+
chr1	240756847	240756848	A00252:305:HG52NDSX5:3:1159:28420:18771/1	60	+
chr1	241673075	241673076	A00252:305:HG52NDSX5:2:2519:20772:22185	60	+
chr1	243521034	243521035	A00252:305:HG52NDSX5:3:2605:2546:15765/1	60	-
chr1	244314439	244314440	A00252:305:HG52NDSX5:4:2572:25961:20776	60	+
chr1	244671168	244671169	A00252:305:HG52NDSX5:3:1156:18792:31814/1	60	+
chr1	244846611	244846612	A00252:305:HG52NDSX5:2:2650:7979:12618	60	-
chr1	245890208	245890209	A00252:305:HG52NDSX5:2:1143:27380:20228	60	-
chr1	245890209	245890210	A00252:305:HG52NDSX5:1:1140:14823:16579	60	-
chr1	245895646	245895647	A00252:305:HG52NDSX5:3:2572:7663:14043/1	60	-
chr1	246005107	246005108	A00252:305:HG52NDSX5:4:2411:12491:19460	60	+
chr1	246125122	246125123	A00252:305:HG52NDSX5:2:1334:31738:3975	60	-
chr1	246323494	246323495	A00252:305:HG52NDSX5:1:2547:19045:30780	60	-
chr1	246337411	246337412	A00252:305:HG52NDSX5:3:1156:18882:10144/1	60	+
chr1	246887130	246887131	A00252:305:HG52NDSX5:1:2463:25102:8641	60	-
chr1	246890786	246890787	A00252:305:HG52NDSX5:3:1126:6442:3630/1	60	+
chr1	246907070	246907071	A00252:305:HG52NDSX5:1:1126:16441:25927	60	-
chr1	247051133	247051134	A00252:305:HG52NDSX5:4:2560:23059:11209/1	60	-
chr1	247869126	247869127	A00252:305:HG52NDSX5:3:1553:12427:18349/1	60	+
chr10	62584	62585	A00252:305:HG52NDSX5:4:2332:27805:24314/1	60	-
chr10	5283111	5283112	A00252:305:HG52NDSX5:3:1158:24587:2080/1	60	-
chr10	6508170	6508171	A00252:305:HG52NDSX5:3:1148:7925:16626/1	60	+
chr10	6508171	6508172	A00252:305:HG52NDSX5:4:2565:11767:20682	60	+
chr10	7020972	7020973	A00252:305:HG52NDSX5:3:2372:28510:24189/1	60	+
chr10	8177016	8177017	A00252:305:HG52NDSX5:3:1119:19090:21527/1	60	+
chr10	8204996	8204997	A00252:305:HG52NDSX5:4:1149:24460:32643	60	-
chr10	8821578	8821579	A00252:305:HG52NDSX5:3:1340:29089:37059/1	60	-
chr10	9361442	9361443	A00252:305:HG52NDSX5:3:1243:11605:27038/1	60	-
chr10	11039058	11039059	A00252:305:HG52NDSX5:3:1151:2718:17816/1	60	+
chr10	11080538	11080539	A00252:305:HG52NDSX5:3:1449:4869:7200/1	60	+
chr10	11595486	11595487	A00252:305:HG52NDSX5:3:1639:19099:15468/1	60	-
chr10	11981047	11981048	A00252:305:HG52NDSX5:3:1121:17562:35415/1	60	+
chr10	11981048	11981049	A00252:305:HG52NDSX5:3:1307:14733:21809/1	60	+
chr10	13220247	13220248	A00252:305:HG52NDSX5:3:1128:8079:21872/1	60	-
chr10	13618610	13618611	A00252:305:HG52NDSX5:4:1624:8178:36855	60	-
chr10	16956698	16956699	A00252:305:HG52NDSX5:2:1371:30789:13166	60	-
chr10	17659874	17659875	A00252:305:HG52NDSX5:4:1168:15781:5525/1	60	+
chr10	18667666	18667667	A00252:305:HG52NDSX5:4:2444:5005:19836	60	-
chr10	21903470	21903471	A00252:305:HG52NDSX5:3:1362:27597:6511/1	60	+
chr10	22638842	22638843	A00252:305:HG52NDSX5:3:1155:13729:8265/1	60	+
chr10	22739736	22739737	A00252:305:HG52NDSX5:3:2117:7148:2096	60	+
chr10	23140639	23140640	A00252:305:HG52NDSX5:1:1133:25789:7764	60	+
chr10	23880636	23880637	A00252:305:HG52NDSX5:3:1267:29604:33974/1	60	+
chr10	24665835	24665836	A00252:305:HG52NDSX5:3:1226:23773:33051/1	60	-
chr10	25639233	25639234	A00252:305:HG52NDSX5:2:1255:12427:34194	60	+
chr10	26753410	26753411	A00252:305:HG52NDSX5:3:1157:6831:14356/1	60	-
chr10	26769014	26769015	A00252:305:HG52NDSX5:1:2573:3974:10066	60	-
chr10	26815314	26815315	A00252:305:HG52NDSX5:1:1139:24207:4899	60	-
chr10	27116911	27116912	A00252:305:HG52NDSX5:1:2459:18701:27524	60	-
chr10	27127079	27127080	A00252:305:HG52NDSX5:3:1159:1940:20729/1	60	+
chr10	27425161	27425162	A00252:305:HG52NDSX5:3:1174:32533:18192/1	60	+
chr10	28543104	28543105	A00252:305:HG52NDSX5:1:2225:25391:5134	60	+
chr10	28943744	28943745	A00252:305:HG52NDSX5:1:2566:20699:36057	60	-
chr10	28955650	28955651	A00252:305:HG52NDSX5:3:1321:25256:23218/1	60	+
chr10	29652773	29652774	A00252:305:HG52NDSX5:4:1259:22083:23359/1	60	+
chr10	31347861	31347862	A00252:305:HG52NDSX5:3:1539:2627:36166/1	60	-
chr10	31375178	31375179	A00252:305:HG52NDSX5:4:2123:1615:25207	60	+
chr10	31387726	31387727	A00252:305:HG52NDSX5:3:1573:18087:24486/1	60	+
chr10	31392101	31392102	A00252:305:HG52NDSX5:4:1309:24740:1188	60	-
chr10	31495950	31495951	A00252:305:HG52NDSX5:1:1466:8449:28275	60	-
chr10	31841793	31841794	A00252:305:HG52NDSX5:1:2217:24252:18975	60	+
chr10	31849520	31849521	A00252:305:HG52NDSX5:3:2154:3143:29794	60	-
chr10	31880376	31880377	A00252:305:HG52NDSX5:4:1473:31168:17425	60	+
chr10	31882382	31882383	A00252:305:HG52NDSX5:1:2145:28917:24486	60	-
chr10	32466042	32466043	A00252:305:HG52NDSX5:3:1214:19804:2566/1	60	-
chr10	34377180	34377181	A00252:305:HG52NDSX5:2:2440:11803:17675	60	-
chr10	34693901	34693902	A00252:305:HG52NDSX5:1:1278:21395:28588	60	-
chr10	34798048	34798049	A00252:305:HG52NDSX5:2:2127:28872:26537	60	+
chr10	35159093	35159094	A00252:305:HG52NDSX5:3:2106:16016:22122/1	60	-
chr10	35353850	35353851	A00252:305:HG52NDSX5:3:1427:15591:1313/1	60	-
chr10	37070399	37070400	A00252:305:HG52NDSX5:3:1431:6533:31751/1	60	-
chr10	37762992	37762993	A00252:305:HG52NDSX5:3:1332:21169:7498/1	60	+
chr10	42555144	42555145	A00252:305:HG52NDSX5:1:2403:18367:11694	60	+
chr10	42651751	42651752	A00252:305:HG52NDSX5:1:2247:1579:2284	60	-
chr10	43818055	43818056	A00252:305:HG52NDSX5:1:1175:7997:18223	60	-
chr10	45628098	45628099	A00252:305:HG52NDSX5:3:1244:4155:12070/1	60	+
chr10	48362574	48362575	A00252:305:HG52NDSX5:3:1132:4824:18208/1	60	+
chr10	49787045	49787046	A00252:305:HG52NDSX5:2:2526:18168:4241	60	-
chr10	50451483	50451484	A00252:305:HG52NDSX5:3:1274:23764:14841/1	60	+
chr10	53849626	53849627	A00252:305:HG52NDSX5:2:1367:25563:28541	60	-
chr10	54640927	54640928	A00252:305:HG52NDSX5:4:2505:14036:21104	60	-
chr10	56363368	56363369	A00252:305:HG52NDSX5:3:1174:19388:22357/1	60	+
chr10	58279634	58279635	A00252:305:HG52NDSX5:1:2276:28311:36777	60	-
chr10	59395083	59395084	A00252:305:HG52NDSX5:3:2219:2492:5462/1	60	+
chr10	60034260	60034261	A00252:305:HG52NDSX5:2:1303:2654:16986	60	+
chr10	61531697	61531698	A00252:305:HG52NDSX5:3:1477:29686:10848/1	60	+
chr10	61836900	61836901	A00252:305:HG52NDSX5:1:2225:25599:13949	60	-
chr10	66693269	66693270	A00252:305:HG52NDSX5:4:2172:15962:30420/1	60	-
chr10	68031318	68031319	A00252:305:HG52NDSX5:4:1636:15167:1986/1	60	+
chr10	68040224	68040225	A00252:305:HG52NDSX5:3:2341:29234:25410/1	60	-
chr10	68338821	68338822	A00252:305:HG52NDSX5:3:1151:17327:22263/1	60	+
chr10	68338823	68338824	A00252:305:HG52NDSX5:1:1341:6542:18020	60	+
chr10	68766917	68766918	A00252:305:HG52NDSX5:3:2448:14100:34804/1	60	+
chr10	68767850	68767851	A00252:305:HG52NDSX5:3:1122:27715:2644/1	60	+
chr10	70205904	70205905	A00252:305:HG52NDSX5:4:2658:28646:8954/1	60	-
chr10	70407303	70407304	A00252:305:HG52NDSX5:3:2118:4227:15107	60	-
chr10	70430194	70430195	A00252:305:HG52NDSX5:1:1560:4960:11960	60	-
chr10	72115106	72115107	A00252:305:HG52NDSX5:3:2535:11586:17519/1	60	-
chr10	72115207	72115208	A00252:305:HG52NDSX5:3:1251:16152:14841/1	60	+
chr10	72142073	72142074	A00252:305:HG52NDSX5:3:1232:4128:1344/1	60	+
chr10	72161996	72161997	A00252:305:HG52NDSX5:1:1172:13621:17440	60	-
chr10	72504098	72504099	A00252:305:HG52NDSX5:3:1123:10357:24878/1	60	-
chr10	72519576	72519577	A00252:305:HG52NDSX5:3:1361:21486:20228/1	60	+
chr10	72521714	72521715	A00252:305:HG52NDSX5:3:1226:5059:10347/1	60	+
chr10	72524887	72524888	A00252:305:HG52NDSX5:3:2505:16875:24831	60	-
chr10	72743170	72743171	A00252:305:HG52NDSX5:3:1278:20799:10927/1	60	-
chr10	72828277	72828278	A00252:305:HG52NDSX5:3:1143:30436:16814/1	60	+
chr10	72840907	72840908	A00252:305:HG52NDSX5:3:1124:32886:9157/1	60	+
chr10	72872105	72872106	A00252:305:HG52NDSX5:3:2541:20817:12743/1	60	-
chr10	73479092	73479093	A00252:305:HG52NDSX5:4:1602:10059:15186	60	-
chr10	73592568	73592569	A00252:305:HG52NDSX5:3:1555:14055:21605/1	60	+
chr10	73593124	73593125	A00252:305:HG52NDSX5:1:1114:13449:19366	60	+
chr10	73810155	73810156	A00252:305:HG52NDSX5:3:1671:13376:7654/1	60	-
chr10	73810156	73810157	A00252:305:HG52NDSX5:3:1124:6560:28823/1	60	-
chr10	73825203	73825204	A00252:305:HG52NDSX5:3:2115:14181:22701	60	+
chr10	74075090	74075091	A00252:305:HG52NDSX5:3:1145:20130:21292/1	60	+
chr10	74306943	74306944	A00252:305:HG52NDSX5:1:2269:2139:29246	60	+
chr10	74319629	74319630	A00252:305:HG52NDSX5:1:1352:4345:18630	60	-
chr10	74333398	74333399	A00252:305:HG52NDSX5:2:1370:2266:11960	60	-
chr10	74355137	74355138	A00252:305:HG52NDSX5:1:1412:16333:30154	60	-
chr10	74371260	74371261	A00252:305:HG52NDSX5:1:2613:30924:21574	60	-
chr10	74371262	74371263	A00252:305:HG52NDSX5:4:1407:24813:26991/1	60	-
chr10	74439711	74439712	A00252:305:HG52NDSX5:1:1364:9769:27054	60	+
chr10	74448381	74448382	A00252:305:HG52NDSX5:1:1408:17635:9862	60	-
chr10	74521522	74521523	A00252:305:HG52NDSX5:1:1109:8820:21966	60	+
chr10	74539351	74539352	A00252:305:HG52NDSX5:3:1155:19849:32581/1	60	+
chr10	79667995	79667996	A00252:305:HG52NDSX5:2:2347:18448:16376	60	+
chr10	79676795	79676796	A00252:305:HG52NDSX5:4:1312:25572:13526/1	60	+
chr10	79807625	79807626	A00252:305:HG52NDSX5:4:2403:17282:3396	60	-
chr10	81137476	81137477	A00252:305:HG52NDSX5:4:1163:11930:20807	60	+
chr10	86769187	86769188	A00252:305:HG52NDSX5:3:1161:7410:33019/1	60	+
chr10	86814982	86814983	A00252:305:HG52NDSX5:4:1264:1615:21292/1	60	-
chr10	87411478	87411479	A00252:305:HG52NDSX5:4:2417:30427:10661/1	60	-
chr10	87957426	87957427	A00252:305:HG52NDSX5:3:1345:4435:22263/1	60	-
chr10	88294407	88294408	A00252:305:HG52NDSX5:3:1241:5421:28761/1	60	+
chr10	88297547	88297548	A00252:305:HG52NDSX5:1:1129:19072:35086	60	+
chr10	88372449	88372450	A00252:305:HG52NDSX5:1:1452:6596:1078	60	+
chr10	88372482	88372483	A00252:305:HG52NDSX5:2:1227:24379:21292	60	+
chr10	88401634	88401635	A00252:305:HG52NDSX5:1:2266:5330:20337	60	-
chr10	88828771	88828772	A00252:305:HG52NDSX5:3:1222:28348:11631/1	60	-
chr10	91206147	91206148	A00252:305:HG52NDSX5:3:1136:18014:19914/1	60	+
chr10	91206148	91206149	A00252:305:HG52NDSX5:2:1331:31222:30295	60	+
chr10	91498389	91498390	A00252:305:HG52NDSX5:3:1168:13069:13260/1	60	-
chr10	91832407	91832408	A00252:305:HG52NDSX5:3:1126:1353:2769/1	60	+
chr10	91974932	91974933	A00252:305:HG52NDSX5:3:2345:10845:5306/1	60	+
chr10	91997899	91997900	A00252:305:HG52NDSX5:3:1154:1542:6261/1	60	-
chr10	92343977	92343978	A00252:305:HG52NDSX5:2:2304:13404:15687	60	+
chr10	92628494	92628495	A00252:305:HG52NDSX5:4:2427:12897:6762/1	60	-
chr10	92780199	92780200	A00252:305:HG52NDSX5:3:1555:16062:15687/1	60	-
chr10	92801018	92801019	A00252:305:HG52NDSX5:3:1213:12328:35399/1	60	+
chr10	92835108	92835109	A00252:305:HG52NDSX5:1:1237:2492:25128	60	-
chr10	93014562	93014563	A00252:305:HG52NDSX5:3:1660:23990:29042/1	60	-
chr10	93674497	93674498	A00252:305:HG52NDSX5:3:1148:27037:18098/1	60	+
chr10	94333978	94333979	A00252:305:HG52NDSX5:3:1241:20374:7623/1	60	+
chr10	95635750	95635751	A00252:305:HG52NDSX5:4:1421:6976:24721	60	+
chr10	96302724	96302725	A00252:305:HG52NDSX5:3:1136:10818:10394/1	60	-
chr10	96899451	96899452	A00252:305:HG52NDSX5:3:2542:12274:1767/1	60	-
chr10	96900106	96900107	A00252:305:HG52NDSX5:4:1377:15329:11788	60	-
chr10	96908202	96908203	A00252:305:HG52NDSX5:3:1402:23393:7654/1	60	+
chr10	97238187	97238188	A00252:305:HG52NDSX5:3:2571:18954:13432	60	+
chr10	98175573	98175574	A00252:305:HG52NDSX5:3:1430:28782:6496/1	60	-
chr10	99550426	99550427	A00252:305:HG52NDSX5:1:2258:1805:29324	60	-
chr10	100917445	100917446	A00252:305:HG52NDSX5:3:2358:23430:12007	60	+
chr10	100947917	100947918	A00252:305:HG52NDSX5:3:1473:18322:33849/1	60	-
chr10	100960457	100960458	A00252:305:HG52NDSX5:1:1108:14208:23187	60	+
chr10	101406718	101406719	A00252:305:HG52NDSX5:1:1346:8621:2675	60	+
chr10	101450480	101450481	A00252:305:HG52NDSX5:3:1205:18945:10441/1	60	+
chr10	101535121	101535122	A00252:305:HG52NDSX5:3:1458:20085:15264/1	60	+
chr10	101812384	101812385	A00252:305:HG52NDSX5:3:1340:13874:7795/1	60	+
chr10	101917506	101917507	A00252:305:HG52NDSX5:1:1175:14290:12649	60	-
chr10	101941471	101941472	A00252:305:HG52NDSX5:1:1273:28935:28432	60	+
chr10	102294628	102294629	A00252:305:HG52NDSX5:3:1133:11315:36808/1	60	+
chr10	102306224	102306225	A00252:305:HG52NDSX5:3:2553:30210:5963/1	60	-
chr10	102330512	102330513	A00252:305:HG52NDSX5:2:2553:5882:9267	60	-
chr10	102552957	102552958	A00252:305:HG52NDSX5:3:1513:5683:12868/1	60	-
chr10	102763619	102763620	A00252:305:HG52NDSX5:3:2604:13883:14700/1	60	-
chr10	102797095	102797096	A00252:305:HG52NDSX5:3:1145:25229:31375/1	60	+
chr10	102863693	102863694	A00252:305:HG52NDSX5:3:2245:2835:5682/1	60	+
chr10	103151952	103151953	A00252:305:HG52NDSX5:3:1326:9833:8437/1	60	-
chr10	103190372	103190373	A00252:305:HG52NDSX5:3:1120:30508:13964/1	60	+
chr10	104011264	104011265	A00252:305:HG52NDSX5:3:1241:11107:23390/1	60	-
chr10	109994216	109994217	A00252:305:HG52NDSX5:2:1456:4417:7983	60	+
chr10	110034067	110034068	A00252:305:HG52NDSX5:3:2608:1597:10363	60	-
chr10	110106385	110106386	A00252:305:HG52NDSX5:3:2240:10339:24314/1	60	-
chr10	110173486	110173487	A00252:305:HG52NDSX5:4:2111:14326:28213	60	+
chr10	110897801	110897802	A00252:305:HG52NDSX5:2:1140:28601:11224	60	-
chr10	112491741	112491742	A00252:305:HG52NDSX5:4:1323:7581:24267/1	60	+
chr10	112774487	112774488	A00252:305:HG52NDSX5:3:1158:13404:34319/1	60	+
chr10	113645575	113645576	A00252:305:HG52NDSX5:4:2133:8214:36511/1	60	+
chr10	113879312	113879313	A00252:305:HG52NDSX5:3:1333:2510:14199/1	60	+
chr10	115179982	115179983	A00252:305:HG52NDSX5:3:2119:11360:26052/1	60	-
chr10	117125559	117125560	A00252:305:HG52NDSX5:1:2168:8205:33301	60	-
chr10	117292246	117292247	A00252:305:HG52NDSX5:3:1363:2338:31093/1	60	+
chr10	118008875	118008876	A00252:305:HG52NDSX5:1:1240:15194:16626	60	-
chr10	119592365	119592366	A00252:305:HG52NDSX5:3:1136:25192:23015/1	60	+
chr10	119832239	119832240	A00252:305:HG52NDSX5:2:2174:32036:14043	60	-
chr10	119855316	119855317	A00252:305:HG52NDSX5:3:1261:8675:2331/1	60	+
chr10	119928256	119928257	A00252:305:HG52NDSX5:3:1260:7238:32471/1	60	-
chr10	120487495	120487496	A00252:305:HG52NDSX5:2:2142:28113:16203	60	+
chr10	121551451	121551452	A00252:305:HG52NDSX5:3:2120:16884:15828/1	60	+
chr10	121627070	121627071	A00252:305:HG52NDSX5:1:1302:26838:13213	60	+
chr10	121866144	121866145	A00252:305:HG52NDSX5:3:1155:27227:20024/1	60	+
chr10	123046015	123046016	A00252:305:HG52NDSX5:3:1141:19153:31908/1	60	+
chr10	123163440	123163441	A00252:305:HG52NDSX5:3:1203:3378:20462/1	60	+
chr10	124759478	124759479	A00252:305:HG52NDSX5:3:1163:3504:8531/1	60	+
chr10	124968122	124968123	A00252:305:HG52NDSX5:3:1358:9950:32597/1	60	+
chr10	125932577	125932578	A00252:305:HG52NDSX5:3:1164:29215:4398/1	60	-
chr10	126897284	126897285	A00252:305:HG52NDSX5:1:1219:2718:27649	60	+
chr10	129647749	129647750	A00252:305:HG52NDSX5:4:1136:27199:30499	60	-
chr10	130058571	130058572	A00252:305:HG52NDSX5:2:1108:28113:27414	60	-
chr10	130139909	130139910	A00252:305:HG52NDSX5:3:1271:31910:11381/1	60	+
chr10	131163942	131163943	A00252:305:HG52NDSX5:1:1461:29161:10222	60	+
chr10	132584086	132584087	A00252:305:HG52NDSX5:2:1268:29306:12947	60	-
chr10	133367559	133367560	A00252:305:HG52NDSX5:4:1656:6940:21057/1	60	+
chr10	133410469	133410470	A00252:305:HG52NDSX5:3:1140:9625:22075/1	60	+
chr10	133411342	133411343	A00252:305:HG52NDSX5:3:1217:11948:34084/1	60	+
chr10	133462909	133462910	A00252:305:HG52NDSX5:3:1413:12319:33974/1	60	-
chr10	133494004	133494005	A00252:305:HG52NDSX5:1:1676:29577:17018	60	-
chr10	133542037	133542038	A00252:305:HG52NDSX5:3:1323:25518:23109/1	60	+
chr11	220672	220673	A00252:305:HG52NDSX5:1:1533:29143:28792	60	-
chr11	238225	238226	A00252:305:HG52NDSX5:3:1120:21404:14105/1	60	+
chr11	244362	244363	A00252:305:HG52NDSX5:4:1156:25003:21026/1	60	-
chr11	252235	252236	A00252:305:HG52NDSX5:1:1143:18014:27743	60	+
chr11	325093	325094	A00252:305:HG52NDSX5:3:1228:22715:6637/1	60	+
chr11	331894	331895	A00252:305:HG52NDSX5:3:1132:15230:34976/1	60	+
chr11	331895	331896	A00252:305:HG52NDSX5:1:2147:7346:27430	60	+
chr11	331896	331897	A00252:305:HG52NDSX5:2:2113:2537:10520	60	+
chr11	336063	336064	A00252:305:HG52NDSX5:3:1140:31665:4319/1	60	+
chr11	339732	339733	A00252:305:HG52NDSX5:2:2313:27778:2628	60	-
chr11	342318	342319	A00252:305:HG52NDSX5:3:1148:6677:19539/1	60	+
chr11	344397	344398	A00252:305:HG52NDSX5:1:2407:12635:12038	60	-
chr11	344989	344990	A00252:305:HG52NDSX5:3:1134:7148:25520/1	60	+
chr11	344990	344991	A00252:305:HG52NDSX5:3:2160:29134:15687	60	+
chr11	1376203	1376204	A00252:305:HG52NDSX5:2:2161:8802:9721	60	-
chr11	2490689	2490690	A00252:305:HG52NDSX5:3:2258:31358:24142/1	60	+
chr11	3116717	3116718	A00252:305:HG52NDSX5:3:1214:7175:25441/1	60	-
chr11	3365835	3365836	A00252:305:HG52NDSX5:3:1148:5927:11287/1	60	+
chr11	3902506	3902507	A00252:305:HG52NDSX5:3:1130:28528:3991/1	60	+
chr11	3902510	3902511	A00252:305:HG52NDSX5:4:1164:31024:20525/1	60	+
chr11	3915001	3915002	A00252:305:HG52NDSX5:3:1321:26901:4711	60	-
chr11	3922161	3922162	A00252:305:HG52NDSX5:3:2108:16315:4476/1	60	-
chr11	3927284	3927285	A00252:305:HG52NDSX5:3:1151:4743:25958/1	60	-
chr11	3943731	3943732	A00252:305:HG52NDSX5:3:1617:19217:29262/1	60	+
chr11	3945854	3945855	A00252:305:HG52NDSX5:3:1151:5086:10300/1	60	+
chr11	3967202	3967203	A00252:305:HG52NDSX5:3:2222:15501:8985/1	60	+
chr11	4122479	4122480	A00252:305:HG52NDSX5:1:1249:3965:9643	60	+
chr11	4130658	4130659	A00252:305:HG52NDSX5:3:1321:11803:14920/1	60	+
chr11	6568744	6568745	A00252:305:HG52NDSX5:4:2320:29776:12727	60	+
chr11	6591745	6591746	A00252:305:HG52NDSX5:3:1451:17716:6621/1	60	-
chr11	6992321	6992322	A00252:305:HG52NDSX5:3:1121:27877:29418/1	60	-
chr11	9018101	9018102	A00252:305:HG52NDSX5:3:1204:15971:12618/1	60	+
chr11	9417136	9417137	A00252:305:HG52NDSX5:2:1360:24397:16626	60	-
chr11	9424471	9424472	A00252:305:HG52NDSX5:4:1520:31810:4257	60	+
chr11	9427059	9427060	A00252:305:HG52NDSX5:1:1277:1895:5181	60	-
chr11	9444068	9444069	A00252:305:HG52NDSX5:4:1467:14335:11256/1	60	-
chr11	9580164	9580165	A00252:305:HG52NDSX5:3:1362:28040:7811/1	60	+
chr11	9580166	9580167	A00252:305:HG52NDSX5:4:1621:14516:19398	60	+
chr11	9837496	9837497	A00252:305:HG52NDSX5:3:1132:29044:21825/1	60	+
chr11	10096179	10096180	A00252:305:HG52NDSX5:3:1663:17861:11412/1	60	+
chr11	10124788	10124789	A00252:305:HG52NDSX5:4:1565:6515:9862/1	60	-
chr11	10506206	10506207	A00252:305:HG52NDSX5:3:1618:8639:36057/1	60	-
chr11	10810893	10810894	A00252:305:HG52NDSX5:3:1178:6949:11960/1	60	+
chr11	11923324	11923325	A00252:305:HG52NDSX5:1:1168:27932:9314	60	+
chr11	11935300	11935301	A00252:305:HG52NDSX5:2:1666:16125:8563	60	-
chr11	11950483	11950484	A00252:305:HG52NDSX5:4:1312:29523:20807/1	60	+
chr11	12214735	12214736	A00252:305:HG52NDSX5:1:1565:12581:33833	60	-
chr11	12852659	12852660	A00252:305:HG52NDSX5:1:2231:20085:35336	60	+
chr11	13692626	13692627	A00252:305:HG52NDSX5:3:1173:27760:22639/1	60	+
chr11	14475336	14475337	A00252:305:HG52NDSX5:3:1143:7139:10848/1	60	+
chr11	14515789	14515790	A00252:305:HG52NDSX5:2:2333:22480:36072	60	+
chr11	14786384	14786385	A00252:305:HG52NDSX5:3:1139:17119:8155/1	60	-
chr11	16328140	16328141	A00252:305:HG52NDSX5:3:1209:17020:9518/1	60	+
chr11	17115670	17115671	A00252:305:HG52NDSX5:3:1236:8196:33473/1	60	+
chr11	17120212	17120213	A00252:305:HG52NDSX5:1:1657:10185:33818	60	-
chr11	17284587	17284588	A00252:305:HG52NDSX5:2:2552:22679:23610	60	-
chr11	17296467	17296468	A00252:305:HG52NDSX5:4:1113:12807:13620/1	60	+
chr11	17310153	17310154	A00252:305:HG52NDSX5:1:1664:31747:16172	60	-
chr11	17967129	17967130	A00252:305:HG52NDSX5:2:1206:21802:27539	60	+
chr11	18029357	18029358	A00252:305:HG52NDSX5:3:2627:20057:15875	60	-
chr11	18290004	18290005	A00252:305:HG52NDSX5:3:1216:3378:15577/1	60	+
chr11	18299931	18299932	A00252:305:HG52NDSX5:2:1469:18231:7733	60	-
chr11	18611457	18611458	A00252:305:HG52NDSX5:2:2431:6714:28682	60	-
chr11	18611458	18611459	A00252:305:HG52NDSX5:3:1123:15754:16407/1	60	-
chr11	23578328	23578329	A00252:305:HG52NDSX5:3:2567:31765:24283/1	60	+
chr11	25949154	25949155	A00252:305:HG52NDSX5:3:1258:12897:25927/1	60	+
chr11	26119071	26119072	A00252:305:HG52NDSX5:3:1217:4146:16626/1	60	+
chr11	26760416	26760417	A00252:305:HG52NDSX5:1:1652:23430:15702	60	+
chr11	27253969	27253970	A00252:305:HG52NDSX5:1:1468:27046:17707	60	-
chr11	28023011	28023012	A00252:305:HG52NDSX5:1:1257:26720:7905	60	-
chr11	28178332	28178333	A00252:305:HG52NDSX5:3:1275:17083:29731/1	60	+
chr11	28228792	28228793	A00252:305:HG52NDSX5:2:2106:4453:17472	60	-
chr11	28228794	28228795	A00252:305:HG52NDSX5:3:1268:4444:25097/1	60	-
chr11	30432090	30432091	A00252:305:HG52NDSX5:1:2105:20057:30686	60	+
chr11	31628703	31628704	A00252:305:HG52NDSX5:3:2608:14371:18333	60	-
chr11	31646972	31646973	A00252:305:HG52NDSX5:3:1404:1551:36746/1	60	+
chr11	31698603	31698604	A00252:305:HG52NDSX5:4:2242:13006:36573/1	60	+
chr11	32975530	32975531	A00252:305:HG52NDSX5:3:1458:9344:29387/1	60	-
chr11	33114209	33114210	A00252:305:HG52NDSX5:2:1606:22652:9784	60	+
chr11	33339795	33339796	A00252:305:HG52NDSX5:3:1124:20509:19163/1	60	-
chr11	33755834	33755835	A00252:305:HG52NDSX5:1:2174:21386:29637	60	-
chr11	33767626	33767627	A00252:305:HG52NDSX5:4:2207:6940:33739/1	60	+
chr11	34923850	34923851	A00252:305:HG52NDSX5:3:1127:14371:10504/1	60	+
chr11	34949985	34949986	A00252:305:HG52NDSX5:1:1229:6922:6684	60	+
chr11	34963614	34963615	A00252:305:HG52NDSX5:2:2656:10474:22263	60	-
chr11	34963616	34963617	A00252:305:HG52NDSX5:3:1153:6759:24345/1	60	-
chr11	34972036	34972037	A00252:305:HG52NDSX5:3:2355:21052:16094/1	60	+
chr11	35183529	35183530	A00252:305:HG52NDSX5:3:1132:2202:11913/1	60	+
chr11	35191481	35191482	A00252:305:HG52NDSX5:4:2578:11478:9283	60	-
chr11	35571382	35571383	A00252:305:HG52NDSX5:3:1334:1940:25269/1	60	+
chr11	36972134	36972135	A00252:305:HG52NDSX5:3:1247:3504:5462/1	60	-
chr11	37458436	37458437	A00252:305:HG52NDSX5:3:2362:20292:27555	60	-
chr11	38100774	38100775	A00252:305:HG52NDSX5:3:1340:31322:16219/1	60	-
chr11	38425567	38425568	A00252:305:HG52NDSX5:3:1120:27679:33301/1	60	+
chr11	40948437	40948438	A00252:305:HG52NDSX5:4:2669:5222:23406/1	60	-
chr11	42474872	42474873	A00252:305:HG52NDSX5:3:1473:12491:8876/1	60	-
chr11	43373960	43373961	A00252:305:HG52NDSX5:3:1319:27425:18552/1	60	+
chr11	43435314	43435315	A00252:305:HG52NDSX5:3:1126:31684:26678/1	60	+
chr11	45865040	45865041	A00252:305:HG52NDSX5:3:2435:8250:19476	60	+
chr11	45983865	45983866	A00252:305:HG52NDSX5:3:1158:7175:7560/1	60	+
chr11	46050575	46050576	A00252:305:HG52NDSX5:3:1648:5782:11976/1	60	-
chr11	46082508	46082509	A00252:305:HG52NDSX5:2:2505:23683:30733	60	+
chr11	46488096	46488097	A00252:305:HG52NDSX5:3:1346:25934:16376/1	60	+
chr11	46515861	46515862	A00252:305:HG52NDSX5:1:1212:3712:11929	60	-
chr11	46584814	46584815	A00252:305:HG52NDSX5:3:2141:9362:16360/1	60	+
chr11	46798131	46798132	A00252:305:HG52NDSX5:3:1665:8820:14700/1	60	+
chr11	46798389	46798390	A00252:305:HG52NDSX5:3:2659:12029:29966	60	-
chr11	46980124	46980125	A00252:305:HG52NDSX5:4:2572:23032:20118	60	-
chr11	47001243	47001244	A00252:305:HG52NDSX5:3:1151:2193:22044/1	60	+
chr11	47322959	47322960	A00252:305:HG52NDSX5:4:2450:22299:21887/1	60	+
chr11	47473582	47473583	A00252:305:HG52NDSX5:3:1239:23656:1595/1	60	-
chr11	47514455	47514456	A00252:305:HG52NDSX5:1:1546:2718:33035	60	-
chr11	47514456	47514457	A00252:305:HG52NDSX5:3:2124:9860:23202/1	60	-
chr11	47618903	47618904	A00252:305:HG52NDSX5:2:1516:23448:7780	60	-
chr11	47795499	47795500	A00252:305:HG52NDSX5:4:2562:25726:12540	60	-
chr11	58557357	58557358	A00252:305:HG52NDSX5:2:2656:7645:21089	60	-
chr11	58704733	58704734	A00252:305:HG52NDSX5:1:2228:31548:25567	60	-
chr11	59709590	59709591	A00252:305:HG52NDSX5:3:1143:12002:25723/1	60	+
chr11	59824554	59824555	A00252:305:HG52NDSX5:3:2258:12852:14418/1	60	-
chr11	61327236	61327237	A00252:305:HG52NDSX5:3:1162:26874:30342/1	60	+
chr11	61374073	61374074	A00252:305:HG52NDSX5:3:1521:32253:5556/1	60	-
chr11	61836251	61836252	A00252:305:HG52NDSX5:2:2556:25988:19445	60	-
chr11	62126749	62126750	A00252:305:HG52NDSX5:2:1565:9118:20353	60	-
chr11	62153573	62153574	A00252:305:HG52NDSX5:4:1448:13060:15436	60	-
chr11	62354042	62354043	A00252:305:HG52NDSX5:3:1129:32687:19147/1	60	-
chr11	62579861	62579862	A00252:305:HG52NDSX5:4:1270:23529:29246	60	-
chr11	62662183	62662184	A00252:305:HG52NDSX5:2:1475:18430:16282	60	-
chr11	62803790	62803791	A00252:305:HG52NDSX5:3:1172:14579:15875/1	60	+
chr11	62816615	62816616	A00252:305:HG52NDSX5:2:1211:23430:18646	60	-
chr11	62817504	62817505	A00252:305:HG52NDSX5:1:1241:13160:26099	60	+
chr11	62850668	62850669	A00252:305:HG52NDSX5:2:1378:32524:36965	60	-
chr11	62852064	62852065	A00252:305:HG52NDSX5:3:1169:6867:16016/1	60	-
chr11	62854256	62854257	A00252:305:HG52NDSX5:3:1240:6352:32283/1	60	+
chr11	62876294	62876295	A00252:305:HG52NDSX5:2:2501:27335:11381	60	+
chr11	63584803	63584804	A00252:305:HG52NDSX5:1:1251:14724:11804	60	+
chr11	63601632	63601633	A00252:305:HG52NDSX5:3:2255:15745:18490/1	60	+
chr11	63650862	63650863	A00252:305:HG52NDSX5:3:1121:13169:27242/1	60	+
chr11	63657813	63657814	A00252:305:HG52NDSX5:4:2246:26196:20243/1	60	-
chr11	63659633	63659634	A00252:305:HG52NDSX5:3:2567:19361:30827/1	60	+
chr11	63704236	63704237	A00252:305:HG52NDSX5:4:1255:9986:32127	60	-
chr11	63705947	63705948	A00252:305:HG52NDSX5:3:1260:25437:34209/1	60	+
chr11	63708544	63708545	A00252:305:HG52NDSX5:3:1176:1759:35978/1	60	+
chr11	63710279	63710280	A00252:305:HG52NDSX5:1:1101:23231:19335	60	-
chr11	63842796	63842797	A00252:305:HG52NDSX5:3:1549:19524:9659/1	60	+
chr11	63852393	63852394	A00252:305:HG52NDSX5:3:2368:9570:21512/1	60	+
chr11	63853032	63853033	A00252:305:HG52NDSX5:3:1245:27073:18505/1	60	-
chr11	63858718	63858719	A00252:305:HG52NDSX5:3:1240:14172:26600/1	60	-
chr11	64773614	64773615	A00252:305:HG52NDSX5:3:1275:4001:35415/1	60	-
chr11	64781291	64781292	A00252:305:HG52NDSX5:3:1204:1298:3646/1	60	+
chr11	64785369	64785370	A00252:305:HG52NDSX5:3:1145:13376:17895/1	60	-
chr11	65075516	65075517	A00252:305:HG52NDSX5:1:1112:17463:14888	60	-
chr11	65103095	65103096	A00252:305:HG52NDSX5:3:1125:5186:25285/1	60	+
chr11	65119246	65119247	A00252:305:HG52NDSX5:1:1105:27199:8766	60	+
chr11	65129677	65129678	A00252:305:HG52NDSX5:1:1540:25699:25238	60	-
chr11	65136826	65136827	A00252:305:HG52NDSX5:3:2326:32615:9878/1	60	-
chr11	65192310	65192311	A00252:305:HG52NDSX5:4:1201:1389:8970/1	60	+
chr11	65196619	65196620	A00252:305:HG52NDSX5:3:1240:2031:13338/1	60	+
chr11	65198474	65198475	A00252:305:HG52NDSX5:2:1416:24352:24815	60	-
chr11	65266258	65266259	A00252:305:HG52NDSX5:1:1102:11035:10895	60	+
chr11	65276437	65276438	A00252:305:HG52NDSX5:4:2327:23773:29262	60	-
chr11	65277217	65277218	A00252:305:HG52NDSX5:3:2602:9516:16250	60	-
chr11	65284567	65284568	A00252:305:HG52NDSX5:3:1141:1027:2425/1	60	+
chr11	65284809	65284810	A00252:305:HG52NDSX5:1:2559:13919:35430	60	+
chr11	65425087	65425088	A00252:305:HG52NDSX5:2:2474:15302:35415	60	-
chr11	65426006	65426007	A00252:305:HG52NDSX5:3:2238:5285:13651	60	-
chr11	65426008	65426009	A00252:305:HG52NDSX5:1:1372:28311:12038	60	-
chr11	65430454	65430455	A00252:305:HG52NDSX5:1:2406:15573:20729	60	+
chr11	65431954	65431955	A00252:305:HG52NDSX5:4:1233:28384:34585/1	60	-
chr11	65437939	65437940	A00252:305:HG52NDSX5:3:1121:1506:9017/1	60	-
chr11	65502727	65502728	A00252:305:HG52NDSX5:2:1359:16414:31861	60	-
chr11	65587409	65587410	A00252:305:HG52NDSX5:1:1150:14163:6480	60	+
chr11	65854571	65854572	A00252:305:HG52NDSX5:3:1140:7835:22013/1	60	+
chr11	66061758	66061759	A00252:305:HG52NDSX5:3:1173:28266:36323/1	60	+
chr11	66061841	66061842	A00252:305:HG52NDSX5:4:2258:24252:1157	60	-
chr11	66063969	66063970	A00252:305:HG52NDSX5:3:1446:10411:5869/1	60	-
chr11	66064982	66064983	A00252:305:HG52NDSX5:4:1427:15772:12962	60	+
chr11	66113609	66113610	A00252:305:HG52NDSX5:3:1257:10827:13636/1	60	+
chr11	66117653	66117654	A00252:305:HG52NDSX5:4:2111:24297:4679	60	+
chr11	66152054	66152055	A00252:305:HG52NDSX5:3:1218:13919:23938/1	60	+
chr11	66157838	66157839	A00252:305:HG52NDSX5:4:2478:2202:23124	60	-
chr11	66157839	66157840	A00252:305:HG52NDSX5:1:1103:21142:17440	60	-
chr11	66194516	66194517	A00252:305:HG52NDSX5:4:1253:30617:3975	60	-
chr11	66505592	66505593	A00252:305:HG52NDSX5:2:1676:29514:4852	60	+
chr11	66752436	66752437	A00252:305:HG52NDSX5:4:1146:28809:6887/1	60	-
chr11	66785198	66785199	A00252:305:HG52NDSX5:2:1371:27453:34945	60	-
chr11	66808138	66808139	A00252:305:HG52NDSX5:1:2341:15148:13166	60	+
chr11	67122090	67122091	A00252:305:HG52NDSX5:2:1309:15998:9596	60	-
chr11	67134194	67134195	A00252:305:HG52NDSX5:3:1166:9516:10802/1	60	-
chr11	67149003	67149004	A00252:305:HG52NDSX5:3:2101:19877:22013/1	60	+
chr11	67153637	67153638	A00252:305:HG52NDSX5:1:2607:15628:5384	60	-
chr11	67158214	67158215	A00252:305:HG52NDSX5:3:1244:28221:10535/1	60	-
chr11	67161280	67161281	A00252:305:HG52NDSX5:1:1435:9164:31015	60	-
chr11	67171370	67171371	A00252:305:HG52NDSX5:3:1319:13865:18803/1	60	-
chr11	67174771	67174772	A00252:305:HG52NDSX5:3:1227:9697:9862/1	60	-
chr11	67179253	67179254	A00252:305:HG52NDSX5:4:1611:16486:26005/1	60	-
chr11	67181005	67181006	A00252:305:HG52NDSX5:3:1257:6253:2487/1	60	-
chr11	67184317	67184318	A00252:305:HG52NDSX5:4:1203:10484:6809	60	-
chr11	67188460	67188461	A00252:305:HG52NDSX5:3:1153:20157:23625/1	60	+
chr11	67190769	67190770	A00252:305:HG52NDSX5:3:1207:11849:35133/1	60	+
chr11	67192225	67192226	A00252:305:HG52NDSX5:3:1132:24343:12054/1	60	-
chr11	67216362	67216363	A00252:305:HG52NDSX5:3:2632:19162:33051	60	-
chr11	67217344	67217345	A00252:305:HG52NDSX5:3:1204:3025:21825/1	60	+
chr11	67236893	67236894	A00252:305:HG52NDSX5:1:2316:19135:10050	60	-
chr11	67251530	67251531	A00252:305:HG52NDSX5:3:1127:30038:26146/1	60	-
chr11	67293134	67293135	A00252:305:HG52NDSX5:3:2633:19551:8296	60	-
chr11	67295024	67295025	A00252:305:HG52NDSX5:3:1123:10022:16407/1	60	+
chr11	67446608	67446609	A00252:305:HG52NDSX5:3:1352:11623:9533/1	60	+
chr11	68056822	68056823	A00252:305:HG52NDSX5:3:1663:18774:2660	60	-
chr11	68056823	68056824	A00252:305:HG52NDSX5:2:1512:8169:12320	60	-
chr11	68056824	68056825	A00252:305:HG52NDSX5:1:1339:21377:33755	60	-
chr11	68090418	68090419	A00252:305:HG52NDSX5:3:2468:6777:7341/1	60	+
chr11	68090419	68090420	A00252:305:HG52NDSX5:1:2104:26576:16892	60	+
chr11	68090976	68090977	A00252:305:HG52NDSX5:4:1638:2663:12649	60	-
chr11	68090978	68090979	A00252:305:HG52NDSX5:1:2222:4390:34961	60	-
chr11	68148005	68148006	A00252:305:HG52NDSX5:3:2225:11550:4836	60	+
chr11	68168295	68168296	A00252:305:HG52NDSX5:3:1242:20781:32565/1	60	-
chr11	68171539	68171540	A00252:305:HG52NDSX5:3:1108:21061:8500	60	-
chr11	68171541	68171542	A00252:305:HG52NDSX5:1:1142:28655:11851	60	-
chr11	68178138	68178139	A00252:305:HG52NDSX5:3:1355:9100:11584/1	60	+
chr11	68184636	68184637	A00252:305:HG52NDSX5:3:1323:27317:33520/1	60	+
chr11	68237460	68237461	A00252:305:HG52NDSX5:3:1123:7943:12524/1	60	+
chr11	68360142	68360143	A00252:305:HG52NDSX5:3:2362:18656:19648/1	60	+
chr11	68492915	68492916	A00252:305:HG52NDSX5:3:1449:30725:35697/1	60	-
chr11	68568060	68568061	A00252:305:HG52NDSX5:3:1130:19931:8422/1	60	+
chr11	68568061	68568062	A00252:305:HG52NDSX5:1:2609:16568:16063	60	+
chr11	68787748	68787749	A00252:305:HG52NDSX5:1:2647:28302:2096	60	+
chr11	68806230	68806231	A00252:305:HG52NDSX5:3:1261:15989:29027/1	60	+
chr11	68880814	68880815	A00252:305:HG52NDSX5:3:1266:8088:9580/1	60	-
chr11	70547452	70547453	A00252:305:HG52NDSX5:3:1129:25337:18568/1	60	+
chr11	71458039	71458040	A00252:305:HG52NDSX5:3:1138:10538:5713/1	60	+
chr11	71458041	71458042	A00252:305:HG52NDSX5:2:2526:1524:19194	60	+
chr11	71494756	71494757	A00252:305:HG52NDSX5:2:2358:23411:18928	60	+
chr11	72032396	72032397	A00252:305:HG52NDSX5:3:2536:15239:11851/1	60	+
chr11	72034321	72034322	A00252:305:HG52NDSX5:3:2654:22408:11459/1	60	+
chr11	72059351	72059352	A00252:305:HG52NDSX5:3:1544:15429:29904	60	-
chr11	72066727	72066728	A00252:305:HG52NDSX5:4:1302:8260:22467/1	60	-
chr11	72071861	72071862	A00252:305:HG52NDSX5:1:1332:15320:27899	60	-
chr11	72902945	72902946	A00252:305:HG52NDSX5:3:1126:9046:28620/1	60	+
chr11	72902946	72902947	A00252:305:HG52NDSX5:2:1526:24885:32910	60	+
chr11	72902947	72902948	A00252:305:HG52NDSX5:1:2319:6036:20462	60	+
chr11	72919746	72919747	A00252:305:HG52NDSX5:3:1520:7699:27915/1	60	-
chr11	72953031	72953032	A00252:305:HG52NDSX5:3:1155:1832:27962/1	60	-
chr11	72975391	72975392	A00252:305:HG52NDSX5:3:1327:8522:34945/1	60	+
chr11	72994966	72994967	A00252:305:HG52NDSX5:3:1135:15944:11569/1	60	+
chr11	73039948	73039949	A00252:305:HG52NDSX5:3:1463:31204:28855/1	60	-
chr11	73044297	73044298	A00252:305:HG52NDSX5:4:2605:16025:15499	60	-
chr11	73462770	73462771	A00252:305:HG52NDSX5:3:1177:16143:34710/1	60	-
chr11	73468912	73468913	A00252:305:HG52NDSX5:3:1122:7554:23876/1	60	+
chr11	73473873	73473874	A00252:305:HG52NDSX5:4:1273:8567:7686/1	60	-
chr11	73728296	73728297	A00252:305:HG52NDSX5:3:1121:23972:36119/1	60	-
chr11	73988579	73988580	A00252:305:HG52NDSX5:3:1445:4354:30076/1	60	+
chr11	73988581	73988582	A00252:305:HG52NDSX5:3:1668:19669:2707	60	+
chr11	74149119	74149120	A00252:305:HG52NDSX5:4:1636:18521:34882/1	60	+
chr11	74150064	74150065	A00252:305:HG52NDSX5:1:2158:6768:24549	60	+
chr11	74160394	74160395	A00252:305:HG52NDSX5:4:1415:23963:18035	60	-
chr11	74160865	74160866	A00252:305:HG52NDSX5:4:2609:22336:35352/1	60	+
chr11	74202438	74202439	A00252:305:HG52NDSX5:3:1576:6840:24330/1	60	+
chr11	74203963	74203964	A00252:305:HG52NDSX5:3:1203:8513:19304/1	60	+
chr11	74225869	74225870	A00252:305:HG52NDSX5:3:1205:20772:23218/1	60	+
chr11	74625336	74625337	A00252:305:HG52NDSX5:3:1165:7392:2801/1	60	+
chr11	74788313	74788314	A00252:305:HG52NDSX5:3:1620:15429:18944	60	-
chr11	74806807	74806808	A00252:305:HG52NDSX5:2:2224:13503:11162	60	+
chr11	75923758	75923759	A00252:305:HG52NDSX5:2:2214:18973:32659	60	+
chr11	75961980	75961981	A00252:305:HG52NDSX5:3:1252:28474:29982/1	60	+
chr11	75966946	75966947	A00252:305:HG52NDSX5:3:1139:12970:26271/1	60	-
chr11	76466421	76466422	A00252:305:HG52NDSX5:3:1204:2555:1063/1	60	+
chr11	76540233	76540234	A00252:305:HG52NDSX5:3:1423:32398:2644/1	60	-
chr11	77270493	77270494	A00252:305:HG52NDSX5:2:2432:9055:12665	60	+
chr11	77694732	77694733	A00252:305:HG52NDSX5:3:1627:10538:29074/1	60	-
chr11	77694734	77694735	A00252:305:HG52NDSX5:4:1320:27633:14873	60	-
chr11	77812226	77812227	A00252:305:HG52NDSX5:3:1129:19642:32471/1	60	+
chr11	77898414	77898415	A00252:305:HG52NDSX5:3:1125:17662:3396/1	60	+
chr11	77976235	77976236	A00252:305:HG52NDSX5:3:1407:2392:28933/1	60	+
chr11	78532868	78532869	A00252:305:HG52NDSX5:3:1244:11107:28181/1	60	-
chr11	80639202	80639203	A00252:305:HG52NDSX5:3:1139:9598:17769/1	60	+
chr11	81595430	81595431	A00252:305:HG52NDSX5:2:1660:20934:29074	60	+
chr11	82430710	82430711	A00252:305:HG52NDSX5:1:1649:7943:4539	60	+
chr11	84629972	84629973	A00252:305:HG52NDSX5:1:1104:6506:33144	60	+
chr11	86279941	86279942	A00252:305:HG52NDSX5:3:1141:6804:4633/1	60	-
chr11	89750149	89750150	A00252:305:HG52NDSX5:3:2136:5819:21997	60	-
chr11	90372806	90372807	A00252:305:HG52NDSX5:1:2625:19958:36151	60	-
chr11	90458837	90458838	A00252:305:HG52NDSX5:4:1648:16107:12101	60	-
chr11	90599790	90599791	A00252:305:HG52NDSX5:2:1601:20446:22467	60	-
chr11	90845837	90845838	A00252:305:HG52NDSX5:3:1337:10167:24048/1	60	-
chr11	90984181	90984182	A00252:305:HG52NDSX5:1:1124:18918:32910	60	-
chr11	91203601	91203602	A00252:305:HG52NDSX5:3:1364:16839:8609/1	60	+
chr11	91799352	91799353	A00252:305:HG52NDSX5:1:2642:4933:23844	60	+
chr11	93788350	93788351	A00252:305:HG52NDSX5:4:1316:10565:19257/1	60	-
chr11	93811003	93811004	A00252:305:HG52NDSX5:3:1515:26521:9721/1	60	-
chr11	99149947	99149948	A00252:305:HG52NDSX5:3:2250:23240:32158	60	+
chr11	99285959	99285960	A00252:305:HG52NDSX5:2:1522:19497:25394	60	+
chr11	102532633	102532634	A00252:305:HG52NDSX5:4:1261:31412:31845/1	60	+
chr11	103089361	103089362	A00252:305:HG52NDSX5:1:2632:24731:20243	60	-
chr11	105180936	105180937	A00252:305:HG52NDSX5:2:1628:27154:8093	60	-
chr11	105763119	105763120	A00252:305:HG52NDSX5:3:1306:23981:29622/1	60	+
chr11	108252011	108252012	A00252:305:HG52NDSX5:4:1252:7401:35509	60	-
chr11	108830906	108830907	A00252:305:HG52NDSX5:1:1225:12970:29246	60	+
chr11	108919890	108919891	A00252:305:HG52NDSX5:3:1201:18186:23281/1	60	+
chr11	109472575	109472576	A00252:305:HG52NDSX5:1:2312:26666:23469	60	-
chr11	111723548	111723549	A00252:305:HG52NDSX5:4:2567:14913:29669/1	60	-
chr11	111863841	111863842	A00252:305:HG52NDSX5:3:1127:18891:22999/1	60	+
chr11	113130257	113130258	A00252:305:HG52NDSX5:4:1361:24840:12007	60	+
chr11	113497059	113497060	A00252:305:HG52NDSX5:4:1406:27561:3756/1	60	-
chr11	116954653	116954654	A00252:305:HG52NDSX5:3:1144:15420:27884/1	60	+
chr11	117041740	117041741	A00252:305:HG52NDSX5:1:1413:7717:31203	60	-
chr11	117043882	117043883	A00252:305:HG52NDSX5:3:1122:17038:1532/1	60	+
chr11	117058027	117058028	A00252:305:HG52NDSX5:3:2617:23565:10113	60	-
chr11	117064578	117064579	A00252:305:HG52NDSX5:3:1335:14009:24158/1	60	-
chr11	118322657	118322658	A00252:305:HG52NDSX5:1:2522:10267:1548	60	-
chr11	118381534	118381535	A00252:305:HG52NDSX5:3:1229:18620:10567/1	60	+
chr11	118446788	118446789	A00252:305:HG52NDSX5:3:1402:24822:4178/1	60	-
chr11	118461991	118461992	A00252:305:HG52NDSX5:3:1241:30364:11710/1	60	-
chr11	118494643	118494644	A00252:305:HG52NDSX5:4:2459:25039:10535/1	60	+
chr11	119277259	119277260	A00252:305:HG52NDSX5:1:1635:6008:12680	60	-
chr11	119277261	119277262	A00252:305:HG52NDSX5:3:2226:11469:18443/1	60	-
chr11	120870972	120870973	A00252:305:HG52NDSX5:3:1247:16333:5415	60	+
chr11	125638282	125638283	A00252:305:HG52NDSX5:1:2169:28465:9893	60	-
chr11	125643160	125643161	A00252:305:HG52NDSX5:3:1417:23791:24815/1	60	-
chr11	126215475	126215476	A00252:305:HG52NDSX5:2:2255:6750:30968	60	+
chr11	128458870	128458871	A00252:305:HG52NDSX5:3:1436:31168:13730	60	-
chr11	129124166	129124167	A00252:305:HG52NDSX5:3:2250:28745:35900/1	60	+
chr11	129216717	129216718	A00252:305:HG52NDSX5:3:1240:12102:33724/1	60	+
chr11	130073747	130073748	A00252:305:HG52NDSX5:3:2611:11080:19492/1	60	-
chr11	132312337	132312338	A00252:305:HG52NDSX5:3:1261:27109:25488/1	60	+
chr11	132427149	132427150	A00252:305:HG52NDSX5:3:1136:20889:32534/1	60	+
chr12	280457	280458	A00252:305:HG52NDSX5:3:1166:11505:10676/1	60	+
chr12	288575	288576	A00252:305:HG52NDSX5:3:1142:30101:24659/1	60	+
chr12	292403	292404	A00252:305:HG52NDSX5:1:2349:12644:7232	60	-
chr12	330261	330262	A00252:305:HG52NDSX5:3:1426:10728:15906	60	-
chr12	357094	357095	A00252:305:HG52NDSX5:3:1218:30472:24706/1	60	-
chr12	386395	386396	A00252:305:HG52NDSX5:3:1130:16975:5055/1	60	-
chr12	644907	644908	A00252:305:HG52NDSX5:3:2152:10872:18004	60	-
chr12	644908	644909	A00252:305:HG52NDSX5:1:1253:21414:10989	60	-
chr12	758192	758193	A00252:305:HG52NDSX5:1:2549:31738:26553	60	-
chr12	799878	799879	A00252:305:HG52NDSX5:1:1544:18168:1329	60	+
chr12	805058	805059	A00252:305:HG52NDSX5:3:1345:10845:16830/1	60	+
chr12	807028	807029	A00252:305:HG52NDSX5:3:1127:16251:25567/1	60	+
chr12	807846	807847	A00252:305:HG52NDSX5:4:1216:13440:22952	60	+
chr12	820370	820371	A00252:305:HG52NDSX5:4:2472:12825:2973/1	60	+
chr12	826691	826692	A00252:305:HG52NDSX5:3:2644:11686:36511	60	-
chr12	828003	828004	A00252:305:HG52NDSX5:2:2120:6976:30232	60	-
chr12	852599	852600	A00252:305:HG52NDSX5:2:2320:28221:16955	60	-
chr12	898071	898072	A00252:305:HG52NDSX5:3:1211:19470:2769/1	60	+
chr12	918718	918719	A00252:305:HG52NDSX5:3:1608:19244:1251/1	60	+
chr12	942122	942123	A00252:305:HG52NDSX5:2:1648:4535:36307	60	-
chr12	1038721	1038722	A00252:305:HG52NDSX5:3:2473:3115:4507/1	60	-
chr12	1066864	1066865	A00252:305:HG52NDSX5:3:1130:2284:31281/1	60	+
chr12	1157009	1157010	A00252:305:HG52NDSX5:3:1418:6940:5087/1	60	-
chr12	1201171	1201172	A00252:305:HG52NDSX5:4:2621:11134:32957	60	-
chr12	1209864	1209865	A00252:305:HG52NDSX5:3:1216:13087:2581/1	60	+
chr12	1238808	1238809	A00252:305:HG52NDSX5:3:1423:6099:36605/1	60	-
chr12	1273440	1273441	A00252:305:HG52NDSX5:1:2106:24704:34538	60	+
chr12	1706045	1706046	A00252:305:HG52NDSX5:4:1573:10303:10598/1	60	+
chr12	1728920	1728921	A00252:305:HG52NDSX5:3:2402:30852:23265	60	-
chr12	1755445	1755446	A00252:305:HG52NDSX5:3:2152:16378:7467	60	-
chr12	1962237	1962238	A00252:305:HG52NDSX5:3:1126:19868:22999/1	60	+
chr12	2860073	2860074	A00252:305:HG52NDSX5:3:1122:17119:11788/1	60	+
chr12	2925729	2925730	A00252:305:HG52NDSX5:3:1327:24596:3380/1	60	+
chr12	3626294	3626295	A00252:305:HG52NDSX5:3:1243:11966:15421/1	60	-
chr12	3813890	3813891	A00252:305:HG52NDSX5:3:1306:24659:14638/1	60	-
chr12	3826257	3826258	A00252:305:HG52NDSX5:3:1372:6858:7952/1	60	+
chr12	3832876	3832877	A00252:305:HG52NDSX5:1:1421:28275:31015	60	-
chr12	4334550	4334551	A00252:305:HG52NDSX5:3:2112:31964:19993	60	-
chr12	4498144	4498145	A00252:305:HG52NDSX5:3:2635:24840:5306	60	-
chr12	6496791	6496792	A00252:305:HG52NDSX5:3:1605:7708:6386/1	60	-
chr12	6500412	6500413	A00252:305:HG52NDSX5:1:1624:10601:3349	60	-
chr12	6502518	6502519	A00252:305:HG52NDSX5:3:1137:14633:17127/1	60	+
chr12	6504997	6504998	A00252:305:HG52NDSX5:3:1370:5448:22263/1	60	+
chr12	6506014	6506015	A00252:305:HG52NDSX5:1:1264:11406:5556	60	+
chr12	6521678	6521679	A00252:305:HG52NDSX5:4:1467:17237:11929/1	60	-
chr12	6564658	6564659	A00252:305:HG52NDSX5:1:1126:2790:2566	60	-
chr12	6582689	6582690	A00252:305:HG52NDSX5:1:2530:28384:3740	60	-
chr12	6583000	6583001	A00252:305:HG52NDSX5:4:1407:16975:15922	60	-
chr12	6593608	6593609	A00252:305:HG52NDSX5:3:1170:1172:28322/1	60	+
chr12	6603383	6603384	A00252:305:HG52NDSX5:3:2133:17219:24612/1	60	-
chr12	6681399	6681400	A00252:305:HG52NDSX5:2:2119:9390:32471	60	-
chr12	6683092	6683093	A00252:305:HG52NDSX5:2:2238:25030:8954	60	-
chr12	6734021	6734022	A00252:305:HG52NDSX5:3:1142:7111:5290/1	60	+
chr12	6734967	6734968	A00252:305:HG52NDSX5:3:1335:21441:4366/1	60	+
chr12	6738062	6738063	A00252:305:HG52NDSX5:4:2176:32009:2879	60	-
chr12	6801185	6801186	A00252:305:HG52NDSX5:2:2118:22453:17112	60	+
chr12	6802645	6802646	A00252:305:HG52NDSX5:3:1373:7491:13182/1	60	+
chr12	6806826	6806827	A00252:305:HG52NDSX5:3:1573:25870:21684/1	60	-
chr12	6881331	6881332	A00252:305:HG52NDSX5:3:2140:7328:19539/1	60	-
chr12	6918608	6918609	A00252:305:HG52NDSX5:3:1123:29686:32268/1	60	+
chr12	6918610	6918611	A00252:305:HG52NDSX5:2:2106:8603:11130	60	+
chr12	6982573	6982574	A00252:305:HG52NDSX5:3:2254:2899:27492/1	60	-
chr12	6999079	6999080	A00252:305:HG52NDSX5:1:1252:28103:9518	60	-
chr12	7106579	7106580	A00252:305:HG52NDSX5:4:2608:11424:11068	60	-
chr12	7115732	7115733	A00252:305:HG52NDSX5:3:1133:15989:27712/1	60	+
chr12	7138702	7138703	A00252:305:HG52NDSX5:4:2550:26196:22091	60	-
chr12	7584073	7584074	A00252:305:HG52NDSX5:3:1130:19714:24455/1	60	-
chr12	8598678	8598679	A00252:305:HG52NDSX5:3:1533:4607:29230/1	60	-
chr12	8712857	8712858	A00252:305:HG52NDSX5:3:1430:29939:12633/1	60	+
chr12	8779117	8779118	A00252:305:HG52NDSX5:3:1205:9724:4586/1	60	+
chr12	9691376	9691377	A00252:305:HG52NDSX5:3:1572:7202:26647/1	60	+
chr12	9784983	9784984	A00252:305:HG52NDSX5:3:1130:29315:24674/1	60	+
chr12	9831886	9831887	A00252:305:HG52NDSX5:3:1466:16532:25238/1	60	+
chr12	9831890	9831891	A00252:305:HG52NDSX5:3:1624:3269:34460/1	60	-
chr12	9881611	9881612	A00252:305:HG52NDSX5:3:1159:27688:7701/1	60	+
chr12	9993000	9993001	A00252:305:HG52NDSX5:1:2455:13286:24095	60	-
chr12	10436520	10436521	A00252:305:HG52NDSX5:3:1161:19533:27211/1	60	+
chr12	10454757	10454758	A00252:305:HG52NDSX5:3:1126:30987:28886/1	60	+
chr12	11687316	11687317	A00252:305:HG52NDSX5:3:1413:19976:4085/1	60	+
chr12	11688853	11688854	A00252:305:HG52NDSX5:3:1138:22742:24972/1	60	+
chr12	11761625	11761626	A00252:305:HG52NDSX5:1:1110:28944:27007	60	-
chr12	11808954	11808955	A00252:305:HG52NDSX5:1:1346:28031:1282	60	-
chr12	11868878	11868879	A00252:305:HG52NDSX5:4:2146:9869:6120	60	-
chr12	11868879	11868880	A00252:305:HG52NDSX5:1:1105:13268:21026	60	-
chr12	13999884	13999885	A00252:305:HG52NDSX5:4:2638:25880:6981	60	+
chr12	14005972	14005973	A00252:305:HG52NDSX5:3:1142:25771:17785	60	-
chr12	14371567	14371568	A00252:305:HG52NDSX5:1:1127:10601:33567	60	+
chr12	14396364	14396365	A00252:305:HG52NDSX5:1:1201:29152:28432	60	+
chr12	14411896	14411897	A00252:305:HG52NDSX5:3:1473:24207:6245/1	60	-
chr12	14445487	14445488	A00252:305:HG52NDSX5:3:2178:16025:12743/1	60	+
chr12	16616148	16616149	A00252:305:HG52NDSX5:3:1424:25084:10363/1	60	+
chr12	16787353	16787354	A00252:305:HG52NDSX5:2:2455:25699:34037	60	+
chr12	16960107	16960108	A00252:305:HG52NDSX5:3:1529:20311:12148/1	60	-
chr12	19495146	19495147	A00252:305:HG52NDSX5:3:1536:23339:18740/1	60	+
chr12	21346008	21346009	A00252:305:HG52NDSX5:3:1542:10845:3834/1	60	+
chr12	22232312	22232313	A00252:305:HG52NDSX5:3:1124:10068:13761/1	60	+
chr12	22485705	22485706	A00252:305:HG52NDSX5:3:1138:27633:2253/1	60	-
chr12	22488293	22488294	A00252:305:HG52NDSX5:3:1228:6316:5791/1	60	-
chr12	22670386	22670387	A00252:305:HG52NDSX5:3:1354:29631:4742/1	60	+
chr12	22671279	22671280	A00252:305:HG52NDSX5:1:1174:31412:33473	60	-
chr12	23992332	23992333	A00252:305:HG52NDSX5:1:1246:6578:14325	60	-
chr12	25209240	25209241	A00252:305:HG52NDSX5:1:1129:9525:19836	60	+
chr12	25209241	25209242	A00252:305:HG52NDSX5:2:2175:23213:15452	60	+
chr12	25224140	25224141	A00252:305:HG52NDSX5:2:1376:16884:14512	60	-
chr12	25226002	25226003	A00252:305:HG52NDSX5:3:1226:2465:23328/1	60	-
chr12	25787822	25787823	A00252:305:HG52NDSX5:1:1329:27389:19272	60	-
chr12	26618146	26618147	A00252:305:HG52NDSX5:3:1234:7554:26287/1	60	+
chr12	26618147	26618148	A00252:305:HG52NDSX5:2:2604:29577:26036	60	+
chr12	26684543	26684544	A00252:305:HG52NDSX5:2:1277:12020:35963	60	+
chr12	26748284	26748285	A00252:305:HG52NDSX5:4:2611:6804:12618/1	60	+
chr12	26932707	26932708	A00252:305:HG52NDSX5:3:1675:14913:13135/1	60	+
chr12	26932709	26932710	A00252:305:HG52NDSX5:3:2323:13078:31626	60	+
chr12	27005382	27005383	A00252:305:HG52NDSX5:3:1257:8748:23750/1	60	+
chr12	27282368	27282369	A00252:305:HG52NDSX5:3:1574:17020:7294/1	60	+
chr12	27613528	27613529	A00252:305:HG52NDSX5:1:1123:25518:5603	60	+
chr12	28296903	28296904	A00252:305:HG52NDSX5:3:1330:13340:15515/1	60	+
chr12	28304854	28304855	A00252:305:HG52NDSX5:2:1243:30563:19069	60	-
chr12	28328834	28328835	A00252:305:HG52NDSX5:3:1124:10601:20541/1	60	-
chr12	28390992	28390993	A00252:305:HG52NDSX5:3:2251:26946:18756/1	60	+
chr12	28483695	28483696	A00252:305:HG52NDSX5:3:1255:22001:25222/1	60	-
chr12	29121890	29121891	A00252:305:HG52NDSX5:3:1546:23303:25661/1	60	+
chr12	29632557	29632558	A00252:305:HG52NDSX5:1:2152:5710:12101	60	-
chr12	30686477	30686478	A00252:305:HG52NDSX5:3:1127:24433:18818/1	60	+
chr12	30827371	30827372	A00252:305:HG52NDSX5:4:1376:24053:16877/1	60	-
chr12	32193045	32193046	A00252:305:HG52NDSX5:1:2138:15835:9251	60	-
chr12	32315175	32315176	A00252:305:HG52NDSX5:4:1617:5873:9095	60	-
chr12	32333305	32333306	A00252:305:HG52NDSX5:3:1220:29333:22420/1	60	+
chr12	33347713	33347714	A00252:305:HG52NDSX5:2:2172:30608:5400	60	+
chr12	38097848	38097849	A00252:305:HG52NDSX5:2:1440:1533:12038	60	-
chr12	39927335	39927336	A00252:305:HG52NDSX5:3:2318:24352:33927/1	60	+
chr12	40015334	40015335	A00252:305:HG52NDSX5:3:1133:25608:30029/1	60	+
chr12	41412818	41412819	A00252:305:HG52NDSX5:3:2403:14208:27946	60	+
chr12	42973357	42973358	A00252:305:HG52NDSX5:4:1510:28800:22467	60	-
chr12	44259651	44259652	A00252:305:HG52NDSX5:3:2118:7301:35211/1	60	+
chr12	44710279	44710280	A00252:305:HG52NDSX5:3:1368:10890:10927/1	60	+
chr12	45486973	45486974	A00252:305:HG52NDSX5:3:1445:29252:10097/1	60	+
chr12	45773060	45773061	A00252:305:HG52NDSX5:3:1403:12373:35603/1	60	-
chr12	45791850	45791851	A00252:305:HG52NDSX5:3:1445:23421:8484/1	60	+
chr12	47188718	47188719	A00252:305:HG52NDSX5:3:2375:23619:19664	60	-
chr12	47392472	47392473	A00252:305:HG52NDSX5:3:2640:11894:10066/1	60	-
chr12	47687261	47687262	A00252:305:HG52NDSX5:4:1613:15356:13432	60	-
chr12	47848748	47848749	A00252:305:HG52NDSX5:3:1235:19940:3740	60	+
chr12	48055452	48055453	A00252:305:HG52NDSX5:1:1149:19506:10629	60	+
chr12	48080984	48080985	A00252:305:HG52NDSX5:3:1126:8983:29387/1	60	+
chr12	48659490	48659491	A00252:305:HG52NDSX5:3:1150:8603:29543/1	60	+
chr12	48661438	48661439	A00252:305:HG52NDSX5:1:2642:9851:27696	60	-
chr12	48675497	48675498	A00252:305:HG52NDSX5:1:1405:30210:16548	60	-
chr12	48836904	48836905	A00252:305:HG52NDSX5:4:2668:8522:27743	60	+
chr12	48946160	48946161	A00252:305:HG52NDSX5:1:1534:4200:3850	60	-
chr12	49006585	49006586	A00252:305:HG52NDSX5:2:2368:23312:21104	60	-
chr12	49014826	49014827	A00252:305:HG52NDSX5:4:1239:8829:16814/1	60	-
chr12	49072027	49072028	A00252:305:HG52NDSX5:4:1113:9155:35947	60	-
chr12	49099069	49099070	A00252:305:HG52NDSX5:3:2366:25825:14841/1	60	+
chr12	49132926	49132927	A00252:305:HG52NDSX5:3:1116:31186:32643/1	60	+
chr12	49136143	49136144	A00252:305:HG52NDSX5:3:1151:5656:23093/1	60	+
chr12	49136144	49136145	A00252:305:HG52NDSX5:3:2151:24026:24064/1	60	+
chr12	49268780	49268781	A00252:305:HG52NDSX5:3:1161:30129:8578/1	60	+
chr12	49328308	49328309	A00252:305:HG52NDSX5:3:2162:16721:31861	60	-
chr12	49392593	49392594	A00252:305:HG52NDSX5:1:1569:32922:30264	60	-
chr12	49392598	49392599	A00252:305:HG52NDSX5:3:1424:4896:4679/1	60	-
chr12	49423002	49423003	A00252:305:HG52NDSX5:3:1440:19081:27806/1	60	+
chr12	49444496	49444497	A00252:305:HG52NDSX5:3:1119:11487:22701/1	60	+
chr12	49464188	49464189	A00252:305:HG52NDSX5:4:1471:24243:30765/1	60	-
chr12	49482857	49482858	A00252:305:HG52NDSX5:3:1654:28221:2550/1	60	+
chr12	49483937	49483938	A00252:305:HG52NDSX5:4:1567:19913:2503	60	-
chr12	49512084	49512085	A00252:305:HG52NDSX5:3:1134:17282:10598/1	60	+
chr12	49574095	49574096	A00252:305:HG52NDSX5:1:1221:3369:18004	60	-
chr12	49666285	49666286	A00252:305:HG52NDSX5:1:1422:8260:28635	60	+
chr12	49746458	49746459	A00252:305:HG52NDSX5:3:1603:31593:9048/1	60	+
chr12	49993294	49993295	A00252:305:HG52NDSX5:3:1224:6931:2315/1	60	+
chr12	50013372	50013373	A00252:305:HG52NDSX5:3:1429:11098:7498/1	60	-
chr12	50196123	50196124	A00252:305:HG52NDSX5:1:2175:13720:2769	60	-
chr12	50429219	50429220	A00252:305:HG52NDSX5:1:2638:27896:22341	60	+
chr12	50436510	50436511	A00252:305:HG52NDSX5:3:2449:15311:31328/1	60	+
chr12	50504380	50504381	A00252:305:HG52NDSX5:2:2529:23927:12712	60	-
chr12	50653692	50653693	A00252:305:HG52NDSX5:3:1648:22679:12273	60	-
chr12	50654543	50654544	A00252:305:HG52NDSX5:3:1121:17942:9173/1	60	-
chr12	50669958	50669959	A00252:305:HG52NDSX5:3:1328:8965:11443/1	60	+
chr12	50672224	50672225	A00252:305:HG52NDSX5:3:1153:32371:13714/1	60	+
chr12	50692320	50692321	A00252:305:HG52NDSX5:1:1178:7654:13870	60	-
chr12	50699938	50699939	A00252:305:HG52NDSX5:3:1221:10248:21496/1	60	+
chr12	50781026	50781027	A00252:305:HG52NDSX5:3:2521:25120:15624/1	60	+
chr12	50928984	50928985	A00252:305:HG52NDSX5:1:1155:26368:25050	60	-
chr12	51110341	51110342	A00252:305:HG52NDSX5:3:2546:9959:15577/1	60	-
chr12	51358534	51358535	A00252:305:HG52NDSX5:3:1365:18566:29919/1	60	+
chr12	51657661	51657662	A00252:305:HG52NDSX5:3:1154:9588:2284/1	60	-
chr12	51706783	51706784	A00252:305:HG52NDSX5:3:1176:15917:12023/1	60	-
chr12	51784487	51784488	A00252:305:HG52NDSX5:3:1362:30300:1204/1	60	+
chr12	52623525	52623526	A00252:305:HG52NDSX5:3:1246:2266:13307/1	60	+
chr12	52641650	52641651	A00252:305:HG52NDSX5:3:1163:6352:14058/1	60	-
chr12	52652323	52652324	A00252:305:HG52NDSX5:2:1335:12274:10786	60	-
chr12	52659071	52659072	A00252:305:HG52NDSX5:3:1146:26973:31892/1	60	+
chr12	53390684	53390685	A00252:305:HG52NDSX5:4:2361:9498:30279/1	60	+
chr12	53520453	53520454	A00252:305:HG52NDSX5:3:1240:26295:18004/1	60	+
chr12	53602168	53602169	A00252:305:HG52NDSX5:3:2244:13413:4085/1	60	+
chr12	53671562	53671563	A00252:305:HG52NDSX5:3:1460:24334:17300/1	60	+
chr12	54233352	54233353	A00252:305:HG52NDSX5:3:1575:26928:33786/1	60	-
chr12	54236388	54236389	A00252:305:HG52NDSX5:1:1105:10456:20760	60	-
chr12	54239047	54239048	A00252:305:HG52NDSX5:1:1105:32922:1611	60	-
chr12	54402454	54402455	A00252:305:HG52NDSX5:3:2377:3640:17378/1	60	-
chr12	54503999	54504000	A00252:305:HG52NDSX5:3:1127:23737:36933/1	60	+
chr12	55754809	55754810	A00252:305:HG52NDSX5:1:2235:16749:23328	60	-
chr12	55777289	55777290	A00252:305:HG52NDSX5:1:1202:7880:17080	60	-
chr12	55786642	55786643	A00252:305:HG52NDSX5:1:1602:7310:15280	60	+
chr12	55984812	55984813	A00252:305:HG52NDSX5:1:1436:12445:6042	60	-
chr12	56136956	56136957	A00252:305:HG52NDSX5:3:1221:27127:1094/1	60	+
chr12	56168308	56168309	A00252:305:HG52NDSX5:3:1174:16975:36526/1	60	-
chr12	56175415	56175416	A00252:305:HG52NDSX5:3:1239:27019:32221/1	60	-
chr12	56228370	56228371	A00252:305:HG52NDSX5:4:1258:7030:11287	60	-
chr12	56607085	56607086	A00252:305:HG52NDSX5:3:1172:29333:26428/1	60	+
chr12	56664048	56664049	A00252:305:HG52NDSX5:4:1537:2528:2613/1	60	+
chr12	56664469	56664470	A00252:305:HG52NDSX5:2:2427:12075:4899	60	-
chr12	56675125	56675126	A00252:305:HG52NDSX5:2:1655:2962:26193	60	+
chr12	56678304	56678305	A00252:305:HG52NDSX5:3:1144:26964:31407/1	60	+
chr12	56749351	56749352	A00252:305:HG52NDSX5:3:2125:26395:7968/1	60	+
chr12	56749501	56749502	A00252:305:HG52NDSX5:3:2438:14841:30827/1	60	+
chr12	57363620	57363621	A00252:305:HG52NDSX5:3:1275:3649:7560/1	60	-
chr12	59640932	59640933	A00252:305:HG52NDSX5:1:1223:11035:23140	60	-
chr12	59715016	59715017	A00252:305:HG52NDSX5:1:1404:27832:35227	60	-
chr12	60155592	60155593	A00252:305:HG52NDSX5:3:1446:12798:2456/1	60	+
chr12	60407908	60407909	A00252:305:HG52NDSX5:3:1268:20003:4382/1	60	-
chr12	60664377	60664378	A00252:305:HG52NDSX5:1:1555:31232:8484	60	-
chr12	60665027	60665028	A00252:305:HG52NDSX5:1:2519:2745:35117	60	-
chr12	60723464	60723465	A00252:305:HG52NDSX5:1:2156:27416:22795	60	-
chr12	60725323	60725324	A00252:305:HG52NDSX5:3:2278:28275:28072/1	60	-
chr12	60915894	60915895	A00252:305:HG52NDSX5:3:2658:6822:9518	60	-
chr12	60915896	60915897	A00252:305:HG52NDSX5:4:2647:2058:22999	60	-
chr12	61781376	61781377	A00252:305:HG52NDSX5:3:1224:11876:11600/1	60	-
chr12	62283566	62283567	A00252:305:HG52NDSX5:4:2606:20871:3818	60	-
chr12	62303023	62303024	A00252:305:HG52NDSX5:3:1123:10077:18818/1	60	+
chr12	62339044	62339045	A00252:305:HG52NDSX5:1:2356:27760:2253	60	-
chr12	62376431	62376432	A00252:305:HG52NDSX5:3:1553:1099:5807/1	60	+
chr12	62381288	62381289	A00252:305:HG52NDSX5:3:1251:2085:7388/1	60	-
chr12	62413416	62413417	A00252:305:HG52NDSX5:4:2168:25527:21840/1	60	-
chr12	62553499	62553500	A00252:305:HG52NDSX5:3:2632:2528:29606/1	60	-
chr12	62565890	62565891	A00252:305:HG52NDSX5:4:1442:5918:17691/1	60	+
chr12	62577533	62577534	A00252:305:HG52NDSX5:3:1256:10728:15374/1	60	-
chr12	62584879	62584880	A00252:305:HG52NDSX5:1:2328:9851:34428	60	+
chr12	62925164	62925165	A00252:305:HG52NDSX5:3:1453:29541:18082/1	60	-
chr12	65443341	65443342	A00252:305:HG52NDSX5:1:2619:28655:9064	60	+
chr12	67814492	67814493	A00252:305:HG52NDSX5:1:2617:20943:19038	60	+
chr12	68749126	68749127	A00252:305:HG52NDSX5:1:2106:25898:28181	60	-
chr12	70298989	70298990	A00252:305:HG52NDSX5:1:2226:9851:16924	60	-
chr12	70348482	70348483	A00252:305:HG52NDSX5:4:1119:26820:5572	60	-
chr12	71787178	71787179	A00252:305:HG52NDSX5:3:1458:2302:17033/1	60	-
chr12	72541068	72541069	A00252:305:HG52NDSX5:3:2336:17671:13307/1	60	-
chr12	73860042	73860043	A00252:305:HG52NDSX5:2:2106:16369:21292	60	+
chr12	75364227	75364228	A00252:305:HG52NDSX5:3:1141:21332:29042/1	60	+
chr12	75951159	75951160	A00252:305:HG52NDSX5:4:2462:7337:8656	60	-
chr12	76526865	76526866	A00252:305:HG52NDSX5:1:1139:25048:34006	60	+
chr12	76815789	76815790	A00252:305:HG52NDSX5:3:1447:7509:36980/1	60	+
chr12	76832625	76832626	A00252:305:HG52NDSX5:4:1218:28339:31031	60	-
chr12	76842680	76842681	A00252:305:HG52NDSX5:2:2568:1913:34460	60	+
chr12	78161790	78161791	A00252:305:HG52NDSX5:3:1120:30689:29058/1	60	+
chr12	78297357	78297358	A00252:305:HG52NDSX5:3:1261:8892:21277/1	60	+
chr12	78328358	78328359	A00252:305:HG52NDSX5:2:2304:8015:25895	60	-
chr12	78812991	78812992	A00252:305:HG52NDSX5:3:1134:14470:31876/1	60	+
chr12	78846982	78846983	A00252:305:HG52NDSX5:1:1615:4146:35697	60	-
chr12	79055884	79055885	A00252:305:HG52NDSX5:3:1337:20799:9111/1	60	-
chr12	79671955	79671956	A00252:305:HG52NDSX5:3:1147:24966:3552/1	60	+
chr12	79775285	79775286	A00252:305:HG52NDSX5:4:1676:16622:22670	60	-
chr12	81619936	81619937	A00252:305:HG52NDSX5:3:2110:29568:19727	60	+
chr12	82412189	82412190	A00252:305:HG52NDSX5:3:1146:12355:29152/1	60	+
chr12	82916238	82916239	A00252:305:HG52NDSX5:3:1129:14570:15828/1	60	-
chr12	83388236	83388237	A00252:305:HG52NDSX5:3:2513:21793:3693/1	60	-
chr12	85033709	85033710	A00252:305:HG52NDSX5:3:1134:21730:25160/1	60	-
chr12	85350769	85350770	A00252:305:HG52NDSX5:4:1407:7292:34475/1	60	+
chr12	85422026	85422027	A00252:305:HG52NDSX5:3:2152:4797:28776/1	60	-
chr12	85422027	85422028	A00252:305:HG52NDSX5:1:1372:14624:17080	60	-
chr12	87229002	87229003	A00252:305:HG52NDSX5:2:2217:16658:6324	60	-
chr12	88116488	88116489	A00252:305:HG52NDSX5:3:2358:12391:3223	60	-
chr12	88159847	88159848	A00252:305:HG52NDSX5:4:2552:6641:12117	60	+
chr12	89086617	89086618	A00252:305:HG52NDSX5:3:2115:20781:32816	60	-
chr12	89198252	89198253	A00252:305:HG52NDSX5:3:2376:8440:19022/1	60	-
chr12	89306189	89306190	A00252:305:HG52NDSX5:3:1130:21115:14920/1	60	-
chr12	89390445	89390446	A00252:305:HG52NDSX5:3:2538:14597:19132	60	-
chr12	89596041	89596042	A00252:305:HG52NDSX5:4:2146:5864:3255	60	+
chr12	89596042	89596043	A00252:305:HG52NDSX5:3:2308:7717:15076	60	+
chr12	89676240	89676241	A00252:305:HG52NDSX5:1:1547:28899:18129	60	-
chr12	89691192	89691193	A00252:305:HG52NDSX5:3:1356:18846:13589/1	60	+
chr12	92112970	92112971	A00252:305:HG52NDSX5:3:1156:18177:15530/1	60	+
chr12	93508679	93508680	A00252:305:HG52NDSX5:4:2274:29568:28839	60	-
chr12	94032242	94032243	A00252:305:HG52NDSX5:2:1436:15628:1595	60	+
chr12	96290637	96290638	A00252:305:HG52NDSX5:2:2678:27082:26412	60	-
chr12	97257810	97257811	A00252:305:HG52NDSX5:2:1102:25310:30138	60	-
chr12	98339828	98339829	A00252:305:HG52NDSX5:1:1273:10682:27164	60	-
chr12	98685064	98685065	A00252:305:HG52NDSX5:1:1163:27796:28808	60	+
chr12	99072927	99072928	A00252:305:HG52NDSX5:4:2463:19515:20697/1	60	+
chr12	100326214	100326215	A00252:305:HG52NDSX5:4:2612:3757:1611	60	-
chr12	100510070	100510071	A00252:305:HG52NDSX5:3:1220:23701:9001/1	60	-
chr12	102160582	102160583	A00252:305:HG52NDSX5:4:1369:15609:14779	60	+
chr12	102185646	102185647	A00252:305:HG52NDSX5:1:1133:28546:13072	60	+
chr12	102278393	102278394	A00252:305:HG52NDSX5:4:1103:21151:1517/1	60	-
chr12	103596415	103596416	A00252:305:HG52NDSX5:1:2147:13376:21621	60	+
chr12	104297094	104297095	A00252:305:HG52NDSX5:1:2501:21359:33536	60	-
chr12	105153345	105153346	A00252:305:HG52NDSX5:1:2444:24659:4335	60	-
chr12	106410935	106410936	A00252:305:HG52NDSX5:3:1253:5584:30577/1	60	-
chr12	106411459	106411460	A00252:305:HG52NDSX5:3:1409:5457:28948/1	60	+
chr12	107025162	107025163	A00252:305:HG52NDSX5:3:1336:9552:1752/1	60	-
chr12	107046590	107046591	A00252:305:HG52NDSX5:3:1201:16938:18803/1	60	-
chr12	109388970	109388971	A00252:305:HG52NDSX5:3:1210:7663:33802/1	60	-
chr12	109982886	109982887	A00252:305:HG52NDSX5:3:1277:18927:13354/1	60	-
chr12	110141821	110141822	A00252:305:HG52NDSX5:3:1175:1253:3944/1	60	+
chr12	110155889	110155890	A00252:305:HG52NDSX5:3:2220:10746:2722/1	60	-
chr12	110181633	110181634	A00252:305:HG52NDSX5:3:1114:19452:35117/1	60	+
chr12	110213453	110213454	A00252:305:HG52NDSX5:3:1273:29107:14575/1	60	+
chr12	110457307	110457308	A00252:305:HG52NDSX5:3:1213:9995:17331/1	60	-
chr12	110485243	110485244	A00252:305:HG52NDSX5:3:1428:7464:30358/1	60	-
chr12	110548793	110548794	A00252:305:HG52NDSX5:4:1644:28230:1063/1	60	-
chr12	111490308	111490309	A00252:305:HG52NDSX5:3:1124:32597:12258/1	60	+
chr12	111490309	111490310	A00252:305:HG52NDSX5:3:2660:13476:5071	60	+
chr12	111721493	111721494	A00252:305:HG52NDSX5:3:1409:2591:32534/1	60	-
chr12	111984551	111984552	A00252:305:HG52NDSX5:1:1108:29080:27492	60	-
chr12	111997189	111997190	A00252:305:HG52NDSX5:2:1508:19831:2832	60	+
chr12	111999040	111999041	A00252:305:HG52NDSX5:3:1354:14199:35383/1	60	+
chr12	112041674	112041675	A00252:305:HG52NDSX5:3:1355:2456:10692/1	60	+
chr12	112256373	112256374	A00252:305:HG52NDSX5:3:1134:9109:21903/1	60	+
chr12	112264174	112264175	A00252:305:HG52NDSX5:3:1126:12481:23641/1	60	-
chr12	112277988	112277989	A00252:305:HG52NDSX5:4:2313:14036:2065	60	-
chr12	112316890	112316891	A00252:305:HG52NDSX5:3:1629:25780:7560/1	60	+
chr12	112316892	112316893	A00252:305:HG52NDSX5:1:2424:1850:24236	60	+
chr12	112327686	112327687	A00252:305:HG52NDSX5:3:1131:12310:30859/1	60	+
chr12	112341455	112341456	A00252:305:HG52NDSX5:1:1105:19515:32189	60	+
chr12	112448195	112448196	A00252:305:HG52NDSX5:3:1218:31150:23594/1	60	-
chr12	112456499	112456500	A00252:305:HG52NDSX5:3:1261:3794:15107/1	60	-
chr12	113255249	113255250	A00252:305:HG52NDSX5:3:1236:24424:31892/1	60	+
chr12	113282294	113282295	A00252:305:HG52NDSX5:4:1569:27588:18803/1	60	+
chr12	115602228	115602229	A00252:305:HG52NDSX5:3:1227:25780:33238/1	60	-
chr12	116198507	116198508	A00252:305:HG52NDSX5:1:1235:20898:36276	60	-
chr12	116213334	116213335	A00252:305:HG52NDSX5:3:1175:24849:32409/1	60	-
chr12	116756738	116756739	A00252:305:HG52NDSX5:3:1448:28971:23015/1	60	-
chr12	118185233	118185234	A00252:305:HG52NDSX5:3:2446:16423:2816/1	60	+
chr12	118236661	118236662	A00252:305:HG52NDSX5:3:1355:18439:34929/1	60	-
chr12	118236860	118236861	A00252:305:HG52NDSX5:1:2154:8486:12837	60	-
chr12	118254966	118254967	A00252:305:HG52NDSX5:1:1172:17671:34507	60	+
chr12	118254967	118254968	A00252:305:HG52NDSX5:3:1369:10899:12915	60	+
chr12	118320770	118320771	A00252:305:HG52NDSX5:4:2638:3540:7560	60	-
chr12	118395425	118395426	A00252:305:HG52NDSX5:4:1170:18466:16282	60	+
chr12	119394411	119394412	A00252:305:HG52NDSX5:4:1339:21224:6965/1	60	+
chr12	119742959	119742960	A00252:305:HG52NDSX5:3:2539:14606:11663/1	60	-
chr12	119766776	119766777	A00252:305:HG52NDSX5:4:1675:1389:36746/1	60	-
chr12	119997691	119997692	A00252:305:HG52NDSX5:3:1368:23339:29262/1	60	+
chr12	120082677	120082678	A00252:305:HG52NDSX5:1:1649:1624:28855	60	-
chr12	120145823	120145824	A00252:305:HG52NDSX5:3:2510:13187:16658/1	60	+
chr12	120554731	120554732	A00252:305:HG52NDSX5:3:1120:15167:12195/1	60	+
chr12	120807650	120807651	A00252:305:HG52NDSX5:3:2675:8576:17033/1	60	+
chr12	120808902	120808903	A00252:305:HG52NDSX5:3:1614:20003:4601/1	60	+
chr12	120815659	120815660	A00252:305:HG52NDSX5:3:1204:18394:2002/1	60	-
chr12	120869230	120869231	A00252:305:HG52NDSX5:3:2334:20961:23985/1	60	-
chr12	120875181	120875182	A00252:305:HG52NDSX5:3:1161:24966:28886/1	60	+
chr12	121167319	121167320	A00252:305:HG52NDSX5:3:1128:26350:16626/1	60	+
chr12	121235728	121235729	A00252:305:HG52NDSX5:4:2554:12798:34835	60	-
chr12	121236642	121236643	A00252:305:HG52NDSX5:3:1223:17734:2487/1	60	+
chr12	121315322	121315323	A00252:305:HG52NDSX5:3:1166:8612:31156/1	60	-
chr12	121323390	121323391	A00252:305:HG52NDSX5:2:1142:27769:11287	60	-
chr12	121342753	121342754	A00252:305:HG52NDSX5:3:2419:12427:26021/1	60	+
chr12	121411345	121411346	A00252:305:HG52NDSX5:3:1473:15808:33724/1	60	+
chr12	121658169	121658170	A00252:305:HG52NDSX5:1:2160:23267:18490	60	-
chr12	121785931	121785932	A00252:305:HG52NDSX5:4:2216:31078:1548	60	-
chr12	121905059	121905060	A00252:305:HG52NDSX5:3:2443:23267:9220	60	-
chr12	121914769	121914770	A00252:305:HG52NDSX5:2:2407:27181:21512	60	+
chr12	121934955	121934956	A00252:305:HG52NDSX5:3:1131:23637:32127/1	60	+
chr12	121949355	121949356	A00252:305:HG52NDSX5:3:1124:29143:1360/1	60	+
chr12	122285064	122285065	A00252:305:HG52NDSX5:3:1141:26404:9204/1	60	+
chr12	122387709	122387710	A00252:305:HG52NDSX5:3:1129:24532:8750/1	60	+
chr12	122511916	122511917	A00252:305:HG52NDSX5:3:1325:18882:20697/1	60	+
chr12	122517169	122517170	A00252:305:HG52NDSX5:3:1162:23764:5979/1	60	-
chr12	122543541	122543542	A00252:305:HG52NDSX5:3:1172:7789:36714/1	60	+
chr12	122560946	122560947	A00252:305:HG52NDSX5:3:1159:12472:26569/1	60	-
chr12	122570621	122570622	A00252:305:HG52NDSX5:3:2558:22426:34945/1	60	+
chr12	122584276	122584277	A00252:305:HG52NDSX5:3:2647:8495:4899	60	-
chr12	122598270	122598271	A00252:305:HG52NDSX5:3:1150:11369:19147/1	60	-
chr12	122625900	122625901	A00252:305:HG52NDSX5:4:1503:17526:13463	60	-
chr12	122627460	122627461	A00252:305:HG52NDSX5:1:1651:23746:28651	60	+
chr12	122627560	122627561	A00252:305:HG52NDSX5:3:2655:19813:32393/1	60	-
chr12	122632540	122632541	A00252:305:HG52NDSX5:1:1546:25111:3646	60	+
chr12	122884683	122884684	A00252:305:HG52NDSX5:1:1257:9417:12978	60	-
chr12	123123700	123123701	A00252:305:HG52NDSX5:4:2351:9127:1799/1	60	+
chr12	123162403	123162404	A00252:305:HG52NDSX5:3:1212:32127:24940/1	60	-
chr12	123164391	123164392	A00252:305:HG52NDSX5:1:1325:19886:15953	60	+
chr12	123181757	123181758	A00252:305:HG52NDSX5:2:2629:30517:7310	60	-
chr12	123193341	123193342	A00252:305:HG52NDSX5:1:2250:19352:4038	60	+
chr12	123223624	123223625	A00252:305:HG52NDSX5:3:1353:8124:22420/1	60	+
chr12	123307596	123307597	A00252:305:HG52NDSX5:3:1226:1045:26349/1	60	+
chr12	123560060	123560061	A00252:305:HG52NDSX5:4:2651:19714:7044	60	+
chr12	123658752	123658753	A00252:305:HG52NDSX5:1:1445:10881:1360	60	+
chr12	123696209	123696210	A00252:305:HG52NDSX5:4:2254:13756:12508	60	-
chr12	123727485	123727486	A00252:305:HG52NDSX5:1:1104:9290:14231	60	+
chr12	123978557	123978558	A00252:305:HG52NDSX5:1:1116:11840:28354	60	-
chr12	127558224	127558225	A00252:305:HG52NDSX5:4:1309:30201:20760/1	60	-
chr12	128873144	128873145	A00252:305:HG52NDSX5:4:2140:24957:36072	60	-
chr12	128920749	128920750	A00252:305:HG52NDSX5:4:1471:27453:26177	60	-
chr12	128935421	128935422	A00252:305:HG52NDSX5:3:1144:23122:4053/1	60	-
chr12	129299409	129299410	A00252:305:HG52NDSX5:4:1351:30924:35352	60	+
chr12	129308051	129308052	A00252:305:HG52NDSX5:3:1202:17074:32409/1	60	+
chr12	129332891	129332892	A00252:305:HG52NDSX5:3:1166:14452:36730/1	60	+
chr12	129340902	129340903	A00252:305:HG52NDSX5:1:1426:19262:15875	60	+
chr12	129344465	129344466	A00252:305:HG52NDSX5:3:1127:31114:14951/1	60	+
chr12	129414310	129414311	A00252:305:HG52NDSX5:3:1223:17770:21089/1	60	+
chr12	129436126	129436127	A00252:305:HG52NDSX5:1:1101:20356:36057	60	+
chr12	129494453	129494454	A00252:305:HG52NDSX5:3:1150:25599:6089/1	60	+
chr12	129505667	129505668	A00252:305:HG52NDSX5:1:1243:4300:3959	60	-
chr12	129511866	129511867	A00252:305:HG52NDSX5:3:1413:24985:18991	60	-
chr12	129518751	129518752	A00252:305:HG52NDSX5:3:1356:16550:15749/1	60	+
chr12	129520310	129520311	A00252:305:HG52NDSX5:1:2178:23764:20541	60	-
chr12	129527609	129527610	A00252:305:HG52NDSX5:3:2170:29062:12367/1	60	-
chr12	129549377	129549378	A00252:305:HG52NDSX5:3:1174:14009:22654/1	60	+
chr12	129593449	129593450	A00252:305:HG52NDSX5:4:1461:9688:21245/1	60	+
chr12	129631835	129631836	A00252:305:HG52NDSX5:3:1603:27579:19820/1	60	-
chr12	129690106	129690107	A00252:305:HG52NDSX5:3:1211:7961:15499/1	60	+
chr12	129706568	129706569	A00252:305:HG52NDSX5:3:2236:15203:26506/1	60	+
chr12	130750430	130750431	A00252:305:HG52NDSX5:4:2125:10691:24831	60	+
chr12	130799026	130799027	A00252:305:HG52NDSX5:4:2175:14380:15969	60	-
chr12	130799027	130799028	A00252:305:HG52NDSX5:4:1449:21124:15311	60	-
chr12	130833620	130833621	A00252:305:HG52NDSX5:2:1216:1841:30170	60	-
chr12	131964033	131964034	A00252:305:HG52NDSX5:3:1164:27055:4351/1	60	+
chr12	132513018	132513019	A00252:305:HG52NDSX5:3:1322:29297:34068	60	+
chr12	132630430	132630431	A00252:305:HG52NDSX5:3:1142:17083:30984/1	60	-
chr12	132655462	132655463	A00252:305:HG52NDSX5:3:1209:17436:23735/1	60	+
chr12	132656144	132656145	A00252:305:HG52NDSX5:4:2370:27950:11287	60	-
chr12	132665669	132665670	A00252:305:HG52NDSX5:1:2362:28809:31187	60	+
chr12	132677343	132677344	A00252:305:HG52NDSX5:2:2549:11252:18255	60	-
chr12	132681831	132681832	A00252:305:HG52NDSX5:1:2104:5014:21480	60	-
chr12	132681833	132681834	A00252:305:HG52NDSX5:3:1659:30816:23860/1	60	-
chr12	132846004	132846005	A00252:305:HG52NDSX5:3:1145:25102:7701/1	60	+
chr12	132846005	132846006	A00252:305:HG52NDSX5:3:2339:26087:31892	60	+
chr12	132857831	132857832	A00252:305:HG52NDSX5:3:1228:2401:5494/1	60	-
chr12	132877373	132877374	A00252:305:HG52NDSX5:4:1521:15600:31955	60	-
chr12	132933783	132933784	A00252:305:HG52NDSX5:4:1675:7600:5321/1	60	-
chr12	133042245	133042246	A00252:305:HG52NDSX5:2:1524:28185:31485	60	-
chr12	133044953	133044954	A00252:305:HG52NDSX5:3:2464:17842:30326/1	60	+
chr12	133055598	133055599	A00252:305:HG52NDSX5:3:1230:8070:30248/1	60	+
chr12	133061079	133061080	A00252:305:HG52NDSX5:3:1274:29713:27962/1	60	+
chr12	133110929	133110930	A00252:305:HG52NDSX5:3:1218:29035:14043/1	60	+
chr12	133113594	133113595	A00252:305:HG52NDSX5:3:2672:30951:30796	60	-
chr12	133115207	133115208	A00252:305:HG52NDSX5:2:1553:25310:12759	60	-
chr12	133115208	133115209	A00252:305:HG52NDSX5:3:1311:1271:3693/1	60	-
chr12	133126583	133126584	A00252:305:HG52NDSX5:1:1452:16034:9220	60	-
chr12	133127940	133127941	A00252:305:HG52NDSX5:4:2610:5611:7357	60	-
chr13	20019549	20019550	A00252:305:HG52NDSX5:3:1143:8974:3850/1	60	+
chr13	20484464	20484465	A00252:305:HG52NDSX5:2:1473:15284:12837	60	+
chr13	20554388	20554389	A00252:305:HG52NDSX5:1:1274:21983:22654	60	-
chr13	20803496	20803497	A00252:305:HG52NDSX5:3:1177:8034:35853/1	60	+
chr13	20803499	20803500	A00252:305:HG52NDSX5:2:2535:7102:26349	60	+
chr13	21036087	21036088	A00252:305:HG52NDSX5:3:1170:21197:6104/1	60	+
chr13	21216169	21216170	A00252:305:HG52NDSX5:3:2306:15845:4977/1	60	-
chr13	21234718	21234719	A00252:305:HG52NDSX5:3:1160:6641:26115/1	60	-
chr13	21681319	21681320	A00252:305:HG52NDSX5:1:1446:25283:36667	60	+
chr13	26347006	26347007	A00252:305:HG52NDSX5:2:2458:26784:12367	60	-
chr13	26382658	26382659	A00252:305:HG52NDSX5:3:1130:27407:33865/1	60	+
chr13	27604124	27604125	A00252:305:HG52NDSX5:4:2666:5972:24956	60	-
chr13	28430427	28430428	A00252:305:HG52NDSX5:2:2507:13711:7607	60	+
chr13	29702014	29702015	A00252:305:HG52NDSX5:2:1649:28655:30514	60	+
chr13	29955721	29955722	A00252:305:HG52NDSX5:4:1158:19904:18490/1	60	-
chr13	30007988	30007989	A00252:305:HG52NDSX5:4:2442:17255:17628/1	60	+
chr13	30209512	30209513	A00252:305:HG52NDSX5:2:2131:14190:34491	60	-
chr13	32091164	32091165	A00252:305:HG52NDSX5:3:1261:11162:4883/1	60	-
chr13	32344221	32344222	A00252:305:HG52NDSX5:1:1601:3251:22561	60	-
chr13	32675816	32675817	A00252:305:HG52NDSX5:2:1309:8015:18035	60	-
chr13	32736927	32736928	A00252:305:HG52NDSX5:3:1134:14742:23296/1	60	+
chr13	35160831	35160832	A00252:305:HG52NDSX5:2:2678:18801:7999	60	-
chr13	35938454	35938455	A00252:305:HG52NDSX5:2:1371:8070:35665	60	-
chr13	36283165	36283166	A00252:305:HG52NDSX5:3:2372:25229:28087/1	60	-
chr13	37749691	37749692	A00252:305:HG52NDSX5:3:2460:22987:21418	60	-
chr13	38126102	38126103	A00252:305:HG52NDSX5:3:2655:28872:16297/1	60	+
chr13	40092404	40092405	A00252:305:HG52NDSX5:4:2378:6786:16094/1	60	+
chr13	41691655	41691656	A00252:305:HG52NDSX5:1:2469:25274:31829	60	-
chr13	42346698	42346699	A00252:305:HG52NDSX5:4:1172:10438:2472/1	60	-
chr13	43164046	43164047	A00252:305:HG52NDSX5:3:2352:31060:36245	60	+
chr13	44359754	44359755	A00252:305:HG52NDSX5:3:1124:30011:12226/1	60	+
chr13	44562652	44562653	A00252:305:HG52NDSX5:3:2152:5403:17237	60	-
chr13	44562653	44562654	A00252:305:HG52NDSX5:3:1126:5828:14559/1	60	-
chr13	44946607	44946608	A00252:305:HG52NDSX5:1:1436:7780:33630	60	-
chr13	44998693	44998694	A00252:305:HG52NDSX5:3:1561:25238:15608/1	60	-
chr13	45225243	45225244	A00252:305:HG52NDSX5:3:1231:1145:31125/1	60	-
chr13	45974607	45974608	A00252:305:HG52NDSX5:1:2562:26124:14481	60	-
chr13	46009497	46009498	A00252:305:HG52NDSX5:3:1135:31286:3693/1	60	+
chr13	46022831	46022832	A00252:305:HG52NDSX5:3:1322:30138:22310/1	60	+
chr13	46096074	46096075	A00252:305:HG52NDSX5:4:2330:14642:24032/1	60	+
chr13	46169411	46169412	A00252:305:HG52NDSX5:1:2625:21847:15843	60	-
chr13	46788572	46788573	A00252:305:HG52NDSX5:3:1314:25708:6183	60	-
chr13	47729485	47729486	A00252:305:HG52NDSX5:3:2205:21902:35258/1	60	+
chr13	47755847	47755848	A00252:305:HG52NDSX5:3:1303:4155:14105/1	60	+
chr13	48190400	48190401	A00252:305:HG52NDSX5:3:1457:14461:17644/1	60	+
chr13	48434638	48434639	A00252:305:HG52NDSX5:3:2152:11776:29653	60	-
chr13	48434639	48434640	A00252:305:HG52NDSX5:1:1607:17282:1297	60	-
chr13	48521056	48521057	A00252:305:HG52NDSX5:3:2255:10899:15452/1	60	+
chr13	48528599	48528600	A00252:305:HG52NDSX5:1:2347:3305:19116	60	-
chr13	48989173	48989174	A00252:305:HG52NDSX5:3:1265:9100:5040/1	60	-
chr13	49645210	49645211	A00252:305:HG52NDSX5:4:2377:24252:14184/1	60	+
chr13	49716707	49716708	A00252:305:HG52NDSX5:3:1217:26196:14763/1	60	+
chr13	51465890	51465891	A00252:305:HG52NDSX5:3:1277:27055:6605/1	60	-
chr13	52664619	52664620	A00252:305:HG52NDSX5:1:1276:12988:16063	60	-
chr13	56217270	56217271	A00252:305:HG52NDSX5:2:1374:5394:3693	60	-
chr13	59911299	59911300	A00252:305:HG52NDSX5:4:1462:11397:12148/1	60	-
chr13	60015177	60015178	A00252:305:HG52NDSX5:2:1368:12744:32706	60	+
chr13	60417487	60417488	A00252:305:HG52NDSX5:3:1260:30400:8516/1	60	+
chr13	60453586	60453587	A00252:305:HG52NDSX5:4:1256:32199:31234	60	-
chr13	60543991	60543992	A00252:305:HG52NDSX5:1:2646:2817:29011	60	-
chr13	60879960	60879961	A00252:305:HG52NDSX5:1:2373:24795:15374	60	-
chr13	61727744	61727745	A00252:305:HG52NDSX5:3:1223:22037:18364/1	60	+
chr13	63295072	63295073	A00252:305:HG52NDSX5:1:2143:19795:13291	60	-
chr13	63868920	63868921	A00252:305:HG52NDSX5:1:1406:16794:21245	60	-
chr13	64302306	64302307	A00252:305:HG52NDSX5:3:2138:15808:36949	60	-
chr13	64456294	64456295	A00252:305:HG52NDSX5:3:1417:26702:13698/1	60	-
chr13	64557165	64557166	A00252:305:HG52NDSX5:3:1164:30120:17895/1	60	-
chr13	65986209	65986210	A00252:305:HG52NDSX5:3:1315:13485:36996/1	60	+
chr13	65986709	65986710	A00252:305:HG52NDSX5:1:1646:24975:7733	60	-
chr13	66898563	66898564	A00252:305:HG52NDSX5:1:1225:15447:21793	60	+
chr13	66989705	66989706	A00252:305:HG52NDSX5:4:1409:10818:24862	60	+
chr13	67019422	67019423	A00252:305:HG52NDSX5:2:2549:16721:10066	60	+
chr13	67557154	67557155	A00252:305:HG52NDSX5:3:1143:17562:22827/1	60	-
chr13	67836737	67836738	A00252:305:HG52NDSX5:1:2466:12192:23703	60	-
chr13	67985346	67985347	A00252:305:HG52NDSX5:3:1114:9742:34741/1	60	-
chr13	68250211	68250212	A00252:305:HG52NDSX5:1:1142:28583:35305	60	-
chr13	68400118	68400119	A00252:305:HG52NDSX5:1:1156:12382:10410	60	+
chr13	69861007	69861008	A00252:305:HG52NDSX5:3:1160:31656:35149/1	60	+
chr13	69876801	69876802	A00252:305:HG52NDSX5:3:1125:17400:13244/1	60	+
chr13	69952743	69952744	A00252:305:HG52NDSX5:3:1245:20835:12743/1	60	+
chr13	69957676	69957677	A00252:305:HG52NDSX5:3:1473:20121:18709/1	60	+
chr13	71326181	71326182	A00252:305:HG52NDSX5:4:2574:13069:6527/1	60	-
chr13	71564962	71564963	A00252:305:HG52NDSX5:3:1127:5303:31720/1	60	+
chr13	71577619	71577620	A00252:305:HG52NDSX5:3:1250:11397:20071/1	60	+
chr13	71577620	71577621	A00252:305:HG52NDSX5:4:1632:16034:12696/1	60	+
chr13	71856603	71856604	A00252:305:HG52NDSX5:3:1264:2166:33395/1	60	+
chr13	75476053	75476054	A00252:305:HG52NDSX5:2:2411:19199:25128	60	-
chr13	75564950	75564951	A00252:305:HG52NDSX5:2:2169:18756:17159	60	+
chr13	76660095	76660096	A00252:305:HG52NDSX5:3:2520:24605:23343/1	60	-
chr13	77205931	77205932	A00252:305:HG52NDSX5:3:1135:11894:12477/1	60	+
chr13	77234632	77234633	A00252:305:HG52NDSX5:3:2635:9787:28275	60	-
chr13	77238275	77238276	A00252:305:HG52NDSX5:3:1409:21811:30091/1	60	+
chr13	78698449	78698450	A00252:305:HG52NDSX5:4:1425:15962:36933/1	60	-
chr13	80940691	80940692	A00252:305:HG52NDSX5:3:1144:6442:8484/1	60	-
chr13	81777078	81777079	A00252:305:HG52NDSX5:3:1172:25292:29512/1	60	+
chr13	85003945	85003946	A00252:305:HG52NDSX5:1:1120:5032:34695	60	+
chr13	85064436	85064437	A00252:305:HG52NDSX5:3:1131:15736:25019/1	60	+
chr13	86305033	86305034	A00252:305:HG52NDSX5:3:1636:16667:6840/1	60	+
chr13	86400299	86400300	A00252:305:HG52NDSX5:3:1155:31864:29747/1	60	+
chr13	86457983	86457984	A00252:305:HG52NDSX5:3:1471:26666:2331/1	60	+
chr13	86465476	86465477	A00252:305:HG52NDSX5:3:1166:14281:1454/1	60	-
chr13	86686420	86686421	A00252:305:HG52NDSX5:3:1129:9625:21543/1	60	+
chr13	87002002	87002003	A00252:305:HG52NDSX5:1:2430:5141:20259	60	+
chr13	88860425	88860426	A00252:305:HG52NDSX5:4:2219:14290:28902	60	+
chr13	88989877	88989878	A00252:305:HG52NDSX5:2:1462:14597:6480	60	-
chr13	89596199	89596200	A00252:305:HG52NDSX5:4:1461:12707:23563/1	60	-
chr13	93988991	93988992	A00252:305:HG52NDSX5:4:2338:2419:22717/1	60	+
chr13	94478366	94478367	A00252:305:HG52NDSX5:3:1117:15646:9831	60	-
chr13	96754000	96754001	A00252:305:HG52NDSX5:2:2249:8278:26193	60	+
chr13	98983669	98983670	A00252:305:HG52NDSX5:1:1609:8703:5415	60	-
chr13	99067127	99067128	A00252:305:HG52NDSX5:3:1208:1072:11334/1	60	-
chr13	100294977	100294978	A00252:305:HG52NDSX5:1:1678:29740:26068	60	+
chr13	104384090	104384091	A00252:305:HG52NDSX5:3:1177:30553:14043/1	60	-
chr13	104489885	104489886	A00252:305:HG52NDSX5:3:1123:4155:5431/1	60	-
chr13	104805143	104805144	A00252:305:HG52NDSX5:3:1238:18249:27336/1	60	-
chr13	105099583	105099584	A00252:305:HG52NDSX5:1:1530:22661:16626	60	-
chr13	105259696	105259697	A00252:305:HG52NDSX5:3:1363:4191:17581/1	60	+
chr13	105606535	105606536	A00252:305:HG52NDSX5:3:1170:17906:30530/1	60	+
chr13	105606536	105606537	A00252:305:HG52NDSX5:2:2671:12680:20509	60	+
chr13	105710182	105710183	A00252:305:HG52NDSX5:3:1148:9308:23813/1	60	-
chr13	108856426	108856427	A00252:305:HG52NDSX5:1:2639:18412:6793/1	60	-
chr13	108865423	108865424	A00252:305:HG52NDSX5:3:1121:28266:16814/1	60	+
chr13	110306373	110306374	A00252:305:HG52NDSX5:2:2106:8486:30530	60	-
chr13	110306374	110306375	A00252:305:HG52NDSX5:4:2161:28103:29058	60	-
chr13	111215412	111215413	A00252:305:HG52NDSX5:1:1620:17707:3693	60	+
chr13	113446394	113446395	A00252:305:HG52NDSX5:4:2122:29423:23171	60	+
chr13	113463209	113463210	A00252:305:HG52NDSX5:3:1358:27552:7122/1	60	-
chr13	114240837	114240838	A00252:305:HG52NDSX5:1:2315:14172:35744	60	+
chr13	114255458	114255459	A00252:305:HG52NDSX5:3:1155:27534:9001/1	60	-
chr14	20089955	20089956	A00252:305:HG52NDSX5:3:2136:21450:20134/1	60	+
chr14	20748837	20748838	A00252:305:HG52NDSX5:4:2357:7600:25676/1	60	+
chr14	21130378	21130379	A00252:305:HG52NDSX5:3:2109:24668:32002	60	+
chr14	21401780	21401781	A00252:305:HG52NDSX5:3:1211:26286:35963/1	60	-
chr14	21412026	21412027	A00252:305:HG52NDSX5:3:1218:9227:19727/1	60	+
chr14	22078464	22078465	A00252:305:HG52NDSX5:4:2669:25608:34100	60	-
chr14	22119548	22119549	A00252:305:HG52NDSX5:3:1412:29658:34287/1	60	+
chr14	22433839	22433840	A00252:305:HG52NDSX5:1:2225:14959:26866	60	-
chr14	22565855	22565856	A00252:305:HG52NDSX5:2:2520:2040:32831	60	-
chr14	22565858	22565859	A00252:305:HG52NDSX5:4:1354:23294:8985	60	-
chr14	22916692	22916693	A00252:305:HG52NDSX5:1:2332:30978:20447	60	-
chr14	22953374	22953375	A00252:305:HG52NDSX5:1:1659:1805:9878	60	-
chr14	22953376	22953377	A00252:305:HG52NDSX5:1:2514:11134:15233	60	-
chr14	23063740	23063741	A00252:305:HG52NDSX5:3:1265:11324:25300/1	60	-
chr14	23084379	23084380	A00252:305:HG52NDSX5:1:2178:28537:14622	60	-
chr14	23490918	23490919	A00252:305:HG52NDSX5:3:1410:30156:4210/1	60	-
chr14	23553371	23553372	A00252:305:HG52NDSX5:3:2216:29469:6840	60	-
chr14	23656138	23656139	A00252:305:HG52NDSX5:1:1633:19217:25160	60	+
chr14	25873585	25873586	A00252:305:HG52NDSX5:3:1148:11695:7373/1	60	-
chr14	26006711	26006712	A00252:305:HG52NDSX5:3:1204:27597:20384	60	+
chr14	26537056	26537057	A00252:305:HG52NDSX5:3:1601:27905:6950/1	60	+
chr14	26549854	26549855	A00252:305:HG52NDSX5:1:2517:32696:8265	60	-
chr14	26653124	26653125	A00252:305:HG52NDSX5:2:2240:23538:1266	60	-
chr14	27966735	27966736	A00252:305:HG52NDSX5:4:2268:6732:1282/1	60	-
chr14	28334217	28334218	A00252:305:HG52NDSX5:3:1414:8323:29559/1	60	+
chr14	30628219	30628220	A00252:305:HG52NDSX5:4:2537:14290:7044/1	60	-
chr14	30670980	30670981	A00252:305:HG52NDSX5:4:2420:4209:2112	60	-
chr14	30962425	30962426	A00252:305:HG52NDSX5:4:2651:8386:8625/1	60	+
chr14	31050107	31050108	A00252:305:HG52NDSX5:1:2551:1850:4914	60	-
chr14	31132560	31132561	A00252:305:HG52NDSX5:3:1221:4689:5040/1	60	+
chr14	31155931	31155932	A00252:305:HG52NDSX5:3:1164:4987:9283/1	60	-
chr14	31317480	31317481	A00252:305:HG52NDSX5:1:2467:22978:24784	60	+
chr14	31684796	31684797	A00252:305:HG52NDSX5:3:1216:12816:1861/1	60	+
chr14	32650890	32650891	A00252:305:HG52NDSX5:2:2213:10556:23312	60	-
chr14	33960426	33960427	A00252:305:HG52NDSX5:3:1547:26892:24580	60	-
chr14	34174481	34174482	A00252:305:HG52NDSX5:1:1447:18439:21652	60	+
chr14	34759959	34759960	A00252:305:HG52NDSX5:3:1254:10013:36119/1	60	-
chr14	34820617	34820618	A00252:305:HG52NDSX5:4:1663:8024:15859	60	-
chr14	34826137	34826138	A00252:305:HG52NDSX5:2:1128:31991:3505	60	-
chr14	35160618	35160619	A00252:305:HG52NDSX5:3:2662:15962:17143	60	+
chr14	35665316	35665317	A00252:305:HG52NDSX5:4:1343:11360:20008/1	60	+
chr14	35874196	35874197	A00252:305:HG52NDSX5:2:1106:2727:34741	60	-
chr14	39135205	39135206	A00252:305:HG52NDSX5:3:1236:12246:14998/1	60	+
chr14	42640902	42640903	A00252:305:HG52NDSX5:2:1228:30165:20635	60	-
chr14	44931729	44931730	A00252:305:HG52NDSX5:1:1266:6641:4695	60	-
chr14	44934647	44934648	A00252:305:HG52NDSX5:3:1164:30047:2801/1	60	-
chr14	45133262	45133263	A00252:305:HG52NDSX5:2:1355:16785:19633	60	-
chr14	45243419	45243420	A00252:305:HG52NDSX5:3:1234:7455:18818	60	-
chr14	50138537	50138538	A00252:305:HG52NDSX5:1:1117:18484:29215	60	-
chr14	50214040	50214041	A00252:305:HG52NDSX5:4:1309:9227:4006/1	60	-
chr14	50419270	50419271	A00252:305:HG52NDSX5:3:1208:28655:29606/1	60	+
chr14	50457150	50457151	A00252:305:HG52NDSX5:3:1122:23882:19711/1	60	+
chr14	50474889	50474890	A00252:305:HG52NDSX5:3:1165:31792:18474/1	60	+
chr14	50477803	50477804	A00252:305:HG52NDSX5:3:1461:1000:15311/1	60	+
chr14	50480479	50480480	A00252:305:HG52NDSX5:3:2152:3079:10708	60	-
chr14	50480480	50480481	A00252:305:HG52NDSX5:1:1166:19804:30405	60	-
chr14	50481670	50481671	A00252:305:HG52NDSX5:3:1209:11550:36057/1	60	-
chr14	52001823	52001824	A00252:305:HG52NDSX5:4:1566:21025:2143/1	60	-
chr14	52189302	52189303	A00252:305:HG52NDSX5:2:1451:21133:20118	60	-
chr14	52542329	52542330	A00252:305:HG52NDSX5:3:1403:19280:8954/1	60	+
chr14	52545338	52545339	A00252:305:HG52NDSX5:3:2346:32579:30921	60	-
chr14	52656033	52656034	A00252:305:HG52NDSX5:1:2141:9905:15796	60	-
chr14	53099254	53099255	A00252:305:HG52NDSX5:3:1326:17300:34084/1	60	-
chr14	53099711	53099712	A00252:305:HG52NDSX5:1:1608:8938:31407	60	-
chr14	53968530	53968531	A00252:305:HG52NDSX5:4:1126:15049:25050	60	-
chr14	55638705	55638706	A00252:305:HG52NDSX5:3:1339:16025:1564/1	60	+
chr14	55667893	55667894	A00252:305:HG52NDSX5:1:2643:7139:29230	60	+
chr14	55668112	55668113	A00252:305:HG52NDSX5:3:1463:2636:27164/1	60	-
chr14	55677605	55677606	A00252:305:HG52NDSX5:3:1307:20672:25081/1	60	-
chr14	56133103	56133104	A00252:305:HG52NDSX5:3:1209:30418:28087/1	60	+
chr14	56388470	56388471	A00252:305:HG52NDSX5:4:1603:14407:24471	60	-
chr14	56712101	56712102	A00252:305:HG52NDSX5:1:1466:8919:25739	60	+
chr14	58355683	58355684	A00252:305:HG52NDSX5:3:1138:7193:25786/1	60	-
chr14	58418767	58418768	A00252:305:HG52NDSX5:3:1146:12599:29418/1	60	+
chr14	58539824	58539825	A00252:305:HG52NDSX5:3:2654:32434:29606/1	60	-
chr14	60252220	60252221	A00252:305:HG52NDSX5:3:1157:31105:6825/1	60	+
chr14	60761460	60761461	A00252:305:HG52NDSX5:3:1216:4164:9204/1	60	-
chr14	60796509	60796510	A00252:305:HG52NDSX5:3:2266:31964:13228/1	60	+
chr14	61542236	61542237	A00252:305:HG52NDSX5:3:2251:9462:4726	60	-
chr14	62417278	62417279	A00252:305:HG52NDSX5:1:1609:10818:33943	60	+
chr14	63231080	63231081	A00252:305:HG52NDSX5:2:2167:19117:13213	60	+
chr14	63554512	63554513	A00252:305:HG52NDSX5:2:1602:12129:31579	60	+
chr14	63562294	63562295	A00252:305:HG52NDSX5:2:2159:1615:31688	60	+
chr14	63682420	63682421	A00252:305:HG52NDSX5:1:1123:10673:11240	60	-
chr14	63945197	63945198	A00252:305:HG52NDSX5:1:1445:8874:1517	60	+
chr14	64017863	64017864	A00252:305:HG52NDSX5:4:2223:28619:23437	60	-
chr14	65545763	65545764	A00252:305:HG52NDSX5:3:2154:18421:10066/1	60	-
chr14	66734697	66734698	A00252:305:HG52NDSX5:4:2475:30490:1689/1	60	-
chr14	67080018	67080019	A00252:305:HG52NDSX5:3:1270:21151:6746/1	60	-
chr14	67160035	67160036	A00252:305:HG52NDSX5:4:1102:14290:36949/1	60	+
chr14	67703933	67703934	A00252:305:HG52NDSX5:2:2364:7473:20823	60	+
chr14	68802585	68802586	A00252:305:HG52NDSX5:2:2568:5773:21762	60	-
chr14	69375129	69375130	A00252:305:HG52NDSX5:3:2611:11297:20744	60	-
chr14	69383267	69383268	A00252:305:HG52NDSX5:3:1525:9724:8218/1	60	+
chr14	69383268	69383269	A00252:305:HG52NDSX5:2:2626:8929:1861	60	+
chr14	70457974	70457975	A00252:305:HG52NDSX5:3:1165:29333:22733/1	60	+
chr14	70986271	70986272	A00252:305:HG52NDSX5:3:1663:9453:31704	60	-
chr14	70992181	70992182	A00252:305:HG52NDSX5:3:1174:28818:13855/1	60	+
chr14	70992347	70992348	A00252:305:HG52NDSX5:3:1564:25147:23124/1	60	-
chr14	70997088	70997089	A00252:305:HG52NDSX5:3:1171:25663:23422/1	60	-
chr14	71027567	71027568	A00252:305:HG52NDSX5:3:2460:17210:25160/1	60	-
chr14	71382765	71382766	A00252:305:HG52NDSX5:3:1224:6741:14606/1	60	-
chr14	71452335	71452336	A00252:305:HG52NDSX5:2:1664:18991:12085	60	+
chr14	71664666	71664667	A00252:305:HG52NDSX5:3:1512:6135:22451/1	60	-
chr14	72068379	72068380	A00252:305:HG52NDSX5:2:2307:13747:3693	60	+
chr14	72572733	72572734	A00252:305:HG52NDSX5:3:1319:2220:34209/1	60	+
chr14	72665539	72665540	A00252:305:HG52NDSX5:2:1307:20121:1767	60	-
chr14	72816347	72816348	A00252:305:HG52NDSX5:1:1206:7039:32283	60	+
chr14	73318529	73318530	A00252:305:HG52NDSX5:3:1120:27814:6699/1	60	+
chr14	73322523	73322524	A00252:305:HG52NDSX5:1:2643:3459:36793	60	-
chr14	73342228	73342229	A00252:305:HG52NDSX5:2:1112:19840:28526	60	+
chr14	73370382	73370383	A00252:305:HG52NDSX5:2:1401:16369:8046	60	-
chr14	73660704	73660705	A00252:305:HG52NDSX5:3:2413:20057:1626/1	60	+
chr14	73667005	73667006	A00252:305:HG52NDSX5:1:2105:3568:32189	60	-
chr14	73926631	73926632	A00252:305:HG52NDSX5:1:2647:6081:15123	60	+
chr14	74783521	74783522	A00252:305:HG52NDSX5:1:2174:25762:30859	60	+
chr14	74783979	74783980	A00252:305:HG52NDSX5:3:1259:25898:28964/1	60	+
chr14	74783981	74783982	A00252:305:HG52NDSX5:2:1502:26078:9173	60	+
chr14	74790388	74790389	A00252:305:HG52NDSX5:1:1431:5547:6245	60	-
chr14	74794556	74794557	A00252:305:HG52NDSX5:3:1159:29767:29340/1	60	+
chr14	75027986	75027987	A00252:305:HG52NDSX5:2:1218:5864:33223	60	-
chr14	75055593	75055594	A00252:305:HG52NDSX5:3:1265:18710:26819/1	60	+
chr14	75681322	75681323	A00252:305:HG52NDSX5:3:1147:32922:11694/1	60	+
chr14	80608464	80608465	A00252:305:HG52NDSX5:3:1266:32081:22263/1	60	-
chr14	80692140	80692141	A00252:305:HG52NDSX5:3:1311:1687:19351/1	60	+
chr14	80906025	80906026	A00252:305:HG52NDSX5:1:1110:13702:2331	60	-
chr14	81199845	81199846	A00252:305:HG52NDSX5:3:1155:2230:15311/1	60	-
chr14	83467858	83467859	A00252:305:HG52NDSX5:3:1216:25988:30373/1	60	+
chr14	84589562	84589563	A00252:305:HG52NDSX5:3:1273:29722:4429/1	60	+
chr14	86772020	86772021	A00252:305:HG52NDSX5:1:2443:21106:21543	60	-
chr14	88707631	88707632	A00252:305:HG52NDSX5:2:2650:21531:14387	60	-
chr14	88707632	88707633	A00252:305:HG52NDSX5:3:1150:14199:27555/1	60	-
chr14	88800858	88800859	A00252:305:HG52NDSX5:3:1228:27814:2253/1	60	-
chr14	90925417	90925418	A00252:305:HG52NDSX5:3:1119:31937:22576/1	60	-
chr14	91470921	91470922	A00252:305:HG52NDSX5:3:1170:26874:27649/1	60	+
chr14	91470923	91470924	A00252:305:HG52NDSX5:3:2241:18132:6308/1	60	+
chr14	92017288	92017289	A00252:305:HG52NDSX5:3:1171:19822:33880/1	60	-
chr14	92802864	92802865	A00252:305:HG52NDSX5:1:2546:25482:13526	60	-
chr14	95109246	95109247	A00252:305:HG52NDSX5:3:1257:1425:28604/1	60	+
chr14	95153078	95153079	A00252:305:HG52NDSX5:3:1440:16857:13933/1	60	-
chr14	95601314	95601315	A00252:305:HG52NDSX5:4:1115:21432:14090/1	60	-
chr14	96326854	96326855	A00252:305:HG52NDSX5:3:1151:26512:15092/1	60	+
chr14	96525448	96525449	A00252:305:HG52NDSX5:3:1438:21088:18035/1	60	+
chr14	96864557	96864558	A00252:305:HG52NDSX5:2:1347:16052:16799	60	-
chr14	96879391	96879392	A00252:305:HG52NDSX5:3:1132:4743:5228/1	60	+
chr14	97612654	97612655	A00252:305:HG52NDSX5:3:1378:11342:1783/1	60	-
chr14	97716208	97716209	A00252:305:HG52NDSX5:3:1211:8865:22294/1	60	+
chr14	97735477	97735478	A00252:305:HG52NDSX5:3:1623:2293:29700/1	60	+
chr14	97760426	97760427	A00252:305:HG52NDSX5:4:1621:22110:4178	60	-
chr14	97909592	97909593	A00252:305:HG52NDSX5:4:2605:30020:14747	60	+
chr14	98038695	98038696	A00252:305:HG52NDSX5:3:1306:16486:21527	60	-
chr14	98117337	98117338	A00252:305:HG52NDSX5:3:1359:13069:27070/1	60	+
chr14	98117339	98117340	A00252:305:HG52NDSX5:2:2106:2672:17049	60	+
chr14	98138481	98138482	A00252:305:HG52NDSX5:2:1148:11686:31501	60	-
chr14	98144031	98144032	A00252:305:HG52NDSX5:3:1136:21974:29716/1	60	+
chr14	98144032	98144033	A00252:305:HG52NDSX5:2:2627:29215:18615	60	+
chr14	98148772	98148773	A00252:305:HG52NDSX5:1:1269:15320:17127	60	-
chr14	98150726	98150727	A00252:305:HG52NDSX5:1:1227:29622:19100	60	+
chr14	98162213	98162214	A00252:305:HG52NDSX5:1:2662:5520:30248	60	-
chr14	98203162	98203163	A00252:305:HG52NDSX5:3:1274:6262:33254/1	60	+
chr14	98221902	98221903	A00252:305:HG52NDSX5:3:1122:10592:1799/1	60	+
chr14	98221903	98221904	A00252:305:HG52NDSX5:2:2431:6334:34444	60	+
chr14	98263048	98263049	A00252:305:HG52NDSX5:2:2406:29062:17691	60	-
chr14	98293203	98293204	A00252:305:HG52NDSX5:3:1235:30409:36746/1	60	-
chr14	98315668	98315669	A00252:305:HG52NDSX5:2:1136:32307:14418	60	-
chr14	98318039	98318040	A00252:305:HG52NDSX5:1:1149:18186:5901	60	+
chr14	98333733	98333734	A00252:305:HG52NDSX5:1:1117:8865:16188	60	+
chr14	98483154	98483155	A00252:305:HG52NDSX5:3:2341:1895:30420/1	60	-
chr14	98545054	98545055	A00252:305:HG52NDSX5:3:2641:16062:4131/1	60	-
chr14	98550440	98550441	A00252:305:HG52NDSX5:3:1234:6189:35697/1	60	+
chr14	98657691	98657692	A00252:305:HG52NDSX5:3:1134:26621:14027/1	60	+
chr14	99427594	99427595	A00252:305:HG52NDSX5:3:1131:7310:17221/1	60	+
chr14	100012907	100012908	A00252:305:HG52NDSX5:3:1128:4508:13150/1	60	+
chr14	100039455	100039456	A00252:305:HG52NDSX5:3:2536:18141:7576/1	60	-
chr14	100271665	100271666	A00252:305:HG52NDSX5:1:1318:12680:21073	60	+
chr14	100437051	100437052	A00252:305:HG52NDSX5:1:2463:14950:8531	60	+
chr14	101820351	101820352	A00252:305:HG52NDSX5:3:1143:19569:24862/1	60	+
chr14	101971720	101971721	A00252:305:HG52NDSX5:3:2140:23800:22795/1	60	-
chr14	102005760	102005761	A00252:305:HG52NDSX5:3:1143:25943:26631/1	60	+
chr14	102082464	102082465	A00252:305:HG52NDSX5:3:1148:4860:25285/1	60	+
chr14	102181148	102181149	A00252:305:HG52NDSX5:3:1315:2519:13025/1	60	+
chr14	102182823	102182824	A00252:305:HG52NDSX5:4:2656:30192:28040	60	-
chr14	102599086	102599087	A00252:305:HG52NDSX5:4:2137:21251:28902	60	-
chr14	102728884	102728885	A00252:305:HG52NDSX5:3:1431:24243:12602/1	60	-
chr14	102755093	102755094	A00252:305:HG52NDSX5:1:1318:19126:22905	60	+
chr14	102849408	102849409	A00252:305:HG52NDSX5:3:1466:8287:20008/1	60	+
chr14	102859540	102859541	A00252:305:HG52NDSX5:3:1118:9353:20917/1	60	-
chr14	102863724	102863725	A00252:305:HG52NDSX5:3:1353:13503:21872/1	60	+
chr14	102916213	102916214	A00252:305:HG52NDSX5:4:1474:10520:19492/1	60	+
chr14	103383666	103383667	A00252:305:HG52NDSX5:3:1123:27037:28526/1	60	+
chr14	103383668	103383669	A00252:305:HG52NDSX5:4:2253:17644:13573	60	+
chr14	103413667	103413668	A00252:305:HG52NDSX5:2:1501:1488:29590	60	-
chr14	103418897	103418898	A00252:305:HG52NDSX5:3:1129:24994:31281/1	60	+
chr14	103419345	103419346	A00252:305:HG52NDSX5:3:1264:9200:14826/1	60	+
chr14	103428849	103428850	A00252:305:HG52NDSX5:3:1219:29894:17033/1	60	-
chr14	103447370	103447371	A00252:305:HG52NDSX5:1:1672:2094:6308	60	+
chr14	103447741	103447742	A00252:305:HG52NDSX5:3:1143:15619:36338/1	60	-
chr14	103483128	103483129	A00252:305:HG52NDSX5:1:2263:28239:34961	60	+
chr14	103498006	103498007	A00252:305:HG52NDSX5:3:1405:23755:24878/1	60	-
chr14	103637882	103637883	A00252:305:HG52NDSX5:3:1148:16776:2487/1	60	+
chr14	103664529	103664530	A00252:305:HG52NDSX5:3:1255:1768:31641/1	60	-
chr14	103759049	103759050	A00252:305:HG52NDSX5:3:1128:14299:22561/1	60	+
chr14	103844831	103844832	A00252:305:HG52NDSX5:3:1501:9073:36933/1	60	+
chr14	104762317	104762318	A00252:305:HG52NDSX5:3:1126:14705:24424/1	60	+
chr14	105016119	105016120	A00252:305:HG52NDSX5:1:1434:29830:1423	60	+
chr14	105114961	105114962	A00252:305:HG52NDSX5:1:2365:10782:33442	60	-
chr14	105128663	105128664	A00252:305:HG52NDSX5:1:2338:10429:19805	60	+
chr14	105245828	105245829	A00252:305:HG52NDSX5:1:2112:10936:11381	60	-
chr14	105246280	105246281	A00252:305:HG52NDSX5:3:1142:14380:24706/1	60	+
chr14	105328101	105328102	A00252:305:HG52NDSX5:3:1150:29894:15092/1	60	+
chr14	105328102	105328103	A00252:305:HG52NDSX5:3:2662:25798:19617/1	60	+
chr14	105990004	105990005	A00252:305:HG52NDSX5:3:2253:9815:28823/1	60	+
chr14	106752901	106752902	A00252:305:HG52NDSX5:3:1232:16676:20666/1	60	-
chr15	23410589	23410590	A00252:305:HG52NDSX5:2:2426:13729:36417	60	-
chr15	23981528	23981529	A00252:305:HG52NDSX5:1:2575:8115:12195	60	-
chr15	24546304	24546305	A00252:305:HG52NDSX5:3:2366:28655:4993/1	60	+
chr15	25408980	25408981	A00252:305:HG52NDSX5:3:1258:27453:36824/1	60	+
chr15	25941853	25941854	A00252:305:HG52NDSX5:3:1267:25735:28213/1	60	-
chr15	28193307	28193308	A00252:305:HG52NDSX5:3:1467:5565:34366/1	60	-
chr15	33405981	33405982	A00252:305:HG52NDSX5:3:1509:13521:18208/1	60	-
chr15	33935086	33935087	A00252:305:HG52NDSX5:1:1204:14100:15264	60	+
chr15	34154300	34154301	A00252:305:HG52NDSX5:1:2657:14633:33035	60	+
chr15	35039137	35039138	A00252:305:HG52NDSX5:3:1255:4598:5948/1	60	-
chr15	35491106	35491107	A00252:305:HG52NDSX5:1:2620:26169:16000	60	-
chr15	36012950	36012951	A00252:305:HG52NDSX5:1:2548:16233:23719	60	+
chr15	36610848	36610849	A00252:305:HG52NDSX5:3:1537:26793:34679/1	60	-
chr15	37016443	37016444	A00252:305:HG52NDSX5:3:1132:18276:9314/1	60	+
chr15	38318546	38318547	A00252:305:HG52NDSX5:3:1303:1787:8625/1	60	-
chr15	40625094	40625095	A00252:305:HG52NDSX5:3:1177:13060:2127/1	60	+
chr15	40645584	40645585	A00252:305:HG52NDSX5:3:1341:15139:32816/1	60	+
chr15	40777480	40777481	A00252:305:HG52NDSX5:3:1158:19063:5822/1	60	-
chr15	41013506	41013507	A00252:305:HG52NDSX5:4:1329:31819:19930	60	-
chr15	41056836	41056837	A00252:305:HG52NDSX5:3:1217:17589:12947/1	60	-
chr15	41292212	41292213	A00252:305:HG52NDSX5:3:1673:9787:9330/1	60	-
chr15	41366770	41366771	A00252:305:HG52NDSX5:3:1468:16098:3505/1	60	+
chr15	41398220	41398221	A00252:305:HG52NDSX5:1:2269:6307:28886	60	+
chr15	41424298	41424299	A00252:305:HG52NDSX5:3:1208:5358:18756/1	60	+
chr15	41700571	41700572	A00252:305:HG52NDSX5:1:1450:30427:13072	60	-
chr15	41700572	41700573	A00252:305:HG52NDSX5:4:1346:28384:11945/1	60	-
chr15	41739853	41739854	A00252:305:HG52NDSX5:3:1411:2609:21981/1	60	+
chr15	42109745	42109746	A00252:305:HG52NDSX5:4:1342:17119:21339	60	+
chr15	42980592	42980593	A00252:305:HG52NDSX5:3:2435:25455:10942	60	+
chr15	42991068	42991069	A00252:305:HG52NDSX5:3:1255:6451:11851/1	60	-
chr15	43000131	43000132	A00252:305:HG52NDSX5:3:1674:17246:19304/1	60	-
chr15	43052989	43052990	A00252:305:HG52NDSX5:3:1132:15637:20087/1	60	+
chr15	44501382	44501383	A00252:305:HG52NDSX5:3:1375:17671:30749/1	60	+
chr15	44614572	44614573	A00252:305:HG52NDSX5:3:1139:8603:16454/1	60	+
chr15	49437396	49437397	A00252:305:HG52NDSX5:1:1478:6533:10457	60	-
chr15	50485124	50485125	A00252:305:HG52NDSX5:3:1378:6081:30436/1	60	+
chr15	50499448	50499449	A00252:305:HG52NDSX5:1:1320:9941:18771	60	-
chr15	51465845	51465846	A00252:305:HG52NDSX5:3:1155:14859:20870/1	60	+
chr15	52558023	52558024	A00252:305:HG52NDSX5:3:1576:31241:15546/1	60	+
chr15	56643301	56643302	A00252:305:HG52NDSX5:3:1151:9643:11083/1	60	+
chr15	56660918	56660919	A00252:305:HG52NDSX5:3:1627:17056:27211/1	60	+
chr15	56664332	56664333	A00252:305:HG52NDSX5:3:1441:15890:15734/1	60	+
chr15	56683713	56683714	A00252:305:HG52NDSX5:3:1472:30599:19820/1	60	+
chr15	56700836	56700837	A00252:305:HG52NDSX5:1:1673:8567:12790	60	+
chr15	57007360	57007361	A00252:305:HG52NDSX5:2:1326:26042:25363	60	-
chr15	57314536	57314537	A00252:305:HG52NDSX5:3:1403:7545:10457/1	60	+
chr15	58104803	58104804	A00252:305:HG52NDSX5:1:1253:19280:5603	60	-
chr15	59047236	59047237	A00252:305:HG52NDSX5:1:1111:18421:34115	60	-
chr15	59093850	59093851	A00252:305:HG52NDSX5:1:1535:25807:16250	60	-
chr15	59819574	59819575	A00252:305:HG52NDSX5:4:2661:20907:17002/1	60	-
[truncated: 4,263 more rows]
