# Supplementary material for: HIV-1 capsid stability enables inositol phosphate-independent infection of target cells and promotes integration into genes
Source: PLoS Pathog. 2023 Jun 2;19(6):e1011423. doi: 10.1371/journal.ppat.1011423 (PMC10266667; doi:10.1371/journal.ppat.1011423)
Supplement: S4 Data — (TAR.GZ) [file ppat.1011423.s015.tar.gz › IPMK_KO/CA_P38A-T200I/Unique_hg38_integration_sites/9055-GS-0002.bed]

chr1	737857	737858	A00252:305:HG52NDSX5:1:1101:18954:10551/1	60	+
chr1	754795	754796	A00252:305:HG52NDSX5:2:2416:19642:11365/1	60	+
chr1	782286	782287	A00252:305:HG52NDSX5:4:2501:1949:4617	60	-
chr1	782287	782288	A00252:305:HG52NDSX5:1:1148:21567:35587	60	-
chr1	783166	783167	A00252:305:HG52NDSX5:3:2170:22968:23422/1	60	+
chr1	810584	810585	A00252:305:HG52NDSX5:1:1220:27525:9956/1	60	-
chr1	812136	812137	A00252:305:HG52NDSX5:4:2314:24288:33599	60	-
chr1	1096403	1096404	A00252:305:HG52NDSX5:1:1469:20971:13980/1	60	+
chr1	1102203	1102204	A00252:305:HG52NDSX5:4:1532:7202:6417	60	-
chr1	1111078	1111079	A00252:305:HG52NDSX5:1:1147:10474:22326/1	60	+
chr1	1154918	1154919	A00252:305:HG52NDSX5:1:2262:28899:9079	60	+
chr1	1265868	1265869	A00252:305:HG52NDSX5:1:1112:8703:8891/1	60	+
chr1	1318759	1318760	A00252:305:HG52NDSX5:1:2256:23845:20807/1	60	-
chr1	1339403	1339404	A00252:305:HG52NDSX5:3:2535:3558:9878/1	60	-
chr1	1390806	1390807	A00252:305:HG52NDSX5:2:1341:30707:2033	60	-
chr1	1390810	1390811	A00252:305:HG52NDSX5:4:2524:17255:5541	60	-
chr1	1391182	1391183	A00252:305:HG52NDSX5:1:1231:28094:16705/1	60	+
chr1	1392431	1392432	A00252:305:HG52NDSX5:1:1172:26793:33583/1	60	+
chr1	1404018	1404019	A00252:305:HG52NDSX5:1:1103:13024:24518/1	60	+
chr1	1404887	1404888	A00252:305:HG52NDSX5:2:2650:30065:18145	60	-
chr1	1404888	1404889	A00252:305:HG52NDSX5:1:1148:16016:11287	60	-
chr1	1476924	1476925	A00252:305:HG52NDSX5:1:1160:18096:30170/1	60	+
chr1	1476925	1476926	A00252:305:HG52NDSX5:3:2666:3115:10958	60	+
chr1	1482456	1482457	A00252:305:HG52NDSX5:2:2373:29749:3662	60	+
chr1	1518670	1518671	A00252:305:HG52NDSX5:2:2624:31503:16282/1	60	+
chr1	1518672	1518673	A00252:305:HG52NDSX5:1:1155:11360:4069/1	60	+
chr1	1518674	1518675	A00252:305:HG52NDSX5:1:2617:8892:26443/1	60	+
chr1	1518676	1518677	A00252:305:HG52NDSX5:1:1605:30825:21120	60	+
chr1	1567381	1567382	A00252:305:HG52NDSX5:1:1131:11894:27571/1	60	+
chr1	1568334	1568335	A00252:305:HG52NDSX5:1:1152:8124:18912/1	60	+
chr1	1568978	1568979	A00252:305:HG52NDSX5:1:2352:3956:2926	60	+
chr1	1570222	1570223	A00252:305:HG52NDSX5:3:1512:10022:16376	60	-
chr1	1807396	1807397	A00252:305:HG52NDSX5:4:1562:24496:20995/1	60	-
chr1	1833989	1833990	A00252:305:HG52NDSX5:1:1101:6171:5102/1	60	+
chr1	1837904	1837905	A00252:305:HG52NDSX5:1:1431:6696:2127/1	60	-
chr1	1878632	1878633	A00252:305:HG52NDSX5:1:1150:16125:3771/1	60	-
chr1	3848200	3848201	A00252:305:HG52NDSX5:1:1177:19036:26287/1	60	+
chr1	4715451	4715452	A00252:305:HG52NDSX5:4:1622:15609:15530/1	60	+
chr1	6812505	6812506	A00252:305:HG52NDSX5:1:1105:19379:10003/1	60	+
chr1	6822501	6822502	A00252:305:HG52NDSX5:2:2404:24840:20494	60	-
chr1	7915198	7915199	A00252:305:HG52NDSX5:1:2238:30083:9345	60	+
chr1	8370641	8370642	A00252:305:HG52NDSX5:1:1425:3920:15170/1	60	-
chr1	8511463	8511464	A00252:305:HG52NDSX5:1:1152:11198:18505	60	+
chr1	8542690	8542691	A00252:305:HG52NDSX5:1:1116:7826:26193/1	60	+
chr1	8546999	8547000	A00252:305:HG52NDSX5:4:2610:10782:15843	60	+
chr1	8556664	8556665	A00252:305:HG52NDSX5:1:1102:24948:11851/1	60	+
chr1	8576645	8576646	A00252:305:HG52NDSX5:3:2465:5728:23281	60	-
chr1	8629786	8629787	A00252:305:HG52NDSX5:1:1136:9643:26052/1	60	+
chr1	8633148	8633149	A00252:305:HG52NDSX5:1:1207:9444:19006/1	60	+
chr1	8640967	8640968	A00252:305:HG52NDSX5:1:1128:18656:3991/1	60	+
chr1	8695736	8695737	A00252:305:HG52NDSX5:1:1143:15863:33630/1	60	+
chr1	8802018	8802019	A00252:305:HG52NDSX5:1:1115:27317:4711/1	60	+
chr1	9471043	9471044	A00252:305:HG52NDSX5:1:1151:16821:6825/1	60	-
chr1	9574478	9574479	A00252:305:HG52NDSX5:1:1105:20745:6230/1	60	-
chr1	9681112	9681113	A00252:305:HG52NDSX5:1:1423:4842:25003/1	60	-
chr1	10119489	10119490	A00252:305:HG52NDSX5:1:2664:29161:6872	60	-
chr1	10289036	10289037	A00252:305:HG52NDSX5:1:1677:18810:1564/1	60	-
chr1	10548740	10548741	A00252:305:HG52NDSX5:2:2239:2862:30405/1	60	+
chr1	10840274	10840275	A00252:305:HG52NDSX5:1:2230:23809:29481	60	-
chr1	10965674	10965675	A00252:305:HG52NDSX5:4:2674:10872:29778/1	60	-
chr1	11223552	11223553	A00252:305:HG52NDSX5:1:1227:14398:7889/1	60	+
chr1	11246751	11246752	A00252:305:HG52NDSX5:1:1102:17065:23062/1	60	+
chr1	11326698	11326699	A00252:305:HG52NDSX5:2:1558:27154:14606	60	+
chr1	12255040	12255041	A00252:305:HG52NDSX5:3:1562:28845:26271/1	60	-
chr1	12270836	12270837	A00252:305:HG52NDSX5:1:1603:5448:30874/1	60	-
chr1	12297983	12297984	A00252:305:HG52NDSX5:1:2339:29487:8249/1	60	+
chr1	12316802	12316803	A00252:305:HG52NDSX5:2:1461:21965:31923	60	-
chr1	12338988	12338989	A00252:305:HG52NDSX5:1:1478:27995:7983/1	60	-
chr1	12348691	12348692	A00252:305:HG52NDSX5:1:2225:19434:13823	60	-
chr1	12349373	12349374	A00252:305:HG52NDSX5:1:1111:25599:36495/1	60	+
chr1	12380008	12380009	A00252:305:HG52NDSX5:2:2248:26838:7263/1	60	-
chr1	12421506	12421507	A00252:305:HG52NDSX5:2:1443:4851:26459	60	-
chr1	12422054	12422055	A00252:305:HG52NDSX5:1:1108:12617:3834/1	60	+
chr1	13551152	13551153	A00252:305:HG52NDSX5:1:1127:3233:24220/1	60	-
chr1	13715540	13715541	A00252:305:HG52NDSX5:1:1120:23231:32362/1	60	+
chr1	13760634	13760635	A00252:305:HG52NDSX5:1:1104:20735:18615/1	60	+
chr1	13769271	13769272	A00252:305:HG52NDSX5:1:1364:15772:24267/1	60	+
chr1	14800515	14800516	A00252:305:HG52NDSX5:1:1109:17029:25097/1	60	-
chr1	15658438	15658439	A00252:305:HG52NDSX5:1:1103:9588:22106/1	60	+
chr1	15658439	15658440	A00252:305:HG52NDSX5:4:1572:19922:36652/1	60	+
chr1	15690778	15690779	A00252:305:HG52NDSX5:1:1104:6813:29888/1	60	+
chr1	15690780	15690781	A00252:305:HG52NDSX5:3:1343:9887:29011/1	60	+
chr1	15855454	15855455	A00252:305:HG52NDSX5:1:1353:31232:32910/1	60	-
chr1	15897962	15897963	A00252:305:HG52NDSX5:1:1378:1081:23469/1	60	+
chr1	15922159	15922160	A00252:305:HG52NDSX5:1:1544:6659:16063/1	60	+
chr1	15923490	15923491	A00252:305:HG52NDSX5:1:1108:10438:23422/1	60	+
chr1	15971265	15971266	A00252:305:HG52NDSX5:2:2338:24840:23531/1	60	-
chr1	16267624	16267625	A00252:305:HG52NDSX5:1:2513:10484:9032/1	60	+
chr1	16325987	16325988	A00252:305:HG52NDSX5:2:1240:31602:1986	60	-
chr1	16326974	16326975	A00252:305:HG52NDSX5:1:1222:1823:4460/1	60	+
chr1	16572423	16572424	A00252:305:HG52NDSX5:1:1201:16342:12446/1	60	+
chr1	16616539	16616540	A00252:305:HG52NDSX5:4:2240:15664:24392/1	60	-
chr1	16635197	16635198	A00252:305:HG52NDSX5:4:1611:7211:14450	60	+
chr1	19174281	19174282	A00252:305:HG52NDSX5:2:2550:18204:11068/1	60	-
chr1	19608479	19608480	A00252:305:HG52NDSX5:1:1302:20663:8312	60	+
chr1	19622569	19622570	A00252:305:HG52NDSX5:3:1247:5846:30311/1	60	+
chr1	20774020	20774021	A00252:305:HG52NDSX5:1:1178:2555:12179/1	60	+
chr1	20825912	20825913	A00252:305:HG52NDSX5:1:1202:9353:27430/1	60	+
chr1	20865157	20865158	A00252:305:HG52NDSX5:2:2220:5882:11459/1	60	+
chr1	20879979	20879980	A00252:305:HG52NDSX5:1:1238:12924:15452/1	60	+
chr1	20918845	20918846	A00252:305:HG52NDSX5:4:2540:30409:28040/1	60	-
chr1	20918847	20918848	A00252:305:HG52NDSX5:1:1553:1235:18161/1	60	-
chr1	20977304	20977305	A00252:305:HG52NDSX5:1:1204:2835:27915/1	60	-
chr1	21043716	21043717	A00252:305:HG52NDSX5:2:2214:2311:19116/1	60	-
chr1	21055564	21055565	A00252:305:HG52NDSX5:1:1353:14018:21512/1	60	+
chr1	21056229	21056230	A00252:305:HG52NDSX5:1:1133:20600:29653/1	60	-
chr1	21065991	21065992	A00252:305:HG52NDSX5:1:1126:14371:18239/1	60	-
chr1	21067335	21067336	A00252:305:HG52NDSX5:3:1348:21640:21840/1	60	+
chr1	21317635	21317636	A00252:305:HG52NDSX5:1:1440:14380:4601	60	-
chr1	21394832	21394833	A00252:305:HG52NDSX5:3:2139:30382:19163	60	-
chr1	21721905	21721906	A00252:305:HG52NDSX5:2:1119:30454:18662/1	60	-
chr1	21737878	21737879	A00252:305:HG52NDSX5:1:2378:27588:36432	60	-
chr1	22057272	22057273	A00252:305:HG52NDSX5:1:1102:15890:6433/1	60	+
chr1	22057274	22057275	A00252:305:HG52NDSX5:1:2439:6334:16532	60	+
chr1	22063805	22063806	A00252:305:HG52NDSX5:4:2113:25997:32142	60	-
chr1	22688997	22688998	A00252:305:HG52NDSX5:3:1319:20265:2707	60	+
chr1	23028361	23028362	A00252:305:HG52NDSX5:2:2435:10366:20008	60	-
chr1	23058479	23058480	A00252:305:HG52NDSX5:1:1176:23267:28354/1	60	+
chr1	23063474	23063475	A00252:305:HG52NDSX5:1:2517:2971:11428/1	60	+
chr1	23108148	23108149	A00252:305:HG52NDSX5:3:1310:4987:25034/1	60	-
chr1	23114830	23114831	A00252:305:HG52NDSX5:4:2455:12554:34225/1	60	-
chr1	23307289	23307290	A00252:305:HG52NDSX5:1:1277:16559:26819/1	60	+
chr1	23307331	23307332	A00252:305:HG52NDSX5:2:1536:12292:24690	60	+
chr1	23307444	23307445	A00252:305:HG52NDSX5:1:1102:14009:18208/1	60	+
chr1	23312246	23312247	A00252:305:HG52NDSX5:1:1227:26503:2644/1	60	+
chr1	23320054	23320055	A00252:305:HG52NDSX5:1:1119:11523:19288	60	+
chr1	23320057	23320058	A00252:305:HG52NDSX5:2:2410:1814:26146	60	+
chr1	23322378	23322379	A00252:305:HG52NDSX5:1:2501:6406:10238	60	-
chr1	23338722	23338723	A00252:305:HG52NDSX5:3:1625:32678:28682	60	-
chr1	23962253	23962254	A00252:305:HG52NDSX5:2:1276:7509:8077	60	-
chr1	24677934	24677935	A00252:305:HG52NDSX5:1:1138:19126:2581/1	60	-
chr1	24784139	24784140	A00252:305:HG52NDSX5:2:2447:10972:11757	60	-
chr1	24849651	24849652	A00252:305:HG52NDSX5:1:2110:27570:18082/1	60	-
chr1	25443135	25443136	A00252:305:HG52NDSX5:1:2110:14714:33865/1	60	+
chr1	25443370	25443371	A00252:305:HG52NDSX5:1:1161:17427:28134/1	60	+
chr1	25837392	25837393	A00252:305:HG52NDSX5:1:1256:25825:19132/1	60	-
chr1	25848954	25848955	A00252:305:HG52NDSX5:1:1313:8874:21840/1	60	-
chr1	26246601	26246602	A00252:305:HG52NDSX5:1:1338:11397:14465/1	60	-
chr1	26264788	26264789	A00252:305:HG52NDSX5:1:1374:19045:35352	60	-
chr1	27353152	27353153	A00252:305:HG52NDSX5:1:2507:18864:33035	60	-
chr1	27433379	27433380	A00252:305:HG52NDSX5:1:1519:18358:6136/1	60	+
chr1	27445100	27445101	A00252:305:HG52NDSX5:3:1624:19587:9893	60	-
chr1	27454824	27454825	A00252:305:HG52NDSX5:1:1315:5620:16986	60	-
chr1	27889027	27889028	A00252:305:HG52NDSX5:1:1203:2600:25567/1	60	+
chr1	27897984	27897985	A00252:305:HG52NDSX5:1:1317:8250:7388/1	60	-
chr1	28015391	28015392	A00252:305:HG52NDSX5:1:1276:3269:13855/1	60	-
chr1	28056305	28056306	A00252:305:HG52NDSX5:1:1605:11650:13432	60	+
chr1	28073327	28073328	A00252:305:HG52NDSX5:1:1109:10592:35681	60	-
chr1	28224208	28224209	A00252:305:HG52NDSX5:4:2370:21884:36198/1	60	-
chr1	28243408	28243409	A00252:305:HG52NDSX5:1:1319:11894:21934/1	60	+
chr1	28415947	28415948	A00252:305:HG52NDSX5:1:2130:30617:1188/1	60	+
chr1	28417245	28417246	A00252:305:HG52NDSX5:1:2272:19244:24048	60	+
chr1	28489274	28489275	A00252:305:HG52NDSX5:1:1257:5294:12352/1	60	-
chr1	28561703	28561704	A00252:305:HG52NDSX5:1:2555:20121:17206/1	60	+
chr1	28701887	28701888	A00252:305:HG52NDSX5:4:2218:4408:5744/1	60	+
chr1	28938117	28938118	A00252:305:HG52NDSX5:1:1576:21739:22357/1	60	-
chr1	28946359	28946360	A00252:305:HG52NDSX5:1:1534:16559:8124/1	60	+
chr1	28989094	28989095	A00252:305:HG52NDSX5:1:1301:1777:20917/1	60	+
chr1	28994440	28994441	A00252:305:HG52NDSX5:1:1117:8712:11475/1	60	+
chr1	29052093	29052094	A00252:305:HG52NDSX5:1:1544:16920:3270/1	60	+
chr1	29062939	29062940	A00252:305:HG52NDSX5:1:1154:11216:33661/1	60	+
chr1	30955690	30955691	A00252:305:HG52NDSX5:1:1132:8404:33990/1	60	+
chr1	30974360	30974361	A00252:305:HG52NDSX5:1:2370:6271:10254/1	60	-
chr1	30991107	30991108	A00252:305:HG52NDSX5:1:1113:21350:2331/1	60	+
chr1	31000836	31000837	A00252:305:HG52NDSX5:1:1118:1994:16877/1	60	+
chr1	31020436	31020437	A00252:305:HG52NDSX5:4:2129:24795:32565/1	60	-
chr1	31246890	31246891	A00252:305:HG52NDSX5:1:1175:9733:26960/1	60	+
chr1	31273428	31273429	A00252:305:HG52NDSX5:2:1567:2474:37059	60	+
chr1	31310853	31310854	A00252:305:HG52NDSX5:2:2659:9263:1470	60	-
chr1	31314888	31314889	A00252:305:HG52NDSX5:2:1264:26323:28228/1	60	-
chr1	31519447	31519448	A00252:305:HG52NDSX5:1:1106:8558:22294/1	60	+
chr1	31598218	31598219	A00252:305:HG52NDSX5:1:1608:20961:16313/1	60	-
chr1	31876313	31876314	A00252:305:HG52NDSX5:3:1261:23845:22091/1	60	-
chr1	31911874	31911875	A00252:305:HG52NDSX5:1:1257:3884:35336/1	60	+
chr1	31912578	31912579	A00252:305:HG52NDSX5:1:1314:6949:9549/1	60	+
chr1	31912579	31912580	A00252:305:HG52NDSX5:3:1507:16857:19069/1	60	+
chr1	31912580	31912581	A00252:305:HG52NDSX5:1:2673:25898:27680	60	+
chr1	31914923	31914924	A00252:305:HG52NDSX5:1:2508:30861:20964	60	-
chr1	31917304	31917305	A00252:305:HG52NDSX5:1:1320:28465:14215	60	-
chr1	31924019	31924020	A00252:305:HG52NDSX5:1:2304:3911:17660	60	+
chr1	32044618	32044619	A00252:305:HG52NDSX5:1:1559:9634:23782	60	+
chr1	32128843	32128844	A00252:305:HG52NDSX5:1:2170:8124:1157	60	-
chr1	32140774	32140775	A00252:305:HG52NDSX5:1:1270:7211:16767/1	60	-
chr1	32311728	32311729	A00252:305:HG52NDSX5:2:2570:24180:2534	60	-
chr1	32564512	32564513	A00252:305:HG52NDSX5:1:1248:30138:30702/1	60	+
chr1	32574595	32574596	A00252:305:HG52NDSX5:4:1126:5113:9471/1	60	-
chr1	32587361	32587362	A00252:305:HG52NDSX5:3:1623:28809:7075/1	60	-
chr1	32588192	32588193	A00252:305:HG52NDSX5:2:1431:19976:22592	60	-
chr1	32822738	32822739	A00252:305:HG52NDSX5:1:1310:18557:34068/1	60	-
chr1	33100085	33100086	A00252:305:HG52NDSX5:2:2421:28357:34601/1	60	-
chr1	35280167	35280168	A00252:305:HG52NDSX5:2:2415:12671:9940	60	+
chr1	35342434	35342435	A00252:305:HG52NDSX5:1:1108:21115:15358/1	60	-
chr1	35347198	35347199	A00252:305:HG52NDSX5:4:2205:20094:19664/1	60	+
chr1	35358893	35358894	A00252:305:HG52NDSX5:1:1256:18023:26694/1	60	+
chr1	35384314	35384315	A00252:305:HG52NDSX5:1:1314:26729:20979/1	60	+
chr1	35393270	35393271	A00252:305:HG52NDSX5:1:1159:30888:10019	60	-
chr1	35400651	35400652	A00252:305:HG52NDSX5:1:1532:17065:22435/1	60	+
chr1	35528006	35528007	A00252:305:HG52NDSX5:4:2104:32588:3724	60	-
chr1	35543497	35543498	A00252:305:HG52NDSX5:1:1349:20943:30592/1	60	+
chr1	35638598	35638599	A00252:305:HG52NDSX5:1:1515:10004:12461	60	-
chr1	35959465	35959466	A00252:305:HG52NDSX5:4:2347:30798:14685	60	-
chr1	35961749	35961750	A00252:305:HG52NDSX5:1:1310:1497:16047/1	60	+
chr1	35985624	35985625	A00252:305:HG52NDSX5:1:1571:7934:22404/1	60	-
chr1	35999386	35999387	A00252:305:HG52NDSX5:2:2428:13196:26068/1	60	-
chr1	36279113	36279114	A00252:305:HG52NDSX5:1:1149:24117:9846/1	60	+
chr1	36284070	36284071	A00252:305:HG52NDSX5:1:1202:28311:3208/1	60	-
chr1	37588384	37588385	A00252:305:HG52NDSX5:1:1164:12626:15687/1	60	+
chr1	37981584	37981585	A00252:305:HG52NDSX5:2:1178:16251:7874/1	60	+
chr1	38887577	38887578	A00252:305:HG52NDSX5:2:2151:5882:18161	60	+
chr1	39013205	39013206	A00252:305:HG52NDSX5:2:1124:28203:11256/1	60	-
chr1	39027136	39027137	A00252:305:HG52NDSX5:3:1132:27272:26052	60	+
chr1	39037208	39037209	A00252:305:HG52NDSX5:2:1645:4960:32002	60	+
chr1	39276617	39276618	A00252:305:HG52NDSX5:4:1645:9977:32330/1	60	+
chr1	39285255	39285256	A00252:305:HG52NDSX5:2:2672:10520:4398	60	-
chr1	39287785	39287786	A00252:305:HG52NDSX5:1:1161:23656:6136/1	60	+
chr1	39295051	39295052	A00252:305:HG52NDSX5:2:1349:6967:1031	60	-
chr1	39302926	39302927	A00252:305:HG52NDSX5:1:1142:26313:22795	60	-
chr1	39325108	39325109	A00252:305:HG52NDSX5:1:2224:28736:9706	60	-
chr1	39362939	39362940	A00252:305:HG52NDSX5:2:1411:32542:9596/1	60	-
chr1	39370882	39370883	A00252:305:HG52NDSX5:1:1155:10791:12446/1	60	+
chr1	39372655	39372656	A00252:305:HG52NDSX5:1:1134:9652:19492/1	60	+
chr1	39429287	39429288	A00252:305:HG52NDSX5:4:1376:19922:8656	60	-
chr1	40062343	40062344	A00252:305:HG52NDSX5:1:1146:24424:28698/1	60	+
chr1	40213648	40213649	A00252:305:HG52NDSX5:2:2621:21432:16376/1	60	-
chr1	40224113	40224114	A00252:305:HG52NDSX5:1:1210:8467:5353/1	60	+
chr1	40540688	40540689	A00252:305:HG52NDSX5:2:1562:2537:28494/1	60	-
chr1	40590588	40590589	A00252:305:HG52NDSX5:3:2170:31738:21793	60	-
chr1	40702622	40702623	A00252:305:HG52NDSX5:1:1144:17833:18317/1	60	+
chr1	40712478	40712479	A00252:305:HG52NDSX5:4:2277:14362:33880/1	60	+
chr1	40750959	40750960	A00252:305:HG52NDSX5:1:1321:26205:23954/1	60	+
chr1	41110699	41110700	A00252:305:HG52NDSX5:3:1458:17933:30044/1	60	-
chr1	41115473	41115474	A00252:305:HG52NDSX5:1:1403:30770:14356/1	60	-
chr1	41116283	41116284	A00252:305:HG52NDSX5:1:1231:20763:4100/1	60	-
chr1	41214256	41214257	A00252:305:HG52NDSX5:1:1418:20790:28886	60	-
chr1	41222443	41222444	A00252:305:HG52NDSX5:1:1601:31286:12806/1	60	-
chr1	41298206	41298207	A00252:305:HG52NDSX5:1:1113:13765:9518/1	60	+
chr1	41298208	41298209	A00252:305:HG52NDSX5:4:2357:27968:24283	60	+
chr1	42216637	42216638	A00252:305:HG52NDSX5:1:2529:11867:8453/1	60	+
chr1	42265022	42265023	A00252:305:HG52NDSX5:1:1166:11595:17973/1	60	+
chr1	42265024	42265025	A00252:305:HG52NDSX5:1:2227:15121:18192	60	+
chr1	42267990	42267991	A00252:305:HG52NDSX5:3:2375:18973:28745	60	-
chr1	42484506	42484507	A00252:305:HG52NDSX5:3:1172:17562:5290/1	60	-
chr1	42666867	42666868	A00252:305:HG52NDSX5:1:1109:8395:1658/1	60	+
chr1	42755924	42755925	A00252:305:HG52NDSX5:4:1127:5629:14309	60	-
chr1	42815648	42815649	A00252:305:HG52NDSX5:3:2110:32090:17456	60	+
chr1	43385369	43385370	A00252:305:HG52NDSX5:3:1571:25039:33426/1	60	+
chr1	43403244	43403245	A00252:305:HG52NDSX5:3:1513:31168:3302	60	-
chr1	43413099	43413100	A00252:305:HG52NDSX5:1:1426:24749:10786/1	60	-
chr1	43658508	43658509	A00252:305:HG52NDSX5:1:2559:17210:12320/1	60	+
chr1	43698934	43698935	A00252:305:HG52NDSX5:3:2622:24415:6668	60	-
chr1	43713925	43713926	A00252:305:HG52NDSX5:3:1535:15872:26882	60	-
chr1	43719157	43719158	A00252:305:HG52NDSX5:1:1148:12527:30420/1	60	+
chr1	43755230	43755231	A00252:305:HG52NDSX5:2:1421:25563:1579/1	60	+
chr1	43773629	43773630	A00252:305:HG52NDSX5:1:1551:7943:33317	60	-
chr1	43777717	43777718	A00252:305:HG52NDSX5:3:2443:18909:17049	60	-
chr1	43795835	43795836	A00252:305:HG52NDSX5:2:2306:30427:9752	60	-
chr1	44779587	44779588	A00252:305:HG52NDSX5:1:1108:9525:17018/1	60	+
chr1	44941229	44941230	A00252:305:HG52NDSX5:1:1328:12156:32064/1	60	-
chr1	45425708	45425709	A00252:305:HG52NDSX5:1:1539:15112:17331/1	60	-
chr1	45610430	45610431	A00252:305:HG52NDSX5:2:1225:10890:6417	60	-
chr1	45683363	45683364	A00252:305:HG52NDSX5:1:1144:25934:27305	60	-
chr1	45884091	45884092	A00252:305:HG52NDSX5:1:1434:9118:34068/1	60	+
chr1	45885750	45885751	A00252:305:HG52NDSX5:4:2364:7536:26318	60	-
chr1	45927703	45927704	A00252:305:HG52NDSX5:1:1117:3052:19742/1	60	+
chr1	45927705	45927706	A00252:305:HG52NDSX5:3:1423:13367:30624/1	60	+
chr1	45964628	45964629	A00252:305:HG52NDSX5:1:1637:23827:25504/1	60	+
chr1	46106053	46106054	A00252:305:HG52NDSX5:1:1349:26576:31610	60	-
chr1	46293496	46293497	A00252:305:HG52NDSX5:2:2468:11134:3490	60	-
chr1	46315104	46315105	A00252:305:HG52NDSX5:4:2542:29188:6167/1	60	-
chr1	50542291	50542292	A00252:305:HG52NDSX5:3:2556:21178:13307	60	+
chr1	50799586	50799587	A00252:305:HG52NDSX5:4:2172:9643:21793/1	60	+
chr1	51417045	51417046	A00252:305:HG52NDSX5:4:2213:12825:19570	60	-
chr1	51488887	51488888	A00252:305:HG52NDSX5:1:2434:11288:36730/1	60	-
chr1	51763195	51763196	A00252:305:HG52NDSX5:1:1357:16523:13041	60	-
chr1	52010272	52010273	A00252:305:HG52NDSX5:3:1272:12057:3270/1	60	-
chr1	52297457	52297458	A00252:305:HG52NDSX5:1:1438:16333:35697	60	-
chr1	52485466	52485467	A00252:305:HG52NDSX5:1:2202:21676:16203/1	60	+
chr1	52817135	52817136	A00252:305:HG52NDSX5:1:1206:9661:16532/1	60	+
chr1	52817136	52817137	A00252:305:HG52NDSX5:2:2650:30210:16705	60	+
chr1	53035889	53035890	A00252:305:HG52NDSX5:4:1534:2492:22748/1	60	+
chr1	53203270	53203271	A00252:305:HG52NDSX5:1:2257:15040:12508/1	60	-
chr1	53802124	53802125	A00252:305:HG52NDSX5:1:1247:25626:32784/1	60	+
chr1	53806331	53806332	A00252:305:HG52NDSX5:2:1162:23258:22388/1	60	-
chr1	53812976	53812977	A00252:305:HG52NDSX5:1:1112:16920:32487/1	60	+
chr1	54508725	54508726	A00252:305:HG52NDSX5:2:2258:28067:18067/1	60	+
chr1	54620486	54620487	A00252:305:HG52NDSX5:1:1421:28158:20541	60	-
chr1	55319914	55319915	A00252:305:HG52NDSX5:1:1139:23764:18630/1	60	-
chr1	57411189	57411190	A00252:305:HG52NDSX5:1:1327:7093:6574/1	60	+
chr1	58507056	58507057	A00252:305:HG52NDSX5:1:2151:5240:18928	60	-
chr1	58693323	58693324	A00252:305:HG52NDSX5:1:1155:14100:25629/1	60	+
chr1	59253106	59253107	A00252:305:HG52NDSX5:2:1318:13829:22404/1	60	-
chr1	61102380	61102381	A00252:305:HG52NDSX5:1:1444:26042:4100/1	60	+
chr1	61247856	61247857	A00252:305:HG52NDSX5:2:2632:9209:36699	60	-
chr1	61998124	61998125	A00252:305:HG52NDSX5:3:1223:6090:22623/1	60	+
chr1	62374702	62374703	A00252:305:HG52NDSX5:2:2651:21838:15327	60	+
chr1	62546921	62546922	A00252:305:HG52NDSX5:1:1564:6831:18333/1	60	-
chr1	62599146	62599147	A00252:305:HG52NDSX5:1:1231:23764:26115/1	60	-
chr1	62604757	62604758	A00252:305:HG52NDSX5:4:2203:6244:30405/1	60	-
chr1	62613381	62613382	A00252:305:HG52NDSX5:1:2135:22670:6308	60	+
chr1	62626119	62626120	A00252:305:HG52NDSX5:3:1245:30752:33771	60	-
chr1	63224383	63224384	A00252:305:HG52NDSX5:3:2114:10484:8813	60	-
chr1	64051251	64051252	A00252:305:HG52NDSX5:4:1363:31711:9721/1	60	-
chr1	64902553	64902554	A00252:305:HG52NDSX5:4:2552:28393:28119	60	+
chr1	64902555	64902556	A00252:305:HG52NDSX5:1:2266:19018:33051	60	+
chr1	66838889	66838890	A00252:305:HG52NDSX5:1:1109:17544:29716/1	60	+
chr1	66838890	66838891	A00252:305:HG52NDSX5:1:1407:30770:25692	60	+
chr1	69111755	69111756	A00252:305:HG52NDSX5:3:1570:17318:14356	60	-
chr1	70117741	70117742	A00252:305:HG52NDSX5:1:1342:11225:29168/1	60	-
chr1	70313777	70313778	A00252:305:HG52NDSX5:1:1250:24605:5431/1	60	+
chr1	71911669	71911670	A00252:305:HG52NDSX5:3:2415:30942:6386/1	60	-
chr1	71911671	71911672	A00252:305:HG52NDSX5:1:1172:23294:34225/1	60	-
chr1	72162760	72162761	A00252:305:HG52NDSX5:4:1527:25617:10379/1	60	-
chr1	72267185	72267186	A00252:305:HG52NDSX5:1:1131:26467:11506/1	60	+
chr1	72274518	72274519	A00252:305:HG52NDSX5:1:1172:14452:14278/1	60	-
chr1	72294215	72294216	A00252:305:HG52NDSX5:1:1115:4761:28651	60	-
chr1	72596989	72596990	A00252:305:HG52NDSX5:2:1264:7075:9455	60	-
chr1	72614603	72614604	A00252:305:HG52NDSX5:1:1421:5918:34569/1	60	-
chr1	72918870	72918871	A00252:305:HG52NDSX5:4:2132:27154:6277	60	-
chr1	73532168	73532169	A00252:305:HG52NDSX5:1:1451:1443:36652/1	60	+
chr1	74207869	74207870	A00252:305:HG52NDSX5:1:1218:12292:15452/1	60	-
chr1	75879536	75879537	A00252:305:HG52NDSX5:1:1246:25898:9392	60	-
chr1	75889675	75889676	A00252:305:HG52NDSX5:1:1465:16830:31892/1	60	+
chr1	75937558	75937559	A00252:305:HG52NDSX5:1:2169:18783:1830/1	60	+
chr1	77533370	77533371	A00252:305:HG52NDSX5:2:2213:12382:3677	60	-
chr1	77599553	77599554	A00252:305:HG52NDSX5:1:1103:5240:23469/1	60	+
chr1	78664878	78664879	A00252:305:HG52NDSX5:1:1119:19407:4914/1	60	+
chr1	81377998	81377999	A00252:305:HG52NDSX5:1:2608:5511:30138	60	-
chr1	82546315	82546316	A00252:305:HG52NDSX5:1:1107:26304:9533/1	60	+
chr1	82840867	82840868	A00252:305:HG52NDSX5:4:1134:8648:12148	60	-
chr1	84181494	84181495	A00252:305:HG52NDSX5:1:1311:28574:14184/1	60	-
chr1	84182689	84182690	A00252:305:HG52NDSX5:4:1366:3821:31093	60	-
chr1	84214312	84214313	A00252:305:HG52NDSX5:1:1362:21052:2096	60	-
chr1	84660364	84660365	A00252:305:HG52NDSX5:1:1159:9616:34835/1	60	+
chr1	86720667	86720668	A00252:305:HG52NDSX5:4:1354:12852:20400	60	-
chr1	86884046	86884047	A00252:305:HG52NDSX5:1:1357:7744:35665/1	60	-
chr1	88824105	88824106	A00252:305:HG52NDSX5:4:2453:21712:10222	60	+
chr1	89563143	89563144	A00252:305:HG52NDSX5:4:2201:4797:31250/1	60	+
chr1	89563402	89563403	A00252:305:HG52NDSX5:1:1420:18701:25019	60	-
chr1	90021273	90021274	A00252:305:HG52NDSX5:1:1113:15835:16799/1	60	+
chr1	92266910	92266911	A00252:305:HG52NDSX5:3:2673:28980:13792	60	-
chr1	92303792	92303793	A00252:305:HG52NDSX5:1:1117:4300:16391/1	60	-
chr1	92338539	92338540	A00252:305:HG52NDSX5:1:1232:16532:14591/1	60	-
chr1	92364720	92364721	A00252:305:HG52NDSX5:1:1137:6768:27524/1	60	+
chr1	92510531	92510532	A00252:305:HG52NDSX5:1:1101:7853:12085/1	60	-
chr1	92516061	92516062	A00252:305:HG52NDSX5:1:1151:3568:22169/1	60	+
chr1	92539826	92539827	A00252:305:HG52NDSX5:1:1101:16297:2628/1	60	+
chr1	93225686	93225687	A00252:305:HG52NDSX5:3:1646:1651:14121	60	+
chr1	93231571	93231572	A00252:305:HG52NDSX5:4:2649:21766:12383	60	-
chr1	93258681	93258682	A00252:305:HG52NDSX5:1:1176:13810:14199/1	60	+
chr1	93542440	93542441	A00252:305:HG52NDSX5:2:1558:14127:5134	60	-
chr1	93550842	93550843	A00252:305:HG52NDSX5:2:1374:7952:9909/1	60	-
chr1	93890898	93890899	A00252:305:HG52NDSX5:1:1101:12255:20369/1	60	+
chr1	97593427	97593428	A00252:305:HG52NDSX5:2:1366:20916:16047/1	60	-
chr1	97648685	97648686	A00252:305:HG52NDSX5:1:1230:16306:16454/1	60	+
chr1	97680038	97680039	A00252:305:HG52NDSX5:4:1402:14073:29371	60	-
chr1	97817361	97817362	A00252:305:HG52NDSX5:2:1307:23457:19257/1	60	-
chr1	97851264	97851265	A00252:305:HG52NDSX5:1:1104:17228:36683/1	60	+
chr1	97852138	97852139	A00252:305:HG52NDSX5:1:1223:26874:16125/1	60	-
chr1	98192043	98192044	A00252:305:HG52NDSX5:1:1127:21477:32017/1	60	+
chr1	98378636	98378637	A00252:305:HG52NDSX5:1:1153:18394:11428/1	60	+
chr1	99733487	99733488	A00252:305:HG52NDSX5:1:2610:17734:15045	60	-
chr1	99853000	99853001	A00252:305:HG52NDSX5:1:2134:20229:20870/1	60	+
chr1	100505221	100505222	A00252:305:HG52NDSX5:3:2264:1063:24502	60	-
chr1	100919936	100919937	A00252:305:HG52NDSX5:1:1225:20392:33583/1	60	+
chr1	100954601	100954602	A00252:305:HG52NDSX5:3:2225:19280:27461/1	60	-
chr1	101250526	101250527	A00252:305:HG52NDSX5:1:1217:14371:33238/1	60	-
chr1	101717188	101717189	A00252:305:HG52NDSX5:1:1249:24813:14121/1	60	+
chr1	102360650	102360651	A00252:305:HG52NDSX5:1:1143:7355:15734/1	60	-
chr1	105879920	105879921	A00252:305:HG52NDSX5:2:1570:16351:15342/1	60	-
chr1	106729291	106729292	A00252:305:HG52NDSX5:3:2522:29270:21809/1	60	-
chr1	107808598	107808599	A00252:305:HG52NDSX5:4:2432:8513:26788	60	-
chr1	108639574	108639575	A00252:305:HG52NDSX5:2:2533:1334:27978	60	+
chr1	108946270	108946271	A00252:305:HG52NDSX5:2:2642:2790:21480	60	-
chr1	109368897	109368898	A00252:305:HG52NDSX5:1:1135:20681:33896/1	60	-
chr1	109800697	109800698	A00252:305:HG52NDSX5:1:1130:19732:10332/1	60	+
chr1	110023994	110023995	A00252:305:HG52NDSX5:1:1134:20708:12211/1	60	+
chr1	110075488	110075489	A00252:305:HG52NDSX5:2:1447:23393:13072/1	60	-
chr1	110360909	110360910	A00252:305:HG52NDSX5:1:1529:12924:2487/1	60	-
chr1	110925832	110925833	A00252:305:HG52NDSX5:2:2427:31069:16282/1	60	+
chr1	111152653	111152654	A00252:305:HG52NDSX5:1:2439:15185:3709	60	-
chr1	111158718	111158719	A00252:305:HG52NDSX5:3:2627:20799:22827	60	-
chr1	111176029	111176030	A00252:305:HG52NDSX5:1:1518:23466:13510/1	60	+
chr1	111182344	111182345	A00252:305:HG52NDSX5:1:1136:18692:7874/1	60	+
chr1	111660038	111660039	A00252:305:HG52NDSX5:1:1124:24605:24815/1	60	+
chr1	111773461	111773462	A00252:305:HG52NDSX5:1:1168:15808:30937	60	-
chr1	112785938	112785939	A00252:305:HG52NDSX5:4:1108:6967:34006/1	60	+
chr1	113093247	113093248	A00252:305:HG52NDSX5:1:1130:5385:27132/1	60	+
chr1	113547549	113547550	A00252:305:HG52NDSX5:1:1529:23692:3818	60	-
chr1	113726890	113726891	A00252:305:HG52NDSX5:1:1232:19605:33191/1	60	+
chr1	113802518	113802519	A00252:305:HG52NDSX5:1:2343:8241:4053	60	-
chr1	113856882	113856883	A00252:305:HG52NDSX5:3:1677:10221:11647/1	60	-
chr1	113966643	113966644	A00252:305:HG52NDSX5:1:1567:30834:7764	60	-
chr1	114398648	114398649	A00252:305:HG52NDSX5:4:2167:17345:6136	60	-
chr1	114410077	114410078	A00252:305:HG52NDSX5:1:1163:2537:18568/1	60	+
chr1	114433708	114433709	A00252:305:HG52NDSX5:1:1139:9706:25848/1	60	+
chr1	114435324	114435325	A00252:305:HG52NDSX5:3:1130:28221:35650/1	60	+
chr1	117498924	117498925	A00252:305:HG52NDSX5:3:2212:1796:20322	60	+
chr1	120884956	120884957	A00252:305:HG52NDSX5:2:1434:3143:1266/1	60	+
chr1	144944565	144944566	A00252:305:HG52NDSX5:4:2336:32805:2754	60	+
chr1	145099690	145099691	A00252:305:HG52NDSX5:4:2326:14290:33285/1	60	+
chr1	145785706	145785707	A00252:305:HG52NDSX5:2:1367:18105:31407/1	60	+
chr1	145948570	145948571	A00252:305:HG52NDSX5:1:1112:15980:15546	60	+
chr1	146397719	146397720	A00252:305:HG52NDSX5:1:2401:4851:21668	60	+
chr1	146851384	146851385	A00252:305:HG52NDSX5:2:2614:1606:6684	60	+
chr1	147165261	147165262	A00252:305:HG52NDSX5:1:1354:17463:28541/1	60	+
chr1	147265734	147265735	A00252:305:HG52NDSX5:1:2425:16929:9298/1	60	+
chr1	148150881	148150882	A00252:305:HG52NDSX5:4:1160:10194:10692	60	+
chr1	148677085	148677086	A00252:305:HG52NDSX5:2:2415:4336:8938/1	60	+
chr1	148954905	148954906	A00252:305:HG52NDSX5:4:1118:18647:5541	60	-
chr1	149399960	149399961	A00252:305:HG52NDSX5:3:2162:5195:17127	60	-
chr1	149442104	149442105	A00252:305:HG52NDSX5:1:1107:6958:14575/1	60	+
chr1	149612174	149612175	A00252:305:HG52NDSX5:1:1305:18882:24361/1	60	-
chr1	149615093	149615094	A00252:305:HG52NDSX5:4:1573:8657:28291	60	+
chr1	149620052	149620053	A00252:305:HG52NDSX5:2:1474:24605:33552/1	60	-
chr1	149715764	149715765	A00252:305:HG52NDSX5:2:1325:23981:12430/1	60	-
chr1	149762125	149762126	A00252:305:HG52NDSX5:1:2119:11252:11052/1	60	+
chr1	150000348	150000349	A00252:305:HG52NDSX5:1:2438:7111:12367	60	-
chr1	150084750	150084751	A00252:305:HG52NDSX5:1:1501:14904:10520/1	60	-
chr1	150089062	150089063	A00252:305:HG52NDSX5:1:2614:2672:13573	60	-
chr1	150096200	150096201	A00252:305:HG52NDSX5:1:1222:6741:32017/1	60	-
chr1	150375721	150375722	A00252:305:HG52NDSX5:1:1104:10872:7513/1	60	-
chr1	150378776	150378777	A00252:305:HG52NDSX5:2:1569:29866:11851/1	60	+
chr1	150404451	150404452	A00252:305:HG52NDSX5:1:2159:20998:35070/1	60	-
chr1	150444347	150444348	A00252:305:HG52NDSX5:3:2207:10655:23985/1	60	-
chr1	150445279	150445280	A00252:305:HG52NDSX5:2:1318:31430:27837	60	-
chr1	150661457	150661458	A00252:305:HG52NDSX5:1:1127:3341:37059/1	60	+
chr1	150665720	150665721	A00252:305:HG52NDSX5:1:1110:11803:23312/1	60	+
chr1	150666908	150666909	A00252:305:HG52NDSX5:1:1276:18177:19633/1	60	+
chr1	150689352	150689353	A00252:305:HG52NDSX5:1:1124:10221:9392/1	60	+
chr1	150822628	150822629	A00252:305:HG52NDSX5:4:2139:8513:13604	60	-
chr1	150822629	150822630	A00252:305:HG52NDSX5:2:1550:31973:9392	60	-
chr1	151066392	151066393	A00252:305:HG52NDSX5:1:1242:2871:34084/1	60	+
chr1	151108864	151108865	A00252:305:HG52NDSX5:1:1338:27688:7858/1	60	-
chr1	151259205	151259206	A00252:305:HG52NDSX5:1:1230:11026:12352	60	+
chr1	151261140	151261141	A00252:305:HG52NDSX5:3:2133:28601:22122	60	+
chr1	151636090	151636091	A00252:305:HG52NDSX5:2:1322:7148:7513/1	60	+
chr1	151668418	151668419	A00252:305:HG52NDSX5:2:2236:31783:28667/1	60	+
chr1	153636385	153636386	A00252:305:HG52NDSX5:2:2565:26865:23124/1	60	-
chr1	153640905	153640906	A00252:305:HG52NDSX5:1:1138:3179:21840/1	60	-
chr1	153858111	153858112	A00252:305:HG52NDSX5:2:1320:15781:23938/1	60	+
chr1	153877674	153877675	A00252:305:HG52NDSX5:1:1219:15682:22169/1	60	-
chr1	153888944	153888945	A00252:305:HG52NDSX5:2:1118:14714:3771	60	-
chr1	153891609	153891610	A00252:305:HG52NDSX5:2:1241:27407:20556	60	-
chr1	153899198	153899199	A00252:305:HG52NDSX5:1:1135:14687:21418/1	60	-
chr1	153907175	153907176	A00252:305:HG52NDSX5:1:2562:17409:27727/1	60	+
chr1	153912071	153912072	A00252:305:HG52NDSX5:1:2223:29812:1360/1	60	+
chr1	154219178	154219179	A00252:305:HG52NDSX5:3:1409:1940:17816/1	60	+
chr1	154235101	154235102	A00252:305:HG52NDSX5:1:1311:20274:18474/1	60	+
chr1	154244464	154244465	A00252:305:HG52NDSX5:3:1274:3486:25003/1	60	+
chr1	154246186	154246187	A00252:305:HG52NDSX5:1:1236:16559:35462/1	60	-
chr1	154616026	154616027	A00252:305:HG52NDSX5:1:1302:11189:22373/1	60	+
chr1	154639295	154639296	A00252:305:HG52NDSX5:1:2415:11885:19194/1	60	-
chr1	155367060	155367061	A00252:305:HG52NDSX5:2:1534:11614:23829	60	-
chr1	155384971	155384972	A00252:305:HG52NDSX5:1:1336:11849:5541/1	60	+
chr1	155393094	155393095	A00252:305:HG52NDSX5:1:1352:9191:20384/1	60	-
chr1	155407056	155407057	A00252:305:HG52NDSX5:1:1408:14226:3959/1	60	+
chr1	155430951	155430952	A00252:305:HG52NDSX5:1:1114:7645:33552/1	60	-
chr1	155432308	155432309	A00252:305:HG52NDSX5:1:1345:31204:34741	60	-
chr1	155470156	155470157	A00252:305:HG52NDSX5:2:1323:9426:24893	60	-
chr1	155491434	155491435	A00252:305:HG52NDSX5:4:2112:7916:24596/1	60	-
chr1	155500035	155500036	A00252:305:HG52NDSX5:1:1157:20085:13228/1	60	-
chr1	155536342	155536343	A00252:305:HG52NDSX5:3:1325:14534:26663/1	60	-
chr1	155552130	155552131	A00252:305:HG52NDSX5:2:1572:9887:2080	60	-
chr1	155799541	155799542	A00252:305:HG52NDSX5:1:1168:7066:2425/1	60	+
chr1	155812145	155812146	A00252:305:HG52NDSX5:1:1126:18864:28307/1	60	+
chr1	155816317	155816318	A00252:305:HG52NDSX5:4:2570:24243:22780	60	-
chr1	155916726	155916727	A00252:305:HG52NDSX5:1:1101:18466:35164/1	60	+
chr1	155918663	155918664	A00252:305:HG52NDSX5:1:2115:16740:8500/1	60	+
chr1	155918667	155918668	A00252:305:HG52NDSX5:1:1572:9028:13870	60	-
chr1	156306407	156306408	A00252:305:HG52NDSX5:4:1155:28221:6652	60	+
chr1	156313008	156313009	A00252:305:HG52NDSX5:1:1104:9372:27430/1	60	+
chr1	156313549	156313550	A00252:305:HG52NDSX5:2:1166:24162:30091	60	+
chr1	156525774	156525775	A00252:305:HG52NDSX5:1:1218:17173:17644/1	60	+
chr1	156542768	156542769	A00252:305:HG52NDSX5:1:1613:4598:14904/1	60	-
chr1	156586435	156586436	A00252:305:HG52NDSX5:1:2573:12337:20823	60	-
chr1	156586436	156586437	A00252:305:HG52NDSX5:4:2465:11496:22842	60	-
chr1	156586437	156586438	A00252:305:HG52NDSX5:4:1650:13937:15671	60	-
chr1	158517549	158517550	A00252:305:HG52NDSX5:4:1362:18340:26428	60	-
chr1	160559139	160559140	A00252:305:HG52NDSX5:1:1255:24379:32471/1	60	+
chr1	160599168	160599169	A00252:305:HG52NDSX5:1:2231:17011:16203	60	-
chr1	160648883	160648884	A00252:305:HG52NDSX5:1:2641:24370:35712	60	+
chr1	161009763	161009764	A00252:305:HG52NDSX5:1:1609:16016:16485/1	60	-
chr1	161785254	161785255	A00252:305:HG52NDSX5:1:2128:19135:6104/1	60	+
chr1	161794701	161794702	A00252:305:HG52NDSX5:1:1249:5285:24893/1	60	-
chr1	161868714	161868715	A00252:305:HG52NDSX5:1:1210:19578:19116/1	60	+
chr1	161872409	161872410	A00252:305:HG52NDSX5:3:2152:17671:26303	60	-
chr1	161872410	161872411	A00252:305:HG52NDSX5:2:2473:14145:31469	60	-
chr1	162574950	162574951	A00252:305:HG52NDSX5:2:1636:17409:12821/1	60	-
chr1	164102925	164102926	A00252:305:HG52NDSX5:1:1174:4029:4711/1	60	+
chr1	164386290	164386291	A00252:305:HG52NDSX5:4:2419:10999:34820	60	-
chr1	165950933	165950934	A00252:305:HG52NDSX5:4:2501:27362:11021/1	60	+
chr1	167007978	167007979	A00252:305:HG52NDSX5:1:2225:10990:11913	60	-
chr1	167134892	167134893	A00252:305:HG52NDSX5:2:1148:26639:32002	60	-
chr1	167139153	167139154	A00252:305:HG52NDSX5:1:1537:3667:2425/1	60	+
chr1	167289029	167289030	A00252:305:HG52NDSX5:1:1526:8648:2628/1	60	+
chr1	167330822	167330823	A00252:305:HG52NDSX5:1:2520:14009:35650	60	+
chr1	167349049	167349050	A00252:305:HG52NDSX5:1:1214:17842:25598/1	60	+
chr1	167371166	167371167	A00252:305:HG52NDSX5:2:2349:12726:9283/1	60	+
chr1	167647173	167647174	A00252:305:HG52NDSX5:1:1163:11288:16814/1	60	+
chr1	168012278	168012279	A00252:305:HG52NDSX5:1:1171:20609:26663/1	60	+
chr1	168038163	168038164	A00252:305:HG52NDSX5:1:2542:31159:22357	60	-
chr1	168064635	168064636	A00252:305:HG52NDSX5:1:1270:10167:14810/1	60	-
chr1	168259074	168259075	A00252:305:HG52NDSX5:3:1660:26657:8641/1	60	+
chr1	169209012	169209013	A00252:305:HG52NDSX5:3:2561:7536:18771/1	60	-
chr1	169209014	169209015	A00252:305:HG52NDSX5:3:2204:17951:1986	60	-
chr1	169220183	169220184	A00252:305:HG52NDSX5:1:1146:18412:14716/1	60	-
chr1	169724657	169724658	A00252:305:HG52NDSX5:1:2113:19994:19210/1	60	-
chr1	171710894	171710895	A00252:305:HG52NDSX5:1:2558:30897:5838	60	-
chr1	171715136	171715137	A00252:305:HG52NDSX5:4:2651:29505:33238	60	-
chr1	172176263	172176264	A00252:305:HG52NDSX5:1:1473:17797:6480	60	-
chr1	172197244	172197245	A00252:305:HG52NDSX5:1:1543:14344:2848/1	60	+
chr1	172424426	172424427	A00252:305:HG52NDSX5:3:2218:9507:34084	60	+
chr1	172555690	172555691	A00252:305:HG52NDSX5:2:1161:15194:19319/1	60	+
chr1	172576046	172576047	A00252:305:HG52NDSX5:1:1101:16586:27085/1	60	-
chr1	172586468	172586469	A00252:305:HG52NDSX5:1:2123:29903:15483	60	-
chr1	174001571	174001572	A00252:305:HG52NDSX5:1:1107:12599:16297/1	60	+
chr1	174422100	174422101	A00252:305:HG52NDSX5:1:1174:11831:31469/1	60	+
chr1	174694121	174694122	A00252:305:HG52NDSX5:1:2367:27353:4899/1	60	+
chr1	176083568	176083569	A00252:305:HG52NDSX5:1:1106:7428:30984/1	60	+
chr1	176151617	176151618	A00252:305:HG52NDSX5:1:1155:20103:26569/1	60	-
chr1	176185245	176185246	A00252:305:HG52NDSX5:1:1202:11261:30358/1	60	+
chr1	176185246	176185247	A00252:305:HG52NDSX5:2:2650:27670:2190	60	+
chr1	178153845	178153846	A00252:305:HG52NDSX5:2:2342:5710:28980/1	60	+
chr1	178848515	178848516	A00252:305:HG52NDSX5:1:1104:19633:25473/1	60	+
chr1	179125183	179125184	A00252:305:HG52NDSX5:4:1305:2257:23625	60	-
chr1	179145558	179145559	A00252:305:HG52NDSX5:1:1308:8901:21637/1	60	+
chr1	179194003	179194004	A00252:305:HG52NDSX5:4:2535:4029:25034	60	-
chr1	179683998	179683999	A00252:305:HG52NDSX5:1:1561:32353:15154	60	+
chr1	179997076	179997077	A00252:305:HG52NDSX5:1:1137:17752:16799/1	60	+
chr1	180008650	180008651	A00252:305:HG52NDSX5:1:2155:19488:31203	60	-
chr1	180138591	180138592	A00252:305:HG52NDSX5:3:2653:2636:15327	60	-
chr1	180386517	180386518	A00252:305:HG52NDSX5:1:1460:4679:15452/1	60	-
chr1	180673898	180673899	A00252:305:HG52NDSX5:2:2435:8151:2237	60	+
chr1	181515793	181515794	A00252:305:HG52NDSX5:2:1246:9236:3897/1	60	+
chr1	182237284	182237285	A00252:305:HG52NDSX5:1:1501:20582:29403	60	-
chr1	183313078	183313079	A00252:305:HG52NDSX5:2:2605:21368:17738	60	-
chr1	183334701	183334702	A00252:305:HG52NDSX5:2:1372:17390:28134/1	60	+
chr1	183363566	183363567	A00252:305:HG52NDSX5:3:1676:24180:11960/1	60	+
chr1	183528848	183528849	A00252:305:HG52NDSX5:4:2428:24876:22122	60	-
chr1	184269457	184269458	A00252:305:HG52NDSX5:2:1215:2871:16830/1	60	-
chr1	184624520	184624521	A00252:305:HG52NDSX5:1:1120:24252:8578/1	60	+
chr1	185768725	185768726	A00252:305:HG52NDSX5:1:2669:1985:33520	60	-
chr1	186254715	186254716	A00252:305:HG52NDSX5:1:1132:27136:1736/1	60	+
chr1	186339592	186339593	A00252:305:HG52NDSX5:4:1240:21432:29997	60	-
chr1	189478445	189478446	A00252:305:HG52NDSX5:2:1346:25617:8249/1	60	-
chr1	189750607	189750608	A00252:305:HG52NDSX5:1:1556:27642:20024/1	60	+
chr1	191117877	191117878	A00252:305:HG52NDSX5:1:2249:30635:26835	60	-
chr1	191328328	191328329	A00252:305:HG52NDSX5:1:1609:23601:3129/1	60	+
chr1	191634419	191634420	A00252:305:HG52NDSX5:4:1519:5692:32330	60	-
chr1	191647551	191647552	A00252:305:HG52NDSX5:1:1274:15582:12759/1	60	+
chr1	191723821	191723822	A00252:305:HG52NDSX5:1:1107:4580:26115/1	60	+
chr1	191880215	191880216	A00252:305:HG52NDSX5:1:1204:8404:10316/1	60	-
chr1	192193924	192193925	A00252:305:HG52NDSX5:1:1458:21124:28964/1	60	+
chr1	192262719	192262720	A00252:305:HG52NDSX5:1:1649:24180:14027/1	60	-
chr1	192376537	192376538	A00252:305:HG52NDSX5:1:1251:4571:30201/1	60	-
chr1	192555059	192555060	A00252:305:HG52NDSX5:1:1306:23484:1266/1	60	+
chr1	192671566	192671567	A00252:305:HG52NDSX5:1:2417:27597:7513/1	60	+
chr1	193081524	193081525	A00252:305:HG52NDSX5:1:1209:24334:14168/1	60	-
chr1	193176764	193176765	A00252:305:HG52NDSX5:1:1122:18810:21950/1	60	+
chr1	193497215	193497216	A00252:305:HG52NDSX5:1:1136:19750:19132/1	60	+
chr1	194917269	194917270	A00252:305:HG52NDSX5:2:2257:10836:32127/1	60	+
chr1	195120914	195120915	A00252:305:HG52NDSX5:3:2152:25581:13416	60	+
chr1	195120918	195120919	A00252:305:HG52NDSX5:1:1605:1136:27508/1	60	+
chr1	195169563	195169564	A00252:305:HG52NDSX5:1:1475:3197:18427	60	-
chr1	195289013	195289014	A00252:305:HG52NDSX5:1:1158:28140:8891/1	60	+
chr1	195467973	195467974	A00252:305:HG52NDSX5:1:1209:20202:20196/1	60	+
chr1	195536384	195536385	A00252:305:HG52NDSX5:1:2644:24496:5462/1	60	+
chr1	195751255	195751256	A00252:305:HG52NDSX5:2:2247:14308:13025/1	60	-
chr1	195811450	195811451	A00252:305:HG52NDSX5:1:2342:7310:2816	60	+
chr1	196044061	196044062	A00252:305:HG52NDSX5:2:2471:16206:4726	60	-
chr1	196327980	196327981	A00252:305:HG52NDSX5:1:1144:17842:27477/1	60	+
chr1	196381612	196381613	A00252:305:HG52NDSX5:1:1146:3685:8124/1	60	+
chr1	197162979	197162980	A00252:305:HG52NDSX5:1:1217:30644:13354/1	60	-
chr1	197270143	197270144	A00252:305:HG52NDSX5:1:1214:27353:23500/1	60	+
chr1	197497949	197497950	A00252:305:HG52NDSX5:1:1110:12355:29872/1	60	+
chr1	197599419	197599420	A00252:305:HG52NDSX5:1:1351:28700:25614/1	60	-
chr1	197614767	197614768	A00252:305:HG52NDSX5:1:1177:12590:3286/1	60	+
chr1	197645680	197645681	A00252:305:HG52NDSX5:1:2220:23484:22654	60	+
chr1	197645743	197645744	A00252:305:HG52NDSX5:1:1465:4517:27007/1	60	+
chr1	197693129	197693130	A00252:305:HG52NDSX5:1:1450:10420:2691/1	60	+
chr1	197733454	197733455	A00252:305:HG52NDSX5:2:1549:3911:9111/1	60	+
chr1	198733717	198733718	A00252:305:HG52NDSX5:4:1669:23276:9768/1	60	-
chr1	198954735	198954736	A00252:305:HG52NDSX5:3:2368:27462:33739	60	-
chr1	198993173	198993174	A00252:305:HG52NDSX5:3:1554:32759:17863	60	+
chr1	199067052	199067053	A00252:305:HG52NDSX5:1:1159:14326:12148/1	60	+
chr1	199129867	199129868	A00252:305:HG52NDSX5:1:1204:18096:18302/1	60	+
chr1	199184521	199184522	A00252:305:HG52NDSX5:1:1105:15700:9987/1	60	+
chr1	199186206	199186207	A00252:305:HG52NDSX5:4:1220:23321:15076	60	+
chr1	199215735	199215736	A00252:305:HG52NDSX5:1:1467:17390:11443/1	60	-
chr1	199231861	199231862	A00252:305:HG52NDSX5:2:2463:1705:34319	60	-
chr1	199281741	199281742	A00252:305:HG52NDSX5:1:1645:7889:4257	60	+
chr1	200565484	200565485	A00252:305:HG52NDSX5:1:1134:20256:17127/1	60	+
chr1	200618583	200618584	A00252:305:HG52NDSX5:1:1129:16550:17440/1	60	+
chr1	201178324	201178325	A00252:305:HG52NDSX5:4:2130:16233:9439	60	-
chr1	201970377	201970378	A00252:305:HG52NDSX5:2:1264:27642:10128	60	-
chr1	201970378	201970379	A00252:305:HG52NDSX5:1:1140:16071:9878	60	-
chr1	202384158	202384159	A00252:305:HG52NDSX5:2:1673:6515:29872/1	60	-
chr1	202474703	202474704	A00252:305:HG52NDSX5:2:1303:5005:1485	60	-
chr1	202480629	202480630	A00252:305:HG52NDSX5:1:1629:21133:29262/1	60	-
chr1	203821630	203821631	A00252:305:HG52NDSX5:1:1174:15058:3270/1	60	-
chr1	203826888	203826889	A00252:305:HG52NDSX5:2:2521:12915:7576	60	-
chr1	204437847	204437848	A00252:305:HG52NDSX5:1:1101:7735:7341/1	60	+
chr1	204437848	204437849	A00252:305:HG52NDSX5:4:1148:5086:36824/1	60	+
chr1	204541121	204541122	A00252:305:HG52NDSX5:4:2562:23077:25175	60	-
chr1	205123504	205123505	A00252:305:HG52NDSX5:1:2618:27932:36683	60	+
chr1	205268391	205268392	A00252:305:HG52NDSX5:1:1626:18837:3615/1	60	+
chr1	207850101	207850102	A00252:305:HG52NDSX5:1:1224:20021:29434	60	+
chr1	210917206	210917207	A00252:305:HG52NDSX5:2:2658:28411:18975	60	+
chr1	212359333	212359334	A00252:305:HG52NDSX5:1:1118:12048:36104/1	60	+
chr1	212776834	212776835	A00252:305:HG52NDSX5:4:1329:10285:16391/1	60	-
chr1	212882829	212882830	A00252:305:HG52NDSX5:1:1347:19388:33755/1	60	-
chr1	212886899	212886900	A00252:305:HG52NDSX5:2:1308:11858:14575	60	-
chr1	213222230	213222231	A00252:305:HG52NDSX5:1:1211:22661:35133/1	60	-
chr1	215296598	215296599	A00252:305:HG52NDSX5:4:2672:21079:35368	60	+
chr1	215882025	215882026	A00252:305:HG52NDSX5:1:1230:2754:13213/1	60	+
chr1	216338702	216338703	A00252:305:HG52NDSX5:1:1509:13503:22717/1	60	+
chr1	216412172	216412173	A00252:305:HG52NDSX5:1:1101:15944:3646/1	60	+
chr1	216609413	216609414	A00252:305:HG52NDSX5:1:1111:17815:15781/1	60	-
chr1	216643504	216643505	A00252:305:HG52NDSX5:1:1114:1940:22983/1	60	-
chr1	216710475	216710476	A00252:305:HG52NDSX5:1:1405:19777:33176/1	60	-
chr1	217595350	217595351	A00252:305:HG52NDSX5:2:2544:1353:28635/1	60	-
chr1	218125415	218125416	A00252:305:HG52NDSX5:1:1422:7446:17362	60	-
chr1	220241332	220241333	A00252:305:HG52NDSX5:1:1164:21938:23109/1	60	+
chr1	221361581	221361582	A00252:305:HG52NDSX5:1:2141:17987:30859/1	60	-
chr1	221616854	221616855	A00252:305:HG52NDSX5:2:1215:8531:6778/1	60	+
chr1	221654116	221654117	A00252:305:HG52NDSX5:1:1121:23240:14873/1	60	+
chr1	222396421	222396422	A00252:305:HG52NDSX5:2:1663:25934:7482/1	60	+
chr1	222566848	222566849	A00252:305:HG52NDSX5:1:1129:15600:21966/1	60	+
chr1	222683460	222683461	A00252:305:HG52NDSX5:1:2540:13901:30765/1	60	-
chr1	222694817	222694818	A00252:305:HG52NDSX5:1:1159:5394:20541/1	60	-
chr1	222843687	222843688	A00252:305:HG52NDSX5:4:2131:24297:30859	60	-
chr1	222889317	222889318	A00252:305:HG52NDSX5:1:1148:14968:24690/1	60	+
chr1	222890202	222890203	A00252:305:HG52NDSX5:1:1204:8151:23218/1	60	-
chr1	222924724	222924725	A00252:305:HG52NDSX5:3:1273:19461:26584	60	-
chr1	222931000	222931001	A00252:305:HG52NDSX5:1:1365:24144:32690/1	60	+
chr1	222993322	222993323	A00252:305:HG52NDSX5:1:2105:8341:29027/1	60	-
chr1	223790073	223790074	A00252:305:HG52NDSX5:3:1224:6686:26443/1	60	-
chr1	225403048	225403049	A00252:305:HG52NDSX5:4:1644:9950:2315	60	+
chr1	225408616	225408617	A00252:305:HG52NDSX5:1:1424:26883:2769/1	60	+
chr1	225503005	225503006	A00252:305:HG52NDSX5:2:1351:30237:24017/1	60	+
chr1	225533891	225533892	A00252:305:HG52NDSX5:3:2414:7084:26224	60	-
chr1	225536613	225536614	A00252:305:HG52NDSX5:2:1315:10095:35164/1	60	+
chr1	226258382	226258383	A00252:305:HG52NDSX5:2:1417:15501:31062/1	60	-
chr1	226284990	226284991	A00252:305:HG52NDSX5:1:1659:17734:23343/1	60	+
chr1	226662370	226662371	A00252:305:HG52NDSX5:1:1342:19813:34209/1	60	+
chr1	226724897	226724898	A00252:305:HG52NDSX5:1:1354:10809:35869/1	60	+
chr1	226727013	226727014	A00252:305:HG52NDSX5:1:1650:24171:8750/1	60	+
chr1	226754579	226754580	A00252:305:HG52NDSX5:1:1274:4137:25222/1	60	+
chr1	227511485	227511486	A00252:305:HG52NDSX5:2:2604:26313:24956	60	+
chr1	227511487	227511488	A00252:305:HG52NDSX5:1:1104:29351:13964/1	60	+
chr1	227587299	227587300	A00252:305:HG52NDSX5:3:1359:23592:29919	60	+
chr1	227594812	227594813	A00252:305:HG52NDSX5:1:1224:8919:11209/1	60	+
chr1	227608598	227608599	A00252:305:HG52NDSX5:1:2306:29713:3192	60	+
chr1	227655862	227655863	A00252:305:HG52NDSX5:1:1126:17074:4633/1	60	+
chr1	227656556	227656557	A00252:305:HG52NDSX5:1:1641:6813:15233/1	60	-
chr1	227661124	227661125	A00252:305:HG52NDSX5:1:1160:31367:19241/1	60	+
chr1	227756133	227756134	A00252:305:HG52NDSX5:1:1402:23746:21449/1	60	-
chr1	228167582	228167583	A00252:305:HG52NDSX5:1:1301:27561:19758/1	60	+
chr1	228194146	228194147	A00252:305:HG52NDSX5:1:1150:7139:34334	60	-
chr1	228221822	228221823	A00252:305:HG52NDSX5:4:2529:29866:12978	60	-
chr1	228232784	228232785	A00252:305:HG52NDSX5:2:1349:25446:32816/1	60	+
chr1	228232784	228232785	A00252:305:HG52NDSX5:1:1301:9028:1251/1	60	-
chr1	228233907	228233908	A00252:305:HG52NDSX5:1:2618:3911:13213/1	60	+
chr1	228234101	228234102	A00252:305:HG52NDSX5:3:1163:20148:13495	60	-
chr1	228235210	228235211	A00252:305:HG52NDSX5:1:1637:12210:3975	60	-
chr1	228235364	228235365	A00252:305:HG52NDSX5:4:2263:14886:16344	60	-
chr1	228237574	228237575	A00252:305:HG52NDSX5:2:2353:4752:37027/1	60	-
chr1	228248636	228248637	A00252:305:HG52NDSX5:1:1161:27136:2581/1	60	-
chr1	228263202	228263203	A00252:305:HG52NDSX5:4:1351:17237:18944	60	+
chr1	228267517	228267518	A00252:305:HG52NDSX5:1:2639:20645:9596	60	+
chr1	228327260	228327261	A00252:305:HG52NDSX5:2:2133:27724:8390/1	60	-
chr1	228327905	228327906	A00252:305:HG52NDSX5:2:1428:6433:25692	60	-
chr1	228332007	228332008	A00252:305:HG52NDSX5:1:2578:14570:3239	60	-
chr1	228404460	228404461	A00252:305:HG52NDSX5:1:1134:25174:2597/1	60	+
chr1	228404462	228404463	A00252:305:HG52NDSX5:3:2510:20410:19961	60	+
chr1	228491583	228491584	A00252:305:HG52NDSX5:1:1105:8919:19351/1	60	+
chr1	228491584	228491585	A00252:305:HG52NDSX5:3:2152:3902:14826/1	60	+
chr1	229282667	229282668	A00252:305:HG52NDSX5:1:1155:4915:31109/1	60	+
chr1	229286296	229286297	A00252:305:HG52NDSX5:1:1244:17128:35571/1	60	+
chr1	229287643	229287644	A00252:305:HG52NDSX5:1:1173:19334:30029/1	60	+
chr1	229293980	229293981	A00252:305:HG52NDSX5:1:1147:8874:23719/1	60	+
chr1	229293981	229293982	A00252:305:HG52NDSX5:1:1230:28103:10207/1	60	+
chr1	229302175	229302176	A00252:305:HG52NDSX5:1:2341:24596:3912/1	60	-
chr1	229304261	229304262	A00252:305:HG52NDSX5:1:1223:8712:17300/1	60	+
chr1	229316611	229316612	A00252:305:HG52NDSX5:1:1107:26205:18004/1	60	+
chr1	229320798	229320799	A00252:305:HG52NDSX5:1:2651:31241:21277	60	-
chr1	229321663	229321664	A00252:305:HG52NDSX5:1:1461:18403:14481/1	60	+
chr1	229452148	229452149	A00252:305:HG52NDSX5:4:2268:22797:36683/1	60	-
chr1	229464782	229464783	A00252:305:HG52NDSX5:1:1144:24297:36965/1	60	+
chr1	229465415	229465416	A00252:305:HG52NDSX5:1:1578:1985:18803/1	60	+
chr1	229466811	229466812	A00252:305:HG52NDSX5:1:1353:28763:32174/1	60	+
chr1	229468059	229468060	A00252:305:HG52NDSX5:1:2329:8214:9893/1	60	-
chr1	229471060	229471061	A00252:305:HG52NDSX5:1:2619:23122:14544	60	-
chr1	229475584	229475585	A00252:305:HG52NDSX5:1:1152:3432:1454/1	60	+
chr1	229475585	229475586	A00252:305:HG52NDSX5:3:2677:5113:31673/1	60	+
chr1	229484638	229484639	A00252:305:HG52NDSX5:2:2650:5086:6386	60	-
chr1	229484981	229484982	A00252:305:HG52NDSX5:1:1160:5168:27790/1	60	-
chr1	229493152	229493153	A00252:305:HG52NDSX5:4:1119:7473:21887/1	60	-
chr1	229518399	229518400	A00252:305:HG52NDSX5:1:2307:29577:27633	60	-
chr1	229518401	229518402	A00252:305:HG52NDSX5:2:2204:19768:26772	60	-
chr1	229541183	229541184	A00252:305:HG52NDSX5:1:1426:27914:14387/1	60	-
chr1	229542921	229542922	A00252:305:HG52NDSX5:1:1244:7545:33129/1	60	-
chr1	229551472	229551473	A00252:305:HG52NDSX5:1:1125:1687:36104/1	60	+
chr1	229554164	229554165	A00252:305:HG52NDSX5:1:2424:25771:12587/1	60	-
chr1	229616926	229616927	A00252:305:HG52NDSX5:2:2662:9010:3975/1	60	-
chr1	229656724	229656725	A00252:305:HG52NDSX5:1:1459:20437:35352	60	-
chr1	229659383	229659384	A00252:305:HG52NDSX5:3:2652:8296:18396/1	60	+
chr1	230070759	230070760	A00252:305:HG52NDSX5:1:1506:5801:7373/1	60	+
chr1	230135236	230135237	A00252:305:HG52NDSX5:2:1518:18511:11663	60	-
chr1	230142139	230142140	A00252:305:HG52NDSX5:1:1234:6741:22028/1	60	+
chr1	230142140	230142141	A00252:305:HG52NDSX5:2:1375:30743:24518	60	+
chr1	230142141	230142142	A00252:305:HG52NDSX5:1:1664:24749:6089/1	60	+
chr1	230209412	230209413	A00252:305:HG52NDSX5:3:2104:30933:19179	60	-
chr1	230250797	230250798	A00252:305:HG52NDSX5:2:1422:2627:7827	60	-
chr1	230268627	230268628	A00252:305:HG52NDSX5:1:1108:21567:2425	60	-
chr1	230929752	230929753	A00252:305:HG52NDSX5:3:2152:11831:29277	60	-
chr1	230929753	230929754	A00252:305:HG52NDSX5:1:1139:12527:32362/1	60	-
chr1	231243419	231243420	A00252:305:HG52NDSX5:2:1152:22679:21887/1	60	-
chr1	231349643	231349644	A00252:305:HG52NDSX5:2:2275:9941:20901/1	60	-
chr1	231401379	231401380	A00252:305:HG52NDSX5:2:1310:27489:17190	60	-
chr1	231663313	231663314	A00252:305:HG52NDSX5:1:1561:7084:20619/1	60	-
chr1	232714398	232714399	A00252:305:HG52NDSX5:1:2224:15962:34334	60	+
chr1	232913919	232913920	A00252:305:HG52NDSX5:1:1169:3604:1532/1	60	+
chr1	233116789	233116790	A00252:305:HG52NDSX5:3:1343:18484:23328/1	60	+
chr1	233194538	233194539	A00252:305:HG52NDSX5:1:2536:20021:11083/1	60	-
chr1	233718824	233718825	A00252:305:HG52NDSX5:1:1103:31946:28823	60	-
chr1	234448479	234448480	A00252:305:HG52NDSX5:1:1655:9598:6715/1	60	-
chr1	234714746	234714747	A00252:305:HG52NDSX5:1:1352:28420:19742	60	-
chr1	235006628	235006629	A00252:305:HG52NDSX5:1:2645:7157:24659	60	-
chr1	235149586	235149587	A00252:305:HG52NDSX5:1:2575:12834:2832/1	60	-
chr1	235210706	235210707	A00252:305:HG52NDSX5:1:1443:23393:9095	60	+
chr1	235231079	235231080	A00252:305:HG52NDSX5:1:1227:11840:31266/1	60	+
chr1	235236549	235236550	A00252:305:HG52NDSX5:1:2429:21540:17284/1	60	-
chr1	235247654	235247655	A00252:305:HG52NDSX5:1:1374:19804:28682	60	-
chr1	235284049	235284050	A00252:305:HG52NDSX5:3:1236:20989:35336/1	60	-
chr1	235468215	235468216	A00252:305:HG52NDSX5:1:2554:7916:36902	60	-
chr1	235477577	235477578	A00252:305:HG52NDSX5:1:1135:8350:17926	60	+
chr1	237708137	237708138	A00252:305:HG52NDSX5:1:2305:27805:10379	60	-
chr1	237777806	237777807	A00252:305:HG52NDSX5:2:2270:14064:28729	60	-
chr1	242383938	242383939	A00252:305:HG52NDSX5:3:2132:8992:4507	60	+
chr1	243565426	243565427	A00252:305:HG52NDSX5:2:1416:28583:7279	60	+
chr1	244687398	244687399	A00252:305:HG52NDSX5:1:1160:3143:31955/1	60	+
chr1	245932903	245932904	A00252:305:HG52NDSX5:2:1569:23674:6574/1	60	-
chr1	245951932	245951933	A00252:305:HG52NDSX5:2:2658:25807:11397/1	60	-
chr1	246865248	246865249	A00252:305:HG52NDSX5:2:2162:9833:3928/1	60	+
chr1	247156483	247156484	A00252:305:HG52NDSX5:1:1318:12183:27508/1	60	+
chr1	247572147	247572148	A00252:305:HG52NDSX5:1:2321:16197:6746	60	+
chr1	247572151	247572152	A00252:305:HG52NDSX5:3:2456:18041:9909	60	+
chr10	1087967	1087968	A00252:305:HG52NDSX5:1:1101:17336:2613/1	60	+
chr10	1087968	1087969	A00252:305:HG52NDSX5:4:2451:31919:19319	60	+
chr10	1087969	1087970	A00252:305:HG52NDSX5:2:2113:10330:18881	60	+
chr10	5171326	5171327	A00252:305:HG52NDSX5:1:1605:30364:27336/1	60	+
chr10	5846439	5846440	A00252:305:HG52NDSX5:1:2629:17662:29951/1	60	+
chr10	8015842	8015843	A00252:305:HG52NDSX5:4:1243:15989:18912	60	+
chr10	8598281	8598282	A00252:305:HG52NDSX5:1:1245:25319:25175/1	60	-
chr10	8598282	8598283	A00252:305:HG52NDSX5:3:1517:19949:23516/1	60	-
chr10	9241985	9241986	A00252:305:HG52NDSX5:1:1313:5801:16642/1	60	-
chr10	10111947	10111948	A00252:305:HG52NDSX5:4:2477:10393:25410	60	+
chr10	11511530	11511531	A00252:305:HG52NDSX5:3:1452:26946:31344	60	-
chr10	11511532	11511533	A00252:305:HG52NDSX5:3:1472:18810:16438/1	60	-
chr10	12179368	12179369	A00252:305:HG52NDSX5:2:1117:26530:16094	60	-
chr10	12209856	12209857	A00252:305:HG52NDSX5:4:2170:17833:6950	60	-
chr10	12379906	12379907	A00252:305:HG52NDSX5:1:1546:6027:12148/1	60	-
chr10	12803457	12803458	A00252:305:HG52NDSX5:1:1322:27543:25144	60	+
chr10	14856296	14856297	A00252:305:HG52NDSX5:3:2635:24406:33583	60	-
chr10	15111773	15111774	A00252:305:HG52NDSX5:1:2458:9245:29559	60	-
chr10	15122635	15122636	A00252:305:HG52NDSX5:4:1236:13322:35462/1	60	+
chr10	15841275	15841276	A00252:305:HG52NDSX5:1:1521:2889:27539/1	60	-
chr10	16134994	16134995	A00252:305:HG52NDSX5:3:1457:25491:19993/1	60	-
chr10	17180678	17180679	A00252:305:HG52NDSX5:1:2172:9046:6699/1	60	-
chr10	17728033	17728034	A00252:305:HG52NDSX5:2:2643:13178:12101	60	+
chr10	21615590	21615591	A00252:305:HG52NDSX5:1:1139:22155:4914	60	+
chr10	21924243	21924244	A00252:305:HG52NDSX5:1:1363:18023:19805/1	60	+
chr10	22043060	22043061	A00252:305:HG52NDSX5:1:2513:21414:19445/1	60	-
chr10	22043063	22043064	A00252:305:HG52NDSX5:3:2221:23411:8312/1	60	-
chr10	22637197	22637198	A00252:305:HG52NDSX5:1:1450:16703:8281/1	60	-
chr10	22687879	22687880	A00252:305:HG52NDSX5:1:1174:25093:14450/1	60	+
chr10	24607233	24607234	A00252:305:HG52NDSX5:1:2559:27208:14011/1	60	-
chr10	24665229	24665230	A00252:305:HG52NDSX5:1:1275:7066:28479/1	60	+
chr10	25036358	25036359	A00252:305:HG52NDSX5:4:1542:1416:31626/1	60	+
chr10	26195682	26195683	A00252:305:HG52NDSX5:1:1234:4869:24361/1	60	-
chr10	26530611	26530612	A00252:305:HG52NDSX5:2:2156:2302:13275	60	+
chr10	27040202	27040203	A00252:305:HG52NDSX5:1:1265:25183:25066/1	60	+
chr10	27048236	27048237	A00252:305:HG52NDSX5:1:1619:5249:27586/1	60	+
chr10	27117811	27117812	A00252:305:HG52NDSX5:1:1143:9046:6136/1	60	+
chr10	28901914	28901915	A00252:305:HG52NDSX5:1:1101:13783:11584/1	60	+
chr10	29462008	29462009	A00252:305:HG52NDSX5:3:2413:24243:18239	60	+
chr10	29563757	29563758	A00252:305:HG52NDSX5:2:2429:25590:22169	60	-
chr10	30700421	30700422	A00252:305:HG52NDSX5:1:1229:6334:25050/1	60	+
chr10	30977976	30977977	A00252:305:HG52NDSX5:1:1235:17164:8015/1	60	+
chr10	31186326	31186327	A00252:305:HG52NDSX5:1:1154:2220:4523/1	60	+
chr10	31186327	31186328	A00252:305:HG52NDSX5:4:2546:29333:25175	60	+
chr10	31828174	31828175	A00252:305:HG52NDSX5:1:1459:19967:22858/1	60	-
chr10	31831608	31831609	A00252:305:HG52NDSX5:3:1127:32786:9455	60	-
chr10	31841538	31841539	A00252:305:HG52NDSX5:1:1130:16396:12101/1	60	+
chr10	31842583	31842584	A00252:305:HG52NDSX5:1:1247:1524:25676	60	+
chr10	31917815	31917816	A00252:305:HG52NDSX5:3:2531:28655:34710/1	60	-
chr10	31948042	31948043	A00252:305:HG52NDSX5:1:1101:12481:4539	60	+
chr10	32738212	32738213	A00252:305:HG52NDSX5:1:1242:2076:6746/1	60	+
chr10	32908235	32908236	A00252:305:HG52NDSX5:1:1559:13557:28635/1	60	+
chr10	33189152	33189153	A00252:305:HG52NDSX5:4:1318:4101:28761/1	60	-
chr10	33189154	33189155	A00252:305:HG52NDSX5:1:1110:26106:17989/1	60	-
chr10	33738814	33738815	A00252:305:HG52NDSX5:1:1569:14678:36871	60	-
chr10	35023525	35023526	A00252:305:HG52NDSX5:1:2557:20754:16078/1	60	+
chr10	35054913	35054914	A00252:305:HG52NDSX5:1:2607:20365:10394/1	60	-
chr10	36332166	36332167	A00252:305:HG52NDSX5:3:1476:8314:1986/1	60	-
chr10	38052144	38052145	A00252:305:HG52NDSX5:3:1231:15329:33301/1	60	+
chr10	38422962	38422963	A00252:305:HG52NDSX5:2:2160:27914:11130/1	60	+
chr10	43616854	43616855	A00252:305:HG52NDSX5:1:1254:2202:16423/1	60	-
chr10	44329852	44329853	A00252:305:HG52NDSX5:1:1235:24108:21825	60	+
chr10	45561476	45561477	A00252:305:HG52NDSX5:2:2155:25753:27962/1	60	+
chr10	45638605	45638606	A00252:305:HG52NDSX5:1:1109:3513:4946/1	60	-
chr10	45649526	45649527	A00252:305:HG52NDSX5:1:1639:1651:21261/1	60	-
chr10	46143873	46143874	A00252:305:HG52NDSX5:1:1546:18566:35712/1	60	-
chr10	46474923	46474924	A00252:305:HG52NDSX5:1:1361:2347:34491	60	+
chr10	51076537	51076538	A00252:305:HG52NDSX5:1:1271:18313:3270/1	60	+
chr10	51718786	51718787	A00252:305:HG52NDSX5:1:1228:5737:21731	60	-
chr10	54124291	54124292	A00252:305:HG52NDSX5:3:1301:15628:18035/1	60	+
chr10	54288056	54288057	A00252:305:HG52NDSX5:3:2122:30590:2331/1	60	-
chr10	55334542	55334543	A00252:305:HG52NDSX5:3:2577:32895:13088	60	+
chr10	56802062	56802063	A00252:305:HG52NDSX5:3:2121:22987:33317	60	+
chr10	57048723	57048724	A00252:305:HG52NDSX5:1:2448:12698:19006	60	-
chr10	57292652	57292653	A00252:305:HG52NDSX5:3:1535:14841:15922	60	-
chr10	58290099	58290100	A00252:305:HG52NDSX5:1:1212:8404:15640/1	60	+
chr10	58368631	58368632	A00252:305:HG52NDSX5:1:1671:29586:25238/1	60	+
chr10	59655077	59655078	A00252:305:HG52NDSX5:1:1465:16080:20353	60	-
chr10	59670925	59670926	A00252:305:HG52NDSX5:1:1111:20681:22905/1	60	+
chr10	61125534	61125535	A00252:305:HG52NDSX5:1:1235:1958:14309/1	60	-
chr10	61205658	61205659	A00252:305:HG52NDSX5:1:1548:2293:2143	60	-
chr10	61288113	61288114	A00252:305:HG52NDSX5:1:1367:3812:31391/1	60	+
chr10	61366290	61366291	A00252:305:HG52NDSX5:1:1142:14922:7983/1	60	+
chr10	61374257	61374258	A00252:305:HG52NDSX5:1:1552:7961:7607/1	60	+
chr10	61422552	61422553	A00252:305:HG52NDSX5:1:1326:29532:25614/1	60	-
chr10	61575877	61575878	A00252:305:HG52NDSX5:1:1102:5484:34726/1	60	+
chr10	61699482	61699483	A00252:305:HG52NDSX5:1:1102:16080:28620	60	-
chr10	61772048	61772049	A00252:305:HG52NDSX5:1:1140:7337:36151/1	60	-
chr10	63415685	63415686	A00252:305:HG52NDSX5:4:1530:17589:9408/1	60	-
chr10	67990871	67990872	A00252:305:HG52NDSX5:1:1461:30355:23938/1	60	+
chr10	68437222	68437223	A00252:305:HG52NDSX5:3:1477:18032:20008/1	60	-
chr10	68484108	68484109	A00252:305:HG52NDSX5:4:2452:8703:13808/1	60	+
chr10	68685244	68685245	A00252:305:HG52NDSX5:2:2202:10845:3709/1	60	-
chr10	68911075	68911076	A00252:305:HG52NDSX5:1:1115:10755:4335/1	60	-
chr10	68975728	68975729	A00252:305:HG52NDSX5:1:2139:23918:35305	60	-
chr10	69579287	69579288	A00252:305:HG52NDSX5:3:2472:28167:20149	60	+
chr10	70828270	70828271	A00252:305:HG52NDSX5:1:1415:28962:3270	60	-
chr10	72172228	72172229	A00252:305:HG52NDSX5:1:1226:18204:2550	60	-
chr10	72294101	72294102	A00252:305:HG52NDSX5:1:2149:29116:19476/1	60	+
chr10	72306078	72306079	A00252:305:HG52NDSX5:1:1176:4815:2816/1	60	+
chr10	72312931	72312932	A00252:305:HG52NDSX5:1:2669:29206:30686	60	+
chr10	72330727	72330728	A00252:305:HG52NDSX5:2:1230:32362:18176	60	-
chr10	72520123	72520124	A00252:305:HG52NDSX5:1:1216:5276:7936/1	60	+
chr10	72544687	72544688	A00252:305:HG52NDSX5:1:2203:5855:18834/1	60	+
chr10	72830219	72830220	A00252:305:HG52NDSX5:1:1238:7111:20791	60	+
chr10	72846401	72846402	A00252:305:HG52NDSX5:1:1239:22146:30201/1	60	+
chr10	72864735	72864736	A00252:305:HG52NDSX5:1:1420:17951:14231/1	60	+
chr10	72865696	72865697	A00252:305:HG52NDSX5:1:1153:21956:5040/1	60	-
chr10	73010897	73010898	A00252:305:HG52NDSX5:1:1116:5240:2487/1	60	+
chr10	73077924	73077925	A00252:305:HG52NDSX5:3:2421:10493:2347/1	60	+
chr10	73082781	73082782	A00252:305:HG52NDSX5:1:2561:28836:23124/1	60	+
chr10	73456492	73456493	A00252:305:HG52NDSX5:1:1107:5113:36464/1	60	+
chr10	73467488	73467489	A00252:305:HG52NDSX5:1:2147:19334:1908/1	60	+
chr10	73468603	73468604	A00252:305:HG52NDSX5:1:2233:22806:33692/1	60	+
chr10	73988900	73988901	A00252:305:HG52NDSX5:1:2456:29686:21465/1	60	+
chr10	74149540	74149541	A00252:305:HG52NDSX5:4:2617:31837:3051	60	+
chr10	74281500	74281501	A00252:305:HG52NDSX5:1:1227:3821:8578/1	60	-
chr10	74292513	74292514	A00252:305:HG52NDSX5:1:1228:19072:21590/1	60	+
chr10	74298221	74298222	A00252:305:HG52NDSX5:1:1538:11903:11459/1	60	-
chr10	74328724	74328725	A00252:305:HG52NDSX5:1:1101:30074:14497/1	60	+
chr10	74328726	74328727	A00252:305:HG52NDSX5:4:1511:18322:29277/1	60	+
chr10	74393020	74393021	A00252:305:HG52NDSX5:1:1426:5303:19382	60	-
chr10	74435438	74435439	A00252:305:HG52NDSX5:3:2157:21287:19977	60	-
chr10	74487749	74487750	A00252:305:HG52NDSX5:3:2451:18548:20462	60	-
chr10	74500762	74500763	A00252:305:HG52NDSX5:1:1117:13349:22013/1	60	+
chr10	74519480	74519481	A00252:305:HG52NDSX5:1:1109:18991:37012/1	60	-
chr10	74596229	74596230	A00252:305:HG52NDSX5:1:1121:23005:22106/1	60	-
chr10	74618275	74618276	A00252:305:HG52NDSX5:3:2540:14172:4961/1	60	-
chr10	77243040	77243041	A00252:305:HG52NDSX5:2:2514:30463:21590/1	60	-
chr10	79671609	79671610	A00252:305:HG52NDSX5:4:2642:20130:18975	60	-
chr10	84403772	84403773	A00252:305:HG52NDSX5:2:2211:14082:3897	60	-
chr10	84472681	84472682	A00252:305:HG52NDSX5:1:1136:20663:15515/1	60	+
chr10	86672321	86672322	A00252:305:HG52NDSX5:1:1325:23411:11005	60	+
chr10	86833599	86833600	A00252:305:HG52NDSX5:1:2140:4255:6856/1	60	+
chr10	87328936	87328937	A00252:305:HG52NDSX5:1:1435:6225:31970/1	60	+
chr10	87768910	87768911	A00252:305:HG52NDSX5:2:1434:6723:5682	60	+
chr10	87971849	87971850	A00252:305:HG52NDSX5:1:1433:20184:21574/1	60	-
chr10	88210990	88210991	A00252:305:HG52NDSX5:2:2242:3658:18505/1	60	+
chr10	88298044	88298045	A00252:305:HG52NDSX5:1:1578:16396:27352	60	-
chr10	88312718	88312719	A00252:305:HG52NDSX5:1:1126:8232:25645/1	60	+
chr10	88346255	88346256	A00252:305:HG52NDSX5:1:1464:26286:2112/1	60	-
chr10	88356562	88356563	A00252:305:HG52NDSX5:3:2135:31439:23531	60	-
chr10	88362608	88362609	A00252:305:HG52NDSX5:2:1549:10221:20165	60	-
chr10	88432050	88432051	A00252:305:HG52NDSX5:4:1436:25382:22185/1	60	+
chr10	88584496	88584497	A00252:305:HG52NDSX5:1:1149:8657:1047/1	60	+
chr10	88648658	88648659	A00252:305:HG52NDSX5:4:1306:5475:13197	60	-
chr10	88775368	88775369	A00252:305:HG52NDSX5:1:1257:9019:15170/1	60	-
chr10	91492934	91492935	A00252:305:HG52NDSX5:1:1124:17761:22733/1	60	+
chr10	91964000	91964001	A00252:305:HG52NDSX5:1:1177:13304:31767/1	60	+
chr10	92008279	92008280	A00252:305:HG52NDSX5:1:1260:29894:30279/1	60	-
chr10	92014863	92014864	A00252:305:HG52NDSX5:1:1116:3911:25645/1	60	+
chr10	92905345	92905346	A00252:305:HG52NDSX5:1:1122:20157:31861/1	60	+
chr10	92949301	92949302	A00252:305:HG52NDSX5:1:2475:8883:7388/1	60	-
chr10	93260894	93260895	A00252:305:HG52NDSX5:4:2344:9136:13150/1	60	+
chr10	94319909	94319910	A00252:305:HG52NDSX5:3:2432:13440:10645	60	+
chr10	94349122	94349123	A00252:305:HG52NDSX5:1:1344:19904:25629/1	60	-
chr10	94573616	94573617	A00252:305:HG52NDSX5:1:2569:5656:28729/1	60	+
chr10	96542662	96542663	A00252:305:HG52NDSX5:1:1132:13376:8844/1	60	+
chr10	96847537	96847538	A00252:305:HG52NDSX5:4:1577:5828:4163/1	60	-
chr10	96958767	96958768	A00252:305:HG52NDSX5:2:1361:26594:3239/1	60	-
chr10	97287416	97287417	A00252:305:HG52NDSX5:1:2148:32262:1188/1	60	-
chr10	98204441	98204442	A00252:305:HG52NDSX5:1:2278:13449:28761/1	60	-
chr10	99689894	99689895	A00252:305:HG52NDSX5:2:2356:20600:27398/1	60	+
chr10	99782714	99782715	A00252:305:HG52NDSX5:1:2571:4670:6637/1	60	+
chr10	100171748	100171749	A00252:305:HG52NDSX5:1:1117:20473:22764/1	60	+
chr10	100232289	100232290	A00252:305:HG52NDSX5:4:2167:23782:1438/1	60	-
chr10	100257452	100257453	A00252:305:HG52NDSX5:3:1242:23050:20087	60	-
chr10	100679358	100679359	A00252:305:HG52NDSX5:4:1313:3938:34053/1	60	+
chr10	101046200	101046201	A00252:305:HG52NDSX5:1:2633:10691:14591	60	+
chr10	101380693	101380694	A00252:305:HG52NDSX5:1:1256:8567:19774/1	60	+
chr10	101459825	101459826	A00252:305:HG52NDSX5:1:1275:29270:8312/1	60	-
chr10	101489218	101489219	A00252:305:HG52NDSX5:2:1221:24948:7999/1	60	-
chr10	101769479	101769480	A00252:305:HG52NDSX5:3:1161:29451:28322/1	60	+
chr10	101958233	101958234	A00252:305:HG52NDSX5:1:1101:25473:21746/1	60	+
chr10	102165889	102165890	A00252:305:HG52NDSX5:2:1351:20311:26021/1	60	-
chr10	102320982	102320983	A00252:305:HG52NDSX5:2:1360:2817:3302/1	60	-
chr10	102583002	102583003	A00252:305:HG52NDSX5:1:1119:3983:12743	60	-
chr10	103098382	103098383	A00252:305:HG52NDSX5:1:1105:12961:27539/1	60	-
chr10	103118565	103118566	A00252:305:HG52NDSX5:4:1519:7708:21073	60	+
chr10	103148288	103148289	A00252:305:HG52NDSX5:1:1507:26756:25097	60	-
chr10	103177053	103177054	A00252:305:HG52NDSX5:1:1169:24632:8860/1	60	+
chr10	104010450	104010451	A00252:305:HG52NDSX5:2:2213:12581:9627	60	+
chr10	105813883	105813884	A00252:305:HG52NDSX5:1:1616:2663:8046/1	60	-
chr10	106753817	106753818	A00252:305:HG52NDSX5:1:1117:16034:14074/1	60	+
chr10	106753819	106753820	A00252:305:HG52NDSX5:2:2106:1805:9909	60	+
chr10	108558571	108558572	A00252:305:HG52NDSX5:1:1104:20672:23923/1	60	+
chr10	110064534	110064535	A00252:305:HG52NDSX5:1:1628:28655:27195/1	60	+
chr10	110288155	110288156	A00252:305:HG52NDSX5:1:2344:23873:7388/1	60	-
chr10	110929244	110929245	A00252:305:HG52NDSX5:1:1568:28185:7310/1	60	+
chr10	112171228	112171229	A00252:305:HG52NDSX5:1:1104:12364:13573/1	60	+
chr10	112526020	112526021	A00252:305:HG52NDSX5:1:1171:12481:24267/1	60	+
chr10	113805577	113805578	A00252:305:HG52NDSX5:4:2127:16161:12195	60	-
chr10	113881659	113881660	A00252:305:HG52NDSX5:2:1471:31358:19382/1	60	+
chr10	114972953	114972954	A00252:305:HG52NDSX5:1:1117:17029:27853/1	60	+
chr10	115300382	115300383	A00252:305:HG52NDSX5:1:2645:8006:29669	60	-
chr10	115918194	115918195	A00252:305:HG52NDSX5:3:1660:1090:12931	60	+
chr10	117342621	117342622	A00252:305:HG52NDSX5:4:2234:29595:18302/1	60	-
chr10	117414415	117414416	A00252:305:HG52NDSX5:1:1103:18114:30138/1	60	+
chr10	118014050	118014051	A00252:305:HG52NDSX5:1:1164:26096:14779/1	60	-
chr10	118039683	118039684	A00252:305:HG52NDSX5:1:1106:7609:7404/1	60	+
chr10	118111240	118111241	A00252:305:HG52NDSX5:3:2259:19461:6261	60	+
chr10	118500471	118500472	A00252:305:HG52NDSX5:4:2545:14687:10927/1	60	-
chr10	119857906	119857907	A00252:305:HG52NDSX5:1:1414:24352:8907/1	60	+
chr10	121864920	121864921	A00252:305:HG52NDSX5:1:1304:10248:18208/1	60	+
chr10	121963967	121963968	A00252:305:HG52NDSX5:1:1227:13874:15405	60	+
chr10	122071652	122071653	A00252:305:HG52NDSX5:1:1143:20356:10034/1	60	-
chr10	123159475	123159476	A00252:305:HG52NDSX5:1:1124:5113:20744/1	60	-
chr10	123167022	123167023	A00252:305:HG52NDSX5:2:2437:25753:26083	60	-
chr10	123946507	123946508	A00252:305:HG52NDSX5:1:2413:22824:13683	60	-
chr10	124053860	124053861	A00252:305:HG52NDSX5:4:2609:25039:9408	60	+
chr10	129740819	129740820	A00252:305:HG52NDSX5:3:1440:28320:21919	60	+
chr10	130700087	130700088	A00252:305:HG52NDSX5:1:1563:18774:4069	60	+
chr10	133403868	133403869	A00252:305:HG52NDSX5:1:1528:14335:24596	60	-
chr10	133512031	133512032	A00252:305:HG52NDSX5:2:1567:12825:3662	60	-
chr11	226327	226328	A00252:305:HG52NDSX5:1:1471:19325:29731/1	60	-
chr11	228718	228719	A00252:305:HG52NDSX5:4:2369:3667:29011/1	60	+
chr11	242840	242841	A00252:305:HG52NDSX5:1:2109:15085:22388/1	60	-
chr11	246409	246410	A00252:305:HG52NDSX5:1:1465:6714:11459	60	-
chr11	247795	247796	A00252:305:HG52NDSX5:1:1257:17029:15922/1	60	+
chr11	248034	248035	A00252:305:HG52NDSX5:1:1172:20130:11303/1	60	-
chr11	336691	336692	A00252:305:HG52NDSX5:1:1459:29803:8985/1	60	-
chr11	336695	336696	A00252:305:HG52NDSX5:1:1115:26259:23109/1	60	-
chr11	337401	337402	A00252:305:HG52NDSX5:1:1105:13386:18286/1	60	+
chr11	339622	339623	A00252:305:HG52NDSX5:2:1678:25970:1501	60	+
chr11	341145	341146	A00252:305:HG52NDSX5:1:2526:7274:6449/1	60	+
chr11	341158	341159	A00252:305:HG52NDSX5:1:1618:8034:36198/1	60	+
chr11	347395	347396	A00252:305:HG52NDSX5:3:1377:24026:27978/1	60	+
chr11	460646	460647	A00252:305:HG52NDSX5:1:2159:18114:11976/1	60	-
chr11	673074	673075	A00252:305:HG52NDSX5:1:2204:23059:11303/1	60	-
chr11	680946	680947	A00252:305:HG52NDSX5:1:1124:10963:30436/1	60	+
chr11	759819	759820	A00252:305:HG52NDSX5:2:1531:9643:32252	60	-
chr11	813278	813279	A00252:305:HG52NDSX5:1:1106:9851:23876/1	60	+
chr11	813280	813281	A00252:305:HG52NDSX5:4:1672:25156:15530	60	+
chr11	928448	928449	A00252:305:HG52NDSX5:1:1274:28230:21605/1	60	-
chr11	2733844	2733845	A00252:305:HG52NDSX5:1:2117:9317:34256	60	-
chr11	3362950	3362951	A00252:305:HG52NDSX5:1:1471:5122:16470/1	60	-
chr11	3363289	3363290	A00252:305:HG52NDSX5:1:1236:17011:36307	60	+
chr11	3366713	3366714	A00252:305:HG52NDSX5:1:1109:12283:1344/1	60	+
chr11	3366714	3366715	A00252:305:HG52NDSX5:1:2522:20039:16219	60	+
chr11	3372065	3372066	A00252:305:HG52NDSX5:2:1148:18557:11992/1	60	-
chr11	3372066	3372067	A00252:305:HG52NDSX5:2:1128:17110:28338/1	60	-
chr11	3967543	3967544	A00252:305:HG52NDSX5:2:2448:27308:26741	60	-
chr11	5786340	5786341	A00252:305:HG52NDSX5:2:2268:26594:12226/1	60	-
chr11	7274474	7274475	A00252:305:HG52NDSX5:3:1154:25446:21073/1	60	+
chr11	7702933	7702934	A00252:305:HG52NDSX5:1:1119:19967:6637/1	60	+
chr11	9586860	9586861	A00252:305:HG52NDSX5:3:2166:20591:24439/1	60	-
chr11	9853037	9853038	A00252:305:HG52NDSX5:2:2623:19949:24893/1	60	-
chr11	10031001	10031002	A00252:305:HG52NDSX5:1:1455:9923:23938/1	60	+
chr11	10127108	10127109	A00252:305:HG52NDSX5:1:2523:22788:34194	60	+
chr11	10386585	10386586	A00252:305:HG52NDSX5:1:1143:17192:35994/1	60	-
chr11	10528902	10528903	A00252:305:HG52NDSX5:1:1352:13250:28322/1	60	+
chr11	10734952	10734953	A00252:305:HG52NDSX5:3:2252:3685:4867/1	60	-
chr11	10798016	10798017	A00252:305:HG52NDSX5:1:1123:14045:13479/1	60	+
chr11	10948229	10948230	A00252:305:HG52NDSX5:1:2603:27941:24455	60	-
chr11	10969144	10969145	A00252:305:HG52NDSX5:4:1320:9444:24361/1	60	-
chr11	11903035	11903036	A00252:305:HG52NDSX5:1:2149:23891:16219/1	60	-
chr11	11913496	11913497	A00252:305:HG52NDSX5:1:1101:15474:28228/1	60	+
chr11	11913497	11913498	A00252:305:HG52NDSX5:3:1161:21929:22247/1	60	+
chr11	11923787	11923788	A00252:305:HG52NDSX5:3:1575:15438:23343/1	60	+
chr11	12042697	12042698	A00252:305:HG52NDSX5:4:2553:14208:20588	60	-
chr11	12042699	12042700	A00252:305:HG52NDSX5:1:2144:7952:8625	60	-
chr11	12443211	12443212	A00252:305:HG52NDSX5:1:2531:21305:6668/1	60	+
chr11	12865005	12865006	A00252:305:HG52NDSX5:1:1119:27199:33191/1	60	+
chr11	13936613	13936614	A00252:305:HG52NDSX5:1:2601:32027:3035/1	60	+
chr11	14200736	14200737	A00252:305:HG52NDSX5:3:2521:19416:17268/1	60	+
chr11	14438619	14438620	A00252:305:HG52NDSX5:1:2106:12057:26725	60	+
chr11	14487060	14487061	A00252:305:HG52NDSX5:1:1123:17020:5384	60	-
chr11	14619687	14619688	A00252:305:HG52NDSX5:1:2528:9146:27477/1	60	-
chr11	14772698	14772699	A00252:305:HG52NDSX5:1:2624:26241:10207	60	+
chr11	14834316	14834317	A00252:305:HG52NDSX5:1:2177:31222:10160	60	-
chr11	14871389	14871390	A00252:305:HG52NDSX5:1:1207:26133:31281/1	60	+
chr11	16312631	16312632	A00252:305:HG52NDSX5:1:2128:25409:9455	60	-
chr11	16344959	16344960	A00252:305:HG52NDSX5:1:1114:15176:35289	60	+
chr11	16346420	16346421	A00252:305:HG52NDSX5:1:1120:27145:5979/1	60	+
chr11	17122734	17122735	A00252:305:HG52NDSX5:1:1110:10095:28494/1	60	+
chr11	17149693	17149694	A00252:305:HG52NDSX5:1:2450:23692:9298	60	-
chr11	17150540	17150541	A00252:305:HG52NDSX5:1:2564:23728:25739	60	-
chr11	17272913	17272914	A00252:305:HG52NDSX5:1:1108:1895:22091	60	+
chr11	17727795	17727796	A00252:305:HG52NDSX5:1:2155:29116:32847/1	60	+
chr11	18354109	18354110	A00252:305:HG52NDSX5:2:2650:11767:22435	60	-
chr11	18354110	18354111	A00252:305:HG52NDSX5:1:1415:11315:34272	60	-
chr11	18361834	18361835	A00252:305:HG52NDSX5:3:1472:19153:25457/1	60	-
chr11	19075054	19075055	A00252:305:HG52NDSX5:2:1659:4128:26835/1	60	-
chr11	19695689	19695690	A00252:305:HG52NDSX5:4:2657:24261:17143	60	+
chr11	20429227	20429228	A00252:305:HG52NDSX5:1:1375:19072:1454/1	60	-
chr11	20508763	20508764	A00252:305:HG52NDSX5:1:1620:28049:31031/1	60	-
chr11	23570465	23570466	A00252:305:HG52NDSX5:1:1103:26946:1720/1	60	-
chr11	23604432	23604433	A00252:305:HG52NDSX5:1:2212:9842:34632/1	60	+
chr11	26627925	26627926	A00252:305:HG52NDSX5:1:1148:16269:14544/1	60	+
chr11	27416996	27416997	A00252:305:HG52NDSX5:2:2434:12509:22028	60	-
chr11	32174226	32174227	A00252:305:HG52NDSX5:4:2160:17155:5306/1	60	+
chr11	32931015	32931016	A00252:305:HG52NDSX5:1:2674:17680:19930/1	60	+
chr11	32948666	32948667	A00252:305:HG52NDSX5:1:2357:9932:4131/1	60	+
chr11	33101106	33101107	A00252:305:HG52NDSX5:1:1615:21233:18035/1	60	+
chr11	33121035	33121036	A00252:305:HG52NDSX5:1:1246:4291:22952/1	60	+
chr11	33121083	33121084	A00252:305:HG52NDSX5:2:2204:31430:20509/1	60	+
chr11	33121084	33121085	A00252:305:HG52NDSX5:4:1119:19045:24706	60	+
chr11	33317869	33317870	A00252:305:HG52NDSX5:4:2473:27796:31563	60	-
chr11	34453519	34453520	A00252:305:HG52NDSX5:3:2175:5575:28808	60	-
chr11	34998458	34998459	A00252:305:HG52NDSX5:1:1464:29369:33943	60	-
chr11	36056200	36056201	A00252:305:HG52NDSX5:2:2147:10908:27023/1	60	-
chr11	36602135	36602136	A00252:305:HG52NDSX5:1:2440:22968:30874/1	60	+
chr11	36622327	36622328	A00252:305:HG52NDSX5:2:2376:26241:13557	60	-
chr11	37194594	37194595	A00252:305:HG52NDSX5:1:1106:7365:12179/1	60	+
chr11	37553347	37553348	A00252:305:HG52NDSX5:3:2603:11831:28025/1	60	+
chr11	38346626	38346627	A00252:305:HG52NDSX5:2:2117:12500:1814	60	+
chr11	38553425	38553426	A00252:305:HG52NDSX5:1:2321:7129:4257/1	60	+
chr11	38792812	38792813	A00252:305:HG52NDSX5:1:1515:15808:2221	60	-
chr11	40708457	40708458	A00252:305:HG52NDSX5:3:1426:11306:16125/1	60	+
chr11	40990378	40990379	A00252:305:HG52NDSX5:1:1326:29794:34178/1	60	-
chr11	43826281	43826282	A00252:305:HG52NDSX5:3:1319:31250:14559/1	60	+
chr11	46076637	46076638	A00252:305:HG52NDSX5:1:1110:24994:16313/1	60	+
chr11	46083186	46083187	A00252:305:HG52NDSX5:4:1677:15320:20948	60	+
chr11	46100398	46100399	A00252:305:HG52NDSX5:1:1164:2329:36620/1	60	+
chr11	46439821	46439822	A00252:305:HG52NDSX5:1:1304:7148:13651/1	60	+
chr11	46668367	46668368	A00252:305:HG52NDSX5:1:1238:14163:14340/1	60	-
chr11	46776074	46776075	A00252:305:HG52NDSX5:1:2448:17833:5916/1	60	+
chr11	46804483	46804484	A00252:305:HG52NDSX5:1:2251:29414:2613/1	60	-
chr11	46827377	46827378	A00252:305:HG52NDSX5:3:1205:18349:30389	60	-
chr11	47023227	47023228	A00252:305:HG52NDSX5:1:1408:5565:17675/1	60	+
chr11	47544835	47544836	A00252:305:HG52NDSX5:1:2622:9191:3317/1	60	+
chr11	47755013	47755014	A00252:305:HG52NDSX5:1:1168:5999:22310	60	+
chr11	50268549	50268550	A00252:305:HG52NDSX5:4:2437:6596:28072/1	60	-
chr11	55130152	55130153	A00252:305:HG52NDSX5:4:2111:22037:24439/1	60	-
chr11	57573176	57573177	A00252:305:HG52NDSX5:4:1537:28637:7560/1	60	-
chr11	58585572	58585573	A00252:305:HG52NDSX5:2:1352:23782:11835	60	+
chr11	58711950	58711951	A00252:305:HG52NDSX5:3:2550:32615:19617	60	-
chr11	58761230	58761231	A00252:305:HG52NDSX5:1:2225:12328:22247/1	60	+
chr11	58893507	58893508	A00252:305:HG52NDSX5:1:1418:10637:33223/1	60	+
chr11	59906585	59906586	A00252:305:HG52NDSX5:4:2146:8847:14497	60	-
chr11	59906586	59906587	A00252:305:HG52NDSX5:2:1138:20283:14951/1	60	-
chr11	60015310	60015311	A00252:305:HG52NDSX5:3:1562:4725:18818	60	-
chr11	61405557	61405558	A00252:305:HG52NDSX5:1:1221:18973:10175	60	-
chr11	62359046	62359047	A00252:305:HG52NDSX5:1:1468:19235:30076/1	60	-
chr11	62360604	62360605	A00252:305:HG52NDSX5:4:1469:19452:13166/1	60	-
chr11	62362813	62362814	A00252:305:HG52NDSX5:4:2321:27661:22905/1	60	+
chr11	62563657	62563658	A00252:305:HG52NDSX5:1:1332:18945:12853/1	60	+
chr11	62625528	62625529	A00252:305:HG52NDSX5:2:1220:24966:24721/1	60	-
chr11	62635108	62635109	A00252:305:HG52NDSX5:1:1130:13331:2190/1	60	+
chr11	62635856	62635857	A00252:305:HG52NDSX5:1:2119:17797:12023/1	60	+
chr11	62637939	62637940	A00252:305:HG52NDSX5:4:2270:17951:22780	60	-
chr11	62643592	62643593	A00252:305:HG52NDSX5:3:2109:10890:14152	60	-
chr11	62643593	62643594	A00252:305:HG52NDSX5:1:1104:19804:18380	60	-
chr11	62701878	62701879	A00252:305:HG52NDSX5:1:1210:7934:16799/1	60	+
chr11	62701879	62701880	A00252:305:HG52NDSX5:3:2151:7048:30076	60	+
chr11	62736788	62736789	A00252:305:HG52NDSX5:1:1340:19081:21136/1	60	+
chr11	62737519	62737520	A00252:305:HG52NDSX5:1:1130:5855:14544/1	60	+
chr11	62751616	62751617	A00252:305:HG52NDSX5:1:1249:17824:28917	60	+
chr11	62765187	62765188	A00252:305:HG52NDSX5:1:1101:14434:34914/1	60	+
chr11	62816363	62816364	A00252:305:HG52NDSX5:1:1126:24994:23453/1	60	+
chr11	62816364	62816365	A00252:305:HG52NDSX5:3:2250:1597:12273/1	60	+
chr11	62823175	62823176	A00252:305:HG52NDSX5:1:2135:14642:26694	60	-
chr11	62866771	62866772	A00252:305:HG52NDSX5:1:1646:8757:31845/1	60	+
chr11	62904877	62904878	A00252:305:HG52NDSX5:2:1110:6750:15123	60	+
chr11	63567599	63567600	A00252:305:HG52NDSX5:1:1167:16532:24424/1	60	+
chr11	63607406	63607407	A00252:305:HG52NDSX5:1:1141:8603:31735/1	60	+
chr11	63645823	63645824	A00252:305:HG52NDSX5:1:1635:9986:23985/1	60	+
chr11	63650747	63650748	A00252:305:HG52NDSX5:1:1327:11234:33786/1	60	+
chr11	63659575	63659576	A00252:305:HG52NDSX5:1:1209:24551:3239	60	-
chr11	63709516	63709517	A00252:305:HG52NDSX5:1:1310:18828:1344	60	-
chr11	63721564	63721565	A00252:305:HG52NDSX5:2:2433:14814:1971/1	60	+
chr11	63721580	63721581	A00252:305:HG52NDSX5:2:1340:18964:19085/1	60	+
chr11	63743415	63743416	A00252:305:HG52NDSX5:1:1578:24731:13510/1	60	+
chr11	63752478	63752479	A00252:305:HG52NDSX5:1:1350:4996:34820	60	+
chr11	63842043	63842044	A00252:305:HG52NDSX5:1:1130:7229:24345/1	60	+
chr11	63854110	63854111	A00252:305:HG52NDSX5:1:1114:21929:29293/1	60	+
chr11	63854111	63854112	A00252:305:HG52NDSX5:1:2477:29369:7858/1	60	+
chr11	63856596	63856597	A00252:305:HG52NDSX5:1:1117:16559:35556/1	60	+
chr11	64162577	64162578	A00252:305:HG52NDSX5:4:1138:4571:33708	60	-
chr11	64181748	64181749	A00252:305:HG52NDSX5:2:1250:4625:5713	60	+
chr11	64188578	64188579	A00252:305:HG52NDSX5:1:1174:20564:36479	60	+
chr11	64217611	64217612	A00252:305:HG52NDSX5:1:1306:2989:28588	60	-
chr11	64731129	64731130	A00252:305:HG52NDSX5:2:2256:7808:8061/1	60	-
chr11	64737057	64737058	A00252:305:HG52NDSX5:4:2108:27796:17065	60	+
chr11	64771565	64771566	A00252:305:HG52NDSX5:1:1140:16052:30859/1	60	-
chr11	64774306	64774307	A00252:305:HG52NDSX5:1:1207:24596:7764/1	60	+
chr11	64868106	64868107	A00252:305:HG52NDSX5:1:1164:14208:21840/1	60	-
chr11	65034447	65034448	A00252:305:HG52NDSX5:1:1106:20781:1971/1	60	+
chr11	65102259	65102260	A00252:305:HG52NDSX5:1:1112:24035:12931/1	60	+
chr11	65102796	65102797	A00252:305:HG52NDSX5:1:1205:11641:22936/1	60	+
chr11	65194163	65194164	A00252:305:HG52NDSX5:1:1264:16278:24893	60	-
chr11	65195627	65195628	A00252:305:HG52NDSX5:2:2510:5502:10175	60	-
chr11	65195997	65195998	A00252:305:HG52NDSX5:2:1265:15944:20901/1	60	-
chr11	65196394	65196395	A00252:305:HG52NDSX5:3:1309:8223:26788/1	60	-
chr11	65196804	65196805	A00252:305:HG52NDSX5:1:1650:23122:1548/1	60	-
chr11	65198414	65198415	A00252:305:HG52NDSX5:1:1368:19099:28369/1	60	+
chr11	65199931	65199932	A00252:305:HG52NDSX5:2:1168:16803:8578	60	-
chr11	65267107	65267108	A00252:305:HG52NDSX5:3:2151:4508:31375/1	60	-
chr11	65267108	65267109	A00252:305:HG52NDSX5:4:1513:5511:7748/1	60	-
chr11	65268545	65268546	A00252:305:HG52NDSX5:1:1140:21540:30185/1	60	+
chr11	65289415	65289416	A00252:305:HG52NDSX5:1:2525:6641:12900/1	60	+
chr11	65341920	65341921	A00252:305:HG52NDSX5:4:2476:9317:33630	60	-
chr11	65343256	65343257	A00252:305:HG52NDSX5:1:2150:32027:18537	60	-
chr11	65343257	65343258	A00252:305:HG52NDSX5:4:2657:5077:27445	60	-
chr11	65343258	65343259	A00252:305:HG52NDSX5:1:1613:5439:34303/1	60	-
chr11	65406225	65406226	A00252:305:HG52NDSX5:1:2350:23475:12273	60	+
chr11	65430079	65430080	A00252:305:HG52NDSX5:1:2662:9353:9392	60	-
chr11	65431647	65431648	A00252:305:HG52NDSX5:1:1424:19813:34460/1	60	-
chr11	65434661	65434662	A00252:305:HG52NDSX5:2:2211:16586:36260	60	-
chr11	65442101	65442102	A00252:305:HG52NDSX5:2:1535:24089:15969/1	60	-
chr11	65502224	65502225	A00252:305:HG52NDSX5:1:1137:4942:3724/1	60	+
chr11	65533770	65533771	A00252:305:HG52NDSX5:4:2613:4797:3818/1	60	-
chr11	65543599	65543600	A00252:305:HG52NDSX5:1:1320:5656:35587	60	-
chr11	65657470	65657471	A00252:305:HG52NDSX5:1:1110:10312:15687/1	60	-
chr11	65854390	65854391	A00252:305:HG52NDSX5:1:1666:16423:30780/1	60	-
chr11	65864088	65864089	A00252:305:HG52NDSX5:1:1108:29930:33285/1	60	+
chr11	65864090	65864091	A00252:305:HG52NDSX5:4:2101:1262:8343	60	+
chr11	65864907	65864908	A00252:305:HG52NDSX5:1:1242:19009:35070	60	-
chr11	66060781	66060782	A00252:305:HG52NDSX5:4:1566:13964:32722	60	-
chr11	66064786	66064787	A00252:305:HG52NDSX5:2:1365:26377:11068	60	-
chr11	66068747	66068748	A00252:305:HG52NDSX5:1:1135:21278:19429	60	-
chr11	66068749	66068750	A00252:305:HG52NDSX5:4:2524:26449:4836	60	-
chr11	66120353	66120354	A00252:305:HG52NDSX5:1:1649:12698:32189/1	60	-
chr11	66147259	66147260	A00252:305:HG52NDSX5:3:2635:24578:35571	60	+
chr11	66169667	66169668	A00252:305:HG52NDSX5:1:1106:18412:22451/1	60	+
chr11	66169669	66169670	A00252:305:HG52NDSX5:1:2656:31295:30859	60	+
chr11	66191332	66191333	A00252:305:HG52NDSX5:2:1610:31114:28573	60	-
chr11	66612525	66612526	A00252:305:HG52NDSX5:3:1536:24786:3771	60	-
chr11	66620900	66620901	A00252:305:HG52NDSX5:3:2601:8477:29606	60	-
chr11	66620901	66620902	A00252:305:HG52NDSX5:1:1514:8784:33802	60	-
chr11	66626334	66626335	A00252:305:HG52NDSX5:1:1658:15465:9455/1	60	-
chr11	66630006	66630007	A00252:305:HG52NDSX5:2:1543:10050:18176/1	60	-
chr11	66642556	66642557	A00252:305:HG52NDSX5:2:1576:9100:19163/1	60	-
chr11	66786421	66786422	A00252:305:HG52NDSX5:1:1240:14597:21136/1	60	+
chr11	66796432	66796433	A00252:305:HG52NDSX5:1:1101:19370:27336/1	60	+
chr11	66802694	66802695	A00252:305:HG52NDSX5:1:1212:13331:11459/1	60	+
chr11	66802696	66802697	A00252:305:HG52NDSX5:4:1420:25590:25864	60	+
chr11	66994097	66994098	A00252:305:HG52NDSX5:4:2104:11550:27696/1	60	-
chr11	67126761	67126762	A00252:305:HG52NDSX5:1:1142:2230:22388/1	60	+
chr11	67132077	67132078	A00252:305:HG52NDSX5:2:1329:28664:31281	60	-
chr11	67135376	67135377	A00252:305:HG52NDSX5:1:1176:14597:32158/1	60	+
chr11	67135377	67135378	A00252:305:HG52NDSX5:3:2201:20528:11303	60	+
chr11	67148168	67148169	A00252:305:HG52NDSX5:1:1210:7301:23844	60	-
chr11	67149319	67149320	A00252:305:HG52NDSX5:3:1244:31485:7607	60	-
chr11	67173996	67173997	A00252:305:HG52NDSX5:2:2168:11297:31548	60	-
chr11	67173998	67173999	A00252:305:HG52NDSX5:3:1114:30020:29841	60	-
chr11	67176212	67176213	A00252:305:HG52NDSX5:1:2407:18114:26819/1	60	+
chr11	67182211	67182212	A00252:305:HG52NDSX5:1:1158:16523:26349/1	60	+
chr11	67193884	67193885	A00252:305:HG52NDSX5:1:1261:4815:34726/1	60	+
chr11	67193885	67193886	A00252:305:HG52NDSX5:2:2666:1325:6386	60	+
chr11	67195877	67195878	A00252:305:HG52NDSX5:1:1637:27588:14450/1	60	+
chr11	67207255	67207256	A00252:305:HG52NDSX5:2:1258:11695:23437/1	60	+
chr11	67215992	67215993	A00252:305:HG52NDSX5:1:2229:28619:22028/1	60	-
chr11	67219376	67219377	A00252:305:HG52NDSX5:2:2413:27091:4820/1	60	+
chr11	67220169	67220170	A00252:305:HG52NDSX5:1:1427:26657:28745/1	60	-
chr11	67221488	67221489	A00252:305:HG52NDSX5:1:1433:6677:13463/1	60	+
chr11	67296232	67296233	A00252:305:HG52NDSX5:2:1159:10565:23171/1	60	+
chr11	67404862	67404863	A00252:305:HG52NDSX5:3:2573:31548:3521/1	60	-
chr11	67427970	67427971	A00252:305:HG52NDSX5:1:2429:27001:8609	60	-
chr11	67427972	67427973	A00252:305:HG52NDSX5:1:2443:21866:17253	60	-
chr11	67570278	67570279	A00252:305:HG52NDSX5:2:2127:5367:22247	60	-
chr11	68058611	68058612	A00252:305:HG52NDSX5:1:1263:4444:5556/1	60	+
chr11	68087874	68087875	A00252:305:HG52NDSX5:2:1526:31765:6903	60	-
chr11	68087876	68087877	A00252:305:HG52NDSX5:1:1473:28293:12007/1	60	-
chr11	68091247	68091248	A00252:305:HG52NDSX5:1:1435:17409:3364/1	60	-
chr11	68092129	68092130	A00252:305:HG52NDSX5:1:1155:7274:13275/1	60	+
chr11	68179595	68179596	A00252:305:HG52NDSX5:2:1546:16839:16689/1	60	-
chr11	68181832	68181833	A00252:305:HG52NDSX5:1:1375:7817:1219/1	60	+
chr11	68189511	68189512	A00252:305:HG52NDSX5:1:1241:11541:1877/1	60	+
chr11	68434567	68434568	A00252:305:HG52NDSX5:1:1418:9543:2080	60	+
chr11	68507581	68507582	A00252:305:HG52NDSX5:1:1328:1479:25629/1	60	+
chr11	68507582	68507583	A00252:305:HG52NDSX5:3:2109:8594:11083	60	+
chr11	68568194	68568195	A00252:305:HG52NDSX5:1:1337:10167:16344/1	60	+
chr11	68569344	68569345	A00252:305:HG52NDSX5:1:1112:22959:18928/1	60	+
chr11	68578150	68578151	A00252:305:HG52NDSX5:1:2445:11993:13025/1	60	-
chr11	68589389	68589390	A00252:305:HG52NDSX5:1:1258:6036:16673/1	60	-
chr11	69735231	69735232	A00252:305:HG52NDSX5:3:1338:24180:23390	60	+
chr11	70279000	70279001	A00252:305:HG52NDSX5:1:1168:17363:20917/1	60	-
chr11	70330405	70330406	A00252:305:HG52NDSX5:1:1614:20175:15890/1	60	-
chr11	70660119	70660120	A00252:305:HG52NDSX5:1:1236:13883:2832/1	60	+
chr11	70660120	70660121	A00252:305:HG52NDSX5:1:1237:22019:23312/1	60	+
chr11	70953974	70953975	A00252:305:HG52NDSX5:1:1650:2239:4742	60	-
chr11	71955447	71955448	A00252:305:HG52NDSX5:1:1465:13015:26788	60	-
chr11	71981052	71981053	A00252:305:HG52NDSX5:1:2414:17354:4304	60	-
chr11	72340565	72340566	A00252:305:HG52NDSX5:1:2626:15212:13902/1	60	-
chr11	72456360	72456361	A00252:305:HG52NDSX5:3:2129:27299:25817/1	60	-
chr11	72864038	72864039	A00252:305:HG52NDSX5:1:1163:13530:28745	60	+
chr11	72894203	72894204	A00252:305:HG52NDSX5:1:1117:6650:11537/1	60	+
chr11	72894204	72894205	A00252:305:HG52NDSX5:4:2554:4887:29716/1	60	+
chr11	72904655	72904656	A00252:305:HG52NDSX5:1:1633:10827:10285/1	60	-
chr11	72923678	72923679	A00252:305:HG52NDSX5:1:1138:17553:20400/1	60	-
chr11	72980519	72980520	A00252:305:HG52NDSX5:1:1151:7437:5666/1	60	-
chr11	72982352	72982353	A00252:305:HG52NDSX5:1:1259:20166:11303/1	60	+
chr11	73017714	73017715	A00252:305:HG52NDSX5:1:1146:14615:11553/1	60	+
chr11	73139072	73139073	A00252:305:HG52NDSX5:3:2422:4083:13228	60	-
chr11	73486857	73486858	A00252:305:HG52NDSX5:1:2465:6858:15499	60	+
chr11	73712151	73712152	A00252:305:HG52NDSX5:1:1162:8675:3427/1	60	-
chr11	73724900	73724901	A00252:305:HG52NDSX5:1:1148:10086:36213	60	-
chr11	73727681	73727682	A00252:305:HG52NDSX5:1:2432:18575:19413/1	60	-
chr11	73995563	73995564	A00252:305:HG52NDSX5:1:1215:16188:13275/1	60	-
chr11	74124568	74124569	A00252:305:HG52NDSX5:1:2177:25563:17832	60	-
chr11	74124924	74124925	A00252:305:HG52NDSX5:1:1415:5945:28322/1	60	+
chr11	74227707	74227708	A00252:305:HG52NDSX5:1:2273:30282:9752/1	60	+
chr11	74368252	74368253	A00252:305:HG52NDSX5:2:1408:9263:25770/1	60	+
chr11	74608095	74608096	A00252:305:HG52NDSX5:4:2518:2374:30091	60	+
chr11	74648633	74648634	A00252:305:HG52NDSX5:1:1106:12581:14732/1	60	+
chr11	74831558	74831559	A00252:305:HG52NDSX5:1:1408:9805:28651/1	60	+
chr11	74831559	74831560	A00252:305:HG52NDSX5:2:1103:18349:20713/1	60	+
chr11	74965241	74965242	A00252:305:HG52NDSX5:1:1343:11541:24267/1	60	+
chr11	75922540	75922541	A00252:305:HG52NDSX5:1:1223:7473:36354/1	60	+
chr11	75937771	75937772	A00252:305:HG52NDSX5:1:1118:14859:35556/1	60	+
chr11	75999949	75999950	A00252:305:HG52NDSX5:4:1354:7184:30499	60	-
chr11	76012034	76012035	A00252:305:HG52NDSX5:2:2109:25355:11115	60	-
chr11	76082340	76082341	A00252:305:HG52NDSX5:3:2265:14470:17347/1	60	-
chr11	76366873	76366874	A00252:305:HG52NDSX5:1:1230:21775:8234/1	60	-
chr11	77445354	77445355	A00252:305:HG52NDSX5:3:2463:15628:28087/1	60	+
chr11	77457755	77457756	A00252:305:HG52NDSX5:1:1216:2483:4507/1	60	-
chr11	78098869	78098870	A00252:305:HG52NDSX5:2:1443:21775:12962	60	+
chr11	82185622	82185623	A00252:305:HG52NDSX5:1:1136:12617:31140/1	60	+
chr11	82185624	82185625	A00252:305:HG52NDSX5:1:1476:27552:18834	60	+
chr11	87129892	87129893	A00252:305:HG52NDSX5:1:1321:11903:24424/1	60	+
chr11	87225863	87225864	A00252:305:HG52NDSX5:1:1126:4589:26381/1	60	+
chr11	88321349	88321350	A00252:305:HG52NDSX5:1:1551:11288:24737	60	-
chr11	90254370	90254371	A00252:305:HG52NDSX5:1:2516:15637:5588/1	60	+
chr11	90314232	90314233	A00252:305:HG52NDSX5:1:2208:27471:30091/1	60	-
chr11	90443715	90443716	A00252:305:HG52NDSX5:1:1116:30499:18427/1	60	+
chr11	90482420	90482421	A00252:305:HG52NDSX5:1:1111:29749:16438/1	60	+
chr11	90511829	90511830	A00252:305:HG52NDSX5:1:1225:2013:20823/1	60	+
chr11	93698218	93698219	A00252:305:HG52NDSX5:1:2567:3459:33004	60	-
chr11	93724509	93724510	A00252:305:HG52NDSX5:1:2141:16984:36417	60	+
chr11	93751474	93751475	A00252:305:HG52NDSX5:2:2468:9543:12947/1	60	+
chr11	93794644	93794645	A00252:305:HG52NDSX5:1:1274:5837:6965/1	60	-
chr11	95773202	95773203	A00252:305:HG52NDSX5:1:1440:21124:3192/1	60	-
chr11	102684456	102684457	A00252:305:HG52NDSX5:1:1343:9805:18944/1	60	-
chr11	103177905	103177906	A00252:305:HG52NDSX5:1:1148:2374:11428/1	60	+
chr11	103455299	103455300	A00252:305:HG52NDSX5:1:1155:17409:13322/1	60	-
chr11	106388445	106388446	A00252:305:HG52NDSX5:1:2104:19099:6574/1	60	-
chr11	107268450	107268451	A00252:305:HG52NDSX5:1:2458:2654:23594	60	+
chr11	107287125	107287126	A00252:305:HG52NDSX5:1:1108:8024:29888/1	60	+
chr11	108050415	108050416	A00252:305:HG52NDSX5:1:2424:27697:11318	60	-
chr11	108062878	108062879	A00252:305:HG52NDSX5:2:1103:17427:6183	60	+
chr11	109953929	109953930	A00252:305:HG52NDSX5:1:2226:11803:29543/1	60	+
chr11	110475699	110475700	A00252:305:HG52NDSX5:3:2541:21730:10661/1	60	+
chr11	111895491	111895492	A00252:305:HG52NDSX5:1:2248:22073:8719/1	60	-
chr11	113845951	113845952	A00252:305:HG52NDSX5:1:1114:28103:6918/1	60	+
chr11	116740328	116740329	A00252:305:HG52NDSX5:4:1323:14163:17628/1	60	-
chr11	116914061	116914062	A00252:305:HG52NDSX5:1:1151:8024:30796/1	60	+
chr11	117033129	117033130	A00252:305:HG52NDSX5:1:1164:6397:20838/1	60	+
chr11	117040850	117040851	A00252:305:HG52NDSX5:1:1651:12418:34303/1	60	+
chr11	117217209	117217210	A00252:305:HG52NDSX5:1:1158:25473:15702/1	60	+
chr11	117608926	117608927	A00252:305:HG52NDSX5:4:2366:7545:3223/1	60	+
chr11	118455046	118455047	A00252:305:HG52NDSX5:3:1251:18249:15280/1	60	-
chr11	118484265	118484266	A00252:305:HG52NDSX5:2:2313:10972:11600/1	60	-
chr11	119015206	119015207	A00252:305:HG52NDSX5:3:2618:5303:30467	60	-
chr11	119237082	119237083	A00252:305:HG52NDSX5:1:1256:18168:27289/1	60	-
chr11	119243618	119243619	A00252:305:HG52NDSX5:1:1421:15167:7373/1	60	-
chr11	119273693	119273694	A00252:305:HG52NDSX5:1:1215:9028:15499/1	60	+
chr11	120544556	120544557	A00252:305:HG52NDSX5:4:2312:30002:2284/1	60	+
chr11	121785300	121785301	A00252:305:HG52NDSX5:4:1128:32425:29590	60	+
chr11	123331586	123331587	A00252:305:HG52NDSX5:1:1203:12020:36213/1	60	+
chr11	125455389	125455390	A00252:305:HG52NDSX5:1:2112:10068:34428/1	60	-
chr11	125598013	125598014	A00252:305:HG52NDSX5:1:1119:11297:17331/1	60	-
chr11	125629720	125629721	A00252:305:HG52NDSX5:4:2633:20898:23938	60	-
chr11	125639701	125639702	A00252:305:HG52NDSX5:1:1302:1633:6136/1	60	+
chr11	125646662	125646663	A00252:305:HG52NDSX5:1:1112:15456:2456/1	60	-
chr11	125671858	125671859	A00252:305:HG52NDSX5:4:2207:1298:5306	60	+
chr11	126175920	126175921	A00252:305:HG52NDSX5:1:2434:12572:7138	60	+
chr11	126379608	126379609	A00252:305:HG52NDSX5:1:1107:9977:18208/1	60	+
chr11	126498927	126498928	A00252:305:HG52NDSX5:3:2238:30481:3928	60	-
chr11	128257964	128257965	A00252:305:HG52NDSX5:1:1570:30852:17159	60	-
chr11	128275158	128275159	A00252:305:HG52NDSX5:2:1530:3341:25755/1	60	-
chr11	128279640	128279641	A00252:305:HG52NDSX5:2:1128:32434:16203	60	-
chr11	128297549	128297550	A00252:305:HG52NDSX5:1:1451:4508:19100/1	60	+
chr11	128299403	128299404	A00252:305:HG52NDSX5:1:1173:3866:18646	60	-
chr11	128331279	128331280	A00252:305:HG52NDSX5:3:2521:16378:31422	60	+
chr11	128439897	128439898	A00252:305:HG52NDSX5:2:2172:8558:10269/1	60	-
chr11	128751917	128751918	A00252:305:HG52NDSX5:1:1369:27941:33035	60	+
chr11	130247219	130247220	A00252:305:HG52NDSX5:1:1374:29451:30859	60	-
chr11	131820173	131820174	A00252:305:HG52NDSX5:4:1627:3369:8891/1	60	-
chr11	131820177	131820178	A00252:305:HG52NDSX5:3:1535:12219:20619/1	60	-
chr12	287951	287952	A00252:305:HG52NDSX5:1:1214:15013:13182	60	-
chr12	311525	311526	A00252:305:HG52NDSX5:1:1229:16541:8375/1	60	-
chr12	334896	334897	A00252:305:HG52NDSX5:4:2340:6768:30592/1	60	-
chr12	367053	367054	A00252:305:HG52NDSX5:1:2421:10095:32221/1	60	-
chr12	386752	386753	A00252:305:HG52NDSX5:2:1633:15646:14591/1	60	+
chr12	843298	843299	A00252:305:HG52NDSX5:1:1163:1759:8860/1	60	+
chr12	844510	844511	A00252:305:HG52NDSX5:1:1135:23900:17456/1	60	-
chr12	846428	846429	A00252:305:HG52NDSX5:2:2124:22001:7748	60	+
chr12	975088	975089	A00252:305:HG52NDSX5:1:1139:23637:11616/1	60	+
chr12	1006474	1006475	A00252:305:HG52NDSX5:4:1517:2654:19304/1	60	-
chr12	1232718	1232719	A00252:305:HG52NDSX5:2:1605:19063:16595	60	-
chr12	1239822	1239823	A00252:305:HG52NDSX5:1:1370:17454:14465/1	60	-
chr12	1296804	1296805	A00252:305:HG52NDSX5:1:1114:5222:33520/1	60	+
chr12	1703463	1703464	A00252:305:HG52NDSX5:1:1101:25798:33771/1	60	-
chr12	1716838	1716839	A00252:305:HG52NDSX5:1:1431:24026:3270	60	+
chr12	1761936	1761937	A00252:305:HG52NDSX5:1:1140:6705:32049/1	60	-
chr12	1766030	1766031	A00252:305:HG52NDSX5:1:1123:25400:34303/1	60	+
chr12	1768406	1768407	A00252:305:HG52NDSX5:2:1442:27516:20087/1	60	-
chr12	3696195	3696196	A00252:305:HG52NDSX5:4:1602:4444:25817/1	60	-
chr12	6524848	6524849	A00252:305:HG52NDSX5:3:2377:17861:12383	60	-
chr12	6575342	6575343	A00252:305:HG52NDSX5:1:1228:24514:14387/1	60	+
chr12	6585066	6585067	A00252:305:HG52NDSX5:1:1305:18909:4773/1	60	+
chr12	6586758	6586759	A00252:305:HG52NDSX5:1:1116:18096:1485/1	60	+
chr12	6594226	6594227	A00252:305:HG52NDSX5:1:2348:6723:18396/1	60	+
chr12	6650744	6650745	A00252:305:HG52NDSX5:4:1521:13693:30467/1	60	-
chr12	6670299	6670300	A00252:305:HG52NDSX5:3:1638:10465:5525/1	60	-
chr12	6670300	6670301	A00252:305:HG52NDSX5:3:1559:28031:27680/1	60	-
chr12	6670301	6670302	A00252:305:HG52NDSX5:1:1421:26802:28526/1	60	-
chr12	6683184	6683185	A00252:305:HG52NDSX5:1:2619:24686:28776/1	60	-
chr12	6744525	6744526	A00252:305:HG52NDSX5:4:2634:14995:20823/1	60	+
chr12	6802414	6802415	A00252:305:HG52NDSX5:1:1151:12527:25473/1	60	+
chr12	6810478	6810479	A00252:305:HG52NDSX5:1:2323:5918:13025	60	-
chr12	6814495	6814496	A00252:305:HG52NDSX5:1:2310:26576:6057	60	-
chr12	6886364	6886365	A00252:305:HG52NDSX5:1:1467:25427:2785/1	60	-
chr12	6933243	6933244	A00252:305:HG52NDSX5:4:2551:14208:3082	60	-
chr12	6978087	6978088	A00252:305:HG52NDSX5:1:1229:14416:33098/1	60	+
chr12	7205976	7205977	A00252:305:HG52NDSX5:1:1114:12210:28401	60	-
chr12	7966457	7966458	A00252:305:HG52NDSX5:3:2640:7862:30671/1	60	+
chr12	8674903	8674904	A00252:305:HG52NDSX5:4:2402:12771:1501/1	60	+
chr12	8714505	8714506	A00252:305:HG52NDSX5:4:1440:7554:23437	60	-
chr12	8719389	8719390	A00252:305:HG52NDSX5:4:1502:14678:11005	60	-
chr12	9689606	9689607	A00252:305:HG52NDSX5:1:1150:20338:13354/1	60	+
chr12	9771628	9771629	A00252:305:HG52NDSX5:1:1114:8657:6840/1	60	-
chr12	9771814	9771815	A00252:305:HG52NDSX5:3:2445:4227:27915	60	-
chr12	9837251	9837252	A00252:305:HG52NDSX5:3:2462:1651:28494	60	-
chr12	9978308	9978309	A00252:305:HG52NDSX5:1:1108:3414:35399/1	60	+
chr12	10271880	10271881	A00252:305:HG52NDSX5:1:2155:15076:28698/1	60	+
chr12	10274825	10274826	A00252:305:HG52NDSX5:1:1531:9100:27398/1	60	-
chr12	10287524	10287525	A00252:305:HG52NDSX5:1:2127:17761:8609	60	-
chr12	10374556	10374557	A00252:305:HG52NDSX5:2:1304:1470:11146/1	60	+
chr12	10592208	10592209	A00252:305:HG52NDSX5:1:1411:25165:5525/1	60	-
chr12	11742220	11742221	A00252:305:HG52NDSX5:1:1154:2139:7827/1	60	+
chr12	11924592	11924593	A00252:305:HG52NDSX5:1:1344:12988:9017/1	60	+
chr12	12445244	12445245	A00252:305:HG52NDSX5:1:2104:29939:7686	60	+
chr12	12445245	12445246	A00252:305:HG52NDSX5:2:1634:32389:18599	60	+
chr12	14463807	14463808	A00252:305:HG52NDSX5:1:1672:20961:24205/1	60	+
chr12	14464088	14464089	A00252:305:HG52NDSX5:4:1147:30382:23296	60	-
chr12	14926946	14926947	A00252:305:HG52NDSX5:1:1103:20952:23312/1	60	+
chr12	16032859	16032860	A00252:305:HG52NDSX5:1:2410:5710:33426	60	-
chr12	18878867	18878868	A00252:305:HG52NDSX5:1:1101:28456:13792/1	60	+
chr12	19525824	19525825	A00252:305:HG52NDSX5:1:1105:8666:28087/1	60	-
chr12	21859466	21859467	A00252:305:HG52NDSX5:1:1605:3197:29324	60	+
chr12	21964803	21964804	A00252:305:HG52NDSX5:3:2549:26395:17300	60	-
chr12	22059300	22059301	A00252:305:HG52NDSX5:1:1151:12445:17848/1	60	-
chr12	22059301	22059302	A00252:305:HG52NDSX5:1:1117:13232:21151/1	60	-
chr12	22117176	22117177	A00252:305:HG52NDSX5:1:1267:15320:14559/1	60	+
chr12	22250984	22250985	A00252:305:HG52NDSX5:1:1403:11785:4523/1	60	-
chr12	24070725	24070726	A00252:305:HG52NDSX5:3:2440:19307:8563/1	60	-
chr12	24810745	24810746	A00252:305:HG52NDSX5:1:1114:20446:19366/1	60	-
chr12	25147447	25147448	A00252:305:HG52NDSX5:3:1319:15040:2143/1	60	-
chr12	25147448	25147449	A00252:305:HG52NDSX5:1:2248:2591:5384	60	-
chr12	25213662	25213663	A00252:305:HG52NDSX5:1:1303:20971:22185	60	-
chr12	26491581	26491582	A00252:305:HG52NDSX5:1:1165:21404:21151	60	+
chr12	26552013	26552014	A00252:305:HG52NDSX5:1:1259:16414:15608/1	60	+
chr12	26925354	26925355	A00252:305:HG52NDSX5:1:1130:15591:33880/1	60	+
chr12	26946004	26946005	A00252:305:HG52NDSX5:1:1140:7491:10927/1	60	-
chr12	27307263	27307264	A00252:305:HG52NDSX5:1:1158:20636:36918/1	60	+
chr12	27418187	27418188	A00252:305:HG52NDSX5:1:1104:4227:1861/1	60	+
chr12	27784334	27784335	A00252:305:HG52NDSX5:1:2466:25012:17597	60	+
chr12	28125617	28125618	A00252:305:HG52NDSX5:2:2311:10312:4570	60	+
chr12	28177203	28177204	A00252:305:HG52NDSX5:2:1613:26467:4993	60	-
chr12	28220266	28220267	A00252:305:HG52NDSX5:1:1107:19949:6699	60	-
chr12	28301988	28301989	A00252:305:HG52NDSX5:2:2307:19443:36667/1	60	+
chr12	28311444	28311445	A00252:305:HG52NDSX5:1:1136:15772:11804/1	60	+
chr12	28311446	28311447	A00252:305:HG52NDSX5:3:1378:8603:9784/1	60	+
chr12	28316107	28316108	A00252:305:HG52NDSX5:3:1521:13178:36714/1	60	-
chr12	28316217	28316218	A00252:305:HG52NDSX5:1:2278:6379:30765	60	+
chr12	28320806	28320807	A00252:305:HG52NDSX5:1:1269:3287:14105/1	60	+
chr12	28350732	28350733	A00252:305:HG52NDSX5:4:2213:16179:11725/1	60	+
chr12	28398717	28398718	A00252:305:HG52NDSX5:1:1225:19027:13213/1	60	+
chr12	28418775	28418776	A00252:305:HG52NDSX5:2:1649:2663:29653/1	60	+
chr12	28443366	28443367	A00252:305:HG52NDSX5:1:1112:24749:25222/1	60	-
chr12	28496650	28496651	A00252:305:HG52NDSX5:1:2445:30915:7936/1	60	+
chr12	29701677	29701678	A00252:305:HG52NDSX5:1:1103:23674:31501/1	60	+
chr12	29931254	29931255	A00252:305:HG52NDSX5:1:1219:10908:32690/1	60	+
chr12	31354880	31354881	A00252:305:HG52NDSX5:1:2224:13648:14732	60	-
chr12	31823965	31823966	A00252:305:HG52NDSX5:1:1145:16938:15483/1	60	-
chr12	32048601	32048602	A00252:305:HG52NDSX5:1:2201:17879:14105/1	60	-
chr12	32181277	32181278	A00252:305:HG52NDSX5:3:1217:30743:29371	60	-
chr12	32793703	32793704	A00252:305:HG52NDSX5:4:1162:19425:26021	60	-
chr12	33774290	33774291	A00252:305:HG52NDSX5:3:2657:29188:33160/1	60	-
chr12	39308890	39308891	A00252:305:HG52NDSX5:4:2506:19560:13761	60	+
chr12	39335206	39335207	A00252:305:HG52NDSX5:2:2219:2383:32988	60	+
chr12	39663323	39663324	A00252:305:HG52NDSX5:1:1148:19967:6480/1	60	+
chr12	43739798	43739799	A00252:305:HG52NDSX5:1:2519:24985:31046/1	60	+
chr12	43751793	43751794	A00252:305:HG52NDSX5:1:1443:10239:7482/1	60	-
chr12	43873882	43873883	A00252:305:HG52NDSX5:1:1512:19651:9283/1	60	+
chr12	43903844	43903845	A00252:305:HG52NDSX5:4:1561:5050:15029	60	+
chr12	45284783	45284784	A00252:305:HG52NDSX5:1:1240:16224:10582/1	60	-
chr12	45712095	45712096	A00252:305:HG52NDSX5:1:1523:7265:12477/1	60	-
chr12	45724007	45724008	A00252:305:HG52NDSX5:1:2651:13675:36949/1	60	+
chr12	45757403	45757404	A00252:305:HG52NDSX5:1:2342:15609:11397/1	60	+
chr12	45788093	45788094	A00252:305:HG52NDSX5:1:1145:26729:30405/1	60	-
chr12	45832727	45832728	A00252:305:HG52NDSX5:1:1229:26277:12211/1	60	+
chr12	45837440	45837441	A00252:305:HG52NDSX5:1:1170:19307:17143	60	+
chr12	45867040	45867041	A00252:305:HG52NDSX5:1:1275:19859:17534/1	60	-
chr12	45941575	45941576	A00252:305:HG52NDSX5:1:1166:27218:24862/1	60	-
chr12	45948510	45948511	A00252:305:HG52NDSX5:2:2534:16288:10629/1	60	-
chr12	45948512	45948513	A00252:305:HG52NDSX5:1:1114:10167:1063/1	60	-
chr12	47665676	47665677	A00252:305:HG52NDSX5:1:1124:26422:32127/1	60	+
chr12	47686388	47686389	A00252:305:HG52NDSX5:1:1213:28610:19539/1	60	+
chr12	48311981	48311982	A00252:305:HG52NDSX5:1:2562:12310:14293/1	60	+
chr12	48676944	48676945	A00252:305:HG52NDSX5:1:1503:17454:19883/1	60	+
chr12	48946526	48946527	A00252:305:HG52NDSX5:4:2227:3604:4946	60	-
chr12	49008210	49008211	A00252:305:HG52NDSX5:1:1148:14253:33285/1	60	+
chr12	49010806	49010807	A00252:305:HG52NDSX5:3:2144:5620:35430	60	-
chr12	49024773	49024774	A00252:305:HG52NDSX5:1:1625:23900:17487/1	60	+
chr12	49139895	49139896	A00252:305:HG52NDSX5:3:1254:23701:24220	60	-
chr12	49150002	49150003	A00252:305:HG52NDSX5:2:2327:6262:20290/1	60	-
chr12	49461003	49461004	A00252:305:HG52NDSX5:1:1462:18276:19272/1	60	+
chr12	49506425	49506426	A00252:305:HG52NDSX5:3:1371:6497:29653	60	+
chr12	49514858	49514859	A00252:305:HG52NDSX5:1:1118:11207:33552/1	60	+
chr12	49573916	49573917	A00252:305:HG52NDSX5:1:1616:17119:28416/1	60	-
chr12	49744683	49744684	A00252:305:HG52NDSX5:1:1467:23601:6324/1	60	+
chr12	49745407	49745408	A00252:305:HG52NDSX5:1:2666:9019:13103	60	+
chr12	49752340	49752341	A00252:305:HG52NDSX5:3:1334:26585:24831/1	60	-
chr12	49986674	49986675	A00252:305:HG52NDSX5:1:1657:25174:27461/1	60	+
chr12	50090498	50090499	A00252:305:HG52NDSX5:2:1104:2257:31610/1	60	+
chr12	50129089	50129090	A00252:305:HG52NDSX5:1:1114:15727:2707/1	60	+
chr12	50476449	50476450	A00252:305:HG52NDSX5:3:2335:15790:30780/1	60	+
chr12	50561112	50561113	A00252:305:HG52NDSX5:2:1569:9263:1971/1	60	-
chr12	50640245	50640246	A00252:305:HG52NDSX5:1:2531:7139:5744/1	60	+
chr12	50656380	50656381	A00252:305:HG52NDSX5:1:1115:18674:31203/1	60	+
chr12	50666765	50666766	A00252:305:HG52NDSX5:1:1209:18710:35493	60	-
chr12	50666766	50666767	A00252:305:HG52NDSX5:1:2432:16893:6825/1	60	-
chr12	50666768	50666769	A00252:305:HG52NDSX5:2:1270:31421:11757	60	-
chr12	50686033	50686034	A00252:305:HG52NDSX5:1:1343:4869:8735/1	60	+
chr12	50707870	50707871	A00252:305:HG52NDSX5:1:1123:12301:6856/1	60	-
chr12	50792829	50792830	A00252:305:HG52NDSX5:4:1673:31656:36213	60	-
chr12	51121688	51121689	A00252:305:HG52NDSX5:1:1131:12635:21339/1	60	-
chr12	51122934	51122935	A00252:305:HG52NDSX5:3:1268:3170:25457	60	-
chr12	51612450	51612451	A00252:305:HG52NDSX5:4:2333:8404:31861/1	60	-
chr12	51657889	51657890	A00252:305:HG52NDSX5:1:1123:15130:25034/1	60	+
chr12	51718656	51718657	A00252:305:HG52NDSX5:1:1273:21414:1188/1	60	-
chr12	51725309	51725310	A00252:305:HG52NDSX5:1:1167:21395:26334/1	60	+
chr12	51736232	51736233	A00252:305:HG52NDSX5:1:1348:14696:15953/1	60	-
chr12	51760003	51760004	A00252:305:HG52NDSX5:3:1217:7943:33379/1	60	+
chr12	52598339	52598340	A00252:305:HG52NDSX5:1:2320:28330:5995/1	60	+
chr12	52626543	52626544	A00252:305:HG52NDSX5:2:2130:21034:8484	60	-
chr12	52630397	52630398	A00252:305:HG52NDSX5:1:1526:4056:31563/1	60	-
chr12	52639731	52639732	A00252:305:HG52NDSX5:1:1232:28881:14873	60	-
chr12	52639932	52639933	A00252:305:HG52NDSX5:1:1164:18593:19069/1	60	-
chr12	53024459	53024460	A00252:305:HG52NDSX5:4:2616:3016:26788	60	+
chr12	53387301	53387302	A00252:305:HG52NDSX5:1:1161:4246:31516/1	60	+
chr12	53465907	53465908	A00252:305:HG52NDSX5:1:1222:25427:29246/1	60	+
chr12	54238498	54238499	A00252:305:HG52NDSX5:1:1556:25599:11945/1	60	+
chr12	54250698	54250699	A00252:305:HG52NDSX5:3:1441:31521:8547	60	+
chr12	54255005	54255006	A00252:305:HG52NDSX5:1:1246:9534:5071/1	60	+
chr12	54274446	54274447	A00252:305:HG52NDSX5:1:1334:7690:23797/1	60	-
chr12	54301501	54301502	A00252:305:HG52NDSX5:3:2151:21829:27618	60	-
chr12	54301502	54301503	A00252:305:HG52NDSX5:1:2245:7066:2080	60	-
chr12	54345605	54345606	A00252:305:HG52NDSX5:1:1469:17445:11130/1	60	-
chr12	54463573	54463574	A00252:305:HG52NDSX5:1:2237:14118:25661/1	60	+
chr12	56106171	56106172	A00252:305:HG52NDSX5:2:1164:30789:23625/1	60	+
chr12	56108505	56108506	A00252:305:HG52NDSX5:3:1315:21124:33692/1	60	-
chr12	56183590	56183591	A00252:305:HG52NDSX5:1:1626:11559:30342/1	60	+
chr12	56214383	56214384	A00252:305:HG52NDSX5:2:1140:26033:13573/1	60	-
chr12	56249864	56249865	A00252:305:HG52NDSX5:1:1132:17110:16689/1	60	-
chr12	56641339	56641340	A00252:305:HG52NDSX5:3:2234:9335:13213/1	60	-
chr12	56670819	56670820	A00252:305:HG52NDSX5:1:1662:6894:28745/1	60	-
chr12	56684375	56684376	A00252:305:HG52NDSX5:2:2515:11478:32831	60	-
chr12	57290550	57290551	A00252:305:HG52NDSX5:1:2656:31693:34710	60	-
chr12	57418555	57418556	A00252:305:HG52NDSX5:2:1543:12662:1344/1	60	+
chr12	57423641	57423642	A00252:305:HG52NDSX5:1:2306:24433:10802/1	60	+
chr12	57705423	57705424	A00252:305:HG52NDSX5:3:1118:18078:17112	60	-
chr12	58714566	58714567	A00252:305:HG52NDSX5:1:1109:14931:3458/1	60	+
chr12	59202951	59202952	A00252:305:HG52NDSX5:3:2357:32461:17910/1	60	+
chr12	59458777	59458778	A00252:305:HG52NDSX5:3:1316:14796:14528/1	60	-
chr12	59640129	59640130	A00252:305:HG52NDSX5:1:1229:13865:22936/1	60	+
chr12	59640130	59640131	A00252:305:HG52NDSX5:2:2650:26286:15546	60	+
chr12	60129828	60129829	A00252:305:HG52NDSX5:3:2144:28610:1501	60	-
chr12	60193517	60193518	A00252:305:HG52NDSX5:2:1321:1597:24518	60	-
chr12	60351222	60351223	A00252:305:HG52NDSX5:3:2505:19379:36464	60	-
chr12	60860364	60860365	A00252:305:HG52NDSX5:2:1173:9851:24189/1	60	-
chr12	61337184	61337185	A00252:305:HG52NDSX5:1:1229:13639:11146/1	60	-
chr12	62310416	62310417	A00252:305:HG52NDSX5:2:2567:17381:6981	60	+
chr12	62353212	62353213	A00252:305:HG52NDSX5:4:2409:25834:33771	60	-
chr12	62353396	62353397	A00252:305:HG52NDSX5:2:1178:9805:3912	60	-
chr12	62356407	62356408	A00252:305:HG52NDSX5:1:1235:17481:36714/1	60	+
chr12	62440800	62440801	A00252:305:HG52NDSX5:1:1478:9444:16501/1	60	+
chr12	62440803	62440804	A00252:305:HG52NDSX5:1:1611:32579:27821	60	+
chr12	62525657	62525658	A00252:305:HG52NDSX5:1:1624:21034:36886/1	60	+
chr12	62564121	62564122	A00252:305:HG52NDSX5:1:2476:13829:21339	60	-
chr12	62589049	62589050	A00252:305:HG52NDSX5:1:1133:7663:31548/1	60	-
chr12	62609752	62609753	A00252:305:HG52NDSX5:4:2431:30526:6355	60	-
chr12	63571926	63571927	A00252:305:HG52NDSX5:1:1422:18738:35509/1	60	+
chr12	66615880	66615881	A00252:305:HG52NDSX5:1:1441:13666:7748/1	60	+
chr12	68813614	68813615	A00252:305:HG52NDSX5:1:1124:16134:20384/1	60	+
chr12	69157582	69157583	A00252:305:HG52NDSX5:2:1378:26295:34287	60	+
chr12	69472511	69472512	A00252:305:HG52NDSX5:1:1148:13458:4820/1	60	+
chr12	69514642	69514643	A00252:305:HG52NDSX5:1:2421:18231:14372	60	-
chr12	70289768	70289769	A00252:305:HG52NDSX5:3:1132:21811:32315/1	60	-
chr12	70309657	70309658	A00252:305:HG52NDSX5:1:1252:26594:19366/1	60	+
chr12	70316342	70316343	A00252:305:HG52NDSX5:1:1566:8477:8656/1	60	+
chr12	71446093	71446094	A00252:305:HG52NDSX5:1:1217:22028:17628/1	60	+
chr12	72275860	72275861	A00252:305:HG52NDSX5:4:1667:22092:5869	60	+
chr12	73526825	73526826	A00252:305:HG52NDSX5:2:2565:7084:29262/1	60	-
chr12	74339864	74339865	A00252:305:HG52NDSX5:1:1277:17924:3662/1	60	+
chr12	76386953	76386954	A00252:305:HG52NDSX5:3:1675:27896:6026/1	60	-
chr12	76419982	76419983	A00252:305:HG52NDSX5:1:1265:7265:26224	60	-
chr12	78728451	78728452	A00252:305:HG52NDSX5:1:1176:11288:32033/1	60	-
chr12	78780754	78780755	A00252:305:HG52NDSX5:1:1234:7979:23422/1	60	-
chr12	78926414	78926415	A00252:305:HG52NDSX5:1:1441:20283:22341/1	60	-
chr12	79207937	79207938	A00252:305:HG52NDSX5:1:1259:4887:3443/1	60	+
chr12	79596748	79596749	A00252:305:HG52NDSX5:1:1309:10872:34381/1	60	+
chr12	79629736	79629737	A00252:305:HG52NDSX5:1:1176:3658:25520/1	60	+
chr12	79633137	79633138	A00252:305:HG52NDSX5:1:1125:22083:29403/1	60	+
chr12	79801266	79801267	A00252:305:HG52NDSX5:4:1514:11080:18020/1	60	+
chr12	80590472	80590473	A00252:305:HG52NDSX5:1:1507:26169:15843	60	+
chr12	80609070	80609071	A00252:305:HG52NDSX5:1:1363:21911:11443/1	60	-
chr12	82871714	82871715	A00252:305:HG52NDSX5:1:1113:19786:6136	60	-
chr12	82961740	82961741	A00252:305:HG52NDSX5:1:1568:17842:6245	60	+
chr12	83365789	83365790	A00252:305:HG52NDSX5:1:1234:1253:25708/1	60	+
chr12	84784663	84784664	A00252:305:HG52NDSX5:2:1124:24080:16642	60	-
chr12	86913949	86913950	A00252:305:HG52NDSX5:1:2167:23665:2895	60	+
chr12	88080986	88080987	A00252:305:HG52NDSX5:1:1208:23692:13557/1	60	-
chr12	88126604	88126605	A00252:305:HG52NDSX5:1:1363:5493:4241/1	60	+
chr12	88259760	88259761	A00252:305:HG52NDSX5:1:2215:4146:15718/1	60	+
chr12	88992858	88992859	A00252:305:HG52NDSX5:2:1577:26829:11882	60	-
chr12	89642796	89642797	A00252:305:HG52NDSX5:1:1626:13593:34147/1	60	+
chr12	91053422	91053423	A00252:305:HG52NDSX5:2:2362:24334:29857/1	60	-
chr12	91641670	91641671	A00252:305:HG52NDSX5:2:1106:29550:1564/1	60	-
chr12	91659907	91659908	A00252:305:HG52NDSX5:1:1417:6352:34194/1	60	-
chr12	91746031	91746032	A00252:305:HG52NDSX5:2:1551:1208:29763/1	60	+
chr12	95265109	95265110	A00252:305:HG52NDSX5:1:2674:3242:5791	60	-
chr12	96061310	96061311	A00252:305:HG52NDSX5:1:1424:5611:34538/1	60	-
chr12	96303781	96303782	A00252:305:HG52NDSX5:1:2411:19741:12915	60	-
chr12	96925131	96925132	A00252:305:HG52NDSX5:3:2259:30499:12289	60	-
chr12	96940421	96940422	A00252:305:HG52NDSX5:1:1177:17119:14043/1	60	+
chr12	98533232	98533233	A00252:305:HG52NDSX5:2:2208:2437:33207	60	-
chr12	98669602	98669603	A00252:305:HG52NDSX5:1:1139:21911:18865/1	60	-
chr12	99050786	99050787	A00252:305:HG52NDSX5:1:2214:26350:11083	60	-
chr12	100314100	100314101	A00252:305:HG52NDSX5:1:1113:7699:32080/1	60	+
chr12	100320859	100320860	A00252:305:HG52NDSX5:1:1206:29035:31422	60	-
chr12	100320861	100320862	A00252:305:HG52NDSX5:2:1330:8892:11569	60	-
chr12	100591463	100591464	A00252:305:HG52NDSX5:2:1136:2139:21919/1	60	-
chr12	101505542	101505543	A00252:305:HG52NDSX5:3:1109:17318:11350/1	60	-
chr12	101716666	101716667	A00252:305:HG52NDSX5:1:1358:5782:24659/1	60	+
chr12	101861194	101861195	A00252:305:HG52NDSX5:1:1159:14344:24298/1	60	-
chr12	102084447	102084448	A00252:305:HG52NDSX5:3:1447:6180:2863/1	60	-
chr12	102122940	102122941	A00252:305:HG52NDSX5:1:1152:10484:35931/1	60	-
chr12	104079750	104079751	A00252:305:HG52NDSX5:4:2457:14588:12947	60	-
chr12	105143741	105143742	A00252:305:HG52NDSX5:1:1439:12726:27633/1	60	+
chr12	105145362	105145363	A00252:305:HG52NDSX5:2:2210:7021:15029/1	60	+
chr12	106416798	106416799	A00252:305:HG52NDSX5:1:1128:13865:8343/1	60	+
chr12	106857744	106857745	A00252:305:HG52NDSX5:3:2616:1000:12117	60	-
chr12	107389879	107389880	A00252:305:HG52NDSX5:1:1520:18078:2018/1	60	-
chr12	107389881	107389882	A00252:305:HG52NDSX5:1:1658:7066:14951/1	60	-
chr12	108669708	108669709	A00252:305:HG52NDSX5:1:1251:10212:12195/1	60	+
chr12	108684090	108684091	A00252:305:HG52NDSX5:1:1158:17951:23500/1	60	+
chr12	110036981	110036982	A00252:305:HG52NDSX5:1:2172:24126:23860/1	60	+
chr12	111324725	111324726	A00252:305:HG52NDSX5:2:1619:5575:28870/1	60	+
chr12	111487296	111487297	A00252:305:HG52NDSX5:1:1638:29794:29324/1	60	-
chr12	111515909	111515910	A00252:305:HG52NDSX5:1:2302:24017:27242	60	-
chr12	111538794	111538795	A00252:305:HG52NDSX5:3:1414:28971:35728/1	60	+
chr12	111594364	111594365	A00252:305:HG52NDSX5:4:1276:23565:20791	60	+
chr12	111643303	111643304	A00252:305:HG52NDSX5:1:1210:27181:35039/1	60	+
chr12	111808594	111808595	A00252:305:HG52NDSX5:1:1316:15257:35712/1	60	+
chr12	111981159	111981160	A00252:305:HG52NDSX5:1:1205:11324:8453/1	60	-
chr12	112003090	112003091	A00252:305:HG52NDSX5:1:2126:15935:24925	60	-
chr12	112070444	112070445	A00252:305:HG52NDSX5:2:2403:7093:20885/1	60	+
chr12	112274432	112274433	A00252:305:HG52NDSX5:1:2267:15076:24878/1	60	-
chr12	112281999	112282000	A00252:305:HG52NDSX5:1:1207:4056:3255/1	60	-
chr12	112312581	112312582	A00252:305:HG52NDSX5:1:2451:18132:21339	60	+
chr12	112315414	112315415	A00252:305:HG52NDSX5:1:1404:13919:24659/1	60	+
chr12	112349692	112349693	A00252:305:HG52NDSX5:3:1429:17490:36699/1	60	-
chr12	112352014	112352015	A00252:305:HG52NDSX5:1:1369:18249:12837/1	60	+
chr12	112709491	112709492	A00252:305:HG52NDSX5:3:1429:21224:22811/1	60	+
chr12	113122133	113122134	A00252:305:HG52NDSX5:1:1127:18304:18317/1	60	+
chr12	113156172	113156173	A00252:305:HG52NDSX5:3:1668:6171:19163/1	60	+
chr12	116027443	116027444	A00252:305:HG52NDSX5:3:2538:5511:7623	60	+
chr12	116111455	116111456	A00252:305:HG52NDSX5:1:1164:8829:1846	60	+
chr12	116145077	116145078	A00252:305:HG52NDSX5:1:1302:22083:20666/1	60	+
chr12	116145079	116145080	A00252:305:HG52NDSX5:2:2325:6081:34601/1	60	+
chr12	116147486	116147487	A00252:305:HG52NDSX5:2:1154:25635:25316/1	60	-
chr12	116231866	116231867	A00252:305:HG52NDSX5:4:1424:15700:6261	60	+
chr12	116721446	116721447	A00252:305:HG52NDSX5:1:1110:7699:17331/1	60	+
chr12	116996975	116996976	A00252:305:HG52NDSX5:1:1140:17824:34929/1	60	+
chr12	117299588	117299589	A00252:305:HG52NDSX5:3:2245:11125:17722/1	60	-
chr12	118312769	118312770	A00252:305:HG52NDSX5:1:1326:24731:29700/1	60	+
chr12	118316849	118316850	A00252:305:HG52NDSX5:3:2402:30309:3380	60	-
chr12	118319583	118319584	A00252:305:HG52NDSX5:1:1257:10465:36057/1	60	+
chr12	118324714	118324715	A00252:305:HG52NDSX5:1:1148:19949:10614/1	60	-
chr12	118327277	118327278	A00252:305:HG52NDSX5:1:1312:2148:16454	60	-
chr12	118327278	118327279	A00252:305:HG52NDSX5:2:1145:6135:34225/1	60	-
chr12	119734281	119734282	A00252:305:HG52NDSX5:4:1149:24786:5149	60	+
chr12	119739951	119739952	A00252:305:HG52NDSX5:4:1112:10872:4507	60	-
chr12	119761571	119761572	A00252:305:HG52NDSX5:2:1218:27425:31735	60	-
chr12	119852076	119852077	A00252:305:HG52NDSX5:2:1412:8621:30138/1	60	-
chr12	120499474	120499475	A00252:305:HG52NDSX5:1:1129:26178:18865/1	60	+
chr12	120696852	120696853	A00252:305:HG52NDSX5:1:1101:1018:34256/1	60	+
chr12	120786118	120786119	A00252:305:HG52NDSX5:1:1601:28094:19930/1	60	-
chr12	120815519	120815520	A00252:305:HG52NDSX5:2:2304:25626:1720	60	-
chr12	120832250	120832251	A00252:305:HG52NDSX5:3:2440:6732:28150	60	-
chr12	120848674	120848675	A00252:305:HG52NDSX5:3:2636:14199:2096	60	-
chr12	120882147	120882148	A00252:305:HG52NDSX5:1:1105:2772:2033/1	60	+
chr12	121187237	121187238	A00252:305:HG52NDSX5:1:2370:6759:12696/1	60	-
chr12	121312022	121312023	A00252:305:HG52NDSX5:1:1121:15492:24032/1	60	+
chr12	121350221	121350222	A00252:305:HG52NDSX5:2:1343:25880:18349/1	60	+
chr12	121391459	121391460	A00252:305:HG52NDSX5:1:2265:13187:34037	60	-
chr12	121729504	121729505	A00252:305:HG52NDSX5:4:2204:10926:2597	60	-
chr12	121882964	121882965	A00252:305:HG52NDSX5:3:2557:14416:9424/1	60	+
chr12	122336319	122336320	A00252:305:HG52NDSX5:1:2537:19280:14904	60	-
chr12	122336321	122336322	A00252:305:HG52NDSX5:2:2654:28709:11287/1	60	-
chr12	122473203	122473204	A00252:305:HG52NDSX5:4:2113:8034:30467	60	-
chr12	122482245	122482246	A00252:305:HG52NDSX5:1:1269:28302:27148/1	60	+
chr12	122482273	122482274	A00252:305:HG52NDSX5:2:2521:16052:20588	60	-
chr12	122483508	122483509	A00252:305:HG52NDSX5:1:1149:19217:8844/1	60	+
chr12	122519864	122519865	A00252:305:HG52NDSX5:3:1419:21007:17863/1	60	-
chr12	122533757	122533758	A00252:305:HG52NDSX5:4:2651:2591:10708	60	+
chr12	122542093	122542094	A00252:305:HG52NDSX5:1:1151:14009:36151/1	60	+
chr12	122584411	122584412	A00252:305:HG52NDSX5:1:1659:15826:19695/1	60	-
chr12	122610376	122610377	A00252:305:HG52NDSX5:1:1534:12481:12493	60	-
chr12	122610377	122610378	A00252:305:HG52NDSX5:1:1210:2058:17613/1	60	-
chr12	122772410	122772411	A00252:305:HG52NDSX5:4:1137:10312:31563/1	60	-
chr12	123158098	123158099	A00252:305:HG52NDSX5:1:1157:29008:31219/1	60	+
chr12	123158099	123158100	A00252:305:HG52NDSX5:1:1334:12653:35712/1	60	+
chr12	123162760	123162761	A00252:305:HG52NDSX5:1:1126:27190:26412/1	60	-
chr12	123176954	123176955	A00252:305:HG52NDSX5:3:2549:12418:33364	60	-
chr12	123176955	123176956	A00252:305:HG52NDSX5:1:1321:23303:14199	60	-
chr12	123202436	123202437	A00252:305:HG52NDSX5:2:1540:29975:26631/1	60	+
chr12	123203402	123203403	A00252:305:HG52NDSX5:1:2460:7545:25113/1	60	+
chr12	123212284	123212285	A00252:305:HG52NDSX5:1:1675:24126:14246	60	-
chr12	123229477	123229478	A00252:305:HG52NDSX5:3:2101:17870:14653	60	-
chr12	123296370	123296371	A00252:305:HG52NDSX5:1:1109:28221:6433/1	60	+
chr12	123306098	123306099	A00252:305:HG52NDSX5:2:2603:30463:23281	60	-
chr12	123325527	123325528	A00252:305:HG52NDSX5:1:1364:5638:8249/1	60	+
chr12	123767373	123767374	A00252:305:HG52NDSX5:2:1251:13883:1517	60	-
chr12	124010287	124010288	A00252:305:HG52NDSX5:1:2530:16613:19116/1	60	+
chr12	126967550	126967551	A00252:305:HG52NDSX5:4:1360:25608:2440/1	60	+
chr12	128942377	128942378	A00252:305:HG52NDSX5:2:2602:31105:3505	60	-
chr12	129011501	129011502	A00252:305:HG52NDSX5:1:1304:23836:21324/1	60	-
chr12	129235465	129235466	A00252:305:HG52NDSX5:1:1104:2790:18380/1	60	+
chr12	129235661	129235662	A00252:305:HG52NDSX5:1:1255:23656:31876/1	60	+
chr12	129235942	129235943	A00252:305:HG52NDSX5:1:2538:29423:34037/1	60	-
chr12	129428412	129428413	A00252:305:HG52NDSX5:1:2455:32154:1689/1	60	-
chr12	129471353	129471354	A00252:305:HG52NDSX5:1:1108:8332:16548	60	+
chr12	129506968	129506969	A00252:305:HG52NDSX5:1:1152:10068:4586	60	-
chr12	129511351	129511352	A00252:305:HG52NDSX5:2:2632:31385:18396/1	60	+
chr12	129511352	129511353	A00252:305:HG52NDSX5:4:1556:32127:31203/1	60	+
chr12	129519785	129519786	A00252:305:HG52NDSX5:1:1129:28031:4883/1	60	+
chr12	129596710	129596711	A00252:305:HG52NDSX5:1:1213:30074:31720/1	60	+
chr12	129666331	129666332	A00252:305:HG52NDSX5:1:1624:27642:18051	60	-
chr12	129691361	129691362	A00252:305:HG52NDSX5:1:1159:8603:9752/1	60	+
chr12	129759051	129759052	A00252:305:HG52NDSX5:2:1452:6885:32643/1	60	-
chr12	130800402	130800403	A00252:305:HG52NDSX5:1:1438:21766:35274/1	60	+
chr12	131718840	131718841	A00252:305:HG52NDSX5:1:2106:28149:26475	60	-
chr12	131740836	131740837	A00252:305:HG52NDSX5:1:1115:7690:28275/1	60	+
chr12	131964526	131964527	A00252:305:HG52NDSX5:1:1116:24397:23547/1	60	+
chr12	131964527	131964528	A00252:305:HG52NDSX5:3:2673:23204:5885	60	+
chr12	131987641	131987642	A00252:305:HG52NDSX5:1:1573:19822:9142	60	-
chr12	131987643	131987644	A00252:305:HG52NDSX5:1:1558:27534:32111	60	-
chr12	132057605	132057606	A00252:305:HG52NDSX5:1:1102:19325:36933/1	60	+
chr12	132653046	132653047	A00252:305:HG52NDSX5:1:1127:4625:15515/1	60	-
chr12	132656396	132656397	A00252:305:HG52NDSX5:1:2168:21820:6496/1	60	+
chr12	132712807	132712808	A00252:305:HG52NDSX5:1:1178:11451:11021/1	60	+
chr12	132722659	132722660	A00252:305:HG52NDSX5:1:2407:27199:33818/1	60	+
chr12	132743540	132743541	A00252:305:HG52NDSX5:1:1133:3504:21559/1	60	+
chr12	132752954	132752955	A00252:305:HG52NDSX5:1:1666:17562:23829	60	-
chr12	132932694	132932695	A00252:305:HG52NDSX5:1:1106:28827:22921/1	60	+
chr12	132932695	132932696	A00252:305:HG52NDSX5:2:2649:14145:37012/1	60	+
chr12	133043647	133043648	A00252:305:HG52NDSX5:4:2312:3549:20823	60	+
chr12	133043867	133043868	A00252:305:HG52NDSX5:1:1623:17716:36683/1	60	+
chr12	133046212	133046213	A00252:305:HG52NDSX5:1:1106:21847:6136/1	60	+
chr12	133046562	133046563	A00252:305:HG52NDSX5:1:2444:20374:22842/1	60	-
chr12	133049008	133049009	A00252:305:HG52NDSX5:1:1511:16902:19836/1	60	+
chr12	133057778	133057779	A00252:305:HG52NDSX5:3:2145:21097:29356	60	-
chr12	133059537	133059538	A00252:305:HG52NDSX5:1:1172:25590:12148/1	60	+
chr12	133059539	133059540	A00252:305:HG52NDSX5:1:1377:18340:1564/1	60	+
chr12	133096416	133096417	A00252:305:HG52NDSX5:4:2411:21278:27915/1	60	+
chr12	133110619	133110620	A00252:305:HG52NDSX5:3:1335:12264:11115/1	60	+
chr12	133113167	133113168	A00252:305:HG52NDSX5:1:2208:23276:2566/1	60	+
chr12	133113521	133113522	A00252:305:HG52NDSX5:3:1409:19452:12665/1	60	+
chr12	133137999	133138000	A00252:305:HG52NDSX5:1:1143:17183:33379/1	60	+
chr13	19984041	19984042	A00252:305:HG52NDSX5:1:1118:23818:27273	60	-
chr13	20006575	20006576	A00252:305:HG52NDSX5:1:1124:6903:35493/1	60	+
chr13	20036577	20036578	A00252:305:HG52NDSX5:3:2355:27642:25441/1	60	+
chr13	20629462	20629463	A00252:305:HG52NDSX5:1:1468:15817:31391	60	+
chr13	20830899	20830900	A00252:305:HG52NDSX5:1:2536:23050:25379/1	60	-
chr13	21235086	21235087	A00252:305:HG52NDSX5:1:1365:4951:32268/1	60	+
chr13	22258895	22258896	A00252:305:HG52NDSX5:2:1609:21811:33599/1	60	-
chr13	25249173	25249174	A00252:305:HG52NDSX5:1:1251:5556:7263	60	-
chr13	25258314	25258315	A00252:305:HG52NDSX5:1:2226:19849:18897/1	60	-
chr13	26091765	26091766	A00252:305:HG52NDSX5:1:2416:27091:17472	60	+
chr13	27162982	27162983	A00252:305:HG52NDSX5:1:2431:7518:31140	60	+
chr13	27557283	27557284	A00252:305:HG52NDSX5:1:1237:25654:30358/1	60	+
chr13	27557285	27557286	A00252:305:HG52NDSX5:2:2547:16749:6355/1	60	+
chr13	27640997	27640998	A00252:305:HG52NDSX5:1:1312:16206:12994/1	60	+
chr13	28174419	28174420	A00252:305:HG52NDSX5:1:1202:3757:16110/1	60	+
chr13	28219620	28219621	A00252:305:HG52NDSX5:3:2666:9986:7858	60	-
chr13	28222778	28222779	A00252:305:HG52NDSX5:1:2203:25509:14732/1	60	+
chr13	28230438	28230439	A00252:305:HG52NDSX5:1:1156:17806:21371/1	60	+
chr13	28247008	28247009	A00252:305:HG52NDSX5:1:2326:22480:27336	60	+
chr13	28254425	28254426	A00252:305:HG52NDSX5:2:2522:31828:9706	60	-
chr13	28436024	28436025	A00252:305:HG52NDSX5:1:1475:29044:16814	60	-
chr13	29276678	29276679	A00252:305:HG52NDSX5:4:2365:17824:17801	60	-
chr13	29405931	29405932	A00252:305:HG52NDSX5:3:1215:8567:19961/1	60	+
chr13	30227703	30227704	A00252:305:HG52NDSX5:1:1273:25057:31422/1	60	-
chr13	30280161	30280162	A00252:305:HG52NDSX5:1:1131:6976:7310/1	60	+
chr13	30655485	30655486	A00252:305:HG52NDSX5:4:2521:11397:12305/1	60	-
chr13	30655486	30655487	A00252:305:HG52NDSX5:2:2453:31964:13636	60	-
chr13	31749020	31749021	A00252:305:HG52NDSX5:1:1353:6949:31031/1	60	-
chr13	32390223	32390224	A00252:305:HG52NDSX5:3:2532:24514:8531	60	-
chr13	32734515	32734516	A00252:305:HG52NDSX5:2:1156:13232:20243	60	+
chr13	32743667	32743668	A00252:305:HG52NDSX5:1:1119:17354:11318/1	60	+
chr13	33669833	33669834	A00252:305:HG52NDSX5:4:1265:12590:21668/1	60	-
chr13	35287115	35287116	A00252:305:HG52NDSX5:1:1612:12373:18443/1	60	+
chr13	35490237	35490238	A00252:305:HG52NDSX5:1:1559:7120:11851/1	60	-
chr13	37106332	37106333	A00252:305:HG52NDSX5:1:1355:13232:4366/1	60	+
chr13	37889735	37889736	A00252:305:HG52NDSX5:1:1444:9489:30044/1	60	+
chr13	38602601	38602602	A00252:305:HG52NDSX5:4:1632:28709:29418	60	+
chr13	39057981	39057982	A00252:305:HG52NDSX5:3:2257:8856:29074/1	60	+
chr13	40971255	40971256	A00252:305:HG52NDSX5:1:1404:6036:1297/1	60	+
chr13	41320952	41320953	A00252:305:HG52NDSX5:4:2666:31168:23312	60	-
chr13	41329860	41329861	A00252:305:HG52NDSX5:1:2574:31720:31281/1	60	+
chr13	41337916	41337917	A00252:305:HG52NDSX5:1:1313:18602:28792/1	60	+
chr13	41368307	41368308	A00252:305:HG52NDSX5:2:2526:29884:19586/1	60	-
chr13	41717851	41717852	A00252:305:HG52NDSX5:1:1237:7618:33223	60	+
chr13	41801279	41801280	A00252:305:HG52NDSX5:1:2146:32262:21167/1	60	-
chr13	44094927	44094928	A00252:305:HG52NDSX5:4:1243:9109:5776/1	60	-
chr13	44541009	44541010	A00252:305:HG52NDSX5:1:2550:1154:10848	60	+
chr13	44677086	44677087	A00252:305:HG52NDSX5:2:2669:26060:18098	60	+
chr13	45277427	45277428	A00252:305:HG52NDSX5:3:2217:25111:20149/1	60	+
chr13	45394994	45394995	A00252:305:HG52NDSX5:3:1374:9390:3223/1	60	-
chr13	45629828	45629829	A00252:305:HG52NDSX5:1:2278:25093:10974	60	-
chr13	45957999	45958000	A00252:305:HG52NDSX5:1:1120:12943:33865/1	60	+
chr13	46023523	46023524	A00252:305:HG52NDSX5:2:1602:19316:18944	60	-
chr13	46025491	46025492	A00252:305:HG52NDSX5:1:1573:12120:33004/1	60	+
chr13	46027195	46027196	A00252:305:HG52NDSX5:2:1228:17852:28025/1	60	+
chr13	46045810	46045811	A00252:305:HG52NDSX5:1:2525:5593:20415/1	60	+
chr13	46089621	46089622	A00252:305:HG52NDSX5:2:1103:29649:31673	60	-
chr13	46287985	46287986	A00252:305:HG52NDSX5:1:2629:30716:9064	60	-
chr13	46345104	46345105	A00252:305:HG52NDSX5:1:1310:6406:9956	60	-
chr13	48376244	48376245	A00252:305:HG52NDSX5:4:1360:1985:16266	60	+
chr13	48385031	48385032	A00252:305:HG52NDSX5:4:2272:8929:18051	60	-
chr13	48410460	48410461	A00252:305:HG52NDSX5:1:1268:17852:22106/1	60	+
chr13	50104423	50104424	A00252:305:HG52NDSX5:1:1145:23574:16517/1	60	+
chr13	50276320	50276321	A00252:305:HG52NDSX5:2:1364:32922:9752/1	60	-
chr13	50477118	50477119	A00252:305:HG52NDSX5:1:1333:2537:10175/1	60	+
chr13	50477119	50477120	A00252:305:HG52NDSX5:1:2262:27534:30232/1	60	+
chr13	50850036	50850037	A00252:305:HG52NDSX5:1:1654:32325:11318/1	60	-
chr13	50860649	50860650	A00252:305:HG52NDSX5:1:1276:8929:2456/1	60	+
chr13	50866996	50866997	A00252:305:HG52NDSX5:1:1211:17662:12821/1	60	+
chr13	50879325	50879326	A00252:305:HG52NDSX5:1:1116:5014:34100/1	60	+
chr13	50884060	50884061	A00252:305:HG52NDSX5:1:2454:32624:26616	60	-
chr13	50958874	50958875	A00252:305:HG52NDSX5:2:1512:9670:9627/1	60	+
chr13	50997754	50997755	A00252:305:HG52NDSX5:2:2601:27073:29935	60	-
chr13	51376919	51376920	A00252:305:HG52NDSX5:1:1110:17354:28354/1	60	+
chr13	51385853	51385854	A00252:305:HG52NDSX5:1:1364:17011:13291/1	60	+
chr13	51639710	51639711	A00252:305:HG52NDSX5:1:1275:16396:14387	60	-
chr13	52683212	52683213	A00252:305:HG52NDSX5:1:2509:31810:5885	60	-
chr13	53554923	53554924	A00252:305:HG52NDSX5:2:1161:31665:14246/1	60	+
chr13	56333371	56333372	A00252:305:HG52NDSX5:1:1219:10257:23985/1	60	+
chr13	57377564	57377565	A00252:305:HG52NDSX5:3:2176:4499:28479	60	-
chr13	58755593	58755594	A00252:305:HG52NDSX5:1:1135:29396:28667/1	60	-
chr13	59267981	59267982	A00252:305:HG52NDSX5:4:2163:1298:18490	60	-
chr13	59348914	59348915	A00252:305:HG52NDSX5:4:2657:7021:6324	60	-
chr13	59684840	59684841	A00252:305:HG52NDSX5:1:1117:16595:28134/1	60	+
chr13	60230525	60230526	A00252:305:HG52NDSX5:2:1646:25057:20212/1	60	+
chr13	60520656	60520657	A00252:305:HG52NDSX5:1:1126:9959:29951/1	60	+
chr13	61103121	61103122	A00252:305:HG52NDSX5:1:2676:27679:22936/1	60	+
chr13	62265272	62265273	A00252:305:HG52NDSX5:2:1133:24578:14967/1	60	+
chr13	62823283	62823284	A00252:305:HG52NDSX5:1:1151:3812:21903/1	60	-
chr13	62830394	62830395	A00252:305:HG52NDSX5:4:1644:19397:13228	60	-
chr13	62948268	62948269	A00252:305:HG52NDSX5:2:2539:1190:28479	60	-
chr13	62948270	62948271	A00252:305:HG52NDSX5:1:2222:15700:31219	60	-
chr13	63496583	63496584	A00252:305:HG52NDSX5:3:1537:5312:13166/1	60	-
chr13	64796527	64796528	A00252:305:HG52NDSX5:2:1455:31268:1626	60	-
chr13	65504268	65504269	A00252:305:HG52NDSX5:1:1476:7880:19711	60	-
chr13	66088679	66088680	A00252:305:HG52NDSX5:4:1466:6433:31516	60	+
chr13	66209123	66209124	A00252:305:HG52NDSX5:1:2242:30083:31078	60	-
chr13	66241675	66241676	A00252:305:HG52NDSX5:1:1103:28158:36918/1	60	-
chr13	66242377	66242378	A00252:305:HG52NDSX5:2:1225:3558:5556/1	60	+
chr13	66362970	66362971	A00252:305:HG52NDSX5:2:1320:7401:22952/1	60	-
chr13	66720416	66720417	A00252:305:HG52NDSX5:1:1173:19714:26240/1	60	+
chr13	66903591	66903592	A00252:305:HG52NDSX5:1:1165:3260:22075/1	60	+
chr13	67147786	67147787	A00252:305:HG52NDSX5:1:1268:12762:29669/1	60	-
chr13	67162800	67162801	A00252:305:HG52NDSX5:1:1368:9941:31955/1	60	+
chr13	67256753	67256754	A00252:305:HG52NDSX5:1:1274:15067:29528/1	60	+
chr13	67309359	67309360	A00252:305:HG52NDSX5:2:1643:17879:6245	60	-
chr13	67761673	67761674	A00252:305:HG52NDSX5:1:1657:12075:34554/1	60	-
chr13	68445812	68445813	A00252:305:HG52NDSX5:2:1575:6361:24815	60	-
chr13	68681717	68681718	A00252:305:HG52NDSX5:2:1629:23710:26835	60	-
chr13	69129890	69129891	A00252:305:HG52NDSX5:1:1134:17978:29027/1	60	+
chr13	69449981	69449982	A00252:305:HG52NDSX5:1:1524:24948:3051/1	60	+
chr13	70501622	70501623	A00252:305:HG52NDSX5:1:2554:31286:30906	60	+
chr13	71465230	71465231	A00252:305:HG52NDSX5:1:1258:16694:34788/1	60	+
chr13	71593708	71593709	A00252:305:HG52NDSX5:1:1504:14913:5087/1	60	-
chr13	71606295	71606296	A00252:305:HG52NDSX5:1:2374:30291:17221/1	60	+
chr13	72773024	72773025	A00252:305:HG52NDSX5:1:1507:5520:5572/1	60	+
chr13	72986943	72986944	A00252:305:HG52NDSX5:2:2131:28131:34460	60	+
chr13	73220061	73220062	A00252:305:HG52NDSX5:1:1333:30526:19100	60	-
chr13	74123753	74123754	A00252:305:HG52NDSX5:1:1104:15935:17002/1	60	+
chr13	75080945	75080946	A00252:305:HG52NDSX5:4:1166:17201:14967/1	60	+
chr13	75526170	75526171	A00252:305:HG52NDSX5:1:2152:6723:32550/1	60	-
chr13	77118553	77118554	A00252:305:HG52NDSX5:1:1223:18927:16423/1	60	+
chr13	77560258	77560259	A00252:305:HG52NDSX5:1:1461:19542:15640	60	+
chr13	81277696	81277697	A00252:305:HG52NDSX5:3:2306:26702:29293	60	-
chr13	82021884	82021885	A00252:305:HG52NDSX5:1:1162:8793:12618/1	60	+
chr13	83212847	83212848	A00252:305:HG52NDSX5:1:1372:3441:7889/1	60	+
chr13	83549736	83549737	A00252:305:HG52NDSX5:1:1127:8160:24893/1	60	+
chr13	85324981	85324982	A00252:305:HG52NDSX5:1:2367:14498:13792/1	60	+
chr13	85532884	85532885	A00252:305:HG52NDSX5:1:1451:26955:17863	60	-
chr13	85562217	85562218	A00252:305:HG52NDSX5:1:1320:14841:18145/1	60	+
chr13	86125163	86125164	A00252:305:HG52NDSX5:1:1107:17219:22294/1	60	-
chr13	86295532	86295533	A00252:305:HG52NDSX5:1:1311:20491:16564/1	60	+
chr13	86592832	86592833	A00252:305:HG52NDSX5:3:1207:21983:14450/1	60	+
chr13	86752153	86752154	A00252:305:HG52NDSX5:2:1418:30716:36871	60	-
chr13	87240611	87240612	A00252:305:HG52NDSX5:1:1219:20220:28620/1	60	+
chr13	87448958	87448959	A00252:305:HG52NDSX5:3:2347:32280:6324	60	-
chr13	88802880	88802881	A00252:305:HG52NDSX5:1:2273:16703:32831/1	60	+
chr13	92443531	92443532	A00252:305:HG52NDSX5:4:1250:13331:25895	60	-
chr13	92911355	92911356	A00252:305:HG52NDSX5:1:1463:3432:3865/1	60	-
chr13	94399428	94399429	A00252:305:HG52NDSX5:1:1456:24731:32424	60	-
chr13	94579831	94579832	A00252:305:HG52NDSX5:1:1321:24198:23610/1	60	+
chr13	100208521	100208522	A00252:305:HG52NDSX5:2:2575:3703:3020	60	+
chr13	100305430	100305431	A00252:305:HG52NDSX5:1:2523:21603:2174/1	60	-
chr13	100308122	100308123	A00252:305:HG52NDSX5:1:1245:4227:4116/1	60	+
chr13	101411433	101411434	A00252:305:HG52NDSX5:3:1211:25581:15577/1	60	-
chr13	103741725	103741726	A00252:305:HG52NDSX5:1:1161:8052:28056/1	60	+
chr13	103741727	103741728	A00252:305:HG52NDSX5:3:2129:17219:20572	60	+
chr13	104058915	104058916	A00252:305:HG52NDSX5:3:2635:8838:31297	60	-
chr13	104627007	104627008	A00252:305:HG52NDSX5:1:1153:19886:12727/1	60	-
chr13	105099092	105099093	A00252:305:HG52NDSX5:1:1107:4499:15139/1	60	+
chr13	105099143	105099144	A00252:305:HG52NDSX5:1:1265:15420:15859/1	60	+
chr13	105425596	105425597	A00252:305:HG52NDSX5:3:2334:14534:17769	60	+
chr13	105425600	105425601	A00252:305:HG52NDSX5:1:1178:27977:19257/1	60	-
chr13	106425025	106425026	A00252:305:HG52NDSX5:3:2619:8440:8782	60	+
chr13	111247579	111247580	A00252:305:HG52NDSX5:3:1503:13214:7059/1	60	+
chr13	111247581	111247582	A00252:305:HG52NDSX5:4:2439:23312:27586/1	60	+
chr13	111986734	111986735	A00252:305:HG52NDSX5:1:1553:26458:16063	60	+
chr13	113476828	113476829	A00252:305:HG52NDSX5:4:2527:32814:35556	60	+
chr13	114253928	114253929	A00252:305:HG52NDSX5:4:1101:31485:15311	60	-
chr13	114261774	114261775	A00252:305:HG52NDSX5:2:2176:14443:36933	60	-
chr14	19109192	19109193	A00252:305:HG52NDSX5:2:1303:32280:1376	60	+
chr14	19139966	19139967	A00252:305:HG52NDSX5:4:1667:22670:26537/1	60	+
chr14	20078372	20078373	A00252:305:HG52NDSX5:4:2424:6822:18944/1	60	-
chr14	21264326	21264327	A00252:305:HG52NDSX5:1:2347:23900:29919	60	-
chr14	21353586	21353587	A00252:305:HG52NDSX5:1:1316:21531:4805/1	60	+
chr14	21421804	21421805	A00252:305:HG52NDSX5:1:1176:3125:15702/1	60	-
chr14	21448501	21448502	A00252:305:HG52NDSX5:1:2618:3839:18693/1	60	+
chr14	21468139	21468140	A00252:305:HG52NDSX5:3:1240:30590:9972/1	60	-
chr14	21744509	21744510	A00252:305:HG52NDSX5:1:1454:11614:35446/1	60	+
chr14	21930784	21930785	A00252:305:HG52NDSX5:1:1308:23366:13025/1	60	-
chr14	21931895	21931896	A00252:305:HG52NDSX5:2:1553:14434:31532	60	-
chr14	22074372	22074373	A00252:305:HG52NDSX5:4:2305:28546:34115	60	-
chr14	22762482	22762483	A00252:305:HG52NDSX5:1:1338:25952:10989/1	60	-
chr14	23090366	23090367	A00252:305:HG52NDSX5:1:1558:9769:35227	60	+
chr14	23600962	23600963	A00252:305:HG52NDSX5:1:1127:3025:30624/1	60	+
chr14	23995054	23995055	A00252:305:HG52NDSX5:1:1643:16550:29716/1	60	-
chr14	24156159	24156160	A00252:305:HG52NDSX5:2:1226:11975:8860	60	-
chr14	24193655	24193656	A00252:305:HG52NDSX5:2:1239:15600:20650	60	-
chr14	24227060	24227061	A00252:305:HG52NDSX5:1:1408:5222:27759/1	60	+
chr14	24234673	24234674	A00252:305:HG52NDSX5:3:1257:27046:30984	60	-
chr14	26483448	26483449	A00252:305:HG52NDSX5:1:1136:18322:17221/1	60	+
chr14	26705377	26705378	A00252:305:HG52NDSX5:1:2416:7690:14779/1	60	-
chr14	29101474	29101475	A00252:305:HG52NDSX5:2:1151:8495:6997/1	60	+
chr14	30496769	30496770	A00252:305:HG52NDSX5:2:1570:16902:6464/1	60	-
chr14	30650978	30650979	A00252:305:HG52NDSX5:1:2214:6659:2409/1	60	-
chr14	30893404	30893405	A00252:305:HG52NDSX5:4:1377:8431:17722/1	60	+
chr14	30940065	30940066	A00252:305:HG52NDSX5:4:2559:25726:10661	60	-
chr14	30943124	30943125	A00252:305:HG52NDSX5:1:1173:25220:33019/1	60	+
chr14	31009375	31009376	A00252:305:HG52NDSX5:1:2371:15031:33160	60	-
chr14	31147365	31147366	A00252:305:HG52NDSX5:1:1226:8377:15342/1	60	+
chr14	31148061	31148062	A00252:305:HG52NDSX5:1:1441:3794:11976/1	60	-
chr14	31156889	31156890	A00252:305:HG52NDSX5:1:1402:28103:12649	60	-
chr14	31568878	31568879	A00252:305:HG52NDSX5:2:2568:17219:23797	60	-
chr14	32082505	32082506	A00252:305:HG52NDSX5:1:2371:3206:27430	60	-
chr14	34462568	34462569	A00252:305:HG52NDSX5:1:1162:23556:9659/1	60	+
chr14	34602189	34602190	A00252:305:HG52NDSX5:1:1113:26901:30232	60	-
chr14	35083121	35083122	A00252:305:HG52NDSX5:3:1527:11315:29637/1	60	+
chr14	35191330	35191331	A00252:305:HG52NDSX5:1:2513:31675:4398/1	60	+
chr14	35616933	35616934	A00252:305:HG52NDSX5:1:1229:20473:24612/1	60	-
chr14	36870591	36870592	A00252:305:HG52NDSX5:4:2505:32425:10802/1	60	-
chr14	37668964	37668965	A00252:305:HG52NDSX5:1:2158:28637:22467/1	60	+
chr14	39158318	39158319	A00252:305:HG52NDSX5:1:2646:7654:30467	60	-
chr14	39700834	39700835	A00252:305:HG52NDSX5:4:2516:4987:22780/1	60	+
chr14	42640660	42640661	A00252:305:HG52NDSX5:1:1558:24451:17221	60	+
chr14	42709161	42709162	A00252:305:HG52NDSX5:1:1314:3106:31861/1	60	-
chr14	44083895	44083896	A00252:305:HG52NDSX5:1:1465:16179:26819/1	60	+
chr14	46850843	46850844	A00252:305:HG52NDSX5:1:1120:11722:1720/1	60	+
chr14	46850844	46850845	A00252:305:HG52NDSX5:3:2208:2121:29403	60	+
chr14	47276233	47276234	A00252:305:HG52NDSX5:1:1567:16514:20635	60	-
chr14	47276234	47276235	A00252:305:HG52NDSX5:1:1107:1145:5697	60	-
chr14	47462821	47462822	A00252:305:HG52NDSX5:1:1533:16975:31140/1	60	+
chr14	47483486	47483487	A00252:305:HG52NDSX5:1:2538:24487:14591/1	60	-
chr14	48132613	48132614	A00252:305:HG52NDSX5:3:1115:30355:13041/1	60	-
chr14	48185783	48185784	A00252:305:HG52NDSX5:1:1173:9218:8500/1	60	+
chr14	48341074	48341075	A00252:305:HG52NDSX5:1:2155:32226:15029/1	60	-
chr14	49375841	49375842	A00252:305:HG52NDSX5:3:1555:28953:30812/1	60	+
chr14	49586711	49586712	A00252:305:HG52NDSX5:3:1659:1895:16454	60	-
chr14	49798707	49798708	A00252:305:HG52NDSX5:1:1563:18177:33567/1	60	-
chr14	49862602	49862603	A00252:305:HG52NDSX5:2:1456:17192:5431	60	+
chr14	50182383	50182384	A00252:305:HG52NDSX5:1:1246:11342:4351/1	60	+
chr14	50438812	50438813	A00252:305:HG52NDSX5:1:1367:5683:18192/1	60	+
chr14	50438813	50438814	A00252:305:HG52NDSX5:3:1126:28302:35383	60	+
chr14	50572864	50572865	A00252:305:HG52NDSX5:4:1316:27019:30937	60	-
chr14	51001781	51001782	A00252:305:HG52NDSX5:1:1255:12680:27179/1	60	+
chr14	51001782	51001783	A00252:305:HG52NDSX5:1:1510:30572:5776	60	+
chr14	51911490	51911491	A00252:305:HG52NDSX5:1:1161:1054:24612/1	60	+
chr14	52756611	52756612	A00252:305:HG52NDSX5:1:1648:13946:14622/1	60	+
chr14	52757228	52757229	A00252:305:HG52NDSX5:1:1117:2663:5040	60	+
chr14	52934411	52934412	A00252:305:HG52NDSX5:1:1216:1271:34663/1	60	+
chr14	54432361	54432362	A00252:305:HG52NDSX5:1:2365:19470:32330	60	-
chr14	54999398	54999399	A00252:305:HG52NDSX5:4:1668:29677:4539/1	60	-
chr14	56257755	56257756	A00252:305:HG52NDSX5:1:2551:3296:33630	60	-
chr14	56259846	56259847	A00252:305:HG52NDSX5:1:1229:2383:15640/1	60	+
chr14	56281188	56281189	A00252:305:HG52NDSX5:1:1657:17824:29450/1	60	+
chr14	60109895	60109896	A00252:305:HG52NDSX5:2:1343:19443:29277/1	60	+
chr14	60458567	60458568	A00252:305:HG52NDSX5:1:1272:6017:30389/1	60	+
chr14	60611668	60611669	A00252:305:HG52NDSX5:1:1260:8395:36573/1	60	-
chr14	60817485	60817486	A00252:305:HG52NDSX5:1:1301:8034:24706/1	60	+
chr14	60903394	60903395	A00252:305:HG52NDSX5:2:2302:20202:36448	60	-
chr14	61754354	61754355	A00252:305:HG52NDSX5:4:2327:19868:27508/1	60	-
chr14	63624566	63624567	A00252:305:HG52NDSX5:1:1305:9227:31782	60	-
chr14	64031586	64031587	A00252:305:HG52NDSX5:1:2263:2239:2394	60	-
chr14	64834516	64834517	A00252:305:HG52NDSX5:1:1533:4182:22388/1	60	-
chr14	65266149	65266150	A00252:305:HG52NDSX5:2:2534:15185:28855/1	60	-
chr14	65428748	65428749	A00252:305:HG52NDSX5:1:1203:6750:11678/1	60	-
chr14	65485781	65485782	A00252:305:HG52NDSX5:2:2407:29496:26960/1	60	-
chr14	65520807	65520808	A00252:305:HG52NDSX5:1:1564:19795:13636	60	-
chr14	66598659	66598660	A00252:305:HG52NDSX5:4:1615:4273:30874	60	-
chr14	66759820	66759821	A00252:305:HG52NDSX5:2:1403:31313:33552	60	-
chr14	66826276	66826277	A00252:305:HG52NDSX5:1:1530:17815:19570	60	-
chr14	66958959	66958960	A00252:305:HG52NDSX5:1:1401:25599:12571/1	60	+
chr14	66970801	66970802	A00252:305:HG52NDSX5:1:1219:3803:28307/1	60	+
chr14	67093713	67093714	A00252:305:HG52NDSX5:1:1347:11921:11898/1	60	-
chr14	67110616	67110617	A00252:305:HG52NDSX5:1:1319:26205:13495	60	+
chr14	67128748	67128749	A00252:305:HG52NDSX5:2:2506:29658:23766/1	60	+
chr14	67246025	67246026	A00252:305:HG52NDSX5:1:1625:3830:26412	60	-
chr14	67784141	67784142	A00252:305:HG52NDSX5:1:1101:12427:6198/1	60	+
chr14	67784142	67784143	A00252:305:HG52NDSX5:1:2377:30011:34366	60	+
chr14	67838734	67838735	A00252:305:HG52NDSX5:1:1109:10375:12696/1	60	-
chr14	67977242	67977243	A00252:305:HG52NDSX5:1:1372:12952:9267/1	60	-
chr14	68130474	68130475	A00252:305:HG52NDSX5:1:1531:30472:33818	60	-
chr14	68379326	68379327	A00252:305:HG52NDSX5:1:1376:13485:15013/1	60	+
chr14	69400728	69400729	A00252:305:HG52NDSX5:1:2426:20265:18427	60	-
chr14	69400730	69400731	A00252:305:HG52NDSX5:1:1101:9787:25614	60	-
chr14	69401843	69401844	A00252:305:HG52NDSX5:2:2652:31665:35133/1	60	-
chr14	71068865	71068866	A00252:305:HG52NDSX5:1:1171:16441:1877/1	60	+
chr14	71380393	71380394	A00252:305:HG52NDSX5:1:1321:4887:2722	60	-
chr14	71415851	71415852	A00252:305:HG52NDSX5:1:2202:19388:3912/1	60	+
chr14	71446733	71446734	A00252:305:HG52NDSX5:1:1210:24605:17143/1	60	+
chr14	71452552	71452553	A00252:305:HG52NDSX5:1:1345:19895:23265/1	60	+
chr14	71654407	71654408	A00252:305:HG52NDSX5:4:2245:12427:22232	60	-
chr14	71659668	71659669	A00252:305:HG52NDSX5:1:2607:3179:12070/1	60	+
chr14	71669138	71669139	A00252:305:HG52NDSX5:1:1202:27145:16877/1	60	-
chr14	72020528	72020529	A00252:305:HG52NDSX5:2:2350:17038:6230	60	-
chr14	72686780	72686781	A00252:305:HG52NDSX5:3:2168:11776:1752/1	60	-
chr14	73108747	73108748	A00252:305:HG52NDSX5:1:1635:3360:1892	60	-
chr14	73206662	73206663	A00252:305:HG52NDSX5:2:1114:32805:33160	60	-
chr14	73224144	73224145	A00252:305:HG52NDSX5:1:1109:16712:6699/1	60	-
chr14	73318370	73318371	A00252:305:HG52NDSX5:1:1363:25057:11412/1	60	+
chr14	73354167	73354168	A00252:305:HG52NDSX5:1:1310:10682:10379/1	60	-
chr14	73425012	73425013	A00252:305:HG52NDSX5:1:1111:5041:10692/1	60	+
chr14	73659754	73659755	A00252:305:HG52NDSX5:4:1334:6424:21480	60	-
chr14	74154193	74154194	A00252:305:HG52NDSX5:1:1278:18276:28823/1	60	+
chr14	74174904	74174905	A00252:305:HG52NDSX5:1:1371:26955:20212	60	-
chr14	74785046	74785047	A00252:305:HG52NDSX5:1:1231:29008:17754	60	-
chr14	74856773	74856774	A00252:305:HG52NDSX5:3:1325:2953:30060	60	-
chr14	75856868	75856869	A00252:305:HG52NDSX5:1:1147:11451:4069/1	60	+
chr14	77881666	77881667	A00252:305:HG52NDSX5:4:2638:14904:10457	60	-
[truncated: 4,907 more rows]
