# Supplementary material for: HIV-1 capsid stability enables inositol phosphate-independent infection of target cells and promotes integration into genes
Source: PLoS Pathog. 2023 Jun 2;19(6):e1011423. doi: 10.1371/journal.ppat.1011423 (PMC10266667; doi:10.1371/journal.ppat.1011423)
Supplement: S4 Data — (TAR.GZ) [file ppat.1011423.s015.tar.gz › IPMK_KO/CA_P38A-T200I/Unique_hg38_integration_sites/9055-GS-0003.bed]

chr1	766705	766706	A00252:305:HG52NDSX5:1:2359:11650:33160	60	-
chr1	783890	783891	A00252:305:HG52NDSX5:1:2461:16215:26663/1	60	-
chr1	785044	785045	A00252:305:HG52NDSX5:1:2260:30309:6261/1	60	+
chr1	788278	788279	A00252:305:HG52NDSX5:1:1171:8793:6261/1	60	-
chr1	797031	797032	A00252:305:HG52NDSX5:1:1653:15420:19554/1	60	+
chr1	806841	806842	A00252:305:HG52NDSX5:1:1474:6126:35806/1	60	+
chr1	809305	809306	A00252:305:HG52NDSX5:1:2204:9236:32142/1	60	+
chr1	831367	831368	A00252:305:HG52NDSX5:1:2665:29414:19304	60	-
chr1	832537	832538	A00252:305:HG52NDSX5:4:1175:29767:10708/1	60	-
chr1	840230	840231	A00252:305:HG52NDSX5:3:1331:4173:21809	60	+
chr1	849004	849005	A00252:305:HG52NDSX5:1:1176:8684:4601/1	60	+
chr1	1234849	1234850	A00252:305:HG52NDSX5:1:1337:19533:4163/1	60	+
chr1	1234851	1234852	A00252:305:HG52NDSX5:2:1340:7482:25066/1	60	+
chr1	1235722	1235723	A00252:305:HG52NDSX5:1:1149:16486:18364/1	60	+
chr1	1315242	1315243	A00252:305:HG52NDSX5:1:1202:27715:21934/1	60	+
chr1	1317802	1317803	A00252:305:HG52NDSX5:1:1224:16423:7263/1	60	+
chr1	1318553	1318554	A00252:305:HG52NDSX5:1:1444:7346:15749/1	60	+
chr1	1318743	1318744	A00252:305:HG52NDSX5:4:2655:8712:18865	60	-
chr1	1390515	1390516	A00252:305:HG52NDSX5:1:1118:13720:14418/1	60	+
chr1	1391328	1391329	A00252:305:HG52NDSX5:1:2542:27525:19664	60	-
chr1	1391357	1391358	A00252:305:HG52NDSX5:1:1153:17526:2221/1	60	+
chr1	1391358	1391359	A00252:305:HG52NDSX5:3:2152:4734:26162/1	60	+
chr1	1391636	1391637	A00252:305:HG52NDSX5:1:1167:20103:35243/1	60	+
chr1	1391962	1391963	A00252:305:HG52NDSX5:1:2416:9245:8202/1	60	-
chr1	1395223	1395224	A00252:305:HG52NDSX5:1:1129:29107:7498/1	60	+
chr1	1395790	1395791	A00252:305:HG52NDSX5:1:1175:5837:4335/1	60	+
chr1	1557116	1557117	A00252:305:HG52NDSX5:1:1278:18846:15374/1	60	-
chr1	1646505	1646506	A00252:305:HG52NDSX5:1:1602:2085:31469/1	60	+
chr1	1656160	1656161	A00252:305:HG52NDSX5:3:1340:3604:22983	60	-
chr1	1757094	1757095	A00252:305:HG52NDSX5:4:1561:4200:21793/1	60	-
chr1	1812133	1812134	A00252:305:HG52NDSX5:1:1249:1940:17785/1	60	-
chr1	1819355	1819356	A00252:305:HG52NDSX5:1:1269:12545:21371/1	60	+
chr1	1828067	1828068	A00252:305:HG52NDSX5:1:2228:21314:8688/1	60	-
chr1	1842720	1842721	A00252:305:HG52NDSX5:1:1105:29170:3129/1	60	+
chr1	1865192	1865193	A00252:305:HG52NDSX5:4:1121:14642:12947	60	-
chr1	1873741	1873742	A00252:305:HG52NDSX5:4:1546:32958:8563	60	-
chr1	1873742	1873743	A00252:305:HG52NDSX5:3:1120:5303:9392/1	60	-
chr1	2244025	2244026	A00252:305:HG52NDSX5:1:1254:15049:10238	60	-
chr1	5162940	5162941	A00252:305:HG52NDSX5:4:1108:15863:1063/1	60	+
chr1	5956161	5956162	A00252:305:HG52NDSX5:4:1522:11831:30154	60	-
chr1	6377995	6377996	A00252:305:HG52NDSX5:2:2531:29333:34882/1	60	+
chr1	6827531	6827532	A00252:305:HG52NDSX5:1:1139:9173:8735/1	60	-
chr1	6831429	6831430	A00252:305:HG52NDSX5:1:2224:12472:15859	60	-
chr1	7802311	7802312	A00252:305:HG52NDSX5:3:1657:17237:4633/1	60	+
chr1	7834865	7834866	A00252:305:HG52NDSX5:1:1220:2700:17785/1	60	+
chr1	8128356	8128357	A00252:305:HG52NDSX5:3:1341:9471:7373/1	60	+
chr1	8216891	8216892	A00252:305:HG52NDSX5:2:2267:28167:8970	60	-
chr1	8416029	8416030	A00252:305:HG52NDSX5:2:2649:16749:34663	60	-
chr1	8416030	8416031	A00252:305:HG52NDSX5:4:2222:27986:32268	60	-
chr1	8456672	8456673	A00252:305:HG52NDSX5:2:2405:17074:31125	60	-
chr1	8491434	8491435	A00252:305:HG52NDSX5:4:1112:15564:25786/1	60	+
chr1	8569912	8569913	A00252:305:HG52NDSX5:1:1221:6289:2707/1	60	+
chr1	8569913	8569914	A00252:305:HG52NDSX5:1:1346:16269:26224	60	+
chr1	8576916	8576917	A00252:305:HG52NDSX5:3:1206:6931:25050/1	60	-
chr1	8625185	8625186	A00252:305:HG52NDSX5:1:1116:18240:13949/1	60	+
chr1	8628313	8628314	A00252:305:HG52NDSX5:1:1412:18014:33630/1	60	-
chr1	8638846	8638847	A00252:305:HG52NDSX5:3:1354:20247:30044/1	60	+
chr1	8639902	8639903	A00252:305:HG52NDSX5:1:1316:30490:29215/1	60	+
chr1	8640510	8640511	A00252:305:HG52NDSX5:1:1103:11686:26177/1	60	+
chr1	8734622	8734623	A00252:305:HG52NDSX5:4:1566:31647:2253/1	60	-
chr1	8734624	8734625	A00252:305:HG52NDSX5:1:1411:7581:1939	60	-
chr1	8776478	8776479	A00252:305:HG52NDSX5:1:1330:4282:34616	60	+
chr1	8870429	8870430	A00252:305:HG52NDSX5:1:1126:17716:4617/1	60	+
chr1	9107849	9107850	A00252:305:HG52NDSX5:1:1312:26937:36902/1	60	+
chr1	9493941	9493942	A00252:305:HG52NDSX5:4:2469:10926:32064	60	+
chr1	9775245	9775246	A00252:305:HG52NDSX5:3:2343:23683:16892	60	+
chr1	10134803	10134804	A00252:305:HG52NDSX5:1:1202:11478:18333/1	60	+
chr1	10238646	10238647	A00252:305:HG52NDSX5:1:1112:5276:16423/1	60	+
chr1	10292108	10292109	A00252:305:HG52NDSX5:1:2518:14317:33927/1	60	-
chr1	10533383	10533384	A00252:305:HG52NDSX5:1:1201:13575:28385/1	60	+
chr1	10548257	10548258	A00252:305:HG52NDSX5:1:1221:8458:36871/1	60	+
chr1	10574078	10574079	A00252:305:HG52NDSX5:2:2217:26395:34397/1	60	+
chr1	10936417	10936418	A00252:305:HG52NDSX5:3:1373:29948:24173/1	60	-
chr1	11196910	11196911	A00252:305:HG52NDSX5:2:1306:14181:34068/1	60	+
chr1	11256983	11256984	A00252:305:HG52NDSX5:3:2478:1452:26772	60	-
chr1	11809939	11809940	A00252:305:HG52NDSX5:1:1137:15953:30154/1	60	-
chr1	12293355	12293356	A00252:305:HG52NDSX5:1:1254:6524:17550/1	60	+
chr1	12329637	12329638	A00252:305:HG52NDSX5:2:2435:9362:25316	60	-
chr1	12350731	12350732	A00252:305:HG52NDSX5:2:1470:20790:14544	60	-
chr1	12371447	12371448	A00252:305:HG52NDSX5:1:1254:12527:24095	60	-
chr1	12509348	12509349	A00252:305:HG52NDSX5:1:1649:4526:13182/1	60	-
chr1	13481065	13481066	A00252:305:HG52NDSX5:3:2151:10493:36605	60	-
chr1	13481066	13481067	A00252:305:HG52NDSX5:4:2145:23375:27602/1	60	-
chr1	13787525	13787526	A00252:305:HG52NDSX5:1:1107:8892:5744/1	60	+
chr1	14834544	14834545	A00252:305:HG52NDSX5:1:1249:29306:30859	60	+
chr1	15268282	15268283	A00252:305:HG52NDSX5:3:2145:24379:4507/1	60	+
chr1	15654933	15654934	A00252:305:HG52NDSX5:3:2158:7826:11193	60	-
chr1	15920275	15920276	A00252:305:HG52NDSX5:1:1375:3106:7373	60	+
chr1	15920928	15920929	A00252:305:HG52NDSX5:1:1133:5819:29481/1	60	+
chr1	15931086	15931087	A00252:305:HG52NDSX5:3:2632:23059:36793	60	-
chr1	16105600	16105601	A00252:305:HG52NDSX5:1:2627:26015:25379	60	+
chr1	16269048	16269049	A00252:305:HG52NDSX5:1:2443:27416:13651/1	60	-
chr1	16280374	16280375	A00252:305:HG52NDSX5:1:1111:25870:20181/1	60	+
chr1	16310614	16310615	A00252:305:HG52NDSX5:1:1133:14886:20165/1	60	+
chr1	16323627	16323628	A00252:305:HG52NDSX5:1:1356:20094:11898/1	60	-
chr1	17865120	17865121	A00252:305:HG52NDSX5:3:2522:12726:6778/1	60	-
chr1	19129670	19129671	A00252:305:HG52NDSX5:1:1109:8070:15718/1	60	+
chr1	19132209	19132210	A00252:305:HG52NDSX5:2:1361:15718:16063/1	60	-
chr1	19135111	19135112	A00252:305:HG52NDSX5:1:2622:15582:21746	60	-
chr1	19174810	19174811	A00252:305:HG52NDSX5:1:1642:20600:28181/1	60	-
chr1	19298085	19298086	A00252:305:HG52NDSX5:1:2440:26060:22451	60	-
chr1	19711897	19711898	A00252:305:HG52NDSX5:1:2267:27218:36448/1	60	+
chr1	20865340	20865341	A00252:305:HG52NDSX5:3:2209:11369:4147	60	-
chr1	20900998	20900999	A00252:305:HG52NDSX5:1:1602:17400:21731/1	60	+
chr1	20911142	20911143	A00252:305:HG52NDSX5:1:1111:26458:4038/1	60	+
chr1	20940716	20940717	A00252:305:HG52NDSX5:1:1143:18728:34053/1	60	+
chr1	20943025	20943026	A00252:305:HG52NDSX5:1:1309:6650:35837/1	60	-
chr1	20943708	20943709	A00252:305:HG52NDSX5:1:1234:7898:33489/1	60	-
chr1	20959971	20959972	A00252:305:HG52NDSX5:4:1205:13241:5916/1	60	-
chr1	20980266	20980267	A00252:305:HG52NDSX5:1:1160:4065:17707/1	60	+
chr1	21018067	21018068	A00252:305:HG52NDSX5:1:1142:10511:36104/1	60	+
chr1	21113652	21113653	A00252:305:HG52NDSX5:4:1636:12888:19867	60	+
chr1	21720994	21720995	A00252:305:HG52NDSX5:1:1357:27416:17942/1	60	+
chr1	21730855	21730856	A00252:305:HG52NDSX5:4:1537:22146:33708	60	-
chr1	21743450	21743451	A00252:305:HG52NDSX5:1:1518:28809:20228	60	-
chr1	23022793	23022794	A00252:305:HG52NDSX5:2:1272:31485:18944	60	+
chr1	23042370	23042371	A00252:305:HG52NDSX5:1:1262:28492:24972	60	-
chr1	23046745	23046746	A00252:305:HG52NDSX5:1:2531:31412:1407	60	-
chr1	23056541	23056542	A00252:305:HG52NDSX5:2:1319:26485:16799/1	60	+
chr1	23124368	23124369	A00252:305:HG52NDSX5:1:1145:5294:30452/1	60	+
chr1	23151418	23151419	A00252:305:HG52NDSX5:1:1112:22263:23046/1	60	+
chr1	23284552	23284553	A00252:305:HG52NDSX5:1:1353:4273:19695/1	60	+
chr1	23323632	23323633	A00252:305:HG52NDSX5:1:2320:14127:25801/1	60	+
chr1	23413449	23413450	A00252:305:HG52NDSX5:2:1503:11550:16767/1	60	-
chr1	23785980	23785981	A00252:305:HG52NDSX5:2:1340:4679:7404	60	+
chr1	23842993	23842994	A00252:305:HG52NDSX5:1:1465:12500:22075/1	60	-
chr1	24777810	24777811	A00252:305:HG52NDSX5:1:1130:3423:8985/1	60	+
chr1	24777811	24777812	A00252:305:HG52NDSX5:3:2630:32262:4069/1	60	+
chr1	25436869	25436870	A00252:305:HG52NDSX5:1:1102:26078:15969/1	60	+
chr1	25490194	25490195	A00252:305:HG52NDSX5:1:1101:10068:7811/1	60	+
chr1	25993574	25993575	A00252:305:HG52NDSX5:1:1243:11252:10551/1	60	-
chr1	26255124	26255125	A00252:305:HG52NDSX5:1:1428:17598:28307/1	60	-
chr1	26264184	26264185	A00252:305:HG52NDSX5:1:1326:13810:33426/1	60	+
chr1	26442002	26442003	A00252:305:HG52NDSX5:3:1410:27787:23907/1	60	+
chr1	26559623	26559624	A00252:305:HG52NDSX5:1:1203:21115:14231/1	60	+
chr1	26620055	26620056	A00252:305:HG52NDSX5:1:1138:29939:9909/1	60	+
chr1	26703180	26703181	A00252:305:HG52NDSX5:1:1109:9489:33646/1	60	-
chr1	26705810	26705811	A00252:305:HG52NDSX5:3:2369:9200:31297	60	-
chr1	26797691	26797692	A00252:305:HG52NDSX5:1:1101:2709:28729/1	60	+
chr1	26931326	26931327	A00252:305:HG52NDSX5:1:1229:16550:8766/1	60	-
chr1	27422079	27422080	A00252:305:HG52NDSX5:1:1161:9100:13589/1	60	+
chr1	27457463	27457464	A00252:305:HG52NDSX5:1:1467:20329:27649/1	60	+
chr1	27786910	27786911	A00252:305:HG52NDSX5:1:1341:9091:36432/1	60	+
chr1	27792787	27792788	A00252:305:HG52NDSX5:1:1403:4607:34616/1	60	+
chr1	27803339	27803340	A00252:305:HG52NDSX5:1:2271:26775:27539	60	-
chr1	28036224	28036225	A00252:305:HG52NDSX5:1:1239:23773:5932/1	60	-
chr1	28123137	28123138	A00252:305:HG52NDSX5:1:1272:10113:18850	60	-
chr1	28197464	28197465	A00252:305:HG52NDSX5:4:1261:9534:23234	60	-
chr1	28407563	28407564	A00252:305:HG52NDSX5:2:2159:26160:30733	60	-
chr1	28410369	28410370	A00252:305:HG52NDSX5:4:1105:18295:24283	60	-
chr1	28417163	28417164	A00252:305:HG52NDSX5:1:1348:10890:24925/1	60	+
chr1	28423058	28423059	A00252:305:HG52NDSX5:1:1462:27507:13088/1	60	+
chr1	28427502	28427503	A00252:305:HG52NDSX5:1:2161:26856:32722/1	60	+
chr1	28489674	28489675	A00252:305:HG52NDSX5:1:1673:4255:6198/1	60	+
chr1	28587817	28587818	A00252:305:HG52NDSX5:2:1660:10366:33536	60	+
chr1	28729431	28729432	A00252:305:HG52NDSX5:3:1112:12491:21684/1	60	-
chr1	28861401	28861402	A00252:305:HG52NDSX5:1:1421:29098:22200	60	-
chr1	28921342	28921343	A00252:305:HG52NDSX5:1:1407:20012:11725/1	60	-
chr1	28940305	28940306	A00252:305:HG52NDSX5:1:1265:26992:8782/1	60	-
chr1	28990620	28990621	A00252:305:HG52NDSX5:1:1103:27362:28432/1	60	+
chr1	28990621	28990622	A00252:305:HG52NDSX5:4:1229:4426:3082/1	60	+
chr1	29002002	29002003	A00252:305:HG52NDSX5:1:2140:16034:30013	60	-
chr1	29032093	29032094	A00252:305:HG52NDSX5:2:1404:26838:26303/1	60	-
chr1	30945053	30945054	A00252:305:HG52NDSX5:4:2135:9760:26757/1	60	-
chr1	30945054	30945055	A00252:305:HG52NDSX5:3:2151:4797:35352	60	-
chr1	30945055	30945056	A00252:305:HG52NDSX5:2:1450:23963:36824/1	60	-
chr1	30955579	30955580	A00252:305:HG52NDSX5:2:1420:5385:17456	60	-
chr1	30975556	30975557	A00252:305:HG52NDSX5:1:1128:10908:24048/1	60	+
chr1	30991809	30991810	A00252:305:HG52NDSX5:1:2175:22354:30937	60	-
chr1	31016764	31016765	A00252:305:HG52NDSX5:1:1135:15176:7827/1	60	+
chr1	31029315	31029316	A00252:305:HG52NDSX5:1:2108:25635:11663	60	+
chr1	31069434	31069435	A00252:305:HG52NDSX5:3:2540:15148:11224/1	60	+
chr1	31526616	31526617	A00252:305:HG52NDSX5:1:1453:29360:36652/1	60	+
chr1	31878260	31878261	A00252:305:HG52NDSX5:1:1120:17011:17112/1	60	+
chr1	31878265	31878266	A00252:305:HG52NDSX5:2:1553:32036:5337/1	60	+
chr1	31912439	31912440	A00252:305:HG52NDSX5:4:1226:23312:31501/1	60	+
chr1	31931114	31931115	A00252:305:HG52NDSX5:4:2376:22453:3677	60	+
chr1	31932741	31932742	A00252:305:HG52NDSX5:3:2103:23954:34741/1	60	-
chr1	32307562	32307563	A00252:305:HG52NDSX5:3:2178:23665:18771	60	-
chr1	32328924	32328925	A00252:305:HG52NDSX5:1:1233:19985:27242/1	60	+
chr1	32576392	32576393	A00252:305:HG52NDSX5:1:2555:27543:21073/1	60	-
chr1	32838150	32838151	A00252:305:HG52NDSX5:1:2548:17173:29951	60	+
chr1	32848406	32848407	A00252:305:HG52NDSX5:1:1226:4661:20306/1	60	+
chr1	32848407	32848408	A00252:305:HG52NDSX5:2:2627:28628:24987	60	+
chr1	33343289	33343290	A00252:305:HG52NDSX5:2:2650:18530:15515	60	-
chr1	33343290	33343291	A00252:305:HG52NDSX5:1:1137:17110:10300/1	60	-
chr1	33844212	33844213	A00252:305:HG52NDSX5:1:1515:24035:23015/1	60	-
chr1	35093665	35093666	A00252:305:HG52NDSX5:1:1147:20311:20885/1	60	+
chr1	35093666	35093667	A00252:305:HG52NDSX5:2:1130:26404:31908	60	+
chr1	35181219	35181220	A00252:305:HG52NDSX5:1:1125:20175:1110/1	60	+
chr1	35332527	35332528	A00252:305:HG52NDSX5:1:1116:22028:13088/1	60	+
chr1	35332528	35332529	A00252:305:HG52NDSX5:3:1412:18846:6605	60	+
chr1	35343628	35343629	A00252:305:HG52NDSX5:4:2263:23809:19210/1	60	-
chr1	35348789	35348790	A00252:305:HG52NDSX5:1:1144:9399:33270/1	60	-
chr1	35381660	35381661	A00252:305:HG52NDSX5:1:1148:7997:30060/1	60	+
chr1	35390075	35390076	A00252:305:HG52NDSX5:1:1625:29469:29951/1	60	-
chr1	35391873	35391874	A00252:305:HG52NDSX5:4:2171:13485:8563/1	60	-
chr1	35392475	35392476	A00252:305:HG52NDSX5:2:2673:14253:10019/1	60	-
chr1	35392679	35392680	A00252:305:HG52NDSX5:1:2257:9028:15749	60	+
chr1	35417514	35417515	A00252:305:HG52NDSX5:1:1105:3414:21402/1	60	+
chr1	35418532	35418533	A00252:305:HG52NDSX5:1:1136:9435:26224/1	60	+
chr1	35418533	35418534	A00252:305:HG52NDSX5:4:2526:25590:35822	60	+
chr1	35491150	35491151	A00252:305:HG52NDSX5:1:2316:3269:30577	60	-
chr1	35811745	35811746	A00252:305:HG52NDSX5:4:1478:14724:15624/1	60	-
chr1	35954038	35954039	A00252:305:HG52NDSX5:1:1266:26756:13228/1	60	-
chr1	35974886	35974887	A00252:305:HG52NDSX5:1:1535:14389:6840/1	60	+
chr1	35975327	35975328	A00252:305:HG52NDSX5:1:1577:12997:10692/1	60	+
chr1	36052779	36052780	A00252:305:HG52NDSX5:1:1337:4381:29747/1	60	-
chr1	36238667	36238668	A00252:305:HG52NDSX5:3:1467:14226:22279/1	60	+
chr1	36303039	36303040	A00252:305:HG52NDSX5:3:1533:26865:34428/1	60	-
chr1	38254689	38254690	A00252:305:HG52NDSX5:1:1447:30092:6574/1	60	-
chr1	38763585	38763586	A00252:305:HG52NDSX5:1:1363:4508:7701/1	60	+
chr1	38779115	38779116	A00252:305:HG52NDSX5:4:2515:30490:17910	60	+
chr1	39142412	39142413	A00252:305:HG52NDSX5:4:1422:23891:33724	60	-
chr1	39161113	39161114	A00252:305:HG52NDSX5:3:1377:14814:21793/1	60	-
chr1	39207671	39207672	A00252:305:HG52NDSX5:1:1514:20998:16031/1	60	+
chr1	39210685	39210686	A00252:305:HG52NDSX5:1:1647:20763:28150	60	-
chr1	39227063	39227064	A00252:305:HG52NDSX5:1:1162:9200:26694/1	60	-
chr1	39233540	39233541	A00252:305:HG52NDSX5:1:1165:11053:11898/1	60	+
chr1	39237575	39237576	A00252:305:HG52NDSX5:2:2105:28646:21418/1	60	+
chr1	39239151	39239152	A00252:305:HG52NDSX5:2:1601:11767:17863/1	60	+
chr1	39315399	39315400	A00252:305:HG52NDSX5:1:1256:24731:24189/1	60	-
chr1	39316869	39316870	A00252:305:HG52NDSX5:1:2415:6424:20572	60	-
chr1	39362058	39362059	A00252:305:HG52NDSX5:2:1131:10628:31767/1	60	+
chr1	39448306	39448307	A00252:305:HG52NDSX5:1:1227:16052:19272/1	60	+
chr1	39479428	39479429	A00252:305:HG52NDSX5:1:1138:10257:1219/1	60	+
chr1	39749047	39749048	A00252:305:HG52NDSX5:2:2113:1127:23672	60	-
chr1	40189451	40189452	A00252:305:HG52NDSX5:1:1173:14733:17550/1	60	+
chr1	40466230	40466231	A00252:305:HG52NDSX5:1:1138:3242:15217/1	60	+
chr1	40701384	40701385	A00252:305:HG52NDSX5:1:1248:18656:4116/1	60	+
chr1	40957065	40957066	A00252:305:HG52NDSX5:2:2338:23393:23218	60	+
chr1	41067141	41067142	A00252:305:HG52NDSX5:2:1508:6054:33082/1	60	-
chr1	41103118	41103119	A00252:305:HG52NDSX5:1:1154:6497:11397/1	60	-
chr1	41104004	41104005	A00252:305:HG52NDSX5:1:2324:16712:12680/1	60	-
chr1	41141311	41141312	A00252:305:HG52NDSX5:3:2412:9688:22153	60	-
chr1	42188452	42188453	A00252:305:HG52NDSX5:1:1534:9715:9518/1	60	-
chr1	42198101	42198102	A00252:305:HG52NDSX5:1:1423:28094:11757/1	60	-
chr1	42249489	42249490	A00252:305:HG52NDSX5:3:1106:8269:15311	60	-
chr1	42257956	42257957	A00252:305:HG52NDSX5:4:2315:5249:25582/1	60	-
chr1	42262252	42262253	A00252:305:HG52NDSX5:1:1216:18159:23954/1	60	+
chr1	42688270	42688271	A00252:305:HG52NDSX5:1:2231:19063:18349	60	+
chr1	42688274	42688275	A00252:305:HG52NDSX5:2:1118:24117:13354/1	60	-
chr1	42701118	42701119	A00252:305:HG52NDSX5:1:1257:26341:20932/1	60	+
chr1	42773837	42773838	A00252:305:HG52NDSX5:1:1335:28791:14559/1	60	-
chr1	42940445	42940446	A00252:305:HG52NDSX5:1:1440:24279:6558/1	60	+
chr1	42940447	42940448	A00252:305:HG52NDSX5:2:2425:27905:33536/1	60	+
chr1	43362277	43362278	A00252:305:HG52NDSX5:1:1134:23520:30921/1	60	+
chr1	43415212	43415213	A00252:305:HG52NDSX5:2:2316:14407:36558	60	+
chr1	43418158	43418159	A00252:305:HG52NDSX5:1:2227:24542:7482/1	60	+
chr1	43552471	43552472	A00252:305:HG52NDSX5:1:1229:11695:29951	60	+
chr1	43555679	43555680	A00252:305:HG52NDSX5:1:1136:12409:19413/1	60	+
chr1	43662243	43662244	A00252:305:HG52NDSX5:1:2411:3540:9627	60	-
chr1	43665196	43665197	A00252:305:HG52NDSX5:1:1219:6732:4351/1	60	-
chr1	43669182	43669183	A00252:305:HG52NDSX5:1:1123:20555:22341/1	60	-
chr1	43686030	43686031	A00252:305:HG52NDSX5:1:1302:6858:26115/1	60	-
chr1	43714193	43714194	A00252:305:HG52NDSX5:2:1569:16595:10003	60	-
chr1	43737263	43737264	A00252:305:HG52NDSX5:1:1507:15284:21793/1	60	-
chr1	43752070	43752071	A00252:305:HG52NDSX5:3:2616:3369:21136	60	-
chr1	43758368	43758369	A00252:305:HG52NDSX5:1:1210:24162:10676/1	60	+
chr1	43768303	43768304	A00252:305:HG52NDSX5:3:1302:10737:24565/1	60	+
chr1	43795327	43795328	A00252:305:HG52NDSX5:4:1632:15049:14121/1	60	-
chr1	43821445	43821446	A00252:305:HG52NDSX5:1:1116:30083:22216	60	-
chr1	43823614	43823615	A00252:305:HG52NDSX5:1:1610:3549:7795	60	-
chr1	43824514	43824515	A00252:305:HG52NDSX5:1:1563:31584:23625	60	-
chr1	43827172	43827173	A00252:305:HG52NDSX5:2:2458:30255:14716/1	60	-
chr1	43840241	43840242	A00252:305:HG52NDSX5:1:1101:2546:34648/1	60	+
chr1	43847914	43847915	A00252:305:HG52NDSX5:1:1150:6903:1235/1	60	+
chr1	43884499	43884500	A00252:305:HG52NDSX5:4:2149:23737:7686/1	60	-
chr1	43917276	43917277	A00252:305:HG52NDSX5:4:1304:31882:5321	60	-
chr1	43945621	43945622	A00252:305:HG52NDSX5:1:1575:23502:1047	60	-
chr1	44004220	44004221	A00252:305:HG52NDSX5:3:2132:5095:23343/1	60	+
chr1	44503155	44503156	A00252:305:HG52NDSX5:1:1149:4770:28948	60	+
chr1	44950079	44950080	A00252:305:HG52NDSX5:1:1124:11849:28557/1	60	+
chr1	44975112	44975113	A00252:305:HG52NDSX5:1:1270:6741:33270/1	60	+
chr1	45359317	45359318	A00252:305:HG52NDSX5:3:1633:32841:24330/1	60	-
chr1	45453115	45453116	A00252:305:HG52NDSX5:2:2218:20320:23813/1	60	-
chr1	45453116	45453117	A00252:305:HG52NDSX5:1:1306:28709:24158/1	60	-
chr1	45468170	45468171	A00252:305:HG52NDSX5:1:2669:14091:27868/1	60	-
chr1	45565292	45565293	A00252:305:HG52NDSX5:2:1630:27227:4773	60	+
chr1	45598406	45598407	A00252:305:HG52NDSX5:3:1544:30129:15562/1	60	-
chr1	45605749	45605750	A00252:305:HG52NDSX5:1:1220:23981:27023/1	60	-
chr1	45640182	45640183	A00252:305:HG52NDSX5:4:1226:17436:9204/1	60	+
chr1	45640186	45640187	A00252:305:HG52NDSX5:1:2619:4282:25942	60	-
chr1	45662815	45662816	A00252:305:HG52NDSX5:4:2309:25898:10081	60	-
chr1	45667348	45667349	A00252:305:HG52NDSX5:1:1134:4806:34147	60	-
chr1	45741390	45741391	A00252:305:HG52NDSX5:1:1403:8477:9784	60	+
chr1	45835281	45835282	A00252:305:HG52NDSX5:1:1109:16794:18396/1	60	-
chr1	45845062	45845063	A00252:305:HG52NDSX5:1:1158:28809:28087	60	-
chr1	45868944	45868945	A00252:305:HG52NDSX5:1:1310:9480:10081/1	60	+
chr1	45869882	45869883	A00252:305:HG52NDSX5:1:1631:11406:5807	60	-
chr1	45894678	45894679	A00252:305:HG52NDSX5:1:1142:10881:1266/1	60	+
chr1	45896187	45896188	A00252:305:HG52NDSX5:1:1143:4200:30217/1	60	-
chr1	45938112	45938113	A00252:305:HG52NDSX5:1:2144:10022:35916	60	-
chr1	45988345	45988346	A00252:305:HG52NDSX5:4:1613:4056:9518/1	60	-
chr1	46121831	46121832	A00252:305:HG52NDSX5:3:2660:10926:8578/1	60	-
chr1	46125264	46125265	A00252:305:HG52NDSX5:1:1214:8739:11021/1	60	-
chr1	46166409	46166410	A00252:305:HG52NDSX5:3:1303:11234:31469/1	60	+
chr1	46297175	46297176	A00252:305:HG52NDSX5:1:1134:10086:17738/1	60	+
chr1	46366945	46366946	A00252:305:HG52NDSX5:1:1166:27136:29450/1	60	-
chr1	47151215	47151216	A00252:305:HG52NDSX5:1:1213:12933:18380/1	60	+
chr1	50515572	50515573	A00252:305:HG52NDSX5:1:1123:9073:3521	60	+
chr1	51827043	51827044	A00252:305:HG52NDSX5:1:1124:8223:22561/1	60	-
chr1	51872106	51872107	A00252:305:HG52NDSX5:3:2159:5611:24737/1	60	+
chr1	52481802	52481803	A00252:305:HG52NDSX5:3:2354:3305:15107	60	-
chr1	52495283	52495284	A00252:305:HG52NDSX5:1:1112:29351:6480/1	60	+
chr1	52495657	52495658	A00252:305:HG52NDSX5:1:1435:12988:33974/1	60	+
chr1	52518964	52518965	A00252:305:HG52NDSX5:1:1331:14814:15530/1	60	-
chr1	53826709	53826710	A00252:305:HG52NDSX5:2:1128:24433:11710	60	-
chr1	55081097	55081098	A00252:305:HG52NDSX5:1:1116:21124:4413/1	60	+
chr1	55081099	55081100	A00252:305:HG52NDSX5:1:1624:32190:23578	60	+
chr1	55194021	55194022	A00252:305:HG52NDSX5:1:1452:18087:20478	60	-
chr1	57230423	57230424	A00252:305:HG52NDSX5:1:1136:8079:30044/1	60	-
chr1	57334738	57334739	A00252:305:HG52NDSX5:4:2137:22399:8594	60	-
chr1	61223527	61223528	A00252:305:HG52NDSX5:1:1361:26458:33505/1	60	-
chr1	61370894	61370895	A00252:305:HG52NDSX5:1:1574:2040:28009	60	+
chr1	62255224	62255225	A00252:305:HG52NDSX5:3:2258:4417:30029/1	60	+
chr1	62552416	62552417	A00252:305:HG52NDSX5:2:2562:3522:1986	60	-
chr1	62601618	62601619	A00252:305:HG52NDSX5:1:1168:20763:5854/1	60	+
chr1	62619430	62619431	A00252:305:HG52NDSX5:4:2130:23882:27508/1	60	-
chr1	62619432	62619433	A00252:305:HG52NDSX5:1:1134:14443:1172/1	60	-
chr1	62678997	62678998	A00252:305:HG52NDSX5:1:1242:28447:9236/1	60	+
chr1	62843816	62843817	A00252:305:HG52NDSX5:3:2207:11388:33646	60	-
chr1	62861758	62861759	A00252:305:HG52NDSX5:2:1515:26621:11209/1	60	-
chr1	63013946	63013947	A00252:305:HG52NDSX5:1:1620:14714:6402	60	+
chr1	63405504	63405505	A00252:305:HG52NDSX5:2:1170:7238:33943/1	60	-
chr1	63545972	63545973	A00252:305:HG52NDSX5:1:1274:17083:13416/1	60	+
chr1	63563893	63563894	A00252:305:HG52NDSX5:1:2134:25708:27383	60	-
chr1	64431643	64431644	A00252:305:HG52NDSX5:3:1152:17146:9799/1	60	-
chr1	64809055	64809056	A00252:305:HG52NDSX5:1:1217:20564:8077/1	60	-
chr1	65196151	65196152	A00252:305:HG52NDSX5:2:2604:27968:28166/1	60	-
chr1	65196153	65196154	A00252:305:HG52NDSX5:3:2123:20302:21840	60	-
chr1	66903263	66903264	A00252:305:HG52NDSX5:1:1473:24731:35274/1	60	+
chr1	66903265	66903266	A00252:305:HG52NDSX5:1:1148:21721:11334/1	60	+
chr1	66928499	66928500	A00252:305:HG52NDSX5:4:2649:18059:22748	60	-
chr1	69946983	69946984	A00252:305:HG52NDSX5:3:1457:24117:6120/1	60	-
chr1	69976781	69976782	A00252:305:HG52NDSX5:3:1175:16152:32753	60	+
chr1	70231122	70231123	A00252:305:HG52NDSX5:2:2254:17635:25394	60	-
chr1	70916139	70916140	A00252:305:HG52NDSX5:3:2228:7916:16172	60	-
chr1	70950959	70950960	A00252:305:HG52NDSX5:4:2522:2926:27164/1	60	+
chr1	71634371	71634372	A00252:305:HG52NDSX5:3:1411:14380:15248	60	-
chr1	71634372	71634373	A00252:305:HG52NDSX5:1:1360:15230:36980	60	-
chr1	71765725	71765726	A00252:305:HG52NDSX5:4:2560:9236:4648	60	-
chr1	71947850	71947851	A00252:305:HG52NDSX5:1:1356:4255:2159	60	-
chr1	72056041	72056042	A00252:305:HG52NDSX5:2:1637:25581:2049	60	+
chr1	72408805	72408806	A00252:305:HG52NDSX5:3:2316:27841:5963	60	-
chr1	72613137	72613138	A00252:305:HG52NDSX5:2:2456:3188:17253	60	-
chr1	73211671	73211672	A00252:305:HG52NDSX5:1:1172:31168:26256/1	60	+
chr1	73585077	73585078	A00252:305:HG52NDSX5:1:1258:18683:13025/1	60	+
chr1	73614785	73614786	A00252:305:HG52NDSX5:1:2148:6677:18474	60	-
chr1	74816198	74816199	A00252:305:HG52NDSX5:1:1375:29776:36151	60	-
chr1	74816199	74816200	A00252:305:HG52NDSX5:1:2519:9263:2221	60	-
chr1	74838995	74838996	A00252:305:HG52NDSX5:1:1459:3468:23030	60	-
chr1	75100699	75100700	A00252:305:HG52NDSX5:3:1277:4336:26631/1	60	+
chr1	75143865	75143866	A00252:305:HG52NDSX5:1:1145:3956:15139/1	60	+
chr1	75585256	75585257	A00252:305:HG52NDSX5:1:1313:26368:33191/1	60	+
chr1	77587839	77587840	A00252:305:HG52NDSX5:4:2207:21423:5525	60	-
chr1	78650929	78650930	A00252:305:HG52NDSX5:3:1121:28474:34240	60	-
chr1	80763075	80763076	A00252:305:HG52NDSX5:1:1302:21459:25254	60	-
chr1	82040268	82040269	A00252:305:HG52NDSX5:1:2336:3387:14152	60	-
chr1	83237482	83237483	A00252:305:HG52NDSX5:4:1613:1588:5556/1	60	-
chr1	84195094	84195095	A00252:305:HG52NDSX5:1:1169:14299:28729/1	60	+
chr1	86855152	86855153	A00252:305:HG52NDSX5:1:2136:12807:20854	60	-
chr1	87019224	87019225	A00252:305:HG52NDSX5:1:1529:20446:19586/1	60	+
chr1	87028929	87028930	A00252:305:HG52NDSX5:1:1209:13449:3521/1	60	-
chr1	88789405	88789406	A00252:305:HG52NDSX5:4:1545:5267:2754	60	+
chr1	91573870	91573871	A00252:305:HG52NDSX5:1:1666:19904:36151/1	60	-
chr1	91662744	91662745	A00252:305:HG52NDSX5:3:1627:24306:28244	60	+
chr1	92266344	92266345	A00252:305:HG52NDSX5:3:2425:21594:16564	60	-
chr1	92305942	92305943	A00252:305:HG52NDSX5:4:2248:11532:3208	60	-
chr1	92332570	92332571	A00252:305:HG52NDSX5:1:1145:4652:15687/1	60	+
chr1	92364230	92364231	A00252:305:HG52NDSX5:1:1133:28393:29904	60	-
chr1	92529519	92529520	A00252:305:HG52NDSX5:2:2547:31801:18521	60	-
chr1	92757191	92757192	A00252:305:HG52NDSX5:2:1629:28999:18991/1	60	-
chr1	93127748	93127749	A00252:305:HG52NDSX5:3:2260:18005:7999	60	-
chr1	93161445	93161446	A00252:305:HG52NDSX5:1:2428:16306:20870/1	60	+
chr1	93852238	93852239	A00252:305:HG52NDSX5:1:2656:31928:30076/1	60	+
chr1	96643260	96643261	A00252:305:HG52NDSX5:3:2304:23863:9314/1	60	+
chr1	97364997	97364998	A00252:305:HG52NDSX5:1:2660:32434:36620	60	-
chr1	97662631	97662632	A00252:305:HG52NDSX5:1:1117:19569:19914/1	60	-
chr1	97795573	97795574	A00252:305:HG52NDSX5:1:2644:28185:20713	60	-
chr1	98027246	98027247	A00252:305:HG52NDSX5:1:1133:6894:15875/1	60	+
chr1	98227894	98227895	A00252:305:HG52NDSX5:2:1452:30798:31939/1	60	+
chr1	99070710	99070711	A00252:305:HG52NDSX5:3:1513:32651:15577	60	+
chr1	99762267	99762268	A00252:305:HG52NDSX5:1:2532:10465:9659	60	-
chr1	100081693	100081694	A00252:305:HG52NDSX5:3:1366:19551:34256/1	60	+
chr1	101308089	101308090	A00252:305:HG52NDSX5:1:1120:13946:3537/1	60	+
chr1	101308090	101308091	A00252:305:HG52NDSX5:4:2374:19723:2550	60	+
chr1	101833733	101833734	A00252:305:HG52NDSX5:3:2132:8169:24533	60	-
chr1	101888914	101888915	A00252:305:HG52NDSX5:2:1210:27434:32847/1	60	+
chr1	102452803	102452804	A00252:305:HG52NDSX5:2:1368:27923:18599/1	60	+
chr1	103003859	103003860	A00252:305:HG52NDSX5:1:1149:14525:6386/1	60	+
chr1	103032678	103032679	A00252:305:HG52NDSX5:3:1150:20193:12258	60	-
chr1	105119680	105119681	A00252:305:HG52NDSX5:2:1513:24587:17707	60	+
chr1	105877278	105877279	A00252:305:HG52NDSX5:1:1108:6705:15327/1	60	+
chr1	108036117	108036118	A00252:305:HG52NDSX5:1:1433:15628:19413/1	60	-
chr1	108065989	108065990	A00252:305:HG52NDSX5:1:1437:15230:28995/1	60	+
chr1	108102572	108102573	A00252:305:HG52NDSX5:2:1317:25789:23891/1	60	+
chr1	108634761	108634762	A00252:305:HG52NDSX5:2:1366:15402:9408/1	60	+
chr1	108757299	108757300	A00252:305:HG52NDSX5:1:1139:2148:21559	60	+
chr1	109232956	109232957	A00252:305:HG52NDSX5:2:2201:11577:9330/1	60	-
chr1	109585719	109585720	A00252:305:HG52NDSX5:1:1113:11695:18552/1	60	+
chr1	109592556	109592557	A00252:305:HG52NDSX5:1:1245:21287:35196	60	-
chr1	110170405	110170406	A00252:305:HG52NDSX5:3:1232:18105:30123/1	60	+
chr1	110343044	110343045	A00252:305:HG52NDSX5:1:1553:21811:11052/1	60	+
chr1	110849087	110849088	A00252:305:HG52NDSX5:3:1545:9778:34209/1	60	-
chr1	110882000	110882001	A00252:305:HG52NDSX5:1:1443:17128:30906/1	60	-
chr1	110892292	110892293	A00252:305:HG52NDSX5:3:1241:25039:31641	60	+
chr1	111125237	111125238	A00252:305:HG52NDSX5:3:1401:17996:10113	60	-
chr1	111157133	111157134	A00252:305:HG52NDSX5:2:1543:12129:31297/1	60	+
chr1	111157581	111157582	A00252:305:HG52NDSX5:4:1377:25147:6402	60	-
chr1	111167090	111167091	A00252:305:HG52NDSX5:1:2553:6587:26835/1	60	+
chr1	111167708	111167709	A00252:305:HG52NDSX5:1:1219:11134:2707/1	60	+
chr1	111170686	111170687	A00252:305:HG52NDSX5:1:1130:7211:7905/1	60	+
chr1	111176229	111176230	A00252:305:HG52NDSX5:1:2622:2926:5869/1	60	-
chr1	111467317	111467318	A00252:305:HG52NDSX5:1:1148:19660:21512/1	60	+
chr1	112354525	112354526	A00252:305:HG52NDSX5:1:2528:11632:14967	60	+
chr1	112545061	112545062	A00252:305:HG52NDSX5:1:2347:11632:4633/1	60	+
chr1	112927023	112927024	A00252:305:HG52NDSX5:2:1430:30951:32957	60	-
chr1	112973565	112973566	A00252:305:HG52NDSX5:3:2152:8965:12602	60	-
chr1	112973566	112973567	A00252:305:HG52NDSX5:1:2267:27353:35681/1	60	-
chr1	113093727	113093728	A00252:305:HG52NDSX5:3:2160:3423:30499/1	60	-
chr1	113653305	113653306	A00252:305:HG52NDSX5:1:1156:13395:10128/1	60	+
chr1	113655665	113655666	A00252:305:HG52NDSX5:1:1162:9634:5494/1	60	+
chr1	113802305	113802306	A00252:305:HG52NDSX5:1:1232:4417:18975/1	60	+
chr1	113806204	113806205	A00252:305:HG52NDSX5:3:1450:3206:14340/1	60	+
chr1	113820959	113820960	A00252:305:HG52NDSX5:1:2325:25970:28494/1	60	+
chr1	113841005	113841006	A00252:305:HG52NDSX5:3:1213:17363:29622/1	60	-
chr1	113901672	113901673	A00252:305:HG52NDSX5:1:1668:28691:21778	60	-
chr1	113945246	113945247	A00252:305:HG52NDSX5:2:1141:19117:26678/1	60	+
chr1	114363486	114363487	A00252:305:HG52NDSX5:4:2227:7889:3756/1	60	-
chr1	114395254	114395255	A00252:305:HG52NDSX5:2:2124:6985:8484	60	-
chr1	114396005	114396006	A00252:305:HG52NDSX5:1:1113:13295:17628/1	60	+
chr1	114407983	114407984	A00252:305:HG52NDSX5:1:1566:7166:5259/1	60	-
chr1	114705714	114705715	A00252:305:HG52NDSX5:4:1562:14778:10207/1	60	-
chr1	114714585	114714586	A00252:305:HG52NDSX5:3:2264:12753:18599	60	-
chr1	117169403	117169404	A00252:305:HG52NDSX5:1:1156:18783:2425/1	60	-
chr1	117222725	117222726	A00252:305:HG52NDSX5:1:2410:23755:23563	60	+
chr1	117413155	117413156	A00252:305:HG52NDSX5:1:2208:18638:23688	60	-
chr1	117415942	117415943	A00252:305:HG52NDSX5:2:1253:26160:3490/1	60	-
chr1	117418678	117418679	A00252:305:HG52NDSX5:1:2424:15293:5713	60	-
chr1	117441454	117441455	A00252:305:HG52NDSX5:1:2369:25672:30295/1	60	-
chr1	117442835	117442836	A00252:305:HG52NDSX5:1:1218:16387:5071/1	60	+
chr1	117495688	117495689	A00252:305:HG52NDSX5:4:2412:17210:9565	60	-
chr1	119668887	119668888	A00252:305:HG52NDSX5:2:2435:30563:28369	60	-
chr1	120730175	120730176	A00252:305:HG52NDSX5:1:1208:20555:5306/1	60	-
chr1	145772448	145772449	A00252:305:HG52NDSX5:1:1117:8359:18818/1	60	+
chr1	145775314	145775315	A00252:305:HG52NDSX5:1:1622:30707:25676/1	60	-
chr1	146550040	146550041	A00252:305:HG52NDSX5:2:1406:18132:29606/1	60	-
chr1	146575505	146575506	A00252:305:HG52NDSX5:4:1171:1127:35571/1	60	-
chr1	147607912	147607913	A00252:305:HG52NDSX5:1:1142:4047:11537/1	60	+
chr1	149452403	149452404	A00252:305:HG52NDSX5:2:1422:24542:30937	60	+
chr1	149844682	149844683	A00252:305:HG52NDSX5:1:1122:25852:12853/1	60	+
chr1	149958854	149958855	A00252:305:HG52NDSX5:1:1125:9652:8688/1	60	+
chr1	149973143	149973144	A00252:305:HG52NDSX5:4:1649:6605:20791/1	60	-
chr1	149991125	149991126	A00252:305:HG52NDSX5:1:1101:11677:18396/1	60	-
chr1	149998656	149998657	A00252:305:HG52NDSX5:1:1155:11984:25817/1	60	+
chr1	150078156	150078157	A00252:305:HG52NDSX5:1:1132:13458:17691/1	60	+
chr1	150085665	150085666	A00252:305:HG52NDSX5:1:2457:13937:26349	60	+
chr1	150085854	150085855	A00252:305:HG52NDSX5:1:1215:10203:6292/1	60	+
chr1	150111261	150111262	A00252:305:HG52NDSX5:1:1246:24207:34992/1	60	-
chr1	150129103	150129104	A00252:305:HG52NDSX5:1:1177:13404:13338/1	60	+
chr1	150291929	150291930	A00252:305:HG52NDSX5:1:1210:3115:10802/1	60	+
chr1	150308761	150308762	A00252:305:HG52NDSX5:2:1673:8567:15107/1	60	+
chr1	150662269	150662270	A00252:305:HG52NDSX5:1:1149:20283:15421/1	60	+
chr1	150813910	150813911	A00252:305:HG52NDSX5:1:1110:18285:36323/1	60	+
chr1	150813911	150813912	A00252:305:HG52NDSX5:2:2206:26078:36198/1	60	+
chr1	150814028	150814029	A00252:305:HG52NDSX5:1:1217:26530:33066/1	60	+
chr1	150830915	150830916	A00252:305:HG52NDSX5:3:2152:21233:6136/1	60	-
chr1	150830916	150830917	A00252:305:HG52NDSX5:1:1227:3115:16313	60	-
chr1	150831094	150831095	A00252:305:HG52NDSX5:1:1151:27950:26663/1	60	+
chr1	150836259	150836260	A00252:305:HG52NDSX5:1:1627:4643:24345	60	-
chr1	150838721	150838722	A00252:305:HG52NDSX5:1:1322:14443:16642/1	60	+
chr1	151226434	151226435	A00252:305:HG52NDSX5:4:2649:21585:27038	60	-
chr1	151254322	151254323	A00252:305:HG52NDSX5:1:2407:21965:2738	60	+
chr1	151430759	151430760	A00252:305:HG52NDSX5:1:1178:5963:6183/1	60	+
chr1	151431493	151431494	A00252:305:HG52NDSX5:1:2360:20672:7294/1	60	-
chr1	151431495	151431496	A00252:305:HG52NDSX5:3:2239:24288:12054	60	-
chr1	151630186	151630187	A00252:305:HG52NDSX5:1:1117:6750:14372/1	60	+
chr1	151636588	151636589	A00252:305:HG52NDSX5:1:1125:30590:13041	60	-
chr1	151648893	151648894	A00252:305:HG52NDSX5:1:2354:9688:9721	60	-
chr1	151681837	151681838	A00252:305:HG52NDSX5:1:1221:30282:10097	60	-
chr1	153869670	153869671	A00252:305:HG52NDSX5:2:1328:32045:36980	60	-
chr1	153869672	153869673	A00252:305:HG52NDSX5:1:1323:2555:2754	60	-
chr1	153877002	153877003	A00252:305:HG52NDSX5:1:1110:11279:9439/1	60	+
chr1	153894115	153894116	A00252:305:HG52NDSX5:4:2540:17698:24815	60	-
chr1	153897718	153897719	A00252:305:HG52NDSX5:1:1265:26512:34131/1	60	+
chr1	153897719	153897720	A00252:305:HG52NDSX5:3:2152:29432:13886	60	+
chr1	154066429	154066430	A00252:305:HG52NDSX5:4:1464:9995:17926	60	-
chr1	154237732	154237733	A00252:305:HG52NDSX5:1:1246:26576:36119/1	60	-
chr1	154964029	154964030	A00252:305:HG52NDSX5:4:2101:1506:7858	60	-
chr1	154964031	154964032	A00252:305:HG52NDSX5:1:2249:13259:5447/1	60	-
chr1	155354487	155354488	A00252:305:HG52NDSX5:2:1245:5348:17989/1	60	-
chr1	155383646	155383647	A00252:305:HG52NDSX5:1:1104:14172:26068/1	60	+
chr1	155400573	155400574	A00252:305:HG52NDSX5:1:1141:16170:29152/1	60	+
chr1	155406844	155406845	A00252:305:HG52NDSX5:1:1220:22010:28776/1	60	+
chr1	155414826	155414827	A00252:305:HG52NDSX5:1:2156:16767:26209/1	60	-
chr1	155455823	155455824	A00252:305:HG52NDSX5:1:1218:28592:20854/1	60	-
chr1	155463859	155463860	A00252:305:HG52NDSX5:3:1136:9842:2754/1	60	-
chr1	155466085	155466086	A00252:305:HG52NDSX5:1:2430:32768:27586	60	+
chr1	155481274	155481275	A00252:305:HG52NDSX5:1:1119:7274:10175	60	-
chr1	155534810	155534811	A00252:305:HG52NDSX5:1:1144:19253:8061/1	60	+
chr1	155668352	155668353	A00252:305:HG52NDSX5:1:1559:23601:19883/1	60	+
chr1	155683696	155683697	A00252:305:HG52NDSX5:1:1125:25400:26162/1	60	+
chr1	155755219	155755220	A00252:305:HG52NDSX5:4:1254:11812:20196/1	60	+
chr1	155838932	155838933	A00252:305:HG52NDSX5:1:1532:9019:3740/1	60	+
chr1	155921788	155921789	A00252:305:HG52NDSX5:1:1120:16477:29935/1	60	-
chr1	155929254	155929255	A00252:305:HG52NDSX5:1:2310:27742:2347/1	60	+
chr1	156272242	156272243	A00252:305:HG52NDSX5:1:1172:6632:19961/1	60	+
chr1	156272244	156272245	A00252:305:HG52NDSX5:4:2137:4752:20275/1	60	+
chr1	156775985	156775986	A00252:305:HG52NDSX5:1:1555:12237:24251/1	60	+
chr1	158945182	158945183	A00252:305:HG52NDSX5:1:1125:28067:31814/1	60	-
chr1	160443671	160443672	A00252:305:HG52NDSX5:1:1242:14317:6245/1	60	-
chr1	160447469	160447470	A00252:305:HG52NDSX5:3:2148:10194:11005/1	60	-
chr1	160447471	160447472	A00252:305:HG52NDSX5:3:1231:25789:35258	60	-
chr1	160502225	160502226	A00252:305:HG52NDSX5:1:1164:16315:1313/1	60	+
chr1	160558012	160558013	A00252:305:HG52NDSX5:1:1350:16839:27649/1	60	-
chr1	160575408	160575409	A00252:305:HG52NDSX5:1:1260:11397:33661/1	60	-
chr1	160586049	160586050	A00252:305:HG52NDSX5:1:1156:24587:25003/1	60	+
chr1	160782821	160782822	A00252:305:HG52NDSX5:1:1676:15872:22435/1	60	+
chr1	161063493	161063494	A00252:305:HG52NDSX5:1:1115:29405:25864/1	60	+
chr1	161063495	161063496	A00252:305:HG52NDSX5:4:2107:14769:36245/1	60	+
chr1	161847316	161847317	A00252:305:HG52NDSX5:2:2341:9118:12962/1	60	-
chr1	161857771	161857772	A00252:305:HG52NDSX5:4:2336:26458:33974	60	-
chr1	161912612	161912613	A00252:305:HG52NDSX5:4:1132:29405:20102	60	-
chr1	163779742	163779743	A00252:305:HG52NDSX5:1:2360:30617:16000/1	60	-
chr1	165299439	165299440	A00252:305:HG52NDSX5:3:1503:25256:14982/1	60	-
chr1	165747747	165747748	A00252:305:HG52NDSX5:1:1113:17969:17268/1	60	+
chr1	166866508	166866509	A00252:305:HG52NDSX5:1:2549:7238:27555	60	-
chr1	167008696	167008697	A00252:305:HG52NDSX5:3:1271:6424:35289	60	-
chr1	167235965	167235966	A00252:305:HG52NDSX5:1:2411:20690:15217/1	60	+
chr1	167235967	167235968	A00252:305:HG52NDSX5:3:1314:9136:19977	60	+
chr1	167240259	167240260	A00252:305:HG52NDSX5:3:2547:10529:28933/1	60	-
chr1	167308421	167308422	A00252:305:HG52NDSX5:1:2657:21070:21793	60	-
chr1	167407981	167407982	A00252:305:HG52NDSX5:1:2539:20772:14638/1	60	-
chr1	167743625	167743626	A00252:305:HG52NDSX5:1:2373:22941:36902/1	60	+
chr1	168014572	168014573	A00252:305:HG52NDSX5:4:1429:28393:35321	60	-
chr1	168018688	168018689	A00252:305:HG52NDSX5:1:1471:6126:36871/1	60	+
chr1	168042086	168042087	A00252:305:HG52NDSX5:2:2666:10059:10269/1	60	+
chr1	168052023	168052024	A00252:305:HG52NDSX5:1:2110:2510:26569	60	-
chr1	168067225	168067226	A00252:305:HG52NDSX5:1:2161:5195:3035	60	-
chr1	168199320	168199321	A00252:305:HG52NDSX5:2:1368:22652:2174/1	60	-
chr1	169220492	169220493	A00252:305:HG52NDSX5:1:1236:12753:15562/1	60	+
chr1	169230678	169230679	A00252:305:HG52NDSX5:2:1178:13557:12132/1	60	+
chr1	169290591	169290592	A00252:305:HG52NDSX5:1:1324:18023:32706/1	60	+
chr1	169290592	169290593	A00252:305:HG52NDSX5:1:2204:2067:6793	60	+
chr1	169707363	169707364	A00252:305:HG52NDSX5:1:1208:17056:34788	60	+
chr1	169941374	169941375	A00252:305:HG52NDSX5:1:1211:5132:12477	60	-
chr1	169955331	169955332	A00252:305:HG52NDSX5:1:1266:13304:18709/1	60	+
chr1	171577298	171577299	A00252:305:HG52NDSX5:1:2351:15980:23531	60	-
chr1	172216564	172216565	A00252:305:HG52NDSX5:1:1112:21377:18255/1	60	+
chr1	172410172	172410173	A00252:305:HG52NDSX5:1:1103:17978:14403/1	60	+
chr1	172410173	172410174	A00252:305:HG52NDSX5:2:2627:31051:16532	60	+
chr1	172540550	172540551	A00252:305:HG52NDSX5:1:1223:2709:19085/1	60	+
chr1	172557697	172557698	A00252:305:HG52NDSX5:2:1107:25617:6872/1	60	-
chr1	172557699	172557700	A00252:305:HG52NDSX5:1:2306:24605:8281	60	-
chr1	173883070	173883071	A00252:305:HG52NDSX5:2:2222:13358:24439	60	-
chr1	174165098	174165099	A00252:305:HG52NDSX5:2:2514:11125:16376	60	-
chr1	174272730	174272731	A00252:305:HG52NDSX5:1:1215:8540:23516/1	60	+
chr1	176128384	176128385	A00252:305:HG52NDSX5:3:2478:1759:13964	60	-
chr1	179859156	179859157	A00252:305:HG52NDSX5:1:1104:26530:35164/1	60	+
chr1	179992112	179992113	A00252:305:HG52NDSX5:1:1351:6162:26600/1	60	-
chr1	180021082	180021083	A00252:305:HG52NDSX5:1:1275:29044:6104/1	60	-
chr1	180040512	180040513	A00252:305:HG52NDSX5:1:1340:7229:18677	60	-
chr1	181319246	181319247	A00252:305:HG52NDSX5:1:1236:28700:13025/1	60	+
chr1	181319247	181319248	A00252:305:HG52NDSX5:1:2618:7111:1626	60	+
chr1	182287993	182287994	A00252:305:HG52NDSX5:4:1421:17580:32002	60	+
chr1	182879068	182879069	A00252:305:HG52NDSX5:3:2374:20274:16626	60	-
chr1	182879069	182879070	A00252:305:HG52NDSX5:3:1357:4481:19836/1	60	-
chr1	184731075	184731076	A00252:305:HG52NDSX5:1:1536:13196:30545	60	-
chr1	185554534	185554535	A00252:305:HG52NDSX5:1:1527:3685:4210/1	60	-
chr1	186433637	186433638	A00252:305:HG52NDSX5:3:1437:21630:21010/1	60	+
chr1	188415515	188415516	A00252:305:HG52NDSX5:1:1277:10881:22529	60	-
chr1	189343993	189343994	A00252:305:HG52NDSX5:2:2218:31177:23578	60	-
chr1	189651988	189651989	A00252:305:HG52NDSX5:4:1423:16920:13698	60	-
chr1	189702921	189702922	A00252:305:HG52NDSX5:1:1649:2808:21919/1	60	+
chr1	189804611	189804612	A00252:305:HG52NDSX5:1:1158:17255:6981/1	60	+
chr1	189959870	189959871	A00252:305:HG52NDSX5:3:2364:5556:6887	60	-
chr1	190287585	190287586	A00252:305:HG52NDSX5:1:1432:15311:3302/1	60	-
chr1	190287979	190287980	A00252:305:HG52NDSX5:1:1124:8910:3552/1	60	-
chr1	190452778	190452779	A00252:305:HG52NDSX5:1:2563:7997:35853/1	60	+
chr1	191209633	191209634	A00252:305:HG52NDSX5:2:2418:13521:6308	60	-
chr1	191315921	191315922	A00252:305:HG52NDSX5:1:2303:17273:28526	60	+
chr1	191513250	191513251	A00252:305:HG52NDSX5:1:2149:14823:14199/1	60	+
chr1	191845950	191845951	A00252:305:HG52NDSX5:3:1119:1362:19789	60	+
chr1	191917201	191917202	A00252:305:HG52NDSX5:4:1635:10646:26944/1	60	+
chr1	192051996	192051997	A00252:305:HG52NDSX5:1:1118:17056:24956/1	60	+
chr1	192154386	192154387	A00252:305:HG52NDSX5:1:1241:10791:4178/1	60	-
chr1	192517885	192517886	A00252:305:HG52NDSX5:2:1460:16830:31767	60	+
chr1	192775798	192775799	A00252:305:HG52NDSX5:2:2554:32262:3756	60	-
chr1	192804041	192804042	A00252:305:HG52NDSX5:1:1412:4264:16110/1	60	-
chr1	193078832	193078833	A00252:305:HG52NDSX5:1:1556:13404:9518/1	60	+
chr1	193086719	193086720	A00252:305:HG52NDSX5:1:1244:15248:5290/1	60	+
chr1	193221482	193221483	A00252:305:HG52NDSX5:3:2427:23547:1908	60	-
chr1	193254674	193254675	A00252:305:HG52NDSX5:4:1472:7166:11553/1	60	+
chr1	193759838	193759839	A00252:305:HG52NDSX5:1:1150:9173:3192/1	60	+
chr1	194279660	194279661	A00252:305:HG52NDSX5:1:1522:21585:24220/1	60	+
chr1	194399562	194399563	A00252:305:HG52NDSX5:1:1477:4815:33692/1	60	+
chr1	194414018	194414019	A00252:305:HG52NDSX5:1:1111:20238:31438/1	60	+
chr1	194836097	194836098	A00252:305:HG52NDSX5:1:2412:13783:30342/1	60	-
chr1	194876884	194876885	A00252:305:HG52NDSX5:1:1405:5276:5431	60	-
chr1	195056994	195056995	A00252:305:HG52NDSX5:1:1117:6488:35462/1	60	+
chr1	195148534	195148535	A00252:305:HG52NDSX5:1:1225:17282:30326	60	-
chr1	195300487	195300488	A00252:305:HG52NDSX5:1:1232:29396:8907/1	60	+
chr1	195452943	195452944	A00252:305:HG52NDSX5:4:2113:10691:15875	60	-
chr1	195646897	195646898	A00252:305:HG52NDSX5:1:1119:5647:32628/1	60	-
chr1	195679131	195679132	A00252:305:HG52NDSX5:2:2333:16568:5666/1	60	-
chr1	195710982	195710983	A00252:305:HG52NDSX5:1:1135:10673:34945/1	60	+
chr1	195962965	195962966	A00252:305:HG52NDSX5:2:2252:17354:23750	60	-
chr1	196453827	196453828	A00252:305:HG52NDSX5:1:2162:13593:35086/1	60	-
chr1	197136296	197136297	A00252:305:HG52NDSX5:1:1464:17571:33552/1	60	-
chr1	197159656	197159657	A00252:305:HG52NDSX5:1:1676:18069:14528/1	60	+
chr1	197169271	197169272	A00252:305:HG52NDSX5:2:2516:30364:24862/1	60	-
chr1	197169894	197169895	A00252:305:HG52NDSX5:2:2277:1099:34522/1	60	-
chr1	197169895	197169896	A00252:305:HG52NDSX5:1:1671:3414:29825	60	-
chr1	197394513	197394514	A00252:305:HG52NDSX5:1:1173:18493:4617/1	60	+
chr1	197596659	197596660	A00252:305:HG52NDSX5:3:1365:14868:32784/1	60	-
chr1	197638797	197638798	A00252:305:HG52NDSX5:1:1253:7591:18615/1	60	+
chr1	197642790	197642791	A00252:305:HG52NDSX5:4:2119:29631:18709	60	-
chr1	197664829	197664830	A00252:305:HG52NDSX5:1:1169:19985:19476/1	60	+
chr1	197702533	197702534	A00252:305:HG52NDSX5:3:1234:3088:25003/1	60	-
chr1	198104279	198104280	A00252:305:HG52NDSX5:2:2508:12454:29669/1	60	+
chr1	198218249	198218250	A00252:305:HG52NDSX5:1:1220:5611:25050/1	60	+
chr1	198261433	198261434	A00252:305:HG52NDSX5:1:1237:29197:14011/1	60	+
chr1	198279791	198279792	A00252:305:HG52NDSX5:1:1401:4634:35759/1	60	+
chr1	198301234	198301235	A00252:305:HG52NDSX5:4:1471:16170:12273/1	60	+
chr1	198736984	198736985	A00252:305:HG52NDSX5:3:2316:19298:28087	60	-
chr1	198758297	198758298	A00252:305:HG52NDSX5:1:1141:4924:27179/1	60	-
chr1	198986748	198986749	A00252:305:HG52NDSX5:1:1148:3269:9752	60	-
chr1	199053678	199053679	A00252:305:HG52NDSX5:1:1106:5448:28776/1	60	-
chr1	199056505	199056506	A00252:305:HG52NDSX5:1:1410:18819:33959/1	60	-
chr1	199071485	199071486	A00252:305:HG52NDSX5:4:1126:22336:11115/1	60	-
chr1	199072490	199072491	A00252:305:HG52NDSX5:1:1303:17128:15154/1	60	-
chr1	199107614	199107615	A00252:305:HG52NDSX5:1:1141:29405:5102/1	60	+
chr1	199150475	199150476	A00252:305:HG52NDSX5:1:1172:20880:32487/1	60	+
chr1	199153709	199153710	A00252:305:HG52NDSX5:1:1332:25057:7216/1	60	-
chr1	199159362	199159363	A00252:305:HG52NDSX5:1:1258:10050:35055/1	60	+
chr1	199225798	199225799	A00252:305:HG52NDSX5:1:1120:19199:35931/1	60	+
chr1	199346363	199346364	A00252:305:HG52NDSX5:2:1560:7292:36949/1	60	+
chr1	199568293	199568294	A00252:305:HG52NDSX5:1:1211:20220:20603	60	-
chr1	200583245	200583246	A00252:305:HG52NDSX5:1:1474:14678:28886/1	60	+
chr1	200660145	200660146	A00252:305:HG52NDSX5:3:2152:20862:1705	60	-
chr1	200660146	200660147	A00252:305:HG52NDSX5:3:1605:27941:35697	60	-
chr1	201838263	201838264	A00252:305:HG52NDSX5:1:1140:10294:10394/1	60	+
chr1	201965162	201965163	A00252:305:HG52NDSX5:2:1210:5312:11725/1	60	+
chr1	202155300	202155301	A00252:305:HG52NDSX5:1:1348:3197:18114	60	-
chr1	202342713	202342714	A00252:305:HG52NDSX5:1:1105:17833:23296/1	60	+
chr1	202416201	202416202	A00252:305:HG52NDSX5:4:1647:24424:31234/1	60	-
chr1	202450697	202450698	A00252:305:HG52NDSX5:1:1152:26413:25128/1	60	-
chr1	202487961	202487962	A00252:305:HG52NDSX5:4:2313:29026:30154/1	60	-
chr1	202487962	202487963	A00252:305:HG52NDSX5:1:1261:12599:8469/1	60	-
chr1	202490819	202490820	A00252:305:HG52NDSX5:1:2225:16568:28244	60	+
chr1	202519945	202519946	A00252:305:HG52NDSX5:1:1131:23466:20650/1	60	-
chr1	202783447	202783448	A00252:305:HG52NDSX5:3:1261:11903:26271	60	+
chr1	202839967	202839968	A00252:305:HG52NDSX5:3:1621:29179:2644/1	60	-
chr1	202929085	202929086	A00252:305:HG52NDSX5:1:1141:26060:9142/1	60	-
chr1	203230517	203230518	A00252:305:HG52NDSX5:2:2234:27570:13228	60	+
chr1	203658925	203658926	A00252:305:HG52NDSX5:2:2451:19126:22028	60	-
chr1	203712548	203712549	A00252:305:HG52NDSX5:3:2426:22372:14090	60	-
chr1	203726528	203726529	A00252:305:HG52NDSX5:1:1538:32344:19680	60	-
chr1	203797444	203797445	A00252:305:HG52NDSX5:1:2211:16875:5760/1	60	+
chr1	203817424	203817425	A00252:305:HG52NDSX5:1:1203:18114:36620/1	60	+
chr1	205607743	205607744	A00252:305:HG52NDSX5:1:1242:9570:25614/1	60	+
chr1	205612832	205612833	A00252:305:HG52NDSX5:1:1352:13747:23578/1	60	+
chr1	205619132	205619133	A00252:305:HG52NDSX5:1:1643:19081:12242/1	60	+
chr1	205737571	205737572	A00252:305:HG52NDSX5:3:2401:2392:10300/1	60	-
chr1	206504356	206504357	A00252:305:HG52NDSX5:2:2173:6723:4022/1	60	-
chr1	206691912	206691913	A00252:305:HG52NDSX5:2:2307:18566:27884	60	-
chr1	206718055	206718056	A00252:305:HG52NDSX5:1:1145:3134:16877/1	60	+
chr1	206999732	206999733	A00252:305:HG52NDSX5:3:2260:18792:4194/1	60	+
chr1	207787269	207787270	A00252:305:HG52NDSX5:1:1160:17047:26412/1	60	-
chr1	209869079	209869080	A00252:305:HG52NDSX5:1:1107:15917:2816/1	60	-
chr1	211297690	211297691	A00252:305:HG52NDSX5:1:1669:5620:16611	60	-
chr1	211324394	211324395	A00252:305:HG52NDSX5:3:1667:4191:16391	60	+
chr1	211852847	211852848	A00252:305:HG52NDSX5:2:2573:7771:12602/1	60	+
chr1	212317536	212317537	A00252:305:HG52NDSX5:3:1534:21160:12461	60	+
chr1	212737776	212737777	A00252:305:HG52NDSX5:1:1213:19687:15859/1	60	+
chr1	212800879	212800880	A00252:305:HG52NDSX5:1:2522:19633:29199/1	60	+
chr1	212862250	212862251	A00252:305:HG52NDSX5:1:1177:23466:18552/1	60	-
chr1	212873342	212873343	A00252:305:HG52NDSX5:1:1634:25012:25144/1	60	+
chr1	213173262	213173263	A00252:305:HG52NDSX5:1:1240:20500:21621/1	60	+
chr1	215053752	215053753	A00252:305:HG52NDSX5:4:1470:21486:27649	60	+
chr1	216050169	216050170	A00252:305:HG52NDSX5:1:2652:18168:18928	60	-
chr1	216117223	216117224	A00252:305:HG52NDSX5:1:2643:28881:33849	60	-
chr1	216117987	216117988	A00252:305:HG52NDSX5:1:1118:7699:27383/1	60	+
chr1	216252424	216252425	A00252:305:HG52NDSX5:3:1457:20211:24251/1	60	-
chr1	216369735	216369736	A00252:305:HG52NDSX5:2:1177:1054:24674/1	60	-
chr1	218035424	218035425	A00252:305:HG52NDSX5:4:2461:18078:28604/1	60	-
chr1	218298231	218298232	A00252:305:HG52NDSX5:1:1675:28221:34303/1	60	-
chr1	218302474	218302475	A00252:305:HG52NDSX5:1:1304:32334:23516	60	+
chr1	219184809	219184810	A00252:305:HG52NDSX5:1:1136:24623:31673/1	60	+
chr1	219950857	219950858	A00252:305:HG52NDSX5:1:1164:12138:26083/1	60	-
chr1	220091697	220091698	A00252:305:HG52NDSX5:3:1666:32497:23046/1	60	+
chr1	220209842	220209843	A00252:305:HG52NDSX5:2:1443:21875:1047/1	60	+
chr1	220222752	220222753	A00252:305:HG52NDSX5:1:2322:15329:24627	60	+
chr1	220227309	220227310	A00252:305:HG52NDSX5:2:1301:15682:22983	60	-
chr1	221189435	221189436	A00252:305:HG52NDSX5:1:2219:26521:2018	60	-
chr1	221211284	221211285	A00252:305:HG52NDSX5:4:2617:27434:10050	60	+
chr1	222697095	222697096	A00252:305:HG52NDSX5:2:1209:2076:17080	60	-
chr1	222726623	222726624	A00252:305:HG52NDSX5:3:1444:18367:9345	60	-
chr1	222879053	222879054	A00252:305:HG52NDSX5:1:1578:17752:9533/1	60	+
chr1	223126943	223126944	A00252:305:HG52NDSX5:4:2374:1624:31641/1	60	+
chr1	223323924	223323925	A00252:305:HG52NDSX5:4:1258:19217:5588	60	-
chr1	224023543	224023544	A00252:305:HG52NDSX5:1:2149:23574:15859/1	60	-
chr1	224136139	224136140	A00252:305:HG52NDSX5:1:1145:6542:12759/1	60	+
chr1	224252507	224252508	A00252:305:HG52NDSX5:1:2146:31620:2957/1	60	+
chr1	224404636	224404637	A00252:305:HG52NDSX5:3:1459:27118:33959	60	-
chr1	225404411	225404412	A00252:305:HG52NDSX5:1:1225:28917:9298/1	60	+
chr1	225404412	225404413	A00252:305:HG52NDSX5:4:1255:12879:1752/1	60	+
chr1	225409446	225409447	A00252:305:HG52NDSX5:1:1660:14470:16720/1	60	+
chr1	225410880	225410881	A00252:305:HG52NDSX5:1:1136:10791:10692/1	60	+
chr1	225424647	225424648	A00252:305:HG52NDSX5:4:1240:23854:10332/1	60	-
chr1	225510730	225510731	A00252:305:HG52NDSX5:1:2547:14262:20431/1	60	+
chr1	225531988	225531989	A00252:305:HG52NDSX5:1:1230:24108:19633/1	60	-
chr1	225532230	225532231	A00252:305:HG52NDSX5:1:1669:16360:18834	60	-
chr1	225732403	225732404	A00252:305:HG52NDSX5:1:2444:9146:12164/1	60	-
chr1	226144143	226144144	A00252:305:HG52NDSX5:1:1103:14597:13870/1	60	-
chr1	226174331	226174332	A00252:305:HG52NDSX5:1:1344:18231:33818/1	60	-
chr1	226285916	226285917	A00252:305:HG52NDSX5:1:2424:2058:27132	60	-
chr1	226363902	226363903	A00252:305:HG52NDSX5:1:1140:6135:27524/1	60	+
chr1	226693658	226693659	A00252:305:HG52NDSX5:1:1138:18584:31516/1	60	-
chr1	226729938	226729939	A00252:305:HG52NDSX5:1:2129:26539:13041	60	-
chr1	226731836	226731837	A00252:305:HG52NDSX5:1:1178:8576:4382/1	60	+
chr1	226773906	226773907	A00252:305:HG52NDSX5:1:1108:12301:13839/1	60	+
chr1	227567988	227567989	A00252:305:HG52NDSX5:3:2509:16586:25739	60	-
chr1	227567989	227567990	A00252:305:HG52NDSX5:2:1239:17300:5462	60	-
chr1	227598844	227598845	A00252:305:HG52NDSX5:1:1326:20582:26678/1	60	+
chr1	227606015	227606016	A00252:305:HG52NDSX5:3:2512:7889:34788	60	-
chr1	227610776	227610777	A00252:305:HG52NDSX5:3:1512:18945:7842/1	60	-
chr1	227650764	227650765	A00252:305:HG52NDSX5:4:2169:24740:8484/1	60	+
chr1	227656971	227656972	A00252:305:HG52NDSX5:1:2177:31675:16266	60	-
chr1	227657476	227657477	A00252:305:HG52NDSX5:3:2465:22987:32033/1	60	-
chr1	227752732	227752733	A00252:305:HG52NDSX5:2:1551:6894:2879	60	-
chr1	228229890	228229891	A00252:305:HG52NDSX5:1:1271:1353:8938/1	60	-
chr1	228230838	228230839	A00252:305:HG52NDSX5:1:1237:25988:28244/1	60	+
chr1	228232226	228232227	A00252:305:HG52NDSX5:1:1274:15411:20040/1	60	+
chr1	228232647	228232648	A00252:305:HG52NDSX5:1:1113:29369:11177	60	+
chr1	228233738	228233739	A00252:305:HG52NDSX5:1:1316:3369:3474/1	60	+
chr1	228233803	228233804	A00252:305:HG52NDSX5:1:1126:14977:5697/1	60	-
chr1	228235103	228235104	A00252:305:HG52NDSX5:2:1271:11044:6308/1	60	+
chr1	228246050	228246051	A00252:305:HG52NDSX5:1:1345:10104:8719/1	60	+
chr1	228246271	228246272	A00252:305:HG52NDSX5:2:1536:8965:5306	60	-
chr1	228247252	228247253	A00252:305:HG52NDSX5:3:2325:4255:15749	60	-
chr1	228249427	228249428	A00252:305:HG52NDSX5:1:1103:6397:36777/1	60	-
chr1	228261633	228261634	A00252:305:HG52NDSX5:1:1423:18186:30514/1	60	+
chr1	228325540	228325541	A00252:305:HG52NDSX5:1:1273:19904:36746/1	60	+
chr1	228325613	228325614	A00252:305:HG52NDSX5:1:1509:6298:18537/1	60	+
chr1	228326732	228326733	A00252:305:HG52NDSX5:1:1203:17499:2237/1	60	-
chr1	228327721	228327722	A00252:305:HG52NDSX5:2:1152:23610:31610/1	60	+
chr1	228328458	228328459	A00252:305:HG52NDSX5:1:1115:16089:12195/1	60	+
chr1	228329105	228329106	A00252:305:HG52NDSX5:1:1152:12274:21245/1	60	-
chr1	228329121	228329122	A00252:305:HG52NDSX5:1:2234:28320:12712	60	+
chr1	228329460	228329461	A00252:305:HG52NDSX5:1:1120:29505:9471/1	60	+
chr1	228397583	228397584	A00252:305:HG52NDSX5:1:1217:20871:28870/1	60	+
chr1	228397585	228397586	A00252:305:HG52NDSX5:2:2604:29523:31735	60	+
chr1	228398055	228398056	A00252:305:HG52NDSX5:1:1214:5014:26271/1	60	+
chr1	228398056	228398057	A00252:305:HG52NDSX5:2:1529:24985:36652/1	60	+
chr1	228492187	228492188	A00252:305:HG52NDSX5:4:1633:15049:13557	60	-
chr1	228499081	228499082	A00252:305:HG52NDSX5:1:1154:10375:12571/1	60	+
chr1	228649904	228649905	A00252:305:HG52NDSX5:1:1670:18114:5776/1	60	+
chr1	228654222	228654223	A00252:305:HG52NDSX5:1:1464:8965:19961	60	+
chr1	228654400	228654401	A00252:305:HG52NDSX5:1:1167:2899:2879/1	60	+
chr1	229281258	229281259	A00252:305:HG52NDSX5:1:1150:2971:13651	60	-
chr1	229285990	229285991	A00252:305:HG52NDSX5:1:1104:13123:4523/1	60	+
chr1	229286031	229286032	A00252:305:HG52NDSX5:1:1127:26241:12743/1	60	-
chr1	229290477	229290478	A00252:305:HG52NDSX5:1:2632:24795:18317	60	-
chr1	229296906	229296907	A00252:305:HG52NDSX5:1:1118:9652:3552/1	60	+
chr1	229298880	229298881	A00252:305:HG52NDSX5:3:2248:13114:29496/1	60	+
chr1	229304271	229304272	A00252:305:HG52NDSX5:3:2218:13431:12540/1	60	-
chr1	229306814	229306815	A00252:305:HG52NDSX5:3:2362:17607:17769/1	60	-
chr1	229314184	229314185	A00252:305:HG52NDSX5:1:1277:18539:17534/1	60	+
chr1	229315764	229315765	A00252:305:HG52NDSX5:1:1121:26178:33458/1	60	+
chr1	229322376	229322377	A00252:305:HG52NDSX5:3:1269:9046:34601/1	60	+
chr1	229456336	229456337	A00252:305:HG52NDSX5:4:2648:28999:3677/1	60	+
chr1	229458013	229458014	A00252:305:HG52NDSX5:1:1154:30617:32002	60	-
chr1	229486101	229486102	A00252:305:HG52NDSX5:1:1202:30888:27054/1	60	-
chr1	229487305	229487306	A00252:305:HG52NDSX5:4:2544:9588:29340	60	-
chr1	229490769	229490770	A00252:305:HG52NDSX5:1:1101:12671:4679/1	60	+
chr1	229491416	229491417	A00252:305:HG52NDSX5:3:1672:26151:14465	60	-
chr1	229496967	229496968	A00252:305:HG52NDSX5:2:2172:7084:25504/1	60	+
chr1	229522571	229522572	A00252:305:HG52NDSX5:1:1578:13530:32409/1	60	-
chr1	229550988	229550989	A00252:305:HG52NDSX5:1:2320:32054:2425	60	-
chr1	229603708	229603709	A00252:305:HG52NDSX5:1:1159:16721:10441/1	60	+
chr1	229668785	229668786	A00252:305:HG52NDSX5:2:2327:27010:35493/1	60	+
chr1	229728672	229728673	A00252:305:HG52NDSX5:1:2346:13485:17049/1	60	-
chr1	230054025	230054026	A00252:305:HG52NDSX5:1:2478:15799:17957/1	60	+
chr1	230098039	230098040	A00252:305:HG52NDSX5:2:1508:14172:24815	60	-
chr1	230098040	230098041	A00252:305:HG52NDSX5:3:2466:31602:36182	60	-
chr1	230099935	230099936	A00252:305:HG52NDSX5:1:1110:25048:8359/1	60	+
chr1	230099936	230099937	A00252:305:HG52NDSX5:3:2531:12147:16203	60	+
chr1	230099937	230099938	A00252:305:HG52NDSX5:2:2613:24948:33865	60	+
chr1	230228583	230228584	A00252:305:HG52NDSX5:3:1507:29152:27023	60	-
chr1	230228754	230228755	A00252:305:HG52NDSX5:1:2140:19352:36448	60	-
chr1	230252085	230252086	A00252:305:HG52NDSX5:1:1145:7039:30217/1	60	+
chr1	230259472	230259473	A00252:305:HG52NDSX5:1:1173:25084:18035/1	60	+
chr1	230266277	230266278	A00252:305:HG52NDSX5:1:1149:2573:3380/1	60	+
chr1	230272470	230272471	A00252:305:HG52NDSX5:1:2502:29912:17002	60	+
chr1	230562625	230562626	A00252:305:HG52NDSX5:1:1213:11379:5541/1	60	+
chr1	230659407	230659408	A00252:305:HG52NDSX5:1:1146:24722:35728/1	60	+
chr1	230678445	230678446	A00252:305:HG52NDSX5:4:1169:32642:4351	60	-
chr1	230678580	230678581	A00252:305:HG52NDSX5:2:2550:1687:19852/1	60	-
chr1	230939637	230939638	A00252:305:HG52NDSX5:1:1108:7464:31391/1	60	-
chr1	230941836	230941837	A00252:305:HG52NDSX5:1:2104:23240:5478/1	60	-
chr1	230941837	230941838	A00252:305:HG52NDSX5:2:2521:4092:12493/1	60	-
chr1	230953265	230953266	A00252:305:HG52NDSX5:1:1243:5448:23672/1	60	+
chr1	231262995	231262996	A00252:305:HG52NDSX5:3:1432:14434:25488	60	-
chr1	231265022	231265023	A00252:305:HG52NDSX5:1:2132:31313:8124/1	60	+
chr1	231326550	231326551	A00252:305:HG52NDSX5:1:1125:15772:18349/1	60	-
chr1	231366235	231366236	A00252:305:HG52NDSX5:1:1655:18719:17221/1	60	+
chr1	231388553	231388554	A00252:305:HG52NDSX5:1:1367:26404:10394/1	60	-
chr1	231543607	231543608	A00252:305:HG52NDSX5:3:1612:1253:9455	60	-
chr1	231551525	231551526	A00252:305:HG52NDSX5:1:1417:21142:35697/1	60	-
chr1	231764662	231764663	A00252:305:HG52NDSX5:2:2516:7645:9784/1	60	-
chr1	231858309	231858310	A00252:305:HG52NDSX5:1:2661:8865:12461	60	-
chr1	232410230	232410231	A00252:305:HG52NDSX5:3:2259:12418:9627	60	-
chr1	232468523	232468524	A00252:305:HG52NDSX5:3:1118:15194:30655/1	60	-
chr1	232468524	232468525	A00252:305:HG52NDSX5:1:1244:11153:22404/1	60	-
chr1	232601793	232601794	A00252:305:HG52NDSX5:1:1503:16161:27383/1	60	-
chr1	233111291	233111292	A00252:305:HG52NDSX5:2:1412:26359:25629/1	60	-
chr1	233254323	233254324	A00252:305:HG52NDSX5:1:2671:29360:25629/1	60	+
chr1	233266384	233266385	A00252:305:HG52NDSX5:1:1432:3432:24502/1	60	+
chr1	234436905	234436906	A00252:305:HG52NDSX5:2:1259:25075:18239	60	+
chr1	234598575	234598576	A00252:305:HG52NDSX5:1:2252:5782:35117/1	60	-
chr1	234605367	234605368	A00252:305:HG52NDSX5:1:1273:6551:14434/1	60	-
chr1	235219482	235219483	A00252:305:HG52NDSX5:1:1438:13548:17785/1	60	+
chr1	235224371	235224372	A00252:305:HG52NDSX5:1:1155:26449:10848/1	60	+
chr1	235233997	235233998	A00252:305:HG52NDSX5:1:1117:20934:34648/1	60	+
chr1	235243961	235243962	A00252:305:HG52NDSX5:2:2138:14290:25457	60	-
chr1	235272389	235272390	A00252:305:HG52NDSX5:1:1213:25635:34147/1	60	-
chr1	236818568	236818569	A00252:305:HG52NDSX5:1:1109:6370:1501/1	60	-
chr1	237672902	237672903	A00252:305:HG52NDSX5:1:2412:31259:36213	60	+
chr1	237695209	237695210	A00252:305:HG52NDSX5:1:1132:7175:16078/1	60	+
chr1	238146881	238146882	A00252:305:HG52NDSX5:1:1311:3712:14904/1	60	-
chr1	240551359	240551360	A00252:305:HG52NDSX5:2:1360:20139:14669/1	60	+
chr1	241637971	241637972	A00252:305:HG52NDSX5:4:1653:11605:7560	60	-
chr1	243699074	243699075	A00252:305:HG52NDSX5:1:1244:27335:22780/1	60	-
chr1	244753738	244753739	A00252:305:HG52NDSX5:3:2432:10484:3740/1	60	-
chr1	244850374	244850375	A00252:305:HG52NDSX5:1:2138:23818:10269/1	60	-
chr1	244853337	244853338	A00252:305:HG52NDSX5:1:2107:28266:33505/1	60	+
chr1	246134320	246134321	A00252:305:HG52NDSX5:2:1627:17327:5102/1	60	+
chr1	246401326	246401327	A00252:305:HG52NDSX5:1:1138:3079:21230	60	-
chr1	246858609	246858610	A00252:305:HG52NDSX5:2:2138:5801:25942/1	60	-
chr1	246890187	246890188	A00252:305:HG52NDSX5:1:1113:16062:35008/1	60	+
chr1	246908973	246908974	A00252:305:HG52NDSX5:1:2346:12500:25801/1	60	+
chr1	247193876	247193877	A00252:305:HG52NDSX5:1:1436:1787:32456/1	60	+
chr1	247287604	247287605	A00252:305:HG52NDSX5:4:2637:7988:33082/1	60	-
chr1	247287605	247287606	A00252:305:HG52NDSX5:1:1119:16966:16971/1	60	-
chr10	3135786	3135787	A00252:305:HG52NDSX5:1:1102:25003:20682/1	60	+
chr10	3135788	3135789	A00252:305:HG52NDSX5:4:1448:10158:26162/1	60	+
chr10	4912347	4912348	A00252:305:HG52NDSX5:1:1364:13268:20275/1	60	+
chr10	4934114	4934115	A00252:305:HG52NDSX5:1:1253:10303:6934/1	60	+
chr10	5042313	5042314	A00252:305:HG52NDSX5:1:1248:13964:29716/1	60	-
chr10	5790113	5790114	A00252:305:HG52NDSX5:1:1231:20338:8563/1	60	-
chr10	6532613	6532614	A00252:305:HG52NDSX5:2:1164:20998:34037/1	60	-
chr10	7271475	7271476	A00252:305:HG52NDSX5:1:1175:19678:29309/1	60	+
chr10	7970949	7970950	A00252:305:HG52NDSX5:4:1304:8314:36839	60	-
chr10	8408553	8408554	A00252:305:HG52NDSX5:4:1468:24677:36432/1	60	+
chr10	8753537	8753538	A00252:305:HG52NDSX5:1:1164:12671:32769	60	-
chr10	8772186	8772187	A00252:305:HG52NDSX5:1:1116:13078:15812/1	60	+
chr10	11229941	11229942	A00252:305:HG52NDSX5:3:1505:20437:10175	60	-
chr10	11559200	11559201	A00252:305:HG52NDSX5:1:1208:14000:1532/1	60	+
chr10	12149611	12149612	A00252:305:HG52NDSX5:1:1131:30825:28103/1	60	+
chr10	12521703	12521704	A00252:305:HG52NDSX5:3:2304:18638:25191	60	-
chr10	12603914	12603915	A00252:305:HG52NDSX5:1:2141:21694:5243/1	60	-
chr10	12621455	12621456	A00252:305:HG52NDSX5:1:1556:10529:36104/1	60	+
chr10	13333587	13333588	A00252:305:HG52NDSX5:1:2569:19470:17957	60	+
chr10	13411870	13411871	A00252:305:HG52NDSX5:3:2604:31711:34835	60	-
chr10	15285380	15285381	A00252:305:HG52NDSX5:1:2570:2971:33160	60	+
chr10	15285381	15285382	A00252:305:HG52NDSX5:1:1224:13277:24205	60	+
chr10	15785975	15785976	A00252:305:HG52NDSX5:1:1224:30888:10520/1	60	+
chr10	17660548	17660549	A00252:305:HG52NDSX5:1:2522:27362:25864/1	60	+
chr10	18632837	18632838	A00252:305:HG52NDSX5:1:1569:29830:21840/1	60	-
chr10	19091574	19091575	A00252:305:HG52NDSX5:3:1541:21856:36933/1	60	+
chr10	21727984	21727985	A00252:305:HG52NDSX5:1:1369:21658:17738	60	-
chr10	21970897	21970898	A00252:305:HG52NDSX5:1:1109:18765:7968/1	60	+
chr10	24594735	24594736	A00252:305:HG52NDSX5:1:1374:22770:14747/1	60	+
chr10	24633303	24633304	A00252:305:HG52NDSX5:1:2153:10113:5384/1	60	-
chr10	25059819	25059820	A00252:305:HG52NDSX5:1:1163:31430:27148	60	-
chr10	25488721	25488722	A00252:305:HG52NDSX5:1:1503:4815:22889/1	60	+
chr10	26756751	26756752	A00252:305:HG52NDSX5:1:1526:11514:17989/1	60	+
chr10	26832241	26832242	A00252:305:HG52NDSX5:1:1134:7301:33927/1	60	+
chr10	27039066	27039067	A00252:305:HG52NDSX5:1:1371:2003:6120/1	60	-
chr10	27046141	27046142	A00252:305:HG52NDSX5:1:1109:9670:20055/1	60	+
chr10	27047858	27047859	A00252:305:HG52NDSX5:2:2277:10221:13714	60	+
chr10	27049860	27049861	A00252:305:HG52NDSX5:2:2139:18864:24392	60	+
chr10	27145959	27145960	A00252:305:HG52NDSX5:1:2605:12319:5259/1	60	+
chr10	28837851	28837852	A00252:305:HG52NDSX5:1:1250:16396:34084/1	60	+
chr10	28868091	28868092	A00252:305:HG52NDSX5:2:2256:20528:12618/1	60	+
chr10	28948095	28948096	A00252:305:HG52NDSX5:1:2360:6605:36135	60	-
chr10	28953862	28953863	A00252:305:HG52NDSX5:2:1374:18557:24580	60	+
chr10	31066823	31066824	A00252:305:HG52NDSX5:2:1340:28637:18865/1	60	-
chr10	31396939	31396940	A00252:305:HG52NDSX5:4:2444:6903:23876	60	-
chr10	31404759	31404760	A00252:305:HG52NDSX5:3:2152:12129:25285	60	-
chr10	31404760	31404761	A00252:305:HG52NDSX5:1:2659:13964:10426	60	-
chr10	31461441	31461442	A00252:305:HG52NDSX5:2:1256:16794:22028	60	-
chr10	31509421	31509422	A00252:305:HG52NDSX5:1:1414:9959:32080/1	60	+
chr10	31804257	31804258	A00252:305:HG52NDSX5:1:1172:26205:8202/1	60	+
chr10	31815512	31815513	A00252:305:HG52NDSX5:4:1132:17915:2675/1	60	+
chr10	31821426	31821427	A00252:305:HG52NDSX5:2:2542:1687:20885/1	60	-
chr10	31844019	31844020	A00252:305:HG52NDSX5:1:1345:2311:34961/1	60	+
chr10	32022511	32022512	A00252:305:HG52NDSX5:3:2276:25138:27993	60	-
chr10	32051136	32051137	A00252:305:HG52NDSX5:1:1523:26702:29731/1	60	-
chr10	32460539	32460540	A00252:305:HG52NDSX5:1:1327:2211:2942/1	60	+
chr10	32899416	32899417	A00252:305:HG52NDSX5:2:2647:16920:5274	60	-
chr10	32899731	32899732	A00252:305:HG52NDSX5:1:1661:16929:1157	60	-
chr10	33285631	33285632	A00252:305:HG52NDSX5:3:1275:26865:19805/1	60	-
chr10	34323960	34323961	A00252:305:HG52NDSX5:1:1315:10990:20369/1	60	+
chr10	34368702	34368703	A00252:305:HG52NDSX5:1:1111:3748:27555/1	60	+
chr10	34438007	34438008	A00252:305:HG52NDSX5:3:2662:2474:7623/1	60	+
chr10	34438008	34438009	A00252:305:HG52NDSX5:1:1105:29378:1423/1	60	+
chr10	34542639	34542640	A00252:305:HG52NDSX5:1:1149:9290:8406/1	60	+
chr10	34764685	34764686	A00252:305:HG52NDSX5:1:1101:21097:8124/1	60	+
chr10	35655602	35655603	A00252:305:HG52NDSX5:2:1505:18638:31109	60	+
chr10	36932377	36932378	A00252:305:HG52NDSX5:4:1575:3450:21590	60	+
chr10	37244258	37244259	A00252:305:HG52NDSX5:2:1541:4824:2613	60	-
chr10	37798887	37798888	A00252:305:HG52NDSX5:1:1547:8865:2221/1	60	+
chr10	41884096	41884097	A00252:305:HG52NDSX5:1:1660:29405:12680	60	+
chr10	41892066	41892067	A00252:305:HG52NDSX5:4:1675:30508:33285	60	+
chr10	42824223	42824224	A00252:305:HG52NDSX5:1:1265:5846:2315/1	60	+
chr10	45640726	45640727	A00252:305:HG52NDSX5:1:1310:4752:2206/1	60	+
chr10	49471163	49471164	A00252:305:HG52NDSX5:1:1634:25238:28197/1	60	+
chr10	50247247	50247248	A00252:305:HG52NDSX5:3:2401:10556:4523/1	60	-
chr10	50610767	50610768	A00252:305:HG52NDSX5:1:1111:28384:4492	60	-
chr10	51480491	51480492	A00252:305:HG52NDSX5:1:1116:16125:32049/1	60	+
chr10	52711683	52711684	A00252:305:HG52NDSX5:3:1578:28212:22795	60	-
chr10	53656595	53656596	A00252:305:HG52NDSX5:3:2270:24505:25426/1	60	-
chr10	53909949	53909950	A00252:305:HG52NDSX5:2:1401:16532:35509/1	60	+
chr10	56728774	56728775	A00252:305:HG52NDSX5:2:2670:7057:23265/1	60	+
chr10	58198443	58198444	A00252:305:HG52NDSX5:1:1428:24804:25723/1	60	-
chr10	58337482	58337483	A00252:305:HG52NDSX5:1:1116:12789:12680/1	60	+
chr10	59059492	59059493	A00252:305:HG52NDSX5:1:2525:15628:29528/1	60	-
chr10	59059496	59059497	A00252:305:HG52NDSX5:1:1207:26449:29919	60	-
chr10	59368654	59368655	A00252:305:HG52NDSX5:1:1327:6515:1219/1	60	+
chr10	60221366	60221367	A00252:305:HG52NDSX5:4:1123:17372:20588/1	60	-
chr10	61202844	61202845	A00252:305:HG52NDSX5:1:1258:8630:8390/1	60	+
chr10	61304843	61304844	A00252:305:HG52NDSX5:3:1604:24623:21746	60	-
chr10	61357147	61357148	A00252:305:HG52NDSX5:2:1254:8883:36323/1	60	+
chr10	61436008	61436009	A00252:305:HG52NDSX5:4:1154:20528:29152/1	60	-
chr10	61550792	61550793	A00252:305:HG52NDSX5:3:2328:27778:19132/1	60	+
chr10	61574240	61574241	A00252:305:HG52NDSX5:1:1143:4743:33160/1	60	+
chr10	61645228	61645229	A00252:305:HG52NDSX5:1:1349:1551:16736/1	60	-
chr10	61689453	61689454	A00252:305:HG52NDSX5:1:1372:15763:21652/1	60	-
chr10	61772174	61772175	A00252:305:HG52NDSX5:1:1442:29487:32017/1	60	-
chr10	61888414	61888415	A00252:305:HG52NDSX5:1:1268:15691:21809/1	60	+
chr10	62008808	62008809	A00252:305:HG52NDSX5:1:1132:9896:23735/1	60	+
chr10	62247549	62247550	A00252:305:HG52NDSX5:1:1263:19334:19194/1	60	-
chr10	63176701	63176702	A00252:305:HG52NDSX5:4:2614:9751:7983	60	-
chr10	63407252	63407253	A00252:305:HG52NDSX5:2:1320:19813:12978/1	60	-
chr10	63471945	63471946	A00252:305:HG52NDSX5:1:1624:20889:3787/1	60	+
chr10	66621254	66621255	A00252:305:HG52NDSX5:1:1103:14479:31641/1	60	+
chr10	68036700	68036701	A00252:305:HG52NDSX5:1:1102:8377:13964/1	60	-
chr10	68596146	68596147	A00252:305:HG52NDSX5:3:2636:14687:16877	60	-
chr10	68915858	68915859	A00252:305:HG52NDSX5:1:1150:16116:29152/1	60	-
chr10	68921681	68921682	A00252:305:HG52NDSX5:1:1274:16685:4961/1	60	-
chr10	68948371	68948372	A00252:305:HG52NDSX5:1:2172:27651:24643/1	60	-
chr10	69132550	69132551	A00252:305:HG52NDSX5:2:1158:8621:35900/1	60	-
chr10	70302107	70302108	A00252:305:HG52NDSX5:1:2161:10438:5447	60	+
chr10	70826600	70826601	A00252:305:HG52NDSX5:3:1143:29957:3740	60	-
chr10	70831401	70831402	A00252:305:HG52NDSX5:1:1101:11731:5400/1	60	+
chr10	72114827	72114828	A00252:305:HG52NDSX5:1:1557:22092:11068/1	60	+
chr10	72126189	72126190	A00252:305:HG52NDSX5:1:2576:26368:31657	60	-
chr10	72152520	72152521	A00252:305:HG52NDSX5:3:1541:11306:11240/1	60	+
chr10	72175755	72175756	A00252:305:HG52NDSX5:3:1132:27489:28557	60	+
chr10	72179780	72179781	A00252:305:HG52NDSX5:1:1354:9760:12383/1	60	-
chr10	72289728	72289729	A00252:305:HG52NDSX5:3:2357:29478:1626/1	60	-
chr10	72304981	72304982	A00252:305:HG52NDSX5:1:1152:26106:27258/1	60	+
chr10	72534467	72534468	A00252:305:HG52NDSX5:1:1525:12906:26663/1	60	+
chr10	72713634	72713635	A00252:305:HG52NDSX5:1:1374:30056:32158/1	60	+
chr10	72713635	72713636	A00252:305:HG52NDSX5:2:2603:12120:12242	60	+
chr10	73065835	73065836	A00252:305:HG52NDSX5:1:1115:26304:20243	60	+
chr10	73083697	73083698	A00252:305:HG52NDSX5:1:1206:18665:6386/1	60	-
chr10	73152263	73152264	A00252:305:HG52NDSX5:1:1109:26377:35900/1	60	-
chr10	73180367	73180368	A00252:305:HG52NDSX5:2:1344:1705:9925	60	-
chr10	73185407	73185408	A00252:305:HG52NDSX5:3:1526:11740:2409/1	60	+
chr10	73188086	73188087	A00252:305:HG52NDSX5:1:1223:23231:32550/1	60	-
chr10	73373205	73373206	A00252:305:HG52NDSX5:1:1276:25654:29262/1	60	-
chr10	73434212	73434213	A00252:305:HG52NDSX5:1:1249:19144:4022/1	60	-
chr10	73467503	73467504	A00252:305:HG52NDSX5:1:1141:24288:9549/1	60	+
chr10	73478125	73478126	A00252:305:HG52NDSX5:2:2533:32344:14293	60	-
chr10	73478841	73478842	A00252:305:HG52NDSX5:1:1139:25084:1251/1	60	+
chr10	73512750	73512751	A00252:305:HG52NDSX5:2:1403:13422:22044/1	60	+
chr10	73759725	73759726	A00252:305:HG52NDSX5:3:2165:28122:28494/1	60	-
chr10	74335479	74335480	A00252:305:HG52NDSX5:1:1110:11505:20979/1	60	-
chr10	74396219	74396220	A00252:305:HG52NDSX5:1:1111:10194:29105/1	60	+
chr10	74396220	74396221	A00252:305:HG52NDSX5:3:2148:24849:33849	60	+
chr10	74396222	74396223	A00252:305:HG52NDSX5:4:1570:19506:14168/1	60	+
chr10	74398941	74398942	A00252:305:HG52NDSX5:1:2614:14217:24079	60	-
chr10	74417026	74417027	A00252:305:HG52NDSX5:1:2370:3468:34240/1	60	-
chr10	74444632	74444633	A00252:305:HG52NDSX5:1:1618:17571:1673/1	60	+
chr10	74452947	74452948	A00252:305:HG52NDSX5:3:2436:10520:21277	60	-
chr10	74492400	74492401	A00252:305:HG52NDSX5:1:1156:6705:13917/1	60	+
chr10	74497194	74497195	A00252:305:HG52NDSX5:1:1211:18674:8876/1	60	-
chr10	74526862	74526863	A00252:305:HG52NDSX5:2:2472:20491:23015	60	-
chr10	74775543	74775544	A00252:305:HG52NDSX5:1:1254:8784:24283/1	60	+
chr10	75135549	75135550	A00252:305:HG52NDSX5:1:1112:12861:8328/1	60	-
chr10	78596047	78596048	A00252:305:HG52NDSX5:1:1257:27199:7357/1	60	-
chr10	78596048	78596049	A00252:305:HG52NDSX5:4:1164:6858:31814/1	60	-
chr10	79661096	79661097	A00252:305:HG52NDSX5:2:2578:15835:7467/1	60	-
chr10	81802501	81802502	A00252:305:HG52NDSX5:2:1521:27100:14700	60	-
chr10	82971767	82971768	A00252:305:HG52NDSX5:1:1247:3595:25942/1	60	+
chr10	86703930	86703931	A00252:305:HG52NDSX5:1:1227:11487:23359/1	60	+
chr10	87061815	87061816	A00252:305:HG52NDSX5:4:1537:8377:1689/1	60	+
chr10	87508459	87508460	A00252:305:HG52NDSX5:3:1611:32434:5306	60	-
chr10	87787432	87787433	A00252:305:HG52NDSX5:2:2548:16134:5102/1	60	-
chr10	88017441	88017442	A00252:305:HG52NDSX5:1:1217:12545:4773/1	60	+
chr10	88143017	88143018	A00252:305:HG52NDSX5:1:1211:19678:9549/1	60	-
chr10	88291690	88291691	A00252:305:HG52NDSX5:1:1248:9733:5854/1	60	+
chr10	88306537	88306538	A00252:305:HG52NDSX5:2:1172:6307:4210/1	60	+
chr10	88316672	88316673	A00252:305:HG52NDSX5:1:1167:17354:29700	60	-
chr10	88371151	88371152	A00252:305:HG52NDSX5:1:1110:7021:27398/1	60	-
chr10	88375341	88375342	A00252:305:HG52NDSX5:1:1104:20491:19006/1	60	+
chr10	88408827	88408828	A00252:305:HG52NDSX5:1:1270:3314:26271/1	60	-
chr10	88543667	88543668	A00252:305:HG52NDSX5:1:1150:13593:23093/1	60	+
chr10	88643190	88643191	A00252:305:HG52NDSX5:1:1230:9986:19476/1	60	+
chr10	88655134	88655135	A00252:305:HG52NDSX5:1:2316:27064:21183	60	-
chr10	88665182	88665183	A00252:305:HG52NDSX5:1:1251:31250:34194	60	-
chr10	89002494	89002495	A00252:305:HG52NDSX5:1:1136:19352:28964/1	60	+
chr10	89056006	89056007	A00252:305:HG52NDSX5:1:2215:21115:19930/1	60	+
chr10	89712685	89712686	A00252:305:HG52NDSX5:2:1555:2284:28338	60	-
chr10	90401633	90401634	A00252:305:HG52NDSX5:2:2249:30346:1219/1	60	+
chr10	91457816	91457817	A00252:305:HG52NDSX5:1:1669:16532:11083	60	-
chr10	91478556	91478557	A00252:305:HG52NDSX5:1:1129:22318:4445/1	60	-
chr10	91933148	91933149	A00252:305:HG52NDSX5:3:1154:23149:4664/1	60	-
chr10	91933152	91933153	A00252:305:HG52NDSX5:1:1238:6451:5682/1	60	-
chr10	92023064	92023065	A00252:305:HG52NDSX5:1:2434:8838:11099/1	60	-
chr10	92207641	92207642	A00252:305:HG52NDSX5:4:2655:31439:23375/1	60	-
chr10	92286136	92286137	A00252:305:HG52NDSX5:4:1411:22724:24126	60	+
chr10	92624232	92624233	A00252:305:HG52NDSX5:1:2523:18050:32784/1	60	+
chr10	92648015	92648016	A00252:305:HG52NDSX5:1:1146:4544:31970/1	60	-
chr10	92650531	92650532	A00252:305:HG52NDSX5:1:1163:20555:3114/1	60	+
chr10	92890821	92890822	A00252:305:HG52NDSX5:1:1460:2230:11271	60	-
chr10	92961178	92961179	A00252:305:HG52NDSX5:2:1142:21703:11647	60	+
chr10	92990290	92990291	A00252:305:HG52NDSX5:1:1339:5674:5118/1	60	+
chr10	93069841	93069842	A00252:305:HG52NDSX5:1:1155:5918:31594	60	+
chr10	93878419	93878420	A00252:305:HG52NDSX5:4:1276:5430:18380	60	+
chr10	94352957	94352958	A00252:305:HG52NDSX5:1:2468:4544:29716/1	60	+
chr10	96520126	96520127	A00252:305:HG52NDSX5:1:1203:20392:20431	60	-
chr10	96859576	96859577	A00252:305:HG52NDSX5:2:2650:10348:23359/1	60	+
chr10	96924297	96924298	A00252:305:HG52NDSX5:1:1133:17282:14951/1	60	-
chr10	96931803	96931804	A00252:305:HG52NDSX5:3:2247:28176:18850/1	60	-
chr10	96950200	96950201	A00252:305:HG52NDSX5:1:1343:26982:6605/1	60	-
chr10	97159044	97159045	A00252:305:HG52NDSX5:1:1105:17508:18474	60	+
chr10	97159045	97159046	A00252:305:HG52NDSX5:3:1671:27651:30123	60	+
chr10	97328673	97328674	A00252:305:HG52NDSX5:1:1326:18810:4633/1	60	+
chr10	97328675	97328676	A00252:305:HG52NDSX5:1:2618:1994:7482	60	+
chr10	97377341	97377342	A00252:305:HG52NDSX5:1:2535:20546:27555	60	-
chr10	98176097	98176098	A00252:305:HG52NDSX5:1:1241:3938:19899/1	60	+
chr10	98194422	98194423	A00252:305:HG52NDSX5:1:1128:8160:23109/1	60	+
chr10	98231268	98231269	A00252:305:HG52NDSX5:1:2458:24306:23703	60	-
chr10	99347500	99347501	A00252:305:HG52NDSX5:1:1274:8359:35383	60	-
chr10	99744861	99744862	A00252:305:HG52NDSX5:1:1110:28809:10895/1	60	+
chr10	99976904	99976905	A00252:305:HG52NDSX5:1:1143:12852:12477/1	60	-
chr10	100171808	100171809	A00252:305:HG52NDSX5:1:1671:4806:1736/1	60	+
chr10	100359237	100359238	A00252:305:HG52NDSX5:1:1104:2636:32330/1	60	+
chr10	100365374	100365375	A00252:305:HG52NDSX5:3:1518:11975:26177/1	60	-
chr10	100518601	100518602	A00252:305:HG52NDSX5:2:2620:30110:13119	60	+
chr10	100769438	100769439	A00252:305:HG52NDSX5:2:1618:4978:25269	60	-
chr10	100944788	100944789	A00252:305:HG52NDSX5:2:1375:27805:5462/1	60	-
chr10	100961483	100961484	A00252:305:HG52NDSX5:1:1244:9760:4272/1	60	-
chr10	100964884	100964885	A00252:305:HG52NDSX5:4:2133:23592:25003	60	+
chr10	101396150	101396151	A00252:305:HG52NDSX5:2:1216:24297:5400	60	-
chr10	101401890	101401891	A00252:305:HG52NDSX5:3:1135:18168:8437/1	60	-
chr10	101453749	101453750	A00252:305:HG52NDSX5:1:1440:2338:6981/1	60	+
chr10	101870194	101870195	A00252:305:HG52NDSX5:1:2256:27489:22388	60	-
chr10	101927272	101927273	A00252:305:HG52NDSX5:1:1357:3351:29215/1	60	+
chr10	101930064	101930065	A00252:305:HG52NDSX5:1:1160:9607:22608/1	60	+
chr10	101931094	101931095	A00252:305:HG52NDSX5:1:1112:13829:20369	60	+
chr10	102023662	102023663	A00252:305:HG52NDSX5:1:1301:10257:2190/1	60	-
chr10	102179001	102179002	A00252:305:HG52NDSX5:2:1337:30933:21151	60	+
chr10	102270812	102270813	A00252:305:HG52NDSX5:1:1165:9842:17628/1	60	-
chr10	102281395	102281396	A00252:305:HG52NDSX5:1:2109:20889:3317	60	-
chr10	102282745	102282746	A00252:305:HG52NDSX5:1:1136:24442:4492/1	60	+
chr10	102304380	102304381	A00252:305:HG52NDSX5:2:2170:19325:19492/1	60	-
chr10	102329332	102329333	A00252:305:HG52NDSX5:1:1227:17535:28040/1	60	+
chr10	102693475	102693476	A00252:305:HG52NDSX5:1:1508:16333:10989/1	60	-
chr10	102861771	102861772	A00252:305:HG52NDSX5:1:1226:5339:19194/1	60	+
chr10	102923665	102923666	A00252:305:HG52NDSX5:1:1178:12617:2237/1	60	+
chr10	103112676	103112677	A00252:305:HG52NDSX5:1:1431:24623:28729/1	60	+
chr10	103153683	103153684	A00252:305:HG52NDSX5:1:1372:6361:1892	60	+
chr10	103154095	103154096	A00252:305:HG52NDSX5:1:1528:10963:6605	60	-
chr10	103904796	103904797	A00252:305:HG52NDSX5:2:1176:27082:14575/1	60	-
chr10	103993249	103993250	A00252:305:HG52NDSX5:1:2326:17246:1391/1	60	-
chr10	103993516	103993517	A00252:305:HG52NDSX5:1:2415:11867:15154/1	60	+
chr10	104016498	104016499	A00252:305:HG52NDSX5:2:1151:17969:4272/1	60	+
chr10	105778773	105778774	A00252:305:HG52NDSX5:2:2644:18331:17143	60	+
chr10	105882030	105882031	A00252:305:HG52NDSX5:1:1253:8413:31688/1	60	+
chr10	107004954	107004955	A00252:305:HG52NDSX5:1:1177:19660:5729/1	60	-
chr10	107110993	107110994	A00252:305:HG52NDSX5:4:2133:5873:21433/1	60	-
chr10	108049428	108049429	A00252:305:HG52NDSX5:2:1630:25310:2957/1	60	-
chr10	110251497	110251498	A00252:305:HG52NDSX5:1:2114:6180:8876/1	60	+
chr10	110924429	110924430	A00252:305:HG52NDSX5:4:2240:27498:31297	60	-
chr10	111019123	111019124	A00252:305:HG52NDSX5:1:1408:5873:6809/1	60	-
chr10	112305309	112305310	A00252:305:HG52NDSX5:4:1356:10917:11537	60	+
chr10	112484409	112484410	A00252:305:HG52NDSX5:1:1328:6885:20400/1	60	-
chr10	112497508	112497509	A00252:305:HG52NDSX5:1:1170:19090:13072/1	60	+
chr10	112587578	112587579	A00252:305:HG52NDSX5:1:1630:29414:16548/1	60	+
chr10	112695787	112695788	A00252:305:HG52NDSX5:1:1101:25744:18082/1	60	+
chr10	112695788	112695789	A00252:305:HG52NDSX5:3:2107:9317:12493	60	+
chr10	112695789	112695790	A00252:305:HG52NDSX5:2:2604:29170:24424/1	60	+
chr10	113887003	113887004	A00252:305:HG52NDSX5:1:1273:18846:20603	60	+
chr10	114835648	114835649	A00252:305:HG52NDSX5:1:1124:22996:2362/1	60	+
chr10	115183906	115183907	A00252:305:HG52NDSX5:1:1117:9164:8625/1	60	+
chr10	115520450	115520451	A00252:305:HG52NDSX5:1:1504:24994:34350	60	-
chr10	117300420	117300421	A00252:305:HG52NDSX5:1:1262:15356:18787/1	60	+
chr10	117319001	117319002	A00252:305:HG52NDSX5:1:1123:21730:25535/1	60	+
chr10	117376793	117376794	A00252:305:HG52NDSX5:3:2360:27742:1376	60	-
chr10	117634953	117634954	A00252:305:HG52NDSX5:1:2354:23963:21324/1	60	-
chr10	118030874	118030875	A00252:305:HG52NDSX5:1:1318:9055:23312/1	60	+
chr10	118685038	118685039	A00252:305:HG52NDSX5:2:1373:9001:4961/1	60	-
chr10	118709513	118709514	A00252:305:HG52NDSX5:1:1153:23972:32111/1	60	+
chr10	119581135	119581136	A00252:305:HG52NDSX5:1:2127:10294:8077/1	60	-
chr10	121786827	121786828	A00252:305:HG52NDSX5:3:2152:16405:17660	60	-
chr10	121786828	121786829	A00252:305:HG52NDSX5:3:1557:25382:6746	60	-
chr10	121796114	121796115	A00252:305:HG52NDSX5:1:1175:20943:36072/1	60	+
chr10	121803156	121803157	A00252:305:HG52NDSX5:1:1301:4833:16000/1	60	+
chr10	121809726	121809727	A00252:305:HG52NDSX5:4:2467:27326:11428/1	60	+
chr10	121823829	121823830	A00252:305:HG52NDSX5:3:2517:19479:1501	60	-
chr10	121836340	121836341	A00252:305:HG52NDSX5:3:1641:28718:25050/1	60	+
chr10	122933639	122933640	A00252:305:HG52NDSX5:2:1153:18385:12132/1	60	+
chr10	123183689	123183690	A00252:305:HG52NDSX5:1:1103:30074:1783/1	60	+
chr10	124763974	124763975	A00252:305:HG52NDSX5:1:1333:8296:35305/1	60	-
chr10	124973344	124973345	A00252:305:HG52NDSX5:1:1106:29252:25535/1	60	+
chr10	128121102	128121103	A00252:305:HG52NDSX5:4:1656:31702:13463	60	-
chr10	130683807	130683808	A00252:305:HG52NDSX5:1:2226:17734:3270	60	+
chr10	132325462	132325463	A00252:305:HG52NDSX5:3:2232:16477:7983	60	-
chr10	132328426	132328427	A00252:305:HG52NDSX5:1:1116:16740:30420/1	60	+
chr10	133299465	133299466	A00252:305:HG52NDSX5:1:1172:16812:24909	60	+
chr10	133368814	133368815	A00252:305:HG52NDSX5:1:1150:24523:1939/1	60	+
chr10	133398012	133398013	A00252:305:HG52NDSX5:1:1123:29161:34992/1	60	+
chr10	133410635	133410636	A00252:305:HG52NDSX5:1:2505:15772:17096/1	60	-
chr10	133484850	133484851	A00252:305:HG52NDSX5:1:1143:5023:26631/1	60	+
chr10	133513075	133513076	A00252:305:HG52NDSX5:2:2348:17915:19742/1	60	+
chr11	214589	214590	A00252:305:HG52NDSX5:4:1270:10239:33348	60	-
chr11	215291	215292	A00252:305:HG52NDSX5:1:1101:11541:18975/1	60	+
chr11	216157	216158	A00252:305:HG52NDSX5:1:1204:4869:2628/1	60	+
chr11	248065	248066	A00252:305:HG52NDSX5:1:1577:4372:29857	60	+
chr11	252717	252718	A00252:305:HG52NDSX5:1:2170:26910:31156/1	60	+
chr11	318040	318041	A00252:305:HG52NDSX5:4:1316:15881:20259/1	60	-
chr11	333673	333674	A00252:305:HG52NDSX5:1:1323:20076:2566/1	60	-
chr11	334636	334637	A00252:305:HG52NDSX5:3:1345:25536:20603/1	60	-
chr11	334637	334638	A00252:305:HG52NDSX5:1:1118:26024:28933/1	60	-
chr11	334910	334911	A00252:305:HG52NDSX5:4:2464:2049:24111	60	-
chr11	336263	336264	A00252:305:HG52NDSX5:3:2355:15438:30702	60	-
chr11	352340	352341	A00252:305:HG52NDSX5:1:1150:2835:18333/1	60	+
chr11	434073	434074	A00252:305:HG52NDSX5:4:1345:17653:34601	60	-
chr11	435014	435015	A00252:305:HG52NDSX5:1:2440:22037:27101/1	60	-
chr11	435016	435017	A00252:305:HG52NDSX5:1:2654:22869:1767/1	60	-
chr11	757252	757253	A00252:305:HG52NDSX5:1:1227:14904:4633/1	60	+
chr11	785327	785328	A00252:305:HG52NDSX5:1:1119:25536:27367/1	60	-
chr11	934893	934894	A00252:305:HG52NDSX5:1:1529:10484:35368/1	60	-
chr11	3362807	3362808	A00252:305:HG52NDSX5:1:1425:21811:21480	60	+
chr11	3366611	3366612	A00252:305:HG52NDSX5:1:1147:21432:30499/1	60	+
chr11	3378176	3378177	A00252:305:HG52NDSX5:3:2375:15203:22968/1	60	-
chr11	3449985	3449986	A00252:305:HG52NDSX5:2:1535:2148:9502/1	60	-
chr11	3752307	3752308	A00252:305:HG52NDSX5:4:1162:9950:36824/1	60	-
chr11	3915745	3915746	A00252:305:HG52NDSX5:1:1517:11496:12038/1	60	-
chr11	3940202	3940203	A00252:305:HG52NDSX5:1:1502:12382:25379	60	-
chr11	4026325	4026326	A00252:305:HG52NDSX5:1:1117:21947:18991/1	60	+
chr11	4026326	4026327	A00252:305:HG52NDSX5:2:2650:24560:15280	60	+
chr11	4075489	4075490	A00252:305:HG52NDSX5:1:1216:5394:17534/1	60	-
chr11	4133212	4133213	A00252:305:HG52NDSX5:1:2338:28031:4601	60	+
chr11	5567291	5567292	A00252:305:HG52NDSX5:1:1237:6488:24752	60	+
chr11	6666275	6666276	A00252:305:HG52NDSX5:3:2548:8440:12665/1	60	+
chr11	6677130	6677131	A00252:305:HG52NDSX5:1:1472:8901:22795/1	60	-
chr11	8137225	8137226	A00252:305:HG52NDSX5:3:1376:26874:12054/1	60	+
chr11	9267223	9267224	A00252:305:HG52NDSX5:1:2340:19135:2409/1	60	+
chr11	9393662	9393663	A00252:305:HG52NDSX5:1:1105:26395:10379/1	60	+
chr11	9445127	9445128	A00252:305:HG52NDSX5:1:2547:27434:12837	60	-
chr11	9517420	9517421	A00252:305:HG52NDSX5:1:1578:13313:4977/1	60	+
chr11	9587230	9587231	A00252:305:HG52NDSX5:1:1515:18177:31501	60	+
chr11	9875029	9875030	A00252:305:HG52NDSX5:1:1274:15546:12665/1	60	+
chr11	10029253	10029254	A00252:305:HG52NDSX5:1:1442:16966:28620/1	60	+
chr11	10081293	10081294	A00252:305:HG52NDSX5:1:1447:18340:26553/1	60	-
chr11	10092205	10092206	A00252:305:HG52NDSX5:1:1323:7518:17487	60	+
chr11	10516542	10516543	A00252:305:HG52NDSX5:1:1535:26304:3302	60	+
chr11	10825672	10825673	A00252:305:HG52NDSX5:1:1106:21811:26115/1	60	+
chr11	10825673	10825674	A00252:305:HG52NDSX5:4:2546:25364:2801	60	+
chr11	10878211	10878212	A00252:305:HG52NDSX5:1:2472:29270:11882/1	60	+
chr11	11906110	11906111	A00252:305:HG52NDSX5:4:1354:25491:31861	60	-
chr11	11918737	11918738	A00252:305:HG52NDSX5:1:1105:8648:21355/1	60	+
chr11	11937098	11937099	A00252:305:HG52NDSX5:2:2520:32018:9721	60	-
chr11	14516828	14516829	A00252:305:HG52NDSX5:2:1154:21450:29027	60	-
chr11	14675058	14675059	A00252:305:HG52NDSX5:4:2506:17942:35853	60	-
chr11	14676663	14676664	A00252:305:HG52NDSX5:1:2270:24587:3771/1	60	+
chr11	14761403	14761404	A00252:305:HG52NDSX5:2:1468:5177:29371/1	60	+
chr11	14790631	14790632	A00252:305:HG52NDSX5:1:1416:13910:3349/1	60	+
chr11	16690126	16690127	A00252:305:HG52NDSX5:3:2314:30129:7670/1	60	+
chr11	17108146	17108147	A00252:305:HG52NDSX5:1:2217:31385:33301	60	+
chr11	17122770	17122771	A00252:305:HG52NDSX5:2:2419:2374:34413/1	60	-
chr11	17283768	17283769	A00252:305:HG52NDSX5:4:1562:23267:9439/1	60	+
chr11	17505962	17505963	A00252:305:HG52NDSX5:1:1602:31349:15170/1	60	+
chr11	19439489	19439490	A00252:305:HG52NDSX5:1:1156:14678:24846/1	60	-
chr11	20403792	20403793	A00252:305:HG52NDSX5:3:1368:28456:26757	60	-
chr11	20420569	20420570	A00252:305:HG52NDSX5:2:2410:32524:9345/1	60	-
chr11	20451063	20451064	A00252:305:HG52NDSX5:1:1575:5602:16454/1	60	-
chr11	23552572	23552573	A00252:305:HG52NDSX5:1:1122:20030:8281/1	60	+
chr11	27808804	27808805	A00252:305:HG52NDSX5:3:2568:26313:34413	60	+
chr11	28018095	28018096	A00252:305:HG52NDSX5:1:1142:10321:12132/1	60	+
chr11	28089027	28089028	A00252:305:HG52NDSX5:2:1676:20464:34334/1	60	+
chr11	28128087	28128088	A00252:305:HG52NDSX5:1:1218:8350:8844/1	60	+
chr11	28156953	28156954	A00252:305:HG52NDSX5:1:1205:3866:26224/1	60	+
chr11	28298740	28298741	A00252:305:HG52NDSX5:2:1342:2266:13557/1	60	-
chr11	31475453	31475454	A00252:305:HG52NDSX5:1:1347:17761:31281/1	60	-
chr11	31626947	31626948	A00252:305:HG52NDSX5:1:1529:14859:11819/1	60	+
chr11	31636399	31636400	A00252:305:HG52NDSX5:1:2121:29432:1047/1	60	+
chr11	31637364	31637365	A00252:305:HG52NDSX5:1:1143:15736:25081/1	60	+
chr11	31643380	31643381	A00252:305:HG52NDSX5:4:1528:26196:11224	60	-
chr11	31702188	31702189	A00252:305:HG52NDSX5:3:2105:3965:9048	60	-
chr11	33059222	33059223	A00252:305:HG52NDSX5:1:1102:20564:20259/1	60	+
chr11	33087136	33087137	A00252:305:HG52NDSX5:1:1332:10149:29058/1	60	+
chr11	33126132	33126133	A00252:305:HG52NDSX5:1:1149:19271:18490/1	60	-
chr11	33754687	33754688	A00252:305:HG52NDSX5:4:1204:30499:14763/1	60	-
chr11	34330269	34330270	A00252:305:HG52NDSX5:1:1317:21215:21950/1	60	+
chr11	34889226	34889227	A00252:305:HG52NDSX5:4:1567:1877:9784	60	+
chr11	34963887	34963888	A00252:305:HG52NDSX5:2:2526:14470:12900	60	-
chr11	34963888	34963889	A00252:305:HG52NDSX5:1:2140:19886:18145	60	-
chr11	35200079	35200080	A00252:305:HG52NDSX5:1:1105:29342:29418/1	60	+
chr11	36495546	36495547	A00252:305:HG52NDSX5:1:1230:14380:22294	60	-
chr11	37085024	37085025	A00252:305:HG52NDSX5:1:1303:20157:6151/1	60	+
chr11	37252039	37252040	A00252:305:HG52NDSX5:1:1125:14714:36151/1	60	+
chr11	37253809	37253810	A00252:305:HG52NDSX5:1:1107:12870:4178	60	-
chr11	37313536	37313537	A00252:305:HG52NDSX5:1:1203:11162:29966/1	60	-
chr11	37386123	37386124	A00252:305:HG52NDSX5:1:1626:11614:35039/1	60	+
chr11	37731814	37731815	A00252:305:HG52NDSX5:2:2402:15637:25222/1	60	-
chr11	37769941	37769942	A00252:305:HG52NDSX5:3:1529:20681:14763/1	60	+
chr11	37988582	37988583	A00252:305:HG52NDSX5:2:2354:14479:1485/1	60	-
chr11	37989065	37989066	A00252:305:HG52NDSX5:1:1201:16052:11851/1	60	+
chr11	38424031	38424032	A00252:305:HG52NDSX5:1:2323:8115:13322	60	-
chr11	38426863	38426864	A00252:305:HG52NDSX5:1:1444:13485:2143/1	60	-
chr11	38549888	38549889	A00252:305:HG52NDSX5:1:2610:17038:18568	60	-
chr11	38623244	38623245	A00252:305:HG52NDSX5:1:1147:3251:3270/1	60	+
chr11	43804681	43804682	A00252:305:HG52NDSX5:1:1231:5629:30373/1	60	-
chr11	44147257	44147258	A00252:305:HG52NDSX5:1:1108:20961:29716/1	60	+
chr11	46056282	46056283	A00252:305:HG52NDSX5:2:2232:10511:36417/1	60	+
chr11	46067671	46067672	A00252:305:HG52NDSX5:3:2355:3323:24032	60	-
chr11	46078597	46078598	A00252:305:HG52NDSX5:1:1362:15863:5979/1	60	+
chr11	46079169	46079170	A00252:305:HG52NDSX5:1:2346:3260:13996/1	60	+
chr11	46082456	46082457	A00252:305:HG52NDSX5:1:1232:21432:30937/1	60	+
chr11	46089413	46089414	A00252:305:HG52NDSX5:1:1104:7446:28166/1	60	+
chr11	46098327	46098328	A00252:305:HG52NDSX5:1:1106:14570:3865/1	60	+
chr11	46353882	46353883	A00252:305:HG52NDSX5:1:1131:7681:1047/1	60	+
chr11	46426509	46426510	A00252:305:HG52NDSX5:1:1572:15582:31735/1	60	+
chr11	46444267	46444268	A00252:305:HG52NDSX5:1:1208:8169:8563/1	60	-
chr11	46482989	46482990	A00252:305:HG52NDSX5:4:2640:30544:4977/1	60	-
chr11	46501861	46501862	A00252:305:HG52NDSX5:1:1223:7346:26678/1	60	+
chr11	46548897	46548898	A00252:305:HG52NDSX5:3:2120:5023:13855	60	+
chr11	46649642	46649643	A00252:305:HG52NDSX5:1:1302:3757:30733/1	60	+
chr11	46750331	46750332	A00252:305:HG52NDSX5:2:1471:11550:16924	60	-
chr11	46762882	46762883	A00252:305:HG52NDSX5:1:1128:13440:20948	60	-
chr11	46945390	46945391	A00252:305:HG52NDSX5:3:2105:4625:35963	60	-
chr11	47081034	47081035	A00252:305:HG52NDSX5:3:2619:17372:11757	60	-
chr11	47221659	47221660	A00252:305:HG52NDSX5:3:1433:20112:9486/1	60	+
chr11	47780728	47780729	A00252:305:HG52NDSX5:4:2272:8540:20760/1	60	+
chr11	47790444	47790445	A00252:305:HG52NDSX5:4:1538:24786:13103/1	60	+
chr11	58409688	58409689	A00252:305:HG52NDSX5:1:1120:9805:25019/1	60	-
chr11	58551380	58551381	A00252:305:HG52NDSX5:2:2360:26277:1939/1	60	+
chr11	58551903	58551904	A00252:305:HG52NDSX5:2:2423:18620:34679/1	60	-
chr11	58564655	58564656	A00252:305:HG52NDSX5:1:1112:23285:34084/1	60	-
chr11	58721311	58721312	A00252:305:HG52NDSX5:1:1119:9299:5384/1	60	+
chr11	59623197	59623198	A00252:305:HG52NDSX5:4:1350:2437:16423/1	60	+
chr11	61190197	61190198	A00252:305:HG52NDSX5:4:2263:10339:17613/1	60	+
chr11	61310709	61310710	A00252:305:HG52NDSX5:1:1643:20473:7388	60	-
chr11	61318153	61318154	A00252:305:HG52NDSX5:1:1336:5032:10833/1	60	-
chr11	61426678	61426679	A00252:305:HG52NDSX5:1:2208:11984:35775/1	60	+
chr11	61839646	61839647	A00252:305:HG52NDSX5:4:2647:30129:17910	60	-
chr11	61852456	61852457	A00252:305:HG52NDSX5:3:1278:25319:2472/1	60	-
chr11	62357041	62357042	A00252:305:HG52NDSX5:4:1674:17752:2675/1	60	+
chr11	62634230	62634231	A00252:305:HG52NDSX5:1:1108:3269:8750/1	60	+
chr11	62634232	62634233	A00252:305:HG52NDSX5:2:1426:28583:18270	60	+
chr11	62639766	62639767	A00252:305:HG52NDSX5:2:2650:7211:5682	60	-
chr11	62639767	62639768	A00252:305:HG52NDSX5:4:1144:13684:24721/1	60	-
chr11	62720052	62720053	A00252:305:HG52NDSX5:2:1407:5249:25958/1	60	-
chr11	62748326	62748327	A00252:305:HG52NDSX5:1:1159:7455:11898/1	60	+
chr11	62822985	62822986	A00252:305:HG52NDSX5:1:1102:13060:33442/1	60	+
chr11	63520266	63520267	A00252:305:HG52NDSX5:3:1241:14642:27007/1	60	-
chr11	63520268	63520269	A00252:305:HG52NDSX5:1:1616:7003:32315/1	60	-
chr11	63525701	63525702	A00252:305:HG52NDSX5:1:1556:26124:7780/1	60	-
chr11	63526723	63526724	A00252:305:HG52NDSX5:1:1133:29234:13228	60	-
chr11	63573378	63573379	A00252:305:HG52NDSX5:2:2309:6912:33191/1	60	-
chr11	63577534	63577535	A00252:305:HG52NDSX5:1:1613:31566:12195	60	-
chr11	63586853	63586854	A00252:305:HG52NDSX5:1:2572:18656:21026	60	-
chr11	63586986	63586987	A00252:305:HG52NDSX5:1:1128:17110:25520/1	60	+
chr11	63586987	63586988	A00252:305:HG52NDSX5:3:2107:9299:6825	60	+
chr11	63586988	63586989	A00252:305:HG52NDSX5:4:1314:9019:17738/1	60	+
chr11	63629343	63629344	A00252:305:HG52NDSX5:1:2173:29677:2785	60	-
chr11	63630306	63630307	A00252:305:HG52NDSX5:1:1104:29496:4445/1	60	-
chr11	63639228	63639229	A00252:305:HG52NDSX5:1:1266:7808:26005/1	60	-
chr11	63649159	63649160	A00252:305:HG52NDSX5:3:2205:24876:6934	60	+
chr11	63650102	63650103	A00252:305:HG52NDSX5:1:1123:24704:34100/1	60	-
chr11	63650632	63650633	A00252:305:HG52NDSX5:3:2353:11261:2362/1	60	+
chr11	63655483	63655484	A00252:305:HG52NDSX5:1:1358:9073:18490/1	60	+
chr11	63658730	63658731	A00252:305:HG52NDSX5:1:2233:28131:8907	60	-
chr11	63659386	63659387	A00252:305:HG52NDSX5:1:1652:25509:28886	60	+
chr11	63693919	63693920	A00252:305:HG52NDSX5:1:1209:5638:25504/1	60	+
chr11	63712400	63712401	A00252:305:HG52NDSX5:3:1518:30852:28275	60	-
chr11	63723157	63723158	A00252:305:HG52NDSX5:1:1132:9977:34334/1	60	+
chr11	63724562	63724563	A00252:305:HG52NDSX5:1:1114:16062:21386	60	-
chr11	63829152	63829153	A00252:305:HG52NDSX5:1:1167:15483:15186/1	60	+
chr11	63842248	63842249	A00252:305:HG52NDSX5:3:2536:25608:34788	60	+
chr11	63845333	63845334	A00252:305:HG52NDSX5:3:1313:9173:13307/1	60	-
chr11	63848926	63848927	A00252:305:HG52NDSX5:1:1102:13440:29966/1	60	-
chr11	63853227	63853228	A00252:305:HG52NDSX5:1:1419:10682:11631/1	60	-
chr11	63853585	63853586	A00252:305:HG52NDSX5:1:1556:13123:12633/1	60	-
chr11	63854418	63854419	A00252:305:HG52NDSX5:1:1112:16098:2253/1	60	+
chr11	63858889	63858890	A00252:305:HG52NDSX5:3:1336:25111:1204/1	60	+
chr11	63864600	63864601	A00252:305:HG52NDSX5:1:1104:7735:10942/1	60	+
chr11	63864601	63864602	A00252:305:HG52NDSX5:1:2518:17128:37012	60	+
chr11	63868453	63868454	A00252:305:HG52NDSX5:1:1167:12048:21919/1	60	-
chr11	63891821	63891822	A00252:305:HG52NDSX5:1:1145:15682:31407/1	60	-
chr11	64180827	64180828	A00252:305:HG52NDSX5:2:2115:23185:2942/1	60	-
chr11	64180837	64180838	A00252:305:HG52NDSX5:3:2137:10230:2957/1	60	-
chr11	64190457	64190458	A00252:305:HG52NDSX5:4:1422:32678:17315/1	60	+
chr11	64192354	64192355	A00252:305:HG52NDSX5:2:1666:15121:11898/1	60	-
chr11	64194333	64194334	A00252:305:HG52NDSX5:1:2256:31331:24220/1	60	+
chr11	64200084	64200085	A00252:305:HG52NDSX5:1:2407:9914:35509/1	60	-
chr11	64201087	64201088	A00252:305:HG52NDSX5:1:1104:9055:7404/1	60	+
chr11	64214158	64214159	A00252:305:HG52NDSX5:1:1162:1334:11475	60	-
chr11	64216179	64216180	A00252:305:HG52NDSX5:1:1252:11478:6402/1	60	-
chr11	64217286	64217287	A00252:305:HG52NDSX5:1:1135:4725:25300/1	60	-
chr11	64277547	64277548	A00252:305:HG52NDSX5:1:1124:8260:3364/1	60	+
chr11	64770715	64770716	A00252:305:HG52NDSX5:3:2464:30834:27837/1	60	+
chr11	64771689	64771690	A00252:305:HG52NDSX5:1:1146:4309:13213/1	60	-
chr11	64772954	64772955	A00252:305:HG52NDSX5:1:1260:25545:33270/1	60	-
chr11	64774395	64774396	A00252:305:HG52NDSX5:1:1119:9588:9612/1	60	+
chr11	64792150	64792151	A00252:305:HG52NDSX5:3:1267:14751:19335	60	+
chr11	65037420	65037421	A00252:305:HG52NDSX5:1:1178:12735:2503/1	60	+
chr11	65105299	65105300	A00252:305:HG52NDSX5:2:1632:25491:26130/1	60	-
chr11	65105301	65105302	A00252:305:HG52NDSX5:4:1268:12373:25332/1	60	-
chr11	65194590	65194591	A00252:305:HG52NDSX5:1:1112:6714:28526/1	60	-
chr11	65197992	65197993	A00252:305:HG52NDSX5:1:1175:28474:15107/1	60	-
chr11	65198092	65198093	A00252:305:HG52NDSX5:1:1439:19171:3912/1	60	+
chr11	65198251	65198252	A00252:305:HG52NDSX5:1:1123:24867:15468/1	60	+
chr11	65199316	65199317	A00252:305:HG52NDSX5:1:1135:25898:27023/1	60	+
chr11	65270935	65270936	A00252:305:HG52NDSX5:3:1111:15664:21512/1	60	+
chr11	65273616	65273617	A00252:305:HG52NDSX5:1:1253:16712:15687/1	60	+
chr11	65283416	65283417	A00252:305:HG52NDSX5:1:1368:30201:26083	60	-
chr11	65393354	65393355	A00252:305:HG52NDSX5:3:1533:21495:22654	60	-
chr11	65428315	65428316	A00252:305:HG52NDSX5:2:1519:24523:34225	60	-
chr11	65428317	65428318	A00252:305:HG52NDSX5:1:1124:8341:2033	60	-
chr11	65429372	65429373	A00252:305:HG52NDSX5:2:1122:18945:16986/1	60	+
chr11	65429404	65429405	A00252:305:HG52NDSX5:4:1618:6171:2910/1	60	+
chr11	65431654	65431655	A00252:305:HG52NDSX5:1:1115:12020:28385/1	60	+
chr11	65431667	65431668	A00252:305:HG52NDSX5:1:2117:10167:21762/1	60	-
chr11	65432443	65432444	A00252:305:HG52NDSX5:1:1340:23502:20369/1	60	-
chr11	65434874	65434875	A00252:305:HG52NDSX5:1:2464:5113:27884	60	+
chr11	65435170	65435171	A00252:305:HG52NDSX5:2:2565:6632:20087/1	60	+
chr11	65500555	65500556	A00252:305:HG52NDSX5:1:1157:31973:26115/1	60	-
chr11	65500556	65500557	A00252:305:HG52NDSX5:1:1105:7527:19601/1	60	-
chr11	65501822	65501823	A00252:305:HG52NDSX5:1:1469:17653:35697/1	60	-
chr11	65503306	65503307	A00252:305:HG52NDSX5:1:1317:7581:36041/1	60	+
chr11	65527699	65527700	A00252:305:HG52NDSX5:1:1143:11668:25269/1	60	-
chr11	65569358	65569359	A00252:305:HG52NDSX5:1:2263:9697:1219/1	60	-
chr11	65583166	65583167	A00252:305:HG52NDSX5:1:1205:10013:15076/1	60	+
chr11	65603236	65603237	A00252:305:HG52NDSX5:1:2266:29776:26631/1	60	-
chr11	65659260	65659261	A00252:305:HG52NDSX5:3:2152:4200:11428	60	-
chr11	65843091	65843092	A00252:305:HG52NDSX5:4:2472:16396:3991	60	+
chr11	65993770	65993771	A00252:305:HG52NDSX5:2:1263:26359:2049/1	60	-
chr11	65993771	65993772	A00252:305:HG52NDSX5:4:2162:29514:26647/1	60	-
chr11	66060522	66060523	A00252:305:HG52NDSX5:1:1145:18819:22404/1	60	+
chr11	66072938	66072939	A00252:305:HG52NDSX5:3:2359:14018:35509/1	60	+
chr11	66113451	66113452	A00252:305:HG52NDSX5:1:1508:2329:20149/1	60	-
chr11	66116385	66116386	A00252:305:HG52NDSX5:1:1325:7292:9142/1	60	+
chr11	66126560	66126561	A00252:305:HG52NDSX5:1:1422:20374:34334/1	60	+
chr11	66130294	66130295	A00252:305:HG52NDSX5:1:2342:19578:29763	60	+
chr11	66140196	66140197	A00252:305:HG52NDSX5:1:1161:27416:7858	60	+
chr11	66143257	66143258	A00252:305:HG52NDSX5:4:1654:26323:15702	60	-
chr11	66143879	66143880	A00252:305:HG52NDSX5:3:1454:19027:28338/1	60	-
chr11	66146609	66146610	A00252:305:HG52NDSX5:1:1177:13449:18239/1	60	+
chr11	66173179	66173180	A00252:305:HG52NDSX5:1:1205:1624:8782/1	60	+
chr11	66173510	66173511	A00252:305:HG52NDSX5:1:1564:25599:29982	60	-
chr11	66173512	66173513	A00252:305:HG52NDSX5:1:1166:16116:19789/1	60	-
chr11	66173911	66173912	A00252:305:HG52NDSX5:3:2324:26115:15186/1	60	+
chr11	66174439	66174440	A00252:305:HG52NDSX5:1:1378:14534:20744	60	-
chr11	66351513	66351514	A00252:305:HG52NDSX5:2:1601:4887:13338/1	60	-
chr11	66353743	66353744	A00252:305:HG52NDSX5:4:1653:25012:21950	60	+
chr11	66500140	66500141	A00252:305:HG52NDSX5:1:2139:29839:23171/1	60	+
chr11	66598703	66598704	A00252:305:HG52NDSX5:4:1462:10059:14653/1	60	-
chr11	66641381	66641382	A00252:305:HG52NDSX5:1:1444:24053:30154/1	60	+
chr11	66753589	66753590	A00252:305:HG52NDSX5:3:2272:7048:25880	60	+
chr11	66761901	66761902	A00252:305:HG52NDSX5:1:2614:9941:9095/1	60	+
chr11	66761902	66761903	A00252:305:HG52NDSX5:3:2151:32841:29622	60	+
chr11	66765853	66765854	A00252:305:HG52NDSX5:1:1120:19072:8187/1	60	+
chr11	66766904	66766905	A00252:305:HG52NDSX5:1:1101:8594:21418/1	60	+
chr11	66766905	66766906	A00252:305:HG52NDSX5:1:2639:1913:7404	60	+
chr11	66774334	66774335	A00252:305:HG52NDSX5:1:1128:27561:13651	60	+
chr11	66984517	66984518	A00252:305:HG52NDSX5:1:1669:17562:1376	60	-
chr11	67125019	67125020	A00252:305:HG52NDSX5:1:2477:21793:16564/1	60	-
chr11	67159335	67159336	A00252:305:HG52NDSX5:1:1630:9543:24158/1	60	-
chr11	67160466	67160467	A00252:305:HG52NDSX5:1:2472:17951:35430	60	-
chr11	67161069	67161070	A00252:305:HG52NDSX5:1:1115:19379:28761/1	60	+
chr11	67161540	67161541	A00252:305:HG52NDSX5:1:2119:19217:32863/1	60	+
chr11	67172715	67172716	A00252:305:HG52NDSX5:1:1112:25319:34507/1	60	+
chr11	67191327	67191328	A00252:305:HG52NDSX5:3:1447:3088:18020/1	60	-
chr11	67194472	67194473	A00252:305:HG52NDSX5:1:1106:16975:18991/1	60	-
chr11	67196409	67196410	A00252:305:HG52NDSX5:1:1351:5909:5682	60	+
chr11	67196600	67196601	A00252:305:HG52NDSX5:1:1408:19804:10551/1	60	-
chr11	67196669	67196670	A00252:305:HG52NDSX5:1:1121:10050:20588/1	60	+
chr11	67197541	67197542	A00252:305:HG52NDSX5:1:2258:26829:21872	60	-
chr11	67199506	67199507	A00252:305:HG52NDSX5:1:1105:21016:30405/1	60	-
chr11	67200651	67200652	A00252:305:HG52NDSX5:1:1341:6524:31297	60	-
chr11	67213261	67213262	A00252:305:HG52NDSX5:2:2128:12825:18317/1	60	-
chr11	67215949	67215950	A00252:305:HG52NDSX5:1:1533:28917:30655/1	60	-
chr11	67224665	67224666	A00252:305:HG52NDSX5:2:1275:18141:12649	60	-
chr11	67230343	67230344	A00252:305:HG52NDSX5:1:1341:25581:31109/1	60	+
chr11	67245497	67245498	A00252:305:HG52NDSX5:3:2130:15609:3787/1	60	-
chr11	67270404	67270405	A00252:305:HG52NDSX5:2:1453:24523:6355	60	+
chr11	67271462	67271463	A00252:305:HG52NDSX5:3:1439:25120:30624/1	60	+
chr11	67274312	67274313	A00252:305:HG52NDSX5:1:1149:2410:28025	60	-
chr11	67293251	67293252	A00252:305:HG52NDSX5:3:2412:4869:9799/1	60	+
chr11	67296662	67296663	A00252:305:HG52NDSX5:2:1101:14127:5384/1	60	+
chr11	67297104	67297105	A00252:305:HG52NDSX5:3:1452:14362:29403/1	60	-
chr11	67399407	67399408	A00252:305:HG52NDSX5:1:1126:13693:8296	60	+
chr11	67506423	67506424	A00252:305:HG52NDSX5:1:1178:2989:18975	60	+
chr11	68063718	68063719	A00252:305:HG52NDSX5:1:2451:21766:27038	60	+
chr11	68063721	68063722	A00252:305:HG52NDSX5:2:2432:2835:3427	60	-
chr11	68063722	68063723	A00252:305:HG52NDSX5:1:1365:13810:3427	60	-
chr11	68087125	68087126	A00252:305:HG52NDSX5:1:1165:19913:32346/1	60	+
chr11	68088507	68088508	A00252:305:HG52NDSX5:3:2314:26530:20290	60	-
chr11	68090835	68090836	A00252:305:HG52NDSX5:1:1129:17842:3646/1	60	+
chr11	68091279	68091280	A00252:305:HG52NDSX5:1:1645:11442:5431/1	60	+
chr11	68092225	68092226	A00252:305:HG52NDSX5:1:1109:30734:11663/1	60	+
chr11	68171961	68171962	A00252:305:HG52NDSX5:1:1151:19045:27492	60	+
chr11	68175275	68175276	A00252:305:HG52NDSX5:4:2127:31051:5635	60	-
chr11	68430424	68430425	A00252:305:HG52NDSX5:1:1362:17400:35133/1	60	+
chr11	68477584	68477585	A00252:305:HG52NDSX5:3:1271:22697:36417	60	+
chr11	68495550	68495551	A00252:305:HG52NDSX5:1:1504:27760:19977/1	60	-
chr11	68505554	68505555	A00252:305:HG52NDSX5:2:1242:4499:32800	60	-
chr11	68520415	68520416	A00252:305:HG52NDSX5:1:2176:16803:2347/1	60	-
chr11	71958721	71958722	A00252:305:HG52NDSX5:1:1106:19732:7169/1	60	+
chr11	71966244	71966245	A00252:305:HG52NDSX5:1:1223:5303:36448/1	60	+
chr11	72036433	72036434	A00252:305:HG52NDSX5:1:1654:13666:11757	60	-
chr11	72344580	72344581	A00252:305:HG52NDSX5:2:2123:29478:14622	60	+
chr11	72871937	72871938	A00252:305:HG52NDSX5:1:1160:26332:25363/1	60	+
chr11	72879068	72879069	A00252:305:HG52NDSX5:1:1252:1796:35822/1	60	-
chr11	72915059	72915060	A00252:305:HG52NDSX5:1:1447:3784:15624/1	60	+
chr11	72930134	72930135	A00252:305:HG52NDSX5:1:1505:16993:16799	60	-
chr11	72942527	72942528	A00252:305:HG52NDSX5:1:1168:10212:22654/1	60	+
chr11	72982519	72982520	A00252:305:HG52NDSX5:3:2421:17662:10379/1	60	+
chr11	72984412	72984413	A00252:305:HG52NDSX5:1:2674:16224:7921/1	60	-
chr11	73042694	73042695	A00252:305:HG52NDSX5:1:1106:16749:22482/1	60	+
chr11	73050569	73050570	A00252:305:HG52NDSX5:1:1121:9480:31594	60	-
chr11	73051729	73051730	A00252:305:HG52NDSX5:1:1420:30906:9486	60	-
chr11	73074058	73074059	A00252:305:HG52NDSX5:1:1263:3251:10222/1	60	-
chr11	73088272	73088273	A00252:305:HG52NDSX5:1:1113:7129:13526/1	60	+
chr11	73139789	73139790	A00252:305:HG52NDSX5:1:1111:26115:7451/1	60	-
chr11	73471705	73471706	A00252:305:HG52NDSX5:1:1673:6081:19507/1	60	-
chr11	73475810	73475811	A00252:305:HG52NDSX5:1:1129:3947:7983	60	-
chr11	73702158	73702159	A00252:305:HG52NDSX5:1:2258:8992:26584	60	-
chr11	73707313	73707314	A00252:305:HG52NDSX5:1:2420:7374:21934/1	60	-
chr11	73714628	73714629	A00252:305:HG52NDSX5:1:1138:12834:1110/1	60	-
chr11	73850021	73850022	A00252:305:HG52NDSX5:1:2521:15004:16235/1	60	+
chr11	73875228	73875229	A00252:305:HG52NDSX5:1:1503:30264:22216/1	60	-
chr11	73889234	73889235	A00252:305:HG52NDSX5:1:1145:13386:21605/1	60	+
chr11	73889236	73889237	A00252:305:HG52NDSX5:1:2169:30852:34444	60	+
chr11	74101059	74101060	A00252:305:HG52NDSX5:1:1115:8359:16626/1	60	+
chr11	74147477	74147478	A00252:305:HG52NDSX5:2:1115:27841:22874	60	+
chr11	74175065	74175066	A00252:305:HG52NDSX5:1:2450:32588:33786	60	+
chr11	74177717	74177718	A00252:305:HG52NDSX5:1:1437:24361:11428/1	60	-
chr11	74239023	74239024	A00252:305:HG52NDSX5:1:2377:7853:27962	60	+
chr11	74342887	74342888	A00252:305:HG52NDSX5:4:1164:21423:26506	60	-
chr11	74375591	74375592	A00252:305:HG52NDSX5:2:1510:19452:19179/1	60	+
chr11	74605750	74605751	A00252:305:HG52NDSX5:1:1662:18222:29951/1	60	-
chr11	74776492	74776493	A00252:305:HG52NDSX5:3:2619:9109:21496	60	-
chr11	74788432	74788433	A00252:305:HG52NDSX5:3:2319:24099:26882	60	-
chr11	75173999	75174000	A00252:305:HG52NDSX5:3:1111:16812:11819/1	60	+
chr11	75416140	75416141	A00252:305:HG52NDSX5:1:1452:15393:16939	60	+
chr11	75833963	75833964	A00252:305:HG52NDSX5:1:2104:17544:8328	60	-
chr11	75833964	75833965	A00252:305:HG52NDSX5:1:1107:17897:3145	60	-
chr11	75966383	75966384	A00252:305:HG52NDSX5:1:1332:28320:36824	60	-
chr11	75967895	75967896	A00252:305:HG52NDSX5:2:2114:12319:8390/1	60	-
chr11	76016290	76016291	A00252:305:HG52NDSX5:2:2427:1994:26741	60	-
chr11	76452826	76452827	A00252:305:HG52NDSX5:1:1108:7735:13510/1	60	+
chr11	76494682	76494683	A00252:305:HG52NDSX5:1:1303:2926:12258/1	60	+
chr11	76494686	76494687	A00252:305:HG52NDSX5:3:1234:16830:12727/1	60	+
chr11	76494687	76494688	A00252:305:HG52NDSX5:1:1470:16215:28197/1	60	+
chr11	76494690	76494691	A00252:305:HG52NDSX5:3:2607:3685:7748/1	60	+
chr11	76539957	76539958	A00252:305:HG52NDSX5:4:1466:14922:14528/1	60	-
chr11	76539959	76539960	A00252:305:HG52NDSX5:1:1334:27416:19351	60	-
chr11	76890765	76890766	A00252:305:HG52NDSX5:1:1140:12138:14841/1	60	+
chr11	76990778	76990779	A00252:305:HG52NDSX5:2:1106:28845:9486	60	-
chr11	77577753	77577754	A00252:305:HG52NDSX5:2:1144:6750:6104	60	-
chr11	77678272	77678273	A00252:305:HG52NDSX5:3:1674:15863:30624/1	60	+
chr11	77716815	77716816	A00252:305:HG52NDSX5:2:1350:20808:6214	60	-
chr11	77718085	77718086	A00252:305:HG52NDSX5:3:1473:23665:17080	60	+
chr11	77747698	77747699	A00252:305:HG52NDSX5:1:1229:10981:30812	60	-
chr11	77784324	77784325	A00252:305:HG52NDSX5:2:1447:13847:19116/1	60	+
chr11	78089948	78089949	A00252:305:HG52NDSX5:2:2255:17137:3803/1	60	+
chr11	78118645	78118646	A00252:305:HG52NDSX5:3:2166:28013:10238	60	+
chr11	78120929	78120930	A00252:305:HG52NDSX5:1:1106:19813:35368/1	60	+
chr11	79252343	79252344	A00252:305:HG52NDSX5:3:2423:1515:20055/1	60	+
chr11	80097317	80097318	A00252:305:HG52NDSX5:4:1357:30147:36292/1	60	+
chr11	84530972	84530973	A00252:305:HG52NDSX5:1:2367:20139:8719	60	+
chr11	85614218	85614219	A00252:305:HG52NDSX5:4:1470:10303:6590/1	60	-
chr11	86252095	86252096	A00252:305:HG52NDSX5:1:1235:7093:29121/1	60	-
chr11	87118041	87118042	A00252:305:HG52NDSX5:1:1136:26440:10927/1	60	-
chr11	87313420	87313421	A00252:305:HG52NDSX5:1:1230:9435:6214	60	+
chr11	88415207	88415208	A00252:305:HG52NDSX5:1:1345:20057:34381/1	60	+
chr11	88491476	88491477	A00252:305:HG52NDSX5:2:2217:21450:17910	60	+
chr11	88575516	88575517	A00252:305:HG52NDSX5:2:2158:31846:8359	60	-
chr11	90320594	90320595	A00252:305:HG52NDSX5:1:1166:8486:1752/1	60	+
chr11	90320595	90320596	A00252:305:HG52NDSX5:4:1578:21802:21527/1	60	+
chr11	90522862	90522863	A00252:305:HG52NDSX5:4:1252:14543:21950	60	-
chr11	90523929	90523930	A00252:305:HG52NDSX5:1:1604:1958:12336/1	60	+
chr11	91166709	91166710	A00252:305:HG52NDSX5:1:1151:10077:36323	60	-
chr11	91346266	91346267	A00252:305:HG52NDSX5:4:2462:25030:26866/1	60	-
chr11	92935961	92935962	A00252:305:HG52NDSX5:2:2141:19280:6230	60	-
chr11	93172503	93172504	A00252:305:HG52NDSX5:2:2308:13087:28698	60	+
chr11	94039633	94039634	A00252:305:HG52NDSX5:1:2648:14407:5431	60	-
chr11	94481818	94481819	A00252:305:HG52NDSX5:1:1251:18991:6480/1	60	+
chr11	95829668	95829669	A00252:305:HG52NDSX5:3:2259:30391:34585	60	-
chr11	95919152	95919153	A00252:305:HG52NDSX5:1:1426:26096:17221/1	60	+
chr11	96352821	96352822	A00252:305:HG52NDSX5:1:2614:6244:33254	60	-
chr11	97694915	97694916	A00252:305:HG52NDSX5:1:1104:14380:35571/1	60	+
chr11	97898219	97898220	A00252:305:HG52NDSX5:4:2428:21748:25629	60	+
chr11	100273500	100273501	A00252:305:HG52NDSX5:1:1334:14615:7733/1	60	-
chr11	100725413	100725414	A00252:305:HG52NDSX5:2:1151:26612:20369/1	60	+
chr11	101871995	101871996	A00252:305:HG52NDSX5:4:2344:10113:10802	60	+
chr11	102756537	102756538	A00252:305:HG52NDSX5:4:2224:25220:11412/1	60	-
chr11	103267805	103267806	A00252:305:HG52NDSX5:1:2636:9001:8469	60	-
chr11	103430822	103430823	A00252:305:HG52NDSX5:4:1676:8874:26757	60	-
chr11	105374141	105374142	A00252:305:HG52NDSX5:3:2152:5547:20838	60	+
chr11	106504316	106504317	A00252:305:HG52NDSX5:1:1234:13874:6981/1	60	+
chr11	107842448	107842449	A00252:305:HG52NDSX5:3:1256:25681:27806/1	60	-
chr11	108168786	108168787	A00252:305:HG52NDSX5:3:1632:5014:23015	60	-
chr11	108251996	108251997	A00252:305:HG52NDSX5:1:1406:3061:2754/1	60	+
chr11	109099504	109099505	A00252:305:HG52NDSX5:2:1150:8865:2440/1	60	-
chr11	109099506	109099507	A00252:305:HG52NDSX5:4:1521:21441:28886	60	-
chr11	109105617	109105618	A00252:305:HG52NDSX5:3:2602:13006:24392	60	-
chr11	109493447	109493448	A00252:305:HG52NDSX5:1:1140:14082:20431/1	60	+
chr11	109545571	109545572	A00252:305:HG52NDSX5:1:1676:11406:23970/1	60	-
chr11	111348732	111348733	A00252:305:HG52NDSX5:1:1561:15203:19711/1	60	+
chr11	111617703	111617704	A00252:305:HG52NDSX5:1:1346:13910:16939/1	60	-
chr11	112378978	112378979	A00252:305:HG52NDSX5:2:1150:23303:13636/1	60	+
chr11	113674971	113674972	A00252:305:HG52NDSX5:1:2168:13991:32393/1	60	+
chr11	114066966	114066967	A00252:305:HG52NDSX5:1:2212:11225:33207	60	-
chr11	116746806	116746807	A00252:305:HG52NDSX5:1:1153:17128:31125/1	60	+
chr11	116984917	116984918	A00252:305:HG52NDSX5:1:2263:15058:1579/1	60	-
chr11	116992757	116992758	A00252:305:HG52NDSX5:1:1374:16414:21840/1	60	+
chr11	117002923	117002924	A00252:305:HG52NDSX5:1:1552:10050:29919	60	-
chr11	117057563	117057564	A00252:305:HG52NDSX5:4:2136:12843:33411/1	60	-
chr11	117167532	117167533	A00252:305:HG52NDSX5:4:2521:2663:17879/1	60	-
chr11	117870719	117870720	A00252:305:HG52NDSX5:2:1376:1859:30076	60	-
chr11	118346661	118346662	A00252:305:HG52NDSX5:4:1510:9480:3349/1	60	+
chr11	118368788	118368789	A00252:305:HG52NDSX5:1:2217:2528:5807	60	+
chr11	118376873	118376874	A00252:305:HG52NDSX5:1:1158:12463:21699/1	60	+
chr11	118441726	118441727	A00252:305:HG52NDSX5:1:1272:19967:15875/1	60	+
chr11	118461310	118461311	A00252:305:HG52NDSX5:1:1174:18249:20415/1	60	-
chr11	118823364	118823365	A00252:305:HG52NDSX5:4:2120:16613:6433/1	60	+
chr11	119007213	119007214	A00252:305:HG52NDSX5:3:1338:10167:18599/1	60	-
chr11	119092344	119092345	A00252:305:HG52NDSX5:1:1147:16278:34319/1	60	+
chr11	119227668	119227669	A00252:305:HG52NDSX5:4:2612:5918:8234	60	-
chr11	119241645	119241646	A00252:305:HG52NDSX5:2:2140:4417:32346	60	-
chr11	119241646	119241647	A00252:305:HG52NDSX5:1:1478:27769:30827	60	-
chr11	120431161	120431162	A00252:305:HG52NDSX5:3:1448:7057:30060/1	60	+
chr11	121056729	121056730	A00252:305:HG52NDSX5:3:1357:14154:9157/1	60	+
chr11	121077123	121077124	A00252:305:HG52NDSX5:1:2375:3079:4131	60	-
chr11	122687094	122687095	A00252:305:HG52NDSX5:1:1108:24171:5494/1	60	+
chr11	123041903	123041904	A00252:305:HG52NDSX5:2:2628:26106:29074	60	+
chr11	123209571	123209572	A00252:305:HG52NDSX5:2:1133:8431:32753/1	60	-
chr11	125004050	125004051	A00252:305:HG52NDSX5:3:2223:8666:16094	60	-
chr11	125014496	125014497	A00252:305:HG52NDSX5:3:1438:21540:20478	60	+
chr11	125020233	125020234	A00252:305:HG52NDSX5:1:2421:16459:12367	60	-
chr11	125599437	125599438	A00252:305:HG52NDSX5:3:1366:21965:19304	60	-
chr11	125980533	125980534	A00252:305:HG52NDSX5:1:1378:12933:15530/1	60	+
chr11	128230334	128230335	A00252:305:HG52NDSX5:3:1537:8115:2174/1	60	+
chr11	128253463	128253464	A00252:305:HG52NDSX5:4:2114:30129:4914/1	60	-
chr11	128269400	128269401	A00252:305:HG52NDSX5:1:1431:4408:33896/1	60	-
chr11	128320665	128320666	A00252:305:HG52NDSX5:1:1104:10294:18380/1	60	+
chr11	128320671	128320672	A00252:305:HG52NDSX5:2:1268:20989:17519/1	60	+
chr11	128442219	128442220	A00252:305:HG52NDSX5:2:2402:2790:4914	60	-
chr11	128466870	128466871	A00252:305:HG52NDSX5:1:1414:7093:27962	60	-
chr11	128486380	128486381	A00252:305:HG52NDSX5:1:1158:5150:22091/1	60	-
chr11	130294409	130294410	A00252:305:HG52NDSX5:1:1157:12337:28307/1	60	-
chr11	132254050	132254051	A00252:305:HG52NDSX5:1:1510:10203:23610	60	-
chr11	134194808	134194809	A00252:305:HG52NDSX5:1:1129:25762:20275/1	60	+
chr11	134209195	134209196	A00252:305:HG52NDSX5:1:1178:14317:35493/1	60	+
chr11	134348746	134348747	A00252:305:HG52NDSX5:2:1316:16884:16986/1	60	+
chr11	134351920	134351921	A00252:305:HG52NDSX5:1:1206:3224:28056	60	+
chr11	134351921	134351922	A00252:305:HG52NDSX5:3:1662:14516:5963	60	+
chr12	285128	285129	A00252:305:HG52NDSX5:1:1102:11424:32424/1	60	+
chr12	298989	298990	A00252:305:HG52NDSX5:1:1333:3784:16626/1	60	+
chr12	330744	330745	A00252:305:HG52NDSX5:1:1312:15492:20995/1	60	+
chr12	354017	354018	A00252:305:HG52NDSX5:1:2112:11776:30780	60	-
chr12	380137	380138	A00252:305:HG52NDSX5:1:1362:4797:23015	60	+
chr12	555008	555009	A00252:305:HG52NDSX5:1:1257:19180:9596	60	-
chr12	780803	780804	A00252:305:HG52NDSX5:1:1119:23430:7529/1	60	+
chr12	782177	782178	A00252:305:HG52NDSX5:1:1140:9860:6981/1	60	+
chr12	786692	786693	A00252:305:HG52NDSX5:2:2434:10221:20322	60	+
chr12	793665	793666	A00252:305:HG52NDSX5:1:1235:13621:27179/1	60	+
chr12	793880	793881	A00252:305:HG52NDSX5:1:1401:23737:6183/1	60	-
chr12	799563	799564	A00252:305:HG52NDSX5:1:1602:31150:19993/1	60	-
chr12	802305	802306	A00252:305:HG52NDSX5:1:1160:21386:7341/1	60	-
chr12	806883	806884	A00252:305:HG52NDSX5:2:2106:5321:5134	60	-
chr12	806885	806886	A00252:305:HG52NDSX5:3:2112:8693:18364	60	-
chr12	836478	836479	A00252:305:HG52NDSX5:1:2433:6650:30452/1	60	-
chr12	839055	839056	A00252:305:HG52NDSX5:1:1252:2636:17331/1	60	+
chr12	850099	850100	A00252:305:HG52NDSX5:3:1159:19786:30248/1	60	-
chr12	859963	859964	A00252:305:HG52NDSX5:2:2272:3884:17832/1	60	-
chr12	860144	860145	A00252:305:HG52NDSX5:1:1143:21612:19194/1	60	+
chr12	861504	861505	A00252:305:HG52NDSX5:3:2542:1814:2315/1	60	+
chr12	874791	874792	A00252:305:HG52NDSX5:3:2103:19877:32189	60	+
chr12	883193	883194	A00252:305:HG52NDSX5:1:2130:32452:29450	60	-
chr12	1007264	1007265	A00252:305:HG52NDSX5:1:1112:10556:10629/1	60	+
chr12	1044923	1044924	A00252:305:HG52NDSX5:1:1237:20392:29262/1	60	+
chr12	1162081	1162082	A00252:305:HG52NDSX5:1:1144:9281:1814/1	60	+
chr12	1188519	1188520	A00252:305:HG52NDSX5:1:2231:28483:16250	60	-
chr12	1189732	1189733	A00252:305:HG52NDSX5:2:2628:16089:23844	60	-
chr12	1201289	1201290	A00252:305:HG52NDSX5:4:1554:1217:24549	60	-
chr12	1219538	1219539	A00252:305:HG52NDSX5:2:2601:8901:26146/1	60	+
chr12	1221904	1221905	A00252:305:HG52NDSX5:3:1503:12590:25739/1	60	-
chr12	1237760	1237761	A00252:305:HG52NDSX5:1:1355:12319:23547/1	60	+
chr12	1238512	1238513	A00252:305:HG52NDSX5:1:1472:8585:2112/1	60	+
chr12	1262667	1262668	A00252:305:HG52NDSX5:4:2366:22390:11209	60	-
chr12	1306385	1306386	A00252:305:HG52NDSX5:2:1341:27624:16235/1	60	+
chr12	1699110	1699111	A00252:305:HG52NDSX5:1:1310:25599:31892	60	+
chr12	1738291	1738292	A00252:305:HG52NDSX5:3:2621:18159:9111	60	-
chr12	2836190	2836191	A00252:305:HG52NDSX5:1:1450:24731:8187/1	60	-
chr12	3735874	3735875	A00252:305:HG52NDSX5:1:1322:13386:36542	60	+
chr12	3823152	3823153	A00252:305:HG52NDSX5:1:1502:17635:33505/1	60	+
chr12	3831631	3831632	A00252:305:HG52NDSX5:2:1249:3387:12211/1	60	-
chr12	4523368	4523369	A00252:305:HG52NDSX5:2:2633:7600:27931	60	-
chr12	4523370	4523371	A00252:305:HG52NDSX5:1:2234:23891:25488	60	-
chr12	4677488	4677489	A00252:305:HG52NDSX5:1:2615:30779:31751	60	-
chr12	4825977	4825978	A00252:305:HG52NDSX5:3:2105:11595:1783	60	-
chr12	6345936	6345937	A00252:305:HG52NDSX5:1:1111:8802:22247/1	60	+
chr12	6466357	6466358	A00252:305:HG52NDSX5:1:1154:20500:36777/1	60	+
chr12	6466548	6466549	A00252:305:HG52NDSX5:1:1103:29803:27336/1	60	+
chr12	6503546	6503547	A00252:305:HG52NDSX5:2:1565:10899:29199/1	60	+
chr12	6503656	6503657	A00252:305:HG52NDSX5:1:1252:4327:10927/1	60	+
chr12	6564815	6564816	A00252:305:HG52NDSX5:1:2316:20383:5415	60	+
chr12	6565763	6565764	A00252:305:HG52NDSX5:1:1314:25961:2926/1	60	+
chr12	6577502	6577503	A00252:305:HG52NDSX5:4:1172:20274:21887/1	60	-
chr12	6584535	6584536	A00252:305:HG52NDSX5:1:2330:23411:1454/1	60	+
chr12	6800860	6800861	A00252:305:HG52NDSX5:3:1254:13349:35853	60	-
chr12	6801442	6801443	A00252:305:HG52NDSX5:2:1107:29695:4163/1	60	-
chr12	6803114	6803115	A00252:305:HG52NDSX5:3:1609:21414:4601/1	60	+
chr12	6803122	6803123	A00252:305:HG52NDSX5:4:1430:29631:14888	60	-
chr12	6806252	6806253	A00252:305:HG52NDSX5:1:1312:25039:30921/1	60	+
chr12	6807691	6807692	A00252:305:HG52NDSX5:1:2156:9950:6136	60	+
chr12	6808019	6808020	A00252:305:HG52NDSX5:3:1319:9362:16141/1	60	-
chr12	6814996	6814997	A00252:305:HG52NDSX5:3:2374:20537:33552	60	-
chr12	6835051	6835052	A00252:305:HG52NDSX5:1:1167:12156:8328/1	60	+
chr12	6885394	6885395	A00252:305:HG52NDSX5:3:1575:12472:29637	60	-
chr12	6942346	6942347	A00252:305:HG52NDSX5:1:1101:27543:18223/1	60	+
chr12	6984402	6984403	A00252:305:HG52NDSX5:1:1465:2853:26005	60	+
chr12	6986404	6986405	A00252:305:HG52NDSX5:2:1108:29152:27492/1	60	-
chr12	6987741	6987742	A00252:305:HG52NDSX5:1:1145:16450:7247/1	60	-
chr12	6988118	6988119	A00252:305:HG52NDSX5:2:2561:29053:33583	60	-
chr12	7004582	7004583	A00252:305:HG52NDSX5:2:1223:31503:22764	60	-
chr12	7005566	7005567	A00252:305:HG52NDSX5:1:1112:6768:9768/1	60	+
chr12	7146996	7146997	A00252:305:HG52NDSX5:3:1666:3920:14732/1	60	-
chr12	7965484	7965485	A00252:305:HG52NDSX5:1:1474:17589:23657/1	60	+
chr12	8087376	8087377	A00252:305:HG52NDSX5:2:2142:16369:24612	60	-
chr12	8094117	8094118	A00252:305:HG52NDSX5:3:1553:15745:3677	60	-
chr12	8739831	8739832	A00252:305:HG52NDSX5:2:2650:19443:20447/1	60	-
chr12	8739832	8739833	A00252:305:HG52NDSX5:1:1108:9299:22858	60	-
chr12	9275846	9275847	A00252:305:HG52NDSX5:3:2451:6705:27226	60	-
chr12	9390644	9390645	A00252:305:HG52NDSX5:1:1159:21061:35963/1	60	+
chr12	9397592	9397593	A00252:305:HG52NDSX5:1:1225:7889:16939	60	-
chr12	9504072	9504073	A00252:305:HG52NDSX5:1:1306:19768:6887/1	60	-
chr12	9653074	9653075	A00252:305:HG52NDSX5:1:1250:11867:21699/1	60	+
chr12	10404836	10404837	A00252:305:HG52NDSX5:1:1574:12644:22639/1	60	+
chr12	10428013	10428014	A00252:305:HG52NDSX5:1:1343:7093:9236/1	60	+
chr12	10435539	10435540	A00252:305:HG52NDSX5:1:1356:7518:28009/1	60	-
chr12	10435540	10435541	A00252:305:HG52NDSX5:1:1216:15854:2644/1	60	-
chr12	10450270	10450271	A00252:305:HG52NDSX5:1:1132:24560:18850/1	60	-
chr12	10533048	10533049	A00252:305:HG52NDSX5:1:1658:9299:5572/1	60	-
chr12	10603755	10603756	A00252:305:HG52NDSX5:1:1645:14751:3458	60	-
chr12	11647913	11647914	A00252:305:HG52NDSX5:1:1616:12943:30044	60	+
chr12	11708376	11708377	A00252:305:HG52NDSX5:1:1156:5430:27993/1	60	+
chr12	11834343	11834344	A00252:305:HG52NDSX5:2:1608:5575:22451	60	-
chr12	11923913	11923914	A00252:305:HG52NDSX5:1:1152:9109:32831/1	60	-
chr12	13785740	13785741	A00252:305:HG52NDSX5:1:1134:4110:9486	60	+
chr12	14265473	14265474	A00252:305:HG52NDSX5:1:1332:23963:33692	60	-
chr12	14450644	14450645	A00252:305:HG52NDSX5:1:1443:29658:22138	60	-
chr12	14461915	14461916	A00252:305:HG52NDSX5:1:1627:27109:25332	60	-
chr12	14470326	14470327	A00252:305:HG52NDSX5:1:2210:29939:19805/1	60	-
chr12	14782309	14782310	A00252:305:HG52NDSX5:1:1115:19542:13041/1	60	+
chr12	14930875	14930876	A00252:305:HG52NDSX5:4:2112:20961:33786/1	60	-
chr12	17087253	17087254	A00252:305:HG52NDSX5:1:1160:3956:20243/1	60	+
chr12	18252893	18252894	A00252:305:HG52NDSX5:1:1102:12789:14090/1	60	+
chr12	19562398	19562399	A00252:305:HG52NDSX5:1:1232:25446:25175/1	60	+
chr12	20626678	20626679	A00252:305:HG52NDSX5:3:2313:11740:11866/1	60	+
chr12	22652230	22652231	A00252:305:HG52NDSX5:1:2148:14850:9048/1	60	+
chr12	23409094	23409095	A00252:305:HG52NDSX5:1:2406:30038:28307/1	60	-
chr12	24643229	24643230	A00252:305:HG52NDSX5:1:1554:3540:17268/1	60	-
chr12	25001376	25001377	A00252:305:HG52NDSX5:3:2513:29288:20275/1	60	+
chr12	26772236	26772237	A00252:305:HG52NDSX5:3:1562:30752:6308	60	-
chr12	26907150	26907151	A00252:305:HG52NDSX5:3:2609:14326:12211	60	+
chr12	26962419	26962420	A00252:305:HG52NDSX5:3:1217:14588:7936/1	60	-
chr12	27614300	27614301	A00252:305:HG52NDSX5:2:2371:5104:31093	60	+
chr12	28070500	28070501	A00252:305:HG52NDSX5:4:1624:30843:17174/1	60	+
chr12	28168034	28168035	A00252:305:HG52NDSX5:1:1322:1850:30812/1	60	+
chr12	28260267	28260268	A00252:305:HG52NDSX5:1:2678:10764:6324/1	60	-
chr12	28294722	28294723	A00252:305:HG52NDSX5:1:1121:18159:27586/1	60	-
chr12	28309300	28309301	A00252:305:HG52NDSX5:1:2635:25455:31955	60	+
chr12	28336786	28336787	A00252:305:HG52NDSX5:1:1357:8901:11710	60	+
chr12	28409099	28409100	A00252:305:HG52NDSX5:2:2426:4255:18098	60	-
chr12	28414362	28414363	A00252:305:HG52NDSX5:1:1220:12472:29450/1	60	+
chr12	28434292	28434293	A00252:305:HG52NDSX5:3:1475:24804:29481	60	-
chr12	28548563	28548564	A00252:305:HG52NDSX5:4:2221:9082:19038	60	-
chr12	28975671	28975672	A00252:305:HG52NDSX5:1:2342:23836:12837/1	60	+
chr12	29279520	29279521	A00252:305:HG52NDSX5:4:2129:32072:10222	60	-
chr12	30685097	30685098	A00252:305:HG52NDSX5:1:1107:22715:12461/1	60	+
chr12	32105784	32105785	A00252:305:HG52NDSX5:1:1354:13937:16203/1	60	-
chr12	32354505	32354506	A00252:305:HG52NDSX5:4:1627:32642:28369	60	-
chr12	32389031	32389032	A00252:305:HG52NDSX5:4:2527:28049:19382/1	60	+
chr12	34076408	34076409	A00252:305:HG52NDSX5:4:1475:24252:28307	60	+
chr12	36969748	36969749	A00252:305:HG52NDSX5:1:1434:5963:16266	60	+
chr12	39367446	39367447	A00252:305:HG52NDSX5:3:2430:18819:26475	60	-
chr12	39874433	39874434	A00252:305:HG52NDSX5:3:1313:28013:19789	60	-
chr12	40059724	40059725	A00252:305:HG52NDSX5:2:2524:7925:13620/1	60	-
chr12	41453425	41453426	A00252:305:HG52NDSX5:1:1212:7455:19633/1	60	+
chr12	42137293	42137294	A00252:305:HG52NDSX5:2:2213:16685:30358/1	60	+
chr12	42225666	42225667	A00252:305:HG52NDSX5:1:1234:29315:28025/1	60	-
chr12	42489076	42489077	A00252:305:HG52NDSX5:3:2662:11550:1423	60	-
chr12	42572226	42572227	A00252:305:HG52NDSX5:3:2640:27796:8516	60	+
chr12	42797652	42797653	A00252:305:HG52NDSX5:2:1335:9218:30827	60	+
chr12	43491905	43491906	A00252:305:HG52NDSX5:1:1649:4951:31923/1	60	-
chr12	43618914	43618915	A00252:305:HG52NDSX5:3:1604:5086:36479/1	60	+
chr12	43662025	43662026	A00252:305:HG52NDSX5:1:1269:14181:36260/1	60	-
chr12	43742586	43742587	A00252:305:HG52NDSX5:2:1138:18837:22592/1	60	+
chr12	43917345	43917346	A00252:305:HG52NDSX5:4:2429:20292:25739	60	-
chr12	44287764	44287765	A00252:305:HG52NDSX5:2:1117:14326:12774	60	-
chr12	44513408	44513409	A00252:305:HG52NDSX5:1:2652:25165:9940	60	-
chr12	44541943	44541944	A00252:305:HG52NDSX5:1:2115:18023:13636/1	60	+
chr12	45269412	45269413	A00252:305:HG52NDSX5:1:1217:29342:29199/1	60	+
chr12	45330804	45330805	A00252:305:HG52NDSX5:1:2119:29134:25457/1	60	+
chr12	45334705	45334706	A00252:305:HG52NDSX5:1:1120:8052:15937/1	60	+
chr12	45334706	45334707	A00252:305:HG52NDSX5:3:2675:21884:28620	60	+
chr12	45627179	45627180	A00252:305:HG52NDSX5:4:2425:30083:7529	60	+
chr12	45733434	45733435	A00252:305:HG52NDSX5:1:1229:18231:31970/1	60	+
chr12	45812966	45812967	A00252:305:HG52NDSX5:1:1162:10068:36025/1	60	+
chr12	45965011	45965012	A00252:305:HG52NDSX5:2:2531:18828:11710/1	60	-
chr12	46233224	46233225	A00252:305:HG52NDSX5:1:1106:8422:23782/1	60	+
chr12	47387117	47387118	A00252:305:HG52NDSX5:3:1155:22770:14372	60	+
chr12	48698232	48698233	A00252:305:HG52NDSX5:1:1363:15510:3396/1	60	+
chr12	48706811	48706812	A00252:305:HG52NDSX5:2:1527:19090:27477/1	60	+
chr12	49010595	49010596	A00252:305:HG52NDSX5:4:2251:31774:2315	60	+
chr12	49011543	49011544	A00252:305:HG52NDSX5:1:1259:6054:6715	60	+
chr12	49035488	49035489	A00252:305:HG52NDSX5:4:1202:18258:7905/1	60	-
chr12	49036454	49036455	A00252:305:HG52NDSX5:2:1644:4363:32440	60	-
chr12	49133610	49133611	A00252:305:HG52NDSX5:1:1148:2338:11835/1	60	-
chr12	49143525	49143526	A00252:305:HG52NDSX5:1:1629:30011:3490	60	+
chr12	49272784	49272785	A00252:305:HG52NDSX5:4:1407:4128:11021/1	60	-
chr12	49391309	49391310	A00252:305:HG52NDSX5:4:2669:26765:32471/1	60	+
chr12	49403399	49403400	A00252:305:HG52NDSX5:1:2175:30382:12399	60	+
chr12	49432646	49432647	A00252:305:HG52NDSX5:1:1273:2889:35712/1	60	+
chr12	49434980	49434981	A00252:305:HG52NDSX5:1:1220:17589:6183/1	60	+
chr12	49443376	49443377	A00252:305:HG52NDSX5:3:1449:18982:3270/1	60	-
chr12	49497307	49497308	A00252:305:HG52NDSX5:2:1450:1606:22404	60	-
chr12	49524680	49524681	A00252:305:HG52NDSX5:1:1470:2763:2988/1	60	+
chr12	49583701	49583702	A00252:305:HG52NDSX5:1:2575:18954:21856/1	60	-
chr12	49668640	49668641	A00252:305:HG52NDSX5:1:1105:3179:12727	60	-
chr12	49703866	49703867	A00252:305:HG52NDSX5:1:1118:20835:6887/1	60	-
chr12	49747828	49747829	A00252:305:HG52NDSX5:1:2614:25373:19351	60	-
chr12	50006226	50006227	A00252:305:HG52NDSX5:1:1149:13150:25645/1	60	-
chr12	50108997	50108998	A00252:305:HG52NDSX5:1:1611:16215:19210/1	60	-
chr12	50146244	50146245	A00252:305:HG52NDSX5:1:1268:13241:28995/1	60	+
chr12	50189461	50189462	A00252:305:HG52NDSX5:3:2418:10710:31250	60	-
chr12	50375399	50375400	A00252:305:HG52NDSX5:2:1633:32298:3098	60	+
chr12	50432730	50432731	A00252:305:HG52NDSX5:3:2156:11505:5415	60	-
chr12	50435984	50435985	A00252:305:HG52NDSX5:1:1470:28628:15499	60	-
chr12	50472072	50472073	A00252:305:HG52NDSX5:1:1129:21097:33489/1	60	-
chr12	50476513	50476514	A00252:305:HG52NDSX5:1:1216:5773:17065/1	60	+
chr12	50524551	50524552	A00252:305:HG52NDSX5:1:1506:15637:36996/1	60	+
chr12	50609987	50609988	A00252:305:HG52NDSX5:1:2469:20085:1955/1	60	-
chr12	50629015	50629016	A00252:305:HG52NDSX5:4:1566:26395:8719/1	60	+
chr12	50643951	50643952	A00252:305:HG52NDSX5:1:1147:8151:34303	60	-
chr12	50698177	50698178	A00252:305:HG52NDSX5:2:1239:11044:6308	60	-
chr12	50700180	50700181	A00252:305:HG52NDSX5:1:1114:3134:23641/1	60	+
chr12	50721880	50721881	A00252:305:HG52NDSX5:1:1207:7048:4773/1	60	+
chr12	50795358	50795359	A00252:305:HG52NDSX5:2:1346:21513:34648/1	60	-
chr12	50796559	50796560	A00252:305:HG52NDSX5:1:1661:24605:31861/1	60	+
chr12	50797093	50797094	A00252:305:HG52NDSX5:1:1259:19886:13166	60	-
chr12	50986221	50986222	A00252:305:HG52NDSX5:1:1313:12717:23171/1	60	-
chr12	51098600	51098601	A00252:305:HG52NDSX5:3:2151:14868:31281/1	60	-
chr12	51098601	51098602	A00252:305:HG52NDSX5:1:1166:7835:32847/1	60	-
chr12	51401097	51401098	A00252:305:HG52NDSX5:1:1106:5629:20572/1	60	+
chr12	51401098	51401099	A00252:305:HG52NDSX5:2:2623:15854:18176	60	+
chr12	51440623	51440624	A00252:305:HG52NDSX5:1:1202:11803:29794/1	60	-
chr12	51500824	51500825	A00252:305:HG52NDSX5:1:1161:26657:26960	60	-
chr12	51709455	51709456	A00252:305:HG52NDSX5:1:1101:2401:9064/1	60	+
chr12	52129402	52129403	A00252:305:HG52NDSX5:1:2575:7256:7921	60	+
chr12	52596368	52596369	A00252:305:HG52NDSX5:1:1117:7328:23797	60	-
chr12	52623884	52623885	A00252:305:HG52NDSX5:3:2213:5014:25551/1	60	+
chr12	52628050	52628051	A00252:305:HG52NDSX5:1:1133:9760:23594	60	-
chr12	52637246	52637247	A00252:305:HG52NDSX5:4:1567:16504:33113/1	60	-
chr12	52637247	52637248	A00252:305:HG52NDSX5:1:1508:11171:29637	60	-
chr12	52637654	52637655	A00252:305:HG52NDSX5:1:1121:25111:11882	60	-
chr12	52638274	52638275	A00252:305:HG52NDSX5:2:1542:28456:6402	60	-
chr12	52639777	52639778	A00252:305:HG52NDSX5:1:2173:24623:8938/1	60	+
chr12	52642869	52642870	A00252:305:HG52NDSX5:4:2460:18276:27539/1	60	-
chr12	52654193	52654194	A00252:305:HG52NDSX5:1:1208:21838:29575/1	60	+
chr12	52658333	52658334	A00252:305:HG52NDSX5:1:1237:13178:25097/1	60	-
chr12	52659750	52659751	A00252:305:HG52NDSX5:1:1107:29342:32581	60	-
chr12	52669384	52669385	A00252:305:HG52NDSX5:1:1375:19081:25113/1	60	+
chr12	52673723	52673724	A00252:305:HG52NDSX5:1:2351:13404:9518/1	60	-
chr12	53184736	53184737	A00252:305:HG52NDSX5:1:1236:29487:27508	60	-
chr12	53295558	53295559	A00252:305:HG52NDSX5:1:1178:8296:36057/1	60	+
chr12	53387305	53387306	A00252:305:HG52NDSX5:2:1351:19099:20478	60	-
chr12	53445567	53445568	A00252:305:HG52NDSX5:1:1361:16947:3411/1	60	+
chr12	53603338	53603339	A00252:305:HG52NDSX5:3:2508:30526:9392	60	+
chr12	53604290	53604291	A00252:305:HG52NDSX5:2:1606:17201:19633/1	60	+
chr12	53622927	53622928	A00252:305:HG52NDSX5:1:2503:19714:19539	60	+
chr12	53814908	53814909	A00252:305:HG52NDSX5:2:2542:29577:36088/1	60	+
chr12	54235857	54235858	A00252:305:HG52NDSX5:1:1352:19217:31203	60	-
chr12	54239328	54239329	A00252:305:HG52NDSX5:1:1307:4833:31751/1	60	-
chr12	54239480	54239481	A00252:305:HG52NDSX5:1:1313:9344:19398/1	60	+
chr12	54240024	54240025	A00252:305:HG52NDSX5:1:1529:23294:27837	60	-
chr12	54240925	54240926	A00252:305:HG52NDSX5:3:1614:2347:11851	60	-
chr12	54242039	54242040	A00252:305:HG52NDSX5:2:1128:17743:11115/1	60	-
chr12	54257606	54257607	A00252:305:HG52NDSX5:3:2103:16586:17660	60	-
chr12	54260415	54260416	A00252:305:HG52NDSX5:4:1577:7735:22748/1	60	+
chr12	54287442	54287443	A00252:305:HG52NDSX5:1:1632:20383:3004/1	60	-
chr12	55800368	55800369	A00252:305:HG52NDSX5:1:1223:17400:15280/1	60	-
chr12	55985768	55985769	A00252:305:HG52NDSX5:3:1111:4155:35556	60	-
chr12	56111185	56111186	A00252:305:HG52NDSX5:4:1368:27308:6511/1	60	-
chr12	56112141	56112142	A00252:305:HG52NDSX5:4:2271:19280:32910/1	60	-
chr12	56187016	56187017	A00252:305:HG52NDSX5:1:1439:10248:24377/1	60	+
chr12	56187469	56187470	A00252:305:HG52NDSX5:1:1104:17716:23657/1	60	+
chr12	56249819	56249820	A00252:305:HG52NDSX5:1:1409:14163:2691/1	60	-
chr12	56249820	56249821	A00252:305:HG52NDSX5:3:2151:11351:31861/1	60	-
chr12	56249821	56249822	A00252:305:HG52NDSX5:2:1113:27190:11976/1	60	-
chr12	56273547	56273548	A00252:305:HG52NDSX5:1:1142:23185:33035	60	-
chr12	56281178	56281179	A00252:305:HG52NDSX5:2:1540:11360:18630/1	60	+
chr12	56292421	56292422	A00252:305:HG52NDSX5:4:1166:31765:22592/1	60	-
chr12	56292502	56292503	A00252:305:HG52NDSX5:1:2474:4499:25316/1	60	-
chr12	56295433	56295434	A00252:305:HG52NDSX5:1:2226:12020:17801/1	60	-
chr12	56417970	56417971	A00252:305:HG52NDSX5:1:1228:25473:27132	60	+
chr12	56607857	56607858	A00252:305:HG52NDSX5:4:2260:10601:1376/1	60	+
chr12	56643140	56643141	A00252:305:HG52NDSX5:1:1503:11831:32972/1	60	+
chr12	56684859	56684860	A00252:305:HG52NDSX5:1:1147:4309:32221/1	60	+
chr12	56685334	56685335	A00252:305:HG52NDSX5:3:2310:10908:8171	60	-
chr12	57344080	57344081	A00252:305:HG52NDSX5:1:1140:28302:19257/1	60	+
chr12	57344082	57344083	A00252:305:HG52NDSX5:3:2207:2591:26146	60	+
chr12	57360540	57360541	A00252:305:HG52NDSX5:3:2673:13069:4648	60	-
chr12	57360541	57360542	A00252:305:HG52NDSX5:1:2134:18882:7169	60	-
chr12	57379777	57379778	A00252:305:HG52NDSX5:1:1159:5403:30232/1	60	-
chr12	57401659	57401660	A00252:305:HG52NDSX5:3:1171:1353:4116	60	+
chr12	57692684	57692685	A00252:305:HG52NDSX5:2:1525:24659:36558	60	+
chr12	57706664	57706665	A00252:305:HG52NDSX5:1:1545:19723:23312	60	-
chr12	59202836	59202837	A00252:305:HG52NDSX5:2:1534:28782:36464/1	60	+
chr12	59661171	59661172	A00252:305:HG52NDSX5:1:1123:11749:32174	60	+
chr12	59695748	59695749	A00252:305:HG52NDSX5:1:1343:3658:23202/1	60	-
chr12	60183602	60183603	A00252:305:HG52NDSX5:2:2346:22941:8500	60	-
chr12	60219607	60219608	A00252:305:HG52NDSX5:1:1139:9616:34522/1	60	-
chr12	60321095	60321096	A00252:305:HG52NDSX5:2:2519:7572:28009/1	60	-
chr12	60327855	60327856	A00252:305:HG52NDSX5:1:1142:18647:15687/1	60	+
chr12	60475707	60475708	A00252:305:HG52NDSX5:1:1245:20365:30592/1	60	+
chr12	60634987	60634988	A00252:305:HG52NDSX5:2:1120:13241:23797	60	-
chr12	60721674	60721675	A00252:305:HG52NDSX5:1:2661:30761:19507/1	60	-
chr12	60952227	60952228	A00252:305:HG52NDSX5:1:1161:23448:26819/1	60	-
chr12	61179025	61179026	A00252:305:HG52NDSX5:1:1273:8739:35352/1	60	-
chr12	61785922	61785923	A00252:305:HG52NDSX5:1:1122:19271:15013/1	60	+
chr12	61861701	61861702	A00252:305:HG52NDSX5:1:1606:22996:36338/1	60	+
chr12	62315931	62315932	A00252:305:HG52NDSX5:4:2436:9842:33536	60	-
chr12	62331483	62331484	A00252:305:HG52NDSX5:1:1120:16459:7482/1	60	+
chr12	62349451	62349452	A00252:305:HG52NDSX5:1:2103:12988:28870/1	60	+
chr12	62352434	62352435	A00252:305:HG52NDSX5:3:1512:15944:27633	60	-
chr12	62378741	62378742	A00252:305:HG52NDSX5:1:1153:6876:9768/1	60	-
chr12	62397413	62397414	A00252:305:HG52NDSX5:3:1434:6614:31861	60	-
chr12	62735868	62735869	A00252:305:HG52NDSX5:4:2303:8829:14434/1	60	+
chr12	62817246	62817247	A00252:305:HG52NDSX5:2:2129:28537:25457/1	60	-
chr12	63027794	63027795	A00252:305:HG52NDSX5:1:1154:10945:35164/1	60	+
chr12	63984878	63984879	A00252:305:HG52NDSX5:4:2658:3052:1548	60	-
chr12	64040441	64040442	A00252:305:HG52NDSX5:1:2273:23502:11443	60	+
chr12	65182900	65182901	A00252:305:HG52NDSX5:1:1119:6460:12587/1	60	+
chr12	65410776	65410777	A00252:305:HG52NDSX5:1:1425:23583:15154/1	60	+
chr12	67267703	67267704	A00252:305:HG52NDSX5:4:2411:32253:5024/1	60	-
chr12	67287867	67287868	A00252:305:HG52NDSX5:3:1466:5186:26412/1	60	+
chr12	68381976	68381977	A00252:305:HG52NDSX5:1:1309:28809:22576	60	+
chr12	68817382	68817383	A00252:305:HG52NDSX5:1:1109:4689:2315/1	60	+
chr12	69267430	69267431	A00252:305:HG52NDSX5:1:1467:3558:36495/1	60	+
chr12	69785831	69785832	A00252:305:HG52NDSX5:2:2368:31250:30029/1	60	+
chr12	70306971	70306972	A00252:305:HG52NDSX5:2:2445:10113:8954/1	60	+
chr12	70317074	70317075	A00252:305:HG52NDSX5:1:1262:25970:21919/1	60	+
chr12	70341983	70341984	A00252:305:HG52NDSX5:1:1158:23882:30170/1	60	-
chr12	71614860	71614861	A00252:305:HG52NDSX5:1:1163:15881:20040/1	60	+
chr12	71702676	71702677	A00252:305:HG52NDSX5:1:1106:19298:8735/1	60	+
chr12	74143315	74143316	A00252:305:HG52NDSX5:1:1547:26982:31594/1	60	-
chr12	74198705	74198706	A00252:305:HG52NDSX5:1:1238:27651:11522/1	60	+
chr12	74346401	74346402	A00252:305:HG52NDSX5:1:2672:9860:26052/1	60	+
chr12	75579276	75579277	A00252:305:HG52NDSX5:1:2168:3821:20259/1	60	+
chr12	76396619	76396620	A00252:305:HG52NDSX5:1:1125:24279:24126/1	60	+
chr12	76401120	76401121	A00252:305:HG52NDSX5:4:1347:31575:12524	60	+
chr12	76441724	76441725	A00252:305:HG52NDSX5:3:2307:22996:7310	60	-
chr12	76827263	76827264	A00252:305:HG52NDSX5:2:1210:9498:7420/1	60	+
chr12	76842788	76842789	A00252:305:HG52NDSX5:1:1143:15546:11350/1	60	+
chr12	78137236	78137237	A00252:305:HG52NDSX5:1:2325:18521:30812/1	60	+
chr12	78137237	78137238	A00252:305:HG52NDSX5:4:1141:12183:4398/1	60	+
chr12	78198825	78198826	A00252:305:HG52NDSX5:1:1271:11207:23030/1	60	+
chr12	78328555	78328556	A00252:305:HG52NDSX5:1:1144:26341:20870	60	-
chr12	78832398	78832399	A00252:305:HG52NDSX5:1:1428:21079:33489/1	60	-
chr12	78891704	78891705	A00252:305:HG52NDSX5:1:1114:4915:11005/1	60	-
chr12	78896806	78896807	A00252:305:HG52NDSX5:1:2251:11107:32690/1	60	+
chr12	79081570	79081571	A00252:305:HG52NDSX5:1:1208:29071:2174	60	-
chr12	79659989	79659990	A00252:305:HG52NDSX5:1:1505:6424:24612/1	60	+
chr12	79659990	79659991	A00252:305:HG52NDSX5:1:2510:22978:2519	60	+
chr12	79895240	79895241	A00252:305:HG52NDSX5:3:1648:16649:6778/1	60	-
chr12	79900940	79900941	A00252:305:HG52NDSX5:3:2308:3432:16924	60	-
chr12	79915974	79915975	A00252:305:HG52NDSX5:1:2315:23936:22968/1	60	+
chr12	82950392	82950393	A00252:305:HG52NDSX5:3:2445:21856:32957/1	60	+
chr12	85351606	85351607	A00252:305:HG52NDSX5:2:2178:19913:32002/1	60	-
chr12	86706648	86706649	A00252:305:HG52NDSX5:3:2174:28556:35947	60	-
chr12	86719105	86719106	A00252:305:HG52NDSX5:1:1202:16116:16845/1	60	-
chr12	88566313	88566314	A00252:305:HG52NDSX5:1:1451:2410:3098/1	60	-
chr12	89179265	89179266	A00252:305:HG52NDSX5:3:1401:22128:28823	60	+
chr12	89286970	89286971	A00252:305:HG52NDSX5:1:2628:26404:31187	60	-
chr12	89642695	89642696	A00252:305:HG52NDSX5:1:2416:15013:32534/1	60	+
chr12	89671008	89671009	A00252:305:HG52NDSX5:1:1101:28772:6825/1	60	+
chr12	92375345	92375346	A00252:305:HG52NDSX5:3:2258:9715:7357	60	-
chr12	92773863	92773864	A00252:305:HG52NDSX5:1:1644:18864:32784/1	60	+
chr12	92840361	92840362	A00252:305:HG52NDSX5:1:1549:16134:6042/1	60	+
chr12	92856807	92856808	A00252:305:HG52NDSX5:3:2202:18855:5212	60	+
chr12	94137677	94137678	A00252:305:HG52NDSX5:2:1470:11207:31422/1	60	+
chr12	94742833	94742834	A00252:305:HG52NDSX5:1:2470:10881:16986/1	60	+
chr12	95067275	95067276	A00252:305:HG52NDSX5:1:2513:15311:12915/1	60	+
chr12	95263854	95263855	A00252:305:HG52NDSX5:1:1212:16278:22200/1	60	+
chr12	95583186	95583187	A00252:305:HG52NDSX5:3:2644:15528:17456	60	+
chr12	96273817	96273818	A00252:305:HG52NDSX5:1:1216:23692:24048/1	60	-
chr12	96925952	96925953	A00252:305:HG52NDSX5:2:2254:21856:35837	60	-
chr12	100025614	100025615	A00252:305:HG52NDSX5:1:2267:9516:3223/1	60	+
chr12	100088298	100088299	A00252:305:HG52NDSX5:1:1621:8196:7921	60	-
chr12	101382843	101382844	A00252:305:HG52NDSX5:2:1103:12472:17707	60	-
chr12	101382844	101382845	A00252:305:HG52NDSX5:2:2432:6406:1532	60	-
chr12	101382845	101382846	A00252:305:HG52NDSX5:1:2627:8024:23469	60	-
chr12	101560918	101560919	A00252:305:HG52NDSX5:1:1148:28474:24345/1	60	+
chr12	101730321	101730322	A00252:305:HG52NDSX5:1:1126:13386:14497	60	-
chr12	102110811	102110812	A00252:305:HG52NDSX5:1:1102:18665:20165/1	60	+
chr12	102163976	102163977	A00252:305:HG52NDSX5:1:1650:28899:14559/1	60	-
chr12	104310693	104310694	A00252:305:HG52NDSX5:1:2536:12038:29356	60	-
chr12	105231098	105231099	A00252:305:HG52NDSX5:1:1157:4255:18850/1	60	+
chr12	105383955	105383956	A00252:305:HG52NDSX5:3:2523:6054:8218/1	60	-
chr12	106421604	106421605	A00252:305:HG52NDSX5:1:1222:18620:31109/1	60	-
chr12	106475725	106475726	A00252:305:HG52NDSX5:3:1148:19443:28870	60	-
chr12	106640930	106640931	A00252:305:HG52NDSX5:1:1157:30228:14325	60	+
chr12	106925091	106925092	A00252:305:HG52NDSX5:3:2347:24379:14497	60	+
chr12	107013069	107013070	A00252:305:HG52NDSX5:1:1171:11975:10050/1	60	-
chr12	108717712	108717713	A00252:305:HG52NDSX5:1:2251:29243:36980/1	60	+
chr12	109003790	109003791	A00252:305:HG52NDSX5:4:1542:30481:10880/1	60	+
chr12	109364096	109364097	A00252:305:HG52NDSX5:1:2252:23393:14011/1	60	+
chr12	109940474	109940475	A00252:305:HG52NDSX5:1:1220:18539:18912/1	60	+
chr12	110108913	110108914	A00252:305:HG52NDSX5:1:1402:12219:22968/1	60	+
chr12	110128518	110128519	A00252:305:HG52NDSX5:3:1536:14000:6574/1	60	+
chr12	110136300	110136301	A00252:305:HG52NDSX5:1:1340:16667:8907/1	60	+
chr12	110166431	110166432	A00252:305:HG52NDSX5:1:2348:6298:17754	60	-
chr12	110215362	110215363	A00252:305:HG52NDSX5:1:1365:6451:6277/1	60	+
chr12	110292251	110292252	A00252:305:HG52NDSX5:2:1540:4237:8860	60	-
chr12	110316514	110316515	A00252:305:HG52NDSX5:1:1262:15926:25629/1	60	+
chr12	110324067	110324068	A00252:305:HG52NDSX5:1:1414:8269:28307/1	60	-
chr12	110495438	110495439	A00252:305:HG52NDSX5:1:1607:25527:16611	60	-
chr12	110498721	110498722	A00252:305:HG52NDSX5:2:2564:1027:22279	60	-
chr12	110545824	110545825	A00252:305:HG52NDSX5:2:2219:5900:5854	60	-
chr12	110557706	110557707	A00252:305:HG52NDSX5:1:1323:12744:36652/1	60	+
chr12	110576850	110576851	A00252:305:HG52NDSX5:1:1308:27254:3505/1	60	+
chr12	110838673	110838674	A00252:305:HG52NDSX5:2:2174:15311:28009/1	60	+
chr12	111497435	111497436	A00252:305:HG52NDSX5:1:1446:16260:1814/1	60	+
chr12	111541023	111541024	A00252:305:HG52NDSX5:1:1253:24144:11303/1	60	+
chr12	111669320	111669321	A00252:305:HG52NDSX5:1:1159:23303:30921/1	60	+
chr12	111929062	111929063	A00252:305:HG52NDSX5:1:1320:14814:22294	60	-
chr12	112027352	112027353	A00252:305:HG52NDSX5:1:1422:28103:4570/1	60	-
chr12	112038239	112038240	A00252:305:HG52NDSX5:1:1261:14109:23484/1	60	+
chr12	112046878	112046879	A00252:305:HG52NDSX5:3:2222:4779:1470	60	-
chr12	112059410	112059411	A00252:305:HG52NDSX5:3:1431:9905:17926	60	+
chr12	112070603	112070604	A00252:305:HG52NDSX5:1:1356:19325:33426	60	+
chr12	112083621	112083622	A00252:305:HG52NDSX5:1:1468:11903:9173/1	60	-
chr12	112090496	112090497	A00252:305:HG52NDSX5:1:1111:12518:13307/1	60	+
chr12	112479322	112479323	A00252:305:HG52NDSX5:1:2167:21784:33646/1	60	-
chr12	112485079	112485080	A00252:305:HG52NDSX5:2:2374:30599:2660/1	60	-
chr12	112485081	112485082	A00252:305:HG52NDSX5:2:1249:32687:31485/1	60	-
chr12	112485085	112485086	A00252:305:HG52NDSX5:3:2326:6949:2534/1	60	-
chr12	112503961	112503962	A00252:305:HG52NDSX5:1:2662:29288:18959/1	60	-
chr12	116000913	116000914	A00252:305:HG52NDSX5:2:1431:21404:14199/1	60	-
chr12	116015018	116015019	A00252:305:HG52NDSX5:4:1130:14760:35884/1	60	-
chr12	116015019	116015020	A00252:305:HG52NDSX5:1:1459:25373:10019/1	60	-
chr12	116016230	116016231	A00252:305:HG52NDSX5:1:2263:5791:30499/1	60	+
chr12	116072507	116072508	A00252:305:HG52NDSX5:2:2166:20148:11490/1	60	+
chr12	116082714	116082715	A00252:305:HG52NDSX5:1:1166:26404:4038/1	60	+
chr12	116107021	116107022	A00252:305:HG52NDSX5:1:1107:15302:22388/1	60	-
chr12	116163295	116163296	A00252:305:HG52NDSX5:1:1178:25427:12430/1	60	-
chr12	116180625	116180626	A00252:305:HG52NDSX5:1:2657:29387:4883	60	-
chr12	116215494	116215495	A00252:305:HG52NDSX5:3:1142:30472:34475	60	-
chr12	116327164	116327165	A00252:305:HG52NDSX5:3:1111:15402:13698/1	60	-
chr12	116571737	116571738	A00252:305:HG52NDSX5:3:1334:14760:16689	60	+
chr12	117017531	117017532	A00252:305:HG52NDSX5:1:1678:20952:33019/1	60	+
chr12	117175146	117175147	A00252:305:HG52NDSX5:1:1156:15456:10723/1	60	+
chr12	117584554	117584555	A00252:305:HG52NDSX5:4:2643:24686:31125	60	+
chr12	118189073	118189074	A00252:305:HG52NDSX5:1:1175:5376:32189/1	60	+
chr12	118226961	118226962	A00252:305:HG52NDSX5:1:1503:6696:19006/1	60	+
chr12	118241429	118241430	A00252:305:HG52NDSX5:1:1226:26666:19993/1	60	+
chr12	118264571	118264572	A00252:305:HG52NDSX5:1:2262:13621:11240	60	-
chr12	118296038	118296039	A00252:305:HG52NDSX5:1:1128:19931:9017/1	60	+
chr12	118339926	118339927	A00252:305:HG52NDSX5:4:2501:25418:2174	60	-
chr12	118355096	118355097	A00252:305:HG52NDSX5:1:1225:28872:12665/1	60	+
chr12	119846567	119846568	A00252:305:HG52NDSX5:1:1121:26069:5588/1	60	+
chr12	119998923	119998924	A00252:305:HG52NDSX5:2:2443:17761:4820	60	+
chr12	120035844	120035845	A00252:305:HG52NDSX5:1:1156:18783:22717/1	60	-
chr12	120391890	120391891	A00252:305:HG52NDSX5:2:2249:6153:34914	60	+
chr12	120498378	120498379	A00252:305:HG52NDSX5:1:2676:11803:2644/1	60	-
chr12	120787614	120787615	A00252:305:HG52NDSX5:1:1277:13386:18568	60	+
[truncated: 6,219 more rows]
