# Supplementary material for: HIV-1 capsid stability enables inositol phosphate-independent infection of target cells and promotes integration into genes
Source: PLoS Pathog. 2023 Jun 2;19(6):e1011423. doi: 10.1371/journal.ppat.1011423 (PMC10266667; doi:10.1371/journal.ppat.1011423)
Supplement: S4 Data — (TAR.GZ) [file ppat.1011423.s015.tar.gz › IPMK_KO/CA_P38A/Unique_hg38_integration_sites/9035-GS-14.bed]

chr1	1835873	1835874	A01177:95:HFCNFDSX5:4:2666:17698:26725/1	60	-
chr1	82276905	82276906	A01177:95:HFCNFDSX5:4:1151:11785:6433/1	60	-
chr1	85205493	85205494	A01177:95:HFCNFDSX5:4:1473:19452:32487/1	60	+
chr1	93532249	93532250	A01177:95:HFCNFDSX5:4:1205:9652:28197/1	60	-
chr1	112560057	112560058	A01177:95:HFCNFDSX5:4:1111:29017:1360/1	60	+
chr1	112560058	112560059	A01177:95:HFCNFDSX5:4:2160:4969:23437	60	+
chr1	112886686	112886687	A01177:95:HFCNFDSX5:4:1624:2654:24784/1	60	-
chr1	114781062	114781063	A01177:95:HFCNFDSX5:4:1439:20076:26897/1	60	-
chr1	156527399	156527400	A01177:95:HFCNFDSX5:4:1474:19750:7200/1	60	+
chr1	168491447	168491448	A01177:95:HFCNFDSX5:4:1105:17409:29481/1	60	+
chr1	191704701	191704702	A01177:95:HFCNFDSX5:4:2319:6912:22294/1	60	-
chr1	194675350	194675351	A01177:95:HFCNFDSX5:4:1257:28194:18568	60	-
chr1	194874550	194874551	A01177:95:HFCNFDSX5:4:1105:24704:8265/1	60	+
chr1	208342296	208342297	A01177:95:HFCNFDSX5:4:1556:19298:13620	60	-
chr1	230952988	230952989	A01177:95:HFCNFDSX5:4:2406:32714:22514/1	60	+
chr10	21330394	21330395	A01177:95:HFCNFDSX5:4:2553:16414:36839	60	+
chr10	32655621	32655622	A01177:95:HFCNFDSX5:4:2373:27136:22310	60	-
chr10	35312302	35312303	A01177:95:HFCNFDSX5:4:1360:30002:16971/1	60	+
chr10	68507494	68507495	A01177:95:HFCNFDSX5:4:2359:4815:19570	60	-
chr10	72042261	72042262	A01177:95:HFCNFDSX5:4:1143:19831:3239/1	60	+
chr10	74648332	74648333	A01177:95:HFCNFDSX5:4:1520:32479:3693	60	-
chr10	87638512	87638513	A01177:95:HFCNFDSX5:4:2378:14344:20259/1	60	+
chr10	88753219	88753220	A01177:95:HFCNFDSX5:4:1360:12382:36558	60	+
chr10	101077849	101077850	A01177:95:HFCNFDSX5:4:1139:21658:18239/1	60	-
chr10	124831947	124831948	A01177:95:HFCNFDSX5:4:2515:4851:10269	60	-
chr11	3909967	3909968	A01177:95:HFCNFDSX5:4:2478:17128:8672	60	+
chr11	3985381	3985382	A01177:95:HFCNFDSX5:4:1155:6117:25081/1	60	+
chr11	31659913	31659914	A01177:95:HFCNFDSX5:4:1444:20057:14998/1	60	+
chr11	43496454	43496455	A01177:95:HFCNFDSX5:4:2341:24560:32002/1	60	-
chr11	48279606	48279607	A01177:95:HFCNFDSX5:4:2322:20202:16532/1	60	+
chr11	65549506	65549507	A01177:95:HFCNFDSX5:4:1260:9697:34726/1	60	-
chr11	65763322	65763323	A01177:95:HFCNFDSX5:4:1454:9471:7185/1	60	+
chr11	75729369	75729370	A01177:95:HFCNFDSX5:4:1230:25762:30264/1	60	-
chr11	108892925	108892926	A01177:95:HFCNFDSX5:4:2468:14118:15859/1	60	-
chr11	113843153	113843154	A01177:95:HFCNFDSX5:4:1664:26259:5228/1	60	+
chr12	36317652	36317653	A01177:95:HFCNFDSX5:4:2332:25717:8891	60	-
chr12	52222759	52222760	A01177:95:HFCNFDSX5:4:2468:27444:32988	60	-
chr12	78686229	78686230	A01177:95:HFCNFDSX5:4:2634:4481:20431/1	60	+
chr12	108640582	108640583	A01177:95:HFCNFDSX5:4:1610:13160:31798	60	+
chr12	109381747	109381748	A01177:95:HFCNFDSX5:4:2624:17544:34507/1	60	+
chr12	118240274	118240275	A01177:95:HFCNFDSX5:4:1671:22372:22169	60	-
chr12	119979265	119979266	A01177:95:HFCNFDSX5:4:2505:12780:2268/1	60	+
chr12	129067308	129067309	A01177:95:HFCNFDSX5:4:1648:20130:13369/1	60	+
chr13	20856138	20856139	A01177:95:HFCNFDSX5:4:2617:18059:23657	60	-
chr13	75232586	75232587	A01177:95:HFCNFDSX5:4:2413:30653:29277/1	60	-
chr13	101241533	101241534	A01177:95:HFCNFDSX5:4:1160:20311:11866/1	60	-
chr14	58248324	58248325	A01177:95:HFCNFDSX5:4:1568:21838:13103	60	-
chr14	62303416	62303417	A01177:95:HFCNFDSX5:4:2250:28275:12477	60	-
chr14	68224785	68224786	A01177:95:HFCNFDSX5:4:2338:8865:30311	60	-
chr14	71337868	71337869	A01177:95:HFCNFDSX5:4:1171:30517:9001/1	60	+
chr14	101363172	101363173	A01177:95:HFCNFDSX5:4:2620:28348:15796/1	60	+
chr14	102566686	102566687	A01177:95:HFCNFDSX5:4:1360:19949:33191/1	60	-
chr14	104025076	104025077	A01177:95:HFCNFDSX5:4:2352:9815:22780	60	-
chr15	34142806	34142807	A01177:95:HFCNFDSX5:4:1242:1777:18630/1	60	-
chr15	95726676	95726677	A01177:95:HFCNFDSX5:4:1460:19569:21856	60	-
chr16	4789113	4789114	A01177:95:HFCNFDSX5:4:2269:9417:7467	60	-
chr16	10484484	10484485	A01177:95:HFCNFDSX5:4:2616:11812:9142	60	+
chr16	56170485	56170486	A01177:95:HFCNFDSX5:4:2267:5837:35712	60	+
chr16	64848873	64848874	A01177:95:HFCNFDSX5:4:2253:2501:2722	60	-
chr16	75994625	75994626	A01177:95:HFCNFDSX5:4:2364:11731:28855/1	60	+
chr16	87112627	87112628	A01177:95:HFCNFDSX5:4:2655:21287:29027/1	60	+
chr17	1529059	1529060	A01177:95:HFCNFDSX5:4:1441:31123:1470	60	+
chr17	4778528	4778529	A01177:95:HFCNFDSX5:4:2355:4951:18771/1	60	+
chr17	7516667	7516668	A01177:95:HFCNFDSX5:4:1341:4924:21919/1	60	-
chr17	21064554	21064555	A01177:95:HFCNFDSX5:4:1558:12897:3537/1	60	+
chr17	30092482	30092483	A01177:95:HFCNFDSX5:4:2319:27986:15013	60	-
chr17	39489015	39489016	A01177:95:HFCNFDSX5:4:2571:13404:22138/1	60	-
chr17	40183938	40183939	A01177:95:HFCNFDSX5:4:1510:30490:2691	60	-
chr18	2971968	2971969	A01177:95:HFCNFDSX5:4:1622:21395:20259/1	60	+
chr18	28784365	28784366	A01177:95:HFCNFDSX5:4:1655:23647:12164	60	+
chr18	47765872	47765873	A01177:95:HFCNFDSX5:4:1223:24198:17033/1	60	-
chr19	1376489	1376490	A01177:95:HFCNFDSX5:4:1546:10728:32189/1	60	+
chr19	1463674	1463675	A01177:95:HFCNFDSX5:4:2153:10682:13385/1	60	+
chr19	10789119	10789120	A01177:95:HFCNFDSX5:4:2465:6460:36479/1	60	+
chr19	14044334	14044335	A01177:95:HFCNFDSX5:4:1506:25690:26381	60	-
chr19	17770953	17770954	A01177:95:HFCNFDSX5:4:1358:7771:3270	60	-
chr19	25648419	25648420	A01177:95:HFCNFDSX5:4:2678:7880:28729/1	60	-
chr19	38982926	38982927	A01177:95:HFCNFDSX5:4:1277:1777:10582	60	-
chr19	49214268	49214269	A01177:95:HFCNFDSX5:4:1304:17146:25770/1	60	-
chr19	51903740	51903741	A01177:95:HFCNFDSX5:4:2645:12970:21668	60	+
chr2	8546756	8546757	A01177:95:HFCNFDSX5:4:2252:18936:28150	60	+
chr2	24016725	24016726	A01177:95:HFCNFDSX5:4:1115:15573:6167	60	+
chr2	29238291	29238292	A01177:95:HFCNFDSX5:4:1349:3486:17237/1	60	-
chr2	32139608	32139609	A01177:95:HFCNFDSX5:4:1622:4707:12430/1	60	-
chr2	53468810	53468811	A01177:95:HFCNFDSX5:4:1309:27588:24533	60	+
chr2	146749688	146749689	A01177:95:HFCNFDSX5:4:2635:25174:11052/1	60	+
chr2	152001298	152001299	A01177:95:HFCNFDSX5:4:1650:10700:14826/1	60	-
chr2	171694132	171694133	A01177:95:HFCNFDSX5:4:2541:27498:25191	60	-
chr2	204606799	204606800	A01177:95:HFCNFDSX5:4:1105:5005:7905/1	60	+
chr2	219581838	219581839	A01177:95:HFCNFDSX5:4:1373:28302:13432/1	60	-
chr20	8622179	8622180	A01177:95:HFCNFDSX5:4:1674:30870:15342	60	+
chr20	10891019	10891020	A01177:95:HFCNFDSX5:4:2576:8567:14575/1	60	-
chr20	12539281	12539282	A01177:95:HFCNFDSX5:4:2365:17544:19946/1	60	+
chr20	17222572	17222573	A01177:95:HFCNFDSX5:4:1336:6008:19132	60	-
chr20	19674971	19674972	A01177:95:HFCNFDSX5:4:1523:9381:31641	60	+
chr20	20645209	20645210	A01177:95:HFCNFDSX5:4:2601:20636:20729	60	-
chr20	47395995	47395996	A01177:95:HFCNFDSX5:4:2143:9073:20870	60	-
chr21	32720160	32720161	A01177:95:HFCNFDSX5:4:2635:28537:5603/1	60	+
chr22	21695916	21695917	A01177:95:HFCNFDSX5:4:1461:8504:7482/1	60	-
chr22	33655554	33655555	A01177:95:HFCNFDSX5:4:1160:17716:23406/1	60	+
chr22	34617157	34617158	A01177:95:HFCNFDSX5:4:2350:4978:29935/1	60	+
chr22	37664449	37664450	A01177:95:HFCNFDSX5:4:2616:32344:33019	60	+
chr22	46008793	46008794	A01177:95:HFCNFDSX5:4:2601:12635:1360	60	-
chr3	10111312	10111313	A01177:95:HFCNFDSX5:4:1534:23773:10128	60	+
chr3	17402193	17402194	A01177:95:HFCNFDSX5:4:1543:16233:24064/1	60	+
chr3	42797310	42797311	A01177:95:HFCNFDSX5:4:2219:5005:32268	60	-
chr3	48061080	48061081	A01177:95:HFCNFDSX5:4:1213:19976:4492/1	60	+
chr3	54384814	54384815	A01177:95:HFCNFDSX5:4:1605:19370:36542/1	60	-
chr3	57177896	57177897	A01177:95:HFCNFDSX5:4:2106:27579:3255/1	60	-
chr3	96956954	96956955	A01177:95:HFCNFDSX5:4:1441:26205:5791/1	60	+
chr3	109474712	109474713	A01177:95:HFCNFDSX5:4:2116:13422:2284	60	-
chr3	125105951	125105952	A01177:95:HFCNFDSX5:4:2155:7292:25019/1	60	+
chr3	127498986	127498987	A01177:95:HFCNFDSX5:4:1413:16902:6277	60	+
chr3	158611443	158611444	A01177:95:HFCNFDSX5:4:1106:29170:17660	60	-
chr3	176234295	176234296	A01177:95:HFCNFDSX5:4:1364:4887:13714/1	60	+
chr3	187879981	187879982	A01177:95:HFCNFDSX5:4:2553:6262:11240/1	60	-
chr3	196973560	196973561	A01177:95:HFCNFDSX5:4:2219:4996:32221/1	60	-
chr4	810791	810792	A01177:95:HFCNFDSX5:4:2130:7066:8813	60	-
chr4	2882196	2882197	A01177:95:HFCNFDSX5:4:1106:12545:15890/1	60	+
chr4	46703957	46703958	A01177:95:HFCNFDSX5:4:1533:18638:17989	60	+
chr4	108770379	108770380	A01177:95:HFCNFDSX5:4:1534:28420:13823	60	+
chr4	139258219	139258220	A01177:95:HFCNFDSX5:4:1378:9941:11663/1	60	+
chr5	37555813	37555814	A01177:95:HFCNFDSX5:4:1330:2790:14027/1	60	-
chr5	49615463	49615464	A01177:95:HFCNFDSX5:4:2659:28818:9439	60	+
chr5	49631327	49631328	A01177:95:HFCNFDSX5:4:1648:30110:15092/1	60	+
chr5	163955035	163955036	A01177:95:HFCNFDSX5:4:1123:30951:8844	60	+
chr6	10700153	10700154	A01177:95:HFCNFDSX5:4:1378:12879:19225	60	-
chr6	14239901	14239902	A01177:95:HFCNFDSX5:4:1344:15031:26553/1	60	-
chr6	17400147	17400148	A01177:95:HFCNFDSX5:4:2657:9498:7545/1	60	+
chr6	22545022	22545023	A01177:95:HFCNFDSX5:4:1156:25328:3427/1	60	+
chr6	36088501	36088502	A01177:95:HFCNFDSX5:4:1106:16785:13651/1	60	-
chr6	57425332	57425333	A01177:95:HFCNFDSX5:4:1346:32054:23938	60	-
chr6	75107363	75107364	A01177:95:HFCNFDSX5:4:1444:22498:16282	60	-
chr6	107371101	107371102	A01177:95:HFCNFDSX5:4:2203:9796:15608	60	+
chr6	144727680	144727681	A01177:95:HFCNFDSX5:4:1216:2700:2722	60	+
chr6	149004928	149004929	A01177:95:HFCNFDSX5:4:1667:13829:23093/1	60	-
chr6	163114250	163114251	A01177:95:HFCNFDSX5:4:1346:22290:35587	60	+
chr6	163114256	163114257	A01177:95:HFCNFDSX5:4:1375:10050:31610/1	60	+
chr6	168157621	168157622	A01177:95:HFCNFDSX5:4:1254:1271:7044/1	60	+
chr7	10174329	10174330	A01177:95:HFCNFDSX5:4:1475:15185:12038/1	60	+
chr7	43638669	43638670	A01177:95:HFCNFDSX5:4:2144:20247:21778	60	-
chr7	58869818	58869819	A01177:95:HFCNFDSX5:4:2134:20971:11350	60	-
chr7	64762108	64762109	A01177:95:HFCNFDSX5:4:1372:29622:27492/1	60	+
chr7	68478990	68478991	A01177:95:HFCNFDSX5:4:1335:24135:32518	60	+
chr7	69294350	69294351	A01177:95:HFCNFDSX5:4:1346:18593:29465	60	+
chr7	92249641	92249642	A01177:95:HFCNFDSX5:4:2360:4092:8359	60	+
chr7	98309244	98309245	A01177:95:HFCNFDSX5:4:1628:14823:9001/1	60	-
chr7	111242953	111242954	A01177:95:HFCNFDSX5:4:1104:10646:16548	60	+
chr7	127232922	127232923	A01177:95:HFCNFDSX5:4:1605:22390:12931	60	-
chr7	133824756	133824757	A01177:95:HFCNFDSX5:4:1105:25265:26835	60	-
chr7	151580124	151580125	A01177:95:HFCNFDSX5:4:2416:15727:28260/1	60	-
chr7	155613728	155613729	A01177:95:HFCNFDSX5:4:2101:3197:26757/1	60	+
chr7	156959197	156959198	A01177:95:HFCNFDSX5:4:2556:20934:20995/1	60	-
chr7	157409644	157409645	A01177:95:HFCNFDSX5:4:1148:9878:22451/1	60	-
chr8	9428633	9428634	A01177:95:HFCNFDSX5:4:1639:9272:12101	60	-
chr8	38151587	38151588	A01177:95:HFCNFDSX5:4:1214:18376:22858/1	60	+
chr8	61420892	61420893	A01177:95:HFCNFDSX5:4:2414:32443:21731	60	+
chr8	99180713	99180714	A01177:95:HFCNFDSX5:4:2345:29722:24377	60	+
chr8	100831462	100831463	A01177:95:HFCNFDSX5:4:1329:5448:9142	60	-
chr8	101103091	101103092	A01177:95:HFCNFDSX5:4:1677:28601:30953/1	60	+
chr8	140713316	140713317	A01177:95:HFCNFDSX5:4:2219:24306:31219	60	+
chr9	86919666	86919667	A01177:95:HFCNFDSX5:4:2266:20274:20572/1	60	+
chr9	87990505	87990506	A01177:95:HFCNFDSX5:4:2503:32886:8625	60	+
chr9	109985744	109985745	A01177:95:HFCNFDSX5:4:1167:26223:14372	60	-
chr9	128369696	128369697	A01177:95:HFCNFDSX5:4:1502:22073:11537/1	60	-
chr9	133618745	133618746	A01177:95:HFCNFDSX5:4:2178:28239:29387/1	60	+
chrX	115434930	115434931	A01177:95:HFCNFDSX5:4:1364:1796:14121	60	+
chrX	119395090	119395091	A01177:95:HFCNFDSX5:4:1533:19985:35008	60	+
chrX	121125921	121125922	A01177:95:HFCNFDSX5:4:2569:2356:22733/1	60	-
chrY	11277670	11277671	A01177:95:HFCNFDSX5:4:1265:2284:28087/1	60	+
chrY	15993796	15993797	A01177:95:HFCNFDSX5:4:1331:30020:6042	60	+
