# Supplementary material for: HIV-1 capsid stability enables inositol phosphate-independent infection of target cells and promotes integration into genes
Source: PLoS Pathog. 2023 Jun 2;19(6):e1011423. doi: 10.1371/journal.ppat.1011423 (PMC10266667; doi:10.1371/journal.ppat.1011423)
Supplement: S4 Data — (TAR.GZ) [file ppat.1011423.s015.tar.gz › IPMK_KO/CA_P38A/Unique_hg38_integration_sites/9035-GS-15.bed]

chr1	31357850	31357851	A01177:95:HFCNFDSX5:4:2201:25156:22294/1	60	-
chr1	35256198	35256199	A01177:95:HFCNFDSX5:4:1363:20428:35462/1	60	-
chr1	36058653	36058654	A01177:95:HFCNFDSX5:4:1141:26277:21668	60	-
chr1	37602375	37602376	A01177:95:HFCNFDSX5:4:1643:20365:25551	60	-
chr1	42947912	42947913	A01177:95:HFCNFDSX5:4:1410:20537:24220/1	60	+
chr1	43641833	43641834	A01177:95:HFCNFDSX5:4:2315:23104:12477/1	60	+
chr1	46460759	46460760	A01177:95:HFCNFDSX5:4:2272:8034:20979/1	60	-
chr1	50116401	50116402	A01177:95:HFCNFDSX5:4:2533:19623:11866	60	+
chr1	58071373	58071374	A01177:95:HFCNFDSX5:4:2143:20681:19742/1	60	+
chr1	77158107	77158108	A01177:95:HFCNFDSX5:4:2421:25409:5948/1	60	-
chr1	100227938	100227939	A01177:95:HFCNFDSX5:4:2647:23457:14278/1	60	-
chr1	115122526	115122527	A01177:95:HFCNFDSX5:4:1350:3622:9862/1	60	-
chr1	125179408	125179409	A01177:95:HFCNFDSX5:4:2229:29215:34460	60	-
chr1	149838550	149838551	A01177:95:HFCNFDSX5:4:2372:11668:12117	60	+
chr1	168704507	168704508	A01177:95:HFCNFDSX5:4:1351:15094:8876/1	60	-
chr1	179157418	179157419	A01177:95:HFCNFDSX5:4:2409:1759:15311/1	60	+
chr1	222825595	222825596	A01177:95:HFCNFDSX5:4:2539:17662:34867	60	-
chr1	231252725	231252726	A01177:95:HFCNFDSX5:4:1159:17409:15483/1	60	-
chr1	244019997	244019998	A01177:95:HFCNFDSX5:4:1220:23149:25645/1	60	+
chr10	5573249	5573250	A01177:95:HFCNFDSX5:4:2209:13395:34428	60	+
chr10	67822916	67822917	A01177:95:HFCNFDSX5:4:1212:31647:13244/1	60	+
chr10	93024526	93024527	A01177:95:HFCNFDSX5:4:2418:25066:31782/1	60	-
chr10	105160548	105160549	A01177:95:HFCNFDSX5:4:1272:32244:12461/1	60	+
chr10	109758737	109758738	A01177:95:HFCNFDSX5:4:1429:12671:21465	60	-
chr11	4114803	4114804	A01177:95:HFCNFDSX5:4:2569:23176:4867/1	60	-
chr11	18516862	18516863	A01177:95:HFCNFDSX5:4:1239:8350:13636/1	60	+
chr11	31768820	31768821	A01177:95:HFCNFDSX5:4:1214:23827:10097/1	60	+
chr11	46360416	46360417	A01177:95:HFCNFDSX5:4:2432:28763:34460	60	+
chr11	50609806	50609807	A01177:95:HFCNFDSX5:4:1419:27742:25332	60	-
chr11	118040137	118040138	A01177:95:HFCNFDSX5:4:1620:31675:36401/1	60	+
chr11	124729184	124729185	A01177:95:HFCNFDSX5:4:2348:25229:26334/1	60	-
chr11	125536358	125536359	A01177:95:HFCNFDSX5:4:1655:12382:35775	60	-
chr12	1768048	1768049	A01177:95:HFCNFDSX5:4:1166:3848:10191/1	60	-
chr12	60181053	60181054	A01177:95:HFCNFDSX5:4:1462:8838:3521/1	60	+
chr12	70129218	70129219	A01177:95:HFCNFDSX5:4:2603:21197:32252	60	-
chr12	103766085	103766086	A01177:95:HFCNFDSX5:4:2252:24985:9721	60	+
chr12	107397762	107397763	A01177:95:HFCNFDSX5:4:1201:23592:6621/1	60	+
chr12	108996515	108996516	A01177:95:HFCNFDSX5:4:1642:2022:17300/1	60	-
chr12	111590606	111590607	A01177:95:HFCNFDSX5:4:2123:28971:13870/1	60	+
chr12	123194323	123194324	A01177:95:HFCNFDSX5:4:1319:28619:31454/1	60	+
chr12	123194324	123194325	A01177:95:HFCNFDSX5:4:1376:21187:6057	60	+
chr12	123746854	123746855	A01177:95:HFCNFDSX5:4:2266:11143:15906	60	+
chr13	21644474	21644475	A01177:95:HFCNFDSX5:4:2509:20717:20870	60	-
chr13	23578543	23578544	A01177:95:HFCNFDSX5:4:1335:8151:30733/1	60	+
chr13	25230267	25230268	A01177:95:HFCNFDSX5:4:1646:10719:14168/1	60	-
chr13	41739402	41739403	A01177:95:HFCNFDSX5:4:1227:32334:31438/1	60	+
chr13	71137101	71137102	A01177:95:HFCNFDSX5:4:1651:30508:33254	60	-
chr13	72983221	72983222	A01177:95:HFCNFDSX5:4:2537:30626:18490/1	60	+
chr13	83932805	83932806	A01177:95:HFCNFDSX5:4:1453:7437:35978/1	60	+
chr14	34815929	34815930	A01177:95:HFCNFDSX5:4:2254:24162:14747/1	60	-
chr14	41466316	41466317	A01177:95:HFCNFDSX5:4:2512:24551:4554/1	60	-
chr14	77674647	77674648	A01177:95:HFCNFDSX5:4:1174:32651:18082/1	60	-
chr14	86866391	86866392	A01177:95:HFCNFDSX5:4:1432:19542:34240/1	60	-
chr14	90576886	90576887	A01177:95:HFCNFDSX5:4:2470:1063:16986/1	60	-
chr14	103895908	103895909	A01177:95:HFCNFDSX5:4:1552:31412:18818/1	60	+
chr14	104962520	104962521	A01177:95:HFCNFDSX5:4:1218:15673:11851/1	60	-
chr15	17052301	17052302	A01177:95:HFCNFDSX5:4:2249:21847:30342	60	+
chr15	57114331	57114332	A01177:95:HFCNFDSX5:4:1140:25355:9518/1	60	+
chr15	72763244	72763245	A01177:95:HFCNFDSX5:4:2308:30029:25504/1	60	-
chr15	78350811	78350812	A01177:95:HFCNFDSX5:4:1156:28691:6652	60	+
chr15	90792811	90792812	A01177:95:HFCNFDSX5:4:2247:27453:27430/1	60	+
chr16	114584	114585	A01177:95:HFCNFDSX5:4:2429:26630:14418	60	-
chr16	30671997	30671998	A01177:95:HFCNFDSX5:4:1228:14199:35509	60	+
chr16	54235064	54235065	A01177:95:HFCNFDSX5:4:2441:4716:35368/1	60	-
chr16	70868776	70868777	A01177:95:HFCNFDSX5:4:2234:29297:6981/1	60	+
chr16	70868778	70868779	A01177:95:HFCNFDSX5:4:2201:13774:29011/1	60	+
chr16	87497911	87497912	A01177:95:HFCNFDSX5:4:2234:27172:10567/1	60	-
chr16	89902138	89902139	A01177:95:HFCNFDSX5:4:2637:7572:33364	60	+
chr16	90220077	90220078	A01177:95:HFCNFDSX5:4:1115:10113:35258/1	60	+
chr17	1565158	1565159	A01177:95:HFCNFDSX5:4:2549:31774:26866/1	60	+
chr17	2411999	2412000	A01177:95:HFCNFDSX5:4:2112:27579:36448	60	-
chr17	6459462	6459463	A01177:95:HFCNFDSX5:4:2419:9299:15718	60	+
chr17	18729544	18729545	A01177:95:HFCNFDSX5:4:1149:8486:18129	60	+
chr17	31033518	31033519	A01177:95:HFCNFDSX5:4:1117:29948:32628	60	-
chr17	44473898	44473899	A01177:95:HFCNFDSX5:4:2560:6849:23030/1	60	-
chr17	57897934	57897935	A01177:95:HFCNFDSX5:4:1622:7328:20948/1	60	+
chr17	67747197	67747198	A01177:95:HFCNFDSX5:4:2158:28131:5462/1	60	+
chr17	73370985	73370986	A01177:95:HFCNFDSX5:4:1669:24451:6825/1	60	+
chr17	73752201	73752202	A01177:95:HFCNFDSX5:4:1136:23321:4961/1	60	+
chr17	76704706	76704707	A01177:95:HFCNFDSX5:4:2273:30192:34021	60	+
chr17	78842210	78842211	A01177:95:HFCNFDSX5:4:2148:18096:12947	60	+
chr17	82624713	82624714	A01177:95:HFCNFDSX5:4:2556:21197:6887/1	60	-
chr18	21177761	21177762	A01177:95:HFCNFDSX5:4:2574:27208:14105/1	60	+
chr18	36071678	36071679	A01177:95:HFCNFDSX5:4:1515:25807:30592	60	+
chr18	58717667	58717668	A01177:95:HFCNFDSX5:4:1304:12138:30405	60	+
chr18	65742372	65742373	A01177:95:HFCNFDSX5:4:1253:2980:25347/1	60	-
chr18	66356598	66356599	A01177:95:HFCNFDSX5:4:2149:23945:17597	60	+
chr19	14857415	14857416	A01177:95:HFCNFDSX5:4:2335:20546:22764/1	60	-
chr19	21168408	21168409	A01177:95:HFCNFDSX5:4:2613:9896:22795	60	+
chr19	32108314	32108315	A01177:95:HFCNFDSX5:4:2230:6858:35133	60	+
chr19	33083085	33083086	A01177:95:HFCNFDSX5:4:1677:17544:9831/1	60	+
chr19	33086560	33086561	A01177:95:HFCNFDSX5:4:2539:4969:2018/1	60	-
chr19	35614509	35614510	A01177:95:HFCNFDSX5:4:2146:20916:33458	60	+
chr19	38685040	38685041	A01177:95:HFCNFDSX5:4:1607:25644:8422/1	60	-
chr19	45374944	45374945	A01177:95:HFCNFDSX5:4:2540:26503:16673	60	+
chr19	46679719	46679720	A01177:95:HFCNFDSX5:4:1641:27199:14215	60	-
chr19	48050016	48050017	A01177:95:HFCNFDSX5:4:1359:19497:17691	60	-
chr19	49612913	49612914	A01177:95:HFCNFDSX5:4:1125:9977:16423/1	60	-
chr2	10018603	10018604	A01177:95:HFCNFDSX5:4:1472:21079:12821/1	60	-
chr2	12213770	12213771	A01177:95:HFCNFDSX5:4:1511:32289:11663/1	60	+
chr2	33627700	33627701	A01177:95:HFCNFDSX5:4:2332:30581:22075	60	-
chr2	43969279	43969280	A01177:95:HFCNFDSX5:4:1309:27534:7717/1	60	-
chr2	55037502	55037503	A01177:95:HFCNFDSX5:4:2125:28637:25097	60	-
chr2	95432549	95432550	A01177:95:HFCNFDSX5:4:1459:11342:36104/1	60	-
chr2	107327281	107327282	A01177:95:HFCNFDSX5:4:1438:25364:22373/1	60	+
chr2	110982211	110982212	A01177:95:HFCNFDSX5:4:2567:25626:17566/1	60	+
chr2	126612374	126612375	A01177:95:HFCNFDSX5:4:2373:15872:31735/1	60	+
chr2	127824196	127824197	A01177:95:HFCNFDSX5:4:1647:23728:16219/1	60	-
chr2	218583206	218583207	A01177:95:HFCNFDSX5:4:1438:16667:4272	60	+
chr2	218583208	218583209	A01177:95:HFCNFDSX5:4:1444:6325:8343	60	+
chr2	218583210	218583211	A01177:95:HFCNFDSX5:4:1661:10583:19100	60	+
chr2	218583214	218583215	A01177:95:HFCNFDSX5:4:2554:9769:14873	60	+
chr2	219367095	219367096	A01177:95:HFCNFDSX5:4:2134:13901:21183/1	60	+
chr2	222941960	222941961	A01177:95:HFCNFDSX5:4:1105:17418:22420/1	60	+
chr2	225487454	225487455	A01177:95:HFCNFDSX5:4:2669:15356:24236	60	-
chr20	519595	519596	A01177:95:HFCNFDSX5:4:2516:29921:18427/1	60	+
chr20	28927066	28927067	A01177:95:HFCNFDSX5:4:2405:17644:16955/1	60	-
chr20	32666435	32666436	A01177:95:HFCNFDSX5:4:2542:23547:27085/1	60	-
chr20	35219580	35219581	A01177:95:HFCNFDSX5:4:1250:8901:19727/1	60	-
chr20	36928606	36928607	A01177:95:HFCNFDSX5:4:1561:9851:27101/1	60	+
chr20	42840507	42840508	A01177:95:HFCNFDSX5:4:1545:21703:15468/1	60	-
chr20	45999609	45999610	A01177:95:HFCNFDSX5:4:2267:31367:21621	60	+
chr20	47566068	47566069	A01177:95:HFCNFDSX5:4:1649:7039:32597/1	60	-
chr20	50708367	50708368	A01177:95:HFCNFDSX5:4:1552:22001:18521/1	60	+
chr20	53304726	53304727	A01177:95:HFCNFDSX5:4:1126:17734:35556	60	-
chr20	53918732	53918733	A01177:95:HFCNFDSX5:4:2375:21929:11694	60	+
chr20	56515620	56515621	A01177:95:HFCNFDSX5:4:2416:2790:1157	60	-
chr20	56515624	56515625	A01177:95:HFCNFDSX5:4:1521:23086:4147	60	-
chr20	56515626	56515627	A01177:95:HFCNFDSX5:4:1408:19027:16939	60	-
chr20	56712751	56712752	A01177:95:HFCNFDSX5:4:2530:23674:1157	60	+
chr21	27927304	27927305	A01177:95:HFCNFDSX5:4:2624:10285:33113/1	60	-
chr22	30284332	30284333	A01177:95:HFCNFDSX5:4:2512:5927:6558	60	-
chr22	37161063	37161064	A01177:95:HFCNFDSX5:4:1453:19614:17519/1	60	+
chr22	39166601	39166602	A01177:95:HFCNFDSX5:4:1415:28628:22451/1	60	+
chr22	40741799	40741800	A01177:95:HFCNFDSX5:4:1172:16613:5462	60	+
chr22	44612912	44612913	A01177:95:HFCNFDSX5:4:2670:5737:16438/1	60	-
chr22	44656580	44656581	A01177:95:HFCNFDSX5:4:2104:1922:30561/1	60	+
chr3	78215108	78215109	A01177:95:HFCNFDSX5:4:1366:24641:6934	60	+
chr3	98635042	98635043	A01177:95:HFCNFDSX5:4:2373:18177:21887	60	+
chr3	121432439	121432440	A01177:95:HFCNFDSX5:4:1105:17969:29481/1	60	+
chr3	122356240	122356241	A01177:95:HFCNFDSX5:4:1433:24035:30405	60	-
chr3	122935746	122935747	A01177:95:HFCNFDSX5:4:2513:29288:27539	60	+
chr3	158248692	158248693	A01177:95:HFCNFDSX5:4:2447:16731:15405/1	60	-
chr3	181490844	181490845	A01177:95:HFCNFDSX5:4:1230:17074:9017/1	60	+
chr4	2889743	2889744	A01177:95:HFCNFDSX5:4:1105:19244:26522/1	60	+
chr4	5789000	5789001	A01177:95:HFCNFDSX5:4:1355:7925:5478/1	60	-
chr4	30714538	30714539	A01177:95:HFCNFDSX5:4:2337:12897:21825	60	-
chr4	30714541	30714542	A01177:95:HFCNFDSX5:4:1224:24288:1251	60	-
chr4	30714542	30714543	A01177:95:HFCNFDSX5:4:1153:2474:13103/1	60	-
chr4	52718614	52718615	A01177:95:HFCNFDSX5:4:2243:17210:26068/1	60	+
chr4	59053510	59053511	A01177:95:HFCNFDSX5:4:2137:16378:17895	60	-
chr4	59053511	59053512	A01177:95:HFCNFDSX5:4:1609:21974:25081	60	-
chr4	59053517	59053518	A01177:95:HFCNFDSX5:4:1267:29749:24768	60	-
chr4	59053518	59053519	A01177:95:HFCNFDSX5:4:1427:11840:17989	60	-
chr4	79213286	79213287	A01177:95:HFCNFDSX5:4:1345:10529:5854/1	60	+
chr4	82384607	82384608	A01177:95:HFCNFDSX5:4:1427:25581:20901	60	+
chr4	88503988	88503989	A01177:95:HFCNFDSX5:4:2534:5710:5995/1	60	+
chr4	106742130	106742131	A01177:95:HFCNFDSX5:4:1550:19768:33191/1	60	+
chr4	123461398	123461399	A01177:95:HFCNFDSX5:4:1636:17173:6746/1	60	-
chr4	131217508	131217509	A01177:95:HFCNFDSX5:4:1353:18891:34773/1	60	+
chr4	146880619	146880620	A01177:95:HFCNFDSX5:4:1443:24062:34303	60	-
chr4	152418145	152418146	A01177:95:HFCNFDSX5:4:2613:4815:25676/1	60	-
chr4	165929460	165929461	A01177:95:HFCNFDSX5:4:1272:24731:35587/1	60	+
chr4	179721975	179721976	A01177:95:HFCNFDSX5:4:1323:12626:33160	60	-
chr5	38690816	38690817	A01177:95:HFCNFDSX5:4:2436:1768:33207/1	60	-
chr5	62314857	62314858	A01177:95:HFCNFDSX5:4:2332:22092:2487/1	60	-
chr5	108943828	108943829	A01177:95:HFCNFDSX5:4:2501:7554:15671/1	60	-
chr5	113085786	113085787	A01177:95:HFCNFDSX5:4:2155:19190:16094/1	60	-
chr5	132919771	132919772	A01177:95:HFCNFDSX5:4:2451:26295:32784/1	60	+
chr5	159648309	159648310	A01177:95:HFCNFDSX5:4:2678:13756:4961	60	+
chr5	172985166	172985167	A01177:95:HFCNFDSX5:4:1202:22959:31767	60	+
chr6	10595372	10595373	A01177:95:HFCNFDSX5:4:2458:32524:12790	60	-
chr6	13691089	13691090	A01177:95:HFCNFDSX5:4:2541:10502:21496	60	+
chr6	19717257	19717258	A01177:95:HFCNFDSX5:4:1104:20103:7310/1	60	+
chr6	23427777	23427778	A01177:95:HFCNFDSX5:4:1120:4481:18396	60	+
chr6	24921924	24921925	A01177:95:HFCNFDSX5:4:2544:19804:7764/1	60	-
chr6	27305377	27305378	A01177:95:HFCNFDSX5:4:2621:7654:18443/1	60	-
chr6	38463641	38463642	A01177:95:HFCNFDSX5:4:2416:9317:34788	60	+
chr6	55639818	55639819	A01177:95:HFCNFDSX5:4:1559:16839:22357/1	60	-
chr6	67323582	67323583	A01177:95:HFCNFDSX5:4:2669:14778:12461	60	+
chr6	96338488	96338489	A01177:95:HFCNFDSX5:4:1565:9905:36213	60	+
chr6	107047807	107047808	A01177:95:HFCNFDSX5:4:2467:11975:19257/1	60	+
chr6	123401868	123401869	A01177:95:HFCNFDSX5:4:2143:17680:14293/1	60	+
chr6	124677063	124677064	A01177:95:HFCNFDSX5:4:1221:25979:4648/1	60	-
chr6	145646249	145646250	A01177:95:HFCNFDSX5:4:2329:9155:7952	60	-
chr6	161991818	161991819	A01177:95:HFCNFDSX5:4:2107:32642:26616/1	60	-
chr7	6792867	6792868	A01177:95:HFCNFDSX5:4:1559:7681:14982/1	60	-
chr7	56715337	56715338	A01177:95:HFCNFDSX5:4:1349:25355:21449/1	60	-
chr7	57247865	57247866	A01177:95:HFCNFDSX5:4:2203:26549:4351/1	60	+
chr7	57247866	57247867	A01177:95:HFCNFDSX5:4:2117:32877:23860/1	60	+
chr7	64909004	64909005	A01177:95:HFCNFDSX5:4:2511:28510:9596/1	60	-
chr7	75650547	75650548	A01177:95:HFCNFDSX5:4:1363:29658:7075	60	-
chr7	76376200	76376201	A01177:95:HFCNFDSX5:4:1262:1669:22420	60	+
chr7	98235446	98235447	A01177:95:HFCNFDSX5:4:1170:26368:21010	60	+
chr7	104805403	104805404	A01177:95:HFCNFDSX5:4:1243:2501:19789	60	-
chr7	124844219	124844220	A01177:95:HFCNFDSX5:4:2636:21215:11992	60	-
chr7	131847260	131847261	A01177:95:HFCNFDSX5:4:1237:17463:25066/1	60	-
chr7	139006475	139006476	A01177:95:HFCNFDSX5:4:2627:13720:11725/1	60	-
chr7	140409619	140409620	A01177:95:HFCNFDSX5:4:2404:4851:5948	60	+
chr7	141953985	141953986	A01177:95:HFCNFDSX5:4:2160:2853:13135/1	60	-
chr7	157341956	157341957	A01177:95:HFCNFDSX5:4:1368:5602:34366/1	60	-
chr8	4996382	4996383	A01177:95:HFCNFDSX5:4:2551:13865:16986/1	60	+
chr8	8250114	8250115	A01177:95:HFCNFDSX5:4:1119:7256:2190/1	60	+
chr8	30115278	30115279	A01177:95:HFCNFDSX5:4:1311:11008:15953/1	60	+
chr8	69210491	69210492	A01177:95:HFCNFDSX5:4:2440:29776:4773	60	+
chr8	115084724	115084725	A01177:95:HFCNFDSX5:4:2629:5068:18568/1	60	-
chr9	28636723	28636724	A01177:95:HFCNFDSX5:4:1525:17996:20948/1	60	-
chr9	97976172	97976173	A01177:95:HFCNFDSX5:4:2522:3486:23062	60	-
chr9	130594504	130594505	A01177:95:HFCNFDSX5:4:1521:24234:4883	60	+
chr9	137641252	137641253	A01177:95:HFCNFDSX5:4:1114:16278:13432/1	60	+
chrX	10263541	10263542	A01177:95:HFCNFDSX5:4:2151:1217:13338/1	60	-
chrX	14960112	14960113	A01177:95:HFCNFDSX5:4:1473:26368:35383/1	60	-
chrX	29232893	29232894	A01177:95:HFCNFDSX5:4:1341:18195:19257	60	-
chrX	67422486	67422487	A01177:95:HFCNFDSX5:4:2105:18430:14403	60	+
chrX	128209855	128209856	A01177:95:HFCNFDSX5:4:1630:17734:17143/1	60	+
