# Supplementary material for: HIV-1 capsid stability enables inositol phosphate-independent infection of target cells and promotes integration into genes
Source: PLoS Pathog. 2023 Jun 2;19(6):e1011423. doi: 10.1371/journal.ppat.1011423 (PMC10266667; doi:10.1371/journal.ppat.1011423)
Supplement: S4 Data — (TAR.GZ) [file ppat.1011423.s015.tar.gz › IPMK_KO/CA_P38A/Unique_hg38_integration_sites/9035-GS-16.bed]

chr1	3341545	3341546	A01177:95:HFCNFDSX5:4:1144:16504:33520/1	60	+
chr1	6598804	6598805	A01177:95:HFCNFDSX5:4:2434:31268:15186/1	60	+
chr1	8481211	8481212	A01177:95:HFCNFDSX5:4:1370:6352:16219	60	-
chr1	11490362	11490363	A01177:95:HFCNFDSX5:4:2614:22426:20322/1	60	-
chr1	11527161	11527162	A01177:95:HFCNFDSX5:4:2262:26413:29825	60	+
chr1	11863235	11863236	A01177:95:HFCNFDSX5:4:1264:24270:31720/1	60	-
chr1	11945803	11945804	A01177:95:HFCNFDSX5:4:1357:9923:4053	60	-
chr1	12080043	12080044	A01177:95:HFCNFDSX5:4:1507:17390:32236	60	-
chr1	15257936	15257937	A01177:95:HFCNFDSX5:4:2125:23755:6652/1	60	-
chr1	21085787	21085788	A01177:95:HFCNFDSX5:4:2475:7789:25285/1	60	-
chr1	21181755	21181756	A01177:95:HFCNFDSX5:4:2435:11442:33896/1	60	+
chr1	21194815	21194816	A01177:95:HFCNFDSX5:4:2448:9308:12446/1	60	+
chr1	21909029	21909030	A01177:95:HFCNFDSX5:4:1404:16875:20071/1	60	+
chr1	23353118	23353119	A01177:95:HFCNFDSX5:4:1666:16975:9659	60	+
chr1	26484695	26484696	A01177:95:HFCNFDSX5:4:1210:1687:7138/1	60	+
chr1	26739563	26739564	A01177:95:HFCNFDSX5:4:2333:10827:21746/1	60	-
chr1	26929945	26929946	A01177:95:HFCNFDSX5:4:1202:8504:32910/1	60	+
chr1	28158619	28158620	A01177:95:HFCNFDSX5:4:1524:25427:31062/1	60	+
chr1	31828905	31828906	A01177:95:HFCNFDSX5:4:1662:16640:13683/1	60	+
chr1	34860967	34860968	A01177:95:HFCNFDSX5:4:2434:23918:9627/1	60	-
chr1	35457610	35457611	A01177:95:HFCNFDSX5:4:1358:27715:3677	60	-
chr1	37220476	37220477	A01177:95:HFCNFDSX5:4:1142:10728:3537	60	+
chr1	37964100	37964101	A01177:95:HFCNFDSX5:4:2627:31042:8500/1	60	+
chr1	39699833	39699834	A01177:95:HFCNFDSX5:4:1540:27760:3380/1	60	-
chr1	40502613	40502614	A01177:95:HFCNFDSX5:4:2252:23827:35806	60	+
chr1	42947909	42947910	A01177:95:HFCNFDSX5:4:2138:14534:31046/1	60	+
chr1	42947911	42947912	A01177:95:HFCNFDSX5:4:2340:17436:21856/1	60	+
chr1	42947914	42947915	A01177:95:HFCNFDSX5:4:1343:19777:36589/1	60	+
chr1	44995345	44995346	A01177:95:HFCNFDSX5:4:2426:4616:23891/1	60	+
chr1	64099976	64099977	A01177:95:HFCNFDSX5:4:2416:19840:24455/1	60	+
chr1	67310819	67310820	A01177:95:HFCNFDSX5:4:1617:2410:4288/1	60	-
chr1	75753890	75753891	A01177:95:HFCNFDSX5:4:2303:25030:17190	60	-
chr1	84431637	84431638	A01177:95:HFCNFDSX5:4:1359:17915:5494	60	+
chr1	85441463	85441464	A01177:95:HFCNFDSX5:4:1311:14434:5259	60	+
chr1	89780961	89780962	A01177:95:HFCNFDSX5:4:1514:8043:3865/1	60	+
chr1	93274323	93274324	A01177:95:HFCNFDSX5:4:2337:3441:2190	60	+
chr1	93457886	93457887	A01177:95:HFCNFDSX5:4:2207:15257:7874	60	-
chr1	94032557	94032558	A01177:95:HFCNFDSX5:4:1272:11261:14763/1	60	+
chr1	108697164	108697165	A01177:95:HFCNFDSX5:4:1135:17671:11021/1	60	+
chr1	108910784	108910785	A01177:95:HFCNFDSX5:4:1545:18078:1924/1	60	+
chr1	108964868	108964869	A01177:95:HFCNFDSX5:4:1657:9399:33520	60	-
chr1	116843050	116843051	A01177:95:HFCNFDSX5:4:1245:5222:2550/1	60	-
chr1	150440817	150440818	A01177:95:HFCNFDSX5:4:2450:30572:33270/1	60	-
chr1	153595673	153595674	A01177:95:HFCNFDSX5:4:2106:5439:29136/1	60	+
chr1	156234601	156234602	A01177:95:HFCNFDSX5:4:2239:26521:32863/1	60	-
chr1	165695946	165695947	A01177:95:HFCNFDSX5:4:2252:5050:1501/1	60	-
chr1	170231619	170231620	A01177:95:HFCNFDSX5:4:2201:23113:10676	60	+
chr1	179473424	179473425	A01177:95:HFCNFDSX5:4:1551:10737:12352/1	60	+
chr1	182177677	182177678	A01177:95:HFCNFDSX5:4:2655:9986:14716/1	60	+
chr1	183031399	183031400	A01177:95:HFCNFDSX5:4:1327:14624:4053/1	60	-
chr1	189923891	189923892	A01177:95:HFCNFDSX5:4:1216:9616:33739/1	60	+
chr1	189923894	189923895	A01177:95:HFCNFDSX5:4:1348:1904:3693/1	60	+
chr1	200443570	200443571	A01177:95:HFCNFDSX5:4:2507:9155:5384/1	60	-
chr1	200993671	200993672	A01177:95:HFCNFDSX5:4:2259:2437:11005/1	60	+
chr1	202074772	202074773	A01177:95:HFCNFDSX5:4:2252:12454:22936	60	-
chr1	202711468	202711469	A01177:95:HFCNFDSX5:4:1509:18050:29559	60	-
chr1	207160126	207160127	A01177:95:HFCNFDSX5:4:2350:32217:34961	60	+
chr1	220897125	220897126	A01177:95:HFCNFDSX5:4:1507:17155:8030/1	60	+
chr1	224290891	224290892	A01177:95:HFCNFDSX5:4:1346:26196:34679/1	60	+
chr1	231988107	231988108	A01177:95:HFCNFDSX5:4:2228:27064:24533/1	60	+
chr1	234461392	234461393	A01177:95:HFCNFDSX5:4:2532:15863:25332/1	60	-
chr1	241893332	241893333	A01177:95:HFCNFDSX5:4:2614:2492:7028/1	60	+
chr1	244818502	244818503	A01177:95:HFCNFDSX5:4:1407:20772:21590	60	+
chr1	246328115	246328116	A01177:95:HFCNFDSX5:4:2269:12843:4570/1	60	+
chr1	246738117	246738118	A01177:95:HFCNFDSX5:4:2361:21287:9392	60	+
chr10	4124383	4124384	A01177:95:HFCNFDSX5:4:1126:5439:15515	60	+
chr10	4612938	4612939	A01177:95:HFCNFDSX5:4:1360:31033:21104/1	60	-
chr10	7536020	7536021	A01177:95:HFCNFDSX5:4:2521:31150:2613/1	60	+
chr10	14634321	14634322	A01177:95:HFCNFDSX5:4:2101:21504:27492	60	+
chr10	17137755	17137756	A01177:95:HFCNFDSX5:4:2126:20898:25066	60	+
chr10	17998093	17998094	A01177:95:HFCNFDSX5:4:1568:9254:12696/1	60	-
chr10	24085897	24085898	A01177:95:HFCNFDSX5:4:1250:1488:27868/1	60	+
chr10	24422999	24423000	A01177:95:HFCNFDSX5:4:2509:19497:21449	60	-
chr10	24862469	24862470	A01177:95:HFCNFDSX5:4:1628:30924:14559/1	60	-
chr10	27057858	27057859	A01177:95:HFCNFDSX5:4:1374:13602:36824/1	60	+
chr10	28094877	28094878	A01177:95:HFCNFDSX5:4:1527:3450:33301	60	+
chr10	28378484	28378485	A01177:95:HFCNFDSX5:4:1529:20916:2206	60	-
chr10	34821386	34821387	A01177:95:HFCNFDSX5:4:1506:20265:10316	60	+
chr10	35530991	35530992	A01177:95:HFCNFDSX5:4:2334:32090:7842/1	60	+
chr10	36623442	36623443	A01177:95:HFCNFDSX5:4:1421:27498:34366/1	60	-
chr10	41169980	41169981	A01177:95:HFCNFDSX5:4:2311:8061:36808	60	+
chr10	41381587	41381588	A01177:95:HFCNFDSX5:4:1168:30626:28980	60	+
chr10	54290815	54290816	A01177:95:HFCNFDSX5:4:2512:14190:27696	60	+
chr10	55839941	55839942	A01177:95:HFCNFDSX5:4:1132:29098:24079	60	+
chr10	60547490	60547491	A01177:95:HFCNFDSX5:4:2675:22417:26443/1	60	-
chr10	61949014	61949015	A01177:95:HFCNFDSX5:4:1116:6894:30937/1	60	+
chr10	68717663	68717664	A01177:95:HFCNFDSX5:4:2339:7762:27774	60	-
chr10	69022580	69022581	A01177:95:HFCNFDSX5:4:2510:6479:32440/1	60	+
chr10	69103034	69103035	A01177:95:HFCNFDSX5:4:1674:19217:4178	60	-
chr10	69276580	69276581	A01177:95:HFCNFDSX5:4:2556:12147:19742/1	60	+
chr10	71090068	71090069	A01177:95:HFCNFDSX5:4:2519:15221:16016	60	+
chr10	77944317	77944318	A01177:95:HFCNFDSX5:4:1654:29206:23985	60	-
chr10	92625443	92625444	A01177:95:HFCNFDSX5:4:2228:30590:28479/1	60	-
chr10	92664778	92664779	A01177:95:HFCNFDSX5:4:2123:9787:13589/1	60	-
chr10	95558210	95558211	A01177:95:HFCNFDSX5:4:1304:11695:6590	60	+
chr10	97449623	97449624	A01177:95:HFCNFDSX5:4:2252:13178:1861/1	60	-
chr10	100255851	100255852	A01177:95:HFCNFDSX5:4:1367:20826:19304/1	60	+
chr10	100302625	100302626	A01177:95:HFCNFDSX5:4:1123:20320:22936/1	60	+
chr10	103265718	103265719	A01177:95:HFCNFDSX5:4:1457:24840:26694/1	60	+
chr10	117042841	117042842	A01177:95:HFCNFDSX5:4:1225:23393:13448/1	60	-
chr10	119072547	119072548	A01177:95:HFCNFDSX5:4:1603:8775:25645	60	-
chr10	121506279	121506280	A01177:95:HFCNFDSX5:4:1139:15501:30123/1	60	+
chr10	125240344	125240345	A01177:95:HFCNFDSX5:4:2343:32389:25144/1	60	-
chr10	130260547	130260548	A01177:95:HFCNFDSX5:4:1674:1967:25222/1	60	-
chr11	9303111	9303112	A01177:95:HFCNFDSX5:4:1539:2736:12179/1	60	-
chr11	9433079	9433080	A01177:95:HFCNFDSX5:4:2256:19904:8750/1	60	-
chr11	15862792	15862793	A01177:95:HFCNFDSX5:4:1201:11433:36605/1	60	+
chr11	29237737	29237738	A01177:95:HFCNFDSX5:4:2668:7030:22435/1	60	-
chr11	32179740	32179741	A01177:95:HFCNFDSX5:4:1434:18322:7827/1	60	-
chr11	33350320	33350321	A01177:95:HFCNFDSX5:4:2128:5267:24236/1	60	-
chr11	45878840	45878841	A01177:95:HFCNFDSX5:4:1410:27525:20196/1	60	+
chr11	46226685	46226686	A01177:95:HFCNFDSX5:4:2639:7482:17456	60	+
chr11	47163093	47163094	A01177:95:HFCNFDSX5:4:1642:31566:7686/1	60	+
chr11	47275386	47275387	A01177:95:HFCNFDSX5:4:1620:18792:19758/1	60	-
chr11	48429712	48429713	A01177:95:HFCNFDSX5:4:1678:18466:5040	60	-
chr11	48771524	48771525	A01177:95:HFCNFDSX5:4:2310:4056:18944	60	-
chr11	49280249	49280250	A01177:95:HFCNFDSX5:4:2266:1886:5290/1	60	+
chr11	49280250	49280251	A01177:95:HFCNFDSX5:4:1239:28058:13761/1	60	+
chr11	49280253	49280254	A01177:95:HFCNFDSX5:4:1346:30038:30874/1	60	+
chr11	49280255	49280256	A01177:95:HFCNFDSX5:4:2403:1208:35086/1	60	+
chr11	49280256	49280257	A01177:95:HFCNFDSX5:4:1160:4652:35728/1	60	+
chr11	49280257	49280258	A01177:95:HFCNFDSX5:4:1361:26169:18756/1	60	+
chr11	59504724	59504725	A01177:95:HFCNFDSX5:4:2532:14606:20306/1	60	+
chr11	60461614	60461615	A01177:95:HFCNFDSX5:4:2641:20166:28588/1	60	-
chr11	61156506	61156507	A01177:95:HFCNFDSX5:4:1451:13024:26459/1	60	+
chr11	61617938	61617939	A01177:95:HFCNFDSX5:4:2669:26711:9799	60	-
chr11	63586228	63586229	A01177:95:HFCNFDSX5:4:1625:25310:15890	60	-
chr11	63605321	63605322	A01177:95:HFCNFDSX5:4:1416:2844:29121	60	+
chr11	65454096	65454097	A01177:95:HFCNFDSX5:4:1104:27832:21950/1	60	+
chr11	67191138	67191139	A01177:95:HFCNFDSX5:4:2407:24144:32941/1	60	-
chr11	68431334	68431335	A01177:95:HFCNFDSX5:4:1153:25174:14591/1	60	-
chr11	72287405	72287406	A01177:95:HFCNFDSX5:4:2343:31222:7435/1	60	-
chr11	74617496	74617497	A01177:95:HFCNFDSX5:4:2306:26693:27398/1	60	-
chr11	75188647	75188648	A01177:95:HFCNFDSX5:4:2558:9055:13354	60	+
chr11	87147852	87147853	A01177:95:HFCNFDSX5:4:1364:32000:36808/1	60	-
chr11	90721530	90721531	A01177:95:HFCNFDSX5:4:1439:17291:27023/1	60	+
chr11	97162938	97162939	A01177:95:HFCNFDSX5:4:1374:20862:3364/1	60	-
chr11	97162941	97162942	A01177:95:HFCNFDSX5:4:1134:9742:33583/1	60	-
chr11	108133106	108133107	A01177:95:HFCNFDSX5:4:1430:28763:23594/1	60	+
chr11	113040063	113040064	A01177:95:HFCNFDSX5:4:1103:7979:6104/1	60	+
chr11	116259384	116259385	A01177:95:HFCNFDSX5:4:2203:5330:6245	60	+
chr11	118229048	118229049	A01177:95:HFCNFDSX5:4:2143:17445:17989	60	+
chr11	122147347	122147348	A01177:95:HFCNFDSX5:4:1346:10330:11021/1	60	-
chr11	127639536	127639537	A01177:95:HFCNFDSX5:4:1370:30924:23140/1	60	+
chr11	132565954	132565955	A01177:95:HFCNFDSX5:4:2570:25952:22858/1	60	+
chr11	133617154	133617155	A01177:95:HFCNFDSX5:4:1348:31855:18239	60	-
chr11	133675537	133675538	A01177:95:HFCNFDSX5:4:2459:4218:14278	60	-
chr11	133754729	133754730	A01177:95:HFCNFDSX5:4:1509:20076:33191	60	-
chr12	1320796	1320797	A01177:95:HFCNFDSX5:4:1266:17065:30107/1	60	-
chr12	3114764	3114765	A01177:95:HFCNFDSX5:4:1550:25473:36871	60	+
chr12	8866226	8866227	A01177:95:HFCNFDSX5:4:1464:17616:34788	60	+
chr12	10423752	10423753	A01177:95:HFCNFDSX5:4:1474:10881:1736/1	60	-
chr12	12057682	12057683	A01177:95:HFCNFDSX5:4:1111:17734:14669/1	60	+
chr12	12614951	12614952	A01177:95:HFCNFDSX5:4:2106:26413:25034	60	-
chr12	19541891	19541892	A01177:95:HFCNFDSX5:4:2542:24966:22122/1	60	-
chr12	28548364	28548365	A01177:95:HFCNFDSX5:4:1525:19379:23375/1	60	-
chr12	31354737	31354738	A01177:95:HFCNFDSX5:4:2209:20609:7717/1	60	+
chr12	31601992	31601993	A01177:95:HFCNFDSX5:4:1243:6949:26553	60	-
chr12	48536736	48536737	A01177:95:HFCNFDSX5:4:1153:27552:34929	60	-
chr12	49218502	49218503	A01177:95:HFCNFDSX5:4:2410:17237:3975	60	-
chr12	49391433	49391434	A01177:95:HFCNFDSX5:4:2614:24225:12289/1	60	+
chr12	50342569	50342570	A01177:95:HFCNFDSX5:4:1508:27218:34601/1	60	-
chr12	56156526	56156527	A01177:95:HFCNFDSX5:4:2503:20555:20462/1	60	+
chr12	56164883	56164884	A01177:95:HFCNFDSX5:4:1368:6578:8061	60	-
chr12	56214441	56214442	A01177:95:HFCNFDSX5:4:2444:5466:19633/1	60	+
chr12	56743361	56743362	A01177:95:HFCNFDSX5:4:2149:3396:19961	60	+
chr12	64113333	64113334	A01177:95:HFCNFDSX5:4:1457:30725:32409	60	+
chr12	66212865	66212866	A01177:95:HFCNFDSX5:4:1459:4562:19977/1	60	-
chr12	80342972	80342973	A01177:95:HFCNFDSX5:4:1616:9299:28870/1	60	-
chr12	92865841	92865842	A01177:95:HFCNFDSX5:4:1534:7337:33646	60	-
chr12	102974855	102974856	A01177:95:HFCNFDSX5:4:2161:26295:16000/1	60	+
chr12	107258129	107258130	A01177:95:HFCNFDSX5:4:2378:26196:25410/1	60	+
chr12	109413048	109413049	A01177:95:HFCNFDSX5:4:1203:10230:3333/1	60	-
chr12	116315184	116315185	A01177:95:HFCNFDSX5:4:1426:22923:34366/1	60	+
chr12	117906940	117906941	A01177:95:HFCNFDSX5:4:2522:8657:32581/1	60	+
chr12	117939862	117939863	A01177:95:HFCNFDSX5:4:2513:5801:5776/1	60	+
chr12	118198481	118198482	A01177:95:HFCNFDSX5:4:1626:14262:35305	60	-
chr12	122112568	122112569	A01177:95:HFCNFDSX5:4:1101:9598:6370/1	60	+
chr12	126008024	126008025	A01177:95:HFCNFDSX5:4:1273:14488:17942/1	60	-
chr12	129708138	129708139	A01177:95:HFCNFDSX5:4:2119:23393:30013/1	60	+
chr13	28296407	28296408	A01177:95:HFCNFDSX5:4:1102:27055:1971/1	60	-
chr13	31171951	31171952	A01177:95:HFCNFDSX5:4:1375:28899:7858/1	60	+
chr13	35930522	35930523	A01177:95:HFCNFDSX5:4:2655:9760:9815	60	+
chr13	44841465	44841466	A01177:95:HFCNFDSX5:4:1139:21341:23140/1	60	-
chr13	50118701	50118702	A01177:95:HFCNFDSX5:4:1111:25220:31704	60	-
chr13	66314435	66314436	A01177:95:HFCNFDSX5:4:1368:16260:32033	60	-
chr13	66903046	66903047	A01177:95:HFCNFDSX5:4:1328:1298:5682	60	-
chr13	71283348	71283349	A01177:95:HFCNFDSX5:4:2149:6262:22670	60	+
chr13	79261549	79261550	A01177:95:HFCNFDSX5:4:1456:11595:35509/1	60	-
chr13	80664633	80664634	A01177:95:HFCNFDSX5:4:2455:10303:27821	60	+
chr13	86406151	86406152	A01177:95:HFCNFDSX5:4:2411:24560:34632	60	-
chr13	91422557	91422558	A01177:95:HFCNFDSX5:4:1228:31747:25191/1	60	+
chr13	92757650	92757651	A01177:95:HFCNFDSX5:4:1161:11885:6104/1	60	+
chr13	100198594	100198595	A01177:95:HFCNFDSX5:4:1129:4535:18364/1	60	-
chr14	29731968	29731969	A01177:95:HFCNFDSX5:4:1505:19633:9972/1	60	-
chr14	29906459	29906460	A01177:95:HFCNFDSX5:4:2658:24659:22185/1	60	+
chr14	30952039	30952040	A01177:95:HFCNFDSX5:4:2375:13557:3709	60	+
chr14	31019229	31019230	A01177:95:HFCNFDSX5:4:1252:15519:11303/1	60	+
chr14	33466117	33466118	A01177:95:HFCNFDSX5:4:2350:30635:14434/1	60	-
chr14	34444673	34444674	A01177:95:HFCNFDSX5:4:2627:23158:29230/1	60	+
chr14	34566307	34566308	A01177:95:HFCNFDSX5:4:1616:4589:23782/1	60	-
chr14	42393808	42393809	A01177:95:HFCNFDSX5:4:2165:7292:30373/1	60	-
chr14	45165473	45165474	A01177:95:HFCNFDSX5:4:1675:2519:14779	60	+
chr14	51238208	51238209	A01177:95:HFCNFDSX5:4:1338:12997:7874/1	60	+
chr14	56402909	56402910	A01177:95:HFCNFDSX5:4:2634:9697:22639/1	60	-
chr14	56896758	56896759	A01177:95:HFCNFDSX5:4:2350:14109:16063/1	60	+
chr14	59841628	59841629	A01177:95:HFCNFDSX5:4:1626:21802:6245	60	+
chr14	63808410	63808411	A01177:95:HFCNFDSX5:4:2623:1940:35540	60	+
chr14	64130808	64130809	A01177:95:HFCNFDSX5:4:2553:23285:15233/1	60	+
chr14	64471247	64471248	A01177:95:HFCNFDSX5:4:2657:26928:13589	60	-
chr14	64662571	64662572	A01177:95:HFCNFDSX5:4:2325:5963:10254/1	60	-
chr14	68006224	68006225	A01177:95:HFCNFDSX5:4:1118:30373:17394	60	-
chr14	73838693	73838694	A01177:95:HFCNFDSX5:4:1334:24071:36229	60	+
chr14	75305698	75305699	A01177:95:HFCNFDSX5:4:2363:11523:13996/1	60	-
chr14	86195556	86195557	A01177:95:HFCNFDSX5:4:1230:28103:1094/1	60	-
chr14	88587257	88587258	A01177:95:HFCNFDSX5:4:1420:27190:23750	60	-
chr14	89918460	89918461	A01177:95:HFCNFDSX5:4:2265:29505:23844/1	60	+
chr14	90414884	90414885	A01177:95:HFCNFDSX5:4:2245:5918:12148	60	+
chr14	91532711	91532712	A01177:95:HFCNFDSX5:4:2240:5873:34460/1	60	+
chr14	91928983	91928984	A01177:95:HFCNFDSX5:4:1257:9842:36949/1	60	+
chr14	100226200	100226201	A01177:95:HFCNFDSX5:4:2514:20401:36135/1	60	+
chr14	102158392	102158393	A01177:95:HFCNFDSX5:4:1245:14208:29168/1	60	-
chr14	104401822	104401823	A01177:95:HFCNFDSX5:4:2341:24795:31939	60	+
chr15	19872571	19872572	A01177:95:HFCNFDSX5:4:2542:31656:9878/1	60	-
chr15	36976174	36976175	A01177:95:HFCNFDSX5:4:2172:6072:3552	60	-
chr15	40431622	40431623	A01177:95:HFCNFDSX5:4:1440:3522:23938	60	+
chr15	52342837	52342838	A01177:95:HFCNFDSX5:4:2454:13232:8061/1	60	+
chr15	58917844	58917845	A01177:95:HFCNFDSX5:4:2318:1515:24377	60	-
chr15	59675174	59675175	A01177:95:HFCNFDSX5:4:2323:7229:31172/1	60	+
chr15	62572335	62572336	A01177:95:HFCNFDSX5:4:2127:28980:28009/1	60	-
chr15	63239507	63239508	A01177:95:HFCNFDSX5:4:1575:30138:19335	60	-
chr15	64921065	64921066	A01177:95:HFCNFDSX5:4:1378:7889:27962/1	60	-
chr15	67475399	67475400	A01177:95:HFCNFDSX5:4:1220:1823:12915/1	60	+
chr15	67550866	67550867	A01177:95:HFCNFDSX5:4:2644:30454:17253/1	60	-
chr15	72193311	72193312	A01177:95:HFCNFDSX5:4:2460:21287:10019/1	60	-
chr15	75870162	75870163	A01177:95:HFCNFDSX5:4:2657:28185:11443	60	-
chr15	78887873	78887874	A01177:95:HFCNFDSX5:4:1316:28094:27727/1	60	-
chr15	81403865	81403866	A01177:95:HFCNFDSX5:4:1227:15908:3208/1	60	+
chr15	84008204	84008205	A01177:95:HFCNFDSX5:4:2654:23005:2315	60	-
chr15	84876170	84876171	A01177:95:HFCNFDSX5:4:2446:11424:36808	60	+
chr15	91699507	91699508	A01177:95:HFCNFDSX5:4:1508:19949:14184/1	60	+
chr15	98086313	98086314	A01177:95:HFCNFDSX5:4:1430:29821:12430/1	60	+
chr15	98561949	98561950	A01177:95:HFCNFDSX5:4:1161:1226:6433/1	60	-
chr15	101385111	101385112	A01177:95:HFCNFDSX5:4:1640:5466:10864/1	60	-
chr16	218642	218643	A01177:95:HFCNFDSX5:4:1125:29975:23437	60	+
chr16	3770276	3770277	A01177:95:HFCNFDSX5:4:2404:1750:9064/1	60	-
chr16	5624289	5624290	A01177:95:HFCNFDSX5:4:2535:25418:8844/1	60	-
chr16	7396862	7396863	A01177:95:HFCNFDSX5:4:2321:6298:6198/1	60	+
chr16	7437002	7437003	A01177:95:HFCNFDSX5:4:1444:2772:9956/1	60	+
chr16	8501080	8501081	A01177:95:HFCNFDSX5:4:2614:29387:20603/1	60	+
chr16	9179853	9179854	A01177:95:HFCNFDSX5:4:2151:12617:30953/1	60	-
chr16	11555127	11555128	A01177:95:HFCNFDSX5:4:2221:1217:20259/1	60	-
chr16	11962119	11962120	A01177:95:HFCNFDSX5:4:2225:30987:8594/1	60	+
chr16	15384732	15384733	A01177:95:HFCNFDSX5:4:2358:23773:34240/1	60	-
chr16	19566417	19566418	A01177:95:HFCNFDSX5:4:1332:4001:23735/1	60	+
chr16	19620872	19620873	A01177:95:HFCNFDSX5:4:2561:13919:15358/1	60	+
chr16	23350836	23350837	A01177:95:HFCNFDSX5:4:1102:7256:30123/1	60	+
chr16	23698680	23698681	A01177:95:HFCNFDSX5:4:2616:29930:21574/1	60	-
chr16	25204022	25204023	A01177:95:HFCNFDSX5:4:1621:21558:4601/1	60	-
chr16	27688512	27688513	A01177:95:HFCNFDSX5:4:1476:8287:5885/1	60	+
chr16	30427407	30427408	A01177:95:HFCNFDSX5:4:1167:5837:20275/1	60	-
chr16	30582006	30582007	A01177:95:HFCNFDSX5:4:2556:5565:3490/1	60	+
chr16	30702327	30702328	A01177:95:HFCNFDSX5:4:1225:25654:36025/1	60	-
chr16	37030952	37030953	A01177:95:HFCNFDSX5:4:1674:10041:19852	60	-
chr16	37569100	37569101	A01177:95:HFCNFDSX5:4:1345:28076:4022	60	-
chr16	38276277	38276278	A01177:95:HFCNFDSX5:4:1209:26937:14199	60	+
chr16	38276318	38276319	A01177:95:HFCNFDSX5:4:1242:5104:3724	60	+
chr16	38276319	38276320	A01177:95:HFCNFDSX5:4:1517:25373:4820	60	+
chr16	38276356	38276357	A01177:95:HFCNFDSX5:4:2530:2691:28917/1	60	+
chr16	38280094	38280095	A01177:95:HFCNFDSX5:4:1637:14009:2926	60	+
chr16	48585633	48585634	A01177:95:HFCNFDSX5:4:1501:1208:23938	60	-
chr16	54563037	54563038	A01177:95:HFCNFDSX5:4:2120:13720:35023/1	60	-
chr16	57331932	57331933	A01177:95:HFCNFDSX5:4:2213:29125:8343/1	60	-
chr16	57944875	57944876	A01177:95:HFCNFDSX5:4:1471:24053:22701/1	60	+
chr16	57953416	57953417	A01177:95:HFCNFDSX5:4:1518:19280:11835/1	60	+
chr16	58940229	58940230	A01177:95:HFCNFDSX5:4:1608:21694:22842/1	60	+
chr16	59743873	59743874	A01177:95:HFCNFDSX5:4:1163:22607:2284/1	60	-
chr16	67049625	67049626	A01177:95:HFCNFDSX5:4:1107:17915:30389	60	+
chr16	87422657	87422658	A01177:95:HFCNFDSX5:4:1526:17092:27524/1	60	+
chr16	89486930	89486931	A01177:95:HFCNFDSX5:4:2417:13801:3850/1	60	+
chr16	89664040	89664041	A01177:95:HFCNFDSX5:4:1606:9860:33348/1	60	+
chr17	3312719	3312720	A01177:95:HFCNFDSX5:4:1160:9299:12430/1	60	-
chr17	4237057	4237058	A01177:95:HFCNFDSX5:4:2307:24659:16673/1	60	+
chr17	4908102	4908103	A01177:95:HFCNFDSX5:4:2212:19397:28197/1	60	+
chr17	8273542	8273543	A01177:95:HFCNFDSX5:4:1554:26729:22764/1	60	-
chr17	11607664	11607665	A01177:95:HFCNFDSX5:4:2227:28483:14841/1	60	-
chr17	12712018	12712019	A01177:95:HFCNFDSX5:4:1425:31720:17409	60	-
chr17	13808842	13808843	A01177:95:HFCNFDSX5:4:2659:26820:4194	60	-
chr17	19483291	19483292	A01177:95:HFCNFDSX5:4:2527:19886:21433	60	-
chr17	20573977	20573978	A01177:95:HFCNFDSX5:4:2430:2808:30530	60	+
chr17	28768757	28768758	A01177:95:HFCNFDSX5:4:2537:4779:9111	60	+
chr17	29119658	29119659	A01177:95:HFCNFDSX5:4:1307:12283:12774/1	60	-
chr17	29658098	29658099	A01177:95:HFCNFDSX5:4:2425:5113:5838	60	-
chr17	32375791	32375792	A01177:95:HFCNFDSX5:4:1301:22435:33646/1	60	-
chr17	33303579	33303580	A01177:95:HFCNFDSX5:4:1336:32298:34475/1	60	+
chr17	33303582	33303583	A01177:95:HFCNFDSX5:4:1303:29261:30812/1	60	+
chr17	33303583	33303584	A01177:95:HFCNFDSX5:4:1225:7139:11443/1	60	+
chr17	35192062	35192063	A01177:95:HFCNFDSX5:4:2355:32859:18411/1	60	+
chr17	35320652	35320653	A01177:95:HFCNFDSX5:4:2407:27769:7686/1	60	-
chr17	39438870	39438871	A01177:95:HFCNFDSX5:4:2448:6677:26303/1	60	+
chr17	42736776	42736777	A01177:95:HFCNFDSX5:4:2252:28980:7592	60	+
chr17	44336617	44336618	A01177:95:HFCNFDSX5:4:1646:1172:13542	60	-
chr17	55311425	55311426	A01177:95:HFCNFDSX5:4:2670:26241:17190/1	60	+
chr17	56821004	56821005	A01177:95:HFCNFDSX5:4:1125:17779:14873	60	-
chr17	61881522	61881523	A01177:95:HFCNFDSX5:4:1360:20057:20917/1	60	+
chr17	62599040	62599041	A01177:95:HFCNFDSX5:4:1207:7030:24283/1	60	-
chr17	63554128	63554129	A01177:95:HFCNFDSX5:4:2161:13946:11177/1	60	+
chr17	66212475	66212476	A01177:95:HFCNFDSX5:4:2527:2031:30467/1	60	-
chr17	74192011	74192012	A01177:95:HFCNFDSX5:4:2628:5186:33739	60	+
chr17	74987133	74987134	A01177:95:HFCNFDSX5:4:1538:6316:35509/1	60	-
chr17	76809948	76809949	A01177:95:HFCNFDSX5:4:2637:2555:12994/1	60	+
chr17	81963539	81963540	A01177:95:HFCNFDSX5:4:1249:13919:13949/1	60	-
chr17	82208344	82208345	A01177:95:HFCNFDSX5:4:1404:1967:31704/1	60	-
chr17	82208346	82208347	A01177:95:HFCNFDSX5:4:1161:17173:1204/1	60	-
chr17	82776330	82776331	A01177:95:HFCNFDSX5:4:1247:12319:25019/1	60	+
chr18	7510343	7510344	A01177:95:HFCNFDSX5:4:1101:26404:35352	60	+
chr18	7510345	7510346	A01177:95:HFCNFDSX5:4:1138:11930:20462	60	+
chr18	7510346	7510347	A01177:95:HFCNFDSX5:4:1127:27001:11522	60	+
chr18	7510347	7510348	A01177:95:HFCNFDSX5:4:1210:4661:15515	60	+
chr18	7510348	7510349	A01177:95:HFCNFDSX5:4:1453:15528:29324	60	+
chr18	9889996	9889997	A01177:95:HFCNFDSX5:4:1156:9715:6136	60	+
chr18	26512198	26512199	A01177:95:HFCNFDSX5:4:2621:27733:1611/1	60	-
chr18	31121575	31121576	A01177:95:HFCNFDSX5:4:1426:5059:20901	60	-
chr18	36165807	36165808	A01177:95:HFCNFDSX5:4:1572:1551:30264/1	60	+
chr18	40070958	40070959	A01177:95:HFCNFDSX5:4:2277:28094:7279	60	+
chr18	46900284	46900285	A01177:95:HFCNFDSX5:4:1304:25717:29340/1	60	+
chr18	50910360	50910361	A01177:95:HFCNFDSX5:4:2345:25274:22091/1	60	+
chr18	56623349	56623350	A01177:95:HFCNFDSX5:4:1514:22715:23234	60	+
chr18	62515484	62515485	A01177:95:HFCNFDSX5:4:1571:31539:21637/1	60	-
chr18	80098252	80098253	A01177:95:HFCNFDSX5:4:1510:3242:12806	60	-
chr19	285885	285886	A01177:95:HFCNFDSX5:4:2501:14516:16047/1	60	+
chr19	1631363	1631364	A01177:95:HFCNFDSX5:4:1645:29912:3693/1	60	-
chr19	2267365	2267366	A01177:95:HFCNFDSX5:4:1241:27208:7091/1	60	-
chr19	2596280	2596281	A01177:95:HFCNFDSX5:4:1162:20292:29778/1	60	+
chr19	3263170	3263171	A01177:95:HFCNFDSX5:4:1614:7762:24893	60	+
chr19	3495830	3495831	A01177:95:HFCNFDSX5:4:1237:26386:18693	60	+
chr19	4826083	4826084	A01177:95:HFCNFDSX5:4:1664:2618:16861/1	60	+
chr19	6474116	6474117	A01177:95:HFCNFDSX5:4:2526:7609:30953/1	60	+
chr19	7343674	7343675	A01177:95:HFCNFDSX5:4:2210:2917:29215	60	+
chr19	11282847	11282848	A01177:95:HFCNFDSX5:4:2548:6524:23531/1	60	-
chr19	12546652	12546653	A01177:95:HFCNFDSX5:4:2264:1461:31234/1	60	+
chr19	13388997	13388998	A01177:95:HFCNFDSX5:4:2219:31159:21261/1	60	-
chr19	14172661	14172662	A01177:95:HFCNFDSX5:4:2113:6343:14794/1	60	+
chr19	14220460	14220461	A01177:95:HFCNFDSX5:4:2362:23231:2268/1	60	+
chr19	14326773	14326774	A01177:95:HFCNFDSX5:4:2151:26476:4539/1	60	+
chr19	16131015	16131016	A01177:95:HFCNFDSX5:4:2361:4526:17503	60	+
chr19	17622757	17622758	A01177:95:HFCNFDSX5:4:1241:19334:1094	60	-
chr19	19975268	19975269	A01177:95:HFCNFDSX5:4:1643:6343:13573	60	-
chr19	24894884	24894885	A01177:95:HFCNFDSX5:4:1468:22037:20932/1	60	-
chr19	25023500	25023501	A01177:95:HFCNFDSX5:4:1633:4083:32957/1	60	-
chr19	25581548	25581549	A01177:95:HFCNFDSX5:4:2371:31901:30154/1	60	-
chr19	25965029	25965030	A01177:95:HFCNFDSX5:4:2617:25174:16564/1	60	-
chr19	26656235	26656236	A01177:95:HFCNFDSX5:4:1303:2871:14982/1	60	-
chr19	35893907	35893908	A01177:95:HFCNFDSX5:4:2433:27805:28103/1	60	+
chr19	41393654	41393655	A01177:95:HFCNFDSX5:4:2105:1325:2785/1	60	-
chr19	45251171	45251172	A01177:95:HFCNFDSX5:4:1305:19434:2644/1	60	+
chr19	45728031	45728032	A01177:95:HFCNFDSX5:4:1510:24288:5979	60	-
chr19	45728757	45728758	A01177:95:HFCNFDSX5:4:1673:8241:8406/1	60	+
chr19	45896212	45896213	A01177:95:HFCNFDSX5:4:2578:23231:26005/1	60	+
chr19	46657974	46657975	A01177:95:HFCNFDSX5:4:1641:30635:14152/1	60	+
chr19	46853823	46853824	A01177:95:HFCNFDSX5:4:2102:30273:33317/1	60	+
chr19	47452558	47452559	A01177:95:HFCNFDSX5:4:1410:1190:27195	60	-
chr19	48038009	48038010	A01177:95:HFCNFDSX5:4:1370:8323:28369	60	-
chr19	48453432	48453433	A01177:95:HFCNFDSX5:4:2120:14841:12164/1	60	-
chr19	48846372	48846373	A01177:95:HFCNFDSX5:4:1612:16550:14465/1	60	+
chr19	49139246	49139247	A01177:95:HFCNFDSX5:4:1146:16224:7795/1	60	+
chr19	52475451	52475452	A01177:95:HFCNFDSX5:4:2661:12581:27445	60	-
chr19	53005732	53005733	A01177:95:HFCNFDSX5:4:2524:31955:14465/1	60	+
chr19	53631685	53631686	A01177:95:HFCNFDSX5:4:1245:20238:16470/1	60	+
chr19	58170730	58170731	A01177:95:HFCNFDSX5:4:2609:5086:7420	60	+
chr2	4899551	4899552	A01177:95:HFCNFDSX5:4:1557:24442:32612	60	+
chr2	10764892	10764893	A01177:95:HFCNFDSX5:4:2542:29767:24580/1	60	+
chr2	10959763	10959764	A01177:95:HFCNFDSX5:4:1508:2971:3662/1	60	+
chr2	11639184	11639185	A01177:95:HFCNFDSX5:4:2452:3134:28714/1	60	-
chr2	11948392	11948393	A01177:95:HFCNFDSX5:4:2350:13187:26772/1	60	+
chr2	15707792	15707793	A01177:95:HFCNFDSX5:4:1519:11424:12132/1	60	-
chr2	16120742	16120743	A01177:95:HFCNFDSX5:4:2374:17779:2253/1	60	-
chr2	24785503	24785504	A01177:95:HFCNFDSX5:4:1271:25581:35806/1	60	+
chr2	26375454	26375455	A01177:95:HFCNFDSX5:4:2611:5565:6684	60	-
chr2	26782032	26782033	A01177:95:HFCNFDSX5:4:2474:17897:10535/1	60	+
chr2	33805925	33805926	A01177:95:HFCNFDSX5:4:1362:27932:5619	60	+
chr2	35346113	35346114	A01177:95:HFCNFDSX5:4:2572:32515:24017/1	60	+
chr2	38487496	38487497	A01177:95:HFCNFDSX5:4:1573:12707:4867/1	60	+
chr2	38582405	38582406	A01177:95:HFCNFDSX5:4:1216:12509:1078	60	-
chr2	42445821	42445822	A01177:95:HFCNFDSX5:4:1416:17336:32456/1	60	-
chr2	47470427	47470428	A01177:95:HFCNFDSX5:4:2637:11143:16031	60	-
chr2	48170169	48170170	A01177:95:HFCNFDSX5:4:1365:11189:1423	60	-
chr2	50554832	50554833	A01177:95:HFCNFDSX5:4:1311:16993:27696/1	60	-
chr2	51980066	51980067	A01177:95:HFCNFDSX5:4:1126:2266:2190/1	60	-
chr2	54918437	54918438	A01177:95:HFCNFDSX5:4:2422:10737:12884/1	60	-
chr2	69670947	69670948	A01177:95:HFCNFDSX5:4:1452:7075:28213	60	+
chr2	70120193	70120194	A01177:95:HFCNFDSX5:4:1530:22896:11240	60	-
chr2	73242374	73242375	A01177:95:HFCNFDSX5:4:2456:27543:1282	60	-
chr2	74480512	74480513	A01177:95:HFCNFDSX5:4:2258:18774:10269/1	60	+
chr2	80103829	80103830	A01177:95:HFCNFDSX5:4:2606:10592:28447/1	60	-
chr2	86099279	86099280	A01177:95:HFCNFDSX5:4:1272:16803:16689/1	60	+
chr2	89843432	89843433	A01177:95:HFCNFDSX5:4:1652:20518:36871/1	60	-
chr2	96335426	96335427	A01177:95:HFCNFDSX5:4:2362:31765:3646/1	60	+
chr2	99517212	99517213	A01177:95:HFCNFDSX5:4:1234:4996:34100	60	-
chr2	111697491	111697492	A01177:95:HFCNFDSX5:4:1634:20139:24690/1	60	+
chr2	114502030	114502031	A01177:95:HFCNFDSX5:4:1362:9082:11146	60	-
chr2	122484247	122484248	A01177:95:HFCNFDSX5:4:1158:2456:32299	60	-
chr2	128232715	128232716	A01177:95:HFCNFDSX5:4:1620:6632:6057/1	60	-
chr2	129731691	129731692	A01177:95:HFCNFDSX5:4:2330:32027:17096	60	+
chr2	131941932	131941933	A01177:95:HFCNFDSX5:4:1122:26530:22044/1	60	+
chr2	134529252	134529253	A01177:95:HFCNFDSX5:4:1258:2311:31172/1	60	+
chr2	140250211	140250212	A01177:95:HFCNFDSX5:4:1161:31304:2722	60	+
chr2	156446669	156446670	A01177:95:HFCNFDSX5:4:2373:27850:18505/1	60	-
chr2	161167717	161167718	A01177:95:HFCNFDSX5:4:2573:20735:36996/1	60	-
chr2	164019054	164019055	A01177:95:HFCNFDSX5:4:2363:28745:36746	60	+
chr2	169544492	169544493	A01177:95:HFCNFDSX5:4:2513:2745:5337	60	+
chr2	171821124	171821125	A01177:95:HFCNFDSX5:4:1229:21070:8202/1	60	-
chr2	178370186	178370187	A01177:95:HFCNFDSX5:4:1160:29785:21919/1	60	+
chr2	182054879	182054880	A01177:95:HFCNFDSX5:4:1203:30969:25316/1	60	+
chr2	186210522	186210523	A01177:95:HFCNFDSX5:4:1638:9245:22983	60	-
chr2	199568565	199568566	A01177:95:HFCNFDSX5:4:1343:32678:3443/1	60	+
chr2	202659404	202659405	A01177:95:HFCNFDSX5:4:2364:6406:9079/1	60	-
chr2	202663678	202663679	A01177:95:HFCNFDSX5:4:2637:7618:6386	60	-
chr2	207682880	207682881	A01177:95:HFCNFDSX5:4:1125:13874:5040/1	60	-
chr2	218424751	218424752	A01177:95:HFCNFDSX5:4:2536:22480:34162	60	-
chr2	218563084	218563085	A01177:95:HFCNFDSX5:4:2416:32117:8735	60	+
chr2	231654424	231654425	A01177:95:HFCNFDSX5:4:1237:16215:18740	60	-
chr2	232004674	232004675	A01177:95:HFCNFDSX5:4:1628:3902:5619	60	-
chr2	232181733	232181734	A01177:95:HFCNFDSX5:4:1444:27272:29403/1	60	-
chr2	241281275	241281276	A01177:95:HFCNFDSX5:4:2449:17490:3975/1	60	+
chr2	241503158	241503159	A01177:95:HFCNFDSX5:4:1378:6343:21903/1	60	-
chr2	241727408	241727409	A01177:95:HFCNFDSX5:4:2467:11162:35853	60	-
chr20	2926885	2926886	A01177:95:HFCNFDSX5:4:1371:9308:36338	60	-
chr20	3091255	3091256	A01177:95:HFCNFDSX5:4:2213:18964:30107	60	-
chr20	5573664	5573665	A01177:95:HFCNFDSX5:4:1657:30924:22357	60	+
chr20	9560454	9560455	A01177:95:HFCNFDSX5:4:2411:22227:33536	60	-
chr20	10175945	10175946	A01177:95:HFCNFDSX5:4:2614:26738:9157/1	60	+
chr20	11715837	11715838	A01177:95:HFCNFDSX5:4:2514:19397:27633/1	60	-
chr20	18515405	18515406	A01177:95:HFCNFDSX5:4:1278:10375:20087	60	-
chr20	19567689	19567690	A01177:95:HFCNFDSX5:4:1103:20537:4993/1	60	+
chr20	25229209	25229210	A01177:95:HFCNFDSX5:4:1613:19208:31125/1	60	+
chr20	31902471	31902472	A01177:95:HFCNFDSX5:4:2123:8684:5885/1	60	-
chr20	33698854	33698855	A01177:95:HFCNFDSX5:4:2349:31213:25238/1	60	-
chr20	34514146	34514147	A01177:95:HFCNFDSX5:4:1218:21260:20306/1	60	-
chr20	35098380	35098381	A01177:95:HFCNFDSX5:4:1109:25726:29919/1	60	-
chr20	35680230	35680231	A01177:95:HFCNFDSX5:4:1624:3540:4147/1	60	+
chr20	38737636	38737637	A01177:95:HFCNFDSX5:4:2374:7654:8265/1	60	+
chr20	51806829	51806830	A01177:95:HFCNFDSX5:4:2667:30662:7404	60	-
chr20	53822122	53822123	A01177:95:HFCNFDSX5:4:1544:9118:14528/1	60	-
chr20	60965787	60965788	A01177:95:HFCNFDSX5:4:1672:5186:28980/1	60	-
chr21	8426916	8426917	A01177:95:HFCNFDSX5:4:1326:14290:25457/1	60	-
chr21	16441470	16441471	A01177:95:HFCNFDSX5:4:1655:18738:10895	60	+
chr21	21950819	21950820	A01177:95:HFCNFDSX5:4:1531:6171:14810/1	60	-
chr21	22743905	22743906	A01177:95:HFCNFDSX5:4:1306:28474:3865	60	-
chr21	23291126	23291127	A01177:95:HFCNFDSX5:4:1238:20446:25661	60	+
chr21	24162879	24162880	A01177:95:HFCNFDSX5:4:2648:21640:18928/1	60	-
chr21	24335080	24335081	A01177:95:HFCNFDSX5:4:1560:2754:8672/1	60	+
chr21	28081939	28081940	A01177:95:HFCNFDSX5:4:1266:25654:21934/1	60	-
chr21	31428176	31428177	A01177:95:HFCNFDSX5:4:2563:17806:21057/1	60	+
chr21	33678808	33678809	A01177:95:HFCNFDSX5:4:1151:10447:14606/1	60	-
chr21	33908089	33908090	A01177:95:HFCNFDSX5:4:2258:24370:33458	60	+
chr21	42471006	42471007	A01177:95:HFCNFDSX5:4:1546:6072:1141/1	60	+
chr22	18038979	18038980	A01177:95:HFCNFDSX5:4:1571:32371:12211/1	60	-
chr22	18569864	18569865	A01177:95:HFCNFDSX5:4:1220:10086:34804	60	+
chr22	19082671	19082672	A01177:95:HFCNFDSX5:4:2367:22245:7795/1	60	+
chr22	19219284	19219285	A01177:95:HFCNFDSX5:4:2526:25482:23891/1	60	-
chr22	20925109	20925110	A01177:95:HFCNFDSX5:4:1530:8666:9236	60	+
chr22	35413137	35413138	A01177:95:HFCNFDSX5:4:2164:27236:4914/1	60	-
chr22	37483695	37483696	A01177:95:HFCNFDSX5:4:1429:4896:24502/1	60	+
chr22	39159536	39159537	A01177:95:HFCNFDSX5:4:1149:29912:21731/1	60	+
chr22	39337045	39337046	A01177:95:HFCNFDSX5:4:1677:23276:31626/1	60	+
chr22	41422658	41422659	A01177:95:HFCNFDSX5:4:2367:5936:19539/1	60	+
chr22	42677718	42677719	A01177:95:HFCNFDSX5:4:2241:15085:17472	60	+
chr22	50511384	50511385	A01177:95:HFCNFDSX5:4:2362:24325:18286	60	-
chr3	13597695	13597696	A01177:95:HFCNFDSX5:4:1373:1877:34209	60	+
chr3	16357036	16357037	A01177:95:HFCNFDSX5:4:2623:4209:4272	60	+
chr3	17560842	17560843	A01177:95:HFCNFDSX5:4:1255:8115:31203	60	+
chr3	33171268	33171269	A01177:95:HFCNFDSX5:4:1358:23845:35837/1	60	+
chr3	42596116	42596117	A01177:95:HFCNFDSX5:4:1342:20898:33959/1	60	-
chr3	45864871	45864872	A01177:95:HFCNFDSX5:4:1604:21495:28447/1	60	+
chr3	46576402	46576403	A01177:95:HFCNFDSX5:4:1125:11180:29277	60	+
chr3	47435975	47435976	A01177:95:HFCNFDSX5:4:1275:27588:21527	60	+
chr3	48330440	48330441	A01177:95:HFCNFDSX5:4:2313:13232:36495/1	60	+
chr3	49308953	49308954	A01177:95:HFCNFDSX5:4:2649:26313:20102	60	+
chr3	51515012	51515013	A01177:95:HFCNFDSX5:4:1464:3848:17613/1	60	-
chr3	53108142	53108143	A01177:95:HFCNFDSX5:4:2234:31548:21966/1	60	-
chr3	53164505	53164506	A01177:95:HFCNFDSX5:4:1434:19271:22435	60	+
chr3	57772731	57772732	A01177:95:HFCNFDSX5:4:1207:31132:6558/1	60	-
chr3	74106368	74106369	A01177:95:HFCNFDSX5:4:2103:29695:24831/1	60	-
chr3	74634982	74634983	A01177:95:HFCNFDSX5:4:1460:32850:15577	60	-
chr3	92390848	92390849	A01177:95:HFCNFDSX5:4:1565:25238:15421/1	60	-
chr3	98586865	98586866	A01177:95:HFCNFDSX5:4:2537:20329:14246	60	+
chr3	100283299	100283300	A01177:95:HFCNFDSX5:4:1134:10158:17801	60	+
chr3	107125266	107125267	A01177:95:HFCNFDSX5:4:1573:10294:7639/1	60	+
chr3	112723564	112723565	A01177:95:HFCNFDSX5:4:1247:2700:35634/1	60	-
chr3	130114000	130114001	A01177:95:HFCNFDSX5:4:1639:7265:25535/1	60	-
chr3	133522700	133522701	A01177:95:HFCNFDSX5:4:1165:8160:26804	60	+
chr3	136870263	136870264	A01177:95:HFCNFDSX5:4:1516:18756:9768	60	+
chr3	137286684	137286685	A01177:95:HFCNFDSX5:4:1104:1958:34162	60	+
chr3	138026576	138026577	A01177:95:HFCNFDSX5:4:2405:15302:26146/1	60	+
chr3	138745554	138745555	A01177:95:HFCNFDSX5:4:2627:9724:4241/1	60	+
chr3	142271301	142271302	A01177:95:HFCNFDSX5:4:1316:6587:24236/1	60	+
chr3	142452595	142452596	A01177:95:HFCNFDSX5:4:1617:30626:24220/1	60	+
chr3	154087003	154087004	A01177:95:HFCNFDSX5:4:1476:18765:15013	60	-
chr3	165012523	165012524	A01177:95:HFCNFDSX5:4:1110:24505:19382/1	60	-
chr3	178301714	178301715	A01177:95:HFCNFDSX5:4:1537:3504:16110/1	60	+
chr3	181793814	181793815	A01177:95:HFCNFDSX5:4:1510:30346:13777	60	+
chr3	183744945	183744946	A01177:95:HFCNFDSX5:4:2163:11243:15421/1	60	-
chr3	195396708	195396709	A01177:95:HFCNFDSX5:4:2457:9227:26396	60	+
chr4	6274141	6274142	A01177:95:HFCNFDSX5:4:1271:13729:22858/1	60	-
chr4	9516130	9516131	A01177:95:HFCNFDSX5:4:2468:11225:26788/1	60	-
chr4	9527924	9527925	A01177:95:HFCNFDSX5:4:1420:26684:23844/1	60	-
chr4	15621923	15621924	A01177:95:HFCNFDSX5:4:2130:20826:31015/1	60	-
chr4	15887105	15887106	A01177:95:HFCNFDSX5:4:2540:1271:33692/1	60	+
chr4	15998810	15998811	A01177:95:HFCNFDSX5:4:2634:28827:16157/1	60	-
chr4	17629154	17629155	A01177:95:HFCNFDSX5:4:2460:18683:11804	60	+
chr4	22339378	22339379	A01177:95:HFCNFDSX5:4:1207:18285:20353	60	-
chr4	25503070	25503071	A01177:95:HFCNFDSX5:4:1453:29740:33301/1	60	+
chr4	28706550	28706551	A01177:95:HFCNFDSX5:4:1130:14226:12414/1	60	-
chr4	28706553	28706554	A01177:95:HFCNFDSX5:4:2523:28375:34006/1	60	-
chr4	28706556	28706557	A01177:95:HFCNFDSX5:4:2331:15935:18192/1	60	-
chr4	33458233	33458234	A01177:95:HFCNFDSX5:4:1259:21793:18317/1	60	+
chr4	38912478	38912479	A01177:95:HFCNFDSX5:4:2375:32253:16203/1	60	-
chr4	40822853	40822854	A01177:95:HFCNFDSX5:4:1473:18222:21746/1	60	+
chr4	49057120	49057121	A01177:95:HFCNFDSX5:4:1163:14262:26819/1	60	+
chr4	70975994	70975995	A01177:95:HFCNFDSX5:4:1624:10682:30639	60	-
chr4	72621830	72621831	A01177:95:HFCNFDSX5:4:1536:20021:34726	60	+
chr4	79349525	79349526	A01177:95:HFCNFDSX5:4:2422:29387:35697/1	60	-
chr4	82626845	82626846	A01177:95:HFCNFDSX5:4:1634:18593:28933/1	60	-
chr4	84360223	84360224	A01177:95:HFCNFDSX5:4:1161:6289:24158	60	+
chr4	87041936	87041937	A01177:95:HFCNFDSX5:4:2171:13548:12399	60	+
chr4	87186133	87186134	A01177:95:HFCNFDSX5:4:2538:17300:16767	60	-
chr4	93472244	93472245	A01177:95:HFCNFDSX5:4:2631:3531:29904/1	60	+
chr4	95233856	95233857	A01177:95:HFCNFDSX5:4:1429:28763:26631	60	+
chr4	118642049	118642050	A01177:95:HFCNFDSX5:4:2222:10429:4429/1	60	+
chr4	132249699	132249700	A01177:95:HFCNFDSX5:4:1535:29514:20948/1	60	+
chr4	151208463	151208464	A01177:95:HFCNFDSX5:4:1352:2745:8688/1	60	-
chr4	153042210	153042211	A01177:95:HFCNFDSX5:4:2629:10836:25833	60	-
chr4	183428523	183428524	A01177:95:HFCNFDSX5:4:2677:20844:6026/1	60	+
chr4	188055684	188055685	A01177:95:HFCNFDSX5:4:2127:22507:10473/1	60	+
chr5	2856986	2856987	A01177:95:HFCNFDSX5:4:1141:19135:16470	60	+
chr5	6464067	6464068	A01177:95:HFCNFDSX5:4:1634:25238:18552	60	-
chr5	15826513	15826514	A01177:95:HFCNFDSX5:4:1455:24406:30138	60	-
chr5	28814163	28814164	A01177:95:HFCNFDSX5:4:1457:20989:19805	60	+
chr5	32266609	32266610	A01177:95:HFCNFDSX5:4:1617:25690:36370/1	60	+
chr5	43111901	43111902	A01177:95:HFCNFDSX5:4:2101:16251:29042/1	60	-
chr5	49612400	49612401	A01177:95:HFCNFDSX5:4:1124:30120:7310	60	+
chr5	49613819	49613820	A01177:95:HFCNFDSX5:4:2258:10493:31219	60	+
chr5	49615544	49615545	A01177:95:HFCNFDSX5:4:1158:8232:25895	60	-
chr5	49618497	49618498	A01177:95:HFCNFDSX5:4:2105:23601:29590	60	+
chr5	49622557	49622558	A01177:95:HFCNFDSX5:4:1143:22336:31751	60	+
chr5	49622562	49622563	A01177:95:HFCNFDSX5:4:2519:3640:13056	60	+
chr5	49630926	49630927	A01177:95:HFCNFDSX5:4:2655:20763:35571/1	60	+
chr5	49642298	49642299	A01177:95:HFCNFDSX5:4:2134:19678:35571/1	60	+
chr5	57267127	57267128	A01177:95:HFCNFDSX5:4:2576:9914:29496	60	-
chr5	79215330	79215331	A01177:95:HFCNFDSX5:4:2535:18349:24283/1	60	+
chr5	81693126	81693127	A01177:95:HFCNFDSX5:4:1618:15329:3615/1	60	+
chr5	115026485	115026486	A01177:95:HFCNFDSX5:4:1245:12165:2738	60	+
chr5	116702218	116702219	A01177:95:HFCNFDSX5:4:1433:17761:33974/1	60	-
chr5	121418822	121418823	A01177:95:HFCNFDSX5:4:2129:14362:1438	60	+
chr5	123920517	123920518	A01177:95:HFCNFDSX5:4:2141:30626:2863	60	-
chr5	124731305	124731306	A01177:95:HFCNFDSX5:4:1643:2419:16892/1	60	-
chr5	138299417	138299418	A01177:95:HFCNFDSX5:4:1413:25473:28291	60	+
chr5	139542987	139542988	A01177:95:HFCNFDSX5:4:2348:3378:15546	60	-
chr5	139699872	139699873	A01177:95:HFCNFDSX5:4:1252:26576:22623/1	60	+
chr5	139699873	139699874	A01177:95:HFCNFDSX5:4:1212:22996:21214/1	60	+
chr5	143478972	143478973	A01177:95:HFCNFDSX5:4:1460:4562:11459/1	60	-
chr5	145237161	145237162	A01177:95:HFCNFDSX5:4:2550:27525:8015/1	60	+
chr5	154778129	154778130	A01177:95:HFCNFDSX5:4:1215:31946:20870/1	60	+
chr5	155551414	155551415	A01177:95:HFCNFDSX5:4:1116:24198:16125/1	60	-
chr5	157158748	157158749	A01177:95:HFCNFDSX5:4:1311:15709:32456	60	-
chr5	160127111	160127112	A01177:95:HFCNFDSX5:4:1336:4029:31829/1	60	-
chr5	167131917	167131918	A01177:95:HFCNFDSX5:4:1627:25355:11553/1	60	-
chr5	174242320	174242321	A01177:95:HFCNFDSX5:4:2569:19696:6449	60	+
chr5	179552086	179552087	A01177:95:HFCNFDSX5:4:1620:10908:16313	60	+
chr5	180348836	180348837	A01177:95:HFCNFDSX5:4:2220:5647:15342/1	60	-
chr6	2477037	2477038	A01177:95:HFCNFDSX5:4:1165:25400:33896/1	60	+
chr6	3142213	3142214	A01177:95:HFCNFDSX5:4:1429:13801:13275/1	60	-
chr6	11029188	11029189	A01177:95:HFCNFDSX5:4:2550:6406:35039	60	-
chr6	11098519	11098520	A01177:95:HFCNFDSX5:4:1111:28718:1720	60	-
chr6	14232670	14232671	A01177:95:HFCNFDSX5:4:2428:31774:9424	60	+
chr6	14706326	14706327	A01177:95:HFCNFDSX5:4:1647:10456:3192	60	+
chr6	15033508	15033509	A01177:95:HFCNFDSX5:4:2344:27932:12915/1	60	-
chr6	15115154	15115155	A01177:95:HFCNFDSX5:4:2302:18168:20306/1	60	+
chr6	16232053	16232054	A01177:95:HFCNFDSX5:4:1373:22580:30733	60	+
chr6	18009489	18009490	A01177:95:HFCNFDSX5:4:2220:29586:36636/1	60	+
chr6	21541010	21541011	A01177:95:HFCNFDSX5:4:1128:11125:32722	60	+
chr6	34172634	34172635	A01177:95:HFCNFDSX5:4:2660:8296:28040	60	+
chr6	34326695	34326696	A01177:95:HFCNFDSX5:4:1617:10538:34773	60	-
chr6	34691717	34691718	A01177:95:HFCNFDSX5:4:1452:24406:28166/1	60	+
chr6	34994127	34994128	A01177:95:HFCNFDSX5:4:1134:19623:17691/1	60	+
chr6	35394692	35394693	A01177:95:HFCNFDSX5:4:1621:14696:36464	60	+
chr6	36134936	36134937	A01177:95:HFCNFDSX5:4:1220:10050:6903/1	60	+
chr6	37119216	37119217	A01177:95:HFCNFDSX5:4:2132:3504:12821/1	60	+
chr6	42639096	42639097	A01177:95:HFCNFDSX5:4:1503:30626:36996/1	60	-
chr6	42951534	42951535	A01177:95:HFCNFDSX5:4:1147:31304:15154	60	+
chr6	44220746	44220747	A01177:95:HFCNFDSX5:4:1441:6479:3443/1	60	+
chr6	52328128	52328129	A01177:95:HFCNFDSX5:4:2156:21079:5995/1	60	+
chr6	69106080	69106081	A01177:95:HFCNFDSX5:4:1677:4716:24627/1	60	+
chr6	69756284	69756285	A01177:95:HFCNFDSX5:4:2204:10963:23703/1	60	+
chr6	70260469	70260470	A01177:95:HFCNFDSX5:4:2224:18150:7686	60	+
chr6	73440823	73440824	A01177:95:HFCNFDSX5:4:1146:27932:28510/1	60	+
chr6	75088922	75088923	A01177:95:HFCNFDSX5:4:1329:6894:23797/1	60	+
chr6	75737138	75737139	A01177:95:HFCNFDSX5:4:2466:15402:15734/1	60	+
chr6	80160251	80160252	A01177:95:HFCNFDSX5:4:1619:11939:29684	60	-
chr6	86780144	86780145	A01177:95:HFCNFDSX5:4:1624:30526:35164/1	60	-
chr6	89343360	89343361	A01177:95:HFCNFDSX5:4:2667:13946:23453	60	+
chr6	96624414	96624415	A01177:95:HFCNFDSX5:4:2415:29559:1297/1	60	+
chr6	106545773	106545774	A01177:95:HFCNFDSX5:4:2121:28149:9878/1	60	-
chr6	106754965	106754966	A01177:95:HFCNFDSX5:4:2133:14516:19241/1	60	-
chr6	111377016	111377017	A01177:95:HFCNFDSX5:4:2220:24469:18850/1	60	-
chr6	111912127	111912128	A01177:95:HFCNFDSX5:4:2646:27434:14528	60	-
chr6	116617181	116617182	A01177:95:HFCNFDSX5:4:2441:30409:23375/1	60	+
chr6	116781098	116781099	A01177:95:HFCNFDSX5:4:1577:13810:18709	60	-
chr6	117878747	117878748	A01177:95:HFCNFDSX5:4:1643:19578:2174/1	60	+
chr6	120459142	120459143	A01177:95:HFCNFDSX5:4:1566:1533:12821/1	60	-
chr6	122594302	122594303	A01177:95:HFCNFDSX5:4:2348:25889:6903/1	60	-
chr6	122686945	122686946	A01177:95:HFCNFDSX5:4:1101:16161:9846/1	60	-
chr6	134160000	134160001	A01177:95:HFCNFDSX5:4:2453:19262:22514	60	+
chr6	134970113	134970114	A01177:95:HFCNFDSX5:4:2471:26747:17754/1	60	+
chr6	144243238	144243239	A01177:95:HFCNFDSX5:4:2239:15031:12179/1	60	-
chr6	144437046	144437047	A01177:95:HFCNFDSX5:4:1334:17183:9267/1	60	-
chr6	150919318	150919319	A01177:95:HFCNFDSX5:4:1178:25916:10708	60	-
chr6	157435634	157435635	A01177:95:HFCNFDSX5:4:2438:26811:35931/1	60	-
chr6	159703235	159703236	A01177:95:HFCNFDSX5:4:2141:4987:4366/1	60	+
chr6	159864981	159864982	A01177:95:HFCNFDSX5:4:2326:26295:15937/1	60	+
chr6	161441570	161441571	A01177:95:HFCNFDSX5:4:1122:15835:24032/1	60	+
chr6	161516108	161516109	A01177:95:HFCNFDSX5:4:2471:31711:27727/1	60	+
chr6	161516110	161516111	A01177:95:HFCNFDSX5:4:1175:13458:7764/1	60	+
chr6	162215970	162215971	A01177:95:HFCNFDSX5:4:1642:22498:5259	60	+
chr7	2285310	2285311	A01177:95:HFCNFDSX5:4:2445:23909:32972/1	60	+
chr7	2585130	2585131	A01177:95:HFCNFDSX5:4:1101:28384:11256	60	-
chr7	2675962	2675963	A01177:95:HFCNFDSX5:4:2211:11342:17284/1	60	-
chr7	3604697	3604698	A01177:95:HFCNFDSX5:4:1143:8178:34350	60	-
chr7	4672864	4672865	A01177:95:HFCNFDSX5:4:2539:24352:25567/1	60	+
chr7	4741423	4741424	A01177:95:HFCNFDSX5:4:1439:18539:11866/1	60	-
chr7	5356085	5356086	A01177:95:HFCNFDSX5:4:1126:26214:26381/1	60	+
chr7	5600586	5600587	A01177:95:HFCNFDSX5:4:2548:17861:24471/1	60	-
chr7	7526730	7526731	A01177:95:HFCNFDSX5:4:1571:4878:33364	60	-
chr7	27725765	27725766	A01177:95:HFCNFDSX5:4:2433:2302:21480/1	60	-
chr7	43967240	43967241	A01177:95:HFCNFDSX5:4:2653:19849:2769/1	60	-
chr7	44740927	44740928	A01177:95:HFCNFDSX5:4:1441:7934:12258/1	60	-
chr7	44777475	44777476	A01177:95:HFCNFDSX5:4:1247:24650:6136/1	60	+
chr7	45815979	45815980	A01177:95:HFCNFDSX5:4:2104:12970:27242/1	60	+
chr7	52087384	52087385	A01177:95:HFCNFDSX5:4:1621:8196:4445/1	60	-
chr7	55863712	55863713	A01177:95:HFCNFDSX5:4:2657:10737:23093	60	+
chr7	55934983	55934984	A01177:95:HFCNFDSX5:4:2274:27263:12759	60	-
chr7	58869131	58869132	A01177:95:HFCNFDSX5:4:2622:17788:30389/1	60	+
chr7	59292612	59292613	A01177:95:HFCNFDSX5:4:2318:17797:32784/1	60	-
chr7	59502085	59502086	A01177:95:HFCNFDSX5:4:1604:17626:22153	60	-
chr7	59749961	59749962	A01177:95:HFCNFDSX5:4:1320:28058:11005/1	60	-
chr7	59749966	59749967	A01177:95:HFCNFDSX5:4:1150:10131:6010/1	60	-
chr7	64004332	64004333	A01177:95:HFCNFDSX5:4:1440:28438:19805/1	60	+
chr7	65162391	65162392	A01177:95:HFCNFDSX5:4:1669:10791:31328/1	60	-
chr7	68441283	68441284	A01177:95:HFCNFDSX5:4:1377:32452:6214/1	60	-
chr7	68452129	68452130	A01177:95:HFCNFDSX5:4:2247:11433:33191	60	+
chr7	69460472	69460473	A01177:95:HFCNFDSX5:4:1477:6216:26537/1	60	+
chr7	71524039	71524040	A01177:95:HFCNFDSX5:4:2222:8124:15029/1	60	+
chr7	73467464	73467465	A01177:95:HFCNFDSX5:4:1259:2908:25034/1	60	-
chr7	73821126	73821127	A01177:95:HFCNFDSX5:4:2266:21314:35994/1	60	-
chr7	75523913	75523914	A01177:95:HFCNFDSX5:4:2444:24469:26334/1	60	+
chr7	75773347	75773348	A01177:95:HFCNFDSX5:4:2472:21504:35352/1	60	+
chr7	76091040	76091041	A01177:95:HFCNFDSX5:4:1655:6216:26944/1	60	+
chr7	80416475	80416476	A01177:95:HFCNFDSX5:4:2443:2971:30217	60	+
chr7	93317462	93317463	A01177:95:HFCNFDSX5:4:1447:3332:8296/1	60	+
chr7	95188693	95188694	A01177:95:HFCNFDSX5:4:1312:30327:17096/1	60	-
chr7	95431509	95431510	A01177:95:HFCNFDSX5:4:1621:3794:1454	60	-
chr7	96706483	96706484	A01177:95:HFCNFDSX5:4:1159:17598:31125	60	+
chr7	98403120	98403121	A01177:95:HFCNFDSX5:4:2668:4417:10019/1	60	+
chr7	100007679	100007680	A01177:95:HFCNFDSX5:4:1261:22842:17910/1	60	-
chr7	100500824	100500825	A01177:95:HFCNFDSX5:4:1143:6668:2300/1	60	+
chr7	104996094	104996095	A01177:95:HFCNFDSX5:4:1149:23827:32863/1	60	+
chr7	107325572	107325573	A01177:95:HFCNFDSX5:4:2172:7826:34585/1	60	+
chr7	114964645	114964646	A01177:95:HFCNFDSX5:4:2145:30734:29356	60	-
chr7	126474359	126474360	A01177:95:HFCNFDSX5:4:1442:10664:17049/1	60	-
chr7	128665911	128665912	A01177:95:HFCNFDSX5:4:1472:14299:21433	60	-
chr7	129060602	129060603	A01177:95:HFCNFDSX5:4:1242:11243:21715/1	60	+
chr7	129488663	129488664	A01177:95:HFCNFDSX5:4:2436:13829:5400	60	+
chr7	129934563	129934564	A01177:95:HFCNFDSX5:4:1219:20645:24659	60	+
chr7	139446438	139446439	A01177:95:HFCNFDSX5:4:1367:10800:7827/1	60	-
chr7	147985036	147985037	A01177:95:HFCNFDSX5:4:2654:13413:15890/1	60	+
chr7	148811232	148811233	A01177:95:HFCNFDSX5:4:1362:5484:29058/1	60	-
chr7	151278974	151278975	A01177:95:HFCNFDSX5:4:2275:22724:33144/1	60	-
chr7	152596577	152596578	A01177:95:HFCNFDSX5:4:1165:12129:1861/1	60	+
chr7	152632593	152632594	A01177:95:HFCNFDSX5:4:1228:30174:18020/1	60	+
chr7	154602512	154602513	A01177:95:HFCNFDSX5:4:2641:4517:22592	60	-
chr7	156272421	156272422	A01177:95:HFCNFDSX5:4:1422:17427:16548/1	60	+
chr7	157240149	157240150	A01177:95:HFCNFDSX5:4:1320:27073:19852/1	60	-
chr8	8993772	8993773	A01177:95:HFCNFDSX5:4:1324:28854:9565/1	60	-
chr8	10640574	10640575	A01177:95:HFCNFDSX5:4:1372:26124:6903	60	+
chr8	11575415	11575416	A01177:95:HFCNFDSX5:4:2367:13530:5196/1	60	-
chr8	13198811	13198812	A01177:95:HFCNFDSX5:4:1346:2058:34648	60	-
chr8	13232428	13232429	A01177:95:HFCNFDSX5:4:1432:8847:35477/1	60	-
chr8	16167466	16167467	A01177:95:HFCNFDSX5:4:1429:18231:35446	60	+
chr8	18210867	18210868	A01177:95:HFCNFDSX5:4:1472:28574:32283/1	60	-
chr8	19902582	19902583	A01177:95:HFCNFDSX5:4:2164:5321:29997	60	+
chr8	24646821	24646822	A01177:95:HFCNFDSX5:4:2423:22092:6715	60	+
chr8	24860377	24860378	A01177:95:HFCNFDSX5:4:1443:13810:15389	60	+
chr8	24930076	24930077	A01177:95:HFCNFDSX5:4:2664:31177:7232	60	-
chr8	24930077	24930078	A01177:95:HFCNFDSX5:4:2106:12988:28745/1	60	-
chr8	24930078	24930079	A01177:95:HFCNFDSX5:4:1233:12924:30076	60	-
chr8	24930079	24930080	A01177:95:HFCNFDSX5:4:1653:1099:22498/1	60	-
chr8	24930081	24930082	A01177:95:HFCNFDSX5:4:1370:10366:32972/1	60	-
chr8	42121691	42121692	A01177:95:HFCNFDSX5:4:1320:5484:33912/1	60	-
chr8	43934418	43934419	A01177:95:HFCNFDSX5:4:1505:32714:14090	60	-
chr8	51000852	51000853	A01177:95:HFCNFDSX5:4:2314:3947:19507	60	+
chr8	51037619	51037620	A01177:95:HFCNFDSX5:4:2603:22535:15342/1	60	-
chr8	73805876	73805877	A01177:95:HFCNFDSX5:4:1365:31467:7044/1	60	-
chr8	83702558	83702559	A01177:95:HFCNFDSX5:4:1129:26332:7294/1	60	-
chr8	87767640	87767641	A01177:95:HFCNFDSX5:4:1343:12509:35744/1	60	+
chr8	94731511	94731512	A01177:95:HFCNFDSX5:4:1277:24614:27179/1	60	-
chr8	95031694	95031695	A01177:95:HFCNFDSX5:4:1531:12897:12211	60	-
chr8	95273413	95273414	A01177:95:HFCNFDSX5:4:2219:25663:7106/1	60	+
chr8	96410894	96410895	A01177:95:HFCNFDSX5:4:1439:24487:13714	60	-
chr8	123523511	123523512	A01177:95:HFCNFDSX5:4:2655:14525:31469/1	60	+
chr8	126915909	126915910	A01177:95:HFCNFDSX5:4:2608:28284:5071	60	-
chr8	137581687	137581688	A01177:95:HFCNFDSX5:4:2435:10348:24392	60	+
chr8	143968049	143968050	A01177:95:HFCNFDSX5:4:2247:3875:3599/1	60	+
chr8	144284427	144284428	A01177:95:HFCNFDSX5:4:1543:9082:17816	60	-
chr8	144802298	144802299	A01177:95:HFCNFDSX5:4:1247:27055:36918/1	60	+
chr9	2801040	2801041	A01177:95:HFCNFDSX5:4:2206:14199:11052/1	60	+
chr9	32878614	32878615	A01177:95:HFCNFDSX5:4:1209:32262:13902/1	60	-
chr9	33241974	33241975	A01177:95:HFCNFDSX5:4:1153:24903:32565/1	60	-
chr9	34877202	34877203	A01177:95:HFCNFDSX5:4:1501:15718:36824	60	+
chr9	35481143	35481144	A01177:95:HFCNFDSX5:4:2611:1081:29042	60	-
chr9	35942266	35942267	A01177:95:HFCNFDSX5:4:2657:24189:11788/1	60	-
chr9	41937222	41937223	A01177:95:HFCNFDSX5:4:1507:15799:3145	60	-
chr9	42062136	42062137	A01177:95:HFCNFDSX5:4:2476:9950:19664/1	60	-
chr9	42457167	42457168	A01177:95:HFCNFDSX5:4:1523:5113:7122/1	60	+
chr9	62593283	62593284	A01177:95:HFCNFDSX5:4:1367:32949:5008	60	-
chr9	65410506	65410507	A01177:95:HFCNFDSX5:4:1642:25382:13416	60	+
chr9	73362141	73362142	A01177:95:HFCNFDSX5:4:1476:30906:27618/1	60	+
chr9	75361245	75361246	A01177:95:HFCNFDSX5:4:2543:18548:17394/1	60	+
chr9	75642777	75642778	A01177:95:HFCNFDSX5:4:1445:3206:20447/1	60	+
chr9	75642782	75642783	A01177:95:HFCNFDSX5:4:1241:9986:24737/1	60	+
chr9	77238266	77238267	A01177:95:HFCNFDSX5:4:1428:24704:14340	60	+
chr9	79410978	79410979	A01177:95:HFCNFDSX5:4:1317:8956:14152/1	60	-
chr9	88484193	88484194	A01177:95:HFCNFDSX5:4:1464:29396:21903	60	+
chr9	89848030	89848031	A01177:95:HFCNFDSX5:4:2661:5240:14763/1	60	+
chr9	92424043	92424044	A01177:95:HFCNFDSX5:4:1436:1588:26162	60	-
chr9	92424045	92424046	A01177:95:HFCNFDSX5:4:1203:13693:27054	60	-
chr9	92609835	92609836	A01177:95:HFCNFDSX5:4:1465:14109:18098/1	60	-
chr9	97953225	97953226	A01177:95:HFCNFDSX5:4:1125:24089:15624	60	+
chr9	105612886	105612887	A01177:95:HFCNFDSX5:4:1330:26856:27837/1	60	+
chr9	107546525	107546526	A01177:95:HFCNFDSX5:4:2532:14271:35164/1	60	-
chr9	108119189	108119190	A01177:95:HFCNFDSX5:4:2114:21549:20149/1	60	+
chr9	111909009	111909010	A01177:95:HFCNFDSX5:4:2273:8431:6981/1	60	-
chr9	112742145	112742146	A01177:95:HFCNFDSX5:4:1340:23990:14137/1	60	-
chr9	112915852	112915853	A01177:95:HFCNFDSX5:4:1169:31891:4899	60	+
chr9	114134303	114134304	A01177:95:HFCNFDSX5:4:1278:11541:34162/1	60	-
chr9	117274275	117274276	A01177:95:HFCNFDSX5:4:2172:21359:17566	60	+
chr9	125069144	125069145	A01177:95:HFCNFDSX5:4:1502:4327:26365/1	60	+
chr9	125184309	125184310	A01177:95:HFCNFDSX5:4:1664:8938:14184/1	60	+
chr9	128696794	128696795	A01177:95:HFCNFDSX5:4:1108:14398:32941/1	60	+
chr9	128696795	128696796	A01177:95:HFCNFDSX5:4:1128:32325:6245/1	60	+
chr9	130381463	130381464	A01177:95:HFCNFDSX5:4:1168:21603:10911/1	60	-
chr9	130729830	130729831	A01177:95:HFCNFDSX5:4:2313:6460:16564/1	60	-
chr9	133452207	133452208	A01177:95:HFCNFDSX5:4:1130:9751:8954/1	60	-
chr9	135641562	135641563	A01177:95:HFCNFDSX5:4:2144:31738:35102	60	+
chr9	137706581	137706582	A01177:95:HFCNFDSX5:4:2621:23032:3677/1	60	-
chrX	9332736	9332737	A01177:95:HFCNFDSX5:4:2168:8088:18255/1	60	+
chrX	9398664	9398665	A01177:95:HFCNFDSX5:4:1505:12445:30749/1	60	+
chrX	21860334	21860335	A01177:95:HFCNFDSX5:4:1261:31268:25332/1	60	+
chrX	27446359	27446360	A01177:95:HFCNFDSX5:4:1145:28420:35305/1	60	+
chrX	29099073	29099074	A01177:95:HFCNFDSX5:4:2650:7762:10207/1	60	+
chrX	44814003	44814004	A01177:95:HFCNFDSX5:4:1474:3477:23046/1	60	-
chrX	87203797	87203798	A01177:95:HFCNFDSX5:4:1237:3369:1063/1	60	-
chrX	97546757	97546758	A01177:95:HFCNFDSX5:4:1671:13241:21637/1	60	+
chrX	113911116	113911117	A01177:95:HFCNFDSX5:4:1335:2781:26882	60	+
chrX	136503159	136503160	A01177:95:HFCNFDSX5:4:1674:20961:24017/1	60	-
chrY	8882072	8882073	A01177:95:HFCNFDSX5:4:1637:29089:7091	60	+
