# Supplementary material for: HIV-1 capsid stability enables inositol phosphate-independent infection of target cells and promotes integration into genes
Source: PLoS Pathog. 2023 Jun 2;19(6):e1011423. doi: 10.1371/journal.ppat.1011423 (PMC10266667; doi:10.1371/journal.ppat.1011423)
Supplement: S4 Data — (TAR.GZ) [file ppat.1011423.s015.tar.gz › IPMK_KO/CA_Q219A/Unique_hg38_integration_sites/7845-GS-14.bed]

chr1	6839303	6839304	A01177:42:HHKNYDSX3:2:1329:5647:25207	60	+
chr1	10432182	10432183	A01177:42:HHKNYDSX3:2:2578:24361:24799/1	60	-
chr1	12356588	12356589	A01177:42:HHKNYDSX3:1:2258:29912:16188/1	60	+
chr1	16465532	16465533	A01177:42:HHKNYDSX3:1:1537:15845:15749	60	+
chr1	23278081	23278082	A01177:42:HHKNYDSX3:2:2417:30761:28369/1	60	+
chr1	27317017	27317018	A01177:42:HHKNYDSX3:1:1119:30526:1720	60	-
chr1	27348628	27348629	A01177:42:HHKNYDSX3:2:1354:24668:9298/1	60	+
chr1	32860362	32860363	A01177:42:HHKNYDSX3:1:1370:24532:34460	60	-
chr1	33186727	33186728	A01177:42:HHKNYDSX3:1:1369:16233:7592	60	+
chr1	48483216	48483217	A01177:42:HHKNYDSX3:2:1478:2546:22467	60	+
chr1	50010232	50010233	A01177:42:HHKNYDSX3:1:2177:10013:31955	60	+
chr1	70401239	70401240	A01177:42:HHKNYDSX3:2:2329:24017:26146	60	+
chr1	81985752	81985753	A01177:42:HHKNYDSX3:1:1115:12924:23844/1	60	+
chr1	87603124	87603125	A01177:42:HHKNYDSX3:1:2543:32407:12273/1	60	+
chr1	92119995	92119996	A01177:42:HHKNYDSX3:2:1608:28908:14481	60	-
chr1	97421003	97421004	A01177:42:HHKNYDSX3:1:1223:32018:21465/1	60	+
chr1	104515858	104515859	A01177:42:HHKNYDSX3:1:1233:4761:5697	60	+
chr1	108577127	108577128	A01177:42:HHKNYDSX3:1:2471:17164:32377/1	60	-
chr1	108855334	108855335	A01177:42:HHKNYDSX3:2:2375:32696:31125/1	60	+
chr1	109046078	109046079	A01177:42:HHKNYDSX3:1:2676:21992:1313	60	-
chr1	118577284	118577285	A01177:42:HHKNYDSX3:2:2327:10276:35916/1	60	+
chr1	147887027	147887028	A01177:42:HHKNYDSX3:2:2565:5412:26678/1	60	-
chr1	150177123	150177124	A01177:42:HHKNYDSX3:2:2238:9299:22420	60	+
chr1	153489413	153489414	A01177:42:HHKNYDSX3:1:2260:9444:34507/1	60	+
chr1	160337640	160337641	A01177:42:HHKNYDSX3:2:2308:30255:16689	60	+
chr1	179245508	179245509	A01177:42:HHKNYDSX3:1:2206:2844:5854/1	60	+
chr1	185845312	185845313	A01177:42:HHKNYDSX3:2:1444:13187:27336	60	-
chr1	192839927	192839928	A01177:42:HHKNYDSX3:2:2577:20627:7467/1	60	-
chr1	201996588	201996589	A01177:42:HHKNYDSX3:1:2639:10890:23234	60	-
chr1	203957285	203957286	A01177:42:HHKNYDSX3:1:1643:18150:30389/1	60	-
chr1	205214536	205214537	A01177:42:HHKNYDSX3:2:1657:26675:14309/1	60	+
chr1	207262876	207262877	A01177:42:HHKNYDSX3:2:2443:3721:26788	60	+
chr1	216282256	216282257	A01177:42:HHKNYDSX3:1:1133:26160:2300/1	60	+
chr1	229254718	229254719	A01177:42:HHKNYDSX3:1:1376:11243:12258	60	+
chr1	236338043	236338044	A01177:42:HHKNYDSX3:1:1559:10474:32189/1	60	+
chr1	237819739	237819740	A01177:42:HHKNYDSX3:1:1607:2564:11882	60	+
chr1	239711502	239711503	A01177:42:HHKNYDSX3:1:1572:7708:24580/1	60	+
chr1	242209889	242209890	A01177:42:HHKNYDSX3:2:1456:30590:14888	60	-
chr1	246742842	246742843	A01177:42:HHKNYDSX3:1:1138:25048:32377/1	60	-
chr10	12864764	12864765	A01177:42:HHKNYDSX3:1:2443:20573:3114	60	-
chr10	18472331	18472332	A01177:42:HHKNYDSX3:1:2130:5864:19820	60	-
chr10	21789932	21789933	A01177:42:HHKNYDSX3:2:2628:29134:17910/1	60	+
chr10	24831845	24831846	A01177:42:HHKNYDSX3:1:1278:25744:2143	60	-
chr10	31251658	31251659	A01177:42:HHKNYDSX3:1:1645:4824:17331/1	60	-
chr10	33511677	33511678	A01177:42:HHKNYDSX3:2:1238:7075:26522/1	60	-
chr10	43346459	43346460	A01177:42:HHKNYDSX3:1:2521:1886:2973/1	60	+
chr10	45540749	45540750	A01177:42:HHKNYDSX3:2:2122:29785:24674	60	+
chr10	45675374	45675375	A01177:42:HHKNYDSX3:1:1166:5719:33630	60	+
chr10	63299276	63299277	A01177:42:HHKNYDSX3:1:1649:8440:6684	60	-
chr10	70581231	70581232	A01177:42:HHKNYDSX3:2:2274:22670:4867	60	-
chr10	72204625	72204626	A01177:42:HHKNYDSX3:1:2338:10836:8516	60	+
chr10	84449768	84449769	A01177:42:HHKNYDSX3:2:2565:27272:34820	60	+
chr10	94974514	94974515	A01177:42:HHKNYDSX3:2:1367:9679:11866/1	60	-
chr10	97213163	97213164	A01177:42:HHKNYDSX3:2:1634:14461:24659/1	60	+
chr10	99258062	99258063	A01177:42:HHKNYDSX3:1:2315:21784:36245	60	+
chr10	99635603	99635604	A01177:42:HHKNYDSX3:2:2246:23421:27524/1	60	+
chr10	124423215	124423216	A01177:42:HHKNYDSX3:1:2157:16143:32111	60	+
chr10	124431644	124431645	A01177:42:HHKNYDSX3:1:2315:24008:27508/1	60	-
chr11	14688867	14688868	A01177:42:HHKNYDSX3:1:2626:11605:16705	60	-
chr11	16389930	16389931	A01177:42:HHKNYDSX3:1:1375:1488:18975/1	60	-
chr11	16865618	16865619	A01177:42:HHKNYDSX3:2:2633:13205:9455	60	+
chr11	31659913	31659914	A01177:42:HHKNYDSX3:1:2262:1615:20228/1	60	+
chr11	33847619	33847620	A01177:42:HHKNYDSX3:2:1458:7301:32769/1	60	-
chr11	47621527	47621528	A01177:42:HHKNYDSX3:1:1122:11379:28526	60	-
chr11	66127464	66127465	A01177:42:HHKNYDSX3:1:2535:25120:4946	60	-
chr11	73777202	73777203	A01177:42:HHKNYDSX3:2:2232:4978:2534/1	60	-
chr11	74854971	74854972	A01177:42:HHKNYDSX3:1:1603:4020:6981/1	60	+
chr11	78570111	78570112	A01177:42:HHKNYDSX3:1:2574:31702:24706/1	60	+
chr11	93966025	93966026	A01177:42:HHKNYDSX3:2:1203:12644:16845/1	60	+
chr11	96712679	96712680	A01177:42:HHKNYDSX3:1:1506:5466:4695	60	-
chr11	102756968	102756969	A01177:42:HHKNYDSX3:2:1614:9408:14497/1	60	-
chr11	121377543	121377544	A01177:42:HHKNYDSX3:1:1136:21359:33912	60	+
chr11	129382273	129382274	A01177:42:HHKNYDSX3:1:1574:10601:29966	60	-
chr11	131232735	131232736	A01177:42:HHKNYDSX3:1:2263:30770:4366/1	60	-
chr12	824714	824715	A01177:42:HHKNYDSX3:1:1422:12301:18912	60	-
chr12	6733299	6733300	A01177:42:HHKNYDSX3:2:1246:29532:11021	60	+
chr12	10248692	10248693	A01177:42:HHKNYDSX3:1:1476:10782:3129	60	-
chr12	28336232	28336233	A01177:42:HHKNYDSX3:1:1652:8820:17425	60	-
chr12	31941584	31941585	A01177:42:HHKNYDSX3:1:2315:10990:17707	60	-
chr12	51623645	51623646	A01177:42:HHKNYDSX3:2:1507:6587:9674	60	+
chr12	52941161	52941162	A01177:42:HHKNYDSX3:1:1473:14570:14356/1	60	-
chr12	53349965	53349966	A01177:42:HHKNYDSX3:1:2252:3929:14528/1	60	+
chr12	64523327	64523328	A01177:42:HHKNYDSX3:1:1264:19877:10739	60	+
chr12	74126297	74126298	A01177:42:HHKNYDSX3:2:1208:21296:1141/1	60	+
chr12	76754760	76754761	A01177:42:HHKNYDSX3:1:1527:10493:10113	60	+
chr12	86093653	86093654	A01177:42:HHKNYDSX3:1:2127:14136:24627	60	+
chr12	88246233	88246234	A01177:42:HHKNYDSX3:1:1255:27823:17957/1	60	-
chr12	91766348	91766349	A01177:42:HHKNYDSX3:1:2151:6379:20055	60	+
chr12	95439259	95439260	A01177:42:HHKNYDSX3:2:2506:19813:13542	60	+
chr12	96718998	96718999	A01177:42:HHKNYDSX3:2:1356:2284:1344/1	60	-
chr12	101024517	101024518	A01177:42:HHKNYDSX3:2:1629:32940:18709	60	+
chr12	104935964	104935965	A01177:42:HHKNYDSX3:1:1545:29984:21699	60	+
chr12	105241008	105241009	A01177:42:HHKNYDSX3:1:1539:6316:15029	60	+
chr12	109611276	109611277	A01177:42:HHKNYDSX3:2:1474:7871:29309	60	+
chr12	114378726	114378727	A01177:42:HHKNYDSX3:1:1525:30689:11804/1	60	-
chr12	115836108	115836109	A01177:42:HHKNYDSX3:2:1377:25183:34428/1	60	+
chr12	118328155	118328156	A01177:42:HHKNYDSX3:2:2478:18973:30060	60	-
chr12	121492083	121492084	A01177:42:HHKNYDSX3:1:2444:25409:2065/1	60	+
chr12	121609173	121609174	A01177:42:HHKNYDSX3:1:1419:23330:9424	60	-
chr12	124313601	124313602	A01177:42:HHKNYDSX3:2:2650:7826:24095/1	60	-
chr12	128452625	128452626	A01177:42:HHKNYDSX3:1:1374:10583:26710	60	+
chr13	19602001	19602002	A01177:42:HHKNYDSX3:2:1119:8386:15045/1	60	+
chr13	41353037	41353038	A01177:42:HHKNYDSX3:1:2456:13042:24580	60	+
chr13	45152010	45152011	A01177:42:HHKNYDSX3:1:2349:26124:24972	60	-
chr13	52401394	52401395	A01177:42:HHKNYDSX3:1:2573:20338:17801	60	-
chr13	86352826	86352827	A01177:42:HHKNYDSX3:2:1335:23357:15702	60	-
chr13	87648451	87648452	A01177:42:HHKNYDSX3:1:1444:1579:20196	60	+
chr13	98272124	98272125	A01177:42:HHKNYDSX3:1:1265:27453:19852	60	-
chr13	108007852	108007853	A01177:42:HHKNYDSX3:2:1167:21115:29450	60	-
chr14	22608796	22608797	A01177:42:HHKNYDSX3:2:2208:18231:9893	60	-
chr14	26570272	26570273	A01177:42:HHKNYDSX3:1:1502:32127:36902	60	+
chr14	39461754	39461755	A01177:42:HHKNYDSX3:1:1523:26765:7388/1	60	-
chr14	40729535	40729536	A01177:42:HHKNYDSX3:2:1477:7681:12540/1	60	-
chr14	45660443	45660444	A01177:42:HHKNYDSX3:1:2232:15176:23578	60	-
chr14	46366320	46366321	A01177:42:HHKNYDSX3:1:2238:17915:36683	60	-
chr14	47129922	47129923	A01177:42:HHKNYDSX3:2:2441:28700:4914/1	60	-
chr14	49586584	49586585	A01177:42:HHKNYDSX3:1:2533:9661:8735	60	+
chr14	53195543	53195544	A01177:42:HHKNYDSX3:1:1415:27552:33332	60	-
chr14	63782389	63782390	A01177:42:HHKNYDSX3:1:2373:4652:12430	60	+
chr14	63834735	63834736	A01177:42:HHKNYDSX3:1:2370:26078:11584	60	-
chr14	65183492	65183493	A01177:42:HHKNYDSX3:1:1340:4562:11334/1	60	-
chr14	66836775	66836776	A01177:42:HHKNYDSX3:2:1649:8296:9846/1	60	+
chr14	70657887	70657888	A01177:42:HHKNYDSX3:1:1470:6641:19789/1	60	+
chr14	73551730	73551731	A01177:42:HHKNYDSX3:2:2420:19352:28870	60	+
chr14	75949113	75949114	A01177:42:HHKNYDSX3:2:2149:32316:29277	60	-
chr14	92836992	92836993	A01177:42:HHKNYDSX3:2:1335:1371:10692	60	+
chr14	95447228	95447229	A01177:42:HHKNYDSX3:2:1135:25048:28494	60	-
chr14	98909898	98909899	A01177:42:HHKNYDSX3:2:2642:21450:11929	60	-
chr14	101855091	101855092	A01177:42:HHKNYDSX3:1:1230:9010:5572	60	+
chr14	102382214	102382215	A01177:42:HHKNYDSX3:1:1644:21287:28808	60	+
chr14	103674508	103674509	A01177:42:HHKNYDSX3:2:2248:24442:21245/1	60	-
chr14	105093313	105093314	A01177:42:HHKNYDSX3:2:2258:8739:33755	60	+
chr15	25645606	25645607	A01177:42:HHKNYDSX3:2:1645:7970:6402/1	60	-
chr15	33912984	33912985	A01177:42:HHKNYDSX3:2:2626:1994:25300	60	-
chr15	50387821	50387822	A01177:42:HHKNYDSX3:1:2439:7365:22075	60	-
chr15	50785469	50785470	A01177:42:HHKNYDSX3:1:1328:22119:12618	60	+
chr15	64825820	64825821	A01177:42:HHKNYDSX3:1:1101:28727:10285/1	60	+
chr15	67478306	67478307	A01177:42:HHKNYDSX3:1:1614:2175:12931/1	60	+
chr15	78939804	78939805	A01177:42:HHKNYDSX3:2:2228:20139:27508	60	+
chr15	96822319	96822320	A01177:42:HHKNYDSX3:1:1227:4978:16063	60	+
chr15	99222918	99222919	A01177:42:HHKNYDSX3:1:2274:13666:14262	60	+
chr16	44233	44234	A01177:42:HHKNYDSX3:1:2445:27760:22733	60	+
chr16	1583839	1583840	A01177:42:HHKNYDSX3:1:1452:17436:18474/1	60	-
chr16	3524518	3524519	A01177:42:HHKNYDSX3:2:2135:24876:1611	60	+
chr16	8767770	8767771	A01177:42:HHKNYDSX3:2:2231:11243:23406/1	60	-
chr16	13373683	13373684	A01177:42:HHKNYDSX3:1:2269:32045:33818	60	+
chr16	14002738	14002739	A01177:42:HHKNYDSX3:1:1560:8142:12649/1	60	+
chr16	19509223	19509224	A01177:42:HHKNYDSX3:1:2420:2492:35274/1	60	+
chr16	28170253	28170254	A01177:42:HHKNYDSX3:1:1501:19343:34835	60	+
chr16	28411138	28411139	A01177:42:HHKNYDSX3:2:2254:18123:25614/1	60	-
chr16	29665146	29665147	A01177:42:HHKNYDSX3:1:2476:11451:12555/1	60	-
chr16	35609307	35609308	A01177:42:HHKNYDSX3:2:1650:17327:29027/1	60	-
chr16	53750328	53750329	A01177:42:HHKNYDSX3:1:1566:16721:16705/1	60	-
chr16	57841496	57841497	A01177:42:HHKNYDSX3:1:1468:21386:8719	60	-
chr16	59560123	59560124	A01177:42:HHKNYDSX3:1:2207:28980:36620/1	60	-
chr16	60194569	60194570	A01177:42:HHKNYDSX3:1:1550:4625:31360	60	+
chr16	67593426	67593427	A01177:42:HHKNYDSX3:1:1161:12726:26819/1	60	+
chr16	77388194	77388195	A01177:42:HHKNYDSX3:1:2365:30490:21449	60	-
chr16	80882461	80882462	A01177:42:HHKNYDSX3:2:2148:30644:27352	60	+
chr16	81222901	81222902	A01177:42:HHKNYDSX3:1:2507:7066:26882	60	-
chr16	89687658	89687659	A01177:42:HHKNYDSX3:1:1117:29261:1908/1	60	-
chr16	89688176	89688177	A01177:42:HHKNYDSX3:1:2272:24388:30608	60	-
chr17	4939822	4939823	A01177:42:HHKNYDSX3:1:1618:8666:11866	60	+
chr17	8411468	8411469	A01177:42:HHKNYDSX3:2:1414:28809:4664/1	60	+
chr17	8858411	8858412	A01177:42:HHKNYDSX3:2:2316:3414:29074	60	-
chr17	11420125	11420126	A01177:42:HHKNYDSX3:1:1365:14064:22874	60	+
chr17	18023349	18023350	A01177:42:HHKNYDSX3:2:2469:26096:21292	60	+
chr17	31218445	31218446	A01177:42:HHKNYDSX3:2:1427:24777:27962/1	60	+
chr17	39245829	39245830	A01177:42:HHKNYDSX3:1:2440:24279:26287/1	60	-
chr17	39509213	39509214	A01177:42:HHKNYDSX3:1:2407:16071:26162	60	+
chr17	40378832	40378833	A01177:42:HHKNYDSX3:1:2101:30382:10207	60	-
chr17	44462354	44462355	A01177:42:HHKNYDSX3:1:1526:8052:29528/1	60	-
chr17	48759804	48759805	A01177:42:HHKNYDSX3:1:2404:7355:8437/1	60	-
chr17	59217395	59217396	A01177:42:HHKNYDSX3:1:1614:11306:13714	60	+
chr17	70545643	70545644	A01177:42:HHKNYDSX3:2:2502:16767:17159	60	-
chr17	77500906	77500907	A01177:42:HHKNYDSX3:2:1108:29948:27492	60	+
chr17	81290931	81290932	A01177:42:HHKNYDSX3:2:1243:9561:19648/1	60	+
chr17	81864809	81864810	A01177:42:HHKNYDSX3:1:1378:24316:19147	60	-
chr18	540892	540893	A01177:42:HHKNYDSX3:1:2148:23330:20353	60	+
chr18	21267028	21267029	A01177:42:HHKNYDSX3:1:2503:25446:3630	60	-
chr18	48945383	48945384	A01177:42:HHKNYDSX3:1:1434:7609:9565	60	+
chr18	72341269	72341270	A01177:42:HHKNYDSX3:1:2218:6967:5415	60	+
chr18	79257221	79257222	A01177:42:HHKNYDSX3:2:1645:2392:30123/1	60	+
chr19	4877466	4877467	A01177:42:HHKNYDSX3:1:1666:32660:2722	60	+
chr19	6341231	6341232	A01177:42:HHKNYDSX3:2:2269:1127:18286	60	+
chr19	9251975	9251976	A01177:42:HHKNYDSX3:1:1615:6614:19304	60	+
chr19	11106919	11106920	A01177:42:HHKNYDSX3:1:2677:9869:11819/1	60	-
chr19	11299201	11299202	A01177:42:HHKNYDSX3:1:2478:27362:7701/1	60	+
chr19	12746931	12746932	A01177:42:HHKNYDSX3:1:2306:21169:19648	60	+
chr19	15069727	15069728	A01177:42:HHKNYDSX3:1:1165:11586:32080	60	+
chr19	15334542	15334543	A01177:42:HHKNYDSX3:1:2402:27877:15796/1	60	+
chr19	18569953	18569954	A01177:42:HHKNYDSX3:2:2104:6370:19319	60	+
chr19	23368181	23368182	A01177:42:HHKNYDSX3:1:1118:21621:6496/1	60	-
chr19	33717382	33717383	A01177:42:HHKNYDSX3:1:2551:24053:21699	60	+
chr19	36064370	36064371	A01177:42:HHKNYDSX3:1:1232:14796:22420/1	60	-
chr19	37689842	37689843	A01177:42:HHKNYDSX3:1:1113:9625:21230	60	+
chr19	38582318	38582319	A01177:42:HHKNYDSX3:2:2125:19000:15922/1	60	+
chr19	39049651	39049652	A01177:42:HHKNYDSX3:2:1517:3622:10269/1	60	+
chr19	39530453	39530454	A01177:42:HHKNYDSX3:2:1664:5954:11960	60	+
chr19	39954774	39954775	A01177:42:HHKNYDSX3:1:1178:31928:2519	60	+
chr19	44192540	44192541	A01177:42:HHKNYDSX3:1:1119:12798:22936/1	60	-
chr19	47171069	47171070	A01177:42:HHKNYDSX3:1:1222:13196:14700/1	60	-
chr19	47499533	47499534	A01177:42:HHKNYDSX3:2:1147:11333:32456/1	60	+
chr19	52609603	52609604	A01177:42:HHKNYDSX3:1:1214:9100:26115/1	60	+
chr19	55667880	55667881	A01177:42:HHKNYDSX3:1:1668:12943:29825	60	-
chr2	3524557	3524558	A01177:42:HHKNYDSX3:2:1458:19669:10817/1	60	+
chr2	4183756	4183757	A01177:42:HHKNYDSX3:1:2429:10348:32252	60	-
chr2	6453676	6453677	A01177:42:HHKNYDSX3:2:1240:30508:7607/1	60	+
chr2	11294078	11294079	A01177:42:HHKNYDSX3:1:2246:22028:11647/1	60	+
chr2	15229249	15229250	A01177:42:HHKNYDSX3:1:1107:10972:32675	60	+
chr2	23406249	23406250	A01177:42:HHKNYDSX3:2:2313:3604:28463	60	+
chr2	27135054	27135055	A01177:42:HHKNYDSX3:1:2316:21368:7780/1	60	+
chr2	28776356	28776357	A01177:42:HHKNYDSX3:1:1404:14127:18912/1	60	-
chr2	33002768	33002769	A01177:42:HHKNYDSX3:2:1244:27127:14591/1	60	-
chr2	35801804	35801805	A01177:42:HHKNYDSX3:1:2516:3161:6464	60	-
chr2	38318387	38318388	A01177:42:HHKNYDSX3:2:1249:22119:20415/1	60	+
chr2	50896768	50896769	A01177:42:HHKNYDSX3:1:2659:15628:15969/1	60	+
chr2	69581258	69581259	A01177:42:HHKNYDSX3:2:2549:25952:2409	60	-
chr2	70289045	70289046	A01177:42:HHKNYDSX3:1:2566:18421:13636	60	-
chr2	74579902	74579903	A01177:42:HHKNYDSX3:1:2411:28131:32236	60	-
chr2	117895066	117895067	A01177:42:HHKNYDSX3:2:2430:4038:1157	60	-
chr2	119491606	119491607	A01177:42:HHKNYDSX3:1:1316:30563:11240	60	-
chr2	131673290	131673291	A01177:42:HHKNYDSX3:2:2211:13087:35462/1	60	-
chr2	135941836	135941837	A01177:42:HHKNYDSX3:1:2464:25861:9956/1	60	+
chr2	144153612	144153613	A01177:42:HHKNYDSX3:1:2671:6379:7498/1	60	+
chr2	161300968	161300969	A01177:42:HHKNYDSX3:2:1349:6289:34992	60	+
chr2	172645365	172645366	A01177:42:HHKNYDSX3:2:1470:3577:33082	60	-
chr2	193647465	193647466	A01177:42:HHKNYDSX3:1:2340:26440:36824	60	+
chr2	200697486	200697487	A01177:42:HHKNYDSX3:2:2446:15826:5384	60	+
chr2	201955095	201955096	A01177:42:HHKNYDSX3:1:2502:21296:9377	60	-
chr2	206434698	206434699	A01177:42:HHKNYDSX3:1:1375:8648:25332/1	60	-
chr2	207732720	207732721	A01177:42:HHKNYDSX3:2:2138:2501:15154/1	60	+
chr2	214771649	214771650	A01177:42:HHKNYDSX3:2:2226:8368:18082	60	+
chr2	216469967	216469968	A01177:42:HHKNYDSX3:2:2266:12997:29168	60	-
chr2	216618656	216618657	A01177:42:HHKNYDSX3:2:1525:13693:11553	60	+
chr2	218196658	218196659	A01177:42:HHKNYDSX3:2:1566:13069:25410	60	+
chr2	224516737	224516738	A01177:42:HHKNYDSX3:2:1228:28818:6089/1	60	-
chr2	227851308	227851309	A01177:42:HHKNYDSX3:1:1125:22137:6511/1	60	+
chr2	233137550	233137551	A01177:42:HHKNYDSX3:1:2276:22245:20666	60	-
chr2	234295112	234295113	A01177:42:HHKNYDSX3:2:2259:20410:36370	60	-
chr20	2056372	2056373	A01177:42:HHKNYDSX3:1:2134:21124:12023/1	60	+
chr20	4818192	4818193	A01177:42:HHKNYDSX3:1:1132:14443:36746	60	+
chr20	13987440	13987441	A01177:42:HHKNYDSX3:1:1519:23873:6104	60	-
chr20	14857915	14857916	A01177:42:HHKNYDSX3:1:1525:17879:3239	60	-
chr20	18179959	18179960	A01177:42:HHKNYDSX3:1:1555:22679:17566/1	60	-
chr20	23889427	23889428	A01177:42:HHKNYDSX3:2:2413:30879:32362/1	60	-
chr20	26341777	26341778	A01177:42:HHKNYDSX3:1:2115:12635:22122	60	-
chr20	29876591	29876592	A01177:42:HHKNYDSX3:1:2542:19705:21997	60	-
chr20	33054127	33054128	A01177:42:HHKNYDSX3:1:1162:19190:27837	60	-
chr20	38394778	38394779	A01177:42:HHKNYDSX3:1:1471:19280:4288	60	-
chr20	42636708	42636709	A01177:42:HHKNYDSX3:1:2555:30789:12696	60	+
chr20	45381399	45381400	A01177:42:HHKNYDSX3:1:2635:3784:33129	60	-
chr20	47488536	47488537	A01177:42:HHKNYDSX3:1:1103:12762:17394	60	-
chr20	48600859	48600860	A01177:42:HHKNYDSX3:1:2341:29288:6872/1	60	+
chr20	49334363	49334364	A01177:42:HHKNYDSX3:1:2424:4408:8907	60	-
chr20	52051119	52051120	A01177:42:HHKNYDSX3:2:2649:30508:8296	60	+
chr20	52091911	52091912	A01177:42:HHKNYDSX3:2:2647:5846:15374	60	+
chr20	53822122	53822123	A01177:42:HHKNYDSX3:2:1572:13033:23531/1	60	-
chr20	56629324	56629325	A01177:42:HHKNYDSX3:2:1527:8594:20196/1	60	-
chr20	58105128	58105129	A01177:42:HHKNYDSX3:1:1269:29631:34084	60	+
chr22	11871054	11871055	A01177:42:HHKNYDSX3:1:2126:22453:28197/1	60	+
chr22	38006129	38006130	A01177:42:HHKNYDSX3:1:1201:2501:15123	60	+
chr22	38130922	38130923	A01177:42:HHKNYDSX3:2:2251:31765:37027/1	60	+
chr22	43170835	43170836	A01177:42:HHKNYDSX3:1:1554:19316:16438/1	60	+
chr22	45114883	45114884	A01177:42:HHKNYDSX3:2:2444:28682:29309	60	+
chr22	46008793	46008794	A01177:42:HHKNYDSX3:2:1616:3830:8563	60	-
chr22	47711635	47711636	A01177:42:HHKNYDSX3:2:1406:6379:14700	60	-
chr22	50078086	50078087	A01177:42:HHKNYDSX3:1:1118:8766:20650/1	60	-
chr3	23328753	23328754	A01177:42:HHKNYDSX3:1:1652:2076:2018/1	60	-
chr3	27509358	27509359	A01177:42:HHKNYDSX3:1:1373:31250:27868	60	+
chr3	34498294	34498295	A01177:42:HHKNYDSX3:1:1630:26440:29997	60	-
chr3	40447457	40447458	A01177:42:HHKNYDSX3:1:1238:27055:35102/1	60	+
chr3	49751250	49751251	A01177:42:HHKNYDSX3:1:1533:27516:18114	60	-
chr3	49987406	49987407	A01177:42:HHKNYDSX3:2:2628:8124:19069	60	-
chr3	50021849	50021850	A01177:42:HHKNYDSX3:1:1353:3983:27273	60	-
chr3	52588649	52588650	A01177:42:HHKNYDSX3:2:1538:5457:4272	60	-
chr3	53385622	53385623	A01177:42:HHKNYDSX3:1:1607:27407:12571	60	-
chr3	56733397	56733398	A01177:42:HHKNYDSX3:1:2427:29369:31469/1	60	+
chr3	58291871	58291872	A01177:42:HHKNYDSX3:2:2517:8784:3834/1	60	+
chr3	58499064	58499065	A01177:42:HHKNYDSX3:2:1431:20256:23109	60	-
chr3	65492999	65493000	A01177:42:HHKNYDSX3:1:1538:10384:16094	60	+
chr3	65763997	65763998	A01177:42:HHKNYDSX3:1:2302:12870:20932	60	+
chr3	67909440	67909441	A01177:42:HHKNYDSX3:2:2574:7346:17785	60	-
chr3	96860296	96860297	A01177:42:HHKNYDSX3:1:1105:10086:14700	60	-
chr3	96956954	96956955	A01177:42:HHKNYDSX3:1:1643:30192:35524	60	+
chr3	100266363	100266364	A01177:42:HHKNYDSX3:2:1648:10791:21903/1	60	-
chr3	109377258	109377259	A01177:42:HHKNYDSX3:2:2528:14588:6433	60	+
chr3	119714287	119714288	A01177:42:HHKNYDSX3:1:2553:2917:16971	60	+
chr3	125526870	125526871	A01177:42:HHKNYDSX3:2:1513:7609:5963	60	-
chr3	141061830	141061831	A01177:42:HHKNYDSX3:2:1531:12545:6339	60	-
chr3	183940556	183940557	A01177:42:HHKNYDSX3:1:1138:28212:25989	60	+
chr3	184102610	184102611	A01177:42:HHKNYDSX3:2:2660:23755:11475	60	-
chr3	187112648	187112649	A01177:42:HHKNYDSX3:2:1523:26440:19695	60	-
chr4	1580676	1580677	A01177:42:HHKNYDSX3:2:1525:15049:12962	60	-
chr4	2571635	2571636	A01177:42:HHKNYDSX3:1:2177:15609:30718/1	60	-
chr4	2887332	2887333	A01177:42:HHKNYDSX3:1:1644:25446:27774	60	+
chr4	2991605	2991606	A01177:42:HHKNYDSX3:2:1165:8169:33426/1	60	-
chr4	11379572	11379573	A01177:42:HHKNYDSX3:2:2503:14669:25019/1	60	-
chr4	14760311	14760312	A01177:42:HHKNYDSX3:2:1416:1660:28855/1	60	+
chr4	17741614	17741615	A01177:42:HHKNYDSX3:2:1276:28763:19022/1	60	+
chr4	23292673	23292674	A01177:42:HHKNYDSX3:1:2101:18629:32628	60	-
chr4	25397307	25397308	A01177:42:HHKNYDSX3:1:1301:5647:21167	60	-
chr4	39399936	39399937	A01177:42:HHKNYDSX3:1:1437:27317:23625/1	60	+
chr4	39605835	39605836	A01177:42:HHKNYDSX3:2:1236:30725:1282	60	-
chr4	46142153	46142154	A01177:42:HHKNYDSX3:2:1144:7889:4476	60	-
chr4	48945744	48945745	A01177:42:HHKNYDSX3:1:2171:30635:30467	60	-
chr4	62727777	62727778	A01177:42:HHKNYDSX3:2:2419:31494:2675/1	60	-
chr4	75865482	75865483	A01177:42:HHKNYDSX3:1:2211:16297:8077	60	-
chr4	77705008	77705009	A01177:42:HHKNYDSX3:1:1678:25708:22811/1	60	-
chr4	81497115	81497116	A01177:42:HHKNYDSX3:2:1157:18747:12477	60	-
chr4	82546748	82546749	A01177:42:HHKNYDSX3:1:1128:9977:3490	60	+
chr4	99331580	99331581	A01177:42:HHKNYDSX3:1:2560:11677:15796	60	+
chr4	103571378	103571379	A01177:42:HHKNYDSX3:1:1221:10339:24502/1	60	+
chr4	110095403	110095404	A01177:42:HHKNYDSX3:1:1149:32226:20259/1	60	+
chr4	135137505	135137506	A01177:42:HHKNYDSX3:1:2307:21052:31375/1	60	-
chr4	135137506	135137507	A01177:42:HHKNYDSX3:1:2436:8269:25081	60	-
chr4	158670765	158670766	A01177:42:HHKNYDSX3:1:1121:14769:13260/1	60	+
chr4	163655849	163655850	A01177:42:HHKNYDSX3:1:1102:16541:35493/1	60	+
chr5	3943305	3943306	A01177:42:HHKNYDSX3:2:1501:9019:19366	60	+
chr5	9588874	9588875	A01177:42:HHKNYDSX3:1:2501:4426:25629	60	+
chr5	20101992	20101993	A01177:42:HHKNYDSX3:2:1428:9462:6449	60	+
chr5	32616300	32616301	A01177:42:HHKNYDSX3:2:1229:19126:8594/1	60	-
chr5	33696342	33696343	A01177:42:HHKNYDSX3:2:2317:28827:31657	60	+
chr5	36925424	36925425	A01177:42:HHKNYDSX3:2:1510:25563:33771	60	-
chr5	40052710	40052711	A01177:42:HHKNYDSX3:2:1461:18828:25864	60	-
chr5	51571869	51571870	A01177:42:HHKNYDSX3:2:1162:32334:4163	60	+
chr5	55204049	55204050	A01177:42:HHKNYDSX3:1:1123:2220:6433	60	+
chr5	62565407	62565408	A01177:42:HHKNYDSX3:1:2221:32524:2112/1	60	+
chr5	62798432	62798433	A01177:42:HHKNYDSX3:2:1566:25563:22748	60	+
chr5	131571000	131571001	A01177:42:HHKNYDSX3:1:1555:7247:12665	60	+
chr5	135714455	135714456	A01177:42:HHKNYDSX3:1:2519:12237:27978/1	60	+
chr5	137154208	137154209	A01177:42:HHKNYDSX3:1:2538:21305:30060	60	+
chr5	138105695	138105696	A01177:42:HHKNYDSX3:1:2201:22299:12336/1	60	+
chr5	144396955	144396956	A01177:42:HHKNYDSX3:2:2270:18349:15076/1	60	+
chr5	145551322	145551323	A01177:42:HHKNYDSX3:1:2612:1307:26678	60	+
chr5	147553964	147553965	A01177:42:HHKNYDSX3:1:2218:29758:35931	60	+
chr5	154069781	154069782	A01177:42:HHKNYDSX3:1:1437:15754:8923/1	60	+
chr5	157236296	157236297	A01177:42:HHKNYDSX3:2:2403:2528:12007	60	+
chr6	5235237	5235238	A01177:42:HHKNYDSX3:1:2369:14100:23062/1	60	-
chr6	15820319	15820320	A01177:42:HHKNYDSX3:1:1216:17273:30185/1	60	-
chr6	17276129	17276130	A01177:42:HHKNYDSX3:1:2169:13548:8516/1	60	+
chr6	23870158	23870159	A01177:42:HHKNYDSX3:1:1259:24469:35321	60	+
chr6	26410618	26410619	A01177:42:HHKNYDSX3:1:1576:1090:3474	60	-
chr6	37185386	37185387	A01177:42:HHKNYDSX3:2:1620:13774:4085/1	60	-
chr6	43113354	43113355	A01177:42:HHKNYDSX3:1:1426:5593:32064/1	60	+
chr6	43422397	43422398	A01177:42:HHKNYDSX3:1:1243:3143:12289	60	-
chr6	52196610	52196611	A01177:42:HHKNYDSX3:2:1101:7473:34851	60	+
chr6	66355515	66355516	A01177:42:HHKNYDSX3:2:1507:6696:9392/1	60	-
chr6	73566699	73566700	A01177:42:HHKNYDSX3:1:1515:16043:29810	60	-
chr6	75240022	75240023	A01177:42:HHKNYDSX3:2:1657:12671:28510	60	+
chr6	84189146	84189147	A01177:42:HHKNYDSX3:1:2553:15664:7012	60	-
chr6	84851594	84851595	A01177:42:HHKNYDSX3:2:1220:1108:22294	60	+
chr6	85701131	85701132	A01177:42:HHKNYDSX3:2:2467:24786:6872/1	60	-
chr6	88716947	88716948	A01177:42:HHKNYDSX3:1:2672:17354:34491/1	60	-
chr6	110191336	110191337	A01177:42:HHKNYDSX3:2:1661:7798:2722	60	-
chr6	110951501	110951502	A01177:42:HHKNYDSX3:1:2659:30463:25629/1	60	-
chr6	113598284	113598285	A01177:42:HHKNYDSX3:2:2243:5213:23860	60	+
chr6	116913156	116913157	A01177:42:HHKNYDSX3:1:2438:5999:30765	60	-
chr6	126223342	126223343	A01177:42:HHKNYDSX3:1:1621:21567:20619/1	60	+
chr6	154636538	154636539	A01177:42:HHKNYDSX3:1:2629:19569:3098	60	+
chr6	154673239	154673240	A01177:42:HHKNYDSX3:1:1671:15429:22764/1	60	+
chr6	155255931	155255932	A01177:42:HHKNYDSX3:1:2639:12472:6370	60	+
chr6	167889527	167889528	A01177:42:HHKNYDSX3:2:2369:21875:33270/1	60	-
chr7	4667711	4667712	A01177:42:HHKNYDSX3:2:1345:26295:24862	60	+
chr7	13912189	13912190	A01177:42:HHKNYDSX3:1:1112:11867:29747/1	60	-
chr7	20969035	20969036	A01177:42:HHKNYDSX3:1:1349:30861:16924/1	60	+
chr7	23336600	23336601	A01177:42:HHKNYDSX3:1:1257:2492:2425/1	60	-
chr7	29419981	29419982	A01177:42:HHKNYDSX3:2:2626:29767:23202/1	60	+
chr7	29656258	29656259	A01177:42:HHKNYDSX3:1:2250:20862:9815/1	60	+
chr7	29656259	29656260	A01177:42:HHKNYDSX3:1:1158:27082:7654	60	+
chr7	34443225	34443226	A01177:42:HHKNYDSX3:1:1408:6225:2159	60	+
chr7	35507066	35507067	A01177:42:HHKNYDSX3:1:1533:10990:22091/1	60	-
chr7	35882260	35882261	A01177:42:HHKNYDSX3:1:1136:28890:11475/1	60	+
chr7	38209377	38209378	A01177:42:HHKNYDSX3:2:1342:32199:3865	60	-
chr7	40249881	40249882	A01177:42:HHKNYDSX3:2:1303:11993:12273	60	-
chr7	44759003	44759004	A01177:42:HHKNYDSX3:1:1550:19370:9799/1	60	+
chr7	45428359	45428360	A01177:42:HHKNYDSX3:1:2209:19750:14935/1	60	+
chr7	52571442	52571443	A01177:42:HHKNYDSX3:1:1245:8847:1376/1	60	+
chr7	57117370	57117371	A01177:42:HHKNYDSX3:2:2333:4824:11193	60	+
chr7	65328553	65328554	A01177:42:HHKNYDSX3:1:1331:28004:30671	60	-
chr7	67014823	67014824	A01177:42:HHKNYDSX3:2:1577:17119:26005	60	-
chr7	69174316	69174317	A01177:42:HHKNYDSX3:1:1149:7184:35947/1	60	+
chr7	73543271	73543272	A01177:42:HHKNYDSX3:1:1427:25916:2597	60	-
chr7	90122989	90122990	A01177:42:HHKNYDSX3:2:2671:10610:34053	60	+
chr7	98796647	98796648	A01177:42:HHKNYDSX3:1:2668:10881:4993/1	60	+
chr7	102746236	102746237	A01177:42:HHKNYDSX3:2:1240:22616:30921/1	60	-
chr7	104683084	104683085	A01177:42:HHKNYDSX3:2:1274:23918:25817	60	-
chr7	105695209	105695210	A01177:42:HHKNYDSX3:2:2450:31204:15013/1	60	+
chr7	106147508	106147509	A01177:42:HHKNYDSX3:2:2345:20500:26757/1	60	-
chr7	107331936	107331937	A01177:42:HHKNYDSX3:1:2214:8947:10034	60	-
chr7	117528696	117528697	A01177:42:HHKNYDSX3:2:2132:22634:32362/1	60	+
chr7	129507071	129507072	A01177:42:HHKNYDSX3:1:2378:25364:13667	60	+
chr7	131094188	131094189	A01177:42:HHKNYDSX3:2:1528:20039:22639	60	+
chr7	131771803	131771804	A01177:42:HHKNYDSX3:1:1371:16685:24377	60	+
chr7	138827352	138827353	A01177:42:HHKNYDSX3:2:1635:24840:12132	60	+
chr7	140219432	140219433	A01177:42:HHKNYDSX3:1:2303:8232:12367	60	+
chr8	6464920	6464921	A01177:42:HHKNYDSX3:2:2455:31828:16407	60	+
chr8	19340017	19340018	A01177:42:HHKNYDSX3:1:1368:31720:7357/1	60	-
chr8	23513726	23513727	A01177:42:HHKNYDSX3:1:2407:11677:20369/1	60	-
chr8	30516306	30516307	A01177:42:HHKNYDSX3:2:2170:26874:16031	60	+
chr8	33235137	33235138	A01177:42:HHKNYDSX3:2:1550:16749:12555/1	60	-
chr8	33330367	33330368	A01177:42:HHKNYDSX3:2:2502:19868:11005	60	+
chr8	60531897	60531898	A01177:42:HHKNYDSX3:1:1559:20735:1861/1	60	-
chr8	64130696	64130697	A01177:42:HHKNYDSX3:1:2113:28619:5306	60	+
chr8	70073469	70073470	A01177:42:HHKNYDSX3:2:1437:25934:10989/1	60	-
chr8	97554645	97554646	A01177:42:HHKNYDSX3:2:1158:4499:5274/1	60	+
chr8	102574753	102574754	A01177:42:HHKNYDSX3:2:2565:30553:5619	60	-
chr8	117031555	117031556	A01177:42:HHKNYDSX3:2:1521:16731:24079	60	-
chr8	120747252	120747253	A01177:42:HHKNYDSX3:1:1136:7012:10911/1	60	+
chr8	124466156	124466157	A01177:42:HHKNYDSX3:2:1211:7609:4116/1	60	+
chr8	132852352	132852353	A01177:42:HHKNYDSX3:1:1514:6234:7717	60	+
chr8	144154913	144154914	A01177:42:HHKNYDSX3:1:1371:32542:27070/1	60	-
chr9	6607503	6607504	A01177:42:HHKNYDSX3:1:2105:29414:36902	60	+
chr9	20306789	20306790	A01177:42:HHKNYDSX3:1:1503:14705:20008/1	60	-
chr9	24396359	24396360	A01177:42:HHKNYDSX3:1:2349:19723:18270/1	60	+
chr9	33320056	33320057	A01177:42:HHKNYDSX3:1:1649:3088:13730	60	-
chr9	34348144	34348145	A01177:42:HHKNYDSX3:2:1252:7120:10755/1	60	+
chr9	67628643	67628644	A01177:42:HHKNYDSX3:2:1546:13485:34992	60	+
chr9	83050372	83050373	A01177:42:HHKNYDSX3:2:1449:9661:21731/1	60	-
chr9	88814185	88814186	A01177:42:HHKNYDSX3:1:2210:30083:10755/1	60	-
chr9	94285932	94285933	A01177:42:HHKNYDSX3:1:2176:18674:3771	60	+
chr9	96358902	96358903	A01177:42:HHKNYDSX3:1:1254:30915:11663	60	+
chr9	111075281	111075282	A01177:42:HHKNYDSX3:1:2423:4951:8531	60	+
chr9	120589212	120589213	A01177:42:HHKNYDSX3:2:1154:7970:8625	60	-
chr9	122798845	122798846	A01177:42:HHKNYDSX3:2:2416:21920:25676	60	-
chr9	128109718	128109719	A01177:42:HHKNYDSX3:1:1101:16532:11177/1	60	+
chr9	128777378	128777379	A01177:42:HHKNYDSX3:1:1468:25346:1642	60	+
chr9	128830416	128830417	A01177:42:HHKNYDSX3:2:1461:6985:19069	60	-
chr9	132528687	132528688	A01177:42:HHKNYDSX3:2:2426:16875:12680/1	60	+
chr9	132908547	132908548	A01177:42:HHKNYDSX3:1:2635:10031:23437/1	60	-
chr9	135461682	135461683	A01177:42:HHKNYDSX3:2:1275:8196:20979	60	+
chrX	22201271	22201272	A01177:42:HHKNYDSX3:2:1145:9607:34882	60	-
chrX	23922295	23922296	A01177:42:HHKNYDSX3:2:1229:21694:4241	60	+
chrX	37478057	37478058	A01177:42:HHKNYDSX3:2:2678:28682:26365	60	+
chrX	41445187	41445188	A01177:42:HHKNYDSX3:2:2555:26413:20682/1	60	+
chrX	55317865	55317866	A01177:42:HHKNYDSX3:1:2524:1118:2957/1	60	+
chrX	70317972	70317973	A01177:42:HHKNYDSX3:1:1528:16224:32189	60	-
chrX	73799542	73799543	A01177:42:HHKNYDSX3:1:2319:9254:7905	60	+
chrX	79095143	79095144	A01177:42:HHKNYDSX3:1:2558:3405:27242/1	60	-
chrX	79931996	79931997	A01177:42:HHKNYDSX3:1:2503:3830:7341	60	+
chrX	94867568	94867569	A01177:42:HHKNYDSX3:2:1651:27245:23469	60	+
chrX	119165350	119165351	A01177:42:HHKNYDSX3:1:1566:11379:25426/1	60	+
chrX	119370972	119370973	A01177:42:HHKNYDSX3:2:1664:15130:12821/1	60	-
chrX	119612492	119612493	A01177:42:HHKNYDSX3:1:2263:4887:10645/1	60	+
chrX	127874752	127874753	A01177:42:HHKNYDSX3:2:2258:32895:29778	60	+
chrX	153718479	153718480	A01177:42:HHKNYDSX3:1:1546:14778:14685/1	60	+
chrY	5142091	5142092	A01177:42:HHKNYDSX3:2:2671:24026:18959/1	60	+
