# Supplementary material for: HIV-1 capsid stability enables inositol phosphate-independent infection of target cells and promotes integration into genes
Source: PLoS Pathog. 2023 Jun 2;19(6):e1011423. doi: 10.1371/journal.ppat.1011423 (PMC10266667; doi:10.1371/journal.ppat.1011423)
Supplement: S4 Data — (TAR.GZ) [file ppat.1011423.s015.tar.gz › IPMK_KO/CA_Q219A/Unique_hg38_integration_sites/7845-GS-4.bed]

chr1	9071331	9071332	A01177:42:HHKNYDSX3:2:2327:10538:20744	60	+
chr1	15786921	15786922	A01177:42:HHKNYDSX3:1:2203:16676:35070/1	60	-
chr1	27290176	27290177	A01177:42:HHKNYDSX3:2:2151:1994:7827	60	-
chr1	61101181	61101182	A01177:42:HHKNYDSX3:2:1176:23330:9330	60	+
chr1	85441462	85441463	A01177:42:HHKNYDSX3:2:2234:18801:19460	60	+
chr1	111001801	111001802	A01177:42:HHKNYDSX3:1:2572:8196:33630/1	60	-
chr1	112488223	112488224	A01177:42:HHKNYDSX3:2:1531:31792:22294/1	60	+
chr1	145993707	145993708	A01177:42:HHKNYDSX3:1:1420:26585:7858/1	60	+
chr1	173926790	173926791	A01177:42:HHKNYDSX3:1:2407:4463:27539	60	+
chr1	201393668	201393669	A01177:42:HHKNYDSX3:1:2559:4137:3270	60	+
chr1	244772923	244772924	A01177:42:HHKNYDSX3:2:1143:5177:7983/1	60	-
chr10	9795606	9795607	A01177:42:HHKNYDSX3:2:2144:21034:21418/1	60	-
chr10	31197262	31197263	A01177:42:HHKNYDSX3:2:2405:30490:23484/1	60	+
chr10	68714892	68714893	A01177:42:HHKNYDSX3:2:2352:22525:28260	60	+
chr10	74323036	74323037	A01177:42:HHKNYDSX3:2:2331:24912:2644/1	60	+
chr10	92098082	92098083	A01177:42:HHKNYDSX3:1:2502:1244:36746	60	+
chr10	93176969	93176970	A01177:42:HHKNYDSX3:2:2562:13602:13244/1	60	-
chr10	95320670	95320671	A01177:42:HHKNYDSX3:2:1608:14208:8750/1	60	-
chr10	100221732	100221733	A01177:42:HHKNYDSX3:2:2129:21224:11350	60	-
chr10	100379433	100379434	A01177:42:HHKNYDSX3:1:2224:29975:32111/1	60	-
chr10	101387621	101387622	A01177:42:HHKNYDSX3:1:1627:13295:21136	60	-
chr10	102103986	102103987	A01177:42:HHKNYDSX3:2:2141:8006:3865/1	60	+
chr10	117456391	117456392	A01177:42:HHKNYDSX3:1:1210:19334:28682/1	60	+
chr10	123449112	123449113	A01177:42:HHKNYDSX3:1:2441:21151:28980/1	60	+
chr11	3788868	3788869	A01177:42:HHKNYDSX3:2:2220:17309:17503	60	+
chr11	17314609	17314610	A01177:42:HHKNYDSX3:1:2366:15664:18912	60	-
chr11	32785087	32785088	A01177:42:HHKNYDSX3:1:1625:30472:33818/1	60	+
chr11	38930316	38930317	A01177:42:HHKNYDSX3:1:2648:10990:11569/1	60	+
chr11	47830840	47830841	A01177:42:HHKNYDSX3:2:1348:20518:26631/1	60	+
chr11	95114211	95114212	A01177:42:HHKNYDSX3:2:2549:29731:30592	60	-
chr12	781024	781025	A01177:42:HHKNYDSX3:1:1201:14823:2394/1	60	-
chr12	6847797	6847798	A01177:42:HHKNYDSX3:1:2233:4227:14450/1	60	+
chr12	7710641	7710642	A01177:42:HHKNYDSX3:1:1469:29179:16172	60	-
chr12	8393385	8393386	A01177:42:HHKNYDSX3:2:2265:29197:21527	60	+
chr12	13484825	13484826	A01177:42:HHKNYDSX3:1:2638:18276:32080	60	-
chr12	14950027	14950028	A01177:42:HHKNYDSX3:1:2674:30544:30091/1	60	-
chr12	27212599	27212600	A01177:42:HHKNYDSX3:1:2519:6225:14434	60	-
chr12	29767044	29767045	A01177:42:HHKNYDSX3:2:1207:20057:32440	60	-
chr12	49311947	49311948	A01177:42:HHKNYDSX3:1:1672:26015:24251/1	60	-
chr12	63988905	63988906	A01177:42:HHKNYDSX3:1:2514:5719:4507/1	60	-
chr12	68174167	68174168	A01177:42:HHKNYDSX3:1:1103:24560:26647/1	60	+
chr12	84522747	84522748	A01177:42:HHKNYDSX3:1:1236:28302:5729/1	60	+
chr12	96913655	96913656	A01177:42:HHKNYDSX3:1:1340:23683:4836/1	60	+
chr12	98544555	98544556	A01177:42:HHKNYDSX3:1:1153:16324:9596/1	60	+
chr12	117204934	117204935	A01177:42:HHKNYDSX3:1:1646:26069:6746/1	60	-
chr12	119278947	119278948	A01177:42:HHKNYDSX3:2:2135:16233:21339/1	60	-
chr12	122552002	122552003	A01177:42:HHKNYDSX3:1:1618:8739:5822	60	-
chr12	124796000	124796001	A01177:42:HHKNYDSX3:1:2170:17400:1282	60	+
chr12	124796001	124796002	A01177:42:HHKNYDSX3:1:1564:16884:29136	60	+
chr12	125511715	125511716	A01177:42:HHKNYDSX3:1:1112:26069:8844	60	+
chr12	132830548	132830549	A01177:42:HHKNYDSX3:2:2107:21224:11005/1	60	+
chr13	35006844	35006845	A01177:42:HHKNYDSX3:1:2568:23945:25614	60	-
chr13	69796357	69796358	A01177:42:HHKNYDSX3:2:1649:6406:7764	60	-
chr13	71631561	71631562	A01177:42:HHKNYDSX3:1:1563:25916:17284	60	-
chr14	39445548	39445549	A01177:42:HHKNYDSX3:1:1540:23954:11443	60	-
chr14	51966131	51966132	A01177:42:HHKNYDSX3:1:1514:11559:25520	60	+
chr14	67137671	67137672	A01177:42:HHKNYDSX3:1:2236:24786:35900	60	-
chr14	76302775	76302776	A01177:42:HHKNYDSX3:1:2134:26648:14920	60	-
chr14	76428093	76428094	A01177:42:HHKNYDSX3:1:2577:11831:17284	60	-
chr14	77255085	77255086	A01177:42:HHKNYDSX3:2:1649:24650:35884/1	60	-
chr14	92165291	92165292	A01177:42:HHKNYDSX3:2:2256:4670:35039	60	-
chr14	100518618	100518619	A01177:42:HHKNYDSX3:2:1453:15411:30342	60	+
chr14	103745665	103745666	A01177:42:HHKNYDSX3:2:2203:27642:24001/1	60	-
chr15	26160773	26160774	A01177:42:HHKNYDSX3:1:2267:26756:26443/1	60	-
chr15	44349180	44349181	A01177:42:HHKNYDSX3:1:1509:16676:21449	60	+
chr15	84008204	84008205	A01177:42:HHKNYDSX3:2:2432:32280:28432/1	60	-
chr15	90586460	90586461	A01177:42:HHKNYDSX3:1:1542:14036:27743	60	-
chr16	19658461	19658462	A01177:42:HHKNYDSX3:1:1104:18385:13322/1	60	+
chr16	20902032	20902033	A01177:42:HHKNYDSX3:2:1358:14913:34835	60	+
chr16	30798598	30798599	A01177:42:HHKNYDSX3:1:1145:29613:22060	60	-
chr16	30882557	30882558	A01177:42:HHKNYDSX3:1:1111:18141:4758/1	60	+
chr16	56472938	56472939	A01177:42:HHKNYDSX3:2:1163:5457:32988/1	60	-
chr16	71644264	71644265	A01177:42:HHKNYDSX3:1:2273:26160:18646	60	+
chr16	81507177	81507178	A01177:42:HHKNYDSX3:2:2542:25437:27101/1	60	+
chr16	87858919	87858920	A01177:42:HHKNYDSX3:2:2470:6587:30123/1	60	-
chr16	88959952	88959953	A01177:42:HHKNYDSX3:2:2515:20699:19272/1	60	+
chr16	89237766	89237767	A01177:42:HHKNYDSX3:1:1239:11614:8516/1	60	+
chr16	89762540	89762541	A01177:42:HHKNYDSX3:1:1238:5638:2988	60	-
chr17	3722305	3722306	A01177:42:HHKNYDSX3:1:2265:3504:8343	60	-
chr17	7131892	7131893	A01177:42:HHKNYDSX3:1:1221:21016:5447/1	60	+
chr17	7603790	7603791	A01177:42:HHKNYDSX3:1:1402:6054:20431/1	60	-
chr17	8174511	8174512	A01177:42:HHKNYDSX3:2:1667:30644:29042	60	-
chr17	11901618	11901619	A01177:42:HHKNYDSX3:2:2338:8802:2801/1	60	+
chr17	15466619	15466620	A01177:42:HHKNYDSX3:1:1149:28293:32049	60	-
chr17	28795580	28795581	A01177:42:HHKNYDSX3:2:2341:4752:3427	60	-
chr17	29818070	29818071	A01177:42:HHKNYDSX3:1:2127:13232:32111	60	-
chr17	44031743	44031744	A01177:42:HHKNYDSX3:2:1659:11514:6277	60	-
chr17	45073339	45073340	A01177:42:HHKNYDSX3:1:2325:3821:30436	60	+
chr17	58610807	58610808	A01177:42:HHKNYDSX3:2:2417:1434:34914	60	+
chr17	76227798	76227799	A01177:42:HHKNYDSX3:2:1430:28357:31313/1	60	+
chr18	71843	71844	A01177:42:HHKNYDSX3:1:1558:3803:12900/1	60	-
chr18	8022199	8022200	A01177:42:HHKNYDSX3:2:1605:7446:3302	60	-
chr18	11001799	11001800	A01177:42:HHKNYDSX3:2:1555:31566:21183	60	+
chr18	49255594	49255595	A01177:42:HHKNYDSX3:2:1335:27661:13604/1	60	+
chr18	52283455	52283456	A01177:42:HHKNYDSX3:2:1149:11794:23390	60	+
chr19	1361279	1361280	A01177:42:HHKNYDSX3:1:2466:31349:6872/1	60	+
chr19	9723790	9723791	A01177:42:HHKNYDSX3:2:2441:27136:32174/1	60	-
chr19	12139625	12139626	A01177:42:HHKNYDSX3:1:2277:20446:28228/1	60	-
chr19	15877153	15877154	A01177:42:HHKNYDSX3:1:1522:24858:18082	60	+
chr19	17502446	17502447	A01177:42:HHKNYDSX3:2:1324:2862:34350	60	-
chr19	22302882	22302883	A01177:42:HHKNYDSX3:1:2324:25735:10300/1	60	-
chr19	36175839	36175840	A01177:42:HHKNYDSX3:2:2254:14705:8484	60	-
chr19	47715862	47715863	A01177:42:HHKNYDSX3:1:1226:12879:34851	60	-
chr19	48988085	48988086	A01177:42:HHKNYDSX3:1:1327:28094:3020	60	+
chr19	49580372	49580373	A01177:42:HHKNYDSX3:1:2358:24686:19288	60	+
chr2	20473772	20473773	A01177:42:HHKNYDSX3:1:2376:14064:7091	60	-
chr2	26749687	26749688	A01177:42:HHKNYDSX3:2:2368:9489:5149/1	60	+
chr2	27473902	27473903	A01177:42:HHKNYDSX3:1:1209:7084:28228/1	60	-
chr2	28669792	28669793	A01177:42:HHKNYDSX3:1:1647:32750:23265/1	60	+
chr2	31702749	31702750	A01177:42:HHKNYDSX3:1:2477:27624:32111/1	60	+
chr2	31702750	31702751	A01177:42:HHKNYDSX3:2:1113:13747:1814/1	60	+
chr2	33754426	33754427	A01177:42:HHKNYDSX3:1:1404:20048:3646	60	-
chr2	37353959	37353960	A01177:42:HHKNYDSX3:2:2637:11406:1892/1	60	-
chr2	43173876	43173877	A01177:42:HHKNYDSX3:2:1422:9146:19742	60	+
chr2	43603705	43603706	A01177:42:HHKNYDSX3:1:1254:20582:14121/1	60	+
chr2	74827086	74827087	A01177:42:HHKNYDSX3:1:2235:19235:14763/1	60	-
chr2	75699995	75699996	A01177:42:HHKNYDSX3:1:1539:25238:22905/1	60	-
chr2	87983244	87983245	A01177:42:HHKNYDSX3:2:1658:15655:5963	60	+
chr2	96658111	96658112	A01177:42:HHKNYDSX3:1:2267:7744:27117	60	-
chr2	96855644	96855645	A01177:42:HHKNYDSX3:1:2119:1796:29371	60	+
chr2	161451187	161451188	A01177:42:HHKNYDSX3:2:2168:4824:25034	60	-
chr2	164338662	164338663	A01177:42:HHKNYDSX3:1:1521:30391:16172/1	60	-
chr2	189732582	189732583	A01177:42:HHKNYDSX3:1:2556:14082:16924	60	+
chr2	219202476	219202477	A01177:42:HHKNYDSX3:2:1276:6216:22780	60	+
chr2	221703095	221703096	A01177:42:HHKNYDSX3:1:2555:27670:17973/1	60	-
chr2	239943390	239943391	A01177:42:HHKNYDSX3:2:2423:23619:19664/1	60	+
chr20	3114869	3114870	A01177:42:HHKNYDSX3:2:2552:22381:16861/1	60	+
chr20	20507435	20507436	A01177:42:HHKNYDSX3:1:2313:32624:30968	60	-
chr20	33712544	33712545	A01177:42:HHKNYDSX3:1:1463:26476:5979	60	-
chr20	34414561	34414562	A01177:42:HHKNYDSX3:1:1357:31955:3443/1	60	-
chr20	37409692	37409693	A01177:42:HHKNYDSX3:2:1416:6515:26804/1	60	-
chr20	43227555	43227556	A01177:42:HHKNYDSX3:2:2119:27525:10927	60	-
chr20	45191716	45191717	A01177:42:HHKNYDSX3:1:1572:2067:20228/1	60	-
chr20	50496028	50496029	A01177:42:HHKNYDSX3:2:2476:16821:26741/1	60	+
chr20	56979691	56979692	A01177:42:HHKNYDSX3:2:2550:4137:6684	60	-
chr20	59316107	59316108	A01177:42:HHKNYDSX3:1:2315:17228:22373/1	60	+
chr21	24252013	24252014	A01177:42:HHKNYDSX3:2:1409:7853:28714	60	+
chr21	45231827	45231828	A01177:42:HHKNYDSX3:2:1364:10493:8672/1	60	-
chr21	46268867	46268868	A01177:42:HHKNYDSX3:2:2432:25563:21245/1	60	-
chr22	17938664	17938665	A01177:42:HHKNYDSX3:1:1277:20853:33818	60	-
chr22	18765545	18765546	A01177:42:HHKNYDSX3:1:1333:16297:9674	60	+
chr22	19833299	19833300	A01177:42:HHKNYDSX3:1:1667:3595:35243/1	60	+
chr22	20832985	20832986	A01177:42:HHKNYDSX3:1:2359:26937:29606/1	60	-
chr22	36494211	36494212	A01177:42:HHKNYDSX3:2:1438:31141:31626/1	60	-
chr22	43358816	43358817	A01177:42:HHKNYDSX3:2:2125:2880:35289/1	60	+
chr22	45156490	45156491	A01177:42:HHKNYDSX3:2:1306:32081:14559	60	-
chr3	9724983	9724984	A01177:42:HHKNYDSX3:1:2314:22535:26647	60	+
chr3	48068705	48068706	A01177:42:HHKNYDSX3:2:1453:24343:25394/1	60	+
chr3	53987302	53987303	A01177:42:HHKNYDSX3:2:1350:30698:4241/1	60	+
chr3	58098425	58098426	A01177:42:HHKNYDSX3:1:2529:6180:25410	60	-
chr3	65989765	65989766	A01177:42:HHKNYDSX3:2:2614:8232:19633	60	+
chr3	65989766	65989767	A01177:42:HHKNYDSX3:1:1633:29839:24706	60	+
chr3	65989767	65989768	A01177:42:HHKNYDSX3:1:1553:20528:5791	60	+
chr3	106649182	106649183	A01177:42:HHKNYDSX3:1:2471:5611:19977	60	+
chr3	106941878	106941879	A01177:42:HHKNYDSX3:2:2602:15194:13150	60	+
chr3	129708823	129708824	A01177:42:HHKNYDSX3:1:2429:7238:22639	60	-
chr3	150257272	150257273	A01177:42:HHKNYDSX3:1:2632:19316:24455	60	-
chr3	179284976	179284977	A01177:42:HHKNYDSX3:2:1369:6081:21605/1	60	+
chr3	183744945	183744946	A01177:42:HHKNYDSX3:2:2156:20383:10958/1	60	-
chr3	185204074	185204075	A01177:42:HHKNYDSX3:1:2132:30029:11475	60	+
chr3	188586822	188586823	A01177:42:HHKNYDSX3:2:2341:14959:12273/1	60	-
chr4	3384249	3384250	A01177:42:HHKNYDSX3:2:2503:15302:25207	60	-
chr4	25249870	25249871	A01177:42:HHKNYDSX3:2:1326:31430:18599/1	60	+
chr4	39435212	39435213	A01177:42:HHKNYDSX3:1:2641:7979:29496/1	60	-
chr4	52511821	52511822	A01177:42:HHKNYDSX3:1:1262:31304:3255	60	+
chr4	52721597	52721598	A01177:42:HHKNYDSX3:1:2558:22019:16016/1	60	+
chr4	88411530	88411531	A01177:42:HHKNYDSX3:2:2222:22679:12242	60	+
chr4	99917477	99917478	A01177:42:HHKNYDSX3:1:1239:7093:26710/1	60	+
chr4	99917478	99917479	A01177:42:HHKNYDSX3:2:1224:21811:6731	60	+
chr4	119780172	119780173	A01177:42:HHKNYDSX3:1:1442:5764:2581/1	60	+
chr5	75127106	75127107	A01177:42:HHKNYDSX3:2:1155:5692:25160	60	+
chr5	81567831	81567832	A01177:42:HHKNYDSX3:1:1122:8467:29058/1	60	+
chr5	81567833	81567834	A01177:42:HHKNYDSX3:2:1158:2383:35399	60	+
chr5	95782731	95782732	A01177:42:HHKNYDSX3:1:1575:6686:20494	60	+
chr5	95881431	95881432	A01177:42:HHKNYDSX3:1:2527:30038:4163	60	+
chr5	109427387	109427388	A01177:42:HHKNYDSX3:1:2605:10113:10958	60	-
chr5	126581899	126581900	A01177:42:HHKNYDSX3:2:1111:10981:15092	60	+
chr5	132495016	132495017	A01177:42:HHKNYDSX3:1:1560:28275:9283	60	-
chr5	134831613	134831614	A01177:42:HHKNYDSX3:1:2401:31656:23657	60	+
chr5	168258422	168258423	A01177:42:HHKNYDSX3:2:2344:26431:19085/1	60	+
chr5	173154617	173154618	A01177:42:HHKNYDSX3:1:2562:25563:5368	60	-
chr6	21720893	21720894	A01177:42:HHKNYDSX3:2:2674:1027:31829/1	60	-
chr6	22048497	22048498	A01177:42:HHKNYDSX3:1:2633:2456:13855	60	-
chr6	27574714	27574715	A01177:42:HHKNYDSX3:2:1628:10267:8594	60	-
chr6	38792182	38792183	A01177:42:HHKNYDSX3:1:2557:7527:11021	60	-
chr6	42176528	42176529	A01177:42:HHKNYDSX3:1:1154:31955:13275/1	60	-
chr6	52297101	52297102	A01177:42:HHKNYDSX3:2:2307:22309:12696/1	60	-
chr6	110507988	110507989	A01177:42:HHKNYDSX3:1:2634:25563:3615	60	-
chr6	119667795	119667796	A01177:42:HHKNYDSX3:2:1123:11225:1110	60	+
chr6	131078017	131078018	A01177:42:HHKNYDSX3:1:1168:6723:6308	60	+
chr6	149736198	149736199	A01177:42:HHKNYDSX3:2:1159:16559:3114	60	+
chr6	159554437	159554438	A01177:42:HHKNYDSX3:1:1207:10809:9345	60	+
chr7	5991760	5991761	A01177:42:HHKNYDSX3:2:1461:20600:29434/1	60	+
chr7	21013511	21013512	A01177:42:HHKNYDSX3:2:1344:30942:23985	60	-
chr7	34408350	34408351	A01177:42:HHKNYDSX3:2:2350:7690:17785/1	60	-
chr7	39635296	39635297	A01177:42:HHKNYDSX3:1:1114:18738:6073/1	60	+
chr7	51429687	51429688	A01177:42:HHKNYDSX3:1:2117:14660:33051	60	+
chr7	72026506	72026507	A01177:42:HHKNYDSX3:2:2652:19931:7639	60	+
chr7	72676879	72676880	A01177:42:HHKNYDSX3:2:2346:28881:13777/1	60	+
chr7	75434677	75434678	A01177:42:HHKNYDSX3:1:1517:4119:26381	60	-
chr7	87702064	87702065	A01177:42:HHKNYDSX3:1:1213:17490:4131	60	+
chr7	88529789	88529790	A01177:42:HHKNYDSX3:1:1616:15465:23171/1	60	-
chr7	90428419	90428420	A01177:42:HHKNYDSX3:1:2406:20989:19961/1	60	-
chr7	92457385	92457386	A01177:42:HHKNYDSX3:2:2332:13575:24439	60	+
chr7	100750227	100750228	A01177:42:HHKNYDSX3:2:1475:17436:21887/1	60	-
chr7	108429284	108429285	A01177:42:HHKNYDSX3:1:1226:10746:30906	60	-
chr7	112570505	112570506	A01177:42:HHKNYDSX3:2:1138:15167:34867	60	-
chr7	112850865	112850866	A01177:42:HHKNYDSX3:2:1416:3866:1204	60	+
chr7	116814084	116814085	A01177:42:HHKNYDSX3:2:1514:26160:22999/1	60	-
chr7	131369931	131369932	A01177:42:HHKNYDSX3:2:1501:17535:29919	60	-
chr7	152557198	152557199	A01177:42:HHKNYDSX3:1:2210:1289:9799/1	60	-
chr7	157072898	157072899	A01177:42:HHKNYDSX3:1:2404:17743:14622	60	+
chr7	158856810	158856811	A01177:42:HHKNYDSX3:2:1225:6470:23844	60	-
chr8	8887049	8887050	A01177:42:HHKNYDSX3:2:2268:9688:9784	60	+
chr8	22354802	22354803	A01177:42:HHKNYDSX3:1:2359:27380:20509	60	-
chr8	42944147	42944148	A01177:42:HHKNYDSX3:1:1106:24306:7263/1	60	-
chr8	68920623	68920624	A01177:42:HHKNYDSX3:2:2341:22426:4413/1	60	-
chr8	68920624	68920625	A01177:42:HHKNYDSX3:1:1523:5692:19867/1	60	-
chr8	89274428	89274429	A01177:42:HHKNYDSX3:1:1124:20283:25441/1	60	+
chr8	97884692	97884693	A01177:42:HHKNYDSX3:1:2270:30228:26475/1	60	+
chr8	120770734	120770735	A01177:42:HHKNYDSX3:2:1245:30156:14732/1	60	+
chr8	123124858	123124859	A01177:42:HHKNYDSX3:2:2430:12599:2362	60	+
chr8	130833437	130833438	A01177:42:HHKNYDSX3:1:2421:23891:33066	60	+
chr9	5626580	5626581	A01177:42:HHKNYDSX3:2:2504:24451:27618/1	60	-
chr9	8690029	8690030	A01177:42:HHKNYDSX3:2:2255:6876:33442/1	60	+
chr9	36369325	36369326	A01177:42:HHKNYDSX3:1:1558:10664:12414/1	60	-
chr9	39602311	39602312	A01177:42:HHKNYDSX3:1:1521:30924:23296/1	60	-
chr9	77678528	77678529	A01177:42:HHKNYDSX3:1:1530:1732:35086/1	60	-
chr9	91401074	91401075	A01177:42:HHKNYDSX3:2:1575:21061:24627	60	-
chr9	92427257	92427258	A01177:42:HHKNYDSX3:1:1336:24903:26929/1	60	-
chr9	96545412	96545413	A01177:42:HHKNYDSX3:1:1663:16857:13683	60	-
chr9	98458626	98458627	A01177:42:HHKNYDSX3:2:1654:8549:12571/1	60	+
chr9	123203893	123203894	A01177:42:HHKNYDSX3:1:2273:19804:14528	60	+
chr9	124690556	124690557	A01177:42:HHKNYDSX3:1:1352:23276:34882	60	+
chr9	124690557	124690558	A01177:42:HHKNYDSX3:2:2415:11984:9878	60	+
chr9	124820071	124820072	A01177:42:HHKNYDSX3:1:1212:14082:10817	60	-
chr9	125303354	125303355	A01177:42:HHKNYDSX3:1:1101:31837:2613/1	60	+
chr9	128468617	128468618	A01177:42:HHKNYDSX3:1:1176:5466:24330/1	60	-
chr9	128832816	128832817	A01177:42:HHKNYDSX3:2:2154:30327:26553	60	+
chrX	15423348	15423349	A01177:42:HHKNYDSX3:2:1211:25690:13542/1	60	-
chrX	16784250	16784251	A01177:42:HHKNYDSX3:2:1566:7129:2660	60	+
chrX	19801999	19802000	A01177:42:HHKNYDSX3:1:1623:20003:8015	60	+
chrX	22958733	22958734	A01177:42:HHKNYDSX3:2:1671:25554:27586/1	60	-
chrX	64395255	64395256	A01177:42:HHKNYDSX3:1:1677:9552:11866/1	60	+
chrX	64395257	64395258	A01177:42:HHKNYDSX3:2:1109:10719:12007/1	60	+
chrX	64395258	64395259	A01177:42:HHKNYDSX3:1:1363:12038:29199/1	60	+
chrX	64395259	64395260	A01177:42:HHKNYDSX3:2:1218:7934:4335/1	60	+
chrX	64395261	64395262	A01177:42:HHKNYDSX3:1:1112:9824:8140/1	60	+
chrX	89554103	89554104	A01177:42:HHKNYDSX3:1:1513:16622:32346	60	-
chrX	118574490	118574491	A01177:42:HHKNYDSX3:2:1611:26539:6965	60	+
chrX	143906824	143906825	A01177:42:HHKNYDSX3:1:1109:28456:30702/1	60	-
chrX	146008759	146008760	A01177:42:HHKNYDSX3:1:2278:13467:11381/1	60	+
chrX	148524743	148524744	A01177:42:HHKNYDSX3:2:2622:20862:5087	60	+
