# Supplementary material for: HIV-1 capsid stability enables inositol phosphate-independent infection of target cells and promotes integration into genes
Source: PLoS Pathog. 2023 Jun 2;19(6):e1011423. doi: 10.1371/journal.ppat.1011423 (PMC10266667; doi:10.1371/journal.ppat.1011423)
Supplement: S4 Data — (TAR.GZ) [file ppat.1011423.s015.tar.gz › IPMK_KO/CA_Q219A/Unique_hg38_integration_sites/7845-GS-9.bed]

chr1	1395816	1395817	A01177:42:HHKNYDSX3:2:1570:10936:6433/1	60	+
chr1	1653772	1653773	A01177:42:HHKNYDSX3:2:2453:31530:28604	60	-
chr1	3842027	3842028	A01177:42:HHKNYDSX3:2:1639:20654:20885/1	60	-
chr1	3842030	3842031	A01177:42:HHKNYDSX3:1:2301:27841:29825/1	60	-
chr1	7513847	7513848	A01177:42:HHKNYDSX3:2:1416:27344:33223/1	60	+
chr1	8248817	8248818	A01177:42:HHKNYDSX3:1:1272:17653:36198	60	+
chr1	8587256	8587257	A01177:42:HHKNYDSX3:2:2625:2392:26177/1	60	+
chr1	12286955	12286956	A01177:42:HHKNYDSX3:2:1330:11930:9471	60	-
chr1	23245190	23245191	A01177:42:HHKNYDSX3:1:1537:9833:11882/1	60	-
chr1	26242530	26242531	A01177:42:HHKNYDSX3:1:1104:14172:12070	60	-
chr1	28628286	28628287	A01177:42:HHKNYDSX3:1:1557:7437:16939	60	+
chr1	32714046	32714047	A01177:42:HHKNYDSX3:2:2330:21992:20603/1	60	-
chr1	33598808	33598809	A01177:42:HHKNYDSX3:2:1664:4689:4131	60	-
chr1	35840086	35840087	A01177:42:HHKNYDSX3:1:1220:5837:15233	60	-
chr1	36310654	36310655	A01177:42:HHKNYDSX3:1:1356:8820:23124/1	60	+
chr1	36416366	36416367	A01177:42:HHKNYDSX3:2:2249:28040:34554/1	60	-
chr1	39237314	39237315	A01177:42:HHKNYDSX3:1:1418:23818:8484/1	60	-
chr1	45218503	45218504	A01177:42:HHKNYDSX3:2:2138:3920:29888	60	-
chr1	48873991	48873992	A01177:42:HHKNYDSX3:2:1336:21820:4460	60	-
chr1	69633519	69633520	A01177:42:HHKNYDSX3:2:2278:24017:24580/1	60	-
chr1	75697858	75697859	A01177:42:HHKNYDSX3:1:1356:1353:24345	60	+
chr1	77124056	77124057	A01177:42:HHKNYDSX3:1:1105:31376:23985/1	60	+
chr1	93792670	93792671	A01177:42:HHKNYDSX3:1:2278:10619:12148/1	60	-
chr1	97149346	97149347	A01177:42:HHKNYDSX3:1:2539:8269:21073/1	60	-
chr1	97594212	97594213	A01177:42:HHKNYDSX3:1:1317:24505:4225/1	60	-
chr1	105284346	105284347	A01177:42:HHKNYDSX3:2:1338:23565:33755/1	60	+
chr1	109039350	109039351	A01177:42:HHKNYDSX3:1:2169:15311:24251/1	60	-
chr1	113610228	113610229	A01177:42:HHKNYDSX3:2:1230:31548:28667/1	60	-
chr1	115525688	115525689	A01177:42:HHKNYDSX3:1:1225:20437:15029/1	60	-
chr1	155898169	155898170	A01177:42:HHKNYDSX3:1:1307:19723:35211/1	60	+
chr1	181243546	181243547	A01177:42:HHKNYDSX3:1:2334:4508:31375/1	60	-
chr1	199395649	199395650	A01177:42:HHKNYDSX3:1:2414:9426:32002	60	+
chr1	199395650	199395651	A01177:42:HHKNYDSX3:2:1548:3079:36761	60	+
chr1	200833349	200833350	A01177:42:HHKNYDSX3:2:1230:23719:3834	60	-
chr1	200833352	200833353	A01177:42:HHKNYDSX3:1:1135:25617:17300/1	60	-
chr1	205468657	205468658	A01177:42:HHKNYDSX3:2:1112:25247:26772/1	60	+
chr1	209828867	209828868	A01177:42:HHKNYDSX3:2:1101:26738:33270/1	60	-
chr1	214299701	214299702	A01177:42:HHKNYDSX3:1:1338:15510:2675/1	60	-
chr1	241889190	241889191	A01177:42:HHKNYDSX3:1:2323:17210:22592/1	60	+
chr10	4189006	4189007	A01177:42:HHKNYDSX3:1:1119:15393:10895/1	60	-
chr10	8073066	8073067	A01177:42:HHKNYDSX3:1:2309:25943:7560	60	+
chr10	21249985	21249986	A01177:42:HHKNYDSX3:2:2424:1895:35806/1	60	+
chr10	32216305	32216306	A01177:42:HHKNYDSX3:1:2145:1063:30326	60	-
chr10	39512140	39512141	A01177:42:HHKNYDSX3:1:1521:8820:4116/1	60	+
chr10	77944317	77944318	A01177:42:HHKNYDSX3:2:2645:9842:32753/1	60	-
chr10	82788491	82788492	A01177:42:HHKNYDSX3:1:2412:19271:32362/1	60	+
chr10	91813375	91813376	A01177:42:HHKNYDSX3:2:1577:21305:19570/1	60	-
chr10	103113858	103113859	A01177:42:HHKNYDSX3:1:1167:23113:29371/1	60	-
chr10	105263971	105263972	A01177:42:HHKNYDSX3:2:2156:18105:20979/1	60	+
chr10	113910295	113910296	A01177:42:HHKNYDSX3:2:1210:10556:13980	60	-
chr10	124426563	124426564	A01177:42:HHKNYDSX3:1:1448:21938:13777	60	-
chr10	130890069	130890070	A01177:42:HHKNYDSX3:1:1117:5376:28933/1	60	+
chr11	9884944	9884945	A01177:42:HHKNYDSX3:1:2451:19226:36198	60	-
chr11	19276760	19276761	A01177:42:HHKNYDSX3:2:1374:4634:35321/1	60	-
chr11	33126399	33126400	A01177:42:HHKNYDSX3:2:2427:3405:20384	60	+
chr11	46966137	46966138	A01177:42:HHKNYDSX3:1:1143:31503:15781	60	-
chr11	65429711	65429712	A01177:42:HHKNYDSX3:1:1101:26395:34428/1	60	-
chr11	72900377	72900378	A01177:42:HHKNYDSX3:2:2632:30318:30389	60	-
chr11	72900379	72900380	A01177:42:HHKNYDSX3:2:1232:14805:27195	60	-
chr11	74934793	74934794	A01177:42:HHKNYDSX3:2:1264:30309:7921/1	60	-
chr11	86529999	86530000	A01177:42:HHKNYDSX3:2:2226:26069:20055	60	+
chr11	90315915	90315916	A01177:42:HHKNYDSX3:1:1601:2781:4773	60	+
chr11	110449722	110449723	A01177:42:HHKNYDSX3:1:2401:10700:34021/1	60	-
chr12	6735868	6735869	A01177:42:HHKNYDSX3:2:1206:6325:25848	60	+
chr12	8386409	8386410	A01177:42:HHKNYDSX3:2:1614:18747:18803/1	60	+
chr12	12243845	12243846	A01177:42:HHKNYDSX3:1:1445:26458:3317	60	-
chr12	31601992	31601993	A01177:42:HHKNYDSX3:2:1120:10710:15749	60	-
chr12	42272425	42272426	A01177:42:HHKNYDSX3:2:2364:4833:20979/1	60	-
chr12	48657346	48657347	A01177:42:HHKNYDSX3:2:1117:7446:14231/1	60	+
chr12	50990568	50990569	A01177:42:HHKNYDSX3:1:1403:16269:4554	60	+
chr12	51607633	51607634	A01177:42:HHKNYDSX3:1:1101:11993:12555/1	60	+
chr12	54503676	54503677	A01177:42:HHKNYDSX3:2:1635:19117:21950/1	60	+
chr12	56353136	56353137	A01177:42:HHKNYDSX3:1:1447:17499:28917/1	60	-
chr12	68613586	68613587	A01177:42:HHKNYDSX3:1:2112:24334:18176	60	-
chr12	75911906	75911907	A01177:42:HHKNYDSX3:1:1253:2718:2785/1	60	+
chr12	96505597	96505598	A01177:42:HHKNYDSX3:1:1512:3911:13307	60	-
chr12	98798213	98798214	A01177:42:HHKNYDSX3:2:1629:9688:10379/1	60	+
chr12	122547130	122547131	A01177:42:HHKNYDSX3:1:1357:17119:32643/1	60	+
chr12	123195553	123195554	A01177:42:HHKNYDSX3:1:1408:32624:20823/1	60	-
chr13	19922008	19922009	A01177:42:HHKNYDSX3:1:2637:13675:10488/1	60	-
chr13	21034175	21034176	A01177:42:HHKNYDSX3:1:1435:28827:36667	60	+
chr13	30903796	30903797	A01177:42:HHKNYDSX3:1:2229:16884:28761/1	60	+
chr13	37370367	37370368	A01177:42:HHKNYDSX3:2:2657:13449:13322/1	60	-
chr13	44916698	44916699	A01177:42:HHKNYDSX3:2:2446:18945:16391	60	+
chr13	58527416	58527417	A01177:42:HHKNYDSX3:2:1673:19922:13291	60	-
chr13	60634333	60634334	A01177:42:HHKNYDSX3:2:1219:22137:31594/1	60	+
chr13	60684638	60684639	A01177:42:HHKNYDSX3:1:2521:21007:17581	60	-
chr13	67557521	67557522	A01177:42:HHKNYDSX3:1:1456:18566:31140	60	+
chr13	76394646	76394647	A01177:42:HHKNYDSX3:1:1130:18846:37043/1	60	+
chr13	76394647	76394648	A01177:42:HHKNYDSX3:1:2550:14235:19946	60	+
chr13	76979789	76979790	A01177:42:HHKNYDSX3:1:1670:32090:34491/1	60	+
chr13	89844392	89844393	A01177:42:HHKNYDSX3:1:1208:7374:6590/1	60	-
chr13	90353902	90353903	A01177:42:HHKNYDSX3:2:2561:16450:9408/1	60	+
chr13	106522775	106522776	A01177:42:HHKNYDSX3:1:1475:20446:20525	60	+
chr14	19100487	19100488	A01177:42:HHKNYDSX3:2:2311:10791:33176/1	60	-
chr14	35496764	35496765	A01177:42:HHKNYDSX3:2:2549:16369:11115/1	60	-
chr14	47127608	47127609	A01177:42:HHKNYDSX3:1:1105:10791:4085/1	60	-
chr14	48121408	48121409	A01177:42:HHKNYDSX3:1:1567:10339:14293/1	60	-
chr14	48121410	48121411	A01177:42:HHKNYDSX3:1:1253:21305:11616/1	60	-
chr14	54984416	54984417	A01177:42:HHKNYDSX3:1:2546:15817:27164/1	60	+
chr14	65270317	65270318	A01177:42:HHKNYDSX3:2:1254:1904:35352/1	60	+
chr14	72316456	72316457	A01177:42:HHKNYDSX3:1:2363:3875:15530	60	+
chr14	76834147	76834148	A01177:42:HHKNYDSX3:1:1234:31476:1360/1	60	+
chr14	96447719	96447720	A01177:42:HHKNYDSX3:2:2512:11062:12853/1	60	-
chr14	98546291	98546292	A01177:42:HHKNYDSX3:1:1112:27254:13557/1	60	+
chr14	99643135	99643136	A01177:42:HHKNYDSX3:1:1365:11849:20071/1	60	-
chr14	100412922	100412923	A01177:42:HHKNYDSX3:2:2563:13033:22373/1	60	-
chr15	22970997	22970998	A01177:42:HHKNYDSX3:2:1138:26585:5948/1	60	+
chr15	41646672	41646673	A01177:42:HHKNYDSX3:1:1641:28076:34554/1	60	+
chr15	42459155	42459156	A01177:42:HHKNYDSX3:1:1107:2139:4319/1	60	-
chr15	61860619	61860620	A01177:42:HHKNYDSX3:1:1258:29767:19194/1	60	-
chr15	64100570	64100571	A01177:42:HHKNYDSX3:1:1530:8675:26913	60	+
chr15	78787585	78787586	A01177:42:HHKNYDSX3:2:2642:2003:31704/1	60	+
chr15	83980380	83980381	A01177:42:HHKNYDSX3:1:1251:5195:20979	60	-
chr15	89856794	89856795	A01177:42:HHKNYDSX3:2:1604:31792:4946/1	60	+
chr15	99975304	99975305	A01177:42:HHKNYDSX3:2:1333:9155:33004/1	60	-
chr16	208399	208400	A01177:42:HHKNYDSX3:1:1244:12970:22795/1	60	+
chr16	2816649	2816650	A01177:42:HHKNYDSX3:2:1222:19877:2221	60	+
chr16	10564622	10564623	A01177:42:HHKNYDSX3:1:1119:12554:8860/1	60	+
chr16	21259189	21259190	A01177:42:HHKNYDSX3:2:2138:21224:29825/1	60	-
chr16	21992077	21992078	A01177:42:HHKNYDSX3:1:1261:7880:9251/1	60	+
chr16	31861163	31861164	A01177:42:HHKNYDSX3:1:1471:2654:33927/1	60	+
chr16	32920847	32920848	A01177:42:HHKNYDSX3:1:2612:2094:5243	60	-
chr16	49849782	49849783	A01177:42:HHKNYDSX3:1:1317:14398:2503/1	60	+
chr16	73133668	73133669	A01177:42:HHKNYDSX3:1:1121:32904:27101	60	+
chr16	81580528	81580529	A01177:42:HHKNYDSX3:1:2374:3821:32722/1	60	-
chr17	189936	189937	A01177:42:HHKNYDSX3:1:2378:5629:29684/1	60	+
chr17	3359204	3359205	A01177:42:HHKNYDSX3:1:1120:32280:15655/1	60	+
chr17	4502301	4502302	A01177:42:HHKNYDSX3:1:1603:2410:27618	60	+
chr17	18853645	18853646	A01177:42:HHKNYDSX3:2:2570:21377:25426	60	+
chr17	30308340	30308341	A01177:42:HHKNYDSX3:2:1124:2636:13855/1	60	+
chr17	32883714	32883715	A01177:42:HHKNYDSX3:1:2319:21793:15781/1	60	-
chr17	40249548	40249549	A01177:42:HHKNYDSX3:1:1553:5773:14591	60	-
chr17	41953474	41953475	A01177:42:HHKNYDSX3:1:2320:26422:8015/1	60	+
chr17	42467800	42467801	A01177:42:HHKNYDSX3:1:1167:5358:36511/1	60	+
chr17	57170789	57170790	A01177:42:HHKNYDSX3:1:2112:23176:20776/1	60	+
chr17	61110448	61110449	A01177:42:HHKNYDSX3:2:2362:16758:11099/1	60	+
chr17	80684360	80684361	A01177:42:HHKNYDSX3:1:1153:22327:17143/1	60	+
chr18	14756788	14756789	A01177:42:HHKNYDSX3:1:1265:13765:21731/1	60	+
chr18	24549243	24549244	A01177:42:HHKNYDSX3:1:2565:13810:27727/1	60	-
chr18	46325676	46325677	A01177:42:HHKNYDSX3:1:1103:3513:32941/1	60	+
chr18	46325677	46325678	A01177:42:HHKNYDSX3:1:2276:9200:32706/1	60	+
chr18	56157457	56157458	A01177:42:HHKNYDSX3:2:1470:31937:9643/1	60	+
chr18	59202857	59202858	A01177:42:HHKNYDSX3:1:2311:6108:8594/1	60	+
chr18	76397663	76397664	A01177:42:HHKNYDSX3:1:1556:23213:12258/1	60	+
chr19	2267365	2267366	A01177:42:HHKNYDSX3:2:1530:2410:22952/1	60	-
chr19	5224100	5224101	A01177:42:HHKNYDSX3:1:2136:18340:28338/1	60	+
chr19	5710219	5710220	A01177:42:HHKNYDSX3:1:2673:8721:4131/1	60	+
chr19	15271387	15271388	A01177:42:HHKNYDSX3:1:1543:15510:14105/1	60	+
chr19	15343210	15343211	A01177:42:HHKNYDSX3:1:2421:20338:18239	60	+
chr19	19675708	19675709	A01177:42:HHKNYDSX3:1:2145:3323:1172	60	-
chr19	21334555	21334556	A01177:42:HHKNYDSX3:2:1448:29821:6856	60	+
chr19	36649365	36649366	A01177:42:HHKNYDSX3:2:1202:27850:17315/1	60	+
chr19	42502723	42502724	A01177:42:HHKNYDSX3:2:2432:29776:28635/1	60	-
chr19	43520636	43520637	A01177:42:HHKNYDSX3:2:1138:18249:30624	60	-
chr19	49784256	49784257	A01177:42:HHKNYDSX3:1:1345:28754:35196/1	60	-
chr2	18317982	18317983	A01177:42:HHKNYDSX3:2:1547:10438:17566/1	60	+
chr2	22652728	22652729	A01177:42:HHKNYDSX3:1:1269:22932:34945/1	60	+
chr2	25366218	25366219	A01177:42:HHKNYDSX3:1:1577:26964:4257/1	60	+
chr2	25817046	25817047	A01177:42:HHKNYDSX3:1:1259:4481:12195	60	+
chr2	26331477	26331478	A01177:42:HHKNYDSX3:2:1601:31439:20776/1	60	+
chr2	33496779	33496780	A01177:42:HHKNYDSX3:2:1428:2718:11584	60	+
chr2	53905392	53905393	A01177:42:HHKNYDSX3:1:2257:24252:25332/1	60	+
chr2	54675310	54675311	A01177:42:HHKNYDSX3:1:1126:15284:24267/1	60	-
chr2	68757978	68757979	A01177:42:HHKNYDSX3:2:1106:15157:34757	60	-
chr2	71436610	71436611	A01177:42:HHKNYDSX3:2:2417:7428:14199	60	-
chr2	82691113	82691114	A01177:42:HHKNYDSX3:1:2547:9878:21480/1	60	-
chr2	82930175	82930176	A01177:42:HHKNYDSX3:2:1441:28339:7169/1	60	-
chr2	86764407	86764408	A01177:42:HHKNYDSX3:1:1122:10981:30091/1	60	+
chr2	100519907	100519908	A01177:42:HHKNYDSX3:1:2475:29884:33959	60	+
chr2	113903168	113903169	A01177:42:HHKNYDSX3:2:1241:24126:9361	60	-
chr2	128665705	128665706	A01177:42:HHKNYDSX3:2:1602:10691:32722/1	60	-
chr2	146940462	146940463	A01177:42:HHKNYDSX3:1:1126:16468:29982/1	60	-
chr2	153723448	153723449	A01177:42:HHKNYDSX3:2:2473:12093:13260/1	60	+
chr2	167358897	167358898	A01177:42:HHKNYDSX3:2:1658:17463:10066/1	60	-
chr2	171947800	171947801	A01177:42:HHKNYDSX3:2:1504:9209:23265	60	+
chr2	189249790	189249791	A01177:42:HHKNYDSX3:2:2328:27028:11506/1	60	-
chr2	223277820	223277821	A01177:42:HHKNYDSX3:1:1166:29514:4507	60	-
chr2	223277821	223277822	A01177:42:HHKNYDSX3:1:1249:31268:13056	60	-
chr2	224806685	224806686	A01177:42:HHKNYDSX3:2:1533:17472:34068/1	60	+
chr2	230975686	230975687	A01177:42:HHKNYDSX3:1:1218:13042:9424/1	60	+
chr2	231875972	231875973	A01177:42:HHKNYDSX3:1:1419:11794:4695	60	+
chr2	231890683	231890684	A01177:42:HHKNYDSX3:2:1415:28330:7905/1	60	+
chr20	13458442	13458443	A01177:42:HHKNYDSX3:1:2111:23583:19539/1	60	-
chr20	35386488	35386489	A01177:42:HHKNYDSX3:1:1546:29713:17660/1	60	+
chr20	35386489	35386490	A01177:42:HHKNYDSX3:1:2526:4038:1282/1	60	+
chr20	36834923	36834924	A01177:42:HHKNYDSX3:1:1604:27154:26381/1	60	+
chr20	42728375	42728376	A01177:42:HHKNYDSX3:1:1146:15510:24471/1	60	+
chr21	8426406	8426407	A01177:42:HHKNYDSX3:1:1225:12500:11522/1	60	-
chr21	22424068	22424069	A01177:42:HHKNYDSX3:1:1128:30029:25347/1	60	+
chr21	32404155	32404156	A01177:42:HHKNYDSX3:1:2327:3766:21449/1	60	+
chr21	34084705	34084706	A01177:42:HHKNYDSX3:1:1108:14154:33708/1	60	-
chr21	36989416	36989417	A01177:42:HHKNYDSX3:2:2237:13955:4335/1	60	-
chr21	38454933	38454934	A01177:42:HHKNYDSX3:1:2517:27218:11115	60	-
chr22	21108634	21108635	A01177:42:HHKNYDSX3:1:1102:10004:23672/1	60	+
chr22	23667114	23667115	A01177:42:HHKNYDSX3:1:2229:14660:7560/1	60	+
chr22	24240007	24240008	A01177:42:HHKNYDSX3:2:2360:6632:12352	60	+
chr22	30037535	30037536	A01177:42:HHKNYDSX3:2:1624:17327:12367/1	60	-
chr22	38352394	38352395	A01177:42:HHKNYDSX3:1:2249:22860:4445/1	60	+
chr22	41178363	41178364	A01177:42:HHKNYDSX3:1:2143:20365:28401	60	+
chr22	50359094	50359095	A01177:42:HHKNYDSX3:2:1573:15474:35618	60	-
chr22	50396420	50396421	A01177:42:HHKNYDSX3:1:1506:23158:9439	60	+
chr3	16986543	16986544	A01177:42:HHKNYDSX3:2:2264:23366:14027	60	-
chr3	21198660	21198661	A01177:42:HHKNYDSX3:2:1509:6515:23484	60	-
chr3	28940978	28940979	A01177:42:HHKNYDSX3:1:1242:2908:27665/1	60	-
chr3	39396131	39396132	A01177:42:HHKNYDSX3:2:2248:12409:27492/1	60	+
chr3	45952800	45952801	A01177:42:HHKNYDSX3:1:2301:9869:33959/1	60	+
chr3	58392756	58392757	A01177:42:HHKNYDSX3:2:2619:2691:16391/1	60	-
chr3	60796677	60796678	A01177:42:HHKNYDSX3:2:2228:28628:9267/1	60	-
chr3	68987388	68987389	A01177:42:HHKNYDSX3:1:1471:29695:33066/1	60	-
chr3	69504381	69504382	A01177:42:HHKNYDSX3:1:1260:12274:11443/1	60	+
chr3	90171587	90171588	A01177:42:HHKNYDSX3:2:2376:17436:15937/1	60	-
chr3	109354738	109354739	A01177:42:HHKNYDSX3:1:2629:10465:28447	60	+
chr3	110184688	110184689	A01177:42:HHKNYDSX3:1:1250:14705:21480/1	60	-
chr3	122347040	122347041	A01177:42:HHKNYDSX3:2:2453:9670:14074	60	-
chr3	128015815	128015816	A01177:42:HHKNYDSX3:2:2201:14154:14168/1	60	+
chr3	136228424	136228425	A01177:42:HHKNYDSX3:1:1567:3115:4445/1	60	+
chr3	143404369	143404370	A01177:42:HHKNYDSX3:1:1142:12933:8891/1	60	+
chr3	147904757	147904758	A01177:42:HHKNYDSX3:1:1647:14009:16642/1	60	+
chr3	154452600	154452601	A01177:42:HHKNYDSX3:1:1127:27968:3740/1	60	+
chr3	158856696	158856697	A01177:42:HHKNYDSX3:1:1125:4499:34867/1	60	-
chr3	162093977	162093978	A01177:42:HHKNYDSX3:2:2414:15112:19774/1	60	-
chr3	162130172	162130173	A01177:42:HHKNYDSX3:1:1533:24370:14262	60	-
chr3	170397876	170397877	A01177:42:HHKNYDSX3:2:1245:4906:10175/1	60	+
chr3	178358207	178358208	A01177:42:HHKNYDSX3:1:1121:6045:22608/1	60	+
chr3	178358209	178358210	A01177:42:HHKNYDSX3:2:1178:19958:25755/1	60	+
chr4	12739163	12739164	A01177:42:HHKNYDSX3:1:1262:25753:1846/1	60	-
chr4	25014534	25014535	A01177:42:HHKNYDSX3:1:1519:16875:18317	60	+
chr4	26589201	26589202	A01177:42:HHKNYDSX3:2:2660:25907:34460	60	-
chr4	39018946	39018947	A01177:42:HHKNYDSX3:2:2675:23439:15154/1	60	+
chr4	39774803	39774804	A01177:42:HHKNYDSX3:1:1134:19741:9533/1	60	+
chr4	49108332	49108333	A01177:42:HHKNYDSX3:2:1443:6922:18615	60	+
chr4	49153363	49153364	A01177:42:HHKNYDSX3:1:1266:25852:6496	60	+
chr4	70635298	70635299	A01177:42:HHKNYDSX3:2:2144:24939:28776/1	60	+
chr4	77651599	77651600	A01177:42:HHKNYDSX3:1:1424:17508:15217/1	60	+
chr4	83266452	83266453	A01177:42:HHKNYDSX3:1:1575:29740:7059/1	60	-
chr4	88183006	88183007	A01177:42:HHKNYDSX3:1:2202:17861:16360	60	+
chr4	100647502	100647503	A01177:42:HHKNYDSX3:1:1103:18674:6715/1	60	-
chr4	116205923	116205924	A01177:42:HHKNYDSX3:2:2669:20645:2988/1	60	+
chr4	117726453	117726454	A01177:42:HHKNYDSX3:1:1248:2844:14278	60	-
chr4	119631473	119631474	A01177:42:HHKNYDSX3:2:1655:2329:35274/1	60	-
chr4	152548463	152548464	A01177:42:HHKNYDSX3:2:2514:10041:1501/1	60	-
chr4	159131300	159131301	A01177:42:HHKNYDSX3:1:1474:17788:16924/1	60	+
chr4	166573986	166573987	A01177:42:HHKNYDSX3:2:1371:3604:20228/1	60	+
chr4	169793063	169793064	A01177:42:HHKNYDSX3:2:1345:5213:26177/1	60	-
chr4	175129134	175129135	A01177:42:HHKNYDSX3:2:2543:27444:21715	60	-
chr4	175129139	175129140	A01177:42:HHKNYDSX3:1:1174:3812:32550/1	60	-
chr5	6812727	6812728	A01177:42:HHKNYDSX3:2:1650:16857:17785/1	60	+
chr5	18036900	18036901	A01177:42:HHKNYDSX3:1:1459:17716:34303/1	60	+
chr5	28597872	28597873	A01177:42:HHKNYDSX3:2:2637:25663:1251/1	60	+
chr5	34178222	34178223	A01177:42:HHKNYDSX3:2:2312:10149:27305/1	60	+
chr5	57897197	57897198	A01177:42:HHKNYDSX3:1:1247:22110:1673/1	60	+
chr5	61083626	61083627	A01177:42:HHKNYDSX3:2:1204:20148:25081	60	-
chr5	62758320	62758321	A01177:42:HHKNYDSX3:2:1172:16414:24408/1	60	-
chr5	73000696	73000697	A01177:42:HHKNYDSX3:2:1116:4435:29496/1	60	+
chr5	74671305	74671306	A01177:42:HHKNYDSX3:1:1356:3025:9330	60	-
chr5	74671307	74671308	A01177:42:HHKNYDSX3:1:1322:27950:5995	60	-
chr5	83318349	83318350	A01177:42:HHKNYDSX3:1:2269:8865:34757/1	60	+
chr5	98354054	98354055	A01177:42:HHKNYDSX3:1:1604:16631:12070/1	60	+
chr5	100754881	100754882	A01177:42:HHKNYDSX3:1:1468:22480:5635	60	+
chr5	108363705	108363706	A01177:42:HHKNYDSX3:1:2510:21269:23985/1	60	-
chr5	128453380	128453381	A01177:42:HHKNYDSX3:1:1329:19886:29450/1	60	-
chr5	128453381	128453382	A01177:42:HHKNYDSX3:2:1230:26567:32910	60	-
chr5	128453382	128453383	A01177:42:HHKNYDSX3:1:1475:20202:19883/1	60	-
chr5	131291635	131291636	A01177:42:HHKNYDSX3:2:1561:10303:6872/1	60	+
chr5	136788609	136788610	A01177:42:HHKNYDSX3:2:2169:24551:16203/1	60	-
chr5	138281624	138281625	A01177:42:HHKNYDSX3:2:2404:2799:18740	60	+
chr5	141536484	141536485	A01177:42:HHKNYDSX3:1:1265:2437:17143/1	60	-
chr5	145424543	145424544	A01177:42:HHKNYDSX3:2:2409:25590:24768	60	-
chr5	164219791	164219792	A01177:42:HHKNYDSX3:1:2649:23692:12868/1	60	+
chr5	170282604	170282605	A01177:42:HHKNYDSX3:1:2225:27706:13777/1	60	+
chr5	180562929	180562930	A01177:42:HHKNYDSX3:1:1162:12906:29700/1	60	+
chr6	4011939	4011940	A01177:42:HHKNYDSX3:1:1402:12491:35900	60	+
chr6	10972624	10972625	A01177:42:HHKNYDSX3:1:2362:31720:16658/1	60	+
chr6	13366430	13366431	A01177:42:HHKNYDSX3:1:1272:32805:32158/1	60	-
chr6	20220208	20220209	A01177:42:HHKNYDSX3:2:2577:2031:2472/1	60	+
chr6	21249134	21249135	A01177:42:HHKNYDSX3:2:2555:32841:18505	60	-
chr6	26886612	26886613	A01177:42:HHKNYDSX3:1:2635:22670:21903/1	60	+
chr6	34643220	34643221	A01177:42:HHKNYDSX3:2:1144:4182:23860/1	60	+
chr6	34740931	34740932	A01177:42:HHKNYDSX3:1:2375:7464:9752/1	60	-
chr6	52061282	52061283	A01177:42:HHKNYDSX3:2:2110:23737:31829/1	60	-
chr6	73504187	73504188	A01177:42:HHKNYDSX3:2:1658:4725:24173/1	60	+
chr6	74013416	74013417	A01177:42:HHKNYDSX3:2:2463:5719:5885	60	-
chr6	87490388	87490389	A01177:42:HHKNYDSX3:1:2277:9860:37012/1	60	-
chr6	89898524	89898525	A01177:42:HHKNYDSX3:1:1109:12319:11240/1	60	-
chr6	95607145	95607146	A01177:42:HHKNYDSX3:2:2401:12301:14184/1	60	+
chr6	96738115	96738116	A01177:42:HHKNYDSX3:1:1105:10619:11960/1	60	+
chr6	111180501	111180502	A01177:42:HHKNYDSX3:1:2131:15320:5134/1	60	-
chr6	135309635	135309636	A01177:42:HHKNYDSX3:1:2543:5493:29450/1	60	+
chr6	147611484	147611485	A01177:42:HHKNYDSX3:2:1466:5602:9596/1	60	+
chr6	151199445	151199446	A01177:42:HHKNYDSX3:1:1561:12509:16047	60	+
chr6	155683707	155683708	A01177:42:HHKNYDSX3:1:1262:20763:1438/1	60	+
chr6	155919532	155919533	A01177:42:HHKNYDSX3:1:1607:20509:6731/1	60	-
chr6	158563238	158563239	A01177:42:HHKNYDSX3:2:2121:31530:16391/1	60	-
chr7	4426971	4426972	A01177:42:HHKNYDSX3:1:2656:27642:6245/1	60	+
chr7	12022096	12022097	A01177:42:HHKNYDSX3:1:1543:29134:33473/1	60	+
chr7	22144534	22144535	A01177:42:HHKNYDSX3:1:2259:29225:35070/1	60	+
chr7	23279467	23279468	A01177:42:HHKNYDSX3:1:2434:2284:18098/1	60	-
chr7	23464609	23464610	A01177:42:HHKNYDSX3:1:2257:22435:8938	60	+
chr7	25607031	25607032	A01177:42:HHKNYDSX3:2:2360:31448:3098/1	60	+
chr7	39909435	39909436	A01177:42:HHKNYDSX3:1:1157:14950:3928/1	60	-
chr7	43628077	43628078	A01177:42:HHKNYDSX3:2:2650:23131:32910/1	60	-
chr7	49868712	49868713	A01177:42:HHKNYDSX3:1:1335:12662:5697/1	60	-
chr7	51009116	51009117	A01177:42:HHKNYDSX3:1:2324:14751:4773/1	60	+
chr7	55867789	55867790	A01177:42:HHKNYDSX3:2:2161:24126:29966	60	-
chr7	57500602	57500603	A01177:42:HHKNYDSX3:2:1604:31042:5274	60	-
chr7	58473223	58473224	A01177:42:HHKNYDSX3:2:1123:2257:26099	60	+
chr7	58767322	58767323	A01177:42:HHKNYDSX3:2:1162:4273:13401/1	60	+
chr7	66414531	66414532	A01177:42:HHKNYDSX3:1:1661:31512:14262/1	60	+
chr7	66918146	66918147	A01177:42:HHKNYDSX3:2:1554:21847:13369	60	-
chr7	67160183	67160184	A01177:42:HHKNYDSX3:1:1612:21902:17440/1	60	+
chr7	70104380	70104381	A01177:42:HHKNYDSX3:2:2306:19434:26193/1	60	+
chr7	92915884	92915885	A01177:42:HHKNYDSX3:1:1246:20907:32440	60	-
chr7	100944492	100944493	A01177:42:HHKNYDSX3:1:1540:9426:26209	60	-
chr7	101118284	101118285	A01177:42:HHKNYDSX3:1:1174:21911:16266	60	+
chr7	104918987	104918988	A01177:42:HHKNYDSX3:2:2131:29749:34976	60	-
chr7	105473344	105473345	A01177:42:HHKNYDSX3:2:1341:22209:26647	60	-
chr7	106014991	106014992	A01177:42:HHKNYDSX3:1:1129:9607:18192/1	60	+
chr7	127486886	127486887	A01177:42:HHKNYDSX3:1:1120:12870:29669/1	60	+
chr7	128660944	128660945	A01177:42:HHKNYDSX3:1:2161:21142:11772/1	60	-
chr7	129249092	129249093	A01177:42:HHKNYDSX3:1:1262:20265:15139/1	60	-
chr7	132342872	132342873	A01177:42:HHKNYDSX3:2:2376:23113:21668	60	+
chr7	136148733	136148734	A01177:42:HHKNYDSX3:2:2237:7048:36902	60	-
chr7	138721402	138721403	A01177:42:HHKNYDSX3:2:1456:27010:2394	60	+
chr7	139394484	139394485	A01177:42:HHKNYDSX3:2:2313:17047:16141/1	60	-
chr7	139394486	139394487	A01177:42:HHKNYDSX3:2:2350:12988:17691/1	60	-
chr8	1027512	1027513	A01177:42:HHKNYDSX3:1:2674:1334:21684/1	60	-
chr8	14983474	14983475	A01177:42:HHKNYDSX3:1:2214:1787:15295	60	-
chr8	15504747	15504748	A01177:42:HHKNYDSX3:1:1336:24442:34710/1	60	-
chr8	15962846	15962847	A01177:42:HHKNYDSX3:1:1466:20898:24158	60	-
chr8	18801749	18801750	A01177:42:HHKNYDSX3:1:2203:6117:5071	60	+
chr8	20824982	20824983	A01177:42:HHKNYDSX3:1:1376:13241:13338/1	60	-
chr8	27944892	27944893	A01177:42:HHKNYDSX3:1:2265:5385:20306	60	-
chr8	36977535	36977536	A01177:42:HHKNYDSX3:1:1476:8232:7764/1	60	-
chr8	40983394	40983395	A01177:42:HHKNYDSX3:1:1471:6994:35775	60	+
chr8	42213512	42213513	A01177:42:HHKNYDSX3:1:1671:6994:5807	60	+
chr8	53304488	53304489	A01177:42:HHKNYDSX3:2:1549:17942:27555	60	+
chr8	55820459	55820460	A01177:42:HHKNYDSX3:1:1473:30174:4116	60	+
chr8	66840962	66840963	A01177:42:HHKNYDSX3:1:1126:13304:1391/1	60	+
chr8	100687154	100687155	A01177:42:HHKNYDSX3:2:1163:22381:30577/1	60	+
chr8	100960379	100960380	A01177:42:HHKNYDSX3:2:2551:32027:18380/1	60	-
chr8	107831263	107831264	A01177:42:HHKNYDSX3:2:1422:31765:7842/1	60	-
chr8	113302905	113302906	A01177:42:HHKNYDSX3:2:1243:25274:8281/1	60	+
chr8	116869523	116869524	A01177:42:HHKNYDSX3:1:1257:9616:29418/1	60	+
chr8	128418334	128418335	A01177:42:HHKNYDSX3:1:1142:8712:2331	60	+
chr8	130013938	130013939	A01177:42:HHKNYDSX3:1:1104:31060:29543/1	60	+
chr8	130013939	130013940	A01177:42:HHKNYDSX3:1:1578:32253:23312/1	60	+
chr8	130013942	130013943	A01177:42:HHKNYDSX3:2:2341:10619:2065	60	+
chr9	5029051	5029052	A01177:42:HHKNYDSX3:1:2306:23981:5196/1	60	-
chr9	5029054	5029055	A01177:42:HHKNYDSX3:2:1555:16288:17112/1	60	-
chr9	5841712	5841713	A01177:42:HHKNYDSX3:1:2534:12897:14873	60	+
chr9	6488083	6488084	A01177:42:HHKNYDSX3:1:1615:2103:22545/1	60	+
chr9	29225239	29225240	A01177:42:HHKNYDSX3:2:2176:21441:27790	60	-
chr9	33052250	33052251	A01177:42:HHKNYDSX3:1:1335:4815:26146/1	60	-
chr9	37912339	37912340	A01177:42:HHKNYDSX3:1:2328:4020:12023	60	+
chr9	39130657	39130658	A01177:42:HHKNYDSX3:1:1237:13187:2159	60	-
chr9	63999899	63999900	A01177:42:HHKNYDSX3:2:2545:23936:36589/1	60	-
chr9	76229515	76229516	A01177:42:HHKNYDSX3:1:1629:29948:1595/1	60	-
chr9	76229516	76229517	A01177:42:HHKNYDSX3:2:1613:22037:11162/1	60	-
chr9	85956384	85956385	A01177:42:HHKNYDSX3:1:2603:7572:18270	60	-
chr9	94697594	94697595	A01177:42:HHKNYDSX3:1:1540:23981:29309	60	-
chr9	111909013	111909014	A01177:42:HHKNYDSX3:1:1558:28212:31187/1	60	-
chr9	114370105	114370106	A01177:42:HHKNYDSX3:2:1459:19226:21230/1	60	+
chr9	123320596	123320597	A01177:42:HHKNYDSX3:1:2514:12445:1438	60	+
chr9	129279613	129279614	A01177:42:HHKNYDSX3:1:1214:4047:9596/1	60	+
chr9	130764786	130764787	A01177:42:HHKNYDSX3:1:1310:7518:25911	60	-
chr9	133472568	133472569	A01177:42:HHKNYDSX3:1:1146:7383:19163	60	+
chr9	134171648	134171649	A01177:42:HHKNYDSX3:1:1673:19768:8077/1	60	-
chrX	12485830	12485831	A01177:42:HHKNYDSX3:1:1571:14235:5071/1	60	+
chrX	15079528	15079529	A01177:42:HHKNYDSX3:1:1112:10312:33818/1	60	+
chrX	18670265	18670266	A01177:42:HHKNYDSX3:2:1366:6542:24095/1	60	+
chrX	56818422	56818423	A01177:42:HHKNYDSX3:1:1235:1940:8672/1	60	-
chrX	73956916	73956917	A01177:42:HHKNYDSX3:1:1155:10095:17033	60	-
chrX	80789290	80789291	A01177:42:HHKNYDSX3:1:1311:4689:9987/1	60	+
chrX	87825403	87825404	A01177:42:HHKNYDSX3:2:1547:5656:13416/1	60	+
chrX	89089287	89089288	A01177:42:HHKNYDSX3:1:2320:13621:23296	60	-
chrX	119587840	119587841	A01177:42:HHKNYDSX3:2:1341:12943:19648/1	60	+
chrX	123949393	123949394	A01177:42:HHKNYDSX3:1:2620:7265:30953/1	60	+
chrX	130446543	130446544	A01177:42:HHKNYDSX3:2:2460:9317:36699	60	-
chrX	130962937	130962938	A01177:42:HHKNYDSX3:2:2549:15763:27352/1	60	+
chrX	147657745	147657746	A01177:42:HHKNYDSX3:1:2335:25907:20212/1	60	+
