# Supplementary material for: HIV-1 capsid stability enables inositol phosphate-independent infection of target cells and promotes integration into genes
Source: PLoS Pathog. 2023 Jun 2;19(6):e1011423. doi: 10.1371/journal.ppat.1011423 (PMC10266667; doi:10.1371/journal.ppat.1011423)
Supplement: S4 Data — (TAR.GZ) [file ppat.1011423.s015.tar.gz › IPMK_KO/CA_T200I-Q219A/Unique_hg38_integration_sites/9035-GS-12.bed]

chr1	262648	262649	A01177:95:HFCNFDSX5:4:1612:1886:29309	60	+
chr1	784965	784966	A01177:95:HFCNFDSX5:4:1143:9417:6120	60	-
chr1	804717	804718	A01177:95:HFCNFDSX5:4:1148:9444:20196/1	60	+
chr1	815537	815538	A01177:95:HFCNFDSX5:4:1131:4255:21919/1	60	-
chr1	836347	836348	A01177:95:HFCNFDSX5:4:1129:2483:9486/1	60	+
chr1	846509	846510	A01177:95:HFCNFDSX5:4:2661:32000:33489/1	60	-
chr1	848309	848310	A01177:95:HFCNFDSX5:4:2131:4725:19382	60	-
chr1	900227	900228	A01177:95:HFCNFDSX5:4:1104:18783:21652/1	60	-
chr1	1096814	1096815	A01177:95:HFCNFDSX5:4:1269:14235:15593/1	60	-
chr1	1098267	1098268	A01177:95:HFCNFDSX5:4:1109:5584:18959/1	60	+
chr1	1317553	1317554	A01177:95:HFCNFDSX5:4:1101:15212:15311/1	60	-
chr1	1317799	1317800	A01177:95:HFCNFDSX5:4:1103:12328:18458/1	60	+
chr1	1318747	1318748	A01177:95:HFCNFDSX5:4:1130:25563:30953/1	60	+
chr1	1393061	1393062	A01177:95:HFCNFDSX5:4:1278:16504:23187	60	-
chr1	1395533	1395534	A01177:95:HFCNFDSX5:4:2109:15854:20556/1	60	-
chr1	1395535	1395536	A01177:95:HFCNFDSX5:4:2208:12780:10567	60	-
chr1	1404103	1404104	A01177:95:HFCNFDSX5:4:1103:27145:2221/1	60	-
chr1	1525913	1525914	A01177:95:HFCNFDSX5:4:1421:7337:30201/1	60	+
chr1	1650764	1650765	A01177:95:HFCNFDSX5:4:1127:21567:32737/1	60	+
chr1	1775867	1775868	A01177:95:HFCNFDSX5:4:1115:21061:19085/1	60	+
chr1	1775869	1775870	A01177:95:HFCNFDSX5:4:2538:6686:2018/1	60	+
chr1	1803899	1803900	A01177:95:HFCNFDSX5:4:1101:9543:1517/1	60	+
chr1	1814362	1814363	A01177:95:HFCNFDSX5:4:1121:29188:3662/1	60	+
chr1	3050066	3050067	A01177:95:HFCNFDSX5:4:1418:14986:9940	60	+
chr1	4008138	4008139	A01177:95:HFCNFDSX5:4:2478:18882:36198	60	-
chr1	4213018	4213019	A01177:95:HFCNFDSX5:4:1129:27615:2190	60	-
chr1	6640441	6640442	A01177:95:HFCNFDSX5:4:1235:1805:3646/1	60	+
chr1	7780405	7780406	A01177:95:HFCNFDSX5:4:1130:22155:5478/1	60	-
chr1	8413588	8413589	A01177:95:HFCNFDSX5:4:1109:15167:28134/1	60	+
chr1	8564483	8564484	A01177:95:HFCNFDSX5:4:1120:10691:17910/1	60	-
chr1	8602858	8602859	A01177:95:HFCNFDSX5:4:1102:18909:9064/1	60	-
chr1	8615520	8615521	A01177:95:HFCNFDSX5:4:2665:6117:6292	60	-
chr1	9705272	9705273	A01177:95:HFCNFDSX5:4:1157:32217:34710/1	60	+
chr1	9765811	9765812	A01177:95:HFCNFDSX5:4:1101:13467:22811/1	60	+
chr1	9795745	9795746	A01177:95:HFCNFDSX5:4:1343:12617:28166	60	-
chr1	9819848	9819849	A01177:95:HFCNFDSX5:4:1106:5285:29590/1	60	-
chr1	10240540	10240541	A01177:95:HFCNFDSX5:4:1103:8892:18897/1	60	-
chr1	10260324	10260325	A01177:95:HFCNFDSX5:4:2112:13584:28213/1	60	+
chr1	10278634	10278635	A01177:95:HFCNFDSX5:4:1545:23628:30765/1	60	-
chr1	10421776	10421777	A01177:95:HFCNFDSX5:4:1104:20365:13745/1	60	+
chr1	11123989	11123990	A01177:95:HFCNFDSX5:4:2145:3540:26569/1	60	-
chr1	11224091	11224092	A01177:95:HFCNFDSX5:4:1113:11143:17002/1	60	+
chr1	12080150	12080151	A01177:95:HFCNFDSX5:4:2571:3134:14779/1	60	+
chr1	12304035	12304036	A01177:95:HFCNFDSX5:4:1120:32759:15045/1	60	+
chr1	12325497	12325498	A01177:95:HFCNFDSX5:4:1409:18213:28776/1	60	-
chr1	12352172	12352173	A01177:95:HFCNFDSX5:4:1160:6406:11459	60	-
chr1	13754105	13754106	A01177:95:HFCNFDSX5:4:2222:5321:3850/1	60	-
chr1	14784539	14784540	A01177:95:HFCNFDSX5:4:1518:30110:24205	60	-
chr1	15885843	15885844	A01177:95:HFCNFDSX5:4:1567:7952:17143/1	60	-
chr1	16236501	16236502	A01177:95:HFCNFDSX5:4:2207:10728:8954/1	60	-
chr1	16268026	16268027	A01177:95:HFCNFDSX5:4:1175:3188:5509/1	60	-
chr1	17049984	17049985	A01177:95:HFCNFDSX5:4:1120:23339:19492/1	60	+
chr1	17848869	17848870	A01177:95:HFCNFDSX5:4:2670:1181:31375/1	60	-
chr1	20772478	20772479	A01177:95:HFCNFDSX5:4:2122:6054:14231/1	60	-
chr1	20942522	20942523	A01177:95:HFCNFDSX5:4:2253:18430:12461	60	-
chr1	21002646	21002647	A01177:95:HFCNFDSX5:4:1576:13566:21668	60	-
chr1	21103187	21103188	A01177:95:HFCNFDSX5:4:1658:24867:11365	60	+
chr1	21123079	21123080	A01177:95:HFCNFDSX5:4:1413:17047:4429	60	-
chr1	23069623	23069624	A01177:95:HFCNFDSX5:4:1106:15600:27602/1	60	-
chr1	23220002	23220003	A01177:95:HFCNFDSX5:4:1308:14687:17347/1	60	+
chr1	23976540	23976541	A01177:95:HFCNFDSX5:4:1410:26485:26944/1	60	+
chr1	24187750	24187751	A01177:95:HFCNFDSX5:4:2129:18141:16783/1	60	+
chr1	24187751	24187752	A01177:95:HFCNFDSX5:4:1128:5538:20259/1	60	+
chr1	24187754	24187755	A01177:95:HFCNFDSX5:4:1528:7283:32706/1	60	+
chr1	24675239	24675240	A01177:95:HFCNFDSX5:4:2322:28085:12618/1	60	+
chr1	24806225	24806226	A01177:95:HFCNFDSX5:4:1531:1687:31626/1	60	-
chr1	25467649	25467650	A01177:95:HFCNFDSX5:4:1125:22516:29434/1	60	-
chr1	25569232	25569233	A01177:95:HFCNFDSX5:4:2248:12147:17487/1	60	-
chr1	26122556	26122557	A01177:95:HFCNFDSX5:4:1103:24198:30217/1	60	+
chr1	26250141	26250142	A01177:95:HFCNFDSX5:4:1319:10592:1485/1	60	+
chr1	26337774	26337775	A01177:95:HFCNFDSX5:4:1110:24198:9048	60	-
chr1	26442550	26442551	A01177:95:HFCNFDSX5:4:2166:8205:10254/1	60	-
chr1	26462479	26462480	A01177:95:HFCNFDSX5:4:1110:8558:33254/1	60	+
chr1	26482501	26482502	A01177:95:HFCNFDSX5:4:1102:14588:29919/1	60	+
chr1	26482502	26482503	A01177:95:HFCNFDSX5:4:1558:6551:25426/1	60	+
chr1	26757048	26757049	A01177:95:HFCNFDSX5:4:1133:18774:19445/1	60	+
chr1	27079205	27079206	A01177:95:HFCNFDSX5:4:1612:31647:28119	60	+
chr1	27421361	27421362	A01177:95:HFCNFDSX5:4:1130:15311:30545/1	60	-
chr1	27590884	27590885	A01177:95:HFCNFDSX5:4:2314:5168:29105/1	60	-
chr1	28072226	28072227	A01177:95:HFCNFDSX5:4:1317:31485:19570/1	60	-
chr1	28080779	28080780	A01177:95:HFCNFDSX5:4:1230:16098:16908/1	60	-
chr1	28411551	28411552	A01177:95:HFCNFDSX5:4:1116:30101:6652	60	+
chr1	28416591	28416592	A01177:95:HFCNFDSX5:4:1258:21341:30780/1	60	-
chr1	28564131	28564132	A01177:95:HFCNFDSX5:4:1151:27534:28635/1	60	+
chr1	28602951	28602952	A01177:95:HFCNFDSX5:4:1103:32732:30749/1	60	+
chr1	28611491	28611492	A01177:95:HFCNFDSX5:4:1114:20790:14231/1	60	-
chr1	28635766	28635767	A01177:95:HFCNFDSX5:4:1123:10140:23281/1	60	+
chr1	28679332	28679333	A01177:95:HFCNFDSX5:4:1467:27489:14873/1	60	+
chr1	29045463	29045464	A01177:95:HFCNFDSX5:4:2354:31891:16266	60	-
chr1	29095140	29095141	A01177:95:HFCNFDSX5:4:1114:21197:23140/1	60	+
chr1	29095142	29095143	A01177:95:HFCNFDSX5:4:2176:14516:35931/1	60	+
chr1	30880090	30880091	A01177:95:HFCNFDSX5:4:1204:10845:4053	60	-
chr1	30971717	30971718	A01177:95:HFCNFDSX5:4:1472:21432:19319	60	-
chr1	31419020	31419021	A01177:95:HFCNFDSX5:4:2668:11071:14591/1	60	-
chr1	31532113	31532114	A01177:95:HFCNFDSX5:4:1125:27742:6261/1	60	+
chr1	31532115	31532116	A01177:95:HFCNFDSX5:4:2370:11550:36714/1	60	+
chr1	31912460	31912461	A01177:95:HFCNFDSX5:4:1102:6144:8719/1	60	+
chr1	31914479	31914480	A01177:95:HFCNFDSX5:4:1107:27805:6089/1	60	-
chr1	31918610	31918611	A01177:95:HFCNFDSX5:4:1171:22525:15139/1	60	-
chr1	31927606	31927607	A01177:95:HFCNFDSX5:4:1106:14868:13369/1	60	+
chr1	32020841	32020842	A01177:95:HFCNFDSX5:4:1169:7075:24706/1	60	-
chr1	32147590	32147591	A01177:95:HFCNFDSX5:4:1172:10068:8124	60	-
chr1	32325219	32325220	A01177:95:HFCNFDSX5:4:1101:28800:16986	60	-
chr1	32397039	32397040	A01177:95:HFCNFDSX5:4:1658:5005:36088	60	+
chr1	32487242	32487243	A01177:95:HFCNFDSX5:4:1117:23674:1501/1	60	+
chr1	34825349	34825350	A01177:95:HFCNFDSX5:4:2427:14281:28980	60	-
chr1	35178154	35178155	A01177:95:HFCNFDSX5:4:1535:17969:6496	60	-
chr1	35310618	35310619	A01177:95:HFCNFDSX5:4:2537:1145:22921	60	-
chr1	35369251	35369252	A01177:95:HFCNFDSX5:4:1142:15691:2268/1	60	-
chr1	35456008	35456009	A01177:95:HFCNFDSX5:4:1104:30924:27962/1	60	+
chr1	35456010	35456011	A01177:95:HFCNFDSX5:4:2260:9534:31532/1	60	+
chr1	35627120	35627121	A01177:95:HFCNFDSX5:4:2207:22851:14826	60	-
chr1	35830180	35830181	A01177:95:HFCNFDSX5:4:1140:17978:19852/1	60	+
chr1	35976342	35976343	A01177:95:HFCNFDSX5:4:1111:24424:34961	60	-
chr1	35979709	35979710	A01177:95:HFCNFDSX5:4:1117:21043:17769	60	+
chr1	37505813	37505814	A01177:95:HFCNFDSX5:4:1260:29044:14246/1	60	+
chr1	37579755	37579756	A01177:95:HFCNFDSX5:4:1638:23140:28792/1	60	+
chr1	37926744	37926745	A01177:95:HFCNFDSX5:4:1134:24415:15937/1	60	+
chr1	38012525	38012526	A01177:95:HFCNFDSX5:4:1111:9534:24893/1	60	-
chr1	38012526	38012527	A01177:95:HFCNFDSX5:4:1663:5231:14372/1	60	-
chr1	38974607	38974608	A01177:95:HFCNFDSX5:4:1146:25400:7153/1	60	+
chr1	39180470	39180471	A01177:95:HFCNFDSX5:4:1644:25165:19930/1	60	-
chr1	39228029	39228030	A01177:95:HFCNFDSX5:4:1101:8024:21402/1	60	+
chr1	39229304	39229305	A01177:95:HFCNFDSX5:4:1303:8124:9267/1	60	-
chr1	39241581	39241582	A01177:95:HFCNFDSX5:4:1457:11252:28995	60	+
chr1	39249118	39249119	A01177:95:HFCNFDSX5:4:1142:22263:11052/1	60	+
chr1	39249599	39249600	A01177:95:HFCNFDSX5:4:1137:17047:27258/1	60	-
chr1	39443422	39443423	A01177:95:HFCNFDSX5:4:1268:10954:23970/1	60	+
chr1	39468208	39468209	A01177:95:HFCNFDSX5:4:1677:7328:5008/1	60	+
chr1	39858695	39858696	A01177:95:HFCNFDSX5:4:1102:29966:11428/1	60	-
chr1	40189624	40189625	A01177:95:HFCNFDSX5:4:1231:7283:13416/1	60	-
chr1	40550579	40550580	A01177:95:HFCNFDSX5:4:1443:15854:35336	60	+
chr1	40738818	40738819	A01177:95:HFCNFDSX5:4:1529:19226:13620	60	-
chr1	41153817	41153818	A01177:95:HFCNFDSX5:4:1434:21875:26600	60	-
chr1	41464606	41464607	A01177:95:HFCNFDSX5:4:1105:7636:11115/1	60	+
chr1	42188577	42188578	A01177:95:HFCNFDSX5:4:2328:29378:1924	60	-
chr1	42226797	42226798	A01177:95:HFCNFDSX5:4:1633:18087:22858	60	+
chr1	42546308	42546309	A01177:95:HFCNFDSX5:4:1241:32796:16016	60	-
chr1	42809532	42809533	A01177:95:HFCNFDSX5:4:1178:31458:17581/1	60	+
chr1	43820878	43820879	A01177:95:HFCNFDSX5:4:2529:22119:12367	60	-
chr1	44969233	44969234	A01177:95:HFCNFDSX5:4:1607:31042:36245	60	-
chr1	45669687	45669688	A01177:95:HFCNFDSX5:4:1124:24605:26349/1	60	+
chr1	45673023	45673024	A01177:95:HFCNFDSX5:4:1628:23710:17002/1	60	+
chr1	45830568	45830569	A01177:95:HFCNFDSX5:4:2566:29604:8390	60	-
chr1	45880389	45880390	A01177:95:HFCNFDSX5:4:1508:6804:7670	60	+
chr1	46098570	46098571	A01177:95:HFCNFDSX5:4:1374:25744:27853	60	-
chr1	46256787	46256788	A01177:95:HFCNFDSX5:4:2206:22589:12868	60	-
chr1	46269669	46269670	A01177:95:HFCNFDSX5:4:1122:19895:10300/1	60	+
chr1	50708145	50708146	A01177:95:HFCNFDSX5:4:1221:13521:20619/1	60	-
chr1	50805532	50805533	A01177:95:HFCNFDSX5:4:1108:32344:31986/1	60	-
chr1	50822254	50822255	A01177:95:HFCNFDSX5:4:2460:10773:30076/1	60	-
chr1	50894951	50894952	A01177:95:HFCNFDSX5:4:1571:15085:18537/1	60	-
chr1	51829251	51829252	A01177:95:HFCNFDSX5:4:1133:32524:12258/1	60	-
chr1	52456827	52456828	A01177:95:HFCNFDSX5:4:1118:8567:15295	60	-
chr1	52471464	52471465	A01177:95:HFCNFDSX5:4:1109:17915:33051/1	60	+
chr1	56622255	56622256	A01177:95:HFCNFDSX5:4:1423:29821:2816	60	+
chr1	56995875	56995876	A01177:95:HFCNFDSX5:4:1374:13485:28541/1	60	-
chr1	58645897	58645898	A01177:95:HFCNFDSX5:4:1167:9263:21856/1	60	-
chr1	58688619	58688620	A01177:95:HFCNFDSX5:4:1609:12454:16799	60	-
chr1	59484514	59484515	A01177:95:HFCNFDSX5:4:1142:4227:33552/1	60	+
chr1	59680396	59680397	A01177:95:HFCNFDSX5:4:1102:6922:3646/1	60	+
chr1	62529393	62529394	A01177:95:HFCNFDSX5:4:2466:23863:36432/1	60	-
chr1	63477166	63477167	A01177:95:HFCNFDSX5:4:1656:15438:25786/1	60	-
chr1	63486615	63486616	A01177:95:HFCNFDSX5:4:1117:13404:15374/1	60	+
chr1	63488642	63488643	A01177:95:HFCNFDSX5:4:1421:14479:10786/1	60	+
chr1	64779456	64779457	A01177:95:HFCNFDSX5:4:1104:5032:21668/1	60	-
chr1	65014877	65014878	A01177:95:HFCNFDSX5:4:1125:11559:36573/1	60	+
chr1	65272517	65272518	A01177:95:HFCNFDSX5:4:1203:9778:33144/1	60	+
chr1	65592036	65592037	A01177:95:HFCNFDSX5:4:1172:15194:10363/1	60	+
chr1	65592038	65592039	A01177:95:HFCNFDSX5:4:2567:2067:22388	60	+
chr1	66480977	66480978	A01177:95:HFCNFDSX5:4:1255:27199:1971	60	+
chr1	66978966	66978967	A01177:95:HFCNFDSX5:4:1104:10899:36025/1	60	-
chr1	67015471	67015472	A01177:95:HFCNFDSX5:4:1273:7365:34788/1	60	-
chr1	67027157	67027158	A01177:95:HFCNFDSX5:4:1221:4435:22983/1	60	-
chr1	67266156	67266157	A01177:95:HFCNFDSX5:4:1163:17002:28056/1	60	-
chr1	67411315	67411316	A01177:95:HFCNFDSX5:4:1151:17824:14669/1	60	+
chr1	67688770	67688771	A01177:95:HFCNFDSX5:4:1149:11749:9157/1	60	+
chr1	68488968	68488969	A01177:95:HFCNFDSX5:4:1338:31855:8437/1	60	-
chr1	70231212	70231213	A01177:95:HFCNFDSX5:4:1126:23402:22451/1	60	+
chr1	70237470	70237471	A01177:95:HFCNFDSX5:4:1251:1045:11350	60	+
chr1	70274706	70274707	A01177:95:HFCNFDSX5:4:1274:10004:27774/1	60	-
chr1	70300019	70300020	A01177:95:HFCNFDSX5:4:1108:29378:35618/1	60	+
chr1	70747759	70747760	A01177:95:HFCNFDSX5:4:1433:32262:20228	60	+
chr1	71029119	71029120	A01177:95:HFCNFDSX5:4:1537:23900:35336/1	60	-
chr1	71984029	71984030	A01177:95:HFCNFDSX5:4:1124:7256:17284/1	60	-
chr1	72153297	72153298	A01177:95:HFCNFDSX5:4:2414:26675:19633	60	-
chr1	72201804	72201805	A01177:95:HFCNFDSX5:4:1117:19018:8907/1	60	+
chr1	72224928	72224929	A01177:95:HFCNFDSX5:4:1150:31828:22545/1	60	-
chr1	72263127	72263128	A01177:95:HFCNFDSX5:4:1208:10502:4773/1	60	+
chr1	72405470	72405471	A01177:95:HFCNFDSX5:4:1624:18249:29716	60	-
chr1	72416119	72416120	A01177:95:HFCNFDSX5:4:1102:13838:6167/1	60	+
chr1	72553623	72553624	A01177:95:HFCNFDSX5:4:1127:15094:19272/1	60	+
chr1	72564250	72564251	A01177:95:HFCNFDSX5:4:1126:24334:12289/1	60	+
chr1	72582263	72582264	A01177:95:HFCNFDSX5:4:1104:25635:14168/1	60	-
chr1	72614559	72614560	A01177:95:HFCNFDSX5:4:1367:20509:1846/1	60	+
chr1	72723063	72723064	A01177:95:HFCNFDSX5:4:1153:21332:17018/1	60	+
chr1	72763287	72763288	A01177:95:HFCNFDSX5:4:1375:26865:31391/1	60	+
chr1	72882162	72882163	A01177:95:HFCNFDSX5:4:1132:1163:10207/1	60	+
chr1	73008756	73008757	A01177:95:HFCNFDSX5:4:1472:28429:19664	60	-
chr1	73031438	73031439	A01177:95:HFCNFDSX5:4:2263:13431:35587/1	60	-
chr1	73364099	73364100	A01177:95:HFCNFDSX5:4:1105:26910:8422/1	60	+
chr1	73423059	73423060	A01177:95:HFCNFDSX5:4:1117:31792:27680/1	60	+
chr1	74144547	74144548	A01177:95:HFCNFDSX5:4:1131:28357:33724/1	60	-
chr1	74888866	74888867	A01177:95:HFCNFDSX5:4:2153:32063:29841/1	60	-
chr1	75225418	75225419	A01177:95:HFCNFDSX5:4:1657:15845:30499/1	60	+
chr1	75225563	75225564	A01177:95:HFCNFDSX5:4:2676:27805:33677	60	-
chr1	75360375	75360376	A01177:95:HFCNFDSX5:4:1154:16251:18521/1	60	-
chr1	75594101	75594102	A01177:95:HFCNFDSX5:4:1215:21423:28103/1	60	-
chr1	75809275	75809276	A01177:95:HFCNFDSX5:4:1148:24424:23970/1	60	+
chr1	77133756	77133757	A01177:95:HFCNFDSX5:4:2353:14009:27038	60	-
chr1	77583611	77583612	A01177:95:HFCNFDSX5:4:1229:9498:31438/1	60	+
chr1	77588522	77588523	A01177:95:HFCNFDSX5:4:2311:4047:36996	60	-
chr1	77594957	77594958	A01177:95:HFCNFDSX5:4:1601:24288:34350	60	-
chr1	77823935	77823936	A01177:95:HFCNFDSX5:4:1103:5647:36072/1	60	-
chr1	77836972	77836973	A01177:95:HFCNFDSX5:4:1433:29695:3818/1	60	+
chr1	77864089	77864090	A01177:95:HFCNFDSX5:4:1323:1217:30655	60	+
chr1	78657592	78657593	A01177:95:HFCNFDSX5:4:1121:30210:32174/1	60	+
chr1	79384180	79384181	A01177:95:HFCNFDSX5:4:2352:15456:11882	60	-
chr1	81646417	81646418	A01177:95:HFCNFDSX5:4:2525:12364:20149/1	60	-
chr1	81808096	81808097	A01177:95:HFCNFDSX5:4:1102:15953:11490/1	60	+
chr1	81961257	81961258	A01177:95:HFCNFDSX5:4:2135:16324:31767	60	+
chr1	82460742	82460743	A01177:95:HFCNFDSX5:4:1149:26901:35806/1	60	-
chr1	82566316	82566317	A01177:95:HFCNFDSX5:4:1118:9372:16971/1	60	-
chr1	84095087	84095088	A01177:95:HFCNFDSX5:4:2362:12491:13166/1	60	-
chr1	84147274	84147275	A01177:95:HFCNFDSX5:4:1101:17173:23062/1	60	-
chr1	84148906	84148907	A01177:95:HFCNFDSX5:4:1515:6858:28244/1	60	+
chr1	84157272	84157273	A01177:95:HFCNFDSX5:4:1118:30933:32111/1	60	+
chr1	84171457	84171458	A01177:95:HFCNFDSX5:4:1129:12310:36746/1	60	-
chr1	84179980	84179981	A01177:95:HFCNFDSX5:4:1146:17915:2926	60	-
chr1	84184303	84184304	A01177:95:HFCNFDSX5:4:1131:15646:15405/1	60	-
chr1	84197334	84197335	A01177:95:HFCNFDSX5:4:1101:24397:22106/1	60	+
chr1	84201970	84201971	A01177:95:HFCNFDSX5:4:1223:5556:26146/1	60	+
chr1	84545769	84545770	A01177:95:HFCNFDSX5:4:1102:28230:16689/1	60	-
chr1	84553835	84553836	A01177:95:HFCNFDSX5:4:1112:32479:1094/1	60	+
chr1	85668283	85668284	A01177:95:HFCNFDSX5:4:2341:7184:20259	60	-
chr1	86928765	86928766	A01177:95:HFCNFDSX5:4:1159:10827:1485/1	60	-
chr1	87341568	87341569	A01177:95:HFCNFDSX5:4:1133:25183:34397	60	-
chr1	88822165	88822166	A01177:95:HFCNFDSX5:4:1122:12825:5478/1	60	+
chr1	89247574	89247575	A01177:95:HFCNFDSX5:4:2375:26368:13275/1	60	+
chr1	89753000	89753001	A01177:95:HFCNFDSX5:4:1335:30337:16360	60	-
chr1	90619883	90619884	A01177:95:HFCNFDSX5:4:1269:6460:19476/1	60	-
chr1	90909626	90909627	A01177:95:HFCNFDSX5:4:1129:20808:30859/1	60	-
chr1	90912067	90912068	A01177:95:HFCNFDSX5:4:1236:29243:10582/1	60	-
chr1	92168736	92168737	A01177:95:HFCNFDSX5:4:1102:9362:28322/1	60	-
chr1	92251755	92251756	A01177:95:HFCNFDSX5:4:1142:13340:21527/1	60	+
chr1	92252381	92252382	A01177:95:HFCNFDSX5:4:1163:4580:5071/1	60	+
chr1	92340510	92340511	A01177:95:HFCNFDSX5:4:1109:30273:4601/1	60	+
chr1	92525738	92525739	A01177:95:HFCNFDSX5:4:1228:6524:35618/1	60	+
chr1	92705560	92705561	A01177:95:HFCNFDSX5:4:1106:2718:8359/1	60	+
chr1	92730805	92730806	A01177:95:HFCNFDSX5:4:1101:7084:22999/1	60	-
chr1	93117717	93117718	A01177:95:HFCNFDSX5:4:1120:11740:30686	60	+
chr1	93233853	93233854	A01177:95:HFCNFDSX5:4:1124:7934:13698/1	60	-
chr1	93530674	93530675	A01177:95:HFCNFDSX5:4:1153:5457:19617/1	60	-
chr1	93546117	93546118	A01177:95:HFCNFDSX5:4:1165:5936:1532	60	-
chr1	94483437	94483438	A01177:95:HFCNFDSX5:4:1128:31593:23923/1	60	+
chr1	96797795	96797796	A01177:95:HFCNFDSX5:4:2373:15203:28948/1	60	+
chr1	97222036	97222037	A01177:95:HFCNFDSX5:4:1146:2311:20901/1	60	-
chr1	97486772	97486773	A01177:95:HFCNFDSX5:4:1626:18114:18677/1	60	-
chr1	97507925	97507926	A01177:95:HFCNFDSX5:4:1242:8757:17378/1	60	-
chr1	97531601	97531602	A01177:95:HFCNFDSX5:4:1512:21992:10113/1	60	+
chr1	97552087	97552088	A01177:95:HFCNFDSX5:4:1105:20582:22200/1	60	+
chr1	97552088	97552089	A01177:95:HFCNFDSX5:4:1278:22227:20102/1	60	+
chr1	97702347	97702348	A01177:95:HFCNFDSX5:4:1165:21079:15515/1	60	+
chr1	97791279	97791280	A01177:95:HFCNFDSX5:4:1101:11749:17863/1	60	-
chr1	97863149	97863150	A01177:95:HFCNFDSX5:4:1142:21197:18599/1	60	-
chr1	97914563	97914564	A01177:95:HFCNFDSX5:4:1165:25554:7451/1	60	+
chr1	97952940	97952941	A01177:95:HFCNFDSX5:4:1230:32696:26741/1	60	-
chr1	98040525	98040526	A01177:95:HFCNFDSX5:4:1102:30237:12868/1	60	-
chr1	98345104	98345105	A01177:95:HFCNFDSX5:4:1129:17852:25582/1	60	+
chr1	98414795	98414796	A01177:95:HFCNFDSX5:4:1207:20934:5431/1	60	-
chr1	98440406	98440407	A01177:95:HFCNFDSX5:4:1122:32913:31031/1	60	-
chr1	98970755	98970756	A01177:95:HFCNFDSX5:4:1163:27326:17284/1	60	-
chr1	100973577	100973578	A01177:95:HFCNFDSX5:4:2145:24071:35853	60	-
chr1	101039803	101039804	A01177:95:HFCNFDSX5:4:1540:21160:3599	60	-
chr1	101427947	101427948	A01177:95:HFCNFDSX5:4:1101:18484:11240/1	60	+
chr1	101680283	101680284	A01177:95:HFCNFDSX5:4:1111:18105:35509/1	60	+
chr1	101683473	101683474	A01177:95:HFCNFDSX5:4:1115:20446:4773/1	60	+
chr1	102266153	102266154	A01177:95:HFCNFDSX5:4:1130:25997:25222/1	60	+
chr1	102886148	102886149	A01177:95:HFCNFDSX5:4:1277:26449:26694/1	60	+
chr1	102890285	102890286	A01177:95:HFCNFDSX5:4:1112:23954:11819/1	60	+
chr1	102939072	102939073	A01177:95:HFCNFDSX5:4:1120:24831:22013	60	-
chr1	103068895	103068896	A01177:95:HFCNFDSX5:4:1132:15501:13150/1	60	+
chr1	103229020	103229021	A01177:95:HFCNFDSX5:4:1112:25066:10207/1	60	+
chr1	103318912	103318913	A01177:95:HFCNFDSX5:4:1376:21052:34319/1	60	-
chr1	103509583	103509584	A01177:95:HFCNFDSX5:4:1131:17743:31782/1	60	+
chr1	105729844	105729845	A01177:95:HFCNFDSX5:4:1143:3061:33943/1	60	-
chr1	107892499	107892500	A01177:95:HFCNFDSX5:4:1103:17571:22122/1	60	-
chr1	108695429	108695430	A01177:95:HFCNFDSX5:4:1126:16595:2300/1	60	+
chr1	108754877	108754878	A01177:95:HFCNFDSX5:4:1115:17562:5791	60	-
chr1	109031178	109031179	A01177:95:HFCNFDSX5:4:1147:30047:19022/1	60	-
chr1	109361381	109361382	A01177:95:HFCNFDSX5:4:1177:28492:22498/1	60	-
chr1	109405978	109405979	A01177:95:HFCNFDSX5:4:1132:25635:35149	60	+
chr1	109413655	109413656	A01177:95:HFCNFDSX5:4:1137:4887:5384/1	60	+
chr1	109565912	109565913	A01177:95:HFCNFDSX5:4:1252:23249:32049/1	60	-
chr1	110371993	110371994	A01177:95:HFCNFDSX5:4:2612:21314:13448	60	-
chr1	111149350	111149351	A01177:95:HFCNFDSX5:4:1202:32524:30545/1	60	-
chr1	111177943	111177944	A01177:95:HFCNFDSX5:4:1134:6488:17080/1	60	+
chr1	111252552	111252553	A01177:95:HFCNFDSX5:4:1108:26512:28870/1	60	+
chr1	112553967	112553968	A01177:95:HFCNFDSX5:4:1269:19488:23750/1	60	-
chr1	112602192	112602193	A01177:95:HFCNFDSX5:4:1539:16685:22153	60	+
chr1	112650656	112650657	A01177:95:HFCNFDSX5:4:1110:23384:1282/1	60	+
chr1	113435518	113435519	A01177:95:HFCNFDSX5:4:1142:6533:20760/1	60	-
chr1	113466381	113466382	A01177:95:HFCNFDSX5:4:1567:13250:33520/1	60	+
chr1	113556036	113556037	A01177:95:HFCNFDSX5:4:1452:18014:8954	60	-
chr1	113875965	113875966	A01177:95:HFCNFDSX5:4:1153:27706:32534/1	60	+
chr1	114360232	114360233	A01177:95:HFCNFDSX5:4:2505:7943:1438	60	-
chr1	114407396	114407397	A01177:95:HFCNFDSX5:4:1110:6931:29653/1	60	+
chr1	114459996	114459997	A01177:95:HFCNFDSX5:4:1522:8522:22106	60	-
chr1	115591285	115591286	A01177:95:HFCNFDSX5:4:1329:25843:25238/1	60	+
chr1	116919896	116919897	A01177:95:HFCNFDSX5:4:1221:12472:21371/1	60	-
chr1	117374598	117374599	A01177:95:HFCNFDSX5:4:2177:27353:34522	60	-
chr1	117418076	117418077	A01177:95:HFCNFDSX5:4:1152:11207:34679/1	60	-
chr1	117421382	117421383	A01177:95:HFCNFDSX5:4:1422:15112:29481/1	60	-
chr1	117878199	117878200	A01177:95:HFCNFDSX5:4:1256:6216:34741/1	60	+
chr1	117946010	117946011	A01177:95:HFCNFDSX5:4:1117:5421:2550/1	60	+
chr1	119135717	119135718	A01177:95:HFCNFDSX5:4:1142:15736:32941	60	+
chr1	123505819	123505820	A01177:95:HFCNFDSX5:4:1220:24948:18521/1	60	+
chr1	143217822	143217823	A01177:95:HFCNFDSX5:4:1663:8938:1689/1	60	-
chr1	145075939	145075940	A01177:95:HFCNFDSX5:4:1139:28221:35243/1	60	-
chr1	145780981	145780982	A01177:95:HFCNFDSX5:4:2334:8513:25191	60	-
chr1	147609388	147609389	A01177:95:HFCNFDSX5:4:2245:13973:34397/1	60	-
chr1	149404376	149404377	A01177:95:HFCNFDSX5:4:1130:2663:26710	60	-
chr1	149484322	149484323	A01177:95:HFCNFDSX5:4:2205:14181:33348	60	+
chr1	149844163	149844164	A01177:95:HFCNFDSX5:4:1104:31204:14575/1	60	-
chr1	150072234	150072235	A01177:95:HFCNFDSX5:4:1101:31801:26130/1	60	+
chr1	150085628	150085629	A01177:95:HFCNFDSX5:4:1109:14452:29590/1	60	+
chr1	150086486	150086487	A01177:95:HFCNFDSX5:4:1119:29749:32503/1	60	-
chr1	150121308	150121309	A01177:95:HFCNFDSX5:4:1116:14543:31062/1	60	+
chr1	150126174	150126175	A01177:95:HFCNFDSX5:4:1419:17517:14982	60	-
chr1	150229253	150229254	A01177:95:HFCNFDSX5:4:2624:29487:29731/1	60	+
chr1	150449778	150449779	A01177:95:HFCNFDSX5:4:1159:11198:22451	60	-
chr1	150451966	150451967	A01177:95:HFCNFDSX5:4:1115:8513:34240	60	+
chr1	150603778	150603779	A01177:95:HFCNFDSX5:4:1120:10592:4272/1	60	+
chr1	150668922	150668923	A01177:95:HFCNFDSX5:4:1104:16920:25191/1	60	-
chr1	150672434	150672435	A01177:95:HFCNFDSX5:4:1152:27407:34303	60	-
chr1	150818487	150818488	A01177:95:HFCNFDSX5:4:1128:17454:30185/1	60	-
chr1	150833065	150833066	A01177:95:HFCNFDSX5:4:1109:5403:30264/1	60	+
chr1	152423142	152423143	A01177:95:HFCNFDSX5:4:1157:30074:12179/1	60	-
chr1	153333236	153333237	A01177:95:HFCNFDSX5:4:1156:9001:21402/1	60	-
chr1	154216214	154216215	A01177:95:HFCNFDSX5:4:1166:20048:5525/1	60	+
chr1	154249178	154249179	A01177:95:HFCNFDSX5:4:1237:29062:32659/1	60	+
chr1	154617042	154617043	A01177:95:HFCNFDSX5:4:1113:23854:24549/1	60	-
chr1	155356674	155356675	A01177:95:HFCNFDSX5:4:1314:15537:2221/1	60	+
chr1	155367802	155367803	A01177:95:HFCNFDSX5:4:1104:17372:13228/1	60	+
chr1	155379398	155379399	A01177:95:HFCNFDSX5:4:2127:2239:28980/1	60	+
chr1	155391573	155391574	A01177:95:HFCNFDSX5:4:1359:8865:34882/1	60	-
chr1	155399131	155399132	A01177:95:HFCNFDSX5:4:1121:25084:25457/1	60	+
chr1	155452801	155452802	A01177:95:HFCNFDSX5:4:1137:21206:4335/1	60	+
chr1	155459235	155459236	A01177:95:HFCNFDSX5:4:2668:26720:20556	60	-
chr1	155465973	155465974	A01177:95:HFCNFDSX5:4:1175:11189:23594/1	60	+
chr1	155466207	155466208	A01177:95:HFCNFDSX5:4:1116:24722:30968/1	60	-
chr1	155469000	155469001	A01177:95:HFCNFDSX5:4:2137:15067:20885/1	60	-
chr1	155469201	155469202	A01177:95:HFCNFDSX5:4:1319:7482:10128/1	60	+
chr1	155506189	155506190	A01177:95:HFCNFDSX5:4:1272:31150:10661/1	60	+
chr1	155685261	155685262	A01177:95:HFCNFDSX5:4:1130:14678:4899/1	60	+
chr1	155792744	155792745	A01177:95:HFCNFDSX5:4:1107:11903:15906/1	60	-
chr1	155903588	155903589	A01177:95:HFCNFDSX5:4:1101:30327:3098/1	60	+
chr1	156224990	156224991	A01177:95:HFCNFDSX5:4:1646:27163:1313/1	60	+
chr1	156554594	156554595	A01177:95:HFCNFDSX5:4:1521:17128:34569/1	60	-
chr1	156794547	156794548	A01177:95:HFCNFDSX5:4:1302:27444:21746/1	60	-
chr1	158520711	158520712	A01177:95:HFCNFDSX5:4:2139:4083:22373/1	60	-
chr1	160467413	160467414	A01177:95:HFCNFDSX5:4:1234:4155:14325/1	60	-
chr1	160559628	160559629	A01177:95:HFCNFDSX5:4:1337:9851:15452/1	60	-
chr1	160574072	160574073	A01177:95:HFCNFDSX5:4:1267:28628:15843/1	60	-
chr1	161060862	161060863	A01177:95:HFCNFDSX5:4:1207:11315:24940	60	-
chr1	161800442	161800443	A01177:95:HFCNFDSX5:4:1117:32344:7216/1	60	+
chr1	161813119	161813120	A01177:95:HFCNFDSX5:4:1174:18358:5854	60	-
chr1	161923399	161923400	A01177:95:HFCNFDSX5:4:1505:8856:25347	60	-
chr1	161929730	161929731	A01177:95:HFCNFDSX5:4:1230:25021:9846	60	-
chr1	162329524	162329525	A01177:95:HFCNFDSX5:4:1104:16703:33270/1	60	+
chr1	162500170	162500171	A01177:95:HFCNFDSX5:4:1352:21052:24424/1	60	+
chr1	162794503	162794504	A01177:95:HFCNFDSX5:4:1271:21911:28291/1	60	-
chr1	163645987	163645988	A01177:95:HFCNFDSX5:4:1453:26015:22999	60	-
chr1	163822494	163822495	A01177:95:HFCNFDSX5:4:1430:29948:3630	60	-
chr1	163896064	163896065	A01177:95:HFCNFDSX5:4:1126:10474:11334	60	+
chr1	163916481	163916482	A01177:95:HFCNFDSX5:4:1114:30716:3865/1	60	+
chr1	167146434	167146435	A01177:95:HFCNFDSX5:4:1564:27362:29152/1	60	-
chr1	167202402	167202403	A01177:95:HFCNFDSX5:4:1368:7934:17049/1	60	-
chr1	167416814	167416815	A01177:95:HFCNFDSX5:4:1274:31756:2096/1	60	-
chr1	167757665	167757666	A01177:95:HFCNFDSX5:4:2524:30346:10676	60	-
chr1	167923004	167923005	A01177:95:HFCNFDSX5:4:1271:30327:29653/1	60	-
chr1	168423514	168423515	A01177:95:HFCNFDSX5:4:1201:3495:9236/1	60	-
chr1	168542927	168542928	A01177:95:HFCNFDSX5:4:1105:10827:1360/1	60	+
chr1	168542929	168542930	A01177:95:HFCNFDSX5:4:1574:12500:36479/1	60	+
chr1	169835370	169835371	A01177:95:HFCNFDSX5:4:1119:29225:22701/1	60	+
chr1	169966790	169966791	A01177:95:HFCNFDSX5:4:1125:1244:7498/1	60	-
chr1	170054301	170054302	A01177:95:HFCNFDSX5:4:2128:17562:18599	60	-
chr1	171321845	171321846	A01177:95:HFCNFDSX5:4:1510:25708:21872	60	-
chr1	171321846	171321847	A01177:95:HFCNFDSX5:4:1107:8947:19272/1	60	-
chr1	171701832	171701833	A01177:95:HFCNFDSX5:4:1149:31476:16892/1	60	+
chr1	171938097	171938098	A01177:95:HFCNFDSX5:4:2569:23999:33317	60	-
chr1	172147738	172147739	A01177:95:HFCNFDSX5:4:1126:7798:3881/1	60	+
chr1	172181186	172181187	A01177:95:HFCNFDSX5:4:1108:21404:32268/1	60	+
chr1	172603086	172603087	A01177:95:HFCNFDSX5:4:1472:1398:1626/1	60	+
chr1	172611708	172611709	A01177:95:HFCNFDSX5:4:2667:32732:33254	60	-
chr1	173896769	173896770	A01177:95:HFCNFDSX5:4:1272:20048:11256	60	-
chr1	175963606	175963607	A01177:95:HFCNFDSX5:4:1149:31042:16548/1	60	+
chr1	175963608	175963609	A01177:95:HFCNFDSX5:4:2619:18240:7592	60	+
chr1	176130707	176130708	A01177:95:HFCNFDSX5:4:2643:7428:17362	60	-
chr1	178876542	178876543	A01177:95:HFCNFDSX5:4:1204:23502:32957/1	60	-
chr1	178889899	178889900	A01177:95:HFCNFDSX5:4:1128:14217:12211/1	60	+
chr1	179192498	179192499	A01177:95:HFCNFDSX5:4:1122:20961:12774	60	+
chr1	180027323	180027324	A01177:95:HFCNFDSX5:4:1207:2835:6934/1	60	-
chr1	180030912	180030913	A01177:95:HFCNFDSX5:4:1175:28266:15749/1	60	-
chr1	180069587	180069588	A01177:95:HFCNFDSX5:4:1126:26286:25128/1	60	-
chr1	180994237	180994238	A01177:95:HFCNFDSX5:4:1126:32606:8453/1	60	+
chr1	181006268	181006269	A01177:95:HFCNFDSX5:4:1228:32732:3537/1	60	+
chr1	182179687	182179688	A01177:95:HFCNFDSX5:4:1435:11415:21230/1	60	-
chr1	183553127	183553128	A01177:95:HFCNFDSX5:4:2210:11234:33348/1	60	+
chr1	184068471	184068472	A01177:95:HFCNFDSX5:4:1130:9245:31876/1	60	-
chr1	184376220	184376221	A01177:95:HFCNFDSX5:4:1660:2799:14199/1	60	+
chr1	184549528	184549529	A01177:95:HFCNFDSX5:4:1249:14787:20149/1	60	+
chr1	184708865	184708866	A01177:95:HFCNFDSX5:4:1127:18439:17801/1	60	-
chr1	184724457	184724458	A01177:95:HFCNFDSX5:4:1329:24080:33426/1	60	+
chr1	185320148	185320149	A01177:95:HFCNFDSX5:4:1119:16514:1470/1	60	+
chr1	187235337	187235338	A01177:95:HFCNFDSX5:4:1136:20980:7952/1	60	-
chr1	187679851	187679852	A01177:95:HFCNFDSX5:4:2518:21423:22498/1	60	-
chr1	188232272	188232273	A01177:95:HFCNFDSX5:4:1150:30680:28354/1	60	-
chr1	188505307	188505308	A01177:95:HFCNFDSX5:4:1376:17499:14575/1	60	-
chr1	188933094	188933095	A01177:95:HFCNFDSX5:4:1127:8323:29340/1	60	+
chr1	189508660	189508661	A01177:95:HFCNFDSX5:4:1345:15329:7153/1	60	-
chr1	189754670	189754671	A01177:95:HFCNFDSX5:4:1106:28348:29575/1	60	+
chr1	189771296	189771297	A01177:95:HFCNFDSX5:4:1148:16631:24377/1	60	-
chr1	189884484	189884485	A01177:95:HFCNFDSX5:4:1109:17228:13667/1	60	-
chr1	190124446	190124447	A01177:95:HFCNFDSX5:4:1104:7853:17472/1	60	-
chr1	190448156	190448157	A01177:95:HFCNFDSX5:4:1539:1461:10003/1	60	-
chr1	190608401	190608402	A01177:95:HFCNFDSX5:4:1207:8495:34303/1	60	+
chr1	190773283	190773284	A01177:95:HFCNFDSX5:4:1459:5113:6934	60	+
chr1	190828858	190828859	A01177:95:HFCNFDSX5:4:2418:31530:20275	60	-
chr1	191327673	191327674	A01177:95:HFCNFDSX5:4:1114:30553:25504	60	-
chr1	191329336	191329337	A01177:95:HFCNFDSX5:4:2117:24867:6449/1	60	-
chr1	191718600	191718601	A01177:95:HFCNFDSX5:4:2266:29658:36229	60	-
chr1	191874970	191874971	A01177:95:HFCNFDSX5:4:1125:30499:34240/1	60	-
chr1	191997314	191997315	A01177:95:HFCNFDSX5:4:1127:3920:26569/1	60	+
chr1	192162691	192162692	A01177:95:HFCNFDSX5:4:1337:16351:14121	60	-
chr1	192176300	192176301	A01177:95:HFCNFDSX5:4:1429:14118:20619/1	60	-
chr1	192403471	192403472	A01177:95:HFCNFDSX5:4:1161:31982:14544/1	60	+
chr1	193029173	193029174	A01177:95:HFCNFDSX5:4:1108:10276:3443/1	60	+
chr1	193075269	193075270	A01177:95:HFCNFDSX5:4:2157:26187:20541/1	60	-
chr1	193584069	193584070	A01177:95:HFCNFDSX5:4:1135:27588:18865/1	60	-
chr1	194176179	194176180	A01177:95:HFCNFDSX5:4:1136:26765:4539/1	60	-
chr1	194199896	194199897	A01177:95:HFCNFDSX5:4:1376:10203:4539	60	+
chr1	194574057	194574058	A01177:95:HFCNFDSX5:4:1363:2989:9799	60	-
chr1	194725563	194725564	A01177:95:HFCNFDSX5:4:1221:13829:10003/1	60	+
chr1	195009625	195009626	A01177:95:HFCNFDSX5:4:1121:29261:35697/1	60	+
chr1	195057695	195057696	A01177:95:HFCNFDSX5:4:1147:31078:28573/1	60	-
chr1	195456557	195456558	A01177:95:HFCNFDSX5:4:2107:12418:4304/1	60	-
chr1	195633415	195633416	A01177:95:HFCNFDSX5:4:1333:4689:30655/1	60	+
chr1	196236896	196236897	A01177:95:HFCNFDSX5:4:1428:4001:1063/1	60	-
chr1	196437786	196437787	A01177:95:HFCNFDSX5:4:1648:32099:32941/1	60	+
chr1	196541302	196541303	A01177:95:HFCNFDSX5:4:1609:22453:17926/1	60	+
chr1	197126091	197126092	A01177:95:HFCNFDSX5:4:1113:11442:15702/1	60	+
chr1	197170469	197170470	A01177:95:HFCNFDSX5:4:1136:25030:35540/1	60	-
chr1	197513062	197513063	A01177:95:HFCNFDSX5:4:1113:16306:34397/1	60	-
chr1	197658495	197658496	A01177:95:HFCNFDSX5:4:1119:8250:34757	60	-
chr1	197666418	197666419	A01177:95:HFCNFDSX5:4:1151:32280:6104/1	60	+
chr1	197995202	197995203	A01177:95:HFCNFDSX5:4:2105:28384:27853	60	+
chr1	198849992	198849993	A01177:95:HFCNFDSX5:4:2674:30499:2362	60	+
chr1	199118989	199118990	A01177:95:HFCNFDSX5:4:1333:31910:25942/1	60	+
chr1	199130545	199130546	A01177:95:HFCNFDSX5:4:2226:6117:7482/1	60	-
chr1	199143195	199143196	A01177:95:HFCNFDSX5:4:1442:4589:28573	60	+
chr1	199259352	199259353	A01177:95:HFCNFDSX5:4:1101:25771:28808/1	60	-
chr1	199312408	199312409	A01177:95:HFCNFDSX5:4:2263:6343:30953/1	60	-
chr1	199320586	199320587	A01177:95:HFCNFDSX5:4:2261:24569:23187/1	60	+
chr1	202368577	202368578	A01177:95:HFCNFDSX5:4:1110:18322:33755/1	60	-
chr1	202519733	202519734	A01177:95:HFCNFDSX5:4:1134:6768:14372/1	60	-
chr1	202529246	202529247	A01177:95:HFCNFDSX5:4:1116:21287:14090/1	60	-
chr1	203142195	203142196	A01177:95:HFCNFDSX5:4:1622:25870:15734	60	-
chr1	203434045	203434046	A01177:95:HFCNFDSX5:4:1105:24858:11694/1	60	-
chr1	203799820	203799821	A01177:95:HFCNFDSX5:4:1103:10511:21230/1	60	+
chr1	203816110	203816111	A01177:95:HFCNFDSX5:4:2270:17924:18317/1	60	+
chr1	206029394	206029395	A01177:95:HFCNFDSX5:4:1609:32922:33207/1	60	+
chr1	206216656	206216657	A01177:95:HFCNFDSX5:4:1414:20265:2456	60	-
chr1	206267207	206267208	A01177:95:HFCNFDSX5:4:2152:31114:20087	60	-
chr1	206415592	206415593	A01177:95:HFCNFDSX5:4:1119:18123:16250/1	60	+
chr1	206689947	206689948	A01177:95:HFCNFDSX5:4:1111:7075:1658/1	60	-
chr1	207185656	207185657	A01177:95:HFCNFDSX5:4:1102:17463:4554/1	60	-
chr1	207512226	207512227	A01177:95:HFCNFDSX5:4:1362:17029:27853/1	60	+
chr1	207847194	207847195	A01177:95:HFCNFDSX5:4:1101:11379:33818/1	60	-
chr1	211293837	211293838	A01177:95:HFCNFDSX5:4:1117:22173:6605/1	60	+
chr1	211293839	211293840	A01177:95:HFCNFDSX5:4:1520:31051:17315	60	+
chr1	211420015	211420016	A01177:95:HFCNFDSX5:4:1143:1398:30217/1	60	+
chr1	211786736	211786737	A01177:95:HFCNFDSX5:4:1409:10004:35383/1	60	-
chr1	211787304	211787305	A01177:95:HFCNFDSX5:4:1102:12843:21261/1	60	-
chr1	211982490	211982491	A01177:95:HFCNFDSX5:4:2227:24659:12226/1	60	-
chr1	212074306	212074307	A01177:95:HFCNFDSX5:4:1111:1009:24095/1	60	+
chr1	212871468	212871469	A01177:95:HFCNFDSX5:4:1109:31376:4100/1	60	-
chr1	213005880	213005881	A01177:95:HFCNFDSX5:4:1135:28583:32299/1	60	+
chr1	213073065	213073066	A01177:95:HFCNFDSX5:4:1109:5059:19805/1	60	-
chr1	213866833	213866834	A01177:95:HFCNFDSX5:4:1629:21034:27555	60	+
chr1	214417815	214417816	A01177:95:HFCNFDSX5:4:1123:23077:22169/1	60	+
chr1	214417816	214417817	A01177:95:HFCNFDSX5:4:2140:17092:17691/1	60	+
chr1	214624891	214624892	A01177:95:HFCNFDSX5:4:1324:6578:1861/1	60	-
chr1	215612776	215612777	A01177:95:HFCNFDSX5:4:1151:10737:29512/1	60	+
chr1	216274640	216274641	A01177:95:HFCNFDSX5:4:1214:20193:17550/1	60	+
chr1	216576091	216576092	A01177:95:HFCNFDSX5:4:2521:21938:8829	60	-
chr1	216719996	216719997	A01177:95:HFCNFDSX5:4:1114:6099:15875/1	60	-
chr1	217594981	217594982	A01177:95:HFCNFDSX5:4:1106:28158:3349/1	60	-
chr1	217611255	217611256	A01177:95:HFCNFDSX5:4:1107:7220:22514/1	60	-
chr1	218780053	218780054	A01177:95:HFCNFDSX5:4:1520:1967:36558/1	60	-
chr1	219211890	219211891	A01177:95:HFCNFDSX5:4:2646:12129:32299/1	60	+
chr1	220264628	220264629	A01177:95:HFCNFDSX5:4:2343:2456:20212	60	+
chr1	221467839	221467840	A01177:95:HFCNFDSX5:4:2522:18195:19946/1	60	+
chr1	221718534	221718535	A01177:95:HFCNFDSX5:4:1120:10221:17816/1	60	-
chr1	222580405	222580406	A01177:95:HFCNFDSX5:4:1419:32497:6918/1	60	-
chr1	222957565	222957566	A01177:95:HFCNFDSX5:4:2339:19750:27336	60	+
chr1	224126704	224126705	A01177:95:HFCNFDSX5:4:2255:32217:19210/1	60	+
chr1	225531096	225531097	A01177:95:HFCNFDSX5:4:1548:27326:14497	60	-
chr1	225632014	225632015	A01177:95:HFCNFDSX5:4:1401:7563:7482	60	-
chr1	225636035	225636036	A01177:95:HFCNFDSX5:4:1363:18276:34961/1	60	-
chr1	226142736	226142737	A01177:95:HFCNFDSX5:4:1265:13720:25128/1	60	-
chr1	226144816	226144817	A01177:95:HFCNFDSX5:4:1342:16658:10864/1	60	+
chr1	226273352	226273353	A01177:95:HFCNFDSX5:4:1221:3640:3693	60	-
chr1	227601798	227601799	A01177:95:HFCNFDSX5:4:1228:9227:27586	60	+
chr1	227602033	227602034	A01177:95:HFCNFDSX5:4:1106:15483:9549/1	60	+
chr1	227658619	227658620	A01177:95:HFCNFDSX5:4:1153:8178:15655/1	60	-
chr1	227756357	227756358	A01177:95:HFCNFDSX5:4:1160:19542:17895/1	60	+
chr1	228197613	228197614	A01177:95:HFCNFDSX5:4:2570:12337:7921/1	60	-
chr1	228230105	228230106	A01177:95:HFCNFDSX5:4:1125:17978:29935/1	60	-
chr1	228231172	228231173	A01177:95:HFCNFDSX5:4:1120:26982:8797/1	60	+
chr1	228246903	228246904	A01177:95:HFCNFDSX5:4:1120:3721:14074/1	60	+
chr1	228251740	228251741	A01177:95:HFCNFDSX5:4:1329:3097:15060/1	60	-
chr1	228254451	228254452	A01177:95:HFCNFDSX5:4:1107:22507:33489/1	60	-
chr1	228327707	228327708	A01177:95:HFCNFDSX5:4:1404:30653:1532/1	60	+
chr1	228459024	228459025	A01177:95:HFCNFDSX5:4:2337:24433:18255/1	60	+
chr1	228814821	228814822	A01177:95:HFCNFDSX5:4:1326:2917:32346/1	60	-
chr1	229288271	229288272	A01177:95:HFCNFDSX5:4:2643:18331:10285/1	60	-
chr1	229306413	229306414	A01177:95:HFCNFDSX5:4:1146:25545:25911/1	60	-
chr1	229312950	229312951	A01177:95:HFCNFDSX5:4:1150:26576:31266/1	60	+
chr1	229315950	229315951	A01177:95:HFCNFDSX5:4:2455:3739:18020/1	60	+
chr1	229319090	229319091	A01177:95:HFCNFDSX5:4:1527:1759:25488/1	60	-
chr1	229538135	229538136	A01177:95:HFCNFDSX5:4:1104:19452:4429	60	+
chr1	230227802	230227803	A01177:95:HFCNFDSX5:4:1113:12147:2675/1	60	-
chr1	230239622	230239623	A01177:95:HFCNFDSX5:4:1147:26847:32049/1	60	+
chr1	230277710	230277711	A01177:95:HFCNFDSX5:4:1144:2465:12962/1	60	+
chr1	230678434	230678435	A01177:95:HFCNFDSX5:4:1135:29866:23813/1	60	+
chr1	230681599	230681600	A01177:95:HFCNFDSX5:4:1116:11080:25410/1	60	-
chr1	230991031	230991032	A01177:95:HFCNFDSX5:4:2449:23827:1423	60	-
chr1	231116844	231116845	A01177:95:HFCNFDSX5:4:1104:1787:35305/1	60	+
chr1	231116847	231116848	A01177:95:HFCNFDSX5:4:1559:31322:11804/1	60	+
chr1	231392455	231392456	A01177:95:HFCNFDSX5:4:1142:32967:24236/1	60	-
chr1	231901491	231901492	A01177:95:HFCNFDSX5:4:1105:31656:12383/1	60	+
chr1	233153816	233153817	A01177:95:HFCNFDSX5:4:2434:28212:10958	60	-
chr1	234463325	234463326	A01177:95:HFCNFDSX5:4:1101:20636:35227/1	60	+
chr1	234718200	234718201	A01177:95:HFCNFDSX5:4:1108:5782:13730/1	60	+
chr1	235188415	235188416	A01177:95:HFCNFDSX5:4:2442:24325:30968	60	-
chr1	235197928	235197929	A01177:95:HFCNFDSX5:4:1217:27100:11757/1	60	-
chr1	235215305	235215306	A01177:95:HFCNFDSX5:4:1677:6108:8375/1	60	+
chr1	235287184	235287185	A01177:95:HFCNFDSX5:4:1105:3152:36292/1	60	-
chr1	235720758	235720759	A01177:95:HFCNFDSX5:4:1539:20103:23469	60	-
chr1	236461069	236461070	A01177:95:HFCNFDSX5:4:2213:25319:7983/1	60	+
chr1	236798245	236798246	A01177:95:HFCNFDSX5:4:1115:8015:1438/1	60	+
chr1	237350779	237350780	A01177:95:HFCNFDSX5:4:1276:23131:20979/1	60	-
chr1	237449774	237449775	A01177:95:HFCNFDSX5:4:2122:19931:22200/1	60	+
chr1	238417515	238417516	A01177:95:HFCNFDSX5:4:1123:31403:24126/1	60	-
chr1	239589068	239589069	A01177:95:HFCNFDSX5:4:1106:9426:15374/1	60	+
chr1	239595084	239595085	A01177:95:HFCNFDSX5:4:1116:10547:26428/1	60	+
chr1	239710974	239710975	A01177:95:HFCNFDSX5:4:1239:30110:5979/1	60	-
chr1	239733327	239733328	A01177:95:HFCNFDSX5:4:2368:13783:1125/1	60	+
chr1	239736442	239736443	A01177:95:HFCNFDSX5:4:1107:23755:10880/1	60	+
chr1	239837699	239837700	A01177:95:HFCNFDSX5:4:1230:12084:25801/1	60	-
chr1	242324042	242324043	A01177:95:HFCNFDSX5:4:2271:26793:33395/1	60	-
chr1	243537841	243537842	A01177:95:HFCNFDSX5:4:1574:6316:32722/1	60	+
chr1	244331352	244331353	A01177:95:HFCNFDSX5:4:1318:5385:5462	60	-
chr1	244685573	244685574	A01177:95:HFCNFDSX5:4:2335:14895:16955	60	-
chr1	245787130	245787131	A01177:95:HFCNFDSX5:4:1101:3043:5290	60	-
chr1	245923707	245923708	A01177:95:HFCNFDSX5:4:1124:31024:33270/1	60	-
chr1	246071266	246071267	A01177:95:HFCNFDSX5:4:1173:16866:32487/1	60	+
chr1	246447039	246447040	A01177:95:HFCNFDSX5:4:1378:19533:6073/1	60	-
chr1	246760091	246760092	A01177:95:HFCNFDSX5:4:1111:1949:32393/1	60	-
chr1	246767200	246767201	A01177:95:HFCNFDSX5:4:1121:8874:27132/1	60	+
chr1	246862405	246862406	A01177:95:HFCNFDSX5:4:1459:9191:6793/1	60	-
chr1	246884550	246884551	A01177:95:HFCNFDSX5:4:1251:9670:2801/1	60	+
chr1	246980231	246980232	A01177:95:HFCNFDSX5:4:1130:20066:21339/1	60	+
chr1	247061375	247061376	A01177:95:HFCNFDSX5:4:2252:32018:30264	60	+
chr1	247190081	247190082	A01177:95:HFCNFDSX5:4:1137:20934:6872/1	60	+
chr1	247194806	247194807	A01177:95:HFCNFDSX5:4:1114:7111:18756/1	60	+
chr1	248744856	248744857	A01177:95:HFCNFDSX5:4:1413:16098:20729	60	-
chr1	248933311	248933312	A01177:95:HFCNFDSX5:4:1536:30445:33458/1	60	+
chr10	63964	63965	A01177:95:HFCNFDSX5:4:2636:6813:5525/1	60	+
chr10	73568	73569	A01177:95:HFCNFDSX5:4:2359:28131:11381	60	-
chr10	178892	178893	A01177:95:HFCNFDSX5:4:1130:3450:1579/1	60	-
chr10	1114002	1114003	A01177:95:HFCNFDSX5:4:1414:27642:12258/1	60	+
chr10	2610068	2610069	A01177:95:HFCNFDSX5:4:2343:31186:4398	60	-
chr10	2883444	2883445	A01177:95:HFCNFDSX5:4:2655:21323:6605	60	-
chr10	2883625	2883626	A01177:95:HFCNFDSX5:4:1142:15655:23343/1	60	-
chr10	5807658	5807659	A01177:95:HFCNFDSX5:4:1124:8549:36652/1	60	-
chr10	6013828	6013829	A01177:95:HFCNFDSX5:4:2326:4869:3223/1	60	+
chr10	6013834	6013835	A01177:95:HFCNFDSX5:4:1616:19768:16720/1	60	+
chr10	6013835	6013836	A01177:95:HFCNFDSX5:4:1163:11171:36432/1	60	+
chr10	6013836	6013837	A01177:95:HFCNFDSX5:4:1208:3911:10081/1	60	+
chr10	6522447	6522448	A01177:95:HFCNFDSX5:4:2371:23213:26224/1	60	-
chr10	7015218	7015219	A01177:95:HFCNFDSX5:4:1343:16893:21699/1	60	+
chr10	7826983	7826984	A01177:95:HFCNFDSX5:4:1305:25165:4993/1	60	-
chr10	7853505	7853506	A01177:95:HFCNFDSX5:4:1107:30779:21480/1	60	+
chr10	7924156	7924157	A01177:95:HFCNFDSX5:4:1104:14470:7169	60	+
chr10	9071053	9071054	A01177:95:HFCNFDSX5:4:1118:30951:8970/1	60	+
chr10	9268618	9268619	A01177:95:HFCNFDSX5:4:1303:31033:28494	60	-
chr10	11021935	11021936	A01177:95:HFCNFDSX5:4:1157:21260:8437/1	60	+
chr10	11475887	11475888	A01177:95:HFCNFDSX5:4:2336:9191:2347	60	+
chr10	11563155	11563156	A01177:95:HFCNFDSX5:4:1214:16984:25488/1	60	-
chr10	11608872	11608873	A01177:95:HFCNFDSX5:4:1204:6433:33865	60	+
chr10	15076745	15076746	A01177:95:HFCNFDSX5:4:1438:18385:3270/1	60	+
chr10	16052720	16052721	A01177:95:HFCNFDSX5:4:1605:14244:22310/1	60	+
chr10	16512289	16512290	A01177:95:HFCNFDSX5:4:1364:17707:33786/1	60	+
chr10	16654221	16654222	A01177:95:HFCNFDSX5:4:1139:17761:16720	60	-
chr10	17664705	17664706	A01177:95:HFCNFDSX5:4:1151:25102:5134	60	+
chr10	17677597	17677598	A01177:95:HFCNFDSX5:4:1149:6198:8469/1	60	+
chr10	17682278	17682279	A01177:95:HFCNFDSX5:4:1130:12201:28541/1	60	-
chr10	18448332	18448333	A01177:95:HFCNFDSX5:4:1666:3432:31861	60	-
chr10	20701206	20701207	A01177:95:HFCNFDSX5:4:1237:29622:8797/1	60	-
chr10	21529369	21529370	A01177:95:HFCNFDSX5:4:1108:18584:24064/1	60	+
chr10	21668092	21668093	A01177:95:HFCNFDSX5:4:1269:20112:28808/1	60	-
chr10	21749107	21749108	A01177:95:HFCNFDSX5:4:1250:15926:33426/1	60	+
chr10	21973324	21973325	A01177:95:HFCNFDSX5:4:1209:29035:4867/1	60	-
chr10	22984624	22984625	A01177:95:HFCNFDSX5:4:1612:3414:13228	60	+
chr10	24715374	24715375	A01177:95:HFCNFDSX5:4:1334:16089:32142/1	60	-
chr10	24759284	24759285	A01177:95:HFCNFDSX5:4:1603:25979:22623	60	-
chr10	26536154	26536155	A01177:95:HFCNFDSX5:4:1240:3712:1501/1	60	+
chr10	26700832	26700833	A01177:95:HFCNFDSX5:4:1136:9570:8985	60	+
chr10	26753195	26753196	A01177:95:HFCNFDSX5:4:1138:19054:21339	60	-
chr10	26774965	26774966	A01177:95:HFCNFDSX5:4:1166:25834:16360	60	+
chr10	27138654	27138655	A01177:95:HFCNFDSX5:4:2123:26485:25066	60	+
chr10	27211771	27211772	A01177:95:HFCNFDSX5:4:1106:22245:25019/1	60	-
chr10	28566680	28566681	A01177:95:HFCNFDSX5:4:1550:11261:19085/1	60	-
chr10	28688063	28688064	A01177:95:HFCNFDSX5:4:1131:7093:10426/1	60	+
chr10	28972845	28972846	A01177:95:HFCNFDSX5:4:1111:30327:6136/1	60	+
chr10	29084148	29084149	A01177:95:HFCNFDSX5:4:1611:27814:27743/1	60	-
chr10	29309249	29309250	A01177:95:HFCNFDSX5:4:1613:11840:17769/1	60	-
chr10	30409139	30409140	A01177:95:HFCNFDSX5:4:1411:20808:36432	60	+
chr10	30430976	30430977	A01177:95:HFCNFDSX5:4:2645:30174:26506/1	60	-
chr10	31321669	31321670	A01177:95:HFCNFDSX5:4:1129:26106:8343/1	60	+
chr10	31323728	31323729	A01177:95:HFCNFDSX5:4:2435:12491:26068	60	-
chr10	31423131	31423132	A01177:95:HFCNFDSX5:4:2311:3486:5400	60	+
chr10	31484992	31484993	A01177:95:HFCNFDSX5:4:1409:29595:26913/1	60	+
chr10	31820166	31820167	A01177:95:HFCNFDSX5:4:1106:15447:3975/1	60	+
chr10	32290308	32290309	A01177:95:HFCNFDSX5:4:1101:21784:10911/1	60	+
chr10	32351014	32351015	A01177:95:HFCNFDSX5:4:1104:27489:36292/1	60	-
chr10	32730724	32730725	A01177:95:HFCNFDSX5:4:1143:31702:35697/1	60	-
chr10	32824461	32824462	A01177:95:HFCNFDSX5:4:2160:10628:26381	60	-
chr10	32861589	32861590	A01177:95:HFCNFDSX5:4:1152:3007:22733/1	60	+
chr10	34069783	34069784	A01177:95:HFCNFDSX5:4:1138:13883:13448/1	60	+
chr10	34149735	34149736	A01177:95:HFCNFDSX5:4:1341:12418:8907	60	-
chr10	34974931	34974932	A01177:95:HFCNFDSX5:4:1477:28411:13777/1	60	-
chr10	35066210	35066211	A01177:95:HFCNFDSX5:4:1150:31195:8140/1	60	+
chr10	35067310	35067311	A01177:95:HFCNFDSX5:4:1256:22544:15233/1	60	+
chr10	35152326	35152327	A01177:95:HFCNFDSX5:4:1234:10583:13651/1	60	-
chr10	35526162	35526163	A01177:95:HFCNFDSX5:4:2549:29613:4147/1	60	-
chr10	37785759	37785760	A01177:95:HFCNFDSX5:4:2459:8910:35806	60	-
chr10	37835225	37835226	A01177:95:HFCNFDSX5:4:1148:6515:33411/1	60	-
chr10	37850781	37850782	A01177:95:HFCNFDSX5:4:1512:28980:6026	60	-
chr10	37973383	37973384	A01177:95:HFCNFDSX5:4:2564:28013:26271/1	60	+
chr10	38057183	38057184	A01177:95:HFCNFDSX5:4:1222:20880:25848/1	60	-
chr10	38612249	38612250	A01177:95:HFCNFDSX5:4:1277:31376:16971/1	60	+
chr10	41453686	41453687	A01177:95:HFCNFDSX5:4:1353:19343:17018	60	+
chr10	42620240	42620241	A01177:95:HFCNFDSX5:4:1339:7988:14168/1	60	+
chr10	43020129	43020130	A01177:95:HFCNFDSX5:4:2202:7762:21574	60	+
chr10	43210323	43210324	A01177:95:HFCNFDSX5:4:1139:11659:29982/1	60	+
chr10	44738658	44738659	A01177:95:HFCNFDSX5:4:1205:4562:21230	60	-
chr10	45895806	45895807	A01177:95:HFCNFDSX5:4:1616:4010:13103	60	+
chr10	46173928	46173929	A01177:95:HFCNFDSX5:4:1107:1127:4601/1	60	-
chr10	48380056	48380057	A01177:95:HFCNFDSX5:4:1146:5819:2832	60	-
chr10	48385981	48385982	A01177:95:HFCNFDSX5:4:1358:7835:29590/1	60	+
chr10	50326370	50326371	A01177:95:HFCNFDSX5:4:1169:28872:8155/1	60	+
chr10	50387838	50387839	A01177:95:HFCNFDSX5:4:1111:25437:24878/1	60	+
chr10	50474269	50474270	A01177:95:HFCNFDSX5:4:1125:19940:15890/1	60	+
chr10	51077842	51077843	A01177:95:HFCNFDSX5:4:1130:2347:18051/1	60	-
chr10	52810771	52810772	A01177:95:HFCNFDSX5:4:2144:20329:20791/1	60	-
chr10	53298782	53298783	A01177:95:HFCNFDSX5:4:1113:29478:7952/1	60	-
chr10	53308907	53308908	A01177:95:HFCNFDSX5:4:1339:9462:35383/1	60	-
chr10	54231990	54231991	A01177:95:HFCNFDSX5:4:1101:28935:24298/1	60	+
chr10	54231993	54231994	A01177:95:HFCNFDSX5:4:1338:16929:9455/1	60	+
chr10	56347227	56347228	A01177:95:HFCNFDSX5:4:1127:27272:36198/1	60	+
chr10	56353444	56353445	A01177:95:HFCNFDSX5:4:1144:28953:5885/1	60	+
chr10	56357084	56357085	A01177:95:HFCNFDSX5:4:1472:21486:20008/1	60	+
chr10	56363650	56363651	A01177:95:HFCNFDSX5:4:1261:23538:25003	60	-
chr10	56595539	56595540	A01177:95:HFCNFDSX5:4:1103:23231:27258/1	60	-
chr10	58350323	58350324	A01177:95:HFCNFDSX5:4:1104:16414:3458/1	60	-
chr10	58378967	58378968	A01177:95:HFCNFDSX5:4:1102:32072:26663/1	60	+
chr10	59797792	59797793	A01177:95:HFCNFDSX5:4:1140:13132:14058	60	-
chr10	60453226	60453227	A01177:95:HFCNFDSX5:4:1109:4824:19961/1	60	+
chr10	60665724	60665725	A01177:95:HFCNFDSX5:4:1606:3522:25347/1	60	+
chr10	60784732	60784733	A01177:95:HFCNFDSX5:4:1461:24704:26584	60	-
chr10	61302170	61302171	A01177:95:HFCNFDSX5:4:1114:10465:15233/1	60	+
chr10	61320549	61320550	A01177:95:HFCNFDSX5:4:1176:31204:23594/1	60	-
chr10	61412837	61412838	A01177:95:HFCNFDSX5:4:1204:2320:13745	60	-
chr10	61422264	61422265	A01177:95:HFCNFDSX5:4:1275:13901:6245/1	60	+
chr10	61422268	61422269	A01177:95:HFCNFDSX5:4:2471:23692:35790	60	-
chr10	61448547	61448548	A01177:95:HFCNFDSX5:4:1645:5520:34381/1	60	-
chr10	61632453	61632454	A01177:95:HFCNFDSX5:4:1411:17273:8422	60	+
chr10	61741297	61741298	A01177:95:HFCNFDSX5:4:1141:1244:26788/1	60	-
chr10	61809709	61809710	A01177:95:HFCNFDSX5:4:1158:4264:22404/1	60	+
chr10	62208152	62208153	A01177:95:HFCNFDSX5:4:2420:12599:33646/1	60	-
chr10	62234144	62234145	A01177:95:HFCNFDSX5:4:2613:15076:31829/1	60	-
chr10	63286423	63286424	A01177:95:HFCNFDSX5:4:1105:4047:32925/1	60	+
chr10	63486704	63486705	A01177:95:HFCNFDSX5:4:1159:7880:21903/1	60	+
chr10	63590776	63590777	A01177:95:HFCNFDSX5:4:1105:3947:17879	60	-
chr10	63615793	63615794	A01177:95:HFCNFDSX5:4:1205:6940:4773/1	60	+
chr10	63624533	63624534	A01177:95:HFCNFDSX5:4:1143:20003:8735/1	60	-
chr10	67660852	67660853	A01177:95:HFCNFDSX5:4:1153:19931:30561	60	+
chr10	68054118	68054119	A01177:95:HFCNFDSX5:4:1103:32705:34835/1	60	-
chr10	68667948	68667949	A01177:95:HFCNFDSX5:4:2271:25427:22795	60	-
chr10	68688071	68688072	A01177:95:HFCNFDSX5:4:2521:28718:27242/1	60	-
chr10	71929285	71929286	A01177:95:HFCNFDSX5:4:2528:13955:2863/1	60	+
chr10	72100634	72100635	A01177:95:HFCNFDSX5:4:1117:25572:14246/1	60	+
chr10	72167693	72167694	A01177:95:HFCNFDSX5:4:1118:12093:4398/1	60	+
chr10	72408014	72408015	A01177:95:HFCNFDSX5:4:1266:19397:29951/1	60	-
chr10	72463782	72463783	A01177:95:HFCNFDSX5:4:1102:22128:4304/1	60	+
chr10	72562250	72562251	A01177:95:HFCNFDSX5:4:1243:2618:17707/1	60	+
chr10	72599644	72599645	A01177:95:HFCNFDSX5:4:1151:19560:30859	60	+
chr10	72721777	72721778	A01177:95:HFCNFDSX5:4:2345:30590:25661	60	-
chr10	72749571	72749572	A01177:95:HFCNFDSX5:4:1143:24532:2550/1	60	-
chr10	73045326	73045327	A01177:95:HFCNFDSX5:4:1112:23050:33959/1	60	-
chr10	73060650	73060651	A01177:95:HFCNFDSX5:4:1133:30617:34945	60	-
chr10	73445668	73445669	A01177:95:HFCNFDSX5:4:1104:6759:5901	60	+
chr10	73476688	73476689	A01177:95:HFCNFDSX5:4:1159:8070:18192/1	60	-
chr10	73857291	73857292	A01177:95:HFCNFDSX5:4:2158:20817:29841/1	60	-
chr10	74308194	74308195	A01177:95:HFCNFDSX5:4:1111:30743:36949/1	60	-
chr10	74372509	74372510	A01177:95:HFCNFDSX5:4:1151:32542:27853/1	60	+
chr10	74548872	74548873	A01177:95:HFCNFDSX5:4:1440:24117:5713/1	60	-
chr10	74710727	74710728	A01177:95:HFCNFDSX5:4:1571:8187:25066/1	60	+
chr10	74766214	74766215	A01177:95:HFCNFDSX5:4:1102:21169:34240/1	60	+
chr10	74851056	74851057	A01177:95:HFCNFDSX5:4:1114:10917:22780/1	60	-
chr10	80224550	80224551	A01177:95:HFCNFDSX5:4:1432:16731:15906/1	60	-
chr10	80521675	80521676	A01177:95:HFCNFDSX5:4:1249:26350:24768	60	+
chr10	83982675	83982676	A01177:95:HFCNFDSX5:4:2563:27453:35477/1	60	+
chr10	86166028	86166029	A01177:95:HFCNFDSX5:4:1263:28393:23766/1	60	-
chr10	87099887	87099888	A01177:95:HFCNFDSX5:4:1260:19144:14826/1	60	-
chr10	87320300	87320301	A01177:95:HFCNFDSX5:4:2358:30246:14199	60	-
chr10	87751660	87751661	A01177:95:HFCNFDSX5:4:1109:8847:36980/1	60	-
chr10	87777736	87777737	A01177:95:HFCNFDSX5:4:1244:29414:22247/1	60	+
chr10	88188943	88188944	A01177:95:HFCNFDSX5:4:1107:4463:17394/1	60	+
chr10	88349458	88349459	A01177:95:HFCNFDSX5:4:1401:3893:16282	60	+
chr10	88363955	88363956	A01177:95:HFCNFDSX5:4:2654:20112:5290/1	60	+
chr10	88369621	88369622	A01177:95:HFCNFDSX5:4:1111:20076:27117/1	60	+
chr10	88370179	88370180	A01177:95:HFCNFDSX5:4:1653:6668:13322/1	60	+
chr10	88379581	88379582	A01177:95:HFCNFDSX5:4:1143:4544:14309/1	60	+
chr10	88401594	88401595	A01177:95:HFCNFDSX5:4:1216:23457:7482/1	60	+
chr10	88589309	88589310	A01177:95:HFCNFDSX5:4:1109:18738:26741/1	60	+
chr10	88675231	88675232	A01177:95:HFCNFDSX5:4:1173:18765:4147/1	60	+
chr10	88676657	88676658	A01177:95:HFCNFDSX5:4:1207:9607:12117/1	60	+
chr10	89066660	89066661	A01177:95:HFCNFDSX5:4:1623:22679:13714/1	60	+
chr10	89710315	89710316	A01177:95:HFCNFDSX5:4:1537:15194:22545/1	60	-
chr10	91930732	91930733	A01177:95:HFCNFDSX5:4:1172:21612:14998	60	-
chr10	91966876	91966877	A01177:95:HFCNFDSX5:4:1107:22498:30029/1	60	+
chr10	92015161	92015162	A01177:95:HFCNFDSX5:4:1119:31982:12477/1	60	+
chr10	92898166	92898167	A01177:95:HFCNFDSX5:4:1404:30590:29324	60	-
chr10	92935610	92935611	A01177:95:HFCNFDSX5:4:1149:7428:34773/1	60	+
chr10	93512873	93512874	A01177:95:HFCNFDSX5:4:1454:6117:31125/1	60	+
chr10	93692322	93692323	A01177:95:HFCNFDSX5:4:1313:4246:35963/1	60	-
chr10	93692323	93692324	A01177:95:HFCNFDSX5:4:1675:9661:11804	60	-
chr10	94558631	94558632	A01177:95:HFCNFDSX5:4:1617:15157:20823/1	60	-
chr10	95829621	95829622	A01177:95:HFCNFDSX5:4:1144:24053:11177	60	+
chr10	95891411	95891412	A01177:95:HFCNFDSX5:4:1118:3920:16579/1	60	+
chr10	95961546	95961547	A01177:95:HFCNFDSX5:4:1158:1985:32017/1	60	+
chr10	97257554	97257555	A01177:95:HFCNFDSX5:4:2473:32009:16564	60	-
chr10	97778093	97778094	A01177:95:HFCNFDSX5:4:1567:26856:3599/1	60	+
chr10	98441149	98441150	A01177:95:HFCNFDSX5:4:1175:24388:28823/1	60	-
chr10	98702182	98702183	A01177:95:HFCNFDSX5:4:1119:2410:34569/1	60	-
chr10	99338927	99338928	A01177:95:HFCNFDSX5:4:1105:16532:1939/1	60	-
chr10	100361564	100361565	A01177:95:HFCNFDSX5:4:1111:13512:23422/1	60	+
chr10	100539167	100539168	A01177:95:HFCNFDSX5:4:1117:5159:6449/1	60	+
chr10	101360307	101360308	A01177:95:HFCNFDSX5:4:2473:11695:2456	60	+
chr10	103155966	103155967	A01177:95:HFCNFDSX5:4:1155:25482:16094/1	60	+
chr10	103327684	103327685	A01177:95:HFCNFDSX5:4:1405:26169:29246/1	60	-
chr10	105653399	105653400	A01177:95:HFCNFDSX5:4:1208:24985:29011	60	+
chr10	105943959	105943960	A01177:95:HFCNFDSX5:4:1114:1787:26005	60	-
chr10	109864750	109864751	A01177:95:HFCNFDSX5:4:1109:15908:5619/1	60	+
chr10	110080903	110080904	A01177:95:HFCNFDSX5:4:1366:16441:21198	60	-
chr10	110082952	110082953	A01177:95:HFCNFDSX5:4:1114:20473:11271/1	60	+
chr10	110245435	110245436	A01177:95:HFCNFDSX5:4:1117:2049:17002/1	60	-
chr10	110881666	110881667	A01177:95:HFCNFDSX5:4:1103:21911:29700/1	60	+
chr10	110984014	110984015	A01177:95:HFCNFDSX5:4:1316:14760:18630/1	60	+
chr10	112525698	112525699	A01177:95:HFCNFDSX5:4:1103:7880:14325/1	60	+
chr10	112914285	112914286	A01177:95:HFCNFDSX5:4:1214:31792:11177/1	60	+
chr10	113849160	113849161	A01177:95:HFCNFDSX5:4:1106:12373:19601/1	60	-
chr10	114464692	114464693	A01177:95:HFCNFDSX5:4:1209:21332:10316/1	60	-
chr10	114833339	114833340	A01177:95:HFCNFDSX5:4:1241:30327:26522/1	60	-
chr10	114861338	114861339	A01177:95:HFCNFDSX5:4:1169:3224:11772/1	60	-
chr10	114974373	114974374	A01177:95:HFCNFDSX5:4:1222:32868:9502/1	60	+
chr10	115192797	115192798	A01177:95:HFCNFDSX5:4:1110:9634:30452/1	60	+
chr10	115286038	115286039	A01177:95:HFCNFDSX5:4:1215:30517:7059/1	60	+
chr10	115476176	115476177	A01177:95:HFCNFDSX5:4:1110:31566:11256/1	60	+
chr10	115654688	115654689	A01177:95:HFCNFDSX5:4:1607:30327:13683	60	-
chr10	115686288	115686289	A01177:95:HFCNFDSX5:4:1178:4860:22498/1	60	+
chr10	117318048	117318049	A01177:95:HFCNFDSX5:4:1119:26784:11334/1	60	+
chr10	118017531	118017532	A01177:95:HFCNFDSX5:4:1478:20546:15405	60	-
chr10	118315256	118315257	A01177:95:HFCNFDSX5:4:1223:3097:16031/1	60	+
chr10	119581255	119581256	A01177:95:HFCNFDSX5:4:1114:8992:2566/1	60	+
chr10	123159261	123159262	A01177:95:HFCNFDSX5:4:1111:28574:18818/1	60	+
chr10	124709284	124709285	A01177:95:HFCNFDSX5:4:1632:5177:11741	60	-
chr10	124757736	124757737	A01177:95:HFCNFDSX5:4:2562:11867:13808	60	-
chr10	124769727	124769728	A01177:95:HFCNFDSX5:4:2355:21007:15828	60	-
chr10	126039892	126039893	A01177:95:HFCNFDSX5:4:1514:8088:33348	60	+
chr10	131479113	131479114	A01177:95:HFCNFDSX5:4:2455:23520:11099/1	60	+
chr10	133406082	133406083	A01177:95:HFCNFDSX5:4:1413:6189:11021	60	+
chr10	133463133	133463134	A01177:95:HFCNFDSX5:4:1143:24551:6621	60	-
chr10	133484968	133484969	A01177:95:HFCNFDSX5:4:1351:21920:11397	60	+
chr10	133510567	133510568	A01177:95:HFCNFDSX5:4:2267:13358:12821/1	60	-
chr10	133510596	133510597	A01177:95:HFCNFDSX5:4:2320:25337:30373	60	+
chr11	228140	228141	A01177:95:HFCNFDSX5:4:1371:10203:31626/1	60	+
chr11	228841	228842	A01177:95:HFCNFDSX5:4:1243:7292:14497/1	60	+
chr11	231875	231876	A01177:95:HFCNFDSX5:4:1106:19443:23077/1	60	+
chr11	251707	251708	A01177:95:HFCNFDSX5:4:1101:6894:1000/1	60	-
chr11	335916	335917	A01177:95:HFCNFDSX5:4:2671:26160:32424/1	60	-
chr11	340736	340737	A01177:95:HFCNFDSX5:4:2643:27905:4131/1	60	+
chr11	758952	758953	A01177:95:HFCNFDSX5:4:1334:11107:12555/1	60	-
chr11	879062	879063	A01177:95:HFCNFDSX5:4:1110:16324:26850/1	60	+
chr11	932805	932806	A01177:95:HFCNFDSX5:4:1268:7401:9987/1	60	-
chr11	1212851	1212852	A01177:95:HFCNFDSX5:4:1161:31313:32142	60	+
chr11	1300501	1300502	A01177:95:HFCNFDSX5:4:1153:26006:14246/1	60	+
chr11	3373708	3373709	A01177:95:HFCNFDSX5:4:1107:14796:5822	60	-
chr11	3734878	3734879	A01177:95:HFCNFDSX5:4:1159:28176:36417/1	60	-
chr11	3772836	3772837	A01177:95:HFCNFDSX5:4:2131:9534:29215/1	60	+
chr11	3924861	3924862	A01177:95:HFCNFDSX5:4:1245:8431:29872/1	60	+
chr11	3934256	3934257	A01177:95:HFCNFDSX5:4:1118:8323:6355/1	60	+
chr11	3952146	3952147	A01177:95:HFCNFDSX5:4:1120:17020:22983/1	60	-
chr11	4212870	4212871	A01177:95:HFCNFDSX5:4:1148:27932:28761/1	60	-
chr11	6486597	6486598	A01177:95:HFCNFDSX5:4:1168:10592:21371/1	60	-
chr11	6592698	6592699	A01177:95:HFCNFDSX5:4:1111:2031:32753/1	60	-
chr11	9513668	9513669	A01177:95:HFCNFDSX5:4:1105:9254:19774/1	60	-
chr11	9837146	9837147	A01177:95:HFCNFDSX5:4:1161:19135:35258/1	60	+
chr11	9961716	9961717	A01177:95:HFCNFDSX5:4:1113:15492:7153/1	60	-
chr11	10000974	10000975	A01177:95:HFCNFDSX5:4:2216:12219:3239/1	60	+
chr11	10335479	10335480	A01177:95:HFCNFDSX5:4:2260:21847:23829	60	+
chr11	11914106	11914107	A01177:95:HFCNFDSX5:4:2351:14868:3192/1	60	+
chr11	11918068	11918069	A01177:95:HFCNFDSX5:4:1106:30626:26130/1	60	+
chr11	11930040	11930041	A01177:95:HFCNFDSX5:4:1140:30454:2127/1	60	+
chr11	11931731	11931732	A01177:95:HFCNFDSX5:4:2331:32497:7420	60	-
chr11	13323932	13323933	A01177:95:HFCNFDSX5:4:1370:20464:26349/1	60	+
chr11	13692951	13692952	A01177:95:HFCNFDSX5:4:1312:7645:20243/1	60	+
chr11	14565249	14565250	A01177:95:HFCNFDSX5:4:1269:2456:8907	60	+
chr11	14649112	14649113	A01177:95:HFCNFDSX5:4:1262:26775:13855/1	60	-
chr11	15087847	15087848	A01177:95:HFCNFDSX5:4:1262:5638:25347/1	60	+
chr11	16242854	16242855	A01177:95:HFCNFDSX5:4:2224:4869:32283	60	-
chr11	16268938	16268939	A01177:95:HFCNFDSX5:4:1147:9073:26381/1	60	-
chr11	16289502	16289503	A01177:95:HFCNFDSX5:4:1107:1307:2409/1	60	+
chr11	17112032	17112033	A01177:95:HFCNFDSX5:4:1122:22715:33536/1	60	+
chr11	17316702	17316703	A01177:95:HFCNFDSX5:4:1129:3992:28635/1	60	-
chr11	17989460	17989461	A01177:95:HFCNFDSX5:4:1347:12192:14841/1	60	+
chr11	18902589	18902590	A01177:95:HFCNFDSX5:4:2408:12418:18991/1	60	+
chr11	19146238	19146239	A01177:95:HFCNFDSX5:4:1302:11207:25755/1	60	-
chr11	19162905	19162906	A01177:95:HFCNFDSX5:4:1157:32253:20650/1	60	+
chr11	20414253	20414254	A01177:95:HFCNFDSX5:4:1104:5430:9079/1	60	-
chr11	21242942	21242943	A01177:95:HFCNFDSX5:4:2672:1533:2644	60	-
chr11	22282707	22282708	A01177:95:HFCNFDSX5:4:1334:3414:8281/1	60	-
chr11	22622662	22622663	A01177:95:HFCNFDSX5:4:2428:28510:20275	60	-
chr11	23586000	23586001	A01177:95:HFCNFDSX5:4:1307:20012:14857/1	60	+
chr11	24683972	24683973	A01177:95:HFCNFDSX5:4:1141:21748:15327	60	+
chr11	28096655	28096656	A01177:95:HFCNFDSX5:4:1243:32226:12461	60	+
chr11	28167957	28167958	A01177:95:HFCNFDSX5:4:1319:32696:1783	60	+
chr11	28234119	28234120	A01177:95:HFCNFDSX5:4:1176:2166:1736	60	-
chr11	28248372	28248373	A01177:95:HFCNFDSX5:4:2102:2745:31234/1	60	+
chr11	28249167	28249168	A01177:95:HFCNFDSX5:4:1160:27425:4742/1	60	+
chr11	28456497	28456498	A01177:95:HFCNFDSX5:4:2570:24071:36041/1	60	+
chr11	29502809	29502810	A01177:95:HFCNFDSX5:4:2364:21414:19914/1	60	-
chr11	30332965	30332966	A01177:95:HFCNFDSX5:4:1112:18747:11036/1	60	-
chr11	32082781	32082782	A01177:95:HFCNFDSX5:4:1124:17454:26804/1	60	-
chr11	32404631	32404632	A01177:95:HFCNFDSX5:4:1106:11632:25144/1	60	+
chr11	32413356	32413357	A01177:95:HFCNFDSX5:4:1106:18719:8547/1	60	+
chr11	32442936	32442937	A01177:95:HFCNFDSX5:4:1101:9281:8891/1	60	+
chr11	32970912	32970913	A01177:95:HFCNFDSX5:4:1206:4851:27774/1	60	-
chr11	34236198	34236199	A01177:95:HFCNFDSX5:4:1131:24614:24799	60	-
chr11	34776318	34776319	A01177:95:HFCNFDSX5:4:1311:27353:25880/1	60	-
chr11	34942833	34942834	A01177:95:HFCNFDSX5:4:1338:12093:15577/1	60	+
chr11	35162111	35162112	A01177:95:HFCNFDSX5:4:2146:3784:8359	60	+
chr11	35198677	35198678	A01177:95:HFCNFDSX5:4:1109:16703:27226/1	60	-
chr11	35785090	35785091	A01177:95:HFCNFDSX5:4:1146:5213:2002/1	60	+
chr11	36658774	36658775	A01177:95:HFCNFDSX5:4:1212:5963:16861	60	-
chr11	37117998	37117999	A01177:95:HFCNFDSX5:4:2138:6940:21089	60	-
chr11	37323715	37323716	A01177:95:HFCNFDSX5:4:1436:9507:23030	60	+
chr11	37441967	37441968	A01177:95:HFCNFDSX5:4:1105:15664:30780/1	60	+
chr11	37452945	37452946	A01177:95:HFCNFDSX5:4:2217:19027:26240/1	60	-
chr11	37548363	37548364	A01177:95:HFCNFDSX5:4:1112:22706:33270/1	60	-
chr11	37566198	37566199	A01177:95:HFCNFDSX5:4:1308:20564:29747/1	60	-
chr11	37738694	37738695	A01177:95:HFCNFDSX5:4:1241:5231:24831	60	-
chr11	38441033	38441034	A01177:95:HFCNFDSX5:4:1223:27597:7106/1	60	-
chr11	38521179	38521180	A01177:95:HFCNFDSX5:4:1271:8992:22545	60	-
chr11	38753899	38753900	A01177:95:HFCNFDSX5:4:1122:16622:15186/1	60	+
chr11	38753900	38753901	A01177:95:HFCNFDSX5:4:2609:26142:13823/1	60	+
chr11	41442713	41442714	A01177:95:HFCNFDSX5:4:1635:17409:19930	60	+
chr11	42371530	42371531	A01177:95:HFCNFDSX5:4:1256:17381:24455/1	60	+
chr11	43454397	43454398	A01177:95:HFCNFDSX5:4:1123:3929:35415/1	60	+
chr11	44180203	44180204	A01177:95:HFCNFDSX5:4:1151:10095:18035/1	60	+
chr11	44574563	44574564	A01177:95:HFCNFDSX5:4:1504:26621:29183	60	-
chr11	45997502	45997503	A01177:95:HFCNFDSX5:4:1209:23719:10848/1	60	-
chr11	46044016	46044017	A01177:95:HFCNFDSX5:4:1227:11541:27899/1	60	+
chr11	46054781	46054782	A01177:95:HFCNFDSX5:4:1544:16278:9142	60	-
chr11	46087202	46087203	A01177:95:HFCNFDSX5:4:1168:32994:4586/1	60	+
chr11	46441852	46441853	A01177:95:HFCNFDSX5:4:1249:1470:29528/1	60	+
chr11	46784578	46784579	A01177:95:HFCNFDSX5:4:1124:26332:36229/1	60	+
chr11	46817477	46817478	A01177:95:HFCNFDSX5:4:1112:26594:4304/1	60	+
chr11	46817892	46817893	A01177:95:HFCNFDSX5:4:1155:31096:32863	60	-
chr11	46957072	46957073	A01177:95:HFCNFDSX5:4:1130:10375:2707/1	60	-
chr11	46960979	46960980	A01177:95:HFCNFDSX5:4:1135:22444:29622/1	60	+
chr11	46969634	46969635	A01177:95:HFCNFDSX5:4:2116:23448:13354/1	60	+
chr11	47072624	47072625	A01177:95:HFCNFDSX5:4:1139:27787:3458/1	60	-
chr11	47763343	47763344	A01177:95:HFCNFDSX5:4:1359:17725:11397	60	+
chr11	49593527	49593528	A01177:95:HFCNFDSX5:4:1234:7283:20243/1	60	-
chr11	55704644	55704645	A01177:95:HFCNFDSX5:4:1108:12210:36479	60	-
chr11	58558642	58558643	A01177:95:HFCNFDSX5:4:2115:13964:11866/1	60	-
chr11	58713243	58713244	A01177:95:HFCNFDSX5:4:1126:9453:5431/1	60	-
chr11	59592630	59592631	A01177:95:HFCNFDSX5:4:1108:10963:15342/1	60	+
chr11	59659934	59659935	A01177:95:HFCNFDSX5:4:1274:28402:13479/1	60	+
chr11	60992226	60992227	A01177:95:HFCNFDSX5:4:1630:13494:20134/1	60	+
chr11	61403752	61403753	A01177:95:HFCNFDSX5:4:1104:6470:9752/1	60	+
chr11	61403753	61403754	A01177:95:HFCNFDSX5:4:1662:4309:1344/1	60	+
chr11	61403754	61403755	A01177:95:HFCNFDSX5:4:1331:3125:12164	60	+
chr11	61420074	61420075	A01177:95:HFCNFDSX5:4:1112:20817:21324/1	60	+
chr11	61427960	61427961	A01177:95:HFCNFDSX5:4:1143:19913:25676/1	60	+
chr11	62354841	62354842	A01177:95:HFCNFDSX5:4:1121:28610:27868/1	60	-
chr11	62361769	62361770	A01177:95:HFCNFDSX5:4:1604:32624:4445	60	-
chr11	62638964	62638965	A01177:95:HFCNFDSX5:4:2122:21097:19179	60	-
chr11	62767070	62767071	A01177:95:HFCNFDSX5:4:1121:3568:12054	60	+
chr11	62817494	62817495	A01177:95:HFCNFDSX5:4:1206:29441:15655/1	60	+
chr11	62836840	62836841	A01177:95:HFCNFDSX5:4:2168:16369:33567/1	60	+
chr11	63516553	63516554	A01177:95:HFCNFDSX5:4:1127:25753:25864/1	60	+
chr11	63543312	63543313	A01177:95:HFCNFDSX5:4:1113:2682:18662/1	60	+
chr11	63632853	63632854	A01177:95:HFCNFDSX5:4:1509:12563:32362/1	60	-
chr11	63643179	63643180	A01177:95:HFCNFDSX5:4:1121:21088:6230/1	60	+
chr11	63654405	63654406	A01177:95:HFCNFDSX5:4:1562:15817:6903	60	-
chr11	63655514	63655515	A01177:95:HFCNFDSX5:4:2613:29541:13135	60	-
chr11	63657280	63657281	A01177:95:HFCNFDSX5:4:1227:21296:24251/1	60	+
chr11	63688938	63688939	A01177:95:HFCNFDSX5:4:1105:7365:36573/1	60	+
chr11	63727699	63727700	A01177:95:HFCNFDSX5:4:1103:25789:7200/1	60	+
chr11	63734961	63734962	A01177:95:HFCNFDSX5:4:1154:8730:7091/1	60	+
chr11	63855744	63855745	A01177:95:HFCNFDSX5:4:1374:15013:3850	60	-
chr11	63865063	63865064	A01177:95:HFCNFDSX5:4:1344:1136:16423/1	60	+
chr11	63949458	63949459	A01177:95:HFCNFDSX5:4:1163:6225:6511/1	60	-
chr11	64201100	64201101	A01177:95:HFCNFDSX5:4:1227:21070:25426	60	-
chr11	64764663	64764664	A01177:95:HFCNFDSX5:4:1120:11134:9157/1	60	+
chr11	64771129	64771130	A01177:95:HFCNFDSX5:4:1153:19831:35462/1	60	+
chr11	64774065	64774066	A01177:95:HFCNFDSX5:4:1115:15609:11146/1	60	-
chr11	65103353	65103354	A01177:95:HFCNFDSX5:4:1123:15872:25723/1	60	+
chr11	65105554	65105555	A01177:95:HFCNFDSX5:4:2570:1597:19914/1	60	+
chr11	65193746	65193747	A01177:95:HFCNFDSX5:4:1103:24569:17143/1	60	+
chr11	65195861	65195862	A01177:95:HFCNFDSX5:4:2172:10637:21981	60	-
chr11	65197867	65197868	A01177:95:HFCNFDSX5:4:1236:10411:21057	60	+
chr11	65277511	65277512	A01177:95:HFCNFDSX5:4:1106:29279:12931/1	60	+
chr11	65281075	65281076	A01177:95:HFCNFDSX5:4:2337:10755:32988	60	+
chr11	65430913	65430914	A01177:95:HFCNFDSX5:4:1107:2040:6214/1	60	-
chr11	65435578	65435579	A01177:95:HFCNFDSX5:4:2368:31467:23672/1	60	-
chr11	65586502	65586503	A01177:95:HFCNFDSX5:4:1113:13277:20666/1	60	+
chr11	65604873	65604874	A01177:95:HFCNFDSX5:4:1528:2230:1689/1	60	-
chr11	65926084	65926085	A01177:95:HFCNFDSX5:4:1272:7771:25504/1	60	+
chr11	66073353	66073354	A01177:95:HFCNFDSX5:4:2441:7292:1282/1	60	+
chr11	66104480	66104481	A01177:95:HFCNFDSX5:4:1219:27552:23907/1	60	-
chr11	66194284	66194285	A01177:95:HFCNFDSX5:4:1103:10863:25629/1	60	+
chr11	66195526	66195527	A01177:95:HFCNFDSX5:4:1251:18014:29528/1	60	-
chr11	66352104	66352105	A01177:95:HFCNFDSX5:4:1110:9860:18818/1	60	+
chr11	66519156	66519157	A01177:95:HFCNFDSX5:4:1413:7211:26913	60	-
chr11	66641528	66641529	A01177:95:HFCNFDSX5:4:1122:10366:6073/1	60	+
chr11	66793123	66793124	A01177:95:HFCNFDSX5:4:1122:20329:15123	60	-
chr11	66794251	66794252	A01177:95:HFCNFDSX5:4:1264:26160:29794/1	60	+
chr11	66804139	66804140	A01177:95:HFCNFDSX5:4:1126:9480:14779	60	-
chr11	67149372	67149373	A01177:95:HFCNFDSX5:4:1117:6352:5165/1	60	+
chr11	67149403	67149404	A01177:95:HFCNFDSX5:4:1122:10384:15749/1	60	-
chr11	67151125	67151126	A01177:95:HFCNFDSX5:4:1212:32814:36714/1	60	-
chr11	67161395	67161396	A01177:95:HFCNFDSX5:4:1123:27380:10488/1	60	+
chr11	67161396	67161397	A01177:95:HFCNFDSX5:4:2510:25744:34272	60	+
chr11	67168896	67168897	A01177:95:HFCNFDSX5:4:1116:20763:23578/1	60	+
chr11	67175919	67175920	A01177:95:HFCNFDSX5:4:1126:11189:17550/1	60	+
chr11	67175994	67175995	A01177:95:HFCNFDSX5:4:1144:8820:2362/1	60	+
chr11	67178894	67178895	A01177:95:HFCNFDSX5:4:2145:1081:33238	60	-
chr11	67180980	67180981	A01177:95:HFCNFDSX5:4:1326:22761:5963/1	60	+
chr11	67197061	67197062	A01177:95:HFCNFDSX5:4:1119:21558:25426/1	60	+
chr11	67212725	67212726	A01177:95:HFCNFDSX5:4:2121:26323:12164	60	-
chr11	67221624	67221625	A01177:95:HFCNFDSX5:4:1108:4598:22545/1	60	+
chr11	67499884	67499885	A01177:95:HFCNFDSX5:4:1162:20934:8876	60	-
chr11	68077214	68077215	A01177:95:HFCNFDSX5:4:1103:2998:15389/1	60	+
chr11	68077216	68077217	A01177:95:HFCNFDSX5:4:2241:20229:5588/1	60	+
chr11	68153709	68153710	A01177:95:HFCNFDSX5:4:2671:6533:5885	60	+
chr11	68502106	68502107	A01177:95:HFCNFDSX5:4:1129:8630:19163/1	60	+
chr11	68918754	68918755	A01177:95:HFCNFDSX5:4:2541:7627:14105	60	-
chr11	69446126	69446127	A01177:95:HFCNFDSX5:4:1528:22309:26068/1	60	+
chr11	70307275	70307276	A01177:95:HFCNFDSX5:4:1131:22498:4069/1	60	-
chr11	71874370	71874371	A01177:95:HFCNFDSX5:4:1153:14940:17033/1	60	+
chr11	71972669	71972670	A01177:95:HFCNFDSX5:4:1102:15519:18129/1	60	+
chr11	72050099	72050100	A01177:95:HFCNFDSX5:4:1244:3260:6981/1	60	+
chr11	72059298	72059299	A01177:95:HFCNFDSX5:4:1101:19280:26616/1	60	+
chr11	72071074	72071075	A01177:95:HFCNFDSX5:4:1246:2908:28855/1	60	-
chr11	72071076	72071077	A01177:95:HFCNFDSX5:4:1349:12608:21512/1	60	-
chr11	72924372	72924373	A01177:95:HFCNFDSX5:4:2165:31006:2519/1	60	-
chr11	72989659	72989660	A01177:95:HFCNFDSX5:4:1324:27480:3677	60	+
chr11	73042393	73042394	A01177:95:HFCNFDSX5:4:2657:1425:9784	60	-
chr11	73474680	73474681	A01177:95:HFCNFDSX5:4:1236:3667:12947/1	60	-
chr11	74153280	74153281	A01177:95:HFCNFDSX5:4:1218:21929:13291/1	60	-
chr11	74334404	74334405	A01177:95:HFCNFDSX5:4:2139:6867:36652/1	60	-
chr11	74373976	74373977	A01177:95:HFCNFDSX5:4:1119:23665:24126/1	60	-
chr11	74625729	74625730	A01177:95:HFCNFDSX5:4:1101:13666:27759/1	60	+
chr11	75478360	75478361	A01177:95:HFCNFDSX5:4:1207:7563:8328/1	60	+
chr11	76464236	76464237	A01177:95:HFCNFDSX5:4:1126:8721:24799/1	60	+
chr11	77668434	77668435	A01177:95:HFCNFDSX5:4:2601:30156:32894	60	-
chr11	77697218	77697219	A01177:95:HFCNFDSX5:4:1130:19840:30436	60	+
chr11	77745737	77745738	A01177:95:HFCNFDSX5:4:1139:23863:6778	60	-
chr11	83274553	83274554	A01177:95:HFCNFDSX5:4:1158:23619:31876/1	60	-
chr11	83275384	83275385	A01177:95:HFCNFDSX5:4:1206:8341:16877/1	60	-
chr11	85655739	85655740	A01177:95:HFCNFDSX5:4:1141:11017:34601/1	60	+
chr11	85663323	85663324	A01177:95:HFCNFDSX5:4:1107:31069:15875	60	+
chr11	85973020	85973021	A01177:95:HFCNFDSX5:4:1243:30933:8437	60	-
chr11	86252028	86252029	A01177:95:HFCNFDSX5:4:1267:16893:36949	60	+
chr11	86322986	86322987	A01177:95:HFCNFDSX5:4:1103:27823:15890/1	60	+
chr11	87091019	87091020	A01177:95:HFCNFDSX5:4:1236:17671:3505	60	-
chr11	87123866	87123867	A01177:95:HFCNFDSX5:4:1120:8874:14826/1	60	-
chr11	88806859	88806860	A01177:95:HFCNFDSX5:4:1131:27651:32565/1	60	+
chr11	88807320	88807321	A01177:95:HFCNFDSX5:4:1344:28040:3615/1	60	+
chr11	88833972	88833973	A01177:95:HFCNFDSX5:4:1111:3540:11287/1	60	+
chr11	90255234	90255235	A01177:95:HFCNFDSX5:4:1425:17779:13307	60	-
chr11	90369662	90369663	A01177:95:HFCNFDSX5:4:1148:31394:13557	60	+
chr11	90372481	90372482	A01177:95:HFCNFDSX5:4:1150:30138:9251/1	60	+
chr11	90531796	90531797	A01177:95:HFCNFDSX5:4:1113:29505:12540/1	60	+
chr11	90840250	90840251	A01177:95:HFCNFDSX5:4:1464:20392:32957/1	60	+
chr11	91041105	91041106	A01177:95:HFCNFDSX5:4:1429:21766:13416	60	-
chr11	91159111	91159112	A01177:95:HFCNFDSX5:4:1145:24966:23657/1	60	-
chr11	91204989	91204990	A01177:95:HFCNFDSX5:4:1268:26793:17926/1	60	-
chr11	91226362	91226363	A01177:95:HFCNFDSX5:4:1105:27290:35227/1	60	+
chr11	91226366	91226367	A01177:95:HFCNFDSX5:4:1131:9552:12054	60	+
chr11	92171150	92171151	A01177:95:HFCNFDSX5:4:1634:32823:31845/1	60	+
chr11	93184941	93184942	A01177:95:HFCNFDSX5:4:1166:7880:13479/1	60	+
chr11	93551756	93551757	A01177:95:HFCNFDSX5:4:1111:9164:27007/1	60	-
chr11	93708138	93708139	A01177:95:HFCNFDSX5:4:1236:18819:31266/1	60	+
chr11	95953026	95953027	A01177:95:HFCNFDSX5:4:1345:22553:18067	60	+
chr11	96376697	96376698	A01177:95:HFCNFDSX5:4:1107:2944:6527/1	60	+
chr11	96383423	96383424	A01177:95:HFCNFDSX5:4:1513:32651:24815	60	+
chr11	99872969	99872970	A01177:95:HFCNFDSX5:4:2316:10131:15687	60	+
chr11	101210151	101210152	A01177:95:HFCNFDSX5:4:1655:24080:3677/1	60	-
chr11	102968613	102968614	A01177:95:HFCNFDSX5:4:1658:9986:19100/1	60	+
chr11	103066345	103066346	A01177:95:HFCNFDSX5:4:1219:21829:22576/1	60	-
chr11	103180382	103180383	A01177:95:HFCNFDSX5:4:1226:27914:22968/1	60	-
chr11	103185312	103185313	A01177:95:HFCNFDSX5:4:1135:19804:2754/1	60	+
chr11	103209941	103209942	A01177:95:HFCNFDSX5:4:2359:26069:36182/1	60	+
chr11	103232057	103232058	A01177:95:HFCNFDSX5:4:1245:6614:30452/1	60	+
chr11	103244303	103244304	A01177:95:HFCNFDSX5:4:1125:16712:9987/1	60	-
chr11	103367257	103367258	A01177:95:HFCNFDSX5:4:1347:7247:33176/1	60	-
chr11	103430057	103430058	A01177:95:HFCNFDSX5:4:1106:27525:1720/1	60	-
chr11	103447154	103447155	A01177:95:HFCNFDSX5:4:2571:3685:24940/1	60	-
chr11	103474722	103474723	A01177:95:HFCNFDSX5:4:1122:14633:26553/1	60	+
chr11	104345714	104345715	A01177:95:HFCNFDSX5:4:1338:20500:25942/1	60	+
chr11	104946508	104946509	A01177:95:HFCNFDSX5:4:2553:9796:25285	60	-
chr11	105236392	105236393	A01177:95:HFCNFDSX5:4:1474:22941:30044	60	-
chr11	105979113	105979114	A01177:95:HFCNFDSX5:4:1105:28158:34006/1	60	+
chr11	106095193	106095194	A01177:95:HFCNFDSX5:4:1119:21513:35430/1	60	+
chr11	106430505	106430506	A01177:95:HFCNFDSX5:4:1113:2275:4554/1	60	-
chr11	106566905	106566906	A01177:95:HFCNFDSX5:4:2448:26639:3630	60	-
chr11	107314132	107314133	A01177:95:HFCNFDSX5:4:1145:14398:7294/1	60	+
chr11	107406217	107406218	A01177:95:HFCNFDSX5:4:1312:25644:32002	60	+
chr11	107544740	107544741	A01177:95:HFCNFDSX5:4:1166:6849:36432/1	60	-
chr11	108097160	108097161	A01177:95:HFCNFDSX5:4:1161:7943:28995	60	+
chr11	108154039	108154040	A01177:95:HFCNFDSX5:4:1126:8639:23030/1	60	+
chr11	108435934	108435935	A01177:95:HFCNFDSX5:4:1126:2094:26443	60	-
chr11	108747322	108747323	A01177:95:HFCNFDSX5:4:1378:30517:11130/1	60	+
chr11	108875261	108875262	A01177:95:HFCNFDSX5:4:1102:32199:6464/1	60	-
chr11	108923295	108923296	A01177:95:HFCNFDSX5:4:1305:29713:32346/1	60	-
chr11	109207219	109207220	A01177:95:HFCNFDSX5:4:1560:29622:28620/1	60	-
chr11	109883609	109883610	A01177:95:HFCNFDSX5:4:1133:19741:2550	60	-
chr11	110676166	110676167	A01177:95:HFCNFDSX5:4:1108:15591:18192/1	60	-
chr11	111633687	111633688	A01177:95:HFCNFDSX5:4:1120:22173:11209/1	60	-
chr11	111637714	111637715	A01177:95:HFCNFDSX5:4:1102:32551:21825/1	60	+
chr11	111654904	111654905	A01177:95:HFCNFDSX5:4:1130:32841:23202/1	60	-
chr11	114422535	114422536	A01177:95:HFCNFDSX5:4:1260:21459:32393/1	60	+
chr11	114463910	114463911	A01177:95:HFCNFDSX5:4:1163:2709:26788/1	60	+
chr11	116562090	116562091	A01177:95:HFCNFDSX5:4:1442:14977:1908	60	-
chr11	116958227	116958228	A01177:95:HFCNFDSX5:4:1151:18204:25034/1	60	-
chr11	116968377	116968378	A01177:95:HFCNFDSX5:4:1663:18620:30702/1	60	-
chr11	117063145	117063146	A01177:95:HFCNFDSX5:4:1201:15212:15092/1	60	-
chr11	117515711	117515712	A01177:95:HFCNFDSX5:4:1605:8169:5838/1	60	+
chr11	118368724	118368725	A01177:95:HFCNFDSX5:4:1102:28420:32612/1	60	-
chr11	118442947	118442948	A01177:95:HFCNFDSX5:4:1114:10655:7827/1	60	-
chr11	118466449	118466450	A01177:95:HFCNFDSX5:4:2323:30228:11162/1	60	+
chr11	118468227	118468228	A01177:95:HFCNFDSX5:4:1158:22083:16000/1	60	+
chr11	118482035	118482036	A01177:95:HFCNFDSX5:4:1263:15013:14622/1	60	+
chr11	118495799	118495800	A01177:95:HFCNFDSX5:4:1118:14796:5415/1	60	+
chr11	118590474	118590475	A01177:95:HFCNFDSX5:4:1141:25925:29481/1	60	+
chr11	118768165	118768166	A01177:95:HFCNFDSX5:4:1135:3296:9643/1	60	+
chr11	119276706	119276707	A01177:95:HFCNFDSX5:4:1167:13268:18865/1	60	-
chr11	121073343	121073344	A01177:95:HFCNFDSX5:4:1152:17228:13197/1	60	+
chr11	122723558	122723559	A01177:95:HFCNFDSX5:4:1247:14281:23938/1	60	+
chr11	122786956	122786957	A01177:95:HFCNFDSX5:4:1123:9751:17190	60	+
chr11	122802553	122802554	A01177:95:HFCNFDSX5:4:1124:18304:30718/1	60	+
chr11	123067726	123067727	A01177:95:HFCNFDSX5:4:1109:15221:35462/1	60	+
chr11	123342020	123342021	A01177:95:HFCNFDSX5:4:1303:21404:21089	60	+
chr11	123518183	123518184	A01177:95:HFCNFDSX5:4:1105:26332:20322/1	60	+
chr11	124878332	124878333	A01177:95:HFCNFDSX5:4:1223:29794:25504	60	-
chr11	124976550	124976551	A01177:95:HFCNFDSX5:4:1109:8983:17112/1	60	-
chr11	125003534	125003535	A01177:95:HFCNFDSX5:4:1101:25120:33004/1	60	+
chr11	125653094	125653095	A01177:95:HFCNFDSX5:4:1103:25156:30655/1	60	-
chr11	128273534	128273535	A01177:95:HFCNFDSX5:4:2241:23249:4053	60	-
chr11	128381948	128381949	A01177:95:HFCNFDSX5:4:2122:3983:10739/1	60	-
chr11	128440041	128440042	A01177:95:HFCNFDSX5:4:1146:1172:5869/1	60	-
chr11	128488968	128488969	A01177:95:HFCNFDSX5:4:1278:6849:17331	60	-
chr11	130114423	130114424	A01177:95:HFCNFDSX5:4:1454:6045:28714/1	60	-
chr11	133115065	133115066	A01177:95:HFCNFDSX5:4:2108:22209:24549	60	-
chr11	134200305	134200306	A01177:95:HFCNFDSX5:4:1318:23827:27602/1	60	-
chr12	291702	291703	A01177:95:HFCNFDSX5:4:1314:24948:36652/1	60	-
chr12	294545	294546	A01177:95:HFCNFDSX5:4:2178:25464:34851	60	-
chr12	311703	311704	A01177:95:HFCNFDSX5:4:1112:24442:3176/1	60	-
chr12	345709	345710	A01177:95:HFCNFDSX5:4:1430:17824:29982	60	+
chr12	381727	381728	A01177:95:HFCNFDSX5:4:2312:18855:2988	60	-
chr12	780722	780723	A01177:95:HFCNFDSX5:4:1125:13910:34788	60	+
chr12	791589	791590	A01177:95:HFCNFDSX5:4:1135:27236:6637/1	60	-
chr12	820370	820371	A01177:95:HFCNFDSX5:4:1103:16224:19601/1	60	+
chr12	830624	830625	A01177:95:HFCNFDSX5:4:1253:15275:21997/1	60	-
chr12	832349	832350	A01177:95:HFCNFDSX5:4:1154:27326:29183/1	60	+
chr12	869435	869436	A01177:95:HFCNFDSX5:4:1235:4598:31594/1	60	-
chr12	875675	875676	A01177:95:HFCNFDSX5:4:1162:9028:26710/1	60	-
chr12	896011	896012	A01177:95:HFCNFDSX5:4:1154:28411:34350/1	60	+
chr12	1163048	1163049	A01177:95:HFCNFDSX5:4:1141:7699:13636/1	60	-
chr12	1229638	1229639	A01177:95:HFCNFDSX5:4:1336:7853:25426	60	-
chr12	1229706	1229707	A01177:95:HFCNFDSX5:4:1106:10764:10864/1	60	-
chr12	1703669	1703670	A01177:95:HFCNFDSX5:4:2357:2184:3302/1	60	+
chr12	2903087	2903088	A01177:95:HFCNFDSX5:4:1105:1416:1971/1	60	+
chr12	4495198	4495199	A01177:95:HFCNFDSX5:4:1104:23972:4742/1	60	+
chr12	5267228	5267229	A01177:95:HFCNFDSX5:4:1357:11071:3317/1	60	-
chr12	6330222	6330223	A01177:95:HFCNFDSX5:4:2417:31096:14700/1	60	+
chr12	6502135	6502136	A01177:95:HFCNFDSX5:4:1104:22516:33536/1	60	+
chr12	6504521	6504522	A01177:95:HFCNFDSX5:4:2211:14651:2754	60	+
chr12	6517028	6517029	A01177:95:HFCNFDSX5:4:2157:2302:26772/1	60	-
chr12	6518444	6518445	A01177:95:HFCNFDSX5:4:1144:3025:35133/1	60	-
chr12	6683116	6683117	A01177:95:HFCNFDSX5:4:2302:32262:21825	60	+
chr12	6802579	6802580	A01177:95:HFCNFDSX5:4:2301:7120:3583/1	60	-
chr12	6808672	6808673	A01177:95:HFCNFDSX5:4:1328:2157:1376/1	60	-
chr12	6811600	6811601	A01177:95:HFCNFDSX5:4:1313:17020:19132/1	60	+
chr12	6887098	6887099	A01177:95:HFCNFDSX5:4:1105:21703:1720/1	60	-
chr12	7003300	7003301	A01177:95:HFCNFDSX5:4:1203:4282:30013/1	60	-
chr12	7139884	7139885	A01177:95:HFCNFDSX5:4:1140:31015:22952/1	60	+
chr12	7152562	7152563	A01177:95:HFCNFDSX5:4:1303:18322:12837	60	-
chr12	7497119	7497120	A01177:95:HFCNFDSX5:4:1125:9887:30859/1	60	+
chr12	8104162	8104163	A01177:95:HFCNFDSX5:4:1104:20555:8782/1	60	-
chr12	8264262	8264263	A01177:95:HFCNFDSX5:4:2173:8341:21355/1	60	-
chr12	8773131	8773132	A01177:95:HFCNFDSX5:4:1144:26603:13745/1	60	+
chr12	8920098	8920099	A01177:95:HFCNFDSX5:4:1139:8594:32346/1	60	+
chr12	9770929	9770930	A01177:95:HFCNFDSX5:4:1409:22941:11256	60	+
chr12	9797756	9797757	A01177:95:HFCNFDSX5:4:1204:28953:4413/1	60	+
chr12	9868495	9868496	A01177:95:HFCNFDSX5:4:1119:29387:24768/1	60	+
chr12	9987248	9987249	A01177:95:HFCNFDSX5:4:1460:31937:28401/1	60	+
chr12	9999110	9999111	A01177:95:HFCNFDSX5:4:1105:20311:36292/1	60	-
chr12	10220718	10220719	A01177:95:HFCNFDSX5:4:1106:1886:34695/1	60	+
chr12	10528672	10528673	A01177:95:HFCNFDSX5:4:1117:13883:26788/1	60	+
chr12	10528676	10528677	A01177:95:HFCNFDSX5:4:1524:25997:25880/1	60	+
chr12	10528678	10528679	A01177:95:HFCNFDSX5:4:1676:26883:26068/1	60	+
chr12	10739764	10739765	A01177:95:HFCNFDSX5:4:1164:25464:7075/1	60	+
chr12	11606625	11606626	A01177:95:HFCNFDSX5:4:1117:19623:33724/1	60	+
chr12	11828529	11828530	A01177:95:HFCNFDSX5:4:2207:1597:16063	60	-
chr12	11884904	11884905	A01177:95:HFCNFDSX5:4:1208:5746:3396	60	+
chr12	11926928	11926929	A01177:95:HFCNFDSX5:4:2372:30834:30248/1	60	-
chr12	12731900	12731901	A01177:95:HFCNFDSX5:4:1103:22742:11725/1	60	+
chr12	14264770	14264771	A01177:95:HFCNFDSX5:4:1127:15591:13620/1	60	+
chr12	14371281	14371282	A01177:95:HFCNFDSX5:4:1638:24632:6825/1	60	+
chr12	14377394	14377395	A01177:95:HFCNFDSX5:4:2322:30391:30984	60	-
chr12	14393349	14393350	A01177:95:HFCNFDSX5:4:1107:15799:2237/1	60	-
chr12	14430243	14430244	A01177:95:HFCNFDSX5:4:1107:19009:28557/1	60	+
chr12	14438308	14438309	A01177:95:HFCNFDSX5:4:1471:8621:2300/1	60	+
chr12	14449093	14449094	A01177:95:HFCNFDSX5:4:1121:13060:35571/1	60	+
chr12	14478270	14478271	A01177:95:HFCNFDSX5:4:1128:30888:10050/1	60	+
chr12	14930711	14930712	A01177:95:HFCNFDSX5:4:1202:28809:5635/1	60	+
chr12	15890690	15890691	A01177:95:HFCNFDSX5:4:1160:11017:28964/1	60	+
chr12	15958569	15958570	A01177:95:HFCNFDSX5:4:1112:16758:32174/1	60	+
chr12	15977716	15977717	A01177:95:HFCNFDSX5:4:1318:20708:12242	60	-
chr12	16028102	16028103	A01177:95:HFCNFDSX5:4:1148:10194:14857/1	60	-
chr12	16032875	16032876	A01177:95:HFCNFDSX5:4:1165:26341:33144/1	60	+
chr12	19235329	19235330	A01177:95:HFCNFDSX5:4:1535:28456:11036/1	60	-
chr12	19248885	19248886	A01177:95:HFCNFDSX5:4:2270:12445:11397	60	+
chr12	19252715	19252716	A01177:95:HFCNFDSX5:4:1132:21007:35117/1	60	+
chr12	19257363	19257364	A01177:95:HFCNFDSX5:4:1124:31647:35728/1	60	+
chr12	19257365	19257366	A01177:95:HFCNFDSX5:4:1460:20085:21433/1	60	+
chr12	19259820	19259821	A01177:95:HFCNFDSX5:4:1646:17779:10614/1	60	-
chr12	19315854	19315855	A01177:95:HFCNFDSX5:4:2545:8838:11945/1	60	-
chr12	19471171	19471172	A01177:95:HFCNFDSX5:4:1118:5538:24987/1	60	+
chr12	19514690	19514691	A01177:95:HFCNFDSX5:4:1106:11614:33724/1	60	-
chr12	20476045	20476046	A01177:95:HFCNFDSX5:4:1133:28302:3537/1	60	+
chr12	21418739	21418740	A01177:95:HFCNFDSX5:4:1244:16966:12211	60	-
chr12	21470133	21470134	A01177:95:HFCNFDSX5:4:1110:5565:24189/1	60	+
chr12	21636534	21636535	A01177:95:HFCNFDSX5:4:2608:16306:10723	60	-
chr12	21725455	21725456	A01177:95:HFCNFDSX5:4:2277:32832:35837	60	-
chr12	21725457	21725458	A01177:95:HFCNFDSX5:4:1327:24668:29246	60	-
chr12	21760209	21760210	A01177:95:HFCNFDSX5:4:1240:12924:3709	60	+
chr12	21787470	21787471	A01177:95:HFCNFDSX5:4:1106:6958:33520/1	60	+
chr12	22483364	22483365	A01177:95:HFCNFDSX5:4:1373:1868:15749	60	-
chr12	22515751	22515752	A01177:95:HFCNFDSX5:4:1145:9308:10066/1	60	+
chr12	22516743	22516744	A01177:95:HFCNFDSX5:4:1117:3640:3098/1	60	+
chr12	22688637	22688638	A01177:95:HFCNFDSX5:4:1157:10710:12430/1	60	+
chr12	23378679	23378680	A01177:95:HFCNFDSX5:4:2473:30337:13510/1	60	+
chr12	24252283	24252284	A01177:95:HFCNFDSX5:4:1125:17499:22842/1	60	+
chr12	24325716	24325717	A01177:95:HFCNFDSX5:4:1274:2510:10598	60	+
chr12	24485365	24485366	A01177:95:HFCNFDSX5:4:1117:29161:20619/1	60	+
chr12	24873739	24873740	A01177:95:HFCNFDSX5:4:1544:10899:23625	60	+
chr12	24878665	24878666	A01177:95:HFCNFDSX5:4:1112:17381:18724/1	60	+
chr12	25076181	25076182	A01177:95:HFCNFDSX5:4:1151:30020:25175/1	60	+
chr12	25107763	25107764	A01177:95:HFCNFDSX5:4:2127:19515:2033/1	60	+
chr12	26819988	26819989	A01177:95:HFCNFDSX5:4:1132:1118:33176/1	60	+
chr12	26904509	26904510	A01177:95:HFCNFDSX5:4:2519:17924:29778/1	60	+
chr12	26912254	26912255	A01177:95:HFCNFDSX5:4:1172:29821:32377/1	60	-
chr12	26929065	26929066	A01177:95:HFCNFDSX5:4:1219:22290:14638	60	-
chr12	27326917	27326918	A01177:95:HFCNFDSX5:4:1101:4544:16626/1	60	+
chr12	27389655	27389656	A01177:95:HFCNFDSX5:4:2246:27236:16125/1	60	+
chr12	27583413	27583414	A01177:95:HFCNFDSX5:4:1129:20772:25191/1	60	+
chr12	27728103	27728104	A01177:95:HFCNFDSX5:4:1105:26992:9596/1	60	+
chr12	27747487	27747488	A01177:95:HFCNFDSX5:4:1260:17906:7545	60	+
chr12	27800171	27800172	A01177:95:HFCNFDSX5:4:2438:23357:7059	60	-
chr12	28278226	28278227	A01177:95:HFCNFDSX5:4:1102:2555:23891/1	60	+
chr12	28291020	28291021	A01177:95:HFCNFDSX5:4:1164:32759:29387/1	60	+
chr12	28417878	28417879	A01177:95:HFCNFDSX5:4:1126:31882:34788/1	60	-
chr12	28436169	28436170	A01177:95:HFCNFDSX5:4:1120:11487:24893/1	60	+
chr12	28444767	28444768	A01177:95:HFCNFDSX5:4:1133:21712:36213/1	60	-
chr12	28471643	28471644	A01177:95:HFCNFDSX5:4:1153:11044:15953/1	60	+
chr12	28683336	28683337	A01177:95:HFCNFDSX5:4:1517:28438:15859/1	60	+
chr12	29259537	29259538	A01177:95:HFCNFDSX5:4:1205:4453:29121/1	60	+
chr12	29314138	29314139	A01177:95:HFCNFDSX5:4:1121:28275:17174/1	60	-
chr12	30634175	30634176	A01177:95:HFCNFDSX5:4:1104:24424:5306/1	60	+
chr12	30634177	30634178	A01177:95:HFCNFDSX5:4:2675:1741:28401/1	60	+
chr12	31976943	31976944	A01177:95:HFCNFDSX5:4:1165:20925:34225/1	60	+
chr12	32246294	32246295	A01177:95:HFCNFDSX5:4:1418:18828:2910	60	+
chr12	32297105	32297106	A01177:95:HFCNFDSX5:4:1326:24379:35790/1	60	-
chr12	32508458	32508459	A01177:95:HFCNFDSX5:4:1342:7961:5979	60	+
chr12	32805855	32805856	A01177:95:HFCNFDSX5:4:1611:21956:10019/1	60	-
chr12	33532373	33532374	A01177:95:HFCNFDSX5:4:1216:1994:31062	60	+
chr12	34029485	34029486	A01177:95:HFCNFDSX5:4:1111:24053:13839/1	60	-
chr12	34673055	34673056	A01177:95:HFCNFDSX5:4:1518:18765:13855/1	60	-
chr12	39828573	39828574	A01177:95:HFCNFDSX5:4:1358:26449:17300/1	60	+
chr12	39841711	39841712	A01177:95:HFCNFDSX5:4:1312:25753:22357/1	60	+
chr12	39924425	39924426	A01177:95:HFCNFDSX5:4:2467:17472:4789/1	60	-
chr12	40699079	40699080	A01177:95:HFCNFDSX5:4:1231:30481:18333/1	60	+
chr12	42302487	42302488	A01177:95:HFCNFDSX5:4:2251:16233:36933	60	-
chr12	42305210	42305211	A01177:95:HFCNFDSX5:4:1604:9932:23077/1	60	-
chr12	42416669	42416670	A01177:95:HFCNFDSX5:4:1120:20636:6292/1	60	+
chr12	43723487	43723488	A01177:95:HFCNFDSX5:4:1231:2049:23296/1	60	+
chr12	43736937	43736938	A01177:95:HFCNFDSX5:4:1237:4942:10113	60	-
chr12	43795525	43795526	A01177:95:HFCNFDSX5:4:1105:15112:8281/1	60	-
chr12	43822031	43822032	A01177:95:HFCNFDSX5:4:1102:30300:1172/1	60	+
chr12	45669727	45669728	A01177:95:HFCNFDSX5:4:1115:11794:17315/1	60	-
chr12	45723345	45723346	A01177:95:HFCNFDSX5:4:1135:9616:21120/1	60	+
chr12	45774652	45774653	A01177:95:HFCNFDSX5:4:1106:14633:8672/1	60	+
chr12	45811468	45811469	A01177:95:HFCNFDSX5:4:1121:29460:13589	60	+
chr12	45812679	45812680	A01177:95:HFCNFDSX5:4:1468:10538:9283	60	+
chr12	45820056	45820057	A01177:95:HFCNFDSX5:4:1212:30318:32675/1	60	-
chr12	45820991	45820992	A01177:95:HFCNFDSX5:4:1112:17969:9940/1	60	+
chr12	45821126	45821127	A01177:95:HFCNFDSX5:4:1205:9426:22482/1	60	-
chr12	45822974	45822975	A01177:95:HFCNFDSX5:4:1459:17427:34867	60	+
chr12	45948294	45948295	A01177:95:HFCNFDSX5:4:1118:8874:5337/1	60	-
chr12	45958616	45958617	A01177:95:HFCNFDSX5:4:1520:6397:9220/1	60	-
chr12	45967454	45967455	A01177:95:HFCNFDSX5:4:2304:15139:20760/1	60	-
chr12	46228675	46228676	A01177:95:HFCNFDSX5:4:1102:20826:19993/1	60	+
chr12	46435621	46435622	A01177:95:HFCNFDSX5:4:1127:7581:21480/1	60	+
chr12	46565887	46565888	A01177:95:HFCNFDSX5:4:1148:28890:9408	60	-
chr12	47248021	47248022	A01177:95:HFCNFDSX5:4:1116:11794:28307/1	60	-
chr12	48668015	48668016	A01177:95:HFCNFDSX5:4:1442:1714:30326	60	-
chr12	48706507	48706508	A01177:95:HFCNFDSX5:4:2246:20754:9126	60	-
chr12	48846978	48846979	A01177:95:HFCNFDSX5:4:1353:8531:33364/1	60	-
chr12	48906989	48906990	A01177:95:HFCNFDSX5:4:1320:16062:31344	60	+
chr12	49046537	49046538	A01177:95:HFCNFDSX5:4:1108:11623:18302/1	60	+
chr12	49049310	49049311	A01177:95:HFCNFDSX5:4:1278:11306:25081/1	60	+
chr12	49136459	49136460	A01177:95:HFCNFDSX5:4:1110:5394:28839/1	60	+
chr12	49427777	49427778	A01177:95:HFCNFDSX5:4:1112:25816:19899/1	60	+
chr12	49443049	49443050	A01177:95:HFCNFDSX5:4:1124:19090:5682/1	60	+
chr12	49504680	49504681	A01177:95:HFCNFDSX5:4:1165:16242:7482	60	-
chr12	49696223	49696224	A01177:95:HFCNFDSX5:4:1105:24162:20885/1	60	-
chr12	49745494	49745495	A01177:95:HFCNFDSX5:4:1152:28402:15139/1	60	-
chr12	49750092	49750093	A01177:95:HFCNFDSX5:4:1120:19524:27978/1	60	-
chr12	49753570	49753571	A01177:95:HFCNFDSX5:4:1106:26115:2785	60	-
chr12	49823411	49823412	A01177:95:HFCNFDSX5:4:1102:3866:9815/1	60	+
chr12	49823412	49823413	A01177:95:HFCNFDSX5:4:2301:5421:34021/1	60	+
chr12	49823413	49823414	A01177:95:HFCNFDSX5:4:2545:18304:32440/1	60	+
chr12	50022527	50022528	A01177:95:HFCNFDSX5:4:1266:16568:24017/1	60	-
chr12	50160167	50160168	A01177:95:HFCNFDSX5:4:2478:8666:23860/1	60	-
chr12	50442739	50442740	A01177:95:HFCNFDSX5:4:1103:21278:35837/1	60	+
chr12	50451009	50451010	A01177:95:HFCNFDSX5:4:1168:31313:10942/1	60	+
chr12	50475692	50475693	A01177:95:HFCNFDSX5:4:1425:20039:21762/1	60	+
chr12	50621303	50621304	A01177:95:HFCNFDSX5:4:1211:31277:25661	60	-
chr12	50719053	50719054	A01177:95:HFCNFDSX5:4:1111:21332:3803/1	60	+
chr12	50719054	50719055	A01177:95:HFCNFDSX5:4:2335:5891:3427/1	60	+
chr12	50929904	50929905	A01177:95:HFCNFDSX5:4:1152:28583:4523	60	+
chr12	51461769	51461770	A01177:95:HFCNFDSX5:4:2634:20916:12633/1	60	+
chr12	51486032	51486033	A01177:95:HFCNFDSX5:4:1120:20437:14841/1	60	+
chr12	51609390	51609391	A01177:95:HFCNFDSX5:4:1124:4544:13651/1	60	+
chr12	51613312	51613313	A01177:95:HFCNFDSX5:4:1239:30798:26428/1	60	-
chr12	51620666	51620667	A01177:95:HFCNFDSX5:4:1101:31521:13839/1	60	+
chr12	51621056	51621057	A01177:95:HFCNFDSX5:4:1147:27787:27727/1	60	-
chr12	51657633	51657634	A01177:95:HFCNFDSX5:4:1175:16658:7764/1	60	+
chr12	51961013	51961014	A01177:95:HFCNFDSX5:4:1105:22345:27759/1	60	+
chr12	52596012	52596013	A01177:95:HFCNFDSX5:4:2115:23863:7185/1	60	+
chr12	52604653	52604654	A01177:95:HFCNFDSX5:4:2605:27543:14935	60	+
chr12	52626385	52626386	A01177:95:HFCNFDSX5:4:1113:20754:36245/1	60	-
chr12	52635393	52635394	A01177:95:HFCNFDSX5:4:1127:23457:9361/1	60	+
chr12	52639946	52639947	A01177:95:HFCNFDSX5:4:1104:31521:13432/1	60	-
chr12	52670435	52670436	A01177:95:HFCNFDSX5:4:1115:5638:13698/1	60	+
chr12	52968527	52968528	A01177:95:HFCNFDSX5:4:1607:3088:28573	60	-
chr12	53040161	53040162	A01177:95:HFCNFDSX5:4:1206:17309:36292/1	60	+
chr12	53391351	53391352	A01177:95:HFCNFDSX5:4:1418:11243:24064/1	60	+
chr12	53553670	53553671	A01177:95:HFCNFDSX5:4:2360:4010:13917/1	60	+
chr12	53584476	53584477	A01177:95:HFCNFDSX5:4:1448:16712:17159/1	60	+
chr12	53589132	53589133	A01177:95:HFCNFDSX5:4:1117:30526:2033/1	60	+
chr12	53591376	53591377	A01177:95:HFCNFDSX5:4:1150:2880:10019/1	60	-
chr12	53602478	53602479	A01177:95:HFCNFDSX5:4:1118:24089:23703/1	60	+
chr12	53666925	53666926	A01177:95:HFCNFDSX5:4:1537:4092:1251/1	60	+
chr12	54237776	54237777	A01177:95:HFCNFDSX5:4:1314:5629:27117/1	60	-
chr12	54251237	54251238	A01177:95:HFCNFDSX5:4:1151:15962:18865/1	60	+
chr12	54286199	54286200	A01177:95:HFCNFDSX5:4:2536:26386:33724/1	60	-
chr12	54312739	54312740	A01177:95:HFCNFDSX5:4:1164:23222:36918/1	60	+
chr12	54455703	54455704	A01177:95:HFCNFDSX5:4:1163:27019:19977/1	60	+
chr12	54501703	54501704	A01177:95:HFCNFDSX5:4:1314:30400:10144/1	60	-
chr12	55465329	55465330	A01177:95:HFCNFDSX5:4:1508:4354:34147/1	60	+
chr12	55784676	55784677	A01177:95:HFCNFDSX5:4:1227:1597:5666/1	60	+
chr12	55786077	55786078	A01177:95:HFCNFDSX5:4:1114:11053:22952/1	60	-
chr12	55803684	55803685	A01177:95:HFCNFDSX5:4:1104:1181:16845/1	60	+
chr12	56272779	56272780	A01177:95:HFCNFDSX5:4:1106:4200:18912/1	60	+
chr12	56272780	56272781	A01177:95:HFCNFDSX5:4:1363:18177:29841/1	60	+
chr12	56339441	56339442	A01177:95:HFCNFDSX5:4:1402:28122:15248/1	60	+
chr12	56672684	56672685	A01177:95:HFCNFDSX5:4:1110:2112:19210/1	60	+
chr12	56743631	56743632	A01177:95:HFCNFDSX5:4:1130:9164:13448/1	60	+
chr12	57070211	57070212	A01177:95:HFCNFDSX5:4:1305:6008:22013/1	60	+
chr12	57336463	57336464	A01177:95:HFCNFDSX5:4:2153:17201:9518	60	-
chr12	57409087	57409088	A01177:95:HFCNFDSX5:4:1110:1208:36370/1	60	+
chr12	57514872	57514873	A01177:95:HFCNFDSX5:4:1101:23140:1579/1	60	+
chr12	57514873	57514874	A01177:95:HFCNFDSX5:4:1254:27624:30796/1	60	+
chr12	57599862	57599863	A01177:95:HFCNFDSX5:4:1119:27335:35274	60	-
chr12	57711470	57711471	A01177:95:HFCNFDSX5:4:1357:16812:4711	60	-
chr12	59459895	59459896	A01177:95:HFCNFDSX5:4:2621:2591:26960	60	-
chr12	59631120	59631121	A01177:95:HFCNFDSX5:4:1639:25726:33802/1	60	-
chr12	60124060	60124061	A01177:95:HFCNFDSX5:4:1277:26295:20228/1	60	-
chr12	60200039	60200040	A01177:95:HFCNFDSX5:4:1614:28809:10363	60	-
chr12	60245342	60245343	A01177:95:HFCNFDSX5:4:1119:28800:19147/1	60	+
chr12	60758033	60758034	A01177:95:HFCNFDSX5:4:1223:20030:12853/1	60	-
chr12	61092972	61092973	A01177:95:HFCNFDSX5:4:1108:29008:23547/1	60	-
chr12	61828636	61828637	A01177:95:HFCNFDSX5:4:2273:25943:2487	60	+
chr12	62098318	62098319	A01177:95:HFCNFDSX5:4:1232:8052:24424	60	-
chr12	62173199	62173200	A01177:95:HFCNFDSX5:4:1265:10691:16752/1	60	+
chr12	62313552	62313553	A01177:95:HFCNFDSX5:4:1123:6198:10911/1	60	+
chr12	62347697	62347698	A01177:95:HFCNFDSX5:4:1106:11225:21057/1	60	+
chr12	62349822	62349823	A01177:95:HFCNFDSX5:4:1158:24306:18098/1	60	+
chr12	62363870	62363871	A01177:95:HFCNFDSX5:4:1521:10854:7827	60	-
chr12	62467787	62467788	A01177:95:HFCNFDSX5:4:1132:28465:16845/1	60	+
chr12	62502385	62502386	A01177:95:HFCNFDSX5:4:2557:1895:32988/1	60	-
chr12	62545533	62545534	A01177:95:HFCNFDSX5:4:1173:6641:35133/1	60	+
chr12	62561985	62561986	A01177:95:HFCNFDSX5:4:1114:16025:19069/1	60	-
chr12	62573892	62573893	A01177:95:HFCNFDSX5:4:1122:19081:19476/1	60	+
chr12	62684418	62684419	A01177:95:HFCNFDSX5:4:1117:32208:29058/1	60	+
chr12	64174481	64174482	A01177:95:HFCNFDSX5:4:1243:9136:2284	60	+
chr12	66146673	66146674	A01177:95:HFCNFDSX5:4:1121:1099:3458/1	60	+
chr12	66881598	66881599	A01177:95:HFCNFDSX5:4:2105:11342:36010	60	-
chr12	67282931	67282932	A01177:95:HFCNFDSX5:4:2239:23909:4351/1	60	-
chr12	67297655	67297656	A01177:95:HFCNFDSX5:4:1133:5330:31641/1	60	+
chr12	68817081	68817082	A01177:95:HFCNFDSX5:4:1353:18448:31845/1	60	+
chr12	69421295	69421296	A01177:95:HFCNFDSX5:4:1104:29351:27993/1	60	+
chr12	69694637	69694638	A01177:95:HFCNFDSX5:4:1142:28357:21073/1	60	+
chr12	69781410	69781411	A01177:95:HFCNFDSX5:4:1156:10267:35524/1	60	-
chr12	74160507	74160508	A01177:95:HFCNFDSX5:4:1240:31928:19648/1	60	+
chr12	74196216	74196217	A01177:95:HFCNFDSX5:4:1271:23647:15828	60	+
chr12	74208444	74208445	A01177:95:HFCNFDSX5:4:1246:20528:23140/1	60	-
chr12	74349318	74349319	A01177:95:HFCNFDSX5:4:1106:2600:36401/1	60	-
chr12	74442896	74442897	A01177:95:HFCNFDSX5:4:2107:22444:16877/1	60	+
chr12	74658067	74658068	A01177:95:HFCNFDSX5:4:1531:15709:19272/1	60	+
chr12	75395417	75395418	A01177:95:HFCNFDSX5:4:1225:14461:6089/1	60	-
chr12	78137418	78137419	A01177:95:HFCNFDSX5:4:2175:32497:34882/1	60	+
chr12	78164360	78164361	A01177:95:HFCNFDSX5:4:2119:8486:28463	60	+
chr12	78946054	78946055	A01177:95:HFCNFDSX5:4:1418:19931:23296	60	-
chr12	79228309	79228310	A01177:95:HFCNFDSX5:4:1108:21775:4288/1	60	+
chr12	79781390	79781391	A01177:95:HFCNFDSX5:4:1203:3522:1110/1	60	+
chr12	79792802	79792803	A01177:95:HFCNFDSX5:4:1104:18954:7263/1	60	+
chr12	79796324	79796325	A01177:95:HFCNFDSX5:4:2337:16269:17738/1	60	-
chr12	79825753	79825754	A01177:95:HFCNFDSX5:4:1116:6216:25191/1	60	+
chr12	80060562	80060563	A01177:95:HFCNFDSX5:4:1236:28727:2801/1	60	-
chr12	81911708	81911709	A01177:95:HFCNFDSX5:4:1247:17219:34695/1	60	-
chr12	82403695	82403696	A01177:95:HFCNFDSX5:4:1219:9679:17785/1	60	-
chr12	82440472	82440473	A01177:95:HFCNFDSX5:4:1375:4933:16830/1	60	+
chr12	82449154	82449155	A01177:95:HFCNFDSX5:4:1122:15139:31876/1	60	+
chr12	82817878	82817879	A01177:95:HFCNFDSX5:4:1234:7319:10222/1	60	+
chr12	83349748	83349749	A01177:95:HFCNFDSX5:4:1575:29071:22341/1	60	+
chr12	83408461	83408462	A01177:95:HFCNFDSX5:4:1444:14452:24486	60	-
chr12	85167739	85167740	A01177:95:HFCNFDSX5:4:2614:28320:7420/1	60	-
chr12	85328727	85328728	A01177:95:HFCNFDSX5:4:1164:7319:23594/1	60	+
chr12	85351178	85351179	A01177:95:HFCNFDSX5:4:1106:14642:28667/1	60	-
chr12	85373223	85373224	A01177:95:HFCNFDSX5:4:1332:1850:8954/1	60	+
chr12	86513978	86513979	A01177:95:HFCNFDSX5:4:1263:30300:32049/1	60	+
chr12	87203227	87203228	A01177:95:HFCNFDSX5:4:1101:16857:35415/1	60	+
chr12	87612941	87612942	A01177:95:HFCNFDSX5:4:1141:17490:22232/1	60	-
chr12	87945896	87945897	A01177:95:HFCNFDSX5:4:1322:30807:29324	60	-
chr12	88139493	88139494	A01177:95:HFCNFDSX5:4:1261:19479:33004/1	60	-
chr12	88164618	88164619	A01177:95:HFCNFDSX5:4:1108:6017:24815/1	60	+
chr12	89022944	89022945	A01177:95:HFCNFDSX5:4:2606:25391:17221	60	-
chr12	89121780	89121781	A01177:95:HFCNFDSX5:4:1234:11505:17284/1	60	-
chr12	89138367	89138368	A01177:95:HFCNFDSX5:4:1121:31006:31735/1	60	-
chr12	89173266	89173267	A01177:95:HFCNFDSX5:4:1308:5403:10160/1	60	+
chr12	89208699	89208700	A01177:95:HFCNFDSX5:4:1146:28953:3944/1	60	+
chr12	89238511	89238512	A01177:95:HFCNFDSX5:4:1131:13096:34757/1	60	+
chr12	89289968	89289969	A01177:95:HFCNFDSX5:4:1271:14642:8249	60	-
chr12	89661399	89661400	A01177:95:HFCNFDSX5:4:1105:15049:8766/1	60	+
chr12	89701073	89701074	A01177:95:HFCNFDSX5:4:2360:10746:3505/1	60	-
chr12	89701074	89701075	A01177:95:HFCNFDSX5:4:1141:32777:1861/1	60	-
chr12	89757611	89757612	A01177:95:HFCNFDSX5:4:1301:6849:11725/1	60	+
chr12	92314045	92314046	A01177:95:HFCNFDSX5:4:1152:32958:17801/1	60	+
chr12	92779604	92779605	A01177:95:HFCNFDSX5:4:1107:27326:5196/1	60	-
chr12	92861513	92861514	A01177:95:HFCNFDSX5:4:1213:27362:26616/1	60	+
chr12	92870830	92870831	A01177:95:HFCNFDSX5:4:1368:24731:31829/1	60	+
chr12	93580707	93580708	A01177:95:HFCNFDSX5:4:1102:4652:32910	60	+
chr12	94452903	94452904	A01177:95:HFCNFDSX5:4:1147:24994:32910/1	60	-
chr12	95197687	95197688	A01177:95:HFCNFDSX5:4:1106:8422:27633/1	60	-
chr12	95213698	95213699	A01177:95:HFCNFDSX5:4:1176:8386:10661/1	60	-
chr12	95302710	95302711	A01177:95:HFCNFDSX5:4:1213:21658:27352/1	60	+
chr12	96286518	96286519	A01177:95:HFCNFDSX5:4:1104:27615:20854/1	60	+
chr12	96288584	96288585	A01177:95:HFCNFDSX5:4:1168:27118:11381/1	60	+
chr12	96294524	96294525	A01177:95:HFCNFDSX5:4:1224:27742:4069/1	60	+
chr12	98527960	98527961	A01177:95:HFCNFDSX5:4:1103:13160:32925/1	60	+
chr12	98720138	98720139	A01177:95:HFCNFDSX5:4:2659:29206:16376	60	-
chr12	99733766	99733767	A01177:95:HFCNFDSX5:4:1108:13313:36041/1	60	-
chr12	100049717	100049718	A01177:95:HFCNFDSX5:4:1671:10809:24471	60	+
chr12	100178484	100178485	A01177:95:HFCNFDSX5:4:1344:27950:18239/1	60	-
chr12	100273847	100273848	A01177:95:HFCNFDSX5:4:1116:29848:3396	60	+
chr12	101290100	101290101	A01177:95:HFCNFDSX5:4:1217:25970:30185	60	-
chr12	101346351	101346352	A01177:95:HFCNFDSX5:4:1245:2338:32409/1	60	-
chr12	101795218	101795219	A01177:95:HFCNFDSX5:4:1212:29035:21590	60	+
chr12	104103728	104103729	A01177:95:HFCNFDSX5:4:1673:4372:35274/1	60	+
chr12	104461274	104461275	A01177:95:HFCNFDSX5:4:2406:17833:22106/1	60	-
chr12	104480850	104480851	A01177:95:HFCNFDSX5:4:1217:26838:22545/1	60	-
chr12	105153651	105153652	A01177:95:HFCNFDSX5:4:2107:3794:21684	60	-
chr12	107004354	107004355	A01177:95:HFCNFDSX5:4:1141:23647:8375/1	60	+
chr12	108551137	108551138	A01177:95:HFCNFDSX5:4:1115:8024:32769/1	60	+
chr12	108551693	108551694	A01177:95:HFCNFDSX5:4:1113:22200:8343/1	60	+
chr12	110010318	110010319	A01177:95:HFCNFDSX5:4:1457:23005:19852/1	60	+
chr12	110340411	110340412	A01177:95:HFCNFDSX5:4:2251:28375:18317	60	-
chr12	110578310	110578311	A01177:95:HFCNFDSX5:4:1473:13801:31313/1	60	+
chr12	111517787	111517788	A01177:95:HFCNFDSX5:4:1102:31485:11866/1	60	-
chr12	111547387	111547388	A01177:95:HFCNFDSX5:4:1120:25563:18302/1	60	-
chr12	111550817	111550818	A01177:95:HFCNFDSX5:4:1105:12463:36667/1	60	-
chr12	112025345	112025346	A01177:95:HFCNFDSX5:4:1114:17372:26475/1	60	+
chr12	112100351	112100352	A01177:95:HFCNFDSX5:4:2374:22923:35086/1	60	+
chr12	112253059	112253060	A01177:95:HFCNFDSX5:4:2507:32136:25175	60	+
chr12	112335551	112335552	A01177:95:HFCNFDSX5:4:2428:6397:19398/1	60	-
chr12	112739326	112739327	A01177:95:HFCNFDSX5:4:1108:18168:18677/1	60	-
chr12	112739327	112739328	A01177:95:HFCNFDSX5:4:2412:9480:28369/1	60	-
chr12	113193090	113193091	A01177:95:HFCNFDSX5:4:1177:7618:25207/1	60	+
chr12	116123487	116123488	A01177:95:HFCNFDSX5:4:1147:32922:2926/1	60	+
chr12	116255490	116255491	A01177:95:HFCNFDSX5:4:1125:5882:36010/1	60	-
chr12	118219505	118219506	A01177:95:HFCNFDSX5:4:1151:27001:31594/1	60	+
chr12	119789023	119789024	A01177:95:HFCNFDSX5:4:1245:18991:4883/1	60	-
chr12	119835662	119835663	A01177:95:HFCNFDSX5:4:1132:4291:20729/1	60	+
chr12	120040736	120040737	A01177:95:HFCNFDSX5:4:1136:15284:24298	60	-
chr12	120069778	120069779	A01177:95:HFCNFDSX5:4:1110:25111:13385/1	60	-
chr12	120144926	120144927	A01177:95:HFCNFDSX5:4:1402:28330:32925	60	-
chr12	120394010	120394011	A01177:95:HFCNFDSX5:4:2372:12237:7529	60	-
chr12	120450478	120450479	A01177:95:HFCNFDSX5:4:1464:4725:33599/1	60	-
chr12	120556216	120556217	A01177:95:HFCNFDSX5:4:1113:10773:3677/1	60	+
chr12	120860816	120860817	A01177:95:HFCNFDSX5:4:2560:12726:21120/1	60	-
chr12	121314148	121314149	A01177:95:HFCNFDSX5:4:1636:12491:23907/1	60	-
chr12	121330939	121330940	A01177:95:HFCNFDSX5:4:1529:10212:24846	60	-
chr12	121377432	121377433	A01177:95:HFCNFDSX5:4:1364:14669:24048	60	+
chr12	121420209	121420210	A01177:95:HFCNFDSX5:4:1359:9426:24455/1	60	-
chr12	121646399	121646400	A01177:95:HFCNFDSX5:4:2511:32615:4178	60	-
chr12	121783736	121783737	A01177:95:HFCNFDSX5:4:1135:17454:17597/1	60	+
chr12	121910079	121910080	A01177:95:HFCNFDSX5:4:1224:13756:11976	60	-
chr12	122321427	122321428	A01177:95:HFCNFDSX5:4:2164:13358:26443/1	60	+
chr12	122521210	122521211	A01177:95:HFCNFDSX5:4:1269:16089:27571	60	+
chr12	122581444	122581445	A01177:95:HFCNFDSX5:4:1124:11279:5087/1	60	+
chr12	122594128	122594129	A01177:95:HFCNFDSX5:4:1103:20790:10974/1	60	+
chr12	122615090	122615091	A01177:95:HFCNFDSX5:4:1452:9082:4445	60	+
chr12	122885154	122885155	A01177:95:HFCNFDSX5:4:1117:32515:10207/1	60	+
chr12	123164475	123164476	A01177:95:HFCNFDSX5:4:1110:22616:20807/1	60	+
chr12	123175551	123175552	A01177:95:HFCNFDSX5:4:1437:31964:18490	60	+
chr12	123220593	123220594	A01177:95:HFCNFDSX5:4:1640:30192:19680/1	60	-
chr12	123598509	123598510	A01177:95:HFCNFDSX5:4:2211:9869:28823	60	-
chr12	123740740	123740741	A01177:95:HFCNFDSX5:4:1146:17454:12493/1	60	-
chr12	124012255	124012256	A01177:95:HFCNFDSX5:4:1112:11713:22811/1	60	+
chr12	129223342	129223343	A01177:95:HFCNFDSX5:4:1135:26612:13103/1	60	-
chr12	129420636	129420637	A01177:95:HFCNFDSX5:4:1177:10538:26757	60	+
chr12	129424016	129424017	A01177:95:HFCNFDSX5:4:1249:14913:21590/1	60	-
chr12	129455558	129455559	A01177:95:HFCNFDSX5:4:1129:28366:22811/1	60	+
chr12	129517575	129517576	A01177:95:HFCNFDSX5:4:1103:23520:2300/1	60	+
chr12	129517577	129517578	A01177:95:HFCNFDSX5:4:1145:15980:10097/1	60	+
chr12	129583569	129583570	A01177:95:HFCNFDSX5:4:1150:24180:34976/1	60	+
chr12	129682784	129682785	A01177:95:HFCNFDSX5:4:1113:27199:5290/1	60	-
chr12	131171944	131171945	A01177:95:HFCNFDSX5:4:1123:3314:14559/1	60	-
chr12	131964732	131964733	A01177:95:HFCNFDSX5:4:2611:23194:36245/1	60	-
chr12	132000487	132000488	A01177:95:HFCNFDSX5:4:1113:30246:9533/1	60	+
chr12	132075581	132075582	A01177:95:HFCNFDSX5:4:2138:31530:2988	60	-
chr12	132652883	132652884	A01177:95:HFCNFDSX5:4:2107:8377:33035	60	-
chr12	132654533	132654534	A01177:95:HFCNFDSX5:4:1163:22616:3427/1	60	-
chr12	132659806	132659807	A01177:95:HFCNFDSX5:4:1631:27561:12273/1	60	+
chr12	132733750	132733751	A01177:95:HFCNFDSX5:4:1126:30978:15342/1	60	+
chr12	132932193	132932194	A01177:95:HFCNFDSX5:4:1157:16288:3646/1	60	+
chr12	132996226	132996227	A01177:95:HFCNFDSX5:4:1257:18322:12994	60	+
chr12	132996349	132996350	A01177:95:HFCNFDSX5:4:1365:5204:2926	60	+
chr12	133052989	133052990	A01177:95:HFCNFDSX5:4:1160:26630:30232/1	60	+
chr12	133141603	133141604	A01177:95:HFCNFDSX5:4:2148:3296:9361/1	60	+
chr13	19585189	19585190	A01177:95:HFCNFDSX5:4:1151:16396:5306/1	60	-
chr13	20004926	20004927	A01177:95:HFCNFDSX5:4:1623:6732:26584/1	60	-
chr13	20086133	20086134	A01177:95:HFCNFDSX5:4:2355:22110:30733	60	-
chr13	20823220	20823221	A01177:95:HFCNFDSX5:4:1205:26856:23015	60	-
chr13	20832981	20832982	A01177:95:HFCNFDSX5:4:1137:8639:25128/1	60	+
chr13	21396201	21396202	A01177:95:HFCNFDSX5:4:1108:15854:9345/1	60	+
chr13	23836148	23836149	A01177:95:HFCNFDSX5:4:2418:32796:37027	60	-
chr13	23874422	23874423	A01177:95:HFCNFDSX5:4:1107:29803:36824	60	+
chr13	25127820	25127821	A01177:95:HFCNFDSX5:4:1138:1732:25535	60	-
chr13	25434587	25434588	A01177:95:HFCNFDSX5:4:2540:9399:20525	60	-
chr13	25890385	25890386	A01177:95:HFCNFDSX5:4:1165:12870:2550/1	60	-
chr13	26340366	26340367	A01177:95:HFCNFDSX5:4:1533:1398:1282	60	-
chr13	27103224	27103225	A01177:95:HFCNFDSX5:4:2413:32687:32863	60	-
chr13	27558527	27558528	A01177:95:HFCNFDSX5:4:1248:5222:1391/1	60	-
chr13	28254074	28254075	A01177:95:HFCNFDSX5:4:1673:17806:17456/1	60	-
chr13	28293840	28293841	A01177:95:HFCNFDSX5:4:1109:12590:31250/1	60	+
chr13	29827532	29827533	A01177:95:HFCNFDSX5:4:1468:24117:7310/1	60	+
chr13	30361532	30361533	A01177:95:HFCNFDSX5:4:1676:27326:15906/1	60	-
chr13	31671231	31671232	A01177:95:HFCNFDSX5:4:2104:17056:33505/1	60	+
chr13	32673635	32673636	A01177:95:HFCNFDSX5:4:1542:3577:21778/1	60	-
chr13	32694260	32694261	A01177:95:HFCNFDSX5:4:1116:10484:31078/1	60	+
chr13	32695721	32695722	A01177:95:HFCNFDSX5:4:1106:21368:35650/1	60	+
chr13	32761367	32761368	A01177:95:HFCNFDSX5:4:1147:3287:3490/1	60	+
chr13	33915039	33915040	A01177:95:HFCNFDSX5:4:1344:14507:27367	60	-
chr13	33945531	33945532	A01177:95:HFCNFDSX5:4:1109:2202:5995/1	60	+
chr13	35016124	35016125	A01177:95:HFCNFDSX5:4:1334:10330:36573/1	60	-
chr13	35235927	35235928	A01177:95:HFCNFDSX5:4:1115:22788:21699/1	60	-
chr13	35239054	35239055	A01177:95:HFCNFDSX5:4:2645:22869:29951/1	60	-
chr13	35258483	35258484	A01177:95:HFCNFDSX5:4:2309:28076:3270/1	60	-
chr13	35280973	35280974	A01177:95:HFCNFDSX5:4:2227:24496:13698	60	-
chr13	35294518	35294519	A01177:95:HFCNFDSX5:4:2458:22092:7560/1	60	-
chr13	35482523	35482524	A01177:95:HFCNFDSX5:4:1109:5746:12383	60	+
chr13	36821475	36821476	A01177:95:HFCNFDSX5:4:1343:27688:14685/1	60	-
chr13	36959725	36959726	A01177:95:HFCNFDSX5:4:1240:21757:25676/1	60	+
chr13	37027928	37027929	A01177:95:HFCNFDSX5:4:1132:1579:30060/1	60	+
chr13	38363648	38363649	A01177:95:HFCNFDSX5:4:1106:22643:3098/1	60	+
chr13	39036833	39036834	A01177:95:HFCNFDSX5:4:1174:24532:36933	60	-
chr13	39674419	39674420	A01177:95:HFCNFDSX5:4:1303:3369:9706/1	60	+
chr13	39674420	39674421	A01177:95:HFCNFDSX5:4:2570:14181:30217	60	+
chr13	39675731	39675732	A01177:95:HFCNFDSX5:4:1111:31548:23970/1	60	+
chr13	39728586	39728587	A01177:95:HFCNFDSX5:4:1106:27959:22200/1	60	-
chr13	40200266	40200267	A01177:95:HFCNFDSX5:4:1212:22806:26271/1	60	+
chr13	40938712	40938713	A01177:95:HFCNFDSX5:4:1564:16631:16986	60	-
chr13	40957877	40957878	A01177:95:HFCNFDSX5:4:1212:31747:22717/1	60	-
chr13	40989175	40989176	A01177:95:HFCNFDSX5:4:1146:22110:29199/1	60	-
chr13	41097298	41097299	A01177:95:HFCNFDSX5:4:1338:8486:25801	60	-
chr13	41257140	41257141	A01177:95:HFCNFDSX5:4:1360:10511:11397	60	-
chr13	41366466	41366467	A01177:95:HFCNFDSX5:4:1132:3097:12336	60	-
chr13	41760381	41760382	A01177:95:HFCNFDSX5:4:1245:29225:30311/1	60	+
chr13	41929689	41929690	A01177:95:HFCNFDSX5:4:1214:23005:28870/1	60	-
chr13	42066558	42066559	A01177:95:HFCNFDSX5:4:1156:24569:15233	60	-
chr13	43049082	43049083	A01177:95:HFCNFDSX5:4:1226:21206:17080/1	60	+
chr13	44296071	44296072	A01177:95:HFCNFDSX5:4:1124:7428:29857/1	60	-
chr13	44939481	44939482	A01177:95:HFCNFDSX5:4:2651:18376:16282/1	60	+
chr13	45225769	45225770	A01177:95:HFCNFDSX5:4:1138:15790:7827/1	60	+
chr13	46018202	46018203	A01177:95:HFCNFDSX5:4:1349:18656:4617	60	+
chr13	46704970	46704971	A01177:95:HFCNFDSX5:4:1117:9408:4038/1	60	-
chr13	47403893	47403894	A01177:95:HFCNFDSX5:4:1103:14877:25097/1	60	+
chr13	47904516	47904517	A01177:95:HFCNFDSX5:4:1101:29378:5556/1	60	+
chr13	48343170	48343171	A01177:95:HFCNFDSX5:4:2241:22761:8281/1	60	-
chr13	48378838	48378839	A01177:95:HFCNFDSX5:4:2460:9661:15530/1	60	+
chr13	48441642	48441643	A01177:95:HFCNFDSX5:4:1167:13774:24565/1	60	+
chr13	48449624	48449625	A01177:95:HFCNFDSX5:4:1239:3676:3724/1	60	-
chr13	48557615	48557616	A01177:95:HFCNFDSX5:4:2372:14425:30013	60	-
chr13	49187295	49187296	A01177:95:HFCNFDSX5:4:1170:10547:34788/1	60	+
chr13	49394352	49394353	A01177:95:HFCNFDSX5:4:1615:17562:1846/1	60	+
chr13	50060746	50060747	A01177:95:HFCNFDSX5:4:1172:21739:10958/1	60	+
chr13	50087390	50087391	A01177:95:HFCNFDSX5:4:1105:17083:1642/1	60	+
chr13	50192083	50192084	A01177:95:HFCNFDSX5:4:1102:27525:23516/1	60	-
chr13	50869430	50869431	A01177:95:HFCNFDSX5:4:2427:15628:7889/1	60	+
chr13	50897940	50897941	A01177:95:HFCNFDSX5:4:1117:25780:12947/1	60	+
chr13	50926321	50926322	A01177:95:HFCNFDSX5:4:1229:24659:3897/1	60	+
chr13	52487252	52487253	A01177:95:HFCNFDSX5:4:1405:20564:17785/1	60	-
chr13	55209528	55209529	A01177:95:HFCNFDSX5:4:1652:22037:17174/1	60	+
chr13	55781988	55781989	A01177:95:HFCNFDSX5:4:1137:27923:20322/1	60	-
chr13	59426972	59426973	A01177:95:HFCNFDSX5:4:1105:15763:12665	60	-
chr13	59470925	59470926	A01177:95:HFCNFDSX5:4:1128:30183:35008/1	60	+
chr13	59859089	59859090	A01177:95:HFCNFDSX5:4:1113:17815:33129/1	60	+
chr13	59866396	59866397	A01177:95:HFCNFDSX5:4:1277:2284:11334/1	60	-
chr13	59938475	59938476	A01177:95:HFCNFDSX5:4:1101:27859:31610/1	60	+
chr13	60548277	60548278	A01177:95:HFCNFDSX5:4:1217:12048:6918/1	60	+
chr13	61306862	61306863	A01177:95:HFCNFDSX5:4:2475:12237:17362	60	-
chr13	61373014	61373015	A01177:95:HFCNFDSX5:4:1132:9751:30812/1	60	-
chr13	61390101	61390102	A01177:95:HFCNFDSX5:4:1106:23520:15421/1	60	+
chr13	61513715	61513716	A01177:95:HFCNFDSX5:4:2352:2130:15734/1	60	-
chr13	61662032	61662033	A01177:95:HFCNFDSX5:4:2346:10646:14450	60	-
chr13	61678441	61678442	A01177:95:HFCNFDSX5:4:1553:8088:6950/1	60	+
chr13	62192067	62192068	A01177:95:HFCNFDSX5:4:1105:21233:7420/1	60	+
chr13	62331045	62331046	A01177:95:HFCNFDSX5:4:1130:11279:15828	60	+
chr13	62373364	62373365	A01177:95:HFCNFDSX5:4:1167:4255:30592/1	60	+
chr13	62684225	62684226	A01177:95:HFCNFDSX5:4:1134:6144:17206/1	60	+
chr13	63106829	63106830	A01177:95:HFCNFDSX5:4:1419:25979:13197/1	60	+
chr13	63120323	63120324	A01177:95:HFCNFDSX5:4:1549:28176:7921/1	60	-
chr13	63478091	63478092	A01177:95:HFCNFDSX5:4:1224:5068:17534/1	60	+
chr13	63939621	63939622	A01177:95:HFCNFDSX5:4:2228:15456:16861	60	-
chr13	64034461	64034462	A01177:95:HFCNFDSX5:4:1315:12590:30937/1	60	-
chr13	64038855	64038856	A01177:95:HFCNFDSX5:4:1322:19614:28917/1	60	+
chr13	64492219	64492220	A01177:95:HFCNFDSX5:4:2248:25491:28635	60	-
chr13	64629366	64629367	A01177:95:HFCNFDSX5:4:1613:29939:27132/1	60	+
chr13	65337935	65337936	A01177:95:HFCNFDSX5:4:2134:18945:3897	60	+
chr13	65413305	65413306	A01177:95:HFCNFDSX5:4:1430:16107:26475	60	-
chr13	65508308	65508309	A01177:95:HFCNFDSX5:4:1118:19904:25222/1	60	-
chr13	65659453	65659454	A01177:95:HFCNFDSX5:4:2177:11433:15812	60	-
chr13	66102395	66102396	A01177:95:HFCNFDSX5:4:1146:8467:11710/1	60	-
chr13	66402740	66402741	A01177:95:HFCNFDSX5:4:2149:16324:29982	60	-
chr13	66729696	66729697	A01177:95:HFCNFDSX5:4:1115:25644:3255/1	60	+
chr13	66729698	66729699	A01177:95:HFCNFDSX5:4:2334:8413:14434/1	60	+
chr13	67075142	67075143	A01177:95:HFCNFDSX5:4:1429:2193:4507/1	60	-
chr13	67133627	67133628	A01177:95:HFCNFDSX5:4:1310:8052:12085/1	60	-
chr13	67193940	67193941	A01177:95:HFCNFDSX5:4:1354:32479:11772/1	60	+
chr13	67321449	67321450	A01177:95:HFCNFDSX5:4:1103:2148:18458/1	60	-
chr13	67350448	67350449	A01177:95:HFCNFDSX5:4:1109:6379:23594/1	60	-
chr13	67551983	67551984	A01177:95:HFCNFDSX5:4:1120:1127:15154	60	+
chr13	67776927	67776928	A01177:95:HFCNFDSX5:4:1574:24144:26490/1	60	-
chr13	68502522	68502523	A01177:95:HFCNFDSX5:4:1103:20166:16188	60	+
chr13	68502524	68502525	A01177:95:HFCNFDSX5:4:1241:22453:25911	60	+
chr13	68940982	68940983	A01177:95:HFCNFDSX5:4:1111:15456:14669/1	60	-
chr13	69307699	69307700	A01177:95:HFCNFDSX5:4:2418:22643:6574/1	60	-
chr13	69375591	69375592	A01177:95:HFCNFDSX5:4:1317:20374:13041/1	60	-
chr13	69531592	69531593	A01177:95:HFCNFDSX5:4:1216:1145:20008/1	60	+
chr13	69892416	69892417	A01177:95:HFCNFDSX5:4:1140:3414:5713/1	60	-
chr13	69949476	69949477	A01177:95:HFCNFDSX5:4:1160:19479:16783/1	60	-
chr13	70050941	70050942	A01177:95:HFCNFDSX5:4:1107:21504:5822/1	60	-
chr13	70526919	70526920	A01177:95:HFCNFDSX5:4:1145:20952:9627/1	60	+
chr13	70537787	70537788	A01177:95:HFCNFDSX5:4:1102:11460:13197/1	60	+
chr13	70580594	70580595	A01177:95:HFCNFDSX5:4:1116:23258:31438/1	60	+
chr13	70914632	70914633	A01177:95:HFCNFDSX5:4:1123:7365:29465	60	-
chr13	71538143	71538144	A01177:95:HFCNFDSX5:4:1105:1597:15311/1	60	-
chr13	71591995	71591996	A01177:95:HFCNFDSX5:4:1129:6840:7764/1	60	-
chr13	71597550	71597551	A01177:95:HFCNFDSX5:4:1518:14091:18756	60	-
chr13	71808517	71808518	A01177:95:HFCNFDSX5:4:1169:9697:6073/1	60	+
chr13	71918334	71918335	A01177:95:HFCNFDSX5:4:1105:8847:13839/1	60	-
chr13	71923641	71923642	A01177:95:HFCNFDSX5:4:1103:22245:23766/1	60	+
chr13	72962386	72962387	A01177:95:HFCNFDSX5:4:1122:27941:15186	60	-
chr13	75402696	75402697	A01177:95:HFCNFDSX5:4:1606:28221:34648/1	60	+
chr13	75456179	75456180	A01177:95:HFCNFDSX5:4:1640:31277:30420/1	60	+
chr13	75562564	75562565	A01177:95:HFCNFDSX5:4:1634:20726:36010/1	60	+
chr13	75568324	75568325	A01177:95:HFCNFDSX5:4:1111:4499:25160/1	60	-
chr13	75583362	75583363	A01177:95:HFCNFDSX5:4:1270:5511:1078	60	+
chr13	77005875	77005876	A01177:95:HFCNFDSX5:4:1117:24605:24752/1	60	-
chr13	77118284	77118285	A01177:95:HFCNFDSX5:4:1611:9516:2534	60	-
chr13	77124556	77124557	A01177:95:HFCNFDSX5:4:1107:25391:34695/1	60	+
chr13	77375543	77375544	A01177:95:HFCNFDSX5:4:2268:10493:10081/1	60	+
chr13	79383677	79383678	A01177:95:HFCNFDSX5:4:2323:8522:12461/1	60	+
chr13	79427261	79427262	A01177:95:HFCNFDSX5:4:1123:28727:30639/1	60	-
chr13	79859596	79859597	A01177:95:HFCNFDSX5:4:1148:7500:17519/1	60	+
chr13	80870142	80870143	A01177:95:HFCNFDSX5:4:1118:27489:22764/1	60	+
chr13	81378557	81378558	A01177:95:HFCNFDSX5:4:1272:8323:25833/1	60	+
chr13	81414354	81414355	A01177:95:HFCNFDSX5:4:1111:19741:31767/1	60	+
chr13	81564861	81564862	A01177:95:HFCNFDSX5:4:1467:18738:18035/1	60	-
chr13	81812316	81812317	A01177:95:HFCNFDSX5:4:1376:27715:32299/1	60	-
chr13	81990837	81990838	A01177:95:HFCNFDSX5:4:1115:32470:15139/1	60	+
chr13	82128629	82128630	A01177:95:HFCNFDSX5:4:1104:16116:5916/1	60	+
chr13	82223529	82223530	A01177:95:HFCNFDSX5:4:1413:4020:18067	60	+
chr13	82241394	82241395	A01177:95:HFCNFDSX5:4:1134:15664:20729/1	60	-
chr13	83116587	83116588	A01177:95:HFCNFDSX5:4:1115:12111:15702/1	60	-
chr13	84799437	84799438	A01177:95:HFCNFDSX5:4:1156:22345:28291	60	-
chr13	84821684	84821685	A01177:95:HFCNFDSX5:4:1226:28483:23766/1	60	+
chr13	85150617	85150618	A01177:95:HFCNFDSX5:4:1140:12961:13886/1	60	-
chr13	85329607	85329608	A01177:95:HFCNFDSX5:4:1108:11686:14403/1	60	+
chr13	85421017	85421018	A01177:95:HFCNFDSX5:4:1141:6714:15248/1	60	+
chr13	85435287	85435288	A01177:95:HFCNFDSX5:4:1408:25003:27007	60	+
chr13	85489889	85489890	A01177:95:HFCNFDSX5:4:1124:28366:4022/1	60	-
chr13	85521997	85521998	A01177:95:HFCNFDSX5:4:1241:27453:5509/1	60	+
chr13	85674361	85674362	A01177:95:HFCNFDSX5:4:1128:25437:3176/1	60	+
chr13	86009536	86009537	A01177:95:HFCNFDSX5:4:1161:31087:12743/1	60	+
chr13	86155801	86155802	A01177:95:HFCNFDSX5:4:1101:10601:26428/1	60	+
chr13	86157803	86157804	A01177:95:HFCNFDSX5:4:1171:12156:6230/1	60	-
chr13	86162347	86162348	A01177:95:HFCNFDSX5:4:1101:9751:24674/1	60	+
chr13	86163556	86163557	A01177:95:HFCNFDSX5:4:2172:22164:10003	60	-
chr13	86492502	86492503	A01177:95:HFCNFDSX5:4:1105:1624:22999/1	60	-
chr13	86533780	86533781	A01177:95:HFCNFDSX5:4:1124:16152:18443/1	60	-
chr13	86618804	86618805	A01177:95:HFCNFDSX5:4:1117:2917:20509/1	60	+
chr13	86739634	86739635	A01177:95:HFCNFDSX5:4:2464:25816:19961/1	60	-
chr13	86805018	86805019	A01177:95:HFCNFDSX5:4:1444:18801:30452/1	60	+
chr13	86871798	86871799	A01177:95:HFCNFDSX5:4:1112:2636:19398	60	-
chr13	87115553	87115554	A01177:95:HFCNFDSX5:4:1129:7383:23766/1	60	+
chr13	87341298	87341299	A01177:95:HFCNFDSX5:4:1104:23330:24392/1	60	-
chr13	87776197	87776198	A01177:95:HFCNFDSX5:4:1121:28637:29575/1	60	+
chr13	88427392	88427393	A01177:95:HFCNFDSX5:4:1128:7292:21480	60	-
chr13	88607261	88607262	A01177:95:HFCNFDSX5:4:1140:24912:6965/1	60	+
chr13	88896114	88896115	A01177:95:HFCNFDSX5:4:1270:18991:7012	60	-
chr13	88903280	88903281	A01177:95:HFCNFDSX5:4:2606:17779:16376/1	60	+
chr13	89152534	89152535	A01177:95:HFCNFDSX5:4:1247:23520:24502/1	60	-
chr13	89193085	89193086	A01177:95:HFCNFDSX5:4:1157:25355:17190	60	+
chr13	91352235	91352236	A01177:95:HFCNFDSX5:4:1178:3586:8422/1	60	+
chr13	91493557	91493558	A01177:95:HFCNFDSX5:4:1106:16197:4930/1	60	-
chr13	93474805	93474806	A01177:95:HFCNFDSX5:4:1134:14751:36683/1	60	-
chr13	94431664	94431665	A01177:95:HFCNFDSX5:4:1145:1262:20149	60	-
chr13	94494940	94494941	A01177:95:HFCNFDSX5:4:1128:14823:22999/1	60	+
chr13	94620241	94620242	A01177:95:HFCNFDSX5:4:1144:11478:9502/1	60	+
chr13	94632656	94632657	A01177:95:HFCNFDSX5:4:1102:11415:23328/1	60	-
chr13	95037842	95037843	A01177:95:HFCNFDSX5:4:1236:9064:7952/1	60	-
chr13	95164220	95164221	A01177:95:HFCNFDSX5:4:1205:27552:36902	60	-
chr13	95166091	95166092	A01177:95:HFCNFDSX5:4:2127:22128:8500	60	-
chr13	95421131	95421132	A01177:95:HFCNFDSX5:4:2519:3405:34851	60	-
chr13	97459351	97459352	A01177:95:HFCNFDSX5:4:1101:1913:24251/1	60	-
chr13	99929709	99929710	A01177:95:HFCNFDSX5:4:2263:8440:23719	60	+
chr13	100587851	100587852	A01177:95:HFCNFDSX5:4:1140:24758:21167/1	60	-
chr13	100837491	100837492	A01177:95:HFCNFDSX5:4:1206:12002:8312	60	-
chr13	102363813	102363814	A01177:95:HFCNFDSX5:4:2401:19931:15092	60	+
chr13	102381346	102381347	A01177:95:HFCNFDSX5:4:1174:20446:34209/1	60	+
chr13	102617579	102617580	A01177:95:HFCNFDSX5:4:1627:29686:13322/1	60	-
chr13	102661403	102661404	A01177:95:HFCNFDSX5:4:1149:17716:3333/1	60	-
chr13	103405037	103405038	A01177:95:HFCNFDSX5:4:2232:17327:9737	60	-
chr13	104003484	104003485	A01177:95:HFCNFDSX5:4:1129:16269:4586/1	60	-
chr13	104420340	104420341	A01177:95:HFCNFDSX5:4:1171:20745:31657/1	60	-
chr13	104753033	104753034	A01177:95:HFCNFDSX5:4:1130:1344:28275	60	+
chr13	104886266	104886267	A01177:95:HFCNFDSX5:4:1108:12138:23046/1	60	-
chr13	105420622	105420623	A01177:95:HFCNFDSX5:4:2259:3938:23030	60	-
chr13	105429585	105429586	A01177:95:HFCNFDSX5:4:1148:5665:22983/1	60	-
chr13	108545592	108545593	A01177:95:HFCNFDSX5:4:1140:29704:34898/1	60	+
chr13	110890724	110890725	A01177:95:HFCNFDSX5:4:1117:19352:24298	60	+
chr13	112542573	112542574	A01177:95:HFCNFDSX5:4:1301:9851:27101/1	60	-
chr13	113494040	113494041	A01177:95:HFCNFDSX5:4:1120:32877:30592/1	60	+
chr13	114328072	114328073	A01177:95:HFCNFDSX5:4:1107:20898:18490/1	60	+
chr13	114330047	114330048	A01177:95:HFCNFDSX5:4:1149:19642:24580/1	60	-
chr14	21264331	21264332	A01177:95:HFCNFDSX5:4:1319:16586:14309	60	-
chr14	21388376	21388377	A01177:95:HFCNFDSX5:4:1167:8802:35368/1	60	+
chr14	21415971	21415972	A01177:95:HFCNFDSX5:4:1175:15528:17331/1	60	+
chr14	21467055	21467056	A01177:95:HFCNFDSX5:4:1247:28836:21590/1	60	+
chr14	21467536	21467537	A01177:95:HFCNFDSX5:4:1107:28085:11240/1	60	+
chr14	22546459	22546460	A01177:95:HFCNFDSX5:4:2322:7220:30436	60	+
chr14	23002977	23002978	A01177:95:HFCNFDSX5:4:1508:15203:33677/1	60	+
chr14	23078576	23078577	A01177:95:HFCNFDSX5:4:1104:12545:36119/1	60	-
chr14	23213182	23213183	A01177:95:HFCNFDSX5:4:2227:29179:33802	60	+
chr14	23978072	23978073	A01177:95:HFCNFDSX5:4:1562:4110:35446	60	-
chr14	24158220	24158221	A01177:95:HFCNFDSX5:4:1147:14642:30107	60	-
chr14	24935181	24935182	A01177:95:HFCNFDSX5:4:2348:18340:4257	60	+
chr14	24980868	24980869	A01177:95:HFCNFDSX5:4:1113:6903:21746	60	-
chr14	26006721	26006722	A01177:95:HFCNFDSX5:4:2431:26006:27242/1	60	+
chr14	26470040	26470041	A01177:95:HFCNFDSX5:4:1160:3929:6950/1	60	-
chr14	26500734	26500735	A01177:95:HFCNFDSX5:4:1436:28926:12696/1	60	-
chr14	26534281	26534282	A01177:95:HFCNFDSX5:4:1127:20347:10332/1	60	-
chr14	26986262	26986263	A01177:95:HFCNFDSX5:4:1428:8730:19523/1	60	-
chr14	28027226	28027227	A01177:95:HFCNFDSX5:4:1339:4408:6057/1	60	+
chr14	28339477	28339478	A01177:95:HFCNFDSX5:4:1146:5466:8015/1	60	+
chr14	28930237	28930238	A01177:95:HFCNFDSX5:4:1177:4707:17785/1	60	-
chr14	29062776	29062777	A01177:95:HFCNFDSX5:4:1115:2492:21746/1	60	-
chr14	30954773	30954774	A01177:95:HFCNFDSX5:4:1370:24523:33254	60	-
chr14	31144567	31144568	A01177:95:HFCNFDSX5:4:1141:32660:20447/1	60	+
chr14	31289741	31289742	A01177:95:HFCNFDSX5:4:1114:4354:34741/1	60	-
chr14	31328015	31328016	A01177:95:HFCNFDSX5:4:1348:26503:10160/1	60	+
chr14	31587220	31587221	A01177:95:HFCNFDSX5:4:1113:8133:9596/1	60	-
chr14	31841701	31841702	A01177:95:HFCNFDSX5:4:2615:27425:20964/1	60	-
chr14	31841703	31841704	A01177:95:HFCNFDSX5:4:1174:31132:2206/1	60	-
chr14	33947590	33947591	A01177:95:HFCNFDSX5:4:1165:16776:35650/1	60	+
chr14	34018839	34018840	A01177:95:HFCNFDSX5:4:1607:24641:3020	60	-
chr14	34834748	34834749	A01177:95:HFCNFDSX5:4:1148:32723:1391/1	60	+
chr14	35089260	35089261	A01177:95:HFCNFDSX5:4:2511:28501:30405/1	60	-
chr14	35184038	35184039	A01177:95:HFCNFDSX5:4:1175:30608:24502/1	60	+
chr14	35248644	35248645	A01177:95:HFCNFDSX5:4:1137:6036:23688/1	60	-
chr14	35632781	35632782	A01177:95:HFCNFDSX5:4:2445:25663:5572	60	-
chr14	35655142	35655143	A01177:95:HFCNFDSX5:4:1235:28908:11694/1	60	+
chr14	35966188	35966189	A01177:95:HFCNFDSX5:4:1110:2419:1611/1	60	-
chr14	36004738	36004739	A01177:95:HFCNFDSX5:4:1146:14389:31234/1	60	-
chr14	36307172	36307173	A01177:95:HFCNFDSX5:4:1126:6922:21433	60	+
chr14	36308854	36308855	A01177:95:HFCNFDSX5:4:2350:26919:4648/1	60	-
chr14	37032592	37032593	A01177:95:HFCNFDSX5:4:2134:11107:26115	60	+
chr14	39349378	39349379	A01177:95:HFCNFDSX5:4:1221:25798:6778/1	60	-
chr14	41129409	41129410	A01177:95:HFCNFDSX5:4:1102:27254:24173/1	60	+
chr14	41129411	41129412	A01177:95:HFCNFDSX5:4:1440:4571:7842	60	+
chr14	44941495	44941496	A01177:95:HFCNFDSX5:4:1122:6677:24267/1	60	-
chr14	44958132	44958133	A01177:95:HFCNFDSX5:4:1127:21016:9799/1	60	+
chr14	45171211	45171212	A01177:95:HFCNFDSX5:4:1303:32506:22435	60	-
chr14	46020107	46020108	A01177:95:HFCNFDSX5:4:1104:32470:27633/1	60	+
chr14	46646221	46646222	A01177:95:HFCNFDSX5:4:1338:5403:20337/1	60	-
chr14	46884882	46884883	A01177:95:HFCNFDSX5:4:1444:27588:19586/1	60	+
chr14	47328703	47328704	A01177:95:HFCNFDSX5:4:1105:1515:31140/1	60	+
chr14	47413317	47413318	A01177:95:HFCNFDSX5:4:1115:20202:32221/1	60	+
chr14	47499862	47499863	A01177:95:HFCNFDSX5:4:1127:31620:1078/1	60	+
chr14	47499863	47499864	A01177:95:HFCNFDSX5:4:1542:31964:18615	60	+
chr14	47501039	47501040	A01177:95:HFCNFDSX5:4:1160:2718:5008/1	60	-
chr14	47519648	47519649	A01177:95:HFCNFDSX5:4:1118:8793:31782/1	60	+
chr14	47785351	47785352	A01177:95:HFCNFDSX5:4:1104:23104:9878/1	60	-
chr14	47791595	47791596	A01177:95:HFCNFDSX5:4:1132:4300:16391/1	60	+
chr14	47991365	47991366	A01177:95:HFCNFDSX5:4:1438:2329:26318/1	60	+
chr14	48115843	48115844	A01177:95:HFCNFDSX5:4:1269:27462:30577/1	60	-
chr14	48154596	48154597	A01177:95:HFCNFDSX5:4:1121:31259:13510/1	60	+
chr14	48516586	48516587	A01177:95:HFCNFDSX5:4:1301:16523:3490/1	60	+
chr14	49575510	49575511	A01177:95:HFCNFDSX5:4:1135:3658:34538/1	60	-
chr14	49629707	49629708	A01177:95:HFCNFDSX5:4:2124:31665:14434	60	+
chr14	50158604	50158605	A01177:95:HFCNFDSX5:4:1121:20961:3474/1	60	-
chr14	50212158	50212159	A01177:95:HFCNFDSX5:4:1231:20202:1814/1	60	+
chr14	50425365	50425366	A01177:95:HFCNFDSX5:4:1161:9091:27821/1	60	-
chr14	50471383	50471384	A01177:95:HFCNFDSX5:4:1177:2410:5259	60	-
chr14	51183372	51183373	A01177:95:HFCNFDSX5:4:1348:1841:30170/1	60	+
chr14	51958260	51958261	A01177:95:HFCNFDSX5:4:1516:20229:26537	60	+
chr14	52658677	52658678	A01177:95:HFCNFDSX5:4:1339:7003:2816/1	60	-
chr14	52757120	52757121	A01177:95:HFCNFDSX5:4:1677:5412:6449/1	60	-
chr14	53105492	53105493	A01177:95:HFCNFDSX5:4:1112:22535:13651/1	60	-
chr14	55645632	55645633	A01177:95:HFCNFDSX5:4:1104:19904:16736/1	60	-
chr14	56248028	56248029	A01177:95:HFCNFDSX5:4:1162:9281:34538/1	60	+
chr14	56279586	56279587	A01177:95:HFCNFDSX5:4:1162:7265:6965/1	60	+
chr14	57239589	57239590	A01177:95:HFCNFDSX5:4:1160:12536:12461	60	+
chr14	58232271	58232272	A01177:95:HFCNFDSX5:4:1261:24207:15264/1	60	-
chr14	58405338	58405339	A01177:95:HFCNFDSX5:4:1505:14995:5916/1	60	+
chr14	58477344	58477345	A01177:95:HFCNFDSX5:4:2216:16875:8547	60	-
chr14	58515867	58515868	A01177:95:HFCNFDSX5:4:1124:11785:17331/1	60	+
chr14	59500323	59500324	A01177:95:HFCNFDSX5:4:1119:12644:16939/1	60	-
chr14	60228222	60228223	A01177:95:HFCNFDSX5:4:1302:6849:11318/1	60	-
chr14	60268575	60268576	A01177:95:HFCNFDSX5:4:1206:12717:4914/1	60	+
chr14	60819067	60819068	A01177:95:HFCNFDSX5:4:2530:10836:26052	60	-
chr14	61042592	61042593	A01177:95:HFCNFDSX5:4:1146:19009:15060/1	60	-
chr14	61697825	61697826	A01177:95:HFCNFDSX5:4:1525:25138:11960	60	-
chr14	61704378	61704379	A01177:95:HFCNFDSX5:4:1344:9815:6903/1	60	-
chr14	63373865	63373866	A01177:95:HFCNFDSX5:4:1109:28772:5822/1	60	+
chr14	63404975	63404976	A01177:95:HFCNFDSX5:4:2438:23339:12477/1	60	-
chr14	64033442	64033443	A01177:95:HFCNFDSX5:4:1118:22724:29011	60	-
chr14	64274084	64274085	A01177:95:HFCNFDSX5:4:1105:4001:20509	60	-
chr14	64405724	64405725	A01177:95:HFCNFDSX5:4:1107:32814:16955/1	60	+
chr14	65696671	65696672	A01177:95:HFCNFDSX5:4:1578:9290:31955/1	60	-
chr14	66767824	66767825	A01177:95:HFCNFDSX5:4:1164:4824:13604/1	60	+
chr14	66844428	66844429	A01177:95:HFCNFDSX5:4:1144:3531:16658/1	60	-
chr14	66969054	66969055	A01177:95:HFCNFDSX5:4:1102:4616:11021/1	60	+
chr14	68043203	68043204	A01177:95:HFCNFDSX5:4:1108:24885:26271/1	60	-
chr14	68257975	68257976	A01177:95:HFCNFDSX5:4:1204:15112:6183/1	60	-
chr14	70986676	70986677	A01177:95:HFCNFDSX5:4:1165:26630:11412	60	-
chr14	71356264	71356265	A01177:95:HFCNFDSX5:4:1237:16947:1564/1	60	-
chr14	71533338	71533339	A01177:95:HFCNFDSX5:4:1151:14036:29872/1	60	-
chr14	71534541	71534542	A01177:95:HFCNFDSX5:4:2234:32570:18161	60	-
chr14	71659916	71659917	A01177:95:HFCNFDSX5:4:2210:30897:27383	60	-
chr14	71659917	71659918	A01177:95:HFCNFDSX5:4:1218:15519:18192/1	60	-
chr14	72569619	72569620	A01177:95:HFCNFDSX5:4:2152:30834:12900/1	60	-
chr14	72601597	72601598	A01177:95:HFCNFDSX5:4:1107:24957:33348	60	+
chr14	73189485	73189486	A01177:95:HFCNFDSX5:4:1273:3558:16924/1	60	-
chr14	74810302	74810303	A01177:95:HFCNFDSX5:4:2343:25283:12273	60	+
chr14	74812156	74812157	A01177:95:HFCNFDSX5:4:1214:11776:16658	60	+
chr14	75739398	75739399	A01177:95:HFCNFDSX5:4:1160:16929:28432/1	60	+
chr14	76191025	76191026	A01177:95:HFCNFDSX5:4:1131:20184:10426/1	60	-
chr14	76200631	76200632	A01177:95:HFCNFDSX5:4:1266:10158:6872	60	-
chr14	78288366	78288367	A01177:95:HFCNFDSX5:4:1121:23430:3270/1	60	+
chr14	78857238	78857239	A01177:95:HFCNFDSX5:4:1131:27444:27164	60	-
chr14	79405676	79405677	A01177:95:HFCNFDSX5:4:1168:14633:22670	60	-
chr14	80548770	80548771	A01177:95:HFCNFDSX5:4:2476:14868:11647/1	60	+
chr14	80692586	80692587	A01177:95:HFCNFDSX5:4:1109:2501:29716/1	60	-
chr14	80726932	80726933	A01177:95:HFCNFDSX5:4:1105:11858:4335/1	60	+
chr14	80778327	80778328	A01177:95:HFCNFDSX5:4:1168:25093:13573/1	60	-
chr14	81184702	81184703	A01177:95:HFCNFDSX5:4:1113:2428:12117/1	60	-
chr14	81509606	81509607	A01177:95:HFCNFDSX5:4:1104:14073:3443/1	60	-
chr14	83196379	83196380	A01177:95:HFCNFDSX5:4:1256:10800:19194/1	60	+
chr14	83239990	83239991	A01177:95:HFCNFDSX5:4:1128:14452:19194/1	60	+
chr14	83750124	83750125	A01177:95:HFCNFDSX5:4:1152:18584:20024/1	60	+
chr14	86010361	86010362	A01177:95:HFCNFDSX5:4:1264:1081:22060	60	-
chr14	86183029	86183030	A01177:95:HFCNFDSX5:4:1226:10484:20807	60	-
chr14	86814143	86814144	A01177:95:HFCNFDSX5:4:1101:11026:10911/1	60	-
chr14	87984951	87984952	A01177:95:HFCNFDSX5:4:1117:15817:18490	60	-
chr14	88078022	88078023	A01177:95:HFCNFDSX5:4:1140:18331:19460	60	+
chr14	88605070	88605071	A01177:95:HFCNFDSX5:4:1324:14027:4899/1	60	-
chr14	88714260	88714261	A01177:95:HFCNFDSX5:4:1171:27199:18537/1	60	-
chr14	88738920	88738921	A01177:95:HFCNFDSX5:4:1133:6370:28870/1	60	-
chr14	88849793	88849794	A01177:95:HFCNFDSX5:4:1273:5240:35399/1	60	-
chr14	89547096	89547097	A01177:95:HFCNFDSX5:4:1175:7744:16344/1	60	-
chr14	91309068	91309069	A01177:95:HFCNFDSX5:4:2346:9914:27430/1	60	-
chr14	91475656	91475657	A01177:95:HFCNFDSX5:4:1107:15664:29872/1	60	-
chr14	91483707	91483708	A01177:95:HFCNFDSX5:4:1155:22101:24142/1	60	+
chr14	91484716	91484717	A01177:95:HFCNFDSX5:4:1102:23610:21245/1	60	+
chr14	92155871	92155872	A01177:95:HFCNFDSX5:4:2676:18738:26897	60	-
chr14	92705387	92705388	A01177:95:HFCNFDSX5:4:1673:22535:21480/1	60	+
chr14	92809634	92809635	A01177:95:HFCNFDSX5:4:1533:27633:11209	60	+
chr14	94826671	94826672	A01177:95:HFCNFDSX5:4:1102:4472:13056/1	60	+
chr14	95128208	95128209	A01177:95:HFCNFDSX5:4:2419:20003:4194/1	60	-
chr14	96377200	96377201	A01177:95:HFCNFDSX5:4:1104:27896:17707/1	60	-
chr14	96538038	96538039	A01177:95:HFCNFDSX5:4:1649:32615:5212/1	60	+
chr14	96562342	96562343	A01177:95:HFCNFDSX5:4:2477:31494:36338	60	-
chr14	96834006	96834007	A01177:95:HFCNFDSX5:4:2646:15130:13886	60	-
chr14	96922211	96922212	A01177:95:HFCNFDSX5:4:1541:17662:1767/1	60	-
chr14	97599358	97599359	A01177:95:HFCNFDSX5:4:1119:13639:11929/1	60	+
chr14	97610893	97610894	A01177:95:HFCNFDSX5:4:2334:5077:4836	60	+
chr14	97743790	97743791	A01177:95:HFCNFDSX5:4:1631:15203:35368/1	60	-
chr14	98020775	98020776	A01177:95:HFCNFDSX5:4:1239:12066:24737	60	-
chr14	98152683	98152684	A01177:95:HFCNFDSX5:4:2254:16351:20447	60	-
chr14	98157579	98157580	A01177:95:HFCNFDSX5:4:1254:12906:27978/1	60	-
chr14	98227882	98227883	A01177:95:HFCNFDSX5:4:1106:1958:34726/1	60	+
chr14	98234535	98234536	A01177:95:HFCNFDSX5:4:1104:21649:4789/1	60	-
chr14	98364156	98364157	A01177:95:HFCNFDSX5:4:2103:32488:18552	60	+
chr14	98384712	98384713	A01177:95:HFCNFDSX5:4:1140:10646:18521/1	60	-
chr14	98479471	98479472	A01177:95:HFCNFDSX5:4:1114:22372:21324/1	60	-
chr14	98482489	98482490	A01177:95:HFCNFDSX5:4:1658:22516:3850/1	60	+
chr14	98644372	98644373	A01177:95:HFCNFDSX5:4:1127:16098:4319	60	+
chr14	98828947	98828948	A01177:95:HFCNFDSX5:4:1133:32759:13855/1	60	-
chr14	99999757	99999758	A01177:95:HFCNFDSX5:4:1122:24587:12665	60	-
chr14	100041558	100041559	A01177:95:HFCNFDSX5:4:1119:28800:4366/1	60	+
chr14	100056136	100056137	A01177:95:HFCNFDSX5:4:1168:11686:5384/1	60	+
chr14	100271066	100271067	A01177:95:HFCNFDSX5:4:1402:21866:17816/1	60	+
chr14	102020712	102020713	A01177:95:HFCNFDSX5:4:1104:25192:24236/1	60	+
chr14	102079727	102079728	A01177:95:HFCNFDSX5:4:1142:13991:11412/1	60	-
chr14	102084167	102084168	A01177:95:HFCNFDSX5:4:1111:17824:7592/1	60	+
chr14	102180509	102180510	A01177:95:HFCNFDSX5:4:1235:18954:2597/1	60	+
chr14	102606586	102606587	A01177:95:HFCNFDSX5:4:1118:20003:7639/1	60	+
chr14	102709781	102709782	A01177:95:HFCNFDSX5:4:1316:15817:13730/1	60	-
chr14	102711186	102711187	A01177:95:HFCNFDSX5:4:1146:23113:1376/1	60	-
chr14	102713820	102713821	A01177:95:HFCNFDSX5:4:1134:28158:32534/1	60	+
chr14	102793804	102793805	A01177:95:HFCNFDSX5:4:1107:20112:21919/1	60	+
chr14	102876026	102876027	A01177:95:HFCNFDSX5:4:1146:32145:25598/1	60	-
chr14	103431370	103431371	A01177:95:HFCNFDSX5:4:2219:27877:25723	60	-
chr14	103441227	103441228	A01177:95:HFCNFDSX5:4:1164:17372:26600/1	60	+
chr14	103636736	103636737	A01177:95:HFCNFDSX5:4:2213:2446:21981/1	60	+
chr15	22856694	22856695	A01177:95:HFCNFDSX5:4:1113:24523:22733/1	60	+
chr15	25003493	25003494	A01177:95:HFCNFDSX5:4:2450:1841:1235/1	60	-
chr15	25432660	25432661	A01177:95:HFCNFDSX5:4:1142:24514:6872/1	60	+
chr15	30673837	30673838	A01177:95:HFCNFDSX5:4:2336:21314:14857/1	60	-
chr15	34148179	34148180	A01177:95:HFCNFDSX5:4:1127:10574:3333/1	60	+
chr15	34938094	34938095	A01177:95:HFCNFDSX5:4:1134:21567:6057/1	60	+
chr15	35211952	35211953	A01177:95:HFCNFDSX5:4:1537:27597:30279	60	+
chr15	35489554	35489555	A01177:95:HFCNFDSX5:4:1252:20392:34084	60	-
chr15	35511883	35511884	A01177:95:HFCNFDSX5:4:1122:32280:25363/1	60	+
chr15	35512028	35512029	A01177:95:HFCNFDSX5:4:1134:3875:20134/1	60	-
chr15	36782840	36782841	A01177:95:HFCNFDSX5:4:1170:16929:24862/1	60	+
chr15	39365494	39365495	A01177:95:HFCNFDSX5:4:2412:17707:33536/1	60	+
chr15	40603001	40603002	A01177:95:HFCNFDSX5:4:2574:6849:1611	60	+
chr15	40618625	40618626	A01177:95:HFCNFDSX5:4:1145:27326:2754/1	60	-
chr15	40664129	40664130	A01177:95:HFCNFDSX5:4:2272:16098:21919	60	-
chr15	40825094	40825095	A01177:95:HFCNFDSX5:4:1107:26006:5008/1	60	-
chr15	41665304	41665305	A01177:95:HFCNFDSX5:4:1103:22001:32737/1	60	-
chr15	41674731	41674732	A01177:95:HFCNFDSX5:4:1101:8133:1110	60	+
chr15	41680741	41680742	A01177:95:HFCNFDSX5:4:1107:32877:20165/1	60	+
chr15	41717805	41717806	A01177:95:HFCNFDSX5:4:1157:5358:10269/1	60	-
chr15	41780787	41780788	A01177:95:HFCNFDSX5:4:2248:25003:25316/1	60	-
chr15	42227099	42227100	A01177:95:HFCNFDSX5:4:1130:19280:15843/1	60	-
chr15	42459150	42459151	A01177:95:HFCNFDSX5:4:1145:13856:31469/1	60	-
chr15	42506840	42506841	A01177:95:HFCNFDSX5:4:1223:32199:25848	60	-
chr15	42507694	42507695	A01177:95:HFCNFDSX5:4:1372:14226:5588/1	60	-
chr15	42515113	42515114	A01177:95:HFCNFDSX5:4:1418:2564:32174/1	60	+
chr15	42539763	42539764	A01177:95:HFCNFDSX5:4:2467:20690:5948	60	-
chr15	42651024	42651025	A01177:95:HFCNFDSX5:4:1151:26106:5901/1	60	+
chr15	42957934	42957935	A01177:95:HFCNFDSX5:4:1122:5918:25019/1	60	+
chr15	43011706	43011707	A01177:95:HFCNFDSX5:4:1175:19578:5024/1	60	+
chr15	43025595	43025596	A01177:95:HFCNFDSX5:4:1117:1606:25222/1	60	-
chr15	43064113	43064114	A01177:95:HFCNFDSX5:4:1307:30309:21825	60	-
chr15	43108313	43108314	A01177:95:HFCNFDSX5:4:1118:19000:25222/1	60	+
chr15	43154550	43154551	A01177:95:HFCNFDSX5:4:1310:32551:7858/1	60	+
chr15	43500801	43500802	A01177:95:HFCNFDSX5:4:1156:10574:12195	60	-
chr15	44628921	44628922	A01177:95:HFCNFDSX5:4:1150:6280:17628/1	60	+
chr15	47236348	47236349	A01177:95:HFCNFDSX5:4:1112:26901:21590/1	60	+
chr15	48565313	48565314	A01177:95:HFCNFDSX5:4:1138:23294:20948/1	60	-
chr15	48612051	48612052	A01177:95:HFCNFDSX5:4:2130:8458:17425/1	60	-
chr15	48612053	48612054	A01177:95:HFCNFDSX5:4:1263:14208:10473/1	60	-
chr15	48734351	48734352	A01177:95:HFCNFDSX5:4:1316:22354:12868	60	+
chr15	50929281	50929282	A01177:95:HFCNFDSX5:4:1101:1181:29246/1	60	+
chr15	50935985	50935986	A01177:95:HFCNFDSX5:4:1126:20754:6746/1	60	-
chr15	51460175	51460176	A01177:95:HFCNFDSX5:4:1230:27308:26428/1	60	+
chr15	51542413	51542414	A01177:95:HFCNFDSX5:4:1102:30987:27633/1	60	+
chr15	51856887	51856888	A01177:95:HFCNFDSX5:4:1122:10565:28338/1	60	-
chr15	52105229	52105230	A01177:95:HFCNFDSX5:4:2441:4924:10520	60	-
chr15	52591861	52591862	A01177:95:HFCNFDSX5:4:1257:14470:27179/1	60	-
chr15	55189370	55189371	A01177:95:HFCNFDSX5:4:1317:15429:19789/1	60	-
chr15	55339174	55339175	A01177:95:HFCNFDSX5:4:1116:32841:2284/1	60	+
chr15	56639566	56639567	A01177:95:HFCNFDSX5:4:2221:17517:6308/1	60	-
chr15	56675838	56675839	A01177:95:HFCNFDSX5:4:1112:16116:9392/1	60	+
chr15	56683309	56683310	A01177:95:HFCNFDSX5:4:1250:14479:1861/1	60	-
chr15	56966270	56966271	A01177:95:HFCNFDSX5:4:1212:16215:5682	60	-
chr15	57019845	57019846	A01177:95:HFCNFDSX5:4:1104:13132:30373/1	60	+
chr15	57019846	57019847	A01177:95:HFCNFDSX5:4:1173:10926:32628/1	60	+
chr15	57170433	57170434	A01177:95:HFCNFDSX5:4:1108:3631:17143/1	60	+
chr15	58599781	58599782	A01177:95:HFCNFDSX5:4:2247:24297:24189/1	60	+
chr15	58610318	58610319	A01177:95:HFCNFDSX5:4:1231:2700:12524/1	60	-
chr15	58852713	58852714	A01177:95:HFCNFDSX5:4:1109:2627:10582/1	60	+
chr15	58935012	58935013	A01177:95:HFCNFDSX5:4:1103:13919:20337/1	60	-
chr15	58977297	58977298	A01177:95:HFCNFDSX5:4:1130:26196:32831/1	60	+
chr15	59083193	59083194	A01177:95:HFCNFDSX5:4:1115:21124:10645/1	60	-
chr15	60469034	60469035	A01177:95:HFCNFDSX5:4:1669:25482:27305	60	-
chr15	61264011	61264012	A01177:95:HFCNFDSX5:4:1169:20772:27258/1	60	-
chr15	63551614	63551615	A01177:95:HFCNFDSX5:4:1113:14181:2065/1	60	+
chr15	63705750	63705751	A01177:95:HFCNFDSX5:4:1130:27932:10567/1	60	-
chr15	63727552	63727553	A01177:95:HFCNFDSX5:4:1250:16269:25535/1	60	+
chr15	63750925	63750926	A01177:95:HFCNFDSX5:4:1154:10194:23249/1	60	+
chr15	63752987	63752988	A01177:95:HFCNFDSX5:4:1156:22941:7905/1	60	+
chr15	64365939	64365940	A01177:95:HFCNFDSX5:4:1137:25798:28166/1	60	-
chr15	64368900	64368901	A01177:95:HFCNFDSX5:4:1137:31349:12226/1	60	-
chr15	64523580	64523581	A01177:95:HFCNFDSX5:4:1613:9932:19633/1	60	-
chr15	64561069	64561070	A01177:95:HFCNFDSX5:4:1175:24017:13088/1	60	-
chr15	64587193	64587194	A01177:95:HFCNFDSX5:4:1205:32624:10207/1	60	+
chr15	64978560	64978561	A01177:95:HFCNFDSX5:4:2117:18340:7106	60	+
chr15	65484898	65484899	A01177:95:HFCNFDSX5:4:1536:29514:22138/1	60	+
chr15	65580975	65580976	A01177:95:HFCNFDSX5:4:1108:11894:1642/1	60	-
chr15	65685346	65685347	A01177:95:HFCNFDSX5:4:1106:3007:6668/1	60	+
chr15	65685348	65685349	A01177:95:HFCNFDSX5:4:2358:15347:15107	60	+
chr15	65686418	65686419	A01177:95:HFCNFDSX5:4:1224:20509:36260/1	60	-
chr15	65702454	65702455	A01177:95:HFCNFDSX5:4:1130:28031:7482	60	-
chr15	65744353	65744354	A01177:95:HFCNFDSX5:4:1175:29595:8406/1	60	-
chr15	68124726	68124727	A01177:95:HFCNFDSX5:4:1161:25672:29857	60	-
chr15	69504462	69504463	A01177:95:HFCNFDSX5:4:1142:8178:13056	60	+
chr15	71987418	71987419	A01177:95:HFCNFDSX5:4:1119:20003:36010/1	60	-
chr15	72002283	72002284	A01177:95:HFCNFDSX5:4:2242:6289:23500	60	+
chr15	72252846	72252847	A01177:95:HFCNFDSX5:4:1132:23592:36683/1	60	+
chr15	72743117	72743118	A01177:95:HFCNFDSX5:4:1108:2067:32816/1	60	-
chr15	73284507	73284508	A01177:95:HFCNFDSX5:4:1158:11351:1924/1	60	-
chr15	74463190	74463191	A01177:95:HFCNFDSX5:4:1146:11098:14575/1	60	+
chr15	74491147	74491148	A01177:95:HFCNFDSX5:4:1159:3450:11694/1	60	+
chr15	75430385	75430386	A01177:95:HFCNFDSX5:4:1363:25138:13495/1	60	-
chr15	75442363	75442364	A01177:95:HFCNFDSX5:4:1108:16731:32158/1	60	+
chr15	76228174	76228175	A01177:95:HFCNFDSX5:4:1151:9570:36229/1	60	+
chr15	76240502	76240503	A01177:95:HFCNFDSX5:4:1119:3215:19961/1	60	-
chr15	76408953	76408954	A01177:95:HFCNFDSX5:4:1127:10737:9565/1	60	+
chr15	76623338	76623339	A01177:95:HFCNFDSX5:4:1131:27154:2268/1	60	+
chr15	76669194	76669195	A01177:95:HFCNFDSX5:4:1103:8187:10285/1	60	-
chr15	77047395	77047396	A01177:95:HFCNFDSX5:4:1114:13422:20666/1	60	+
chr15	77238967	77238968	A01177:95:HFCNFDSX5:4:1126:13214:23531/1	60	+
chr15	77325718	77325719	A01177:95:HFCNFDSX5:4:1110:24912:19272/1	60	-
chr15	78487741	78487742	A01177:95:HFCNFDSX5:4:1112:12626:21355/1	60	-
chr15	79499566	79499567	A01177:95:HFCNFDSX5:4:1250:14543:10269/1	60	+
chr15	80137977	80137978	A01177:95:HFCNFDSX5:4:1102:12029:5666/1	60	+
chr15	82185821	82185822	A01177:95:HFCNFDSX5:4:1416:23439:17347	60	-
chr15	82833888	82833889	A01177:95:HFCNFDSX5:4:1413:12093:3991	60	-
chr15	83044040	83044041	A01177:95:HFCNFDSX5:4:1215:14588:11694/1	60	-
chr15	84097555	84097556	A01177:95:HFCNFDSX5:4:1211:5746:2456/1	60	+
chr15	85547372	85547373	A01177:95:HFCNFDSX5:4:1505:8811:34945/1	60	+
chr15	88401363	88401364	A01177:95:HFCNFDSX5:4:1212:31159:28995/1	60	+
chr15	89272626	89272627	A01177:95:HFCNFDSX5:4:1231:2230:31751/1	60	-
chr15	90494431	90494432	A01177:95:HFCNFDSX5:4:1116:11595:7858/1	60	+
chr15	90499738	90499739	A01177:95:HFCNFDSX5:4:1133:25617:36526/1	60	-
chr15	90554772	90554773	A01177:95:HFCNFDSX5:4:1102:27706:25113/1	60	+
chr15	90641711	90641712	A01177:95:HFCNFDSX5:4:1216:17562:17691/1	60	+
chr15	90732353	90732354	A01177:95:HFCNFDSX5:4:1315:18050:9987	60	-
chr15	91475011	91475012	A01177:95:HFCNFDSX5:4:1249:16062:31657/1	60	-
chr15	91489225	91489226	A01177:95:HFCNFDSX5:4:1141:9507:19335/1	60	+
chr15	92995069	92995070	A01177:95:HFCNFDSX5:4:1149:8929:3897/1	60	-
[truncated: 4,507 more rows]
