# Supplementary material for: HIV-1 capsid stability enables inositol phosphate-independent infection of target cells and promotes integration into genes
Source: PLoS Pathog. 2023 Jun 2;19(6):e1011423. doi: 10.1371/journal.ppat.1011423 (PMC10266667; doi:10.1371/journal.ppat.1011423)
Supplement: S4 Data — (TAR.GZ) [file ppat.1011423.s015.tar.gz › IPMK_KO/CA_T200I-Q219A/Unique_hg38_integration_sites/9035-GS-13.bed]

chr1	762081	762082	A01177:95:HFCNFDSX5:4:1260:30807:35336/1	60	-
chr1	785280	785281	A01177:95:HFCNFDSX5:4:1129:10954:14888/1	60	-
chr1	794376	794377	A01177:95:HFCNFDSX5:4:1260:22155:17159/1	60	+
chr1	803300	803301	A01177:95:HFCNFDSX5:4:1157:14091:6042/1	60	+
chr1	807353	807354	A01177:95:HFCNFDSX5:4:1171:5638:8312/1	60	+
chr1	836934	836935	A01177:95:HFCNFDSX5:4:1132:9887:2018/1	60	+
chr1	847312	847313	A01177:95:HFCNFDSX5:4:2616:5041:25347/1	60	-
chr1	1215414	1215415	A01177:95:HFCNFDSX5:4:1235:8088:8108/1	60	-
chr1	1313617	1313618	A01177:95:HFCNFDSX5:4:1226:11722:12900/1	60	+
chr1	1313744	1313745	A01177:95:HFCNFDSX5:4:2248:2510:32706/1	60	+
chr1	1314611	1314612	A01177:95:HFCNFDSX5:4:1615:19018:3145	60	+
chr1	1342693	1342694	A01177:95:HFCNFDSX5:4:1333:23194:9157	60	+
chr1	1393103	1393104	A01177:95:HFCNFDSX5:4:1153:23421:18505/1	60	-
chr1	1393951	1393952	A01177:95:HFCNFDSX5:4:1105:9182:34084/1	60	-
chr1	1395838	1395839	A01177:95:HFCNFDSX5:4:1114:7157:36464/1	60	+
chr1	1408533	1408534	A01177:95:HFCNFDSX5:4:1215:17363:35853/1	60	+
chr1	1656305	1656306	A01177:95:HFCNFDSX5:4:1301:16324:29731/1	60	-
chr1	1743983	1743984	A01177:95:HFCNFDSX5:4:1109:27561:1219	60	+
chr1	1878348	1878349	A01177:95:HFCNFDSX5:4:1127:11577:1532/1	60	-
chr1	1882909	1882910	A01177:95:HFCNFDSX5:4:2655:23430:14888	60	+
chr1	2399074	2399075	A01177:95:HFCNFDSX5:4:1674:22182:9220/1	60	-
chr1	3878757	3878758	A01177:95:HFCNFDSX5:4:2118:28664:27461/1	60	-
chr1	7836867	7836868	A01177:95:HFCNFDSX5:4:1116:28926:10848/1	60	+
chr1	8615380	8615381	A01177:95:HFCNFDSX5:4:1478:26350:13933/1	60	-
chr1	8638610	8638611	A01177:95:HFCNFDSX5:4:1108:10818:10708/1	60	+
chr1	8760085	8760086	A01177:95:HFCNFDSX5:4:1157:11550:2237/1	60	-
chr1	8768505	8768506	A01177:95:HFCNFDSX5:4:1157:20320:12947/1	60	-
chr1	8780056	8780057	A01177:95:HFCNFDSX5:4:1104:9353:34350/1	60	+
chr1	9580618	9580619	A01177:95:HFCNFDSX5:4:2174:15790:24549/1	60	-
chr1	10122566	10122567	A01177:95:HFCNFDSX5:4:1103:24062:12477	60	-
chr1	10305117	10305118	A01177:95:HFCNFDSX5:4:1533:28989:13056	60	-
chr1	10305679	10305680	A01177:95:HFCNFDSX5:4:1111:2501:14027/1	60	+
chr1	10305680	10305681	A01177:95:HFCNFDSX5:4:1268:29677:7357/1	60	+
chr1	10499870	10499871	A01177:95:HFCNFDSX5:4:2210:16423:32189/1	60	+
chr1	10548049	10548050	A01177:95:HFCNFDSX5:4:1265:28691:23281/1	60	-
chr1	10573508	10573509	A01177:95:HFCNFDSX5:4:1555:11333:18082/1	60	+
chr1	12363931	12363932	A01177:95:HFCNFDSX5:4:1339:18240:10128/1	60	-
chr1	13709220	13709221	A01177:95:HFCNFDSX5:4:1374:17083:8187/1	60	+
chr1	13738974	13738975	A01177:95:HFCNFDSX5:4:1143:28456:3208/1	60	-
chr1	16253238	16253239	A01177:95:HFCNFDSX5:4:1178:28772:27117/1	60	-
chr1	17761724	17761725	A01177:95:HFCNFDSX5:4:1675:22507:17018	60	+
chr1	19132187	19132188	A01177:95:HFCNFDSX5:4:1119:23068:30326	60	-
chr1	19133086	19133087	A01177:95:HFCNFDSX5:4:1649:3070:10316	60	+
chr1	19607452	19607453	A01177:95:HFCNFDSX5:4:1118:10050:15107	60	+
chr1	20777259	20777260	A01177:95:HFCNFDSX5:4:2662:7274:31156/1	60	-
chr1	20857517	20857518	A01177:95:HFCNFDSX5:4:1103:21558:14841/1	60	+
chr1	20887198	20887199	A01177:95:HFCNFDSX5:4:1171:8151:12633/1	60	+
chr1	20903974	20903975	A01177:95:HFCNFDSX5:4:1263:22742:25316/1	60	-
chr1	20918574	20918575	A01177:95:HFCNFDSX5:4:1221:20130:35947/1	60	-
chr1	20942518	20942519	A01177:95:HFCNFDSX5:4:1230:9353:10864/1	60	+
chr1	20968346	20968347	A01177:95:HFCNFDSX5:4:2457:30861:15327/1	60	-
chr1	20985683	20985684	A01177:95:HFCNFDSX5:4:1113:26368:24643/1	60	+
chr1	21000327	21000328	A01177:95:HFCNFDSX5:4:1116:12292:36871/1	60	+
chr1	21004231	21004232	A01177:95:HFCNFDSX5:4:1165:22462:32628/1	60	-
chr1	21122822	21122823	A01177:95:HFCNFDSX5:4:2439:26530:15154	60	-
chr1	21132153	21132154	A01177:95:HFCNFDSX5:4:1123:1940:31657/1	60	+
chr1	22367810	22367811	A01177:95:HFCNFDSX5:4:1667:28167:11287	60	-
chr1	23094369	23094370	A01177:95:HFCNFDSX5:4:1628:25581:36276/1	60	-
chr1	23315584	23315585	A01177:95:HFCNFDSX5:4:1102:1859:3208/1	60	-
chr1	23779955	23779956	A01177:95:HFCNFDSX5:4:1137:10908:4257/1	60	+
chr1	24433859	24433860	A01177:95:HFCNFDSX5:4:1129:11695:17801/1	60	-
chr1	24810209	24810210	A01177:95:HFCNFDSX5:4:1213:3748:5979/1	60	-
chr1	24818192	24818193	A01177:95:HFCNFDSX5:4:1334:24406:12571	60	-
chr1	25465140	25465141	A01177:95:HFCNFDSX5:4:1138:1271:20259/1	60	-
chr1	26120700	26120701	A01177:95:HFCNFDSX5:4:1431:5240:33959	60	-
chr1	26242245	26242246	A01177:95:HFCNFDSX5:4:1157:13991:10066/1	60	+
chr1	26242247	26242248	A01177:95:HFCNFDSX5:4:2661:19316:29653	60	+
chr1	26448613	26448614	A01177:95:HFCNFDSX5:4:1257:19813:10003/1	60	+
chr1	26766095	26766096	A01177:95:HFCNFDSX5:4:1105:15402:5462/1	60	+
chr1	27002519	27002520	A01177:95:HFCNFDSX5:4:1509:28004:36025/1	60	-
chr1	27799392	27799393	A01177:95:HFCNFDSX5:4:1264:17671:35070/1	60	+
chr1	28076264	28076265	A01177:95:HFCNFDSX5:4:1108:26133:34194/1	60	+
chr1	28492229	28492230	A01177:95:HFCNFDSX5:4:2247:4580:13213/1	60	+
chr1	28676151	28676152	A01177:95:HFCNFDSX5:4:1134:3721:13072/1	60	-
chr1	29019311	29019312	A01177:95:HFCNFDSX5:4:1342:31367:34021/1	60	+
chr1	30808675	30808676	A01177:95:HFCNFDSX5:4:1639:9715:6637/1	60	+
chr1	30859496	30859497	A01177:95:HFCNFDSX5:4:2352:5665:17754	60	-
chr1	30977132	30977133	A01177:95:HFCNFDSX5:4:1164:6949:23484/1	60	-
chr1	31853013	31853014	A01177:95:HFCNFDSX5:4:1651:15338:20635	60	-
chr1	31882045	31882046	A01177:95:HFCNFDSX5:4:1669:3025:35571	60	-
chr1	31898381	31898382	A01177:95:HFCNFDSX5:4:1121:7175:36746/1	60	+
chr1	31913749	31913750	A01177:95:HFCNFDSX5:4:2135:17842:13228/1	60	+
chr1	32030673	32030674	A01177:95:HFCNFDSX5:4:1173:5150:22654/1	60	+
chr1	32316558	32316559	A01177:95:HFCNFDSX5:4:1101:25663:26490/1	60	+
chr1	33290431	33290432	A01177:95:HFCNFDSX5:4:1102:26449:2394/1	60	-
chr1	35309295	35309296	A01177:95:HFCNFDSX5:4:1243:26304:17863/1	60	-
chr1	35329115	35329116	A01177:95:HFCNFDSX5:4:1104:9851:29481/1	60	+
chr1	35377231	35377232	A01177:95:HFCNFDSX5:4:2158:1099:6621/1	60	-
chr1	35627515	35627516	A01177:95:HFCNFDSX5:4:1231:7627:29951/1	60	-
chr1	36061362	36061363	A01177:95:HFCNFDSX5:4:1469:27868:27148	60	+
chr1	36273805	36273806	A01177:95:HFCNFDSX5:4:1120:15148:12320/1	60	-
chr1	37697726	37697727	A01177:95:HFCNFDSX5:4:2502:32859:36354	60	-
chr1	37832778	37832779	A01177:95:HFCNFDSX5:4:1134:6777:11193/1	60	-
chr1	38008759	38008760	A01177:95:HFCNFDSX5:4:2236:1633:24361	60	-
chr1	39363698	39363699	A01177:95:HFCNFDSX5:4:1332:8323:23015/1	60	-
chr1	39465698	39465699	A01177:95:HFCNFDSX5:4:1667:23086:12727	60	-
chr1	40788996	40788997	A01177:95:HFCNFDSX5:4:1304:14109:6511/1	60	-
chr1	40996199	40996200	A01177:95:HFCNFDSX5:4:1114:29586:10207/1	60	+
chr1	41079396	41079397	A01177:95:HFCNFDSX5:4:1541:22679:15843/1	60	+
chr1	42201074	42201075	A01177:95:HFCNFDSX5:4:1103:29884:15170/1	60	-
chr1	42273260	42273261	A01177:95:HFCNFDSX5:4:1123:24451:3380/1	60	-
chr1	42322351	42322352	A01177:95:HFCNFDSX5:4:1120:19379:18051	60	-
chr1	42565302	42565303	A01177:95:HFCNFDSX5:4:1239:24795:14372	60	-
chr1	42826202	42826203	A01177:95:HFCNFDSX5:4:1138:1036:11992/1	60	-
chr1	42827407	42827408	A01177:95:HFCNFDSX5:4:1119:17499:9784/1	60	-
chr1	43701163	43701164	A01177:95:HFCNFDSX5:4:1535:6379:7717	60	-
chr1	44933486	44933487	A01177:95:HFCNFDSX5:4:2254:27127:12305	60	-
chr1	44933487	44933488	A01177:95:HFCNFDSX5:4:1241:32669:19179	60	-
chr1	44970437	44970438	A01177:95:HFCNFDSX5:4:1103:23836:34350/1	60	+
chr1	45344630	45344631	A01177:95:HFCNFDSX5:4:1242:17002:1282/1	60	+
chr1	45562922	45562923	A01177:95:HFCNFDSX5:4:1122:15302:16720	60	-
chr1	45602004	45602005	A01177:95:HFCNFDSX5:4:2361:27019:32503	60	+
chr1	45694599	45694600	A01177:95:HFCNFDSX5:4:1220:29559:23688/1	60	-
chr1	45991661	45991662	A01177:95:HFCNFDSX5:4:1123:29948:32189/1	60	+
chr1	45998016	45998017	A01177:95:HFCNFDSX5:4:1107:27751:3364/1	60	-
chr1	46057266	46057267	A01177:95:HFCNFDSX5:4:1124:25672:11224/1	60	+
chr1	46087566	46087567	A01177:95:HFCNFDSX5:4:1648:17707:2440	60	+
chr1	46229898	46229899	A01177:95:HFCNFDSX5:4:2348:5764:24345/1	60	+
chr1	50702510	50702511	A01177:95:HFCNFDSX5:4:1115:18692:18302/1	60	+
chr1	50713333	50713334	A01177:95:HFCNFDSX5:4:1149:1118:15640/1	60	-
chr1	50852469	50852470	A01177:95:HFCNFDSX5:4:1103:21748:23907/1	60	-
chr1	52089260	52089261	A01177:95:HFCNFDSX5:4:1163:28673:26944	60	-
chr1	52277007	52277008	A01177:95:HFCNFDSX5:4:2255:4372:27289/1	60	-
chr1	52507420	52507421	A01177:95:HFCNFDSX5:4:1127:14479:36182/1	60	-
chr1	52509779	52509780	A01177:95:HFCNFDSX5:4:1310:10881:23907	60	-
chr1	52670673	52670674	A01177:95:HFCNFDSX5:4:1401:30888:8422	60	-
chr1	52993381	52993382	A01177:95:HFCNFDSX5:4:1125:31955:23046/1	60	-
chr1	54090094	54090095	A01177:95:HFCNFDSX5:4:1203:17418:14967/1	60	+
chr1	54090095	54090096	A01177:95:HFCNFDSX5:4:2544:4119:34804	60	+
chr1	54277640	54277641	A01177:95:HFCNFDSX5:4:1310:28610:18756/1	60	+
chr1	55149942	55149943	A01177:95:HFCNFDSX5:4:1116:19190:9048/1	60	-
chr1	58684010	58684011	A01177:95:HFCNFDSX5:4:1110:16125:15515/1	60	+
chr1	61097864	61097865	A01177:95:HFCNFDSX5:4:1551:7591:28855	60	-
chr1	62150290	62150291	A01177:95:HFCNFDSX5:4:2577:18719:8140/1	60	-
chr1	62496444	62496445	A01177:95:HFCNFDSX5:4:1111:21730:10911/1	60	+
chr1	62543028	62543029	A01177:95:HFCNFDSX5:4:1102:15664:9862/1	60	-
chr1	62655158	62655159	A01177:95:HFCNFDSX5:4:1102:1859:33833/1	60	+
chr1	63453973	63453974	A01177:95:HFCNFDSX5:4:1155:27055:13338/1	60	+
chr1	65038063	65038064	A01177:95:HFCNFDSX5:4:1406:7518:30953	60	+
chr1	65895386	65895387	A01177:95:HFCNFDSX5:4:2261:6289:16141/1	60	-
chr1	66733512	66733513	A01177:95:HFCNFDSX5:4:1118:29794:16423/1	60	+
chr1	67433829	67433830	A01177:95:HFCNFDSX5:4:1103:23502:20901/1	60	+
chr1	70154704	70154705	A01177:95:HFCNFDSX5:4:1173:14407:25661/1	60	-
chr1	71076307	71076308	A01177:95:HFCNFDSX5:4:1125:8160:32471/1	60	-
chr1	71532200	71532201	A01177:95:HFCNFDSX5:4:1126:1054:32534/1	60	+
chr1	72205681	72205682	A01177:95:HFCNFDSX5:4:1262:26268:2769	60	-
chr1	72207982	72207983	A01177:95:HFCNFDSX5:4:1118:5502:17127/1	60	+
chr1	72237717	72237718	A01177:95:HFCNFDSX5:4:1152:29640:28808/1	60	+
chr1	72271844	72271845	A01177:95:HFCNFDSX5:4:2236:22978:2769/1	60	+
chr1	72473739	72473740	A01177:95:HFCNFDSX5:4:1116:18873:4930	60	+
chr1	72974736	72974737	A01177:95:HFCNFDSX5:4:1118:26919:5055/1	60	-
chr1	73346083	73346084	A01177:95:HFCNFDSX5:4:1109:17671:6543/1	60	+
chr1	73515091	73515092	A01177:95:HFCNFDSX5:4:1206:8458:19930/1	60	+
chr1	73529160	73529161	A01177:95:HFCNFDSX5:4:1118:15329:2832/1	60	+
chr1	74581855	74581856	A01177:95:HFCNFDSX5:4:1124:16278:26083/1	60	-
chr1	74830949	74830950	A01177:95:HFCNFDSX5:4:1521:25970:34162	60	-
chr1	75347198	75347199	A01177:95:HFCNFDSX5:4:1111:28122:9518/1	60	+
chr1	75355038	75355039	A01177:95:HFCNFDSX5:4:1161:25066:6825/1	60	-
chr1	75514472	75514473	A01177:95:HFCNFDSX5:4:1278:26187:29590/1	60	+
chr1	75559683	75559684	A01177:95:HFCNFDSX5:4:1123:24578:21355/1	60	+
chr1	75578910	75578911	A01177:95:HFCNFDSX5:4:1106:22055:28197/1	60	+
chr1	75883384	75883385	A01177:95:HFCNFDSX5:4:1150:6560:36620/1	60	+
chr1	75899643	75899644	A01177:95:HFCNFDSX5:4:1114:30490:36323/1	60	-
chr1	76730584	76730585	A01177:95:HFCNFDSX5:4:2656:7780:25457	60	-
chr1	77179434	77179435	A01177:95:HFCNFDSX5:4:1366:17716:26600/1	60	-
chr1	77587441	77587442	A01177:95:HFCNFDSX5:4:2107:21459:29982/1	60	+
chr1	77727653	77727654	A01177:95:HFCNFDSX5:4:1123:19569:1564/1	60	+
chr1	81347865	81347866	A01177:95:HFCNFDSX5:4:1114:6795:24878/1	60	-
chr1	81931908	81931909	A01177:95:HFCNFDSX5:4:1104:5909:31829/1	60	+
chr1	82917431	82917432	A01177:95:HFCNFDSX5:4:1105:32859:1595/1	60	-
chr1	83203939	83203940	A01177:95:HFCNFDSX5:4:1102:20500:29450/1	60	+
chr1	83225764	83225765	A01177:95:HFCNFDSX5:4:1107:21341:12868	60	+
chr1	84115784	84115785	A01177:95:HFCNFDSX5:4:1442:21956:11960	60	-
chr1	84176886	84176887	A01177:95:HFCNFDSX5:4:1102:21630:3537/1	60	-
chr1	84177619	84177620	A01177:95:HFCNFDSX5:4:1547:11822:16579	60	+
chr1	84190271	84190272	A01177:95:HFCNFDSX5:4:1101:22887:27633/1	60	-
chr1	85241619	85241620	A01177:95:HFCNFDSX5:4:2323:16224:12085	60	+
chr1	85585405	85585406	A01177:95:HFCNFDSX5:4:1136:11008:1799/1	60	+
chr1	86383986	86383987	A01177:95:HFCNFDSX5:4:1102:10484:12540/1	60	+
chr1	86731870	86731871	A01177:95:HFCNFDSX5:4:1146:14235:3255/1	60	-
chr1	86740574	86740575	A01177:95:HFCNFDSX5:4:1206:25319:18129	60	-
chr1	87039127	87039128	A01177:95:HFCNFDSX5:4:1106:15013:35884/1	60	+
chr1	87039129	87039130	A01177:95:HFCNFDSX5:4:2671:10981:3568	60	+
chr1	87753363	87753364	A01177:95:HFCNFDSX5:4:1116:1154:16611	60	-
chr1	88691205	88691206	A01177:95:HFCNFDSX5:4:1139:13856:21543/1	60	+
chr1	88790228	88790229	A01177:95:HFCNFDSX5:4:1557:11487:33285/1	60	-
chr1	89664485	89664486	A01177:95:HFCNFDSX5:4:1101:25509:21057/1	60	+
chr1	89674700	89674701	A01177:95:HFCNFDSX5:4:1119:17246:14794	60	+
chr1	90981613	90981614	A01177:95:HFCNFDSX5:4:1271:15727:18865	60	-
chr1	91517458	91517459	A01177:95:HFCNFDSX5:4:2264:26268:18396/1	60	-
chr1	92095646	92095647	A01177:95:HFCNFDSX5:4:2522:5629:21512/1	60	-
chr1	92662999	92663000	A01177:95:HFCNFDSX5:4:1102:11722:7670	60	+
chr1	93093317	93093318	A01177:95:HFCNFDSX5:4:2571:28239:8656/1	60	+
chr1	93171838	93171839	A01177:95:HFCNFDSX5:4:1120:25581:3302/1	60	-
chr1	93549247	93549248	A01177:95:HFCNFDSX5:4:1201:23411:10911/1	60	+
chr1	97341910	97341911	A01177:95:HFCNFDSX5:4:1278:7039:13964	60	-
chr1	97661833	97661834	A01177:95:HFCNFDSX5:4:1310:14317:4679/1	60	-
chr1	97711379	97711380	A01177:95:HFCNFDSX5:4:1108:1958:15468/1	60	+
chr1	97736123	97736124	A01177:95:HFCNFDSX5:4:1140:27751:27101/1	60	-
chr1	97885107	97885108	A01177:95:HFCNFDSX5:4:1109:12798:30765/1	60	+
chr1	97980808	97980809	A01177:95:HFCNFDSX5:4:2168:20772:27195/1	60	-
chr1	97980809	97980810	A01177:95:HFCNFDSX5:4:1611:9173:35603	60	-
chr1	98435448	98435449	A01177:95:HFCNFDSX5:4:1160:26530:3474/1	60	+
chr1	98834775	98834776	A01177:95:HFCNFDSX5:4:2135:2709:30483	60	-
chr1	99759476	99759477	A01177:95:HFCNFDSX5:4:1360:7789:32769/1	60	-
chr1	100008049	100008050	A01177:95:HFCNFDSX5:4:2272:17282:16955/1	60	-
chr1	100971044	100971045	A01177:95:HFCNFDSX5:4:1102:8847:18599/1	60	+
chr1	100994717	100994718	A01177:95:HFCNFDSX5:4:2442:16803:28119/1	60	+
chr1	101106586	101106587	A01177:95:HFCNFDSX5:4:1115:4300:4805/1	60	+
chr1	101879104	101879105	A01177:95:HFCNFDSX5:4:1104:12084:23797/1	60	+
chr1	102512719	102512720	A01177:95:HFCNFDSX5:4:1536:2410:14340/1	60	-
chr1	103426453	103426454	A01177:95:HFCNFDSX5:4:2663:12536:20666	60	+
chr1	105226848	105226849	A01177:95:HFCNFDSX5:4:1307:3595:18928/1	60	+
chr1	106796372	106796373	A01177:95:HFCNFDSX5:4:1533:5954:13338	60	-
chr1	107599938	107599939	A01177:95:HFCNFDSX5:4:1202:25491:36464/1	60	-
chr1	107675296	107675297	A01177:95:HFCNFDSX5:4:1134:32750:10488/1	60	+
chr1	107750103	107750104	A01177:95:HFCNFDSX5:4:1130:2908:20995/1	60	+
chr1	107750912	107750913	A01177:95:HFCNFDSX5:4:1114:29333:19194/1	60	+
chr1	107903606	107903607	A01177:95:HFCNFDSX5:4:1226:31286:25614/1	60	+
chr1	107907373	107907374	A01177:95:HFCNFDSX5:4:1147:3170:25300/1	60	-
chr1	107910121	107910122	A01177:95:HFCNFDSX5:4:2431:4698:9721	60	-
chr1	108892736	108892737	A01177:95:HFCNFDSX5:4:1174:21296:22028/1	60	-
chr1	109011493	109011494	A01177:95:HFCNFDSX5:4:1110:7238:2440/1	60	+
chr1	109353116	109353117	A01177:95:HFCNFDSX5:4:1151:24352:20087	60	-
chr1	111123294	111123295	A01177:95:HFCNFDSX5:4:1220:18964:21840/1	60	-
chr1	111171239	111171240	A01177:95:HFCNFDSX5:4:1252:15203:20275	60	-
chr1	111219686	111219687	A01177:95:HFCNFDSX5:4:1116:5936:6104	60	-
chr1	111624230	111624231	A01177:95:HFCNFDSX5:4:1247:16604:18443/1	60	+
chr1	112580462	112580463	A01177:95:HFCNFDSX5:4:1107:10285:3427/1	60	+
chr1	113591586	113591587	A01177:95:HFCNFDSX5:4:1109:26431:31861/1	60	-
chr1	113725458	113725459	A01177:95:HFCNFDSX5:4:2215:6289:24126	60	-
chr1	113775045	113775046	A01177:95:HFCNFDSX5:4:1433:6144:32831/1	60	-
chr1	114391306	114391307	A01177:95:HFCNFDSX5:4:1102:4417:17691/1	60	+
chr1	114440845	114440846	A01177:95:HFCNFDSX5:4:1350:32877:14309	60	-
chr1	114462472	114462473	A01177:95:HFCNFDSX5:4:1224:25970:7701	60	-
chr1	114744234	114744235	A01177:95:HFCNFDSX5:4:1108:6931:19288/1	60	+
chr1	114833221	114833222	A01177:95:HFCNFDSX5:4:1119:2971:20948	60	-
chr1	117296276	117296277	A01177:95:HFCNFDSX5:4:1564:14470:29841	60	+
chr1	117445789	117445790	A01177:95:HFCNFDSX5:4:1112:2519:34068/1	60	-
chr1	117465195	117465196	A01177:95:HFCNFDSX5:4:1174:16577:29011/1	60	+
chr1	119193444	119193445	A01177:95:HFCNFDSX5:4:2236:6705:34147/1	60	+
chr1	119983653	119983654	A01177:95:HFCNFDSX5:4:1240:18105:26052/1	60	+
chr1	121556165	121556166	A01177:95:HFCNFDSX5:4:2460:18801:5525/1	60	-
chr1	121567535	121567536	A01177:95:HFCNFDSX5:4:1152:31539:34413/1	60	+
chr1	121570513	121570514	A01177:95:HFCNFDSX5:4:1170:25057:2174/1	60	-
chr1	121589098	121589099	A01177:95:HFCNFDSX5:4:1409:10926:23359/1	60	-
chr1	145828122	145828123	A01177:95:HFCNFDSX5:4:1458:17933:25003/1	60	+
chr1	149440073	149440074	A01177:95:HFCNFDSX5:4:1205:29884:26631	60	-
chr1	150089398	150089399	A01177:95:HFCNFDSX5:4:1244:20437:30279/1	60	-
chr1	150115934	150115935	A01177:95:HFCNFDSX5:4:1218:10149:17942/1	60	-
chr1	150124696	150124697	A01177:95:HFCNFDSX5:4:1614:1136:18239	60	-
chr1	150128356	150128357	A01177:95:HFCNFDSX5:4:1121:25084:24799/1	60	+
chr1	150337275	150337276	A01177:95:HFCNFDSX5:4:2569:14190:21308	60	+
chr1	150410425	150410426	A01177:95:HFCNFDSX5:4:1202:32163:17331/1	60	+
chr1	150422553	150422554	A01177:95:HFCNFDSX5:4:1107:3143:2049/1	60	+
chr1	150692911	150692912	A01177:95:HFCNFDSX5:4:1102:26341:16047/1	60	-
chr1	150843728	150843729	A01177:95:HFCNFDSX5:4:2118:14262:3239	60	-
chr1	153883946	153883947	A01177:95:HFCNFDSX5:4:1113:5339:36385/1	60	+
chr1	154248595	154248596	A01177:95:HFCNFDSX5:4:1351:22815:10316	60	-
chr1	155404759	155404760	A01177:95:HFCNFDSX5:4:1113:6596:11851/1	60	-
chr1	155419338	155419339	A01177:95:HFCNFDSX5:4:1144:14660:10191	60	-
chr1	155568483	155568484	A01177:95:HFCNFDSX5:4:2457:5828:27179	60	-
chr1	155795065	155795066	A01177:95:HFCNFDSX5:4:1326:26558:28948	60	-
chr1	155917876	155917877	A01177:95:HFCNFDSX5:4:1116:12988:13463/1	60	-
chr1	156326757	156326758	A01177:95:HFCNFDSX5:4:2502:13395:36245	60	+
chr1	160301123	160301124	A01177:95:HFCNFDSX5:4:1211:3260:8641/1	60	-
chr1	160498813	160498814	A01177:95:HFCNFDSX5:4:1115:4010:30514/1	60	+
chr1	160504166	160504167	A01177:95:HFCNFDSX5:4:1165:20021:28808	60	+
chr1	160527673	160527674	A01177:95:HFCNFDSX5:4:1637:21278:23156/1	60	+
chr1	160558489	160558490	A01177:95:HFCNFDSX5:4:1119:13910:3255/1	60	+
chr1	160573303	160573304	A01177:95:HFCNFDSX5:4:2162:28248:25269	60	-
chr1	160618178	160618179	A01177:95:HFCNFDSX5:4:1165:14036:31187/1	60	+
chr1	161161495	161161496	A01177:95:HFCNFDSX5:4:1129:15863:3035/1	60	+
chr1	161420138	161420139	A01177:95:HFCNFDSX5:4:2136:9426:11490	60	-
chr1	162051444	162051445	A01177:95:HFCNFDSX5:4:1103:4869:36354/1	60	+
chr1	163315457	163315458	A01177:95:HFCNFDSX5:4:1122:29143:3427/1	60	-
chr1	163327090	163327091	A01177:95:HFCNFDSX5:4:1105:26594:23218/1	60	-
chr1	164278105	164278106	A01177:95:HFCNFDSX5:4:1101:11369:22999/1	60	-
chr1	167164957	167164958	A01177:95:HFCNFDSX5:4:1146:17228:32142/1	60	-
chr1	167368060	167368061	A01177:95:HFCNFDSX5:4:1132:3360:2738/1	60	+
chr1	167410251	167410252	A01177:95:HFCNFDSX5:4:1119:1687:28902/1	60	-
chr1	167965418	167965419	A01177:95:HFCNFDSX5:4:1153:5755:30968/1	60	-
chr1	167989262	167989263	A01177:95:HFCNFDSX5:4:1122:6253:13542/1	60	-
chr1	168012387	168012388	A01177:95:HFCNFDSX5:4:1224:31268:25332	60	-
chr1	169236468	169236469	A01177:95:HFCNFDSX5:4:1301:27914:29324	60	+
chr1	169630508	169630509	A01177:95:HFCNFDSX5:4:1103:26096:21292/1	60	-
chr1	169682487	169682488	A01177:95:HFCNFDSX5:4:1107:9516:30185/1	60	+
chr1	169995682	169995683	A01177:95:HFCNFDSX5:4:1506:10981:3975/1	60	+
chr1	171341106	171341107	A01177:95:HFCNFDSX5:4:1302:13612:2519/1	60	-
chr1	171835075	171835076	A01177:95:HFCNFDSX5:4:1112:18973:22420/1	60	+
chr1	172010149	172010150	A01177:95:HFCNFDSX5:4:1158:10104:3114/1	60	+
chr1	172276600	172276601	A01177:95:HFCNFDSX5:4:1203:31521:17785	60	-
chr1	172330791	172330792	A01177:95:HFCNFDSX5:4:2342:14136:29011/1	60	-
chr1	172409761	172409762	A01177:95:HFCNFDSX5:4:1147:19741:18020/1	60	+
chr1	172410471	172410472	A01177:95:HFCNFDSX5:4:1119:25536:33912/1	60	-
chr1	172554745	172554746	A01177:95:HFCNFDSX5:4:1211:20482:26725	60	-
chr1	172554746	172554747	A01177:95:HFCNFDSX5:4:1211:13774:34334	60	-
chr1	172554747	172554748	A01177:95:HFCNFDSX5:4:2125:5285:5666	60	-
chr1	173844357	173844358	A01177:95:HFCNFDSX5:4:2350:2103:26240/1	60	-
chr1	173938017	173938018	A01177:95:HFCNFDSX5:4:1321:20781:33505/1	60	-
chr1	174225025	174225026	A01177:95:HFCNFDSX5:4:1112:1723:16814/1	60	-
chr1	174344493	174344494	A01177:95:HFCNFDSX5:4:1575:3857:30091/1	60	+
chr1	174459608	174459609	A01177:95:HFCNFDSX5:4:1120:24822:34397	60	-
chr1	174535800	174535801	A01177:95:HFCNFDSX5:4:1112:7735:6684	60	-
chr1	174855071	174855072	A01177:95:HFCNFDSX5:4:1136:26413:21245/1	60	+
chr1	174926936	174926937	A01177:95:HFCNFDSX5:4:1516:7220:9111	60	-
chr1	176040996	176040997	A01177:95:HFCNFDSX5:4:1107:30626:20807/1	60	+
chr1	176149496	176149497	A01177:95:HFCNFDSX5:4:2344:18855:13855/1	60	+
chr1	179890424	179890425	A01177:95:HFCNFDSX5:4:1162:29288:35712/1	60	-
chr1	180076071	180076072	A01177:95:HFCNFDSX5:4:1248:11623:9220	60	+
chr1	180691404	180691405	A01177:95:HFCNFDSX5:4:1214:18566:24189/1	60	+
chr1	180765800	180765801	A01177:95:HFCNFDSX5:4:2249:13684:15640/1	60	+
chr1	180804934	180804935	A01177:95:HFCNFDSX5:4:1105:31349:33552/1	60	+
chr1	181573957	181573958	A01177:95:HFCNFDSX5:4:1150:7979:13589/1	60	+
chr1	182871143	182871144	A01177:95:HFCNFDSX5:4:2356:20112:6136	60	+
chr1	183482585	183482586	A01177:95:HFCNFDSX5:4:1176:1452:35102/1	60	+
chr1	183537764	183537765	A01177:95:HFCNFDSX5:4:1205:4381:36824/1	60	+
chr1	183631343	183631344	A01177:95:HFCNFDSX5:4:1466:13874:25676	60	-
chr1	184563433	184563434	A01177:95:HFCNFDSX5:4:1167:23511:31156/1	60	+
chr1	186709326	186709327	A01177:95:HFCNFDSX5:4:2432:6876:10019	60	+
chr1	187121912	187121913	A01177:95:HFCNFDSX5:4:1131:2654:13166/1	60	+
chr1	188108158	188108159	A01177:95:HFCNFDSX5:4:2362:10158:15577/1	60	+
chr1	188108897	188108898	A01177:95:HFCNFDSX5:4:1613:14642:7623/1	60	-
chr1	189112366	189112367	A01177:95:HFCNFDSX5:4:2435:12915:2065	60	+
chr1	189361351	189361352	A01177:95:HFCNFDSX5:4:1128:23176:21934/1	60	+
chr1	190143145	190143146	A01177:95:HFCNFDSX5:4:1473:18322:28119	60	-
chr1	190226134	190226135	A01177:95:HFCNFDSX5:4:1238:22607:5384/1	60	+
chr1	190341070	190341071	A01177:95:HFCNFDSX5:4:1103:17436:9737/1	60	-
chr1	190968592	190968593	A01177:95:HFCNFDSX5:4:1172:13214:32111/1	60	-
chr1	191410032	191410033	A01177:95:HFCNFDSX5:4:1109:22046:17347/1	60	-
chr1	191770335	191770336	A01177:95:HFCNFDSX5:4:1148:5981:7936/1	60	+
chr1	191798249	191798250	A01177:95:HFCNFDSX5:4:1241:27624:8688/1	60	+
chr1	191966257	191966258	A01177:95:HFCNFDSX5:4:1133:32579:31767/1	60	+
chr1	192047089	192047090	A01177:95:HFCNFDSX5:4:1218:22218:23249/1	60	+
chr1	192396952	192396953	A01177:95:HFCNFDSX5:4:1347:30156:16517/1	60	+
chr1	192632860	192632861	A01177:95:HFCNFDSX5:4:1161:7256:10426	60	+
chr1	194152821	194152822	A01177:95:HFCNFDSX5:4:1157:2636:24158/1	60	+
chr1	194455028	194455029	A01177:95:HFCNFDSX5:4:1145:5882:12774/1	60	+
chr1	194840392	194840393	A01177:95:HFCNFDSX5:4:1130:29496:31626/1	60	+
chr1	194903187	194903188	A01177:95:HFCNFDSX5:4:1632:25229:18599	60	+
chr1	194960943	194960944	A01177:95:HFCNFDSX5:4:2262:14416:31313/1	60	-
chr1	194961669	194961670	A01177:95:HFCNFDSX5:4:1626:6361:28604	60	-
chr1	195241874	195241875	A01177:95:HFCNFDSX5:4:1439:17553:16892/1	60	-
chr1	195459035	195459036	A01177:95:HFCNFDSX5:4:1475:5041:31548/1	60	+
chr1	195826413	195826414	A01177:95:HFCNFDSX5:4:1175:30996:14246/1	60	+
chr1	195944226	195944227	A01177:95:HFCNFDSX5:4:1127:3143:19680/1	60	-
chr1	196200718	196200719	A01177:95:HFCNFDSX5:4:1119:12717:32221/1	60	+
chr1	196444387	196444388	A01177:95:HFCNFDSX5:4:1137:15971:15436/1	60	-
chr1	196640483	196640484	A01177:95:HFCNFDSX5:4:2156:32886:30264/1	60	+
chr1	197014528	197014529	A01177:95:HFCNFDSX5:4:1407:10402:10958/1	60	-
chr1	197167526	197167527	A01177:95:HFCNFDSX5:4:1125:3323:19523/1	60	+
chr1	197557494	197557495	A01177:95:HFCNFDSX5:4:1107:24352:7059/1	60	+
chr1	197617622	197617623	A01177:95:HFCNFDSX5:4:1119:20808:15233/1	60	-
chr1	197750929	197750930	A01177:95:HFCNFDSX5:4:2520:16830:15483	60	-
chr1	198908947	198908948	A01177:95:HFCNFDSX5:4:1370:32244:14152/1	60	-
chr1	199053953	199053954	A01177:95:HFCNFDSX5:4:1175:16107:7811/1	60	-
chr1	199055443	199055444	A01177:95:HFCNFDSX5:4:1121:32714:19194/1	60	-
chr1	199147277	199147278	A01177:95:HFCNFDSX5:4:1243:3540:1235/1	60	+
chr1	199207996	199207997	A01177:95:HFCNFDSX5:4:1155:25274:24502/1	60	-
chr1	199228509	199228510	A01177:95:HFCNFDSX5:4:1368:30707:32690/1	60	-
chr1	199254850	199254851	A01177:95:HFCNFDSX5:4:2168:3007:22639	60	-
chr1	204404723	204404724	A01177:95:HFCNFDSX5:4:1102:17201:25426/1	60	+
chr1	204556816	204556817	A01177:95:HFCNFDSX5:4:1153:5538:22232/1	60	+
chr1	205612634	205612635	A01177:95:HFCNFDSX5:4:1343:26829:28573/1	60	-
chr1	206056418	206056419	A01177:95:HFCNFDSX5:4:1336:2275:35368	60	-
chr1	206352788	206352789	A01177:95:HFCNFDSX5:4:1618:9127:28729/1	60	-
chr1	206419315	206419316	A01177:95:HFCNFDSX5:4:2668:19877:16532/1	60	-
chr1	206919130	206919131	A01177:95:HFCNFDSX5:4:1554:11306:23985/1	60	-
chr1	211248582	211248583	A01177:95:HFCNFDSX5:4:2363:26106:6370	60	-
chr1	211308077	211308078	A01177:95:HFCNFDSX5:4:2224:19108:29356/1	60	+
chr1	212017314	212017315	A01177:95:HFCNFDSX5:4:1210:31439:21527/1	60	+
chr1	212889386	212889387	A01177:95:HFCNFDSX5:4:1445:25084:35415/1	60	-
chr1	215572379	215572380	A01177:95:HFCNFDSX5:4:1232:31548:18490/1	60	-
chr1	215620266	215620267	A01177:95:HFCNFDSX5:4:1577:8621:29011	60	-
chr1	216051354	216051355	A01177:95:HFCNFDSX5:4:1155:28330:33113/1	60	+
chr1	216605268	216605269	A01177:95:HFCNFDSX5:4:1243:1072:16783	60	-
chr1	216676388	216676389	A01177:95:HFCNFDSX5:4:1118:5882:35102/1	60	+
chr1	217489539	217489540	A01177:95:HFCNFDSX5:4:1159:12915:5697/1	60	+
chr1	218298880	218298881	A01177:95:HFCNFDSX5:4:1151:23032:15828/1	60	-
chr1	218697499	218697500	A01177:95:HFCNFDSX5:4:1354:20121:5619/1	60	-
chr1	218853015	218853016	A01177:95:HFCNFDSX5:4:2544:22842:23923	60	+
chr1	219019240	219019241	A01177:95:HFCNFDSX5:4:1110:30391:20055/1	60	-
chr1	220189373	220189374	A01177:95:HFCNFDSX5:4:1168:3558:3145/1	60	+
chr1	220221707	220221708	A01177:95:HFCNFDSX5:4:1113:20410:4335/1	60	-
chr1	221381741	221381742	A01177:95:HFCNFDSX5:4:1118:10339:36683/1	60	-
chr1	221698900	221698901	A01177:95:HFCNFDSX5:4:1170:27670:26710/1	60	-
chr1	222683205	222683206	A01177:95:HFCNFDSX5:4:2318:9435:5556/1	60	+
chr1	222693969	222693970	A01177:95:HFCNFDSX5:4:1431:31087:19633	60	+
chr1	223801430	223801431	A01177:95:HFCNFDSX5:4:1225:14434:6355/1	60	-
chr1	224395819	224395820	A01177:95:HFCNFDSX5:4:1320:1036:12868/1	60	+
chr1	225440327	225440328	A01177:95:HFCNFDSX5:4:2458:2998:7999	60	-
chr1	225537364	225537365	A01177:95:HFCNFDSX5:4:1105:9028:16595/1	60	-
chr1	225626870	225626871	A01177:95:HFCNFDSX5:4:1175:2691:30295/1	60	-
chr1	225917978	225917979	A01177:95:HFCNFDSX5:4:1130:14995:10833/1	60	-
chr1	225917980	225917981	A01177:95:HFCNFDSX5:4:1555:14968:13197	60	-
chr1	226146029	226146030	A01177:95:HFCNFDSX5:4:1130:6189:10394/1	60	+
chr1	226266637	226266638	A01177:95:HFCNFDSX5:4:1112:23556:8061/1	60	+
chr1	226732044	226732045	A01177:95:HFCNFDSX5:4:1250:30590:32456/1	60	-
chr1	228167039	228167040	A01177:95:HFCNFDSX5:4:1430:28691:5682/1	60	+
chr1	228228667	228228668	A01177:95:HFCNFDSX5:4:1209:29261:26209/1	60	+
chr1	228231712	228231713	A01177:95:HFCNFDSX5:4:1464:15031:24737/1	60	+
chr1	228234730	228234731	A01177:95:HFCNFDSX5:4:1101:5330:21559/1	60	-
chr1	228234898	228234899	A01177:95:HFCNFDSX5:4:1531:19551:32409/1	60	-
chr1	228263547	228263548	A01177:95:HFCNFDSX5:4:1176:30291:18255/1	60	+
chr1	228326244	228326245	A01177:95:HFCNFDSX5:4:1110:8061:35556/1	60	-
chr1	228327756	228327757	A01177:95:HFCNFDSX5:4:1134:2953:27054/1	60	+
chr1	228500321	228500322	A01177:95:HFCNFDSX5:4:1114:3721:35712/1	60	+
chr1	229280860	229280861	A01177:95:HFCNFDSX5:4:2133:23475:35102/1	60	+
chr1	229285153	229285154	A01177:95:HFCNFDSX5:4:1164:24939:32659/1	60	+
chr1	229314586	229314587	A01177:95:HFCNFDSX5:4:1222:27037:6042/1	60	+
chr1	229454232	229454233	A01177:95:HFCNFDSX5:4:1110:31322:22169/1	60	+
chr1	229623208	229623209	A01177:95:HFCNFDSX5:4:2514:14814:25269/1	60	-
chr1	230215341	230215342	A01177:95:HFCNFDSX5:4:1157:11984:34741/1	60	-
chr1	230222572	230222573	A01177:95:HFCNFDSX5:4:1201:10330:6386/1	60	-
chr1	230259252	230259253	A01177:95:HFCNFDSX5:4:1140:3332:12211/1	60	+
chr1	230260229	230260230	A01177:95:HFCNFDSX5:4:1112:30156:10410/1	60	-
chr1	231536659	231536660	A01177:95:HFCNFDSX5:4:1111:7139:12821/1	60	-
chr1	231666090	231666091	A01177:95:HFCNFDSX5:4:1124:4833:35790/1	60	-
chr1	232911673	232911674	A01177:95:HFCNFDSX5:4:1365:12400:1799/1	60	-
chr1	233214010	233214011	A01177:95:HFCNFDSX5:4:2138:2899:24205/1	60	+
chr1	233272403	233272404	A01177:95:HFCNFDSX5:4:1243:20925:2785	60	+
chr1	235287433	235287434	A01177:95:HFCNFDSX5:4:1422:29053:33833	60	-
chr1	235478988	235478989	A01177:95:HFCNFDSX5:4:1125:8133:27132/1	60	+
chr1	235751240	235751241	A01177:95:HFCNFDSX5:4:1350:16966:30906/1	60	+
chr1	236439933	236439934	A01177:95:HFCNFDSX5:4:1274:31222:18270/1	60	-
chr1	237553140	237553141	A01177:95:HFCNFDSX5:4:1146:25816:8061/1	60	-
chr1	237729746	237729747	A01177:95:HFCNFDSX5:4:1436:32009:3223/1	60	+
chr1	237751710	237751711	A01177:95:HFCNFDSX5:4:2328:11225:8876	60	-
chr1	239892908	239892909	A01177:95:HFCNFDSX5:4:1101:15980:1736/1	60	-
chr1	243741210	243741211	A01177:95:HFCNFDSX5:4:1613:19967:28964/1	60	-
chr1	244425441	244425442	A01177:95:HFCNFDSX5:4:1208:10077:22075/1	60	+
chr1	246166310	246166311	A01177:95:HFCNFDSX5:4:2316:13015:6840/1	60	+
chr1	246416880	246416881	A01177:95:HFCNFDSX5:4:1549:19651:29450/1	60	-
chr1	246422995	246422996	A01177:95:HFCNFDSX5:4:2447:28962:21809	60	-
chr1	246864098	246864099	A01177:95:HFCNFDSX5:4:1107:8992:30436/1	60	+
chr1	246900273	246900274	A01177:95:HFCNFDSX5:4:1132:27850:7607/1	60	+
chr1	246901111	246901112	A01177:95:HFCNFDSX5:4:1457:6822:19100/1	60	-
chr1	247318740	247318741	A01177:95:HFCNFDSX5:4:1656:2311:8719/1	60	+
chr1	248851589	248851590	A01177:95:HFCNFDSX5:4:1215:1651:26835/1	60	+
chr10	5264595	5264596	A01177:95:HFCNFDSX5:4:1151:9453:8594/1	60	+
chr10	5270681	5270682	A01177:95:HFCNFDSX5:4:1471:6307:28291/1	60	-
chr10	5713454	5713455	A01177:95:HFCNFDSX5:4:1134:30978:14841/1	60	-
chr10	6078970	6078971	A01177:95:HFCNFDSX5:4:1678:6090:35963/1	60	+
chr10	6189317	6189318	A01177:95:HFCNFDSX5:4:1202:14633:11960/1	60	-
chr10	6428538	6428539	A01177:95:HFCNFDSX5:4:1113:27887:20979/1	60	+
chr10	8192674	8192675	A01177:95:HFCNFDSX5:4:1162:23854:24361	60	-
chr10	9188512	9188513	A01177:95:HFCNFDSX5:4:1446:1805:26757/1	60	-
chr10	11667627	11667628	A01177:95:HFCNFDSX5:4:1570:1588:22999	60	-
chr10	12088619	12088620	A01177:95:HFCNFDSX5:4:1102:15682:1877/1	60	+
chr10	13019775	13019776	A01177:95:HFCNFDSX5:4:2151:20057:25708/1	60	-
chr10	14945303	14945304	A01177:95:HFCNFDSX5:4:1662:31132:18176/1	60	-
chr10	15837650	15837651	A01177:95:HFCNFDSX5:4:1104:22146:21089/1	60	-
chr10	16512957	16512958	A01177:95:HFCNFDSX5:4:1121:21847:12618/1	60	+
chr10	16901474	16901475	A01177:95:HFCNFDSX5:4:1175:1696:18208/1	60	+
chr10	17072715	17072716	A01177:95:HFCNFDSX5:4:2223:12753:27680/1	60	-
chr10	17680733	17680734	A01177:95:HFCNFDSX5:4:1242:27353:19460/1	60	-
chr10	17686229	17686230	A01177:95:HFCNFDSX5:4:1109:24623:35368/1	60	-
chr10	17705526	17705527	A01177:95:HFCNFDSX5:4:2439:22752:11021	60	-
chr10	18640410	18640411	A01177:95:HFCNFDSX5:4:1130:22761:21089/1	60	-
chr10	19197160	19197161	A01177:95:HFCNFDSX5:4:1127:13883:10473/1	60	+
chr10	23541251	23541252	A01177:95:HFCNFDSX5:4:1603:11822:23500/1	60	-
chr10	25558365	25558366	A01177:95:HFCNFDSX5:4:2534:16052:13510/1	60	+
chr10	26480751	26480752	A01177:95:HFCNFDSX5:4:2646:11333:28260	60	-
chr10	26482884	26482885	A01177:95:HFCNFDSX5:4:1553:23068:15045	60	-
chr10	26498691	26498692	A01177:95:HFCNFDSX5:4:1163:11225:10066/1	60	+
chr10	26775794	26775795	A01177:95:HFCNFDSX5:4:1111:22055:5682/1	60	+
chr10	27027276	27027277	A01177:95:HFCNFDSX5:4:1105:9362:7905/1	60	+
chr10	27040436	27040437	A01177:95:HFCNFDSX5:4:1168:11225:28197/1	60	-
chr10	27120936	27120937	A01177:95:HFCNFDSX5:4:2208:6180:34272/1	60	-
chr10	27515631	27515632	A01177:95:HFCNFDSX5:4:2535:6207:1532	60	-
chr10	28579292	28579293	A01177:95:HFCNFDSX5:4:1118:32570:36166/1	60	-
chr10	28976804	28976805	A01177:95:HFCNFDSX5:4:2631:16342:13855	60	-
chr10	29445784	29445785	A01177:95:HFCNFDSX5:4:1123:27498:36714/1	60	+
chr10	29653886	29653887	A01177:95:HFCNFDSX5:4:1362:27778:27555	60	-
chr10	31050827	31050828	A01177:95:HFCNFDSX5:4:2444:9534:22138	60	-
chr10	31161620	31161621	A01177:95:HFCNFDSX5:4:1147:29704:16611/1	60	-
chr10	31177360	31177361	A01177:95:HFCNFDSX5:4:1101:20754:14512/1	60	-
chr10	31238129	31238130	A01177:95:HFCNFDSX5:4:1634:10330:26021/1	60	-
chr10	31386538	31386539	A01177:95:HFCNFDSX5:4:2216:8314:15734	60	+
chr10	31487768	31487769	A01177:95:HFCNFDSX5:4:1172:10990:12414/1	60	-
chr10	31841541	31841542	A01177:95:HFCNFDSX5:4:1127:26567:23234/1	60	+
chr10	31843665	31843666	A01177:95:HFCNFDSX5:4:2335:27579:15436/1	60	-
chr10	32032760	32032761	A01177:95:HFCNFDSX5:4:1628:24379:27524/1	60	-
chr10	32537601	32537602	A01177:95:HFCNFDSX5:4:1472:3206:36730/1	60	-
chr10	34492340	34492341	A01177:95:HFCNFDSX5:4:1276:9109:12665/1	60	+
chr10	35245589	35245590	A01177:95:HFCNFDSX5:4:2356:8386:23719	60	-
chr10	35453399	35453400	A01177:95:HFCNFDSX5:4:2339:14931:4930/1	60	+
chr10	36549776	36549777	A01177:95:HFCNFDSX5:4:2238:29966:25269	60	-
chr10	37886585	37886586	A01177:95:HFCNFDSX5:4:1112:25816:31892/1	60	+
chr10	38025463	38025464	A01177:95:HFCNFDSX5:4:1101:30572:13354/1	60	-
chr10	38118811	38118812	A01177:95:HFCNFDSX5:4:1143:9986:9455/1	60	+
chr10	42592310	42592311	A01177:95:HFCNFDSX5:4:1120:7039:11365/1	60	+
chr10	44182053	44182054	A01177:95:HFCNFDSX5:4:1608:16902:22091/1	60	-
chr10	44925142	44925143	A01177:95:HFCNFDSX5:4:1106:7771:28948/1	60	-
chr10	45652796	45652797	A01177:95:HFCNFDSX5:4:1125:22345:10473/1	60	-
chr10	45771286	45771287	A01177:95:HFCNFDSX5:4:1503:20202:35665/1	60	-
chr10	45920528	45920529	A01177:95:HFCNFDSX5:4:1163:31105:9737/1	60	-
chr10	48387719	48387720	A01177:95:HFCNFDSX5:4:1151:14687:5509	60	-
chr10	49458989	49458990	A01177:95:HFCNFDSX5:4:1153:17852:27712/1	60	-
chr10	49634046	49634047	A01177:95:HFCNFDSX5:4:1228:6723:33771	60	+
chr10	50448146	50448147	A01177:95:HFCNFDSX5:4:1130:5791:23390	60	-
chr10	50549946	50549947	A01177:95:HFCNFDSX5:4:1144:8712:32612/1	60	-
chr10	53323790	53323791	A01177:95:HFCNFDSX5:4:1544:27154:23907	60	+
chr10	55270589	55270590	A01177:95:HFCNFDSX5:4:1105:20500:15953/1	60	+
chr10	56354872	56354873	A01177:95:HFCNFDSX5:4:2441:13702:20838	60	-
chr10	56355772	56355773	A01177:95:HFCNFDSX5:4:1473:29297:2159	60	+
chr10	58376862	58376863	A01177:95:HFCNFDSX5:4:2223:22806:13996/1	60	-
chr10	58376863	58376864	A01177:95:HFCNFDSX5:4:1519:30110:5541/1	60	-
chr10	59829644	59829645	A01177:95:HFCNFDSX5:4:1339:19199:11036/1	60	+
chr10	60793142	60793143	A01177:95:HFCNFDSX5:4:2404:8757:23735	60	-
chr10	60901540	60901541	A01177:95:HFCNFDSX5:4:1169:27877:18458/1	60	-
chr10	61425064	61425065	A01177:95:HFCNFDSX5:4:1101:20708:18630/1	60	+
chr10	61425937	61425938	A01177:95:HFCNFDSX5:4:1143:2944:16078/1	60	+
chr10	61432261	61432262	A01177:95:HFCNFDSX5:4:1471:26910:33505	60	-
chr10	61578599	61578600	A01177:95:HFCNFDSX5:4:1472:17065:3771/1	60	-
chr10	61613554	61613555	A01177:95:HFCNFDSX5:4:1224:13440:5040/1	60	+
chr10	61771038	61771039	A01177:95:HFCNFDSX5:4:1231:10257:20259	60	+
chr10	61914424	61914425	A01177:95:HFCNFDSX5:4:1235:8088:35571	60	-
chr10	63258599	63258600	A01177:95:HFCNFDSX5:4:1155:22616:7654/1	60	+
chr10	63293330	63293331	A01177:95:HFCNFDSX5:4:1101:9164:13197/1	60	-
chr10	67936110	67936111	A01177:95:HFCNFDSX5:4:1138:8006:15953/1	60	+
chr10	68034753	68034754	A01177:95:HFCNFDSX5:4:1110:31656:11036/1	60	-
chr10	68041581	68041582	A01177:95:HFCNFDSX5:4:1116:14814:11334/1	60	+
chr10	68494556	68494557	A01177:95:HFCNFDSX5:4:1546:9760:19648/1	60	+
chr10	68910951	68910952	A01177:95:HFCNFDSX5:4:2230:10484:18114	60	-
chr10	69135113	69135114	A01177:95:HFCNFDSX5:4:1122:14995:36699/1	60	-
chr10	69147378	69147379	A01177:95:HFCNFDSX5:4:1664:28031:9392/1	60	+
chr10	69287120	69287121	A01177:95:HFCNFDSX5:4:1108:19994:13166	60	+
chr10	72131030	72131031	A01177:95:HFCNFDSX5:4:1142:13078:5290/1	60	-
chr10	72281417	72281418	A01177:95:HFCNFDSX5:4:1226:25057:3991/1	60	-
chr10	72403400	72403401	A01177:95:HFCNFDSX5:4:2346:10954:36902	60	+
chr10	72523961	72523962	A01177:95:HFCNFDSX5:4:1105:11360:9799/1	60	-
chr10	72554435	72554436	A01177:95:HFCNFDSX5:4:1120:27037:20259/1	60	+
chr10	72726843	72726844	A01177:95:HFCNFDSX5:4:1116:3088:3427/1	60	-
chr10	72774384	72774385	A01177:95:HFCNFDSX5:4:1130:25545:36965/1	60	+
chr10	72783886	72783887	A01177:95:HFCNFDSX5:4:1130:24948:12383/1	60	+
chr10	72788353	72788354	A01177:95:HFCNFDSX5:4:1102:3983:33223/1	60	-
chr10	72881380	72881381	A01177:95:HFCNFDSX5:4:1124:30626:32957	60	-
chr10	73074599	73074600	A01177:95:HFCNFDSX5:4:1351:2428:1971/1	60	-
chr10	73134224	73134225	A01177:95:HFCNFDSX5:4:1113:14118:29763/1	60	+
chr10	73451484	73451485	A01177:95:HFCNFDSX5:4:1345:25843:3693/1	60	-
chr10	73581255	73581256	A01177:95:HFCNFDSX5:4:1236:16052:32299/1	60	+
chr10	74225656	74225657	A01177:95:HFCNFDSX5:4:1114:26558:12383/1	60	-
chr10	74331823	74331824	A01177:95:HFCNFDSX5:4:1132:8404:24690/1	60	+
chr10	74436114	74436115	A01177:95:HFCNFDSX5:4:1143:28899:29183/1	60	+
chr10	74478838	74478839	A01177:95:HFCNFDSX5:4:1105:15112:32142/1	60	-
chr10	74491691	74491692	A01177:95:HFCNFDSX5:4:1268:7934:36057/1	60	-
chr10	74491951	74491952	A01177:95:HFCNFDSX5:4:2104:6388:7451/1	60	-
chr10	74556873	74556874	A01177:95:HFCNFDSX5:4:1308:5412:36417/1	60	+
chr10	74883097	74883098	A01177:95:HFCNFDSX5:4:1161:17888:7858/1	60	+
chr10	74977111	74977112	A01177:95:HFCNFDSX5:4:1140:16984:9111/1	60	+
chr10	75014681	75014682	A01177:95:HFCNFDSX5:4:2122:17309:19476	60	+
chr10	79132624	79132625	A01177:95:HFCNFDSX5:4:1253:5538:13369/1	60	+
chr10	82271165	82271166	A01177:95:HFCNFDSX5:4:1341:9299:2660/1	60	+
chr10	84464917	84464918	A01177:95:HFCNFDSX5:4:1110:20085:14293/1	60	-
chr10	84503519	84503520	A01177:95:HFCNFDSX5:4:1201:20772:5556/1	60	-
chr10	87784893	87784894	A01177:95:HFCNFDSX5:4:1102:23891:21261/1	60	+
chr10	87814515	87814516	A01177:95:HFCNFDSX5:4:1170:30617:7388/1	60	+
chr10	87955236	87955237	A01177:95:HFCNFDSX5:4:1105:11315:2268/1	60	+
chr10	88026367	88026368	A01177:95:HFCNFDSX5:4:1115:15121:19445/1	60	-
chr10	88142870	88142871	A01177:95:HFCNFDSX5:4:1232:1723:27743/1	60	-
chr10	88362784	88362785	A01177:95:HFCNFDSX5:4:1172:11713:10880/1	60	-
chr10	88365402	88365403	A01177:95:HFCNFDSX5:4:1160:24379:9862/1	60	+
chr10	88366407	88366408	A01177:95:HFCNFDSX5:4:1170:2148:21183/1	60	+
chr10	88366408	88366409	A01177:95:HFCNFDSX5:4:2403:25500:20854	60	+
chr10	88433439	88433440	A01177:95:HFCNFDSX5:4:2413:6262:2221/1	60	+
chr10	88826371	88826372	A01177:95:HFCNFDSX5:4:1117:5674:20275/1	60	+
chr10	88906225	88906226	A01177:95:HFCNFDSX5:4:1102:11867:19977/1	60	-
chr10	89026993	89026994	A01177:95:HFCNFDSX5:4:2368:10773:21809/1	60	-
chr10	89394831	89394832	A01177:95:HFCNFDSX5:4:1421:29234:8594/1	60	+
chr10	89707358	89707359	A01177:95:HFCNFDSX5:4:1103:8838:33677/1	60	+
chr10	89943325	89943326	A01177:95:HFCNFDSX5:4:1514:10583:18035/1	60	-
chr10	90508855	90508856	A01177:95:HFCNFDSX5:4:1117:5267:33536/1	60	+
chr10	90979571	90979572	A01177:95:HFCNFDSX5:4:1169:2971:11271/1	60	+
chr10	91226560	91226561	A01177:95:HFCNFDSX5:4:1664:17833:19225/1	60	-
chr10	92012387	92012388	A01177:95:HFCNFDSX5:4:1117:20817:26083/1	60	+
chr10	92354161	92354162	A01177:95:HFCNFDSX5:4:1131:11668:2691/1	60	+
chr10	92529251	92529252	A01177:95:HFCNFDSX5:4:1107:8088:10081/1	60	+
chr10	94582583	94582584	A01177:95:HFCNFDSX5:4:1143:23140:32706/1	60	-
chr10	94598185	94598186	A01177:95:HFCNFDSX5:4:1406:1280:27571/1	60	+
chr10	96052504	96052505	A01177:95:HFCNFDSX5:4:1146:6451:24940/1	60	+
chr10	96918064	96918065	A01177:95:HFCNFDSX5:4:2240:19425:8077	60	-
chr10	96942708	96942709	A01177:95:HFCNFDSX5:4:1247:31069:30467/1	60	+
chr10	96949995	96949996	A01177:95:HFCNFDSX5:4:2551:21694:1266	60	-
chr10	97229574	97229575	A01177:95:HFCNFDSX5:4:1241:15438:35211	60	-
chr10	99425470	99425471	A01177:95:HFCNFDSX5:4:1653:8205:29481	60	-
chr10	99436666	99436667	A01177:95:HFCNFDSX5:4:1178:20482:13135/1	60	+
chr10	99473219	99473220	A01177:95:HFCNFDSX5:4:1562:17725:31469	60	+
chr10	99669452	99669453	A01177:95:HFCNFDSX5:4:2651:18358:6230	60	-
chr10	99685825	99685826	A01177:95:HFCNFDSX5:4:1127:27832:36542/1	60	-
chr10	100181720	100181721	A01177:95:HFCNFDSX5:4:1256:12626:15374	60	+
chr10	100239895	100239896	A01177:95:HFCNFDSX5:4:2573:5448:23797/1	60	+
chr10	101458279	101458280	A01177:95:HFCNFDSX5:4:1130:5656:29825/1	60	+
chr10	101459582	101459583	A01177:95:HFCNFDSX5:4:1124:5258:20055/1	60	+
chr10	101891694	101891695	A01177:95:HFCNFDSX5:4:1236:3070:12540/1	60	+
chr10	101923098	101923099	A01177:95:HFCNFDSX5:4:1116:27190:15765/1	60	+
chr10	102002324	102002325	A01177:95:HFCNFDSX5:4:1106:27127:28119/1	60	+
chr10	102280332	102280333	A01177:95:HFCNFDSX5:4:1308:15637:10974/1	60	-
chr10	102294304	102294305	A01177:95:HFCNFDSX5:4:1360:3965:2033	60	-
chr10	102498278	102498279	A01177:95:HFCNFDSX5:4:1119:3703:12289/1	60	+
chr10	102553666	102553667	A01177:95:HFCNFDSX5:4:1147:5376:5134/1	60	-
chr10	103154803	103154804	A01177:95:HFCNFDSX5:4:1241:5855:11694	60	-
chr10	104016497	104016498	A01177:95:HFCNFDSX5:4:1342:19569:14309/1	60	+
chr10	104260703	104260704	A01177:95:HFCNFDSX5:4:2247:9037:13667	60	-
chr10	105868910	105868911	A01177:95:HFCNFDSX5:4:1174:17879:36119	60	+
chr10	108517264	108517265	A01177:95:HFCNFDSX5:4:1403:28556:12148/1	60	+
chr10	109873422	109873423	A01177:95:HFCNFDSX5:4:1167:6876:6386	60	-
chr10	110030134	110030135	A01177:95:HFCNFDSX5:4:1112:4788:26850/1	60	-
chr10	110244514	110244515	A01177:95:HFCNFDSX5:4:1131:4083:14199/1	60	+
chr10	110576499	110576500	A01177:95:HFCNFDSX5:4:1207:30590:3959/1	60	+
chr10	112564995	112564996	A01177:95:HFCNFDSX5:4:1110:32117:34601/1	60	-
chr10	112582531	112582532	A01177:95:HFCNFDSX5:4:1106:20238:4006/1	60	-
chr10	113880375	113880376	A01177:95:HFCNFDSX5:4:2409:2094:22373	60	+
chr10	114852560	114852561	A01177:95:HFCNFDSX5:4:1108:20808:34303/1	60	-
chr10	115217650	115217651	A01177:95:HFCNFDSX5:4:2362:22643:25457	60	-
chr10	115235577	115235578	A01177:95:HFCNFDSX5:4:1415:22634:11631/1	60	+
chr10	115340179	115340180	A01177:95:HFCNFDSX5:4:1507:23755:3740	60	+
chr10	115465096	115465097	A01177:95:HFCNFDSX5:4:1515:18575:24486	60	-
chr10	115795137	115795138	A01177:95:HFCNFDSX5:4:1338:20338:30232/1	60	-
chr10	119129031	119129032	A01177:95:HFCNFDSX5:4:1356:18249:31031/1	60	-
chr10	119918294	119918295	A01177:95:HFCNFDSX5:4:1152:1425:35117	60	+
chr10	119927404	119927405	A01177:95:HFCNFDSX5:4:1547:19813:35399/1	60	+
chr10	120730884	120730885	A01177:95:HFCNFDSX5:4:2623:1515:29418	60	+
chr10	122944385	122944386	A01177:95:HFCNFDSX5:4:1303:27570:20118/1	60	-
chr10	123157745	123157746	A01177:95:HFCNFDSX5:4:1312:18276:7780/1	60	-
chr10	123747950	123747951	A01177:95:HFCNFDSX5:4:1456:28528:24220	60	-
chr10	124757293	124757294	A01177:95:HFCNFDSX5:4:2530:29505:27790/1	60	+
chr10	127288349	127288350	A01177:95:HFCNFDSX5:4:1567:18665:11490/1	60	+
chr10	127535220	127535221	A01177:95:HFCNFDSX5:4:1431:2871:30107	60	+
chr10	128976515	128976516	A01177:95:HFCNFDSX5:4:2352:26567:8453	60	+
chr10	133462496	133462497	A01177:95:HFCNFDSX5:4:1101:13169:36855/1	60	+
chr11	244354	244355	A01177:95:HFCNFDSX5:4:1123:18222:24533	60	+
chr11	247125	247126	A01177:95:HFCNFDSX5:4:1347:6994:33520/1	60	+
chr11	247272	247273	A01177:95:HFCNFDSX5:4:1149:9127:35117/1	60	-
chr11	317637	317638	A01177:95:HFCNFDSX5:4:1102:24108:7733/1	60	+
chr11	338106	338107	A01177:95:HFCNFDSX5:4:2144:3405:15655	60	-
chr11	342084	342085	A01177:95:HFCNFDSX5:4:1210:11740:2127/1	60	+
chr11	464224	464225	A01177:95:HFCNFDSX5:4:1213:22625:33724	60	-
chr11	2623045	2623046	A01177:95:HFCNFDSX5:4:2454:31412:18035/1	60	-
chr11	3364181	3364182	A01177:95:HFCNFDSX5:4:1309:15465:27806/1	60	+
chr11	3378161	3378162	A01177:95:HFCNFDSX5:4:2170:18756:7983/1	60	-
chr11	3413442	3413443	A01177:95:HFCNFDSX5:4:1113:22625:16720/1	60	-
chr11	3744959	3744960	A01177:95:HFCNFDSX5:4:1110:1651:12774/1	60	+
chr11	3970804	3970805	A01177:95:HFCNFDSX5:4:1130:7211:13103/1	60	+
chr11	4048880	4048881	A01177:95:HFCNFDSX5:4:1169:7907:21825/1	60	-
chr11	9268951	9268952	A01177:95:HFCNFDSX5:4:2212:9579:10723/1	60	+
chr11	9396271	9396272	A01177:95:HFCNFDSX5:4:2211:28953:28181	60	-
chr11	9405454	9405455	A01177:95:HFCNFDSX5:4:1101:30400:10426/1	60	+
chr11	9412797	9412798	A01177:95:HFCNFDSX5:4:1101:25554:22232/1	60	-
chr11	9570397	9570398	A01177:95:HFCNFDSX5:4:2146:3405:4038	60	-
chr11	10115222	10115223	A01177:95:HFCNFDSX5:4:1127:14742:2879/1	60	+
chr11	10770584	10770585	A01177:95:HFCNFDSX5:4:1126:27335:35023	60	-
chr11	11941323	11941324	A01177:95:HFCNFDSX5:4:1673:3531:11021/1	60	-
chr11	11942227	11942228	A01177:95:HFCNFDSX5:4:1241:18511:17425/1	60	+
chr11	12166747	12166748	A01177:95:HFCNFDSX5:4:1627:13702:15515	60	-
chr11	12215351	12215352	A01177:95:HFCNFDSX5:4:1115:8630:17096/1	60	+
chr11	13695822	13695823	A01177:95:HFCNFDSX5:4:1116:18819:1423/1	60	+
chr11	14559709	14559710	A01177:95:HFCNFDSX5:4:1104:3812:6120/1	60	-
chr11	14652527	14652528	A01177:95:HFCNFDSX5:4:2263:7328:12587/1	60	+
chr11	14762971	14762972	A01177:95:HFCNFDSX5:4:1129:32506:16517/1	60	+
chr11	14791738	14791739	A01177:95:HFCNFDSX5:4:1174:27434:12649/1	60	+
chr11	14858576	14858577	A01177:95:HFCNFDSX5:4:1101:21296:28667/1	60	-
chr11	16410312	16410313	A01177:95:HFCNFDSX5:4:1201:25563:8563/1	60	+
chr11	17152103	17152104	A01177:95:HFCNFDSX5:4:1102:11008:36777/1	60	+
chr11	18101545	18101546	A01177:95:HFCNFDSX5:4:1468:8250:2472	60	+
chr11	18283086	18283087	A01177:95:HFCNFDSX5:4:1158:8079:28698	60	-
chr11	19993282	19993283	A01177:95:HFCNFDSX5:4:1101:14443:30890/1	60	+
chr11	20457641	20457642	A01177:95:HFCNFDSX5:4:2251:28094:34084/1	60	+
chr11	20460750	20460751	A01177:95:HFCNFDSX5:4:1201:23285:18114/1	60	+
chr11	23566903	23566904	A01177:95:HFCNFDSX5:4:1521:31783:4429/1	60	-
chr11	23582479	23582480	A01177:95:HFCNFDSX5:4:1119:24677:30201/1	60	+
chr11	24350429	24350430	A01177:95:HFCNFDSX5:4:1173:30743:14090	60	+
chr11	25616742	25616743	A01177:95:HFCNFDSX5:4:1131:18575:2440/1	60	-
chr11	27316316	27316317	A01177:95:HFCNFDSX5:4:1119:23059:1846/1	60	+
chr11	27336447	27336448	A01177:95:HFCNFDSX5:4:1158:9082:4946/1	60	+
chr11	27338133	27338134	A01177:95:HFCNFDSX5:4:1253:9010:6104/1	60	+
chr11	27353663	27353664	A01177:95:HFCNFDSX5:4:1117:2618:21371/1	60	+
chr11	28125352	28125353	A01177:95:HFCNFDSX5:4:1111:29695:17065/1	60	-
chr11	28187334	28187335	A01177:95:HFCNFDSX5:4:1219:8486:19914	60	-
chr11	28330763	28330764	A01177:95:HFCNFDSX5:4:2428:10465:7435	60	-
chr11	31480752	31480753	A01177:95:HFCNFDSX5:4:1537:14543:32597	60	-
chr11	31636087	31636088	A01177:95:HFCNFDSX5:4:1449:16378:32737	60	-
chr11	31764256	31764257	A01177:95:HFCNFDSX5:4:1375:21043:2174	60	+
chr11	33098206	33098207	A01177:95:HFCNFDSX5:4:1573:8422:3208	60	+
chr11	33114937	33114938	A01177:95:HFCNFDSX5:4:1469:10574:19774	60	-
chr11	33117443	33117444	A01177:95:HFCNFDSX5:4:1107:21739:30342/1	60	+
chr11	33120456	33120457	A01177:95:HFCNFDSX5:4:1118:23357:21308/1	60	+
chr11	33145124	33145125	A01177:95:HFCNFDSX5:4:2431:19822:8985	60	-
chr11	33729416	33729417	A01177:95:HFCNFDSX5:4:1314:28772:8860/1	60	+
chr11	33864597	33864598	A01177:95:HFCNFDSX5:4:1103:5412:31657/1	60	+
chr11	33871384	33871385	A01177:95:HFCNFDSX5:4:2307:5240:13917/1	60	-
chr11	34892079	34892080	A01177:95:HFCNFDSX5:4:1608:5710:32581/1	60	-
chr11	34945589	34945590	A01177:95:HFCNFDSX5:4:1202:26422:26804/1	60	-
chr11	34960597	34960598	A01177:95:HFCNFDSX5:4:2618:7618:15781/1	60	-
chr11	34962415	34962416	A01177:95:HFCNFDSX5:4:1311:3441:29716/1	60	+
chr11	34970987	34970988	A01177:95:HFCNFDSX5:4:1175:13575:16329/1	60	+
chr11	34981533	34981534	A01177:95:HFCNFDSX5:4:1210:2636:32643/1	60	-
chr11	34988047	34988048	A01177:95:HFCNFDSX5:4:1333:23411:31454/1	60	-
chr11	35039805	35039806	A01177:95:HFCNFDSX5:4:2377:26901:14481/1	60	-
chr11	35072788	35072789	A01177:95:HFCNFDSX5:4:1407:27950:17738/1	60	+
chr11	36345956	36345957	A01177:95:HFCNFDSX5:4:1349:14705:26647/1	60	-
chr11	36499668	36499669	A01177:95:HFCNFDSX5:4:1422:23475:7012	60	-
chr11	36591323	36591324	A01177:95:HFCNFDSX5:4:1157:7319:36683	60	-
chr11	36660975	36660976	A01177:95:HFCNFDSX5:4:1421:4499:28698	60	-
chr11	36781436	36781437	A01177:95:HFCNFDSX5:4:1211:15004:15577/1	60	-
chr11	36974887	36974888	A01177:95:HFCNFDSX5:4:1149:17852:26240/1	60	+
chr11	37563104	37563105	A01177:95:HFCNFDSX5:4:1656:18367:16673/1	60	+
chr11	38247743	38247744	A01177:95:HFCNFDSX5:4:1112:28863:27179/1	60	+
chr11	38308940	38308941	A01177:95:HFCNFDSX5:4:1106:32479:11804/1	60	-
chr11	38330239	38330240	A01177:95:HFCNFDSX5:4:1104:16839:11083/1	60	+
chr11	38351416	38351417	A01177:95:HFCNFDSX5:4:1163:18376:9831/1	60	+
chr11	38580149	38580150	A01177:95:HFCNFDSX5:4:1116:7545:20196/1	60	-
chr11	38620250	38620251	A01177:95:HFCNFDSX5:4:1276:27073:33129/1	60	-
chr11	38818363	38818364	A01177:95:HFCNFDSX5:4:2128:7726:2409/1	60	-
chr11	38871742	38871743	A01177:95:HFCNFDSX5:4:1101:15420:10911/1	60	+
chr11	39323407	39323408	A01177:95:HFCNFDSX5:4:1262:5909:35274	60	-
chr11	40596710	40596711	A01177:95:HFCNFDSX5:4:2330:21414:21919/1	60	+
chr11	44232714	44232715	A01177:95:HFCNFDSX5:4:2156:10556:14387/1	60	-
chr11	45192245	45192246	A01177:95:HFCNFDSX5:4:1318:27082:5337/1	60	+
chr11	46028496	46028497	A01177:95:HFCNFDSX5:4:1116:24334:28698/1	60	+
chr11	46035510	46035511	A01177:95:HFCNFDSX5:4:1129:29749:17973/1	60	-
chr11	46444226	46444227	A01177:95:HFCNFDSX5:4:1149:27145:30029/1	60	-
chr11	46536099	46536100	A01177:95:HFCNFDSX5:4:1164:24532:15358/1	60	-
chr11	47075134	47075135	A01177:95:HFCNFDSX5:4:1215:5095:23406/1	60	-
chr11	47088921	47088922	A01177:95:HFCNFDSX5:4:1133:24713:29042/1	60	+
chr11	47315944	47315945	A01177:95:HFCNFDSX5:4:2412:30734:26381	60	-
chr11	47516234	47516235	A01177:95:HFCNFDSX5:4:1161:23845:24565/1	60	+
chr11	47726033	47726034	A01177:95:HFCNFDSX5:4:1103:21567:23594/1	60	-
chr11	47789169	47789170	A01177:95:HFCNFDSX5:4:1112:17237:4351/1	60	+
chr11	49085234	49085235	A01177:95:HFCNFDSX5:4:1552:5095:7529/1	60	+
chr11	52262420	52262421	A01177:95:HFCNFDSX5:4:1213:30635:6793/1	60	-
chr11	57050381	57050382	A01177:95:HFCNFDSX5:4:1115:30761:26146/1	60	+
chr11	57671287	57671288	A01177:95:HFCNFDSX5:4:1144:30608:33426/1	60	+
chr11	57690215	57690216	A01177:95:HFCNFDSX5:4:1355:13232:12195/1	60	+
chr11	58572640	58572641	A01177:95:HFCNFDSX5:4:1255:19678:27273/1	60	+
chr11	58587184	58587185	A01177:95:HFCNFDSX5:4:1330:18810:21418	60	-
chr11	59825284	59825285	A01177:95:HFCNFDSX5:4:1134:1814:9486/1	60	-
chr11	61060249	61060250	A01177:95:HFCNFDSX5:4:2641:19714:21605	60	+
chr11	61375368	61375369	A01177:95:HFCNFDSX5:4:1240:5321:34006/1	60	+
chr11	62164176	62164177	A01177:95:HFCNFDSX5:4:2345:10673:1063	60	+
chr11	62565404	62565405	A01177:95:HFCNFDSX5:4:1140:27245:27070/1	60	+
chr11	62586253	62586254	A01177:95:HFCNFDSX5:4:1202:20148:14622/1	60	+
chr11	62588856	62588857	A01177:95:HFCNFDSX5:4:1403:24957:13401/1	60	-
chr11	62634901	62634902	A01177:95:HFCNFDSX5:4:2375:14154:8876/1	60	+
chr11	62638785	62638786	A01177:95:HFCNFDSX5:4:2620:7039:18380	60	+
chr11	62723449	62723450	A01177:95:HFCNFDSX5:4:2676:1398:36730	60	-
chr11	62741441	62741442	A01177:95:HFCNFDSX5:4:1228:28420:13792	60	-
chr11	62819975	62819976	A01177:95:HFCNFDSX5:4:1550:5412:1626	60	-
chr11	63077316	63077317	A01177:95:HFCNFDSX5:4:1102:19343:10347/1	60	+
chr11	63541547	63541548	A01177:95:HFCNFDSX5:4:1256:16595:33896/1	60	+
chr11	63576726	63576727	A01177:95:HFCNFDSX5:4:1244:23466:3834	60	-
chr11	63637629	63637630	A01177:95:HFCNFDSX5:4:1117:18954:34820	60	-
chr11	63856132	63856133	A01177:95:HFCNFDSX5:4:1363:10719:19554/1	60	+
chr11	63865598	63865599	A01177:95:HFCNFDSX5:4:1123:13105:14700/1	60	+
chr11	64009002	64009003	A01177:95:HFCNFDSX5:4:2646:17716:12571/1	60	+
chr11	64193703	64193704	A01177:95:HFCNFDSX5:4:1626:5150:35712	60	+
chr11	64214870	64214871	A01177:95:HFCNFDSX5:4:1143:6144:20995	60	-
chr11	64772756	64772757	A01177:95:HFCNFDSX5:4:1513:4336:7717	60	-
chr11	64774388	64774389	A01177:95:HFCNFDSX5:4:1141:19280:3067/1	60	-
chr11	65082915	65082916	A01177:95:HFCNFDSX5:4:1615:4363:29904/1	60	-
chr11	65082917	65082918	A01177:95:HFCNFDSX5:4:1106:16071:9502/1	60	-
chr11	65098871	65098872	A01177:95:HFCNFDSX5:4:2345:29993:28948/1	60	-
chr11	65103241	65103242	A01177:95:HFCNFDSX5:4:2103:8775:11710	60	-
chr11	65270284	65270285	A01177:95:HFCNFDSX5:4:1236:22724:6183/1	60	-
chr11	65273764	65273765	A01177:95:HFCNFDSX5:4:2160:21386:4022/1	60	+
chr11	65287984	65287985	A01177:95:HFCNFDSX5:4:1149:31024:31673/1	60	+
chr11	65425314	65425315	A01177:95:HFCNFDSX5:4:2308:8142:17628	60	+
chr11	65426579	65426580	A01177:95:HFCNFDSX5:4:1107:3613:32581/1	60	+
chr11	65433480	65433481	A01177:95:HFCNFDSX5:4:1142:2582:33144	60	-
chr11	65443254	65443255	A01177:95:HFCNFDSX5:4:1236:20238:6762/1	60	+
chr11	65624076	65624077	A01177:95:HFCNFDSX5:4:1418:6940:4930/1	60	-
chr11	66066263	66066264	A01177:95:HFCNFDSX5:4:1428:2754:8171	60	-
chr11	66155800	66155801	A01177:95:HFCNFDSX5:4:2676:8974:2942/1	60	-
chr11	66168370	66168371	A01177:95:HFCNFDSX5:4:1571:17870:19351/1	60	+
chr11	66273779	66273780	A01177:95:HFCNFDSX5:4:1118:25057:33207/1	60	+
chr11	66622347	66622348	A01177:95:HFCNFDSX5:4:2366:28709:10441	60	+
chr11	67141763	67141764	A01177:95:HFCNFDSX5:4:1129:27109:17033/1	60	+
chr11	67149315	67149316	A01177:95:HFCNFDSX5:4:1112:4426:5713/1	60	+
chr11	67149720	67149721	A01177:95:HFCNFDSX5:4:1241:10059:11177/1	60	-
chr11	67206693	67206694	A01177:95:HFCNFDSX5:4:1471:23800:13088	60	-
chr11	67219594	67219595	A01177:95:HFCNFDSX5:4:1123:23511:3787/1	60	-
chr11	67292945	67292946	A01177:95:HFCNFDSX5:4:1306:2356:8703/1	60	+
chr11	67295003	67295004	A01177:95:HFCNFDSX5:4:1144:23809:1642/1	60	+
chr11	67426322	67426323	A01177:95:HFCNFDSX5:4:1441:12798:24596/1	60	+
chr11	68106627	68106628	A01177:95:HFCNFDSX5:4:2568:20808:33865	60	+
chr11	68108913	68108914	A01177:95:HFCNFDSX5:4:1106:22345:11600/1	60	-
chr11	68117341	68117342	A01177:95:HFCNFDSX5:4:1107:13467:36213/1	60	+
chr11	68171226	68171227	A01177:95:HFCNFDSX5:4:1257:10095:16125/1	60	+
chr11	68536264	68536265	A01177:95:HFCNFDSX5:4:1406:32018:24596	60	-
chr11	68552809	68552810	A01177:95:HFCNFDSX5:4:1422:16848:8563/1	60	-
chr11	70281318	70281319	A01177:95:HFCNFDSX5:4:1109:9471:27226/1	60	+
chr11	70295273	70295274	A01177:95:HFCNFDSX5:4:1276:23963:10269	60	-
chr11	70308042	70308043	A01177:95:HFCNFDSX5:4:2366:18258:19492	60	-
chr11	70713435	70713436	A01177:95:HFCNFDSX5:4:1115:21278:8782/1	60	-
chr11	72021643	72021644	A01177:95:HFCNFDSX5:4:1116:19370:5196/1	60	+
chr11	72034162	72034163	A01177:95:HFCNFDSX5:4:1134:11496:7435/1	60	-
chr11	72310638	72310639	A01177:95:HFCNFDSX5:4:1115:20419:25207/1	60	+
chr11	72399395	72399396	A01177:95:HFCNFDSX5:4:1503:15845:35947	60	-
chr11	72940418	72940419	A01177:95:HFCNFDSX5:4:1601:9516:36605/1	60	+
chr11	73127634	73127635	A01177:95:HFCNFDSX5:4:1171:20066:31735/1	60	+
chr11	73458265	73458266	A01177:95:HFCNFDSX5:4:1159:13476:19038/1	60	+
chr11	73486857	73486858	A01177:95:HFCNFDSX5:4:2618:14868:14090	60	+
chr11	73507688	73507689	A01177:95:HFCNFDSX5:4:1145:13756:27539/1	60	-
chr11	73633840	73633841	A01177:95:HFCNFDSX5:4:2626:2058:7404/1	60	-
chr11	73758106	73758107	A01177:95:HFCNFDSX5:4:1266:20220:16000	60	+
chr11	74055885	74055886	A01177:95:HFCNFDSX5:4:1615:30662:10942/1	60	-
chr11	74144322	74144323	A01177:95:HFCNFDSX5:4:1146:23104:30264/1	60	+
chr11	74488768	74488769	A01177:95:HFCNFDSX5:4:2567:11261:11537/1	60	-
chr11	74955084	74955085	A01177:95:HFCNFDSX5:4:1111:1868:2848	60	+
chr11	75964760	75964761	A01177:95:HFCNFDSX5:4:1144:9362:11945/1	60	+
chr11	76009230	76009231	A01177:95:HFCNFDSX5:4:1362:17228:21590/1	60	-
chr11	76018896	76018897	A01177:95:HFCNFDSX5:4:1111:22896:12806/1	60	+
chr11	76032078	76032079	A01177:95:HFCNFDSX5:4:1141:23683:2644/1	60	-
chr11	76078328	76078329	A01177:95:HFCNFDSX5:4:1108:18765:6558/1	60	-
chr11	76541515	76541516	A01177:95:HFCNFDSX5:4:1104:2627:30185	60	-
chr11	77021147	77021148	A01177:95:HFCNFDSX5:4:1108:3387:4507/1	60	+
chr11	77630726	77630727	A01177:95:HFCNFDSX5:4:2116:22833:10723	60	+
chr11	77693389	77693390	A01177:95:HFCNFDSX5:4:1102:25870:10128/1	60	+
chr11	77719269	77719270	A01177:95:HFCNFDSX5:4:1634:25699:1063/1	60	-
chr11	77762713	77762714	A01177:95:HFCNFDSX5:4:1518:12075:17957/1	60	-
chr11	78131417	78131418	A01177:95:HFCNFDSX5:4:1504:11053:29904/1	60	-
chr11	79683925	79683926	A01177:95:HFCNFDSX5:4:1118:18692:14544/1	60	+
chr11	82929472	82929473	A01177:95:HFCNFDSX5:4:1264:30445:9690	60	+
chr11	83253091	83253092	A01177:95:HFCNFDSX5:4:1347:29559:31610/1	60	+
chr11	83263732	83263733	A01177:95:HFCNFDSX5:4:1214:24957:1094	60	-
chr11	85987465	85987466	A01177:95:HFCNFDSX5:4:1124:18629:25801/1	60	+
chr11	86348637	86348638	A01177:95:HFCNFDSX5:4:1205:19804:23234/1	60	+
chr11	86377543	86377544	A01177:95:HFCNFDSX5:4:1525:25220:11725	60	-
chr11	86402060	86402061	A01177:95:HFCNFDSX5:4:2445:19280:27023/1	60	-
chr11	87091366	87091367	A01177:95:HFCNFDSX5:4:1446:28501:12305/1	60	-
chr11	87135409	87135410	A01177:95:HFCNFDSX5:4:1113:18014:17347/1	60	-
chr11	87146170	87146171	A01177:95:HFCNFDSX5:4:1629:27091:5697	60	-
chr11	87174664	87174665	A01177:95:HFCNFDSX5:4:1133:18765:18051/1	60	-
chr11	88447470	88447471	A01177:95:HFCNFDSX5:4:1254:11134:35430	60	-
chr11	88818728	88818729	A01177:95:HFCNFDSX5:4:1548:30734:19241	60	+
chr11	88949708	88949709	A01177:95:HFCNFDSX5:4:1251:20600:34757/1	60	-
chr11	90197068	90197069	A01177:95:HFCNFDSX5:4:2218:14326:12712	60	-
chr11	90417923	90417924	A01177:95:HFCNFDSX5:4:1166:2003:23531/1	60	+
chr11	91140441	91140442	A01177:95:HFCNFDSX5:4:1238:12653:13542/1	60	+
chr11	91231436	91231437	A01177:95:HFCNFDSX5:4:1269:15664:33943/1	60	+
chr11	93184816	93184817	A01177:95:HFCNFDSX5:4:1623:31738:5666/1	60	+
chr11	93788809	93788810	A01177:95:HFCNFDSX5:4:2323:22697:7701/1	60	+
chr11	93814606	93814607	A01177:95:HFCNFDSX5:4:1102:4679:29418/1	60	-
chr11	94486618	94486619	A01177:95:HFCNFDSX5:4:1115:10529:18756/1	60	+
chr11	95743956	95743957	A01177:95:HFCNFDSX5:4:1228:19280:1344	60	-
chr11	95778658	95778659	A01177:95:HFCNFDSX5:4:1113:18674:2268/1	60	+
chr11	95819168	95819169	A01177:95:HFCNFDSX5:4:1154:20564:4883/1	60	-
chr11	95824863	95824864	A01177:95:HFCNFDSX5:4:2277:19298:13338/1	60	+
chr11	95855173	95855174	A01177:95:HFCNFDSX5:4:1108:26765:24706/1	60	+
chr11	95864629	95864630	A01177:95:HFCNFDSX5:4:1331:13856:3662/1	60	+
chr11	96373505	96373506	A01177:95:HFCNFDSX5:4:1136:13431:18740	60	-
chr11	96379022	96379023	A01177:95:HFCNFDSX5:4:1104:20238:33536/1	60	+
chr11	96386911	96386912	A01177:95:HFCNFDSX5:4:1102:28592:19789/1	60	+
chr11	99311948	99311949	A01177:95:HFCNFDSX5:4:1620:30517:28166	60	-
chr11	100713352	100713353	A01177:95:HFCNFDSX5:4:2108:20094:3223/1	60	-
chr11	100781347	100781348	A01177:95:HFCNFDSX5:4:1242:8802:4429/1	60	-
chr11	102410142	102410143	A01177:95:HFCNFDSX5:4:1102:10890:3756/1	60	+
chr11	102447969	102447970	A01177:95:HFCNFDSX5:4:1152:16857:35289/1	60	+
chr11	103053997	103053998	A01177:95:HFCNFDSX5:4:1105:4842:24032/1	60	+
chr11	103056816	103056817	A01177:95:HFCNFDSX5:4:1133:2067:10864/1	60	+
chr11	103134007	103134008	A01177:95:HFCNFDSX5:4:1651:9444:22482/1	60	+
chr11	103206811	103206812	A01177:95:HFCNFDSX5:4:1122:10402:20040/1	60	+
chr11	106019438	106019439	A01177:95:HFCNFDSX5:4:1571:10465:2926/1	60	+
chr11	106507329	106507330	A01177:95:HFCNFDSX5:4:1136:22742:9095/1	60	+
chr11	106572088	106572089	A01177:95:HFCNFDSX5:4:1272:24261:28291/1	60	-
chr11	107314802	107314803	A01177:95:HFCNFDSX5:4:1116:20699:26913	60	+
chr11	107407830	107407831	A01177:95:HFCNFDSX5:4:1261:29514:4539/1	60	+
chr11	107434053	107434054	A01177:95:HFCNFDSX5:4:1533:22318:20885/1	60	-
chr11	107525822	107525823	A01177:95:HFCNFDSX5:4:1216:25916:31939/1	60	-
chr11	108096676	108096677	A01177:95:HFCNFDSX5:4:1224:10827:2049/1	60	+
chr11	108158149	108158150	A01177:95:HFCNFDSX5:4:1114:21929:24502/1	60	+
chr11	108288915	108288916	A01177:95:HFCNFDSX5:4:1131:17291:8265/1	60	+
chr11	108812753	108812754	A01177:95:HFCNFDSX5:4:1112:12011:14340/1	60	+
chr11	108852647	108852648	A01177:95:HFCNFDSX5:4:1235:10267:14137/1	60	-
chr11	111692846	111692847	A01177:95:HFCNFDSX5:4:1103:7120:8312/1	60	+
chr11	111856807	111856808	A01177:95:HFCNFDSX5:4:2368:28302:13620	60	-
chr11	112234517	112234518	A01177:95:HFCNFDSX5:4:1155:21748:22404	60	-
chr11	113500104	113500105	A01177:95:HFCNFDSX5:4:2302:11433:23453/1	60	+
chr11	113765768	113765769	A01177:95:HFCNFDSX5:4:2427:4535:21872/1	60	-
chr11	113799065	113799066	A01177:95:HFCNFDSX5:4:2201:24786:14011	60	-
chr11	114419640	114419641	A01177:95:HFCNFDSX5:4:1109:26115:21637/1	60	+
chr11	116914620	116914621	A01177:95:HFCNFDSX5:4:2375:32805:17879	60	+
chr11	117329892	117329893	A01177:95:HFCNFDSX5:4:1269:1705:9612/1	60	+
chr11	118370768	118370769	A01177:95:HFCNFDSX5:4:2549:3477:4131	60	-
chr11	118373703	118373704	A01177:95:HFCNFDSX5:4:1104:26648:5901/1	60	+
chr11	118373704	118373705	A01177:95:HFCNFDSX5:4:2269:31177:20572/1	60	+
chr11	118408653	118408654	A01177:95:HFCNFDSX5:4:1128:18593:2597/1	60	+
chr11	118486864	118486865	A01177:95:HFCNFDSX5:4:1139:18656:20776/1	60	+
chr11	118784773	118784774	A01177:95:HFCNFDSX5:4:2239:25292:11882/1	60	+
chr11	119075584	119075585	A01177:95:HFCNFDSX5:4:1103:6795:14575/1	60	+
chr11	119242973	119242974	A01177:95:HFCNFDSX5:4:1170:4291:15875	60	-
chr11	119819546	119819547	A01177:95:HFCNFDSX5:4:1340:1280:22467/1	60	+
chr11	122596458	122596459	A01177:95:HFCNFDSX5:4:1620:4137:12571	60	+
chr11	122702851	122702852	A01177:95:HFCNFDSX5:4:1222:29930:26678/1	60	+
chr11	123308631	123308632	A01177:95:HFCNFDSX5:4:2210:2094:31861/1	60	-
chr11	123456880	123456881	A01177:95:HFCNFDSX5:4:1553:1958:11052	60	-
chr11	128200828	128200829	A01177:95:HFCNFDSX5:4:1115:11849:4382/1	60	+
chr11	128275181	128275182	A01177:95:HFCNFDSX5:4:1120:26449:29857/1	60	+
chr11	128343024	128343025	A01177:95:HFCNFDSX5:4:1260:11225:15890/1	60	+
chr11	128440686	128440687	A01177:95:HFCNFDSX5:4:1443:13259:1094/1	60	-
chr11	128484834	128484835	A01177:95:HFCNFDSX5:4:1248:18683:1532	60	-
chr11	128497841	128497842	A01177:95:HFCNFDSX5:4:1233:32696:15718/1	60	+
chr11	128672103	128672104	A01177:95:HFCNFDSX5:4:2623:19289:12258/1	60	-
chr11	129254500	129254501	A01177:95:HFCNFDSX5:4:1119:16947:32095/1	60	-
chr11	130229988	130229989	A01177:95:HFCNFDSX5:4:2318:14154:12602/1	60	+
chr11	130231325	130231326	A01177:95:HFCNFDSX5:4:1115:4978:8108/1	60	-
chr11	130309084	130309085	A01177:95:HFCNFDSX5:4:2326:32588:5791/1	60	-
chr11	131406893	131406894	A01177:95:HFCNFDSX5:4:1265:19696:19194/1	60	-
chr11	134073399	134073400	A01177:95:HFCNFDSX5:4:2365:13313:35603	60	-
chr11	134122024	134122025	A01177:95:HFCNFDSX5:4:2217:4065:10473	60	-
chr12	288867	288868	A01177:95:HFCNFDSX5:4:1145:18973:29371/1	60	-
chr12	289460	289461	A01177:95:HFCNFDSX5:4:1110:27245:32863/1	60	+
chr12	788907	788908	A01177:95:HFCNFDSX5:4:1157:14950:34554/1	60	+
chr12	789225	789226	A01177:95:HFCNFDSX5:4:1111:5475:30295/1	60	+
chr12	792166	792167	A01177:95:HFCNFDSX5:4:1109:24207:33458/1	60	+
chr12	855134	855135	A01177:95:HFCNFDSX5:4:2668:1127:7513	60	-
chr12	1049476	1049477	A01177:95:HFCNFDSX5:4:1101:27263:22153/1	60	+
chr12	1218198	1218199	A01177:95:HFCNFDSX5:4:1103:10917:34522/1	60	-
chr12	1319362	1319363	A01177:95:HFCNFDSX5:4:1123:26648:14512/1	60	-
chr12	1702015	1702016	A01177:95:HFCNFDSX5:4:2528:2871:5713	60	+
chr12	1767872	1767873	A01177:95:HFCNFDSX5:4:1239:19822:2221/1	60	-
chr12	2916688	2916689	A01177:95:HFCNFDSX5:4:1371:18530:36808/1	60	-
chr12	4501409	4501410	A01177:95:HFCNFDSX5:4:1144:18222:35587	60	-
chr12	6457419	6457420	A01177:95:HFCNFDSX5:4:1555:9941:15922/1	60	+
chr12	6516368	6516369	A01177:95:HFCNFDSX5:4:1542:31367:16830	60	+
chr12	6517769	6517770	A01177:95:HFCNFDSX5:4:1274:30291:9987/1	60	-
chr12	6594083	6594084	A01177:95:HFCNFDSX5:4:2668:16468:23093	60	-
chr12	6726293	6726294	A01177:95:HFCNFDSX5:4:1521:14651:15843	60	+
chr12	6735178	6735179	A01177:95:HFCNFDSX5:4:1540:6036:25880	60	+
chr12	6795762	6795763	A01177:95:HFCNFDSX5:4:1477:30843:35399/1	60	-
chr12	6795764	6795765	A01177:95:HFCNFDSX5:4:1177:12536:34851/1	60	-
chr12	6883938	6883939	A01177:95:HFCNFDSX5:4:1105:29740:33051/1	60	+
chr12	6966026	6966027	A01177:95:HFCNFDSX5:4:1223:25093:15796/1	60	-
chr12	6966028	6966029	A01177:95:HFCNFDSX5:4:1418:12219:28103	60	-
chr12	7841355	7841356	A01177:95:HFCNFDSX5:4:1357:10963:26616	60	+
chr12	8715728	8715729	A01177:95:HFCNFDSX5:4:2161:27145:22514	60	-
chr12	8758756	8758757	A01177:95:HFCNFDSX5:4:1109:26847:4304/1	60	-
chr12	8781446	8781447	A01177:95:HFCNFDSX5:4:1230:11107:27618/1	60	+
chr12	11864089	11864090	A01177:95:HFCNFDSX5:4:2205:2727:24126/1	60	+
chr12	12452346	12452347	A01177:95:HFCNFDSX5:4:2442:11008:5400/1	60	-
chr12	12663922	12663923	A01177:95:HFCNFDSX5:4:2421:11541:22106/1	60	-
chr12	14385960	14385961	A01177:95:HFCNFDSX5:4:1129:14344:11115/1	60	-
chr12	14397255	14397256	A01177:95:HFCNFDSX5:4:1101:12355:12618/1	60	+
chr12	14400116	14400117	A01177:95:HFCNFDSX5:4:1142:7681:16235	60	-
chr12	15896222	15896223	A01177:95:HFCNFDSX5:4:2124:1208:32080	60	-
chr12	16729554	16729555	A01177:95:HFCNFDSX5:4:1577:26576:22686/1	60	+
chr12	18784177	18784178	A01177:95:HFCNFDSX5:4:1321:16161:12915/1	60	+
chr12	19200729	19200730	A01177:95:HFCNFDSX5:4:1638:28474:29512/1	60	+
chr12	19238160	19238161	A01177:95:HFCNFDSX5:4:1134:11469:33098/1	60	+
chr12	19259514	19259515	A01177:95:HFCNFDSX5:4:1430:5195:4789/1	60	-
chr12	19371435	19371436	A01177:95:HFCNFDSX5:4:1178:5421:9126	60	-
chr12	19383590	19383591	A01177:95:HFCNFDSX5:4:1533:30752:6464	60	-
chr12	19521040	19521041	A01177:95:HFCNFDSX5:4:1227:9941:24972/1	60	+
chr12	21471952	21471953	A01177:95:HFCNFDSX5:4:1527:24135:8594/1	60	-
chr12	21547746	21547747	A01177:95:HFCNFDSX5:4:1232:15365:4053/1	60	+
chr12	22502231	22502232	A01177:95:HFCNFDSX5:4:1202:24704:22764/1	60	+
chr12	22513453	22513454	A01177:95:HFCNFDSX5:4:1114:8070:5134/1	60	+
chr12	22515978	22515979	A01177:95:HFCNFDSX5:4:1117:20283:19648/1	60	+
chr12	22517762	22517763	A01177:95:HFCNFDSX5:4:1127:11306:10520/1	60	-
chr12	22524834	22524835	A01177:95:HFCNFDSX5:4:1125:24171:22341/1	60	+
chr12	22660962	22660963	A01177:95:HFCNFDSX5:4:1242:6650:27978/1	60	-
chr12	23939197	23939198	A01177:95:HFCNFDSX5:4:2168:19135:18098	60	+
chr12	24040188	24040189	A01177:95:HFCNFDSX5:4:2447:21007:28385/1	60	+
chr12	24340629	24340630	A01177:95:HFCNFDSX5:4:1165:4246:25911/1	60	+
chr12	24493117	24493118	A01177:95:HFCNFDSX5:4:1114:19072:5306/1	60	-
chr12	24532456	24532457	A01177:95:HFCNFDSX5:4:1119:6370:13119/1	60	+
chr12	24834936	24834937	A01177:95:HFCNFDSX5:4:1126:16658:29684	60	+
chr12	25915473	25915474	A01177:95:HFCNFDSX5:4:2660:19352:13432	60	+
chr12	26598817	26598818	A01177:95:HFCNFDSX5:4:1147:29071:29763/1	60	+
chr12	26683162	26683163	A01177:95:HFCNFDSX5:4:1214:30029:34115/1	60	+
chr12	28180135	28180136	A01177:95:HFCNFDSX5:4:1459:1678:18803/1	60	+
chr12	28261719	28261720	A01177:95:HFCNFDSX5:4:1121:20166:32033/1	60	+
chr12	28297931	28297932	A01177:95:HFCNFDSX5:4:1115:16523:16955/1	60	+
chr12	28298908	28298909	A01177:95:HFCNFDSX5:4:1143:28673:12915/1	60	-
chr12	28438088	28438089	A01177:95:HFCNFDSX5:4:1128:9760:22498/1	60	-
chr12	28531043	28531044	A01177:95:HFCNFDSX5:4:1269:25048:14184	60	+
chr12	29112994	29112995	A01177:95:HFCNFDSX5:4:2114:16685:22310/1	60	-
chr12	29211180	29211181	A01177:95:HFCNFDSX5:4:1127:23104:9659/1	60	+
chr12	29212120	29212121	A01177:95:HFCNFDSX5:4:1222:23692:25582/1	60	+
chr12	29368399	29368400	A01177:95:HFCNFDSX5:4:1140:11668:16845/1	60	+
chr12	30123844	30123845	A01177:95:HFCNFDSX5:4:1174:20112:23797/1	60	+
chr12	31570670	31570671	A01177:95:HFCNFDSX5:4:1351:16043:17347/1	60	-
chr12	31707214	31707215	A01177:95:HFCNFDSX5:4:2346:32859:16908/1	60	+
chr12	32111148	32111149	A01177:95:HFCNFDSX5:4:1161:9182:5337/1	60	+
chr12	32300410	32300411	A01177:95:HFCNFDSX5:4:1106:8413:24737/1	60	+
chr12	34918303	34918304	A01177:95:HFCNFDSX5:4:1530:19768:13620	60	-
chr12	38325989	38325990	A01177:95:HFCNFDSX5:4:1109:2193:29434/1	60	+
chr12	39370065	39370066	A01177:95:HFCNFDSX5:4:2271:21242:12884	60	+
chr12	39630674	39630675	A01177:95:HFCNFDSX5:4:1435:4987:9439/1	60	-
chr12	39686697	39686698	A01177:95:HFCNFDSX5:4:1109:31006:1892/1	60	-
chr12	39801477	39801478	A01177:95:HFCNFDSX5:4:1112:3152:27023/1	60	+
chr12	39824827	39824828	A01177:95:HFCNFDSX5:4:2318:18747:19617/1	60	-
chr12	42188552	42188553	A01177:95:HFCNFDSX5:4:1633:16477:32690	60	+
chr12	42190878	42190879	A01177:95:HFCNFDSX5:4:1132:19434:10034/1	60	-
chr12	42392639	42392640	A01177:95:HFCNFDSX5:4:1307:10981:26741	60	+
chr12	42403125	42403126	A01177:95:HFCNFDSX5:4:1621:18801:32080/1	60	-
chr12	42917860	42917861	A01177:95:HFCNFDSX5:4:1627:13331:36417/1	60	+
chr12	43468880	43468881	A01177:95:HFCNFDSX5:4:1615:24668:3443	60	-
chr12	43651284	43651285	A01177:95:HFCNFDSX5:4:1148:25807:9799/1	60	+
chr12	44017754	44017755	A01177:95:HFCNFDSX5:4:1261:4589:4617	60	-
chr12	44151081	44151082	A01177:95:HFCNFDSX5:4:1127:2935:1094/1	60	+
chr12	44657459	44657460	A01177:95:HFCNFDSX5:4:1102:31810:15593/1	60	-
chr12	45230782	45230783	A01177:95:HFCNFDSX5:4:1112:17192:15702/1	60	+
chr12	45267514	45267515	A01177:95:HFCNFDSX5:4:1106:5403:18239/1	60	-
chr12	45774053	45774054	A01177:95:HFCNFDSX5:4:1473:7771:8343	60	-
chr12	45820775	45820776	A01177:95:HFCNFDSX5:4:1126:32651:12633/1	60	-
chr12	45842914	45842915	A01177:95:HFCNFDSX5:4:1178:13250:34648/1	60	+
chr12	45912785	45912786	A01177:95:HFCNFDSX5:4:1573:18186:16141/1	60	+
chr12	46393525	46393526	A01177:95:HFCNFDSX5:4:1151:8160:22608/1	60	+
chr12	47387014	47387015	A01177:95:HFCNFDSX5:4:1122:23158:23625/1	60	+
chr12	48098183	48098184	A01177:95:HFCNFDSX5:4:1265:26295:10081/1	60	-
chr12	48698217	48698218	A01177:95:HFCNFDSX5:4:2268:25843:18662	60	-
chr12	48699617	48699618	A01177:95:HFCNFDSX5:4:1104:20419:30311/1	60	-
chr12	49006266	49006267	A01177:95:HFCNFDSX5:4:1106:8269:20603/1	60	+
chr12	49127530	49127531	A01177:95:HFCNFDSX5:4:1125:21667:20353/1	60	-
chr12	49390347	49390348	A01177:95:HFCNFDSX5:4:1167:31177:3067	60	+
chr12	49459372	49459373	A01177:95:HFCNFDSX5:4:1177:12744:15984/1	60	+
chr12	49655131	49655132	A01177:95:HFCNFDSX5:4:2123:20048:8218	60	-
chr12	49656907	49656908	A01177:95:HFCNFDSX5:4:1141:22236:14137/1	60	+
chr12	50004030	50004031	A01177:95:HFCNFDSX5:4:1315:20862:1955/1	60	+
chr12	50010462	50010463	A01177:95:HFCNFDSX5:4:1139:7102:5212/1	60	-
chr12	50430523	50430524	A01177:95:HFCNFDSX5:4:1169:29107:27132/1	60	+
chr12	50444807	50444808	A01177:95:HFCNFDSX5:4:1112:18240:10285/1	60	+
chr12	50654817	50654818	A01177:95:HFCNFDSX5:4:1621:3341:23938/1	60	+
chr12	50659924	50659925	A01177:95:HFCNFDSX5:4:1118:21649:9361/1	60	+
chr12	50659928	50659929	A01177:95:HFCNFDSX5:4:1119:19795:36245/1	60	-
chr12	50661043	50661044	A01177:95:HFCNFDSX5:4:2242:31665:34225	60	+
chr12	50980171	50980172	A01177:95:HFCNFDSX5:4:1137:1081:8656/1	60	+
chr12	51107752	51107753	A01177:95:HFCNFDSX5:4:1134:3622:5885/1	60	+
chr12	51376798	51376799	A01177:95:HFCNFDSX5:4:1544:5231:29183	60	-
chr12	51435568	51435569	A01177:95:HFCNFDSX5:4:1141:11668:16783	60	+
chr12	51748631	51748632	A01177:95:HFCNFDSX5:4:1166:2781:8907/1	60	-
chr12	51790908	51790909	A01177:95:HFCNFDSX5:4:2310:21097:33708/1	60	-
chr12	52458140	52458141	A01177:95:HFCNFDSX5:4:1223:32253:31516/1	60	-
chr12	52624943	52624944	A01177:95:HFCNFDSX5:4:1248:5113:25629/1	60	+
chr12	52636726	52636727	A01177:95:HFCNFDSX5:4:1136:1118:17581/1	60	+
chr12	53462120	53462121	A01177:95:HFCNFDSX5:4:1264:28890:30921/1	60	+
chr12	53466239	53466240	A01177:95:HFCNFDSX5:4:1138:28022:23500/1	60	+
chr12	53541536	53541537	A01177:95:HFCNFDSX5:4:1161:10502:10911/1	60	+
chr12	53546484	53546485	A01177:95:HFCNFDSX5:4:2553:28284:33630	60	+
chr12	53615025	53615026	A01177:95:HFCNFDSX5:4:1278:4363:5885/1	60	-
chr12	54243196	54243197	A01177:95:HFCNFDSX5:4:1130:4499:28040/1	60	+
chr12	54261962	54261963	A01177:95:HFCNFDSX5:4:1461:13874:32377/1	60	+
chr12	54323866	54323867	A01177:95:HFCNFDSX5:4:1159:24080:6057	60	-
chr12	54460168	54460169	A01177:95:HFCNFDSX5:4:1214:30291:15217/1	60	-
chr12	54469150	54469151	A01177:95:HFCNFDSX5:4:1324:6497:9424	60	-
chr12	55793072	55793073	A01177:95:HFCNFDSX5:4:2461:22661:15311	60	-
chr12	56182831	56182832	A01177:95:HFCNFDSX5:4:1166:3287:11976	60	+
chr12	56205638	56205639	A01177:95:HFCNFDSX5:4:1126:8757:21230/1	60	+
chr12	56623425	56623426	A01177:95:HFCNFDSX5:4:2321:6027:24549/1	60	+
chr12	56672207	56672208	A01177:95:HFCNFDSX5:4:1152:9616:30044	60	+
chr12	56736833	56736834	A01177:95:HFCNFDSX5:4:2207:5276:21089/1	60	+
chr12	56747809	56747810	A01177:95:HFCNFDSX5:4:1128:11650:34632/1	60	-
chr12	57405613	57405614	A01177:95:HFCNFDSX5:4:1149:27615:27054	60	-
chr12	57407902	57407903	A01177:95:HFCNFDSX5:4:1121:2284:30780/1	60	-
chr12	59723991	59723992	A01177:95:HFCNFDSX5:4:1210:14534:1235/1	60	-
chr12	60176221	60176222	A01177:95:HFCNFDSX5:4:1128:21486:12806/1	60	+
chr12	60258347	60258348	A01177:95:HFCNFDSX5:4:1271:28293:17331/1	60	+
chr12	60614527	60614528	A01177:95:HFCNFDSX5:4:1125:30987:21966/1	60	-
chr12	62352813	62352814	A01177:95:HFCNFDSX5:4:1114:11261:24940/1	60	-
chr12	62488464	62488465	A01177:95:HFCNFDSX5:4:1145:1958:16532	60	+
chr12	62528449	62528450	A01177:95:HFCNFDSX5:4:1255:4508:19727/1	60	-
chr12	62804546	62804547	A01177:95:HFCNFDSX5:4:1112:9688:11287/1	60	+
chr12	62987248	62987249	A01177:95:HFCNFDSX5:4:1568:15501:34914/1	60	+
chr12	63057527	63057528	A01177:95:HFCNFDSX5:4:2120:31684:21449/1	60	+
chr12	64490996	64490997	A01177:95:HFCNFDSX5:4:1262:27001:32095/1	60	+
chr12	65216172	65216173	A01177:95:HFCNFDSX5:4:2351:6542:27164/1	60	-
chr12	65216685	65216686	A01177:95:HFCNFDSX5:4:1127:21124:36260/1	60	-
chr12	65217204	65217205	A01177:95:HFCNFDSX5:4:2219:25265:4601	60	-
chr12	65244604	65244605	A01177:95:HFCNFDSX5:4:1134:26675:4758/1	60	-
chr12	66326248	66326249	A01177:95:HFCNFDSX5:4:1135:20961:34976/1	60	-
chr12	67289947	67289948	A01177:95:HFCNFDSX5:4:2123:7238:25927/1	60	-
chr12	67653920	67653921	A01177:95:HFCNFDSX5:4:1637:7157:12101/1	60	+
chr12	68635757	68635758	A01177:95:HFCNFDSX5:4:1102:11586:25786/1	60	+
chr12	68650639	68650640	A01177:95:HFCNFDSX5:4:1144:26973:30639/1	60	+
chr12	68844877	68844878	A01177:95:HFCNFDSX5:4:1607:14832:10488/1	60	+
chr12	69093440	69093441	A01177:95:HFCNFDSX5:4:1138:2844:32503/1	60	-
chr12	69249678	69249679	A01177:95:HFCNFDSX5:4:1119:15266:9580/1	60	+
chr12	69267080	69267081	A01177:95:HFCNFDSX5:4:1204:7202:17691/1	60	+
chr12	69517066	69517067	A01177:95:HFCNFDSX5:4:1347:28230:36135	60	+
chr12	69744347	69744348	A01177:95:HFCNFDSX5:4:1101:6668:25535/1	60	-
chr12	70225234	70225235	A01177:95:HFCNFDSX5:4:1152:12283:11929/1	60	-
chr12	70248529	70248530	A01177:95:HFCNFDSX5:4:1214:10809:3364/1	60	-
chr12	70320937	70320938	A01177:95:HFCNFDSX5:4:1151:17400:3944/1	60	-
chr12	71660057	71660058	A01177:95:HFCNFDSX5:4:1241:10167:34256/1	60	+
chr12	75496458	75496459	A01177:95:HFCNFDSX5:4:1214:28320:3161/1	60	+
chr12	76014932	76014933	A01177:95:HFCNFDSX5:4:2133:27832:5541/1	60	-
chr12	76582537	76582538	A01177:95:HFCNFDSX5:4:2327:22932:27712/1	60	-
chr12	76819212	76819213	A01177:95:HFCNFDSX5:4:1123:26485:31579/1	60	-
chr12	76823516	76823517	A01177:95:HFCNFDSX5:4:1121:5330:27727/1	60	+
chr12	78882260	78882261	A01177:95:HFCNFDSX5:4:1103:6714:19883/1	60	+
chr12	78888892	78888893	A01177:95:HFCNFDSX5:4:1151:1497:19210/1	60	+
chr12	79112766	79112767	A01177:95:HFCNFDSX5:4:1237:25301:7294	60	+
chr12	79298740	79298741	A01177:95:HFCNFDSX5:4:1437:4155:22091/1	60	+
chr12	79301291	79301292	A01177:95:HFCNFDSX5:4:1133:4010:30796/1	60	-
chr12	79814359	79814360	A01177:95:HFCNFDSX5:4:1548:23556:15264/1	60	-
chr12	79819181	79819182	A01177:95:HFCNFDSX5:4:1220:2220:21746/1	60	+
chr12	79870904	79870905	A01177:95:HFCNFDSX5:4:2566:29432:28416/1	60	+
chr12	82383471	82383472	A01177:95:HFCNFDSX5:4:1159:8413:2628/1	60	-
chr12	82431166	82431167	A01177:95:HFCNFDSX5:4:2234:10185:32315/1	60	+
chr12	83031015	83031016	A01177:95:HFCNFDSX5:4:1359:29857:35383/1	60	+
chr12	85322371	85322372	A01177:95:HFCNFDSX5:4:1102:24822:36088/1	60	+
chr12	85487542	85487543	A01177:95:HFCNFDSX5:4:1272:28275:33301/1	60	+
chr12	86612427	86612428	A01177:95:HFCNFDSX5:4:1103:8115:17300/1	60	-
chr12	86959197	86959198	A01177:95:HFCNFDSX5:4:1125:17219:30812/1	60	+
chr12	88093219	88093220	A01177:95:HFCNFDSX5:4:2255:7184:31469/1	60	+
chr12	88147651	88147652	A01177:95:HFCNFDSX5:4:2273:8838:17613	60	-
chr12	88148427	88148428	A01177:95:HFCNFDSX5:4:1122:16785:21261/1	60	+
chr12	89036009	89036010	A01177:95:HFCNFDSX5:4:1107:31304:18349/1	60	-
chr12	89162646	89162647	A01177:95:HFCNFDSX5:4:1226:9408:6574	60	+
chr12	89179737	89179738	A01177:95:HFCNFDSX5:4:1239:9787:8202/1	60	-
chr12	89331665	89331666	A01177:95:HFCNFDSX5:4:1364:28330:37059	60	+
chr12	89450054	89450055	A01177:95:HFCNFDSX5:4:1162:21640:20118/1	60	+
chr12	89457680	89457681	A01177:95:HFCNFDSX5:4:1135:17725:36479/1	60	+
chr12	90278266	90278267	A01177:95:HFCNFDSX5:4:1135:17472:27774/1	60	-
chr12	92141962	92141963	A01177:95:HFCNFDSX5:4:1308:17029:25097/1	60	+
chr12	92816395	92816396	A01177:95:HFCNFDSX5:4:1141:7572:13698/1	60	+
chr12	93575799	93575800	A01177:95:HFCNFDSX5:4:1161:22372:5447/1	60	+
chr12	93778103	93778104	A01177:95:HFCNFDSX5:4:1171:32642:26177/1	60	-
chr12	93986910	93986911	A01177:95:HFCNFDSX5:4:1154:27272:20541	60	+
chr12	95663989	95663990	A01177:95:HFCNFDSX5:4:2325:7916:28855/1	60	+
chr12	96278752	96278753	A01177:95:HFCNFDSX5:4:1120:28556:7075/1	60	-
chr12	96305184	96305185	A01177:95:HFCNFDSX5:4:2627:27172:7467	60	-
chr12	96357792	96357793	A01177:95:HFCNFDSX5:4:1122:10167:3411/1	60	+
chr12	98519343	98519344	A01177:95:HFCNFDSX5:4:1160:27570:21809/1	60	+
chr12	98534605	98534606	A01177:95:HFCNFDSX5:4:1429:10285:18145/1	60	-
chr12	98535328	98535329	A01177:95:HFCNFDSX5:4:2302:7292:28557	60	+
chr12	99220579	99220580	A01177:95:HFCNFDSX5:4:1678:17291:4601/1	60	+
chr12	100095400	100095401	A01177:95:HFCNFDSX5:4:1109:29767:13557/1	60	+
chr12	100113755	100113756	A01177:95:HFCNFDSX5:4:2240:27932:31641	60	-
chr12	100114721	100114722	A01177:95:HFCNFDSX5:4:1447:9173:10551	60	-
chr12	100264549	100264550	A01177:95:HFCNFDSX5:4:2118:24388:5619/1	60	-
chr12	100326499	100326500	A01177:95:HFCNFDSX5:4:2227:21947:11099/1	60	-
chr12	100942162	100942163	A01177:95:HFCNFDSX5:4:2162:32434:2926	60	+
chr12	101860828	101860829	A01177:95:HFCNFDSX5:4:1429:6424:29747/1	60	+
chr12	102200478	102200479	A01177:95:HFCNFDSX5:4:2339:1217:33035/1	60	+
chr12	102501663	102501664	A01177:95:HFCNFDSX5:4:1309:8874:28729/1	60	+
chr12	104480419	104480420	A01177:95:HFCNFDSX5:4:2123:12075:11256	60	-
chr12	106855095	106855096	A01177:95:HFCNFDSX5:4:1113:26323:10786/1	60	-
chr12	108841101	108841102	A01177:95:HFCNFDSX5:4:1105:17734:24032/1	60	+
chr12	109972048	109972049	A01177:95:HFCNFDSX5:4:1127:23285:9533/1	60	+
chr12	110151151	110151152	A01177:95:HFCNFDSX5:4:1324:18539:2127	60	-
chr12	111660645	111660646	A01177:95:HFCNFDSX5:4:1110:6668:23782/1	60	+
chr12	111660647	111660648	A01177:95:HFCNFDSX5:4:2212:11143:32127	60	+
chr12	111997942	111997943	A01177:95:HFCNFDSX5:4:2522:26874:14090	60	-
chr12	111997943	111997944	A01177:95:HFCNFDSX5:4:2242:27362:13338	60	-
chr12	112043128	112043129	A01177:95:HFCNFDSX5:4:1363:10294:12806/1	60	-
chr12	112093718	112093719	A01177:95:HFCNFDSX5:4:2278:26250:23813/1	60	+
chr12	112362916	112362917	A01177:95:HFCNFDSX5:4:1201:3938:26850/1	60	+
chr12	116200680	116200681	A01177:95:HFCNFDSX5:4:1116:17987:32988/1	60	-
chr12	118229342	118229343	A01177:95:HFCNFDSX5:4:2619:6623:24643	60	-
chr12	119719274	119719275	A01177:95:HFCNFDSX5:4:1112:31693:12633/1	60	+
chr12	119740941	119740942	A01177:95:HFCNFDSX5:4:1473:32136:19382/1	60	-
chr12	120784196	120784197	A01177:95:HFCNFDSX5:4:1436:20193:23281/1	60	+
chr12	120800717	120800718	A01177:95:HFCNFDSX5:4:1174:1307:28150/1	60	-
chr12	120819524	120819525	A01177:95:HFCNFDSX5:4:1448:15808:23610/1	60	+
chr12	120874841	120874842	A01177:95:HFCNFDSX5:4:1374:26386:15687/1	60	-
chr12	120884230	120884231	A01177:95:HFCNFDSX5:4:1173:16640:2503/1	60	+
chr12	120890876	120890877	A01177:95:HFCNFDSX5:4:2135:11261:32080	60	-
chr12	121213961	121213962	A01177:95:HFCNFDSX5:4:1303:32244:19476	60	-
chr12	121227876	121227877	A01177:95:HFCNFDSX5:4:1124:6578:2487/1	60	-
chr12	121273081	121273082	A01177:95:HFCNFDSX5:4:1408:20582:12868/1	60	-
chr12	121346843	121346844	A01177:95:HFCNFDSX5:4:1526:17047:26287/1	60	-
chr12	121789002	121789003	A01177:95:HFCNFDSX5:4:1576:20094:19695	60	-
chr12	121927582	121927583	A01177:95:HFCNFDSX5:4:1202:28339:31626/1	60	-
chr12	122090445	122090446	A01177:95:HFCNFDSX5:4:1541:17698:19398/1	60	+
chr12	122483938	122483939	A01177:95:HFCNFDSX5:4:1131:20726:14403/1	60	+
chr12	122542073	122542074	A01177:95:HFCNFDSX5:4:2510:15356:27430/1	60	-
chr12	122590377	122590378	A01177:95:HFCNFDSX5:4:1133:8467:14591/1	60	+
chr12	122608140	122608141	A01177:95:HFCNFDSX5:4:2666:10574:2613/1	60	+
chr12	123054865	123054866	A01177:95:HFCNFDSX5:4:2127:14931:10755	60	-
chr12	123123470	123123471	A01177:95:HFCNFDSX5:4:1171:2157:36605/1	60	+
chr12	123162156	123162157	A01177:95:HFCNFDSX5:4:1212:10321:33927	60	+
chr12	123162615	123162616	A01177:95:HFCNFDSX5:4:1125:19452:20807/1	60	+
chr12	123168908	123168909	A01177:95:HFCNFDSX5:4:2303:11794:10394/1	60	+
chr12	123177295	123177296	A01177:95:HFCNFDSX5:4:1119:29758:12477/1	60	-
chr12	123180989	123180990	A01177:95:HFCNFDSX5:4:1232:6804:25113/1	60	+
chr12	123356821	123356822	A01177:95:HFCNFDSX5:4:1102:12707:30984/1	60	-
chr12	123426711	123426712	A01177:95:HFCNFDSX5:4:1513:2871:6277/1	60	-
chr12	123651994	123651995	A01177:95:HFCNFDSX5:4:1107:23827:29387/1	60	+
chr12	123657834	123657835	A01177:95:HFCNFDSX5:4:2168:19967:22795	60	-
chr12	123692882	123692883	A01177:95:HFCNFDSX5:4:2110:31412:23985	60	+
chr12	123693388	123693389	A01177:95:HFCNFDSX5:4:1502:18584:7310/1	60	-
chr12	123693389	123693390	A01177:95:HFCNFDSX5:4:1103:1136:27759	60	-
chr12	123709960	123709961	A01177:95:HFCNFDSX5:4:1413:7102:4022/1	60	+
chr12	123793766	123793767	A01177:95:HFCNFDSX5:4:1112:26060:15499/1	60	-
chr12	123986783	123986784	A01177:95:HFCNFDSX5:4:1612:15546:3302/1	60	+
chr12	124943192	124943193	A01177:95:HFCNFDSX5:4:1114:14904:2065/1	60	-
chr12	126975346	126975347	A01177:95:HFCNFDSX5:4:1452:32931:7921/1	60	+
chr12	128809210	128809211	A01177:95:HFCNFDSX5:4:1215:13557:6433/1	60	+
chr12	129011397	129011398	A01177:95:HFCNFDSX5:4:2444:2627:17691/1	60	+
chr12	129555297	129555298	A01177:95:HFCNFDSX5:4:1164:27905:17503/1	60	+
chr12	129578400	129578401	A01177:95:HFCNFDSX5:4:1650:13494:27649	60	-
chr12	129625291	129625292	A01177:95:HFCNFDSX5:4:2435:21694:36025	60	-
chr12	129825878	129825879	A01177:95:HFCNFDSX5:4:1270:17237:18756/1	60	-
chr12	131914033	131914034	A01177:95:HFCNFDSX5:4:1133:20202:15562	60	-
chr12	131966339	131966340	A01177:95:HFCNFDSX5:4:2135:15709:37027	60	-
chr12	132022995	132022996	A01177:95:HFCNFDSX5:4:1212:7355:6026/1	60	+
chr12	132662731	132662732	A01177:95:HFCNFDSX5:4:1212:12861:4539/1	60	-
chr12	132790363	132790364	A01177:95:HFCNFDSX5:4:2231:15320:34601	60	+
chr12	133053517	133053518	A01177:95:HFCNFDSX5:4:2213:4417:31062/1	60	+
chr12	133123605	133123606	A01177:95:HFCNFDSX5:4:2346:28872:20556	60	-
chr12	133123906	133123907	A01177:95:HFCNFDSX5:4:1178:4273:29841/1	60	+
chr12	133145189	133145190	A01177:95:HFCNFDSX5:4:1126:31476:1078	60	+
chr13	19671837	19671838	A01177:95:HFCNFDSX5:4:1427:27588:28103/1	60	-
chr13	19846062	19846063	A01177:95:HFCNFDSX5:4:1103:13693:33442/1	60	+
chr13	20591695	20591696	A01177:95:HFCNFDSX5:4:1106:32642:20666/1	60	+
chr13	20830750	20830751	A01177:95:HFCNFDSX5:4:1155:15962:35650	60	+
chr13	23124687	23124688	A01177:95:HFCNFDSX5:4:1437:24957:30968	60	+
chr13	23124689	23124690	A01177:95:HFCNFDSX5:4:2268:26341:16172/1	60	+
chr13	23644408	23644409	A01177:95:HFCNFDSX5:4:1619:15365:13354/1	60	+
chr13	26290713	26290714	A01177:95:HFCNFDSX5:4:1213:15203:23657	60	-
chr13	27089603	27089604	A01177:95:HFCNFDSX5:4:1165:19117:10927/1	60	+
chr13	27189993	27189994	A01177:95:HFCNFDSX5:4:2570:22327:9126/1	60	+
chr13	28235056	28235057	A01177:95:HFCNFDSX5:4:1103:10917:32737/1	60	-
chr13	28246743	28246744	A01177:95:HFCNFDSX5:4:1165:7410:8375	60	+
chr13	28298345	28298346	A01177:95:HFCNFDSX5:4:1111:26919:30232/1	60	+
chr13	30763117	30763118	A01177:95:HFCNFDSX5:4:2607:4065:3615	60	-
chr13	32723612	32723613	A01177:95:HFCNFDSX5:4:1116:21450:5071/1	60	+
chr13	32745187	32745188	A01177:95:HFCNFDSX5:4:2603:23999:11052	60	-
chr13	35098041	35098042	A01177:95:HFCNFDSX5:4:1146:1344:22357	60	-
chr13	35170073	35170074	A01177:95:HFCNFDSX5:4:2312:30427:30733	60	-
chr13	35305420	35305421	A01177:95:HFCNFDSX5:4:1139:19443:30279/1	60	+
chr13	35389976	35389977	A01177:95:HFCNFDSX5:4:1112:29107:21402	60	-
chr13	35389978	35389979	A01177:95:HFCNFDSX5:4:1258:23981:12931/1	60	-
chr13	35457295	35457296	A01177:95:HFCNFDSX5:4:1529:27995:15530/1	60	-
chr13	35493639	35493640	A01177:95:HFCNFDSX5:4:1669:27588:25034/1	60	+
chr13	38181815	38181816	A01177:95:HFCNFDSX5:4:1173:18774:15280	60	+
chr13	38399346	38399347	A01177:95:HFCNFDSX5:4:1366:31340:32597/1	60	+
chr13	39732102	39732103	A01177:95:HFCNFDSX5:4:2367:17463:14387	60	-
chr13	41760167	41760168	A01177:95:HFCNFDSX5:4:2251:28528:7373/1	60	-
chr13	41937455	41937456	A01177:95:HFCNFDSX5:4:1107:8043:21652	60	+
chr13	42321882	42321883	A01177:95:HFCNFDSX5:4:1148:1768:16642/1	60	+
chr13	44462154	44462155	A01177:95:HFCNFDSX5:4:2132:27498:22341	60	-
chr13	44563228	44563229	A01177:95:HFCNFDSX5:4:2253:21974:7827	60	-
chr13	44571865	44571866	A01177:95:HFCNFDSX5:4:2462:4634:20040/1	60	-
chr13	44947911	44947912	A01177:95:HFCNFDSX5:4:1110:27805:25379/1	60	-
chr13	45180409	45180410	A01177:95:HFCNFDSX5:4:1173:15980:25473/1	60	+
chr13	45976615	45976616	A01177:95:HFCNFDSX5:4:1377:18168:16391	60	-
chr13	46107579	46107580	A01177:95:HFCNFDSX5:4:1638:7166:12211	60	-
chr13	46430625	46430626	A01177:95:HFCNFDSX5:4:1141:17644:4272/1	60	+
chr13	46539716	46539717	A01177:95:HFCNFDSX5:4:2168:15790:5384	60	+
chr13	46663592	46663593	A01177:95:HFCNFDSX5:4:1114:2239:29293/1	60	-
chr13	47997163	47997164	A01177:95:HFCNFDSX5:4:2475:16034:36276	60	+
chr13	48327108	48327109	A01177:95:HFCNFDSX5:4:1104:8106:31657/1	60	-
chr13	48356857	48356858	A01177:95:HFCNFDSX5:4:2316:31403:33395/1	60	+
chr13	48362925	48362926	A01177:95:HFCNFDSX5:4:2135:18774:35916	60	+
chr13	48430162	48430163	A01177:95:HFCNFDSX5:4:1145:13449:2268/1	60	+
chr13	48993977	48993978	A01177:95:HFCNFDSX5:4:1350:4779:20134	60	-
chr13	49147497	49147498	A01177:95:HFCNFDSX5:4:1140:13458:15562/1	60	-
chr13	49452360	49452361	A01177:95:HFCNFDSX5:4:2551:26539:7028	60	+
chr13	49454945	49454946	A01177:95:HFCNFDSX5:4:1113:28673:20275/1	60	-
chr13	49544423	49544424	A01177:95:HFCNFDSX5:4:1546:26666:34835	60	-
chr13	50006967	50006968	A01177:95:HFCNFDSX5:4:1257:12771:3537	60	+
chr13	50249204	50249205	A01177:95:HFCNFDSX5:4:1240:30508:21762	60	+
chr13	50428058	50428059	A01177:95:HFCNFDSX5:4:2109:15185:16861/1	60	+
chr13	50533337	50533338	A01177:95:HFCNFDSX5:4:1415:15094:5274/1	60	-
chr13	50913967	50913968	A01177:95:HFCNFDSX5:4:1132:13539:10848/1	60	+
chr13	50942123	50942124	A01177:95:HFCNFDSX5:4:1101:16107:7279/1	60	-
chr13	51352511	51352512	A01177:95:HFCNFDSX5:4:1131:28827:1188/1	60	-
chr13	51442026	51442027	A01177:95:HFCNFDSX5:4:1614:20636:21825/1	60	-
chr13	51772487	51772488	A01177:95:HFCNFDSX5:4:1172:29306:28416/1	60	-
chr13	54427105	54427106	A01177:95:HFCNFDSX5:4:2163:14931:15515/1	60	+
chr13	55916531	55916532	A01177:95:HFCNFDSX5:4:1173:29188:28557/1	60	+
chr13	57948476	57948477	A01177:95:HFCNFDSX5:4:1103:20790:26162/1	60	+
chr13	59589182	59589183	A01177:95:HFCNFDSX5:4:2335:9100:1658/1	60	+
chr13	59589183	59589184	A01177:95:HFCNFDSX5:4:1162:8901:8891/1	60	+
chr13	59878710	59878711	A01177:95:HFCNFDSX5:4:1125:5719:9862/1	60	+
chr13	60126529	60126530	A01177:95:HFCNFDSX5:4:2541:13901:11099	60	-
chr13	60535331	60535332	A01177:95:HFCNFDSX5:4:1244:10294:32002/1	60	-
chr13	61437480	61437481	A01177:95:HFCNFDSX5:4:1357:1425:32142/1	60	-
chr13	61768279	61768280	A01177:95:HFCNFDSX5:4:1332:27923:27899/1	60	+
chr13	61861918	61861919	A01177:95:HFCNFDSX5:4:1637:12102:26741/1	60	-
chr13	62301777	62301778	A01177:95:HFCNFDSX5:4:1135:3884:7059/1	60	+
chr13	63035382	63035383	A01177:95:HFCNFDSX5:4:1337:7274:21981/1	60	+
chr13	63646601	63646602	A01177:95:HFCNFDSX5:4:1467:11360:7795	60	-
chr13	64249191	64249192	A01177:95:HFCNFDSX5:4:2173:1696:6151/1	60	-
chr13	64697775	64697776	A01177:95:HFCNFDSX5:4:1127:15772:26616/1	60	+
chr13	64869804	64869805	A01177:95:HFCNFDSX5:4:1101:2329:34147/1	60	-
chr13	64907342	64907343	A01177:95:HFCNFDSX5:4:1127:25889:13980/1	60	-
chr13	64955346	64955347	A01177:95:HFCNFDSX5:4:1108:7536:20556/1	60	-
chr13	65232434	65232435	A01177:95:HFCNFDSX5:4:1376:30581:21198/1	60	+
chr13	65597172	65597173	A01177:95:HFCNFDSX5:4:1205:10248:6464/1	60	+
chr13	66066521	66066522	A01177:95:HFCNFDSX5:4:1566:18285:9956/1	60	-
chr13	66688083	66688084	A01177:95:HFCNFDSX5:4:1156:6253:24471/1	60	+
chr13	66958814	66958815	A01177:95:HFCNFDSX5:4:1127:12391:4194/1	60	+
chr13	67198784	67198785	A01177:95:HFCNFDSX5:4:2103:21197:9580	60	-
chr13	67448912	67448913	A01177:95:HFCNFDSX5:4:1402:18882:32534/1	60	+
chr13	67998254	67998255	A01177:95:HFCNFDSX5:4:1127:16260:22639	60	-
chr13	68350592	68350593	A01177:95:HFCNFDSX5:4:2469:13883:25441	60	-
chr13	68563049	68563050	A01177:95:HFCNFDSX5:4:1126:14082:33708/1	60	+
chr13	68606160	68606161	A01177:95:HFCNFDSX5:4:1420:2031:8359/1	60	+
chr13	68642635	68642636	A01177:95:HFCNFDSX5:4:1139:25907:24690/1	60	-
chr13	68838706	68838707	A01177:95:HFCNFDSX5:4:2469:18041:22811/1	60	-
chr13	68862901	68862902	A01177:95:HFCNFDSX5:4:1342:21115:35399/1	60	-
chr13	69270518	69270519	A01177:95:HFCNFDSX5:4:1444:20989:31798/1	60	-
chr13	69320045	69320046	A01177:95:HFCNFDSX5:4:1101:5864:13338/1	60	-
chr13	69384302	69384303	A01177:95:HFCNFDSX5:4:1556:10330:10770/1	60	+
chr13	69877756	69877757	A01177:95:HFCNFDSX5:4:1233:13756:7999/1	60	+
chr13	70050723	70050724	A01177:95:HFCNFDSX5:4:1104:24740:6918/1	60	-
chr13	70131930	70131931	A01177:95:HFCNFDSX5:4:1539:9471:6245/1	60	+
chr13	70218948	70218949	A01177:95:HFCNFDSX5:4:1102:8612:20384/1	60	-
chr13	71226654	71226655	A01177:95:HFCNFDSX5:4:1665:28501:34475/1	60	-
chr13	71540998	71540999	A01177:95:HFCNFDSX5:4:1429:20392:26537/1	60	-
chr13	71561130	71561131	A01177:95:HFCNFDSX5:4:1102:20672:1313	60	-
chr13	71712496	71712497	A01177:95:HFCNFDSX5:4:1608:22634:23156/1	60	-
chr13	71898287	71898288	A01177:95:HFCNFDSX5:4:1126:12147:24220/1	60	+
chr13	72298401	72298402	A01177:95:HFCNFDSX5:4:1639:3269:12602/1	60	+
chr13	72890963	72890964	A01177:95:HFCNFDSX5:4:1258:23158:31829/1	60	+
chr13	72938078	72938079	A01177:95:HFCNFDSX5:4:1125:23936:6120/1	60	+
chr13	72997882	72997883	A01177:95:HFCNFDSX5:4:1201:20708:35289	60	+
chr13	74885742	74885743	A01177:95:HFCNFDSX5:4:1303:28420:18834/1	60	+
chr13	75566556	75566557	A01177:95:HFCNFDSX5:4:2622:21097:28447	60	-
chr13	75587081	75587082	A01177:95:HFCNFDSX5:4:1213:26549:23860/1	60	+
chr13	77003818	77003819	A01177:95:HFCNFDSX5:4:1152:10176:24439/1	60	-
chr13	77095736	77095737	A01177:95:HFCNFDSX5:4:1145:31476:11600/1	60	+
chr13	77132987	77132988	A01177:95:HFCNFDSX5:4:1112:14425:35023	60	-
chr13	77154241	77154242	A01177:95:HFCNFDSX5:4:1244:2663:20666/1	60	-
chr13	77189076	77189077	A01177:95:HFCNFDSX5:4:1156:10710:36198/1	60	+
chr13	77217226	77217227	A01177:95:HFCNFDSX5:4:1136:31096:23750	60	-
chr13	77218595	77218596	A01177:95:HFCNFDSX5:4:1603:29460:9267	60	-
chr13	78623759	78623760	A01177:95:HFCNFDSX5:4:2546:25337:8641/1	60	+
chr13	79329251	79329252	A01177:95:HFCNFDSX5:4:1452:8513:25880	60	-
chr13	80980125	80980126	A01177:95:HFCNFDSX5:4:2250:6632:33583/1	60	-
chr13	81075015	81075016	A01177:95:HFCNFDSX5:4:1114:11360:8015/1	60	-
chr13	81219583	81219584	A01177:95:HFCNFDSX5:4:1129:11885:11303/1	60	+
chr13	81228300	81228301	A01177:95:HFCNFDSX5:4:1527:29532:17472/1	60	-
chr13	81590385	81590386	A01177:95:HFCNFDSX5:4:2308:7618:21793	60	-
chr13	81762659	81762660	A01177:95:HFCNFDSX5:4:1578:5204:35368	60	-
chr13	81948904	81948905	A01177:95:HFCNFDSX5:4:1106:11089:6825/1	60	-
chr13	82175148	82175149	A01177:95:HFCNFDSX5:4:1349:23411:22748	60	-
chr13	82723264	82723265	A01177:95:HFCNFDSX5:4:1165:23637:18317/1	60	-
chr13	83153351	83153352	A01177:95:HFCNFDSX5:4:1229:12726:29888/1	60	-
chr13	83305683	83305684	A01177:95:HFCNFDSX5:4:1117:22598:11162/1	60	-
chr13	84273710	84273711	A01177:95:HFCNFDSX5:4:1107:24994:22200/1	60	-
chr13	84523456	84523457	A01177:95:HFCNFDSX5:4:1129:16559:27195	60	-
chr13	84610699	84610700	A01177:95:HFCNFDSX5:4:1164:32805:27085/1	60	+
chr13	84677876	84677877	A01177:95:HFCNFDSX5:4:1176:7717:22905/1	60	+
chr13	85479156	85479157	A01177:95:HFCNFDSX5:4:1161:23122:4085/1	60	-
chr13	85521420	85521421	A01177:95:HFCNFDSX5:4:1506:14009:33301/1	60	+
chr13	85664197	85664198	A01177:95:HFCNFDSX5:4:1223:15926:26224/1	60	+
chr13	85732460	85732461	A01177:95:HFCNFDSX5:4:1110:21477:2832/1	60	-
chr13	86387405	86387406	A01177:95:HFCNFDSX5:4:1103:10908:17785/1	60	+
chr13	86437760	86437761	A01177:95:HFCNFDSX5:4:1262:31774:35352	60	-
chr13	87028380	87028381	A01177:95:HFCNFDSX5:4:1114:28501:9893/1	60	-
chr13	87249964	87249965	A01177:95:HFCNFDSX5:4:1101:7057:31782	60	-
chr13	87296077	87296078	A01177:95:HFCNFDSX5:4:2171:11659:21433/1	60	-
chr13	87302876	87302877	A01177:95:HFCNFDSX5:4:1106:5891:10880/1	60	+
chr13	87446743	87446744	A01177:95:HFCNFDSX5:4:1273:25834:31955	60	-
chr13	87719603	87719604	A01177:95:HFCNFDSX5:4:1232:10926:8609/1	60	-
chr13	88108228	88108229	A01177:95:HFCNFDSX5:4:2102:24361:20823/1	60	+
chr13	88217115	88217116	A01177:95:HFCNFDSX5:4:1119:14696:6715/1	60	+
chr13	88252067	88252068	A01177:95:HFCNFDSX5:4:1173:8395:36699	60	-
chr13	88427565	88427566	A01177:95:HFCNFDSX5:4:1417:24505:32753/1	60	-
chr13	88782362	88782363	A01177:95:HFCNFDSX5:4:1303:19108:32111/1	60	-
chr13	88834857	88834858	A01177:95:HFCNFDSX5:4:1123:17074:23610/1	60	-
chr13	89235414	89235415	A01177:95:HFCNFDSX5:4:1152:31512:36589/1	60	+
chr13	89951726	89951727	A01177:95:HFCNFDSX5:4:1657:10863:25160/1	60	-
chr13	90381243	90381244	A01177:95:HFCNFDSX5:4:1133:12310:17613/1	60	+
chr13	95675245	95675246	A01177:95:HFCNFDSX5:4:1130:21504:16063/1	60	-
chr13	99222487	99222488	A01177:95:HFCNFDSX5:4:1102:12093:14137/1	60	-
chr13	100300740	100300741	A01177:95:HFCNFDSX5:4:2308:17544:28432	60	-
chr13	100310337	100310338	A01177:95:HFCNFDSX5:4:1330:11478:6402/1	60	+
chr13	100365165	100365166	A01177:95:HFCNFDSX5:4:1224:14082:14043/1	60	-
chr13	102385010	102385011	A01177:95:HFCNFDSX5:4:2425:27444:5368	60	-
chr13	103612098	103612099	A01177:95:HFCNFDSX5:4:1167:4417:35227/1	60	-
chr13	104016194	104016195	A01177:95:HFCNFDSX5:4:2217:17137:16329/1	60	-
chr13	104317484	104317485	A01177:95:HFCNFDSX5:4:1124:19117:3881/1	60	-
chr13	104450401	104450402	A01177:95:HFCNFDSX5:4:1509:1723:33473	60	-
chr13	105537484	105537485	A01177:95:HFCNFDSX5:4:1211:4508:9925/1	60	-
chr13	108259824	108259825	A01177:95:HFCNFDSX5:4:1126:21242:6339/1	60	-
chr13	108783658	108783659	A01177:95:HFCNFDSX5:4:2135:11171:9878	60	+
chr13	109000088	109000089	A01177:95:HFCNFDSX5:4:2419:21142:17848	60	-
chr13	111850162	111850163	A01177:95:HFCNFDSX5:4:1152:11451:24173/1	60	-
chr13	113308779	113308780	A01177:95:HFCNFDSX5:4:1270:23809:30326/1	60	-
chr14	20326860	20326861	A01177:95:HFCNFDSX5:4:1170:24569:19554/1	60	+
chr14	21066414	21066415	A01177:95:HFCNFDSX5:4:1572:28637:6965	60	+
chr14	23089584	23089585	A01177:95:HFCNFDSX5:4:1122:16179:19711/1	60	+
chr14	23090909	23090910	A01177:95:HFCNFDSX5:4:1134:26539:20932/1	60	+
chr14	24220752	24220753	A01177:95:HFCNFDSX5:4:2114:18430:31532/1	60	-
chr14	24853146	24853147	A01177:95:HFCNFDSX5:4:1101:9534:12743/1	60	+
chr14	25341533	25341534	A01177:95:HFCNFDSX5:4:1141:5339:15906/1	60	-
chr14	25875910	25875911	A01177:95:HFCNFDSX5:4:1110:28085:12367/1	60	-
chr14	26463459	26463460	A01177:95:HFCNFDSX5:4:1322:14968:4398/1	60	+
chr14	26516688	26516689	A01177:95:HFCNFDSX5:4:1141:6931:35415/1	60	-
chr14	26848328	26848329	A01177:95:HFCNFDSX5:4:2312:20690:3881	60	-
chr14	27233968	27233969	A01177:95:HFCNFDSX5:4:1107:17833:7420/1	60	+
chr14	28965639	28965640	A01177:95:HFCNFDSX5:4:2551:31738:5509	60	-
chr14	29074406	29074407	A01177:95:HFCNFDSX5:4:1149:9381:17519/1	60	+
chr14	29074407	29074408	A01177:95:HFCNFDSX5:4:1542:27290:26584/1	60	+
chr14	30449916	30449917	A01177:95:HFCNFDSX5:4:1519:16504:12759/1	60	-
chr14	30956283	30956284	A01177:95:HFCNFDSX5:4:1235:27561:2534/1	60	+
chr14	31139841	31139842	A01177:95:HFCNFDSX5:4:1105:19000:21465/1	60	+
chr14	31141797	31141798	A01177:95:HFCNFDSX5:4:1117:12183:28761/1	60	+
chr14	31404724	31404725	A01177:95:HFCNFDSX5:4:1128:14009:11725/1	60	+
chr14	31411637	31411638	A01177:95:HFCNFDSX5:4:2442:29116:25488/1	60	-
chr14	31735132	31735133	A01177:95:HFCNFDSX5:4:1535:4779:27774	60	+
chr14	31788519	31788520	A01177:95:HFCNFDSX5:4:1328:30201:2566	60	-
chr14	32119666	32119667	A01177:95:HFCNFDSX5:4:1319:24062:16986/1	60	+
chr14	32155952	32155953	A01177:95:HFCNFDSX5:4:1264:6596:13667/1	60	-
chr14	32484899	32484900	A01177:95:HFCNFDSX5:4:2617:17002:15154	60	+
chr14	33053202	33053203	A01177:95:HFCNFDSX5:4:1135:23909:17096/1	60	+
chr14	34610471	34610472	A01177:95:HFCNFDSX5:4:1116:3314:4507/1	60	+
chr14	34625834	34625835	A01177:95:HFCNFDSX5:4:2111:30635:10708	60	-
chr14	34708995	34708996	A01177:95:HFCNFDSX5:4:2129:8947:5932	60	-
chr14	34786415	34786416	A01177:95:HFCNFDSX5:4:1420:15863:16063	60	-
chr14	35550826	35550827	A01177:95:HFCNFDSX5:4:1108:18195:14998/1	60	+
chr14	35664863	35664864	A01177:95:HFCNFDSX5:4:2370:28890:10723	60	-
chr14	35756820	35756821	A01177:95:HFCNFDSX5:4:1238:8296:14669/1	60	-
chr14	37594444	37594445	A01177:95:HFCNFDSX5:4:1104:18304:19319/1	60	+
chr14	39038447	39038448	A01177:95:HFCNFDSX5:4:1102:31828:33285/1	60	+
chr14	39041829	39041830	A01177:95:HFCNFDSX5:4:1278:9570:3537	60	-
chr14	39091942	39091943	A01177:95:HFCNFDSX5:4:1111:25111:32330/1	60	-
chr14	39864131	39864132	A01177:95:HFCNFDSX5:4:1566:10917:8719/1	60	-
chr14	45944872	45944873	A01177:95:HFCNFDSX5:4:1168:9796:10097/1	60	+
chr14	46749238	46749239	A01177:95:HFCNFDSX5:4:2129:21947:22122	60	-
chr14	46830386	46830387	A01177:95:HFCNFDSX5:4:1512:4716:33489	60	+
chr14	46841221	46841222	A01177:95:HFCNFDSX5:4:1202:1362:26271/1	60	+
chr14	47518498	47518499	A01177:95:HFCNFDSX5:4:1106:5321:2253/1	60	-
chr14	47727789	47727790	A01177:95:HFCNFDSX5:4:1160:5882:8015	60	-
chr14	47747026	47747027	A01177:95:HFCNFDSX5:4:1509:31467:21073/1	60	-
chr14	47914122	47914123	A01177:95:HFCNFDSX5:4:1107:18385:4492/1	60	+
chr14	48143382	48143383	A01177:95:HFCNFDSX5:4:1248:7699:31861	60	-
chr14	48353382	48353383	A01177:95:HFCNFDSX5:4:2160:9787:29778/1	60	-
chr14	48508508	48508509	A01177:95:HFCNFDSX5:4:2349:18059:21183	60	-
chr14	49715883	49715884	A01177:95:HFCNFDSX5:4:1118:21712:36245/1	60	-
chr14	50060896	50060897	A01177:95:HFCNFDSX5:4:1164:32759:16110	60	-
chr14	50755080	50755081	A01177:95:HFCNFDSX5:4:1252:17842:10786/1	60	-
chr14	51463873	51463874	A01177:95:HFCNFDSX5:4:2234:5737:25238	60	+
chr14	52046164	52046165	A01177:95:HFCNFDSX5:4:1351:20437:34632/1	60	-
chr14	52190440	52190441	A01177:95:HFCNFDSX5:4:1237:19117:36824/1	60	-
chr14	52228990	52228991	A01177:95:HFCNFDSX5:4:1613:26395:12132/1	60	-
chr14	52465786	52465787	A01177:95:HFCNFDSX5:4:1137:24180:35415/1	60	-
chr14	52621951	52621952	A01177:95:HFCNFDSX5:4:1149:27923:17566/1	60	-
chr14	52683988	52683989	A01177:95:HFCNFDSX5:4:1110:30779:28682/1	60	-
chr14	52746239	52746240	A01177:95:HFCNFDSX5:4:1124:14769:3270/1	60	+
chr14	53070213	53070214	A01177:95:HFCNFDSX5:4:1164:13666:21997/1	60	-
chr14	54478186	54478187	A01177:95:HFCNFDSX5:4:1101:18539:12900/1	60	-
chr14	55665188	55665189	A01177:95:HFCNFDSX5:4:1178:21640:30890/1	60	+
chr14	56299405	56299406	A01177:95:HFCNFDSX5:4:2607:13096:14497/1	60	+
chr14	56299896	56299897	A01177:95:HFCNFDSX5:4:1276:28375:8484/1	60	+
chr14	57236828	57236829	A01177:95:HFCNFDSX5:4:1123:13630:18521/1	60	+
chr14	58239892	58239893	A01177:95:HFCNFDSX5:4:2514:22489:31078	60	+
chr14	58355716	58355717	A01177:95:HFCNFDSX5:4:2427:2148:22310/1	60	+
chr14	60119463	60119464	A01177:95:HFCNFDSX5:4:1119:30273:24424/1	60	-
chr14	60929222	60929223	A01177:95:HFCNFDSX5:4:1133:4074:30561/1	60	+
chr14	60950068	60950069	A01177:95:HFCNFDSX5:4:1218:28953:9737/1	60	+
chr14	61399967	61399968	A01177:95:HFCNFDSX5:4:1443:21703:1783/1	60	+
chr14	61733759	61733760	A01177:95:HFCNFDSX5:4:1232:1416:10207/1	60	+
chr14	61748454	61748455	A01177:95:HFCNFDSX5:4:1134:20618:25019/1	60	-
chr14	63713778	63713779	A01177:95:HFCNFDSX5:4:1245:5972:9987/1	60	-
chr14	63910800	63910801	A01177:95:HFCNFDSX5:4:2647:17418:29403/1	60	-
chr14	64484759	64484760	A01177:95:HFCNFDSX5:4:1129:15691:3364/1	60	+
chr14	66644518	66644519	A01177:95:HFCNFDSX5:4:1105:23231:25629/1	60	+
chr14	66820176	66820177	A01177:95:HFCNFDSX5:4:1164:23104:34272	60	+
chr14	66846244	66846245	A01177:95:HFCNFDSX5:4:1105:26494:31657/1	60	-
chr14	66848927	66848928	A01177:95:HFCNFDSX5:4:2207:7925:6355	60	-
chr14	66850681	66850682	A01177:95:HFCNFDSX5:4:1108:32705:10034/1	60	+
chr14	66973287	66973288	A01177:95:HFCNFDSX5:4:1106:18484:34068/1	60	-
chr14	67888810	67888811	A01177:95:HFCNFDSX5:4:1118:4435:9580/1	60	-
chr14	69679191	69679192	A01177:95:HFCNFDSX5:4:1160:4345:29183/1	60	-
chr14	70922906	70922907	A01177:95:HFCNFDSX5:4:1170:25771:3850/1	60	-
chr14	70992798	70992799	A01177:95:HFCNFDSX5:4:1144:27335:12790/1	60	-
chr14	70996557	70996558	A01177:95:HFCNFDSX5:4:1104:30210:23406/1	60	+
chr14	71010540	71010541	A01177:95:HFCNFDSX5:4:1419:30309:15060	60	-
chr14	71494223	71494224	A01177:95:HFCNFDSX5:4:1129:5376:29371/1	60	-
chr14	71673092	71673093	A01177:95:HFCNFDSX5:4:1145:24578:20071/1	60	-
chr14	72666976	72666977	A01177:95:HFCNFDSX5:4:1156:16731:25927/1	60	-
chr14	73011192	73011193	A01177:95:HFCNFDSX5:4:1113:7355:12038	60	+
chr14	73366536	73366537	A01177:95:HFCNFDSX5:4:2157:15998:13510/1	60	-
chr14	73455133	73455134	A01177:95:HFCNFDSX5:4:1114:24605:4993/1	60	-
chr14	73496311	73496312	A01177:95:HFCNFDSX5:4:2301:9091:19899	60	-
chr14	73622534	73622535	A01177:95:HFCNFDSX5:4:1216:15212:2440	60	-
chr14	73680360	73680361	A01177:95:HFCNFDSX5:4:1371:2754:20729/1	60	+
chr14	75060532	75060533	A01177:95:HFCNFDSX5:4:2670:6506:10254/1	60	+
chr14	80825855	80825856	A01177:95:HFCNFDSX5:4:1451:15772:2378	60	-
chr14	80850633	80850634	A01177:95:HFCNFDSX5:4:1103:8847:13369/1	60	+
chr14	80970533	80970534	A01177:95:HFCNFDSX5:4:2512:11315:4586	60	-
chr14	81118599	81118600	A01177:95:HFCNFDSX5:4:1564:25147:19993/1	60	-
chr14	81362741	81362742	A01177:95:HFCNFDSX5:4:2121:2103:6981	60	-
chr14	83198482	83198483	A01177:95:HFCNFDSX5:4:1250:27398:4194	60	+
chr14	83214395	83214396	A01177:95:HFCNFDSX5:4:1529:25491:31923	60	-
chr14	85948139	85948140	A01177:95:HFCNFDSX5:4:1106:11885:32409/1	60	-
chr14	87965602	87965603	A01177:95:HFCNFDSX5:4:1165:3857:5071/1	60	-
chr14	88253864	88253865	A01177:95:HFCNFDSX5:4:1222:3477:25645	60	-
chr14	88549977	88549978	A01177:95:HFCNFDSX5:4:2339:2573:21512/1	60	+
chr14	88613681	88613682	A01177:95:HFCNFDSX5:4:1204:21676:14199/1	60	+
chr14	88695233	88695234	A01177:95:HFCNFDSX5:4:1156:21160:22733/1	60	+
chr14	88730369	88730370	A01177:95:HFCNFDSX5:4:1213:29604:1908/1	60	+
chr14	88838899	88838900	A01177:95:HFCNFDSX5:4:2109:28664:23390/1	60	-
chr14	90317429	90317430	A01177:95:HFCNFDSX5:4:1155:11469:5259/1	60	+
chr14	91275914	91275915	A01177:95:HFCNFDSX5:4:1660:30581:14841/1	60	+
chr14	91483188	91483189	A01177:95:HFCNFDSX5:4:1111:27416:1063/1	60	+
chr14	92015647	92015648	A01177:95:HFCNFDSX5:4:1447:28357:23265/1	60	-
chr14	92744690	92744691	A01177:95:HFCNFDSX5:4:1165:1145:6762/1	60	-
chr14	96562415	96562416	A01177:95:HFCNFDSX5:4:1138:5683:5666/1	60	-
chr14	97423551	97423552	A01177:95:HFCNFDSX5:4:2629:24858:17237	60	+
chr14	98113564	98113565	A01177:95:HFCNFDSX5:4:1119:10267:13009/1	60	+
chr14	98144537	98144538	A01177:95:HFCNFDSX5:4:2626:24704:30530	60	-
chr14	98429957	98429958	A01177:95:HFCNFDSX5:4:1105:2202:9220/1	60	-
chr14	98455555	98455556	A01177:95:HFCNFDSX5:4:1114:17164:18161/1	60	-
chr14	98482614	98482615	A01177:95:HFCNFDSX5:4:1117:16062:24518/1	60	+
chr14	98482615	98482616	A01177:95:HFCNFDSX5:4:2477:14145:12994/1	60	+
chr14	98482616	98482617	A01177:95:HFCNFDSX5:4:1471:20491:15280/1	60	+
chr14	98485778	98485779	A01177:95:HFCNFDSX5:4:1642:31168:28604/1	60	-
chr14	99087785	99087786	A01177:95:HFCNFDSX5:4:1146:9706:5118/1	60	-
chr14	99991588	99991589	A01177:95:HFCNFDSX5:4:2510:19759:5650	60	-
chr14	100037642	100037643	A01177:95:HFCNFDSX5:4:2122:1976:29340/1	60	-
chr14	100056503	100056504	A01177:95:HFCNFDSX5:4:1123:27371:23249/1	60	+
chr14	100457856	100457857	A01177:95:HFCNFDSX5:4:1271:4218:19100/1	60	-
chr14	101369967	101369968	A01177:95:HFCNFDSX5:4:2254:2094:22717/1	60	-
chr14	102150114	102150115	A01177:95:HFCNFDSX5:4:1454:17689:24236/1	60	+
chr14	102459621	102459622	A01177:95:HFCNFDSX5:4:1140:23068:6370/1	60	-
chr14	102541262	102541263	A01177:95:HFCNFDSX5:4:1472:29984:2472	60	+
chr14	102604018	102604019	A01177:95:HFCNFDSX5:4:2141:26060:3850	60	-
chr14	102822785	102822786	A01177:95:HFCNFDSX5:4:1551:32226:12649/1	60	-
chr14	102853319	102853320	A01177:95:HFCNFDSX5:4:1314:4815:3004/1	60	+
chr14	103340749	103340750	A01177:95:HFCNFDSX5:4:1115:22028:22858	60	-
chr14	103442830	103442831	A01177:95:HFCNFDSX5:4:1133:31150:26976/1	60	-
chr14	103754979	103754980	A01177:95:HFCNFDSX5:4:1425:20184:8703/1	60	-
chr14	105442059	105442060	A01177:95:HFCNFDSX5:4:1631:31702:32346/1	60	+
chr15	21887647	21887648	A01177:95:HFCNFDSX5:4:1118:19705:12101/1	60	-
chr15	25356578	25356579	A01177:95:HFCNFDSX5:4:1106:13711:4977/1	60	+
chr15	35347613	35347614	A01177:95:HFCNFDSX5:4:2252:23882:11443	60	+
chr15	36721754	36721755	A01177:95:HFCNFDSX5:4:2311:29866:27414/1	60	-
chr15	36738760	36738761	A01177:95:HFCNFDSX5:4:1321:2202:1986/1	60	+
chr15	37092636	37092637	A01177:95:HFCNFDSX5:4:1111:31186:9377/1	60	-
chr15	39941835	39941836	A01177:95:HFCNFDSX5:4:1324:18719:24706/1	60	-
chr15	40393312	40393313	A01177:95:HFCNFDSX5:4:1304:3260:9330/1	60	+
chr15	41054548	41054549	A01177:95:HFCNFDSX5:4:1115:7392:22498/1	60	-
chr15	41711419	41711420	A01177:95:HFCNFDSX5:4:1107:16667:30107	60	-
chr15	41736860	41736861	A01177:95:HFCNFDSX5:4:1130:26928:1188/1	60	+
chr15	42461911	42461912	A01177:95:HFCNFDSX5:4:2415:13593:31704	60	-
chr15	42810850	42810851	A01177:95:HFCNFDSX5:4:1103:1868:10363/1	60	-
chr15	42831429	42831430	A01177:95:HFCNFDSX5:4:1242:22354:32127/1	60	-
chr15	42910112	42910113	A01177:95:HFCNFDSX5:4:1118:3568:9518/1	60	+
chr15	43025475	43025476	A01177:95:HFCNFDSX5:4:1122:20238:7733/1	60	-
chr15	43086386	43086387	A01177:95:HFCNFDSX5:4:1404:23276:7012/1	60	-
chr15	44413072	44413073	A01177:95:HFCNFDSX5:4:1226:25898:14904/1	60	+
chr15	44514385	44514386	A01177:95:HFCNFDSX5:4:1159:6677:30123/1	60	-
chr15	44657274	44657275	A01177:95:HFCNFDSX5:4:1144:9028:13745/1	60	+
chr15	45165622	45165623	A01177:95:HFCNFDSX5:4:1208:15628:9987	60	-
chr15	49132697	49132698	A01177:95:HFCNFDSX5:4:2510:16821:9643/1	60	-
chr15	49245412	49245413	A01177:95:HFCNFDSX5:4:1142:5855:4899/1	60	-
chr15	50314560	50314561	A01177:95:HFCNFDSX5:4:1103:11216:21292/1	60	+
chr15	50565977	50565978	A01177:95:HFCNFDSX5:4:1123:16098:15499	60	+
chr15	50603444	50603445	A01177:95:HFCNFDSX5:4:1109:5547:9377	60	-
chr15	50610369	50610370	A01177:95:HFCNFDSX5:4:2263:3305:15890/1	60	+
chr15	51507552	51507553	A01177:95:HFCNFDSX5:4:1123:4679:11663/1	60	+
chr15	51579181	51579182	A01177:95:HFCNFDSX5:4:1154:15673:24126/1	60	+
chr15	52191964	52191965	A01177:95:HFCNFDSX5:4:1126:8892:14418	60	+
chr15	52195590	52195591	A01177:95:HFCNFDSX5:4:1147:14886:19914/1	60	-
chr15	55105721	55105722	A01177:95:HFCNFDSX5:4:2370:26693:34820/1	60	+
chr15	55245341	55245342	A01177:95:HFCNFDSX5:4:1119:20292:19977/1	60	+
chr15	55273628	55273629	A01177:95:HFCNFDSX5:4:1661:17743:33755/1	60	+
chr15	56986584	56986585	A01177:95:HFCNFDSX5:4:1105:5231:26553/1	60	+
chr15	58166294	58166295	A01177:95:HFCNFDSX5:4:2252:24876:25066	60	+
chr15	58918950	58918951	A01177:95:HFCNFDSX5:4:2562:2519:12649/1	60	-
chr15	59770824	59770825	A01177:95:HFCNFDSX5:4:1104:30002:27148/1	60	+
chr15	59819872	59819873	A01177:95:HFCNFDSX5:4:1429:29640:9893	60	+
chr15	59952128	59952129	A01177:95:HFCNFDSX5:4:1128:9362:33614/1	60	+
chr15	60424498	60424499	A01177:95:HFCNFDSX5:4:1501:17173:20431/1	60	+
chr15	61966742	61966743	A01177:95:HFCNFDSX5:4:1156:28528:29731/1	60	-
chr15	63248016	63248017	A01177:95:HFCNFDSX5:4:1117:19759:14356/1	60	-
chr15	63266464	63266465	A01177:95:HFCNFDSX5:4:1248:8865:19225/1	60	+
chr15	63726345	63726346	A01177:95:HFCNFDSX5:4:1235:25590:33661/1	60	+
chr15	64169469	64169470	A01177:95:HFCNFDSX5:4:2658:31222:32518/1	60	+
chr15	64241653	64241654	A01177:95:HFCNFDSX5:4:1204:32542:26475/1	60	-
chr15	64246023	64246024	A01177:95:HFCNFDSX5:4:1128:21612:31939/1	60	-
chr15	64250500	64250501	A01177:95:HFCNFDSX5:4:2439:20889:15499/1	60	+
chr15	64464593	64464594	A01177:95:HFCNFDSX5:4:1212:12753:30499/1	60	+
chr15	65007520	65007521	A01177:95:HFCNFDSX5:4:2175:21106:14716/1	60	+
chr15	65016165	65016166	A01177:95:HFCNFDSX5:4:1119:20772:13604/1	60	-
chr15	65769242	65769243	A01177:95:HFCNFDSX5:4:1676:31015:24017/1	60	+
chr15	67734575	67734576	A01177:95:HFCNFDSX5:4:1308:8630:15969/1	60	+
chr15	67782217	67782218	A01177:95:HFCNFDSX5:4:1157:2474:8281/1	60	+
chr15	68079268	68079269	A01177:95:HFCNFDSX5:4:1175:2211:34162/1	60	-
chr15	68091497	68091498	A01177:95:HFCNFDSX5:4:1164:2103:27962/1	60	-
chr15	68165643	68165644	A01177:95:HFCNFDSX5:4:1149:7274:26271/1	60	+
chr15	69191847	69191848	A01177:95:HFCNFDSX5:4:1337:3025:18850/1	60	+
chr15	70137164	70137165	A01177:95:HFCNFDSX5:4:2540:20925:7451/1	60	+
chr15	71870527	71870528	A01177:95:HFCNFDSX5:4:1127:27552:24439/1	60	+
chr15	71931426	71931427	A01177:95:HFCNFDSX5:4:1152:32172:30248/1	60	+
chr15	71983568	71983569	A01177:95:HFCNFDSX5:4:1459:29306:10504/1	60	+
chr15	72190393	72190394	A01177:95:HFCNFDSX5:4:1663:3803:22106	60	-
chr15	72754805	72754806	A01177:95:HFCNFDSX5:4:1454:12970:32565/1	60	-
chr15	74473285	74473286	A01177:95:HFCNFDSX5:4:1255:11044:14450/1	60	-
chr15	74933022	74933023	A01177:95:HFCNFDSX5:4:1118:27172:18020/1	60	+
chr15	75376335	75376336	A01177:95:HFCNFDSX5:4:1313:5538:32346/1	60	+
chr15	75864350	75864351	A01177:95:HFCNFDSX5:4:1102:5936:29841/1	60	+
chr15	75864352	75864353	A01177:95:HFCNFDSX5:4:1528:14696:8312/1	60	+
chr15	75954157	75954158	A01177:95:HFCNFDSX5:4:1123:7111:34788/1	60	+
chr15	76238953	76238954	A01177:95:HFCNFDSX5:4:1152:22128:30201	60	+
chr15	76254466	76254467	A01177:95:HFCNFDSX5:4:1110:10773:13761/1	60	-
chr15	76751856	76751857	A01177:95:HFCNFDSX5:4:1324:2410:29403	60	-
chr15	76751927	76751928	A01177:95:HFCNFDSX5:4:1134:14244:1078/1	60	+
chr15	76868377	76868378	A01177:95:HFCNFDSX5:4:1517:27028:31454/1	60	-
chr15	76884234	76884235	A01177:95:HFCNFDSX5:4:1105:10131:8484/1	60	+
chr15	78549780	78549781	A01177:95:HFCNFDSX5:4:1109:9742:24690/1	60	-
chr15	78860558	78860559	A01177:95:HFCNFDSX5:4:1128:1118:13667/1	60	+
chr15	80985044	80985045	A01177:95:HFCNFDSX5:4:1170:21938:1188/1	60	+
chr15	85590938	85590939	A01177:95:HFCNFDSX5:4:1123:7111:25394/1	60	+
chr15	89250161	89250162	A01177:95:HFCNFDSX5:4:1134:22055:35744/1	60	+
chr15	89279735	89279736	A01177:95:HFCNFDSX5:4:1165:29740:12508/1	60	+
chr15	89617961	89617962	A01177:95:HFCNFDSX5:4:1105:7690:9518/1	60	+
chr15	89994896	89994897	A01177:95:HFCNFDSX5:4:2115:14118:30671	60	+
chr15	90025567	90025568	A01177:95:HFCNFDSX5:4:1203:16360:11412/1	60	+
chr15	90455643	90455644	A01177:95:HFCNFDSX5:4:1678:23891:19789	60	-
chr15	90722665	90722666	A01177:95:HFCNFDSX5:4:1211:18087:27211/1	60	-
chr15	92818821	92818822	A01177:95:HFCNFDSX5:4:1171:4417:28964/1	60	-
chr15	93000069	93000070	A01177:95:HFCNFDSX5:4:2133:28989:20102	60	-
chr15	93390865	93390866	A01177:95:HFCNFDSX5:4:1461:22851:26224	60	+
chr15	95928810	95928811	A01177:95:HFCNFDSX5:4:1128:5656:6997/1	60	+
chr15	96100777	96100778	A01177:95:HFCNFDSX5:4:1147:22318:16219/1	60	-
chr15	96310404	96310405	A01177:95:HFCNFDSX5:4:1114:22923:16830/1	60	-
chr15	99604266	99604267	A01177:95:HFCNFDSX5:4:1101:29812:24408/1	60	-
chr15	99610748	99610749	A01177:95:HFCNFDSX5:4:1110:28113:19867/1	60	-
chr15	99658136	99658137	A01177:95:HFCNFDSX5:4:1112:13187:31876/1	60	+
chr15	101720758	101720759	A01177:95:HFCNFDSX5:4:1616:30418:22921	60	+
chr16	246666	246667	A01177:95:HFCNFDSX5:4:1514:12029:4006	60	-
chr16	312118	312119	A01177:95:HFCNFDSX5:4:1103:1099:30044/1	60	+
chr16	736896	736897	A01177:95:HFCNFDSX5:4:2145:10294:25175/1	60	-
chr16	966418	966419	A01177:95:HFCNFDSX5:4:1122:7690:4319/1	60	-
chr16	1498130	1498131	A01177:95:HFCNFDSX5:4:1118:23204:23140/1	60	+
chr16	1502560	1502561	A01177:95:HFCNFDSX5:4:1659:8983:28134	60	+
chr16	1503461	1503462	A01177:95:HFCNFDSX5:4:2417:31367:28855	60	+
chr16	1559866	1559867	A01177:95:HFCNFDSX5:4:2573:29134:13526/1	60	-
chr16	1640448	1640449	A01177:95:HFCNFDSX5:4:1205:16486:35587/1	60	-
chr16	1690354	1690355	A01177:95:HFCNFDSX5:4:1428:20600:30029/1	60	+
chr16	1810783	1810784	A01177:95:HFCNFDSX5:4:1110:24641:25097/1	60	+
chr16	1814001	1814002	A01177:95:HFCNFDSX5:4:1672:30906:12179/1	60	-
chr16	2089052	2089053	A01177:95:HFCNFDSX5:4:2126:30508:12649/1	60	+
chr16	2240104	2240105	A01177:95:HFCNFDSX5:4:2646:3260:11334/1	60	-
chr16	2240109	2240110	A01177:95:HFCNFDSX5:4:1233:19135:23860/1	60	-
chr16	2242472	2242473	A01177:95:HFCNFDSX5:4:1105:32208:3568/1	60	+
chr16	2257833	2257834	A01177:95:HFCNFDSX5:4:1115:9607:34976/1	60	-
chr16	2258794	2258795	A01177:95:HFCNFDSX5:4:1230:16694:27179/1	60	+
chr16	2259666	2259667	A01177:95:HFCNFDSX5:4:1125:15221:7216/1	60	+
chr16	2265286	2265287	A01177:95:HFCNFDSX5:4:1130:18756:15687/1	60	-
chr16	2435729	2435730	A01177:95:HFCNFDSX5:4:1106:6768:29684/1	60	+
chr16	2441509	2441510	A01177:95:HFCNFDSX5:4:2115:29595:21746/1	60	+
chr16	2888272	2888273	A01177:95:HFCNFDSX5:4:1163:5231:16845/1	60	-
chr16	2946247	2946248	A01177:95:HFCNFDSX5:4:1113:13404:14340	60	-
chr16	3132939	3132940	A01177:95:HFCNFDSX5:4:1139:19343:3646/1	60	-
chr16	3220227	3220228	A01177:95:HFCNFDSX5:4:1138:15076:10191/1	60	+
chr16	3229173	3229174	A01177:95:HFCNFDSX5:4:2228:10773:27508/1	60	+
chr16	3269172	3269173	A01177:95:HFCNFDSX5:4:1129:28935:12931/1	60	+
chr16	3433471	3433472	A01177:95:HFCNFDSX5:4:2560:32443:7827/1	60	-
chr16	3451945	3451946	A01177:95:HFCNFDSX5:4:2449:30752:28980/1	60	+
chr16	3516083	3516084	A01177:95:HFCNFDSX5:4:1142:3097:25958/1	60	-
chr16	3562199	3562200	A01177:95:HFCNFDSX5:4:2159:25039:13385	60	-
chr16	3622691	3622692	A01177:95:HFCNFDSX5:4:2139:15157:27273/1	60	-
chr16	5112605	5112606	A01177:95:HFCNFDSX5:4:1104:26775:34679/1	60	+
chr16	8953285	8953286	A01177:95:HFCNFDSX5:4:1145:22417:6652/1	60	-
chr16	9553323	9553324	A01177:95:HFCNFDSX5:4:1160:17083:25942	60	+
chr16	12276065	12276066	A01177:95:HFCNFDSX5:4:1315:8115:12665/1	60	+
chr16	16367441	16367442	A01177:95:HFCNFDSX5:4:1549:24903:34914/1	60	+
chr16	20797072	20797073	A01177:95:HFCNFDSX5:4:2564:11722:33098	60	-
chr16	20833348	20833349	A01177:95:HFCNFDSX5:4:2577:10176:28228/1	60	-
chr16	21887725	21887726	A01177:95:HFCNFDSX5:4:2442:25003:29262/1	60	+
chr16	22436491	22436492	A01177:95:HFCNFDSX5:4:1109:31873:20431/1	60	+
chr16	22456493	22456494	A01177:95:HFCNFDSX5:4:2501:31403:16016/1	60	+
chr16	22464407	22464408	A01177:95:HFCNFDSX5:4:2652:6831:10254	60	+
chr16	22474070	22474071	A01177:95:HFCNFDSX5:4:1216:24596:29653/1	60	+
chr16	22484843	22484844	A01177:95:HFCNFDSX5:4:1223:19352:2284/1	60	-
chr16	22501834	22501835	A01177:95:HFCNFDSX5:4:1163:6885:36432/1	60	+
chr16	23894712	23894713	A01177:95:HFCNFDSX5:4:1601:1127:6449	60	-
chr16	24551041	24551042	A01177:95:HFCNFDSX5:4:1118:8440:10160/1	60	-
chr16	24770054	24770055	A01177:95:HFCNFDSX5:4:1154:15058:33927/1	60	-
chr16	25271506	25271507	A01177:95:HFCNFDSX5:4:1570:16414:8093/1	60	+
chr16	27262955	27262956	A01177:95:HFCNFDSX5:4:2275:10131:28087	60	-
chr16	28168969	28168970	A01177:95:HFCNFDSX5:4:2427:24080:18051	60	-
chr16	28988421	28988422	A01177:95:HFCNFDSX5:4:1121:22281:8609/1	60	-
chr16	29010682	29010683	A01177:95:HFCNFDSX5:4:1166:13340:21089/1	60	+
chr16	29013776	29013777	A01177:95:HFCNFDSX5:4:1518:21829:22608	60	-
chr16	29079562	29079563	A01177:95:HFCNFDSX5:4:1244:18412:18474	60	-
chr16	29121689	29121690	A01177:95:HFCNFDSX5:4:1269:6714:26115/1	60	-
chr16	29121741	29121742	A01177:95:HFCNFDSX5:4:1552:13711:36573/1	60	-
chr16	29434873	29434874	A01177:95:HFCNFDSX5:4:1115:24207:30076	60	-
chr16	29541697	29541698	A01177:95:HFCNFDSX5:4:1569:18511:24909/1	60	+
chr16	29580787	29580788	A01177:95:HFCNFDSX5:4:1462:23665:36464/1	60	+
chr16	29922841	29922842	A01177:95:HFCNFDSX5:4:2146:18340:22545	60	-
chr16	30108215	30108216	A01177:95:HFCNFDSX5:4:2247:8006:32550/1	60	-
chr16	30281692	30281693	A01177:95:HFCNFDSX5:4:1112:3956:16517/1	60	+
chr16	30317574	30317575	A01177:95:HFCNFDSX5:4:2622:4616:15499/1	60	-
chr16	30620724	30620725	A01177:95:HFCNFDSX5:4:1111:17002:27367/1	60	-
chr16	30715024	30715025	A01177:95:HFCNFDSX5:4:1132:14217:16063/1	60	+
chr16	30716923	30716924	A01177:95:HFCNFDSX5:4:1366:15194:6230/1	60	-
chr16	30888687	30888688	A01177:95:HFCNFDSX5:4:1261:19895:33505/1	60	+
chr16	30944140	30944141	A01177:95:HFCNFDSX5:4:1146:11677:27696	60	+
chr16	31192526	31192527	A01177:95:HFCNFDSX5:4:1345:5584:14137/1	60	+
chr16	31683556	31683557	A01177:95:HFCNFDSX5:4:2205:11035:21073	60	-
chr16	35631982	35631983	A01177:95:HFCNFDSX5:4:2268:10285:30358	60	+
chr16	35635227	35635228	A01177:95:HFCNFDSX5:4:1113:7997:1188/1	60	+
chr16	35710300	35710301	A01177:95:HFCNFDSX5:4:1115:19542:14732/1	60	+
chr16	35921736	35921737	A01177:95:HFCNFDSX5:4:2263:26106:6277	60	-
chr16	38276439	38276440	A01177:95:HFCNFDSX5:4:1601:31629:11835/1	60	-
chr16	46388791	46388792	A01177:95:HFCNFDSX5:4:1442:23972:36213	60	-
chr16	47214048	47214049	A01177:95:HFCNFDSX5:4:1103:19515:36605/1	60	+
chr16	47341717	47341718	A01177:95:HFCNFDSX5:4:1261:25771:30749/1	60	-
chr16	47363974	47363975	A01177:95:HFCNFDSX5:4:1113:8015:34256/1	60	+
chr16	47414083	47414084	A01177:95:HFCNFDSX5:4:1134:26657:28620/1	60	-
chr16	47464731	47464732	A01177:95:HFCNFDSX5:4:1107:10863:24471/1	60	+
chr16	47521210	47521211	A01177:95:HFCNFDSX5:4:1147:19072:12195/1	60	+
chr16	47598644	47598645	A01177:95:HFCNFDSX5:4:1341:27453:22858/1	60	-
chr16	53265777	53265778	A01177:95:HFCNFDSX5:4:1110:6063:10864/1	60	+
chr16	53428264	53428265	A01177:95:HFCNFDSX5:4:1468:8513:8061/1	60	-
chr16	53757609	53757610	A01177:95:HFCNFDSX5:4:1123:24668:4163/1	60	-
chr16	53893253	53893254	A01177:95:HFCNFDSX5:4:1268:22290:36902/1	60	+
chr16	53970402	53970403	A01177:95:HFCNFDSX5:4:1353:21784:7529/1	60	-
chr16	54752352	54752353	A01177:95:HFCNFDSX5:4:1126:29866:10410/1	60	+
chr16	56207314	56207315	A01177:95:HFCNFDSX5:4:1246:7672:11772/1	60	-
chr16	56816364	56816365	A01177:95:HFCNFDSX5:4:1217:3784:12555	60	-
chr16	59378506	59378507	A01177:95:HFCNFDSX5:4:1236:9100:33254	60	+
chr16	61992399	61992400	A01177:95:HFCNFDSX5:4:1160:9146:28072/1	60	-
chr16	66811213	66811214	A01177:95:HFCNFDSX5:4:1129:29080:29590	60	+
chr16	66818551	66818552	A01177:95:HFCNFDSX5:4:1108:30825:29042/1	60	+
chr16	67058663	67058664	A01177:95:HFCNFDSX5:4:1161:4924:33098/1	60	-
chr16	67064750	67064751	A01177:95:HFCNFDSX5:4:1434:25165:17268	60	-
chr16	67571232	67571233	A01177:95:HFCNFDSX5:4:1143:14660:31923/1	60	+
chr16	68134920	68134921	A01177:95:HFCNFDSX5:4:1115:6777:13197/1	60	-
chr16	68147479	68147480	A01177:95:HFCNFDSX5:4:1272:7048:25974/1	60	-
chr16	68170881	68170882	A01177:95:HFCNFDSX5:4:1209:2266:1282/1	60	+
chr16	69069315	69069316	A01177:95:HFCNFDSX5:4:1113:8486:33786/1	60	+
chr16	69254163	69254164	A01177:95:HFCNFDSX5:4:1109:30174:25066/1	60	+
chr16	69640750	69640751	A01177:95:HFCNFDSX5:4:2429:2700:21324	60	+
chr16	69648485	69648486	A01177:95:HFCNFDSX5:4:1102:6153:20635/1	60	-
chr16	69652103	69652104	A01177:95:HFCNFDSX5:4:1116:28076:3615/1	60	+
chr16	69657374	69657375	A01177:95:HFCNFDSX5:4:1133:19370:26960/1	60	+
chr16	70077516	70077517	A01177:95:HFCNFDSX5:4:2106:1651:18067	60	+
chr16	70778410	70778411	A01177:95:HFCNFDSX5:4:1141:16143:12446/1	60	+
chr16	72379150	72379151	A01177:95:HFCNFDSX5:4:1144:32796:1892	60	-
chr16	72484102	72484103	A01177:95:HFCNFDSX5:4:1412:5204:24846	60	+
chr16	75374263	75374264	A01177:95:HFCNFDSX5:4:1112:31159:18693/1	60	+
chr16	75820932	75820933	A01177:95:HFCNFDSX5:4:1344:24578:27962/1	60	-
chr16	79077124	79077125	A01177:95:HFCNFDSX5:4:1105:24089:14403/1	60	+
chr16	79171016	79171017	A01177:95:HFCNFDSX5:4:1114:20735:15671/1	60	-
chr16	84715536	84715537	A01177:95:HFCNFDSX5:4:1169:32642:35039/1	60	-
chr16	84751217	84751218	A01177:95:HFCNFDSX5:4:1132:4336:8938/1	60	-
chr16	84886091	84886092	A01177:95:HFCNFDSX5:4:2430:16143:30639/1	60	+
chr16	85307172	85307173	A01177:95:HFCNFDSX5:4:1111:22779:31360/1	60	+
chr16	87286074	87286075	A01177:95:HFCNFDSX5:4:1174:9146:3991/1	60	-
chr16	87755201	87755202	A01177:95:HFCNFDSX5:4:1154:14317:31861/1	60	+
chr16	87758575	87758576	A01177:95:HFCNFDSX5:4:2217:7491:1219/1	60	-
chr16	87809114	87809115	A01177:95:HFCNFDSX5:4:2444:17273:17378	60	+
chr16	88573868	88573869	A01177:95:HFCNFDSX5:4:2311:16649:35086/1	60	-
chr16	88573869	88573870	A01177:95:HFCNFDSX5:4:1159:28420:14481	60	-
chr16	88631940	88631941	A01177:95:HFCNFDSX5:4:2140:14326:15593	60	-
chr16	88794979	88794980	A01177:95:HFCNFDSX5:4:1173:4092:29403/1	60	+
chr16	88795385	88795386	A01177:95:HFCNFDSX5:4:2117:14543:6261	60	+
chr16	89100117	89100118	A01177:95:HFCNFDSX5:4:1661:7645:14638	60	+
chr16	89108920	89108921	A01177:95:HFCNFDSX5:4:1446:2519:20948/1	60	-
chr16	89111537	89111538	A01177:95:HFCNFDSX5:4:1446:11577:13964	60	-
chr16	89129018	89129019	A01177:95:HFCNFDSX5:4:1257:31458:32456/1	60	-
chr16	89129830	89129831	A01177:95:HFCNFDSX5:4:1116:32443:23202/1	60	-
chr16	89350404	89350405	A01177:95:HFCNFDSX5:4:2657:19307:26757/1	60	-
chr16	89350409	89350410	A01177:95:HFCNFDSX5:4:1421:6171:18192/1	60	-
chr16	89397298	89397299	A01177:95:HFCNFDSX5:4:2640:7943:5071/1	60	-
chr16	89397305	89397306	A01177:95:HFCNFDSX5:4:2559:8983:15608/1	60	-
chr16	89426293	89426294	A01177:95:HFCNFDSX5:4:1121:23674:28432/1	60	+
chr16	89426295	89426296	A01177:95:HFCNFDSX5:4:2162:1732:18709/1	60	+
chr16	89439982	89439983	A01177:95:HFCNFDSX5:4:1321:28221:16203	60	-
chr16	89462045	89462046	A01177:95:HFCNFDSX5:4:1526:29731:37043	60	-
chr16	89468086	89468087	A01177:95:HFCNFDSX5:4:1149:32380:30076/1	60	+
chr16	89468088	89468089	A01177:95:HFCNFDSX5:4:1410:27118:36871	60	+
chr16	89608288	89608289	A01177:95:HFCNFDSX5:4:2436:25789:7106	60	+
chr16	89649001	89649002	A01177:95:HFCNFDSX5:4:1434:18837:9846/1	60	+
chr16	89756438	89756439	A01177:95:HFCNFDSX5:4:2128:31177:36636/1	60	-
chr16	89768446	89768447	A01177:95:HFCNFDSX5:4:1208:14145:32878/1	60	-
chr16	89775689	89775690	A01177:95:HFCNFDSX5:4:1631:3712:27712	60	-
chr16	89776395	89776396	A01177:95:HFCNFDSX5:4:1102:8856:1297/1	60	+
chr16	89806167	89806168	A01177:95:HFCNFDSX5:4:1465:10954:16423/1	60	+
chr16	89810185	89810186	A01177:95:HFCNFDSX5:4:1156:9227:4413/1	60	-
chr16	89814460	89814461	A01177:95:HFCNFDSX5:4:2261:25482:29966/1	60	+
chr16	89980728	89980729	A01177:95:HFCNFDSX5:4:1107:11704:1376/1	60	+
chr16	89986005	89986006	A01177:95:HFCNFDSX5:4:1116:19388:8547/1	60	+
chr17	602420	602421	A01177:95:HFCNFDSX5:4:2601:14335:6277/1	60	-
chr17	664165	664166	A01177:95:HFCNFDSX5:4:2311:27145:34601	60	+
chr17	690956	690957	A01177:95:HFCNFDSX5:4:1112:15989:9236/1	60	+
chr17	691035	691036	A01177:95:HFCNFDSX5:4:1109:17436:33160/1	60	+
chr17	691036	691037	A01177:95:HFCNFDSX5:4:1161:20726:2566/1	60	+
chr17	760211	760212	A01177:95:HFCNFDSX5:4:2662:2211:35822/1	60	+
chr17	2121808	2121809	A01177:95:HFCNFDSX5:4:1245:12048:9267/1	60	+
chr17	2130650	2130651	A01177:95:HFCNFDSX5:4:1232:12481:23140/1	60	-
chr17	2133344	2133345	A01177:95:HFCNFDSX5:4:2447:15573:3223/1	60	+
chr17	2201945	2201946	A01177:95:HFCNFDSX5:4:1102:30535:22592/1	60	-
chr17	2203598	2203599	A01177:95:HFCNFDSX5:4:2140:4526:31845/1	60	-
chr17	2203599	2203600	A01177:95:HFCNFDSX5:4:1351:31006:34835	60	-
chr17	2206840	2206841	A01177:95:HFCNFDSX5:4:2407:24632:30436	60	-
chr17	2221633	2221634	A01177:95:HFCNFDSX5:4:1103:28194:7733/1	60	-
chr17	2599316	2599317	A01177:95:HFCNFDSX5:4:2217:24686:32972/1	60	-
chr17	2648593	2648594	A01177:95:HFCNFDSX5:4:1556:2383:29262	60	-
chr17	2663038	2663039	A01177:95:HFCNFDSX5:4:1129:22281:3349/1	60	-
chr17	3814628	3814629	A01177:95:HFCNFDSX5:4:1242:18846:18349/1	60	+
chr17	3817256	3817257	A01177:95:HFCNFDSX5:4:1674:14877:2049/1	60	-
chr17	3822671	3822672	A01177:95:HFCNFDSX5:4:1610:25373:11397	60	-
chr17	4011452	4011453	A01177:95:HFCNFDSX5:4:1129:4318:21433	60	+
chr17	4083405	4083406	A01177:95:HFCNFDSX5:4:1101:3070:8500	60	-
chr17	4116433	4116434	A01177:95:HFCNFDSX5:4:1108:15609:18474/1	60	-
chr17	4284234	4284235	A01177:95:HFCNFDSX5:4:1107:5457:36370/1	60	-
chr17	4302913	4302914	A01177:95:HFCNFDSX5:4:1125:15049:2660/1	60	+
chr17	4390068	4390069	A01177:95:HFCNFDSX5:4:2429:13738:20776/1	60	+
chr17	4470373	4470374	A01177:95:HFCNFDSX5:4:2172:8802:12070	60	+
chr17	4658198	4658199	A01177:95:HFCNFDSX5:4:2445:1506:5509	60	-
chr17	5010634	5010635	A01177:95:HFCNFDSX5:4:1531:10438:26146/1	60	-
chr17	5296474	5296475	A01177:95:HFCNFDSX5:4:1127:16830:17331/1	60	+
chr17	5302084	5302085	A01177:95:HFCNFDSX5:4:1149:30879:28166	60	-
chr17	5389346	5389347	A01177:95:HFCNFDSX5:4:1110:20618:4758/1	60	-
chr17	7340313	7340314	A01177:95:HFCNFDSX5:4:1105:19506:5744/1	60	-
chr17	7578670	7578671	A01177:95:HFCNFDSX5:4:2348:26503:34961/1	60	-
chr17	7595478	7595479	A01177:95:HFCNFDSX5:4:1108:10357:36652/1	60	+
chr17	7606795	7606796	A01177:95:HFCNFDSX5:4:2630:22905:31360/1	60	-
chr17	7875540	7875541	A01177:95:HFCNFDSX5:4:1101:19171:12555/1	60	-
chr17	7877672	7877673	A01177:95:HFCNFDSX5:4:1147:5764:13542/1	60	+
chr17	7898563	7898564	A01177:95:HFCNFDSX5:4:1278:20790:27978/1	60	+
chr17	8259458	8259459	A01177:95:HFCNFDSX5:4:1317:8106:22451/1	60	-
chr17	8261293	8261294	A01177:95:HFCNFDSX5:4:2454:13205:16157/1	60	-
chr17	8619073	8619074	A01177:95:HFCNFDSX5:4:1167:6623:21355/1	60	+
chr17	8625342	8625343	A01177:95:HFCNFDSX5:4:2464:16486:2707	60	-
chr17	12283618	12283619	A01177:95:HFCNFDSX5:4:1639:18159:13589/1	60	+
chr17	14202418	14202419	A01177:95:HFCNFDSX5:4:1313:1506:5697	60	-
chr17	14414013	14414014	A01177:95:HFCNFDSX5:4:1259:21847:8296	60	-
chr17	14674986	14674987	A01177:95:HFCNFDSX5:4:1203:18828:36761	60	-
chr17	15706211	15706212	A01177:95:HFCNFDSX5:4:1162:30110:34475/1	60	+
chr17	15931949	15931950	A01177:95:HFCNFDSX5:4:1359:5231:1251	60	+
chr17	15986989	15986990	A01177:95:HFCNFDSX5:4:1125:25482:2033/1	60	-
chr17	15991456	15991457	A01177:95:HFCNFDSX5:4:1106:6894:24173/1	60	+
chr17	16010392	16010393	A01177:95:HFCNFDSX5:4:1529:25925:15045/1	60	-
chr17	16090327	16090328	A01177:95:HFCNFDSX5:4:2103:12093:27978/1	60	-
chr17	16276713	16276714	A01177:95:HFCNFDSX5:4:1529:25771:20008	60	-
chr17	17687844	17687845	A01177:95:HFCNFDSX5:4:2305:2844:15562	60	-
chr17	17831949	17831950	A01177:95:HFCNFDSX5:4:1127:14055:30812/1	60	-
chr17	17833247	17833248	A01177:95:HFCNFDSX5:4:1105:32235:26725/1	60	-
chr17	18285052	18285053	A01177:95:HFCNFDSX5:4:2628:11957:3724/1	60	-
chr17	18925764	18925765	A01177:95:HFCNFDSX5:4:1136:9308:15608	60	-
chr17	21753002	21753003	A01177:95:HFCNFDSX5:4:1359:17842:14606/1	60	-
chr17	27307358	27307359	A01177:95:HFCNFDSX5:4:2547:30138:19711	60	+
chr17	27320503	27320504	A01177:95:HFCNFDSX5:4:1358:3495:9518/1	60	+
chr17	28113011	28113012	A01177:95:HFCNFDSX5:4:1246:6424:34068	60	-
chr17	28783747	28783748	A01177:95:HFCNFDSX5:4:1421:3378:11569/1	60	+
chr17	29420870	29420871	A01177:95:HFCNFDSX5:4:2234:6542:6527	60	+
chr17	29470675	29470676	A01177:95:HFCNFDSX5:4:1144:11442:8155/1	60	-
chr17	29497760	29497761	A01177:95:HFCNFDSX5:4:1105:28917:3568/1	60	+
chr17	29502193	29502194	A01177:95:HFCNFDSX5:4:2524:9308:28667/1	60	+
chr17	29545387	29545388	A01177:95:HFCNFDSX5:4:1106:8115:29543/1	60	+
chr17	29777074	29777075	A01177:95:HFCNFDSX5:4:1369:5719:6449/1	60	-
chr17	29874275	29874276	A01177:95:HFCNFDSX5:4:1507:10981:10864/1	60	-
chr17	30733195	30733196	A01177:95:HFCNFDSX5:4:1128:11713:26443/1	60	+
chr17	31877421	31877422	A01177:95:HFCNFDSX5:4:1461:31376:9831/1	60	-
chr17	31901221	31901222	A01177:95:HFCNFDSX5:4:1120:19904:9126/1	60	-
chr17	32199196	32199197	A01177:95:HFCNFDSX5:4:1112:14570:17738/1	60	-
chr17	32333218	32333219	A01177:95:HFCNFDSX5:4:1146:8323:18599/1	60	+
chr17	32370781	32370782	A01177:95:HFCNFDSX5:4:1161:13232:32518	60	+
chr17	32370785	32370786	A01177:95:HFCNFDSX5:4:2105:17047:15421/1	60	+
chr17	32918260	32918261	A01177:95:HFCNFDSX5:4:1535:18285:2253	60	+
chr17	35282578	35282579	A01177:95:HFCNFDSX5:4:1120:21911:25504/1	60	+
chr17	35689810	35689811	A01177:95:HFCNFDSX5:4:1223:13512:32033	60	-
chr17	37353840	37353841	A01177:95:HFCNFDSX5:4:1378:16134:4257/1	60	-
chr17	40081416	40081417	A01177:95:HFCNFDSX5:4:1425:14760:24799/1	60	-
chr17	40130068	40130069	A01177:95:HFCNFDSX5:4:1372:12599:6214/1	60	-
chr17	40146552	40146553	A01177:95:HFCNFDSX5:4:2245:28980:16391/1	60	+
chr17	40157778	40157779	A01177:95:HFCNFDSX5:4:2603:5620:6026/1	60	+
chr17	40159046	40159047	A01177:95:HFCNFDSX5:4:1119:25057:9878/1	60	-
chr17	40241677	40241678	A01177:95:HFCNFDSX5:4:1125:11388:27946/1	60	+
chr17	40253546	40253547	A01177:95:HFCNFDSX5:4:1107:3875:23578/1	60	+
chr17	40269109	40269110	A01177:95:HFCNFDSX5:4:2433:15962:23156	60	-
chr17	40407444	40407445	A01177:95:HFCNFDSX5:4:2636:16559:2331	60	-
chr17	40514747	40514748	A01177:95:HFCNFDSX5:4:1449:17336:23500	60	-
chr17	40644626	40644627	A01177:95:HFCNFDSX5:4:1662:2564:13103/1	60	-
chr17	42274313	42274314	A01177:95:HFCNFDSX5:4:1106:25283:8077/1	60	+
chr17	42329203	42329204	A01177:95:HFCNFDSX5:4:1216:28619:1141/1	60	+
chr17	42357191	42357192	A01177:95:HFCNFDSX5:4:1111:18032:22701/1	60	+
chr17	42498806	42498807	A01177:95:HFCNFDSX5:4:2546:19904:31328/1	60	-
chr17	42500556	42500557	A01177:95:HFCNFDSX5:4:2175:32416:27132	60	-
chr17	42586043	42586044	A01177:95:HFCNFDSX5:4:1102:17499:20744/1	60	+
chr17	42943523	42943524	A01177:95:HFCNFDSX5:4:2659:26069:29293	60	+
chr17	43081837	43081838	A01177:95:HFCNFDSX5:4:1122:3450:13448/1	60	+
chr17	43110799	43110800	A01177:95:HFCNFDSX5:4:2362:12753:25019	60	+
chr17	44357181	44357182	A01177:95:HFCNFDSX5:4:1532:11252:10144/1	60	-
chr17	44433957	44433958	A01177:95:HFCNFDSX5:4:1166:20076:21167/1	60	+
chr17	44466515	44466516	A01177:95:HFCNFDSX5:4:1271:9588:25708/1	60	+
chr17	44469617	44469618	A01177:95:HFCNFDSX5:4:1121:21269:19476/1	60	+
chr17	44818399	44818400	A01177:95:HFCNFDSX5:4:1116:27597:6825/1	60	+
chr17	44940260	44940261	A01177:95:HFCNFDSX5:4:1170:2103:10614/1	60	+
chr17	45066818	45066819	A01177:95:HFCNFDSX5:4:1154:11840:17832/1	60	+
chr17	45077888	45077889	A01177:95:HFCNFDSX5:4:1112:14904:28964/1	60	+
chr17	45165609	45165610	A01177:95:HFCNFDSX5:4:1226:32398:3552/1	60	-
chr17	47566467	47566468	A01177:95:HFCNFDSX5:4:2612:10158:25316/1	60	+
chr17	47625207	47625208	A01177:95:HFCNFDSX5:4:1106:24957:13870/1	60	+
chr17	48394221	48394222	A01177:95:HFCNFDSX5:4:1106:4860:13072/1	60	-
chr17	48425553	48425554	A01177:95:HFCNFDSX5:4:1102:19976:15608/1	60	-
chr17	49633943	49633944	A01177:95:HFCNFDSX5:4:1113:17309:25770/1	60	+
chr17	49653957	49653958	A01177:95:HFCNFDSX5:4:1116:27380:7701	60	+
chr17	49821999	49822000	A01177:95:HFCNFDSX5:4:1112:26693:29904/1	60	+
chr17	49826121	49826122	A01177:95:HFCNFDSX5:4:1103:22010:31532/1	60	+
chr17	52361849	52361850	A01177:95:HFCNFDSX5:4:1208:23863:28354/1	60	-
chr17	52364238	52364239	A01177:95:HFCNFDSX5:4:1103:26648:4930/1	60	-
chr17	56269258	56269259	A01177:95:HFCNFDSX5:4:1106:13304:14043/1	60	+
chr17	56745816	56745817	A01177:95:HFCNFDSX5:4:1217:24017:27179/1	60	+
chr17	56843907	56843908	A01177:95:HFCNFDSX5:4:1172:24777:4445/1	60	+
chr17	58343723	58343724	A01177:95:HFCNFDSX5:4:1146:14344:27743	60	+
chr17	58723828	58723829	A01177:95:HFCNFDSX5:4:1119:20121:7467/1	60	+
chr17	59087245	59087246	A01177:95:HFCNFDSX5:4:1106:31096:8187/1	60	-
chr17	59605152	59605153	A01177:95:HFCNFDSX5:4:1162:27326:25582/1	60	+
chr17	59732286	59732287	A01177:95:HFCNFDSX5:4:2361:25355:26678/1	60	-
chr17	59763453	59763454	A01177:95:HFCNFDSX5:4:2443:31159:34788	60	+
chr17	59794162	59794163	A01177:95:HFCNFDSX5:4:1110:1886:13933	60	+
chr17	60381123	60381124	A01177:95:HFCNFDSX5:4:1126:8332:12853/1	60	+
chr17	61092551	61092552	A01177:95:HFCNFDSX5:4:1139:15329:20212/1	60	-
chr17	61713388	61713389	A01177:95:HFCNFDSX5:4:1130:7509:26929/1	60	+
chr17	61715467	61715468	A01177:95:HFCNFDSX5:4:1101:16423:36793	60	-
chr17	61744426	61744427	A01177:95:HFCNFDSX5:4:1112:11948:19742/1	60	+
chr17	61828789	61828790	A01177:95:HFCNFDSX5:4:2201:24822:27508	60	+
chr17	61856952	61856953	A01177:95:HFCNFDSX5:4:1108:17065:31861/1	60	-
chr17	63040070	63040071	A01177:95:HFCNFDSX5:4:1119:20708:27586/1	60	+
chr17	63073730	63073731	A01177:95:HFCNFDSX5:4:1104:20537:29951	60	-
chr17	63116705	63116706	A01177:95:HFCNFDSX5:4:1107:18439:33646/1	60	+
chr17	63341851	63341852	A01177:95:HFCNFDSX5:4:1133:5412:22357/1	60	-
chr17	63752631	63752632	A01177:95:HFCNFDSX5:4:1207:20528:30718/1	60	+
chr17	63767010	63767011	A01177:95:HFCNFDSX5:4:1115:1307:25394	60	-
chr17	63792705	63792706	A01177:95:HFCNFDSX5:4:1112:13819:6574/1	60	+
chr17	63796162	63796163	A01177:95:HFCNFDSX5:4:1304:4815:26365	60	-
chr17	64080677	64080678	A01177:95:HFCNFDSX5:4:1361:14669:13025	60	+
chr17	64081435	64081436	A01177:95:HFCNFDSX5:4:1217:10257:21950/1	60	-
chr17	64516937	64516938	A01177:95:HFCNFDSX5:4:2259:30825:35837	60	-
chr17	64646495	64646496	A01177:95:HFCNFDSX5:4:2310:32588:13275	60	-
chr17	64646496	64646497	A01177:95:HFCNFDSX5:4:1448:26910:5447	60	-
chr17	64948206	64948207	A01177:95:HFCNFDSX5:4:1311:12002:8876/1	60	+
chr17	65041902	65041903	A01177:95:HFCNFDSX5:4:2110:22218:35900/1	60	-
chr17	66258670	66258671	A01177:95:HFCNFDSX5:4:2330:16089:8249	60	-
chr17	67179445	67179446	A01177:95:HFCNFDSX5:4:2508:16640:32346	60	-
chr17	68524921	68524922	A01177:95:HFCNFDSX5:4:2422:23927:13307	60	-
chr17	68526202	68526203	A01177:95:HFCNFDSX5:4:1627:20482:20901	60	-
chr17	69419890	69419891	A01177:95:HFCNFDSX5:4:2505:32678:36260/1	60	-
chr17	70280147	70280148	A01177:95:HFCNFDSX5:4:1410:5448:31751/1	60	-
chr17	73101632	73101633	A01177:95:HFCNFDSX5:4:2240:22037:6621	60	+
chr17	73569169	73569170	A01177:95:HFCNFDSX5:4:1124:27597:11021	60	+
chr17	75152464	75152465	A01177:95:HFCNFDSX5:4:1112:32452:27727/1	60	-
chr17	75351869	75351870	A01177:95:HFCNFDSX5:4:1374:15058:10692	60	+
chr17	75362978	75362979	A01177:95:HFCNFDSX5:4:1147:17734:29763/1	60	+
chr17	75379858	75379859	A01177:95:HFCNFDSX5:4:2218:18900:4539	60	-
chr17	75459838	75459839	A01177:95:HFCNFDSX5:4:1219:23981:28995/1	60	-
chr17	75522050	75522051	A01177:95:HFCNFDSX5:4:1113:20039:22733/1	60	+
chr17	75528155	75528156	A01177:95:HFCNFDSX5:4:1323:4074:6198/1	60	+
chr17	75792590	75792591	A01177:95:HFCNFDSX5:4:1601:20464:13166/1	60	-
chr17	75792745	75792746	A01177:95:HFCNFDSX5:4:1262:27471:10426/1	60	+
chr17	75818130	75818131	A01177:95:HFCNFDSX5:4:1139:17427:1266/1	60	-
chr17	75946708	75946709	A01177:95:HFCNFDSX5:4:1219:18186:12853/1	60	-
chr17	75963221	75963222	A01177:95:HFCNFDSX5:4:1241:3613:8406/1	60	+
chr17	76061953	76061954	A01177:95:HFCNFDSX5:4:1117:18602:35336/1	60	-
chr17	76310343	76310344	A01177:95:HFCNFDSX5:4:1110:23140:22748	60	+
chr17	76374120	76374121	A01177:95:HFCNFDSX5:4:2124:28348:33332/1	60	+
chr17	76444841	76444842	A01177:95:HFCNFDSX5:4:1161:19244:30843/1	60	-
chr17	76563823	76563824	A01177:95:HFCNFDSX5:4:1328:20012:31892	60	+
chr17	76754674	76754675	A01177:95:HFCNFDSX5:4:1108:6912:9987/1	60	-
chr17	76765809	76765810	A01177:95:HFCNFDSX5:4:1104:18792:24612	60	+
chr17	76767165	76767166	A01177:95:HFCNFDSX5:4:1105:6994:16924/1	60	+
chr17	77339455	77339456	A01177:95:HFCNFDSX5:4:1444:2899:6198/1	60	-
chr17	78071820	78071821	A01177:95:HFCNFDSX5:4:2628:21784:25880	60	-
chr17	78081255	78081256	A01177:95:HFCNFDSX5:4:1558:3233:30013/1	60	+
chr17	78177289	78177290	A01177:95:HFCNFDSX5:4:2432:20157:23782	60	-
chr17	78704139	78704140	A01177:95:HFCNFDSX5:4:1134:23981:18035/1	60	-
chr17	80303532	80303533	A01177:95:HFCNFDSX5:4:2119:2094:9878/1	60	-
chr17	80654619	80654620	A01177:95:HFCNFDSX5:4:1101:12491:30358/1	60	+
chr17	80673970	80673971	A01177:95:HFCNFDSX5:4:2613:22435:1924/1	60	-
chr17	80673971	80673972	A01177:95:HFCNFDSX5:4:1418:20057:10238	60	-
chr17	80690063	80690064	A01177:95:HFCNFDSX5:4:1108:11514:17550/1	60	-
chr17	80705641	80705642	A01177:95:HFCNFDSX5:4:1554:28700:27931/1	60	+
chr17	80806784	80806785	A01177:95:HFCNFDSX5:4:1153:27724:33223/1	60	-
chr17	81589914	81589915	A01177:95:HFCNFDSX5:4:2401:14443:7435	60	-
chr17	81595931	81595932	A01177:95:HFCNFDSX5:4:2517:6234:3208	60	-
chr17	81595932	81595933	A01177:95:HFCNFDSX5:4:1419:20880:14199	60	-
chr17	81596188	81596189	A01177:95:HFCNFDSX5:4:1155:20555:28134/1	60	+
chr17	81596690	81596691	A01177:95:HFCNFDSX5:4:1474:22752:34194/1	60	+
chr17	81614809	81614810	A01177:95:HFCNFDSX5:4:1459:32380:2801	60	+
chr17	81868667	81868668	A01177:95:HFCNFDSX5:4:1159:21694:10316/1	60	-
chr17	81876629	81876630	A01177:95:HFCNFDSX5:4:2572:15447:26209/1	60	+
chr17	82184539	82184540	A01177:95:HFCNFDSX5:4:1107:24804:25504/1	60	-
chr17	82189142	82189143	A01177:95:HFCNFDSX5:4:1119:12707:14763/1	60	-
chr17	82207044	82207045	A01177:95:HFCNFDSX5:4:1325:24316:4773/1	60	+
chr17	82259445	82259446	A01177:95:HFCNFDSX5:4:1138:2935:11553/1	60	-
chr17	82462130	82462131	A01177:95:HFCNFDSX5:4:1453:31349:17801	60	+
chr17	82610168	82610169	A01177:95:HFCNFDSX5:4:1107:26286:10410/1	60	+
chr17	82997103	82997104	A01177:95:HFCNFDSX5:4:2541:15420:2926/1	60	+
chr17	83021270	83021271	A01177:95:HFCNFDSX5:4:1550:32117:29152	60	+
chr17	83036503	83036504	A01177:95:HFCNFDSX5:4:1460:25427:11804/1	60	-
chr18	2683609	2683610	A01177:95:HFCNFDSX5:4:1250:10484:1673	60	-
chr18	2702492	2702493	A01177:95:HFCNFDSX5:4:2469:16984:29778	60	-
chr18	2776043	2776044	A01177:95:HFCNFDSX5:4:1142:6795:1705/1	60	+
chr18	3259808	3259809	A01177:95:HFCNFDSX5:4:1163:5936:16564/1	60	+
chr18	9118854	9118855	A01177:95:HFCNFDSX5:4:1114:30725:9142/1	60	+
chr18	9204725	9204726	A01177:95:HFCNFDSX5:4:2121:16125:32236/1	60	+
chr18	9938925	9938926	A01177:95:HFCNFDSX5:4:1136:21649:24424/1	60	-
chr18	10082570	10082571	A01177:95:HFCNFDSX5:4:1207:16432:21715	60	-
chr18	10412495	10412496	A01177:95:HFCNFDSX5:4:2425:21640:14293/1	60	+
chr18	11624970	11624971	A01177:95:HFCNFDSX5:4:2678:20175:17300/1	60	+
chr18	12796771	12796772	A01177:95:HFCNFDSX5:4:1443:3983:18161/1	60	-
chr18	12830199	12830200	A01177:95:HFCNFDSX5:4:1162:23014:3583/1	60	+
chr18	13019855	13019856	A01177:95:HFCNFDSX5:4:1105:32163:31986/1	60	+
chr18	14218695	14218696	A01177:95:HFCNFDSX5:4:2130:23836:4758	60	-
[truncated: 3,187 more rows]
