# Supplementary material for: HIV-1 capsid stability enables inositol phosphate-independent infection of target cells and promotes integration into genes
Source: PLoS Pathog. 2023 Jun 2;19(6):e1011423. doi: 10.1371/journal.ppat.1011423 (PMC10266667; doi:10.1371/journal.ppat.1011423)
Supplement: S4 Data — (TAR.GZ) [file ppat.1011423.s015.tar.gz › IPMK_KO/CA_T200I-Q219A/Unique_hg38_integration_sites/9035-GS-17.bed]

chr1	765783	765784	A01177:95:HFCNFDSX5:4:1323:21206:7279/1	60	-
chr1	831612	831613	A01177:95:HFCNFDSX5:4:1104:8332:3270/1	60	-
chr1	839977	839978	A01177:95:HFCNFDSX5:4:1125:22724:14168/1	60	+
chr1	1099925	1099926	A01177:95:HFCNFDSX5:4:1108:2022:32675/1	60	+
chr1	1255656	1255657	A01177:95:HFCNFDSX5:4:1219:27389:7654/1	60	+
chr1	1268264	1268265	A01177:95:HFCNFDSX5:4:1659:20555:3302	60	-
chr1	1268266	1268267	A01177:95:HFCNFDSX5:4:1647:15004:19492/1	60	-
chr1	1277672	1277673	A01177:95:HFCNFDSX5:4:1172:21775:5478	60	-
chr1	1318172	1318173	A01177:95:HFCNFDSX5:4:1178:5005:16454/1	60	-
chr1	1390905	1390906	A01177:95:HFCNFDSX5:4:1374:27344:15562/1	60	-
chr1	1391498	1391499	A01177:95:HFCNFDSX5:4:1101:2555:29716/1	60	+
chr1	1489220	1489221	A01177:95:HFCNFDSX5:4:1115:22978:29105/1	60	+
chr1	1492750	1492751	A01177:95:HFCNFDSX5:4:1457:9769:35665	60	-
chr1	1563207	1563208	A01177:95:HFCNFDSX5:4:1245:19018:34679/1	60	+
chr1	1566094	1566095	A01177:95:HFCNFDSX5:4:1119:28528:24220/1	60	-
chr1	1821152	1821153	A01177:95:HFCNFDSX5:4:1218:11858:36620	60	+
chr1	1839633	1839634	A01177:95:HFCNFDSX5:4:2363:1777:21981	60	+
chr1	1850923	1850924	A01177:95:HFCNFDSX5:4:1334:28122:1031/1	60	-
chr1	2252448	2252449	A01177:95:HFCNFDSX5:4:1240:4408:33583/1	60	-
chr1	6322806	6322807	A01177:95:HFCNFDSX5:4:1110:6741:13823/1	60	-
chr1	6598618	6598619	A01177:95:HFCNFDSX5:4:1533:2600:33489/1	60	+
chr1	6656995	6656996	A01177:95:HFCNFDSX5:4:2172:25545:22936/1	60	+
chr1	8689879	8689880	A01177:95:HFCNFDSX5:4:1242:31575:10989/1	60	+
chr1	8755168	8755169	A01177:95:HFCNFDSX5:4:1161:32425:8954/1	60	-
chr1	9739810	9739811	A01177:95:HFCNFDSX5:4:1536:15646:5290/1	60	-
chr1	10089005	10089006	A01177:95:HFCNFDSX5:4:1248:2889:20337/1	60	-
chr1	10243658	10243659	A01177:95:HFCNFDSX5:4:2177:29686:25848/1	60	+
chr1	10243660	10243661	A01177:95:HFCNFDSX5:4:2367:5095:6433	60	+
chr1	10537017	10537018	A01177:95:HFCNFDSX5:4:1112:14398:27649/1	60	+
chr1	10593204	10593205	A01177:95:HFCNFDSX5:4:1102:2383:8155/1	60	+
chr1	12286955	12286956	A01177:95:HFCNFDSX5:4:1125:8612:3349	60	-
chr1	12354952	12354953	A01177:95:HFCNFDSX5:4:1426:17499:29074/1	60	+
chr1	12370819	12370820	A01177:95:HFCNFDSX5:4:1137:27326:32565/1	60	-
chr1	12380198	12380199	A01177:95:HFCNFDSX5:4:1371:6569:24643	60	-
chr1	12472168	12472169	A01177:95:HFCNFDSX5:4:1313:12174:28870/1	60	-
chr1	17042558	17042559	A01177:95:HFCNFDSX5:4:1121:9995:23938/1	60	-
chr1	17428904	17428905	A01177:95:HFCNFDSX5:4:2545:31910:18458	60	-
chr1	17449077	17449078	A01177:95:HFCNFDSX5:4:1163:23393:23249/1	60	+
chr1	17663546	17663547	A01177:95:HFCNFDSX5:4:2637:24560:34068	60	-
chr1	19115060	19115061	A01177:95:HFCNFDSX5:4:1145:16676:32847/1	60	+
chr1	19195444	19195445	A01177:95:HFCNFDSX5:4:1102:18493:5181/1	60	-
chr1	19198133	19198134	A01177:95:HFCNFDSX5:4:2302:11442:19554/1	60	-
chr1	20471530	20471531	A01177:95:HFCNFDSX5:4:1202:8811:25614/1	60	+
chr1	21055206	21055207	A01177:95:HFCNFDSX5:4:1405:12563:23375/1	60	-
chr1	21741186	21741187	A01177:95:HFCNFDSX5:4:1115:22480:28463/1	60	+
chr1	21985770	21985771	A01177:95:HFCNFDSX5:4:1355:32371:20290/1	60	-
chr1	22304263	22304264	A01177:95:HFCNFDSX5:4:2271:23882:18709/1	60	-
chr1	22304268	22304269	A01177:95:HFCNFDSX5:4:1109:14470:12242/1	60	-
chr1	22541004	22541005	A01177:95:HFCNFDSX5:4:2309:5005:12289/1	60	+
chr1	23293385	23293386	A01177:95:HFCNFDSX5:4:1453:4824:7654	60	-
chr1	23794013	23794014	A01177:95:HFCNFDSX5:4:2131:14299:7780/1	60	-
chr1	24662824	24662825	A01177:95:HFCNFDSX5:4:1117:30038:5102/1	60	+
chr1	24820746	24820747	A01177:95:HFCNFDSX5:4:1439:11252:36605/1	60	+
chr1	25346220	25346221	A01177:95:HFCNFDSX5:4:1334:32786:13338/1	60	-
chr1	25458448	25458449	A01177:95:HFCNFDSX5:4:1258:26838:23578/1	60	-
chr1	25824072	25824073	A01177:95:HFCNFDSX5:4:1102:30608:29794/1	60	+
chr1	26239197	26239198	A01177:95:HFCNFDSX5:4:1147:17662:30671/1	60	-
chr1	26448812	26448813	A01177:95:HFCNFDSX5:4:1113:13964:6543/1	60	-
chr1	26702054	26702055	A01177:95:HFCNFDSX5:4:1105:6876:33129/1	60	-
chr1	26712427	26712428	A01177:95:HFCNFDSX5:4:1102:2763:12633/1	60	+
chr1	26725161	26725162	A01177:95:HFCNFDSX5:4:1275:8956:26584/1	60	+
chr1	26802106	26802107	A01177:95:HFCNFDSX5:4:1172:7943:31782/1	60	+
chr1	27466593	27466594	A01177:95:HFCNFDSX5:4:1213:32542:5431/1	60	-
chr1	27482343	27482344	A01177:95:HFCNFDSX5:4:1265:21558:35008/1	60	+
chr1	27616766	27616767	A01177:95:HFCNFDSX5:4:1135:20320:13667/1	60	+
chr1	27991295	27991296	A01177:95:HFCNFDSX5:4:1370:26205:25426/1	60	+
chr1	28033758	28033759	A01177:95:HFCNFDSX5:4:2521:11098:9220	60	+
chr1	28407890	28407891	A01177:95:HFCNFDSX5:4:1647:20184:34381	60	-
chr1	28415030	28415031	A01177:95:HFCNFDSX5:4:2321:15944:31046	60	-
chr1	28424974	28424975	A01177:95:HFCNFDSX5:4:1235:23583:12649/1	60	+
chr1	28437435	28437436	A01177:95:HFCNFDSX5:4:1111:19859:6981/1	60	-
chr1	28461072	28461073	A01177:95:HFCNFDSX5:4:1106:6370:34131/1	60	+
chr1	28488530	28488531	A01177:95:HFCNFDSX5:4:2662:10682:13636	60	-
chr1	29029833	29029834	A01177:95:HFCNFDSX5:4:1107:26404:31939/1	60	+
chr1	29307728	29307729	A01177:95:HFCNFDSX5:4:1111:26576:4993	60	-
chr1	31163825	31163826	A01177:95:HFCNFDSX5:4:1240:10963:6981/1	60	-
chr1	31281381	31281382	A01177:95:HFCNFDSX5:4:1137:27507:14591	60	-
chr1	31532116	31532117	A01177:95:HFCNFDSX5:4:1210:29695:24831/1	60	-
chr1	31819869	31819870	A01177:95:HFCNFDSX5:4:1264:17246:34084/1	60	+
chr1	31917006	31917007	A01177:95:HFCNFDSX5:4:1163:22381:14951/1	60	-
chr1	31917492	31917493	A01177:95:HFCNFDSX5:4:1178:26946:3662/1	60	-
chr1	31923818	31923819	A01177:95:HFCNFDSX5:4:1108:27651:16376/1	60	-
chr1	31926398	31926399	A01177:95:HFCNFDSX5:4:1409:7889:17190/1	60	+
chr1	31932173	31932174	A01177:95:HFCNFDSX5:4:1105:9833:23813/1	60	+
chr1	32033866	32033867	A01177:95:HFCNFDSX5:4:1543:29948:10833	60	-
chr1	32085426	32085427	A01177:95:HFCNFDSX5:4:1115:12174:10207/1	60	+
chr1	32182999	32183000	A01177:95:HFCNFDSX5:4:1122:7591:30765/1	60	-
chr1	32573647	32573648	A01177:95:HFCNFDSX5:4:1172:22263:34100/1	60	+
chr1	32658668	32658669	A01177:95:HFCNFDSX5:4:1128:30535:16548/1	60	-
chr1	32681385	32681386	A01177:95:HFCNFDSX5:4:1117:18276:13228/1	60	+
chr1	32856766	32856767	A01177:95:HFCNFDSX5:4:2168:7175:34115/1	60	+
chr1	33344886	33344887	A01177:95:HFCNFDSX5:4:1235:23312:14184	60	-
chr1	34799516	34799517	A01177:95:HFCNFDSX5:4:2454:29740:28667/1	60	+
chr1	35352447	35352448	A01177:95:HFCNFDSX5:4:1450:8657:27539	60	-
chr1	35383329	35383330	A01177:95:HFCNFDSX5:4:1220:8070:9956/1	60	+
chr1	35617840	35617841	A01177:95:HFCNFDSX5:4:1107:30156:12947/1	60	+
chr1	35636993	35636994	A01177:95:HFCNFDSX5:4:1111:25382:34522/1	60	+
chr1	35746945	35746946	A01177:95:HFCNFDSX5:4:1115:3983:8171/1	60	+
chr1	35762023	35762024	A01177:95:HFCNFDSX5:4:1167:1949:1047/1	60	-
chr1	35963263	35963264	A01177:95:HFCNFDSX5:4:2320:20509:33755	60	-
chr1	36298520	36298521	A01177:95:HFCNFDSX5:4:1101:11876:1204/1	60	+
chr1	39139505	39139506	A01177:95:HFCNFDSX5:4:1156:12518:28714	60	+
chr1	39207245	39207246	A01177:95:HFCNFDSX5:4:1371:22634:23093/1	60	-
chr1	39274807	39274808	A01177:95:HFCNFDSX5:4:2414:14588:15702	60	-
chr1	39279629	39279630	A01177:95:HFCNFDSX5:4:1120:2880:4852/1	60	+
chr1	40046741	40046742	A01177:95:HFCNFDSX5:4:1143:13747:33411/1	60	+
chr1	40200804	40200805	A01177:95:HFCNFDSX5:4:1150:6397:11350/1	60	-
chr1	40221114	40221115	A01177:95:HFCNFDSX5:4:1163:17607:29230	60	-
chr1	40717496	40717497	A01177:95:HFCNFDSX5:4:1565:27751:27383/1	60	-
chr1	40728732	40728733	A01177:95:HFCNFDSX5:4:2674:1217:15123	60	-
chr1	40739695	40739696	A01177:95:HFCNFDSX5:4:1234:2953:10864/1	60	-
chr1	40751665	40751666	A01177:95:HFCNFDSX5:4:1137:11297:23625/1	60	-
chr1	41232700	41232701	A01177:95:HFCNFDSX5:4:1158:17418:31438/1	60	+
chr1	42225347	42225348	A01177:95:HFCNFDSX5:4:1141:22399:11130/1	60	-
chr1	42268011	42268012	A01177:95:HFCNFDSX5:4:2143:2709:28541/1	60	+
chr1	42685251	42685252	A01177:95:HFCNFDSX5:4:1137:5692:22185/1	60	-
chr1	42691778	42691779	A01177:95:HFCNFDSX5:4:1147:26892:15812/1	60	-
chr1	42692164	42692165	A01177:95:HFCNFDSX5:4:1109:11840:7686/1	60	-
chr1	42776136	42776137	A01177:95:HFCNFDSX5:4:1101:13268:27414/1	60	+
chr1	42823719	42823720	A01177:95:HFCNFDSX5:4:1164:15185:18928/1	60	+
chr1	42823721	42823722	A01177:95:HFCNFDSX5:4:2145:1334:29637	60	+
chr1	43397905	43397906	A01177:95:HFCNFDSX5:4:1110:22318:23265/1	60	+
chr1	43717417	43717418	A01177:95:HFCNFDSX5:4:1252:29378:23657/1	60	-
chr1	43743669	43743670	A01177:95:HFCNFDSX5:4:1154:27534:30389/1	60	-
chr1	43751131	43751132	A01177:95:HFCNFDSX5:4:1105:14199:13495/1	60	-
chr1	43839556	43839557	A01177:95:HFCNFDSX5:4:1374:3052:19335/1	60	-
chr1	44256342	44256343	A01177:95:HFCNFDSX5:4:1101:29993:30984/1	60	-
chr1	44894553	44894554	A01177:95:HFCNFDSX5:4:1112:11894:8281/1	60	+
chr1	44896021	44896022	A01177:95:HFCNFDSX5:4:1105:3179:21559/1	60	+
chr1	44950201	44950202	A01177:95:HFCNFDSX5:4:1110:3884:3521/1	60	+
chr1	44970039	44970040	A01177:95:HFCNFDSX5:4:1138:12138:14278/1	60	+
chr1	45449621	45449622	A01177:95:HFCNFDSX5:4:2121:11758:27806	60	-
chr1	45662031	45662032	A01177:95:HFCNFDSX5:4:1202:22833:20306/1	60	+
chr1	45674916	45674917	A01177:95:HFCNFDSX5:4:1312:1895:36245/1	60	+
chr1	45833355	45833356	A01177:95:HFCNFDSX5:4:1113:20021:16000/1	60	+
chr1	45861177	45861178	A01177:95:HFCNFDSX5:4:1141:11894:34209/1	60	-
chr1	45868994	45868995	A01177:95:HFCNFDSX5:4:2611:7247:3239/1	60	-
chr1	46045659	46045660	A01177:95:HFCNFDSX5:4:1110:6162:14512/1	60	+
chr1	46078603	46078604	A01177:95:HFCNFDSX5:4:1150:13783:23140/1	60	+
chr1	47030186	47030187	A01177:95:HFCNFDSX5:4:1126:20509:34319/1	60	+
chr1	47272440	47272441	A01177:95:HFCNFDSX5:4:2322:29324:33552/1	60	+
chr1	47272452	47272453	A01177:95:HFCNFDSX5:4:1453:4987:36902/1	60	+
chr1	47272453	47272454	A01177:95:HFCNFDSX5:4:1144:23610:7874/1	60	+
chr1	50639513	50639514	A01177:95:HFCNFDSX5:4:1652:2736:6543/1	60	+
chr1	50692812	50692813	A01177:95:HFCNFDSX5:4:1101:2230:15843/1	60	-
chr1	50840222	50840223	A01177:95:HFCNFDSX5:4:2501:28709:14418	60	-
chr1	51150483	51150484	A01177:95:HFCNFDSX5:4:2162:29279:21793/1	60	-
chr1	51441863	51441864	A01177:95:HFCNFDSX5:4:1478:29568:13088	60	-
chr1	51759776	51759777	A01177:95:HFCNFDSX5:4:1125:19117:9204/1	60	+
chr1	52085887	52085888	A01177:95:HFCNFDSX5:4:1107:9805:1689/1	60	+
chr1	52430277	52430278	A01177:95:HFCNFDSX5:4:1313:3043:26553/1	60	+
chr1	52488757	52488758	A01177:95:HFCNFDSX5:4:1237:7057:9361/1	60	+
chr1	52514239	52514240	A01177:95:HFCNFDSX5:4:1112:28429:3662/1	60	+
chr1	52522524	52522525	A01177:95:HFCNFDSX5:4:1132:10890:17691/1	60	-
chr1	55090495	55090496	A01177:95:HFCNFDSX5:4:1135:22905:7780/1	60	-
chr1	56870218	56870219	A01177:95:HFCNFDSX5:4:1640:5439:28823/1	60	+
chr1	56998343	56998344	A01177:95:HFCNFDSX5:4:1353:26341:32831/1	60	-
chr1	58675887	58675888	A01177:95:HFCNFDSX5:4:1104:3974:33927/1	60	-
chr1	59336350	59336351	A01177:95:HFCNFDSX5:4:1326:5972:23797	60	-
chr1	59499762	59499763	A01177:95:HFCNFDSX5:4:1265:27832:5415/1	60	-
chr1	59573973	59573974	A01177:95:HFCNFDSX5:4:1106:15383:11537/1	60	+
chr1	60633241	60633242	A01177:95:HFCNFDSX5:4:2339:11930:7686/1	60	-
chr1	60633243	60633244	A01177:95:HFCNFDSX5:4:1128:18159:33191	60	-
chr1	61142573	61142574	A01177:95:HFCNFDSX5:4:1170:29008:23453/1	60	+
chr1	61223332	61223333	A01177:95:HFCNFDSX5:4:1427:25283:24392	60	-
chr1	61231509	61231510	A01177:95:HFCNFDSX5:4:1415:28113:8719	60	+
chr1	61364151	61364152	A01177:95:HFCNFDSX5:4:1530:22408:2942/1	60	+
chr1	62319067	62319068	A01177:95:HFCNFDSX5:4:2331:13123:3020	60	-
chr1	62319068	62319069	A01177:95:HFCNFDSX5:4:2574:2808:20635	60	-
chr1	62367756	62367757	A01177:95:HFCNFDSX5:4:2519:6343:18709/1	60	-
chr1	62395609	62395610	A01177:95:HFCNFDSX5:4:1212:25834:30232/1	60	+
chr1	62548060	62548061	A01177:95:HFCNFDSX5:4:1115:32344:15013/1	60	+
chr1	62637681	62637682	A01177:95:HFCNFDSX5:4:1271:7337:21527/1	60	-
chr1	63567408	63567409	A01177:95:HFCNFDSX5:4:1554:8612:18474	60	+
chr1	64512315	64512316	A01177:95:HFCNFDSX5:4:1336:10863:10755	60	+
chr1	64796717	64796718	A01177:95:HFCNFDSX5:4:1419:20311:28620/1	60	-
chr1	64929453	64929454	A01177:95:HFCNFDSX5:4:1133:8956:32064/1	60	-
chr1	64947657	64947658	A01177:95:HFCNFDSX5:4:1122:29414:18270	60	+
chr1	65174440	65174441	A01177:95:HFCNFDSX5:4:1363:24343:5760/1	60	+
chr1	66091657	66091658	A01177:95:HFCNFDSX5:4:1210:13449:26725/1	60	-
chr1	66941691	66941692	A01177:95:HFCNFDSX5:4:1137:25373:2409/1	60	+
chr1	66984689	66984690	A01177:95:HFCNFDSX5:4:1115:16703:4773/1	60	-
chr1	67267923	67267924	A01177:95:HFCNFDSX5:4:1114:30897:31579/1	60	-
chr1	67320770	67320771	A01177:95:HFCNFDSX5:4:1147:6885:6621/1	60	+
chr1	67427897	67427898	A01177:95:HFCNFDSX5:4:1115:12084:17378/1	60	+
chr1	68478570	68478571	A01177:95:HFCNFDSX5:4:1123:24352:10066/1	60	+
chr1	68488466	68488467	A01177:95:HFCNFDSX5:4:1121:25825:22482/1	60	+
chr1	69291368	69291369	A01177:95:HFCNFDSX5:4:1104:20564:10394/1	60	+
chr1	69347004	69347005	A01177:95:HFCNFDSX5:4:1114:24975:34475/1	60	-
chr1	69555457	69555458	A01177:95:HFCNFDSX5:4:1149:8377:4319/1	60	+
chr1	69574626	69574627	A01177:95:HFCNFDSX5:4:1168:29622:24455/1	60	-
chr1	70152269	70152270	A01177:95:HFCNFDSX5:4:1118:11008:33301/1	60	+
chr1	70178107	70178108	A01177:95:HFCNFDSX5:4:1403:10628:31516	60	-
chr1	70305753	70305754	A01177:95:HFCNFDSX5:4:1115:28465:21198/1	60	+
chr1	70998397	70998398	A01177:95:HFCNFDSX5:4:1124:19144:19586/1	60	-
chr1	71334157	71334158	A01177:95:HFCNFDSX5:4:1152:19660:17566/1	60	+
chr1	71426867	71426868	A01177:95:HFCNFDSX5:4:1467:11460:3552	60	-
chr1	72130158	72130159	A01177:95:HFCNFDSX5:4:1133:25174:21825/1	60	+
chr1	72170937	72170938	A01177:95:HFCNFDSX5:4:1167:20880:21872/1	60	+
chr1	72192751	72192752	A01177:95:HFCNFDSX5:4:2566:4164:17127/1	60	+
chr1	72203718	72203719	A01177:95:HFCNFDSX5:4:1572:2013:19194/1	60	+
chr1	72592002	72592003	A01177:95:HFCNFDSX5:4:1106:21133:13949	60	-
chr1	72866971	72866972	A01177:95:HFCNFDSX5:4:1507:19000:36119/1	60	-
chr1	73503098	73503099	A01177:95:HFCNFDSX5:4:1274:30074:12023/1	60	-
chr1	73505284	73505285	A01177:95:HFCNFDSX5:4:1511:13738:36245/1	60	+
chr1	73958036	73958037	A01177:95:HFCNFDSX5:4:1119:9824:5196/1	60	-
chr1	74181446	74181447	A01177:95:HFCNFDSX5:4:1103:5412:8296/1	60	+
chr1	74761185	74761186	A01177:95:HFCNFDSX5:4:1118:18584:22842/1	60	-
chr1	75561582	75561583	A01177:95:HFCNFDSX5:4:1231:26223:5259/1	60	+
chr1	76290386	76290387	A01177:95:HFCNFDSX5:4:2170:18846:2409	60	+
chr1	77595425	77595426	A01177:95:HFCNFDSX5:4:1101:14507:5259/1	60	+
chr1	77861539	77861540	A01177:95:HFCNFDSX5:4:2425:4508:16908	60	-
chr1	77872849	77872850	A01177:95:HFCNFDSX5:4:1113:11406:18552/1	60	+
chr1	81324856	81324857	A01177:95:HFCNFDSX5:4:2413:19822:16188/1	60	+
chr1	81584799	81584800	A01177:95:HFCNFDSX5:4:1113:26838:34100/1	60	+
chr1	82636057	82636058	A01177:95:HFCNFDSX5:4:1602:17942:1877	60	-
chr1	83705246	83705247	A01177:95:HFCNFDSX5:4:1473:32380:29700/1	60	+
chr1	83864940	83864941	A01177:95:HFCNFDSX5:4:1111:16477:34006/1	60	+
chr1	84121956	84121957	A01177:95:HFCNFDSX5:4:1202:24713:28823/1	60	-
chr1	84179674	84179675	A01177:95:HFCNFDSX5:4:1121:25663:27148/1	60	-
chr1	84181248	84181249	A01177:95:HFCNFDSX5:4:1125:31973:11209/1	60	+
chr1	84205182	84205183	A01177:95:HFCNFDSX5:4:1114:21730:16235/1	60	+
chr1	84551345	84551346	A01177:95:HFCNFDSX5:4:1236:21296:14512/1	60	-
chr1	84647789	84647790	A01177:95:HFCNFDSX5:4:1257:14226:22968/1	60	+
chr1	85195592	85195593	A01177:95:HFCNFDSX5:4:2360:7672:32158/1	60	-
chr1	86384673	86384674	A01177:95:HFCNFDSX5:4:1105:20202:10739/1	60	-
chr1	86853572	86853573	A01177:95:HFCNFDSX5:4:1107:19162:13009/1	60	-
chr1	86949405	86949406	A01177:95:HFCNFDSX5:4:1131:22978:29074/1	60	-
chr1	88761646	88761647	A01177:95:HFCNFDSX5:4:1163:13196:32643/1	60	-
chr1	88810482	88810483	A01177:95:HFCNFDSX5:4:1118:15980:26569/1	60	-
chr1	88948405	88948406	A01177:95:HFCNFDSX5:4:1263:11442:12978/1	60	-
chr1	88966639	88966640	A01177:95:HFCNFDSX5:4:1150:12400:15765/1	60	-
chr1	89477214	89477215	A01177:95:HFCNFDSX5:4:1104:1452:2503/1	60	+
chr1	89658638	89658639	A01177:95:HFCNFDSX5:4:1245:7193:24283/1	60	+
chr1	89679708	89679709	A01177:95:HFCNFDSX5:4:1124:27823:32456/1	60	-
chr1	90864371	90864372	A01177:95:HFCNFDSX5:4:1423:6225:27211	60	-
chr1	90874279	90874280	A01177:95:HFCNFDSX5:4:1175:11189:27759/1	60	-
chr1	92273431	92273432	A01177:95:HFCNFDSX5:4:2628:6542:27665	60	-
chr1	92325784	92325785	A01177:95:HFCNFDSX5:4:1423:13503:10285/1	60	-
chr1	92473120	92473121	A01177:95:HFCNFDSX5:4:1525:32163:29199	60	+
chr1	93116425	93116426	A01177:95:HFCNFDSX5:4:2142:5177:17472/1	60	-
chr1	93140245	93140246	A01177:95:HFCNFDSX5:4:1231:11641:1454/1	60	-
chr1	93186521	93186522	A01177:95:HFCNFDSX5:4:1234:17779:14591/1	60	+
chr1	93195096	93195097	A01177:95:HFCNFDSX5:4:1113:19578:7467/1	60	+
chr1	93200725	93200726	A01177:95:HFCNFDSX5:4:1411:16911:15217/1	60	+
chr1	93246736	93246737	A01177:95:HFCNFDSX5:4:1263:12626:32816/1	60	-
chr1	94472125	94472126	A01177:95:HFCNFDSX5:4:1101:7491:14184/1	60	+
chr1	95169715	95169716	A01177:95:HFCNFDSX5:4:1129:30572:2926/1	60	-
chr1	95454572	95454573	A01177:95:HFCNFDSX5:4:1157:29179:18114/1	60	+
chr1	95920398	95920399	A01177:95:HFCNFDSX5:4:2365:14425:8656/1	60	+
chr1	96733243	96733244	A01177:95:HFCNFDSX5:4:1105:9643:3161/1	60	+
chr1	96767515	96767516	A01177:95:HFCNFDSX5:4:1325:13105:34648/1	60	+
chr1	96775447	96775448	A01177:95:HFCNFDSX5:4:1212:25455:33113/1	60	-
chr1	97115001	97115002	A01177:95:HFCNFDSX5:4:1104:18267:6042/1	60	+
chr1	97121418	97121419	A01177:95:HFCNFDSX5:4:1429:23764:26522/1	60	+
chr1	97303157	97303158	A01177:95:HFCNFDSX5:4:1104:25500:11710/1	60	+
chr1	97425548	97425549	A01177:95:HFCNFDSX5:4:1237:9607:32158/1	60	-
chr1	97482635	97482636	A01177:95:HFCNFDSX5:4:1553:13765:10989/1	60	-
chr1	97497340	97497341	A01177:95:HFCNFDSX5:4:1404:25626:35634/1	60	+
chr1	97553693	97553694	A01177:95:HFCNFDSX5:4:1205:4255:15655/1	60	-
chr1	97571526	97571527	A01177:95:HFCNFDSX5:4:1105:26639:25551/1	60	+
chr1	97667509	97667510	A01177:95:HFCNFDSX5:4:1105:30273:23015/1	60	+
chr1	97682999	97683000	A01177:95:HFCNFDSX5:4:2606:23294:16658	60	+
chr1	97794143	97794144	A01177:95:HFCNFDSX5:4:1254:15221:20494/1	60	-
chr1	97812792	97812793	A01177:95:HFCNFDSX5:4:2626:16260:25989/1	60	+
chr1	97842118	97842119	A01177:95:HFCNFDSX5:4:1507:24777:23891/1	60	-
chr1	97842873	97842874	A01177:95:HFCNFDSX5:4:1224:25021:34303/1	60	-
chr1	97848671	97848672	A01177:95:HFCNFDSX5:4:1143:14064:10786/1	60	+
chr1	97896673	97896674	A01177:95:HFCNFDSX5:4:1142:10782:15843/1	60	-
chr1	97905451	97905452	A01177:95:HFCNFDSX5:4:1571:14226:16642	60	-
chr1	98305426	98305427	A01177:95:HFCNFDSX5:4:1101:14913:2769/1	60	-
chr1	98379449	98379450	A01177:95:HFCNFDSX5:4:2215:13612:28573/1	60	+
chr1	98410714	98410715	A01177:95:HFCNFDSX5:4:1341:15655:9345/1	60	-
chr1	98762932	98762933	A01177:95:HFCNFDSX5:4:2422:16450:19022	60	+
chr1	99869351	99869352	A01177:95:HFCNFDSX5:4:1336:5195:27211/1	60	+
chr1	99893752	99893753	A01177:95:HFCNFDSX5:4:1327:5936:8578	60	+
chr1	99910042	99910043	A01177:95:HFCNFDSX5:4:1166:10511:26240/1	60	-
chr1	100010016	100010017	A01177:95:HFCNFDSX5:4:1169:27218:17378/1	60	-
chr1	100108755	100108756	A01177:95:HFCNFDSX5:4:1171:7527:7795/1	60	-
chr1	100109693	100109694	A01177:95:HFCNFDSX5:4:1341:19759:14325/1	60	-
chr1	100217413	100217414	A01177:95:HFCNFDSX5:4:2409:20943:2378	60	+
chr1	100305248	100305249	A01177:95:HFCNFDSX5:4:1128:12635:20650	60	+
chr1	100414349	100414350	A01177:95:HFCNFDSX5:4:2510:32398:1517/1	60	+
chr1	100920477	100920478	A01177:95:HFCNFDSX5:4:1143:10863:19805/1	60	+
chr1	100975241	100975242	A01177:95:HFCNFDSX5:4:1212:30409:10034/1	60	-
chr1	100975950	100975951	A01177:95:HFCNFDSX5:4:1271:26720:36245/1	60	+
chr1	101020768	101020769	A01177:95:HFCNFDSX5:4:1136:26702:24251/1	60	+
chr1	101038571	101038572	A01177:95:HFCNFDSX5:4:1101:6253:15358/1	60	-
chr1	101149388	101149389	A01177:95:HFCNFDSX5:4:2343:7346:17190/1	60	-
chr1	101212260	101212261	A01177:95:HFCNFDSX5:4:1230:27208:31798/1	60	-
chr1	101374649	101374650	A01177:95:HFCNFDSX5:4:1657:27453:35540	60	+
chr1	101763327	101763328	A01177:95:HFCNFDSX5:4:1137:2989:17159/1	60	+
chr1	101890699	101890700	A01177:95:HFCNFDSX5:4:1171:8205:15702	60	+
chr1	102548840	102548841	A01177:95:HFCNFDSX5:4:1250:9977:33896/1	60	-
chr1	102573284	102573285	A01177:95:HFCNFDSX5:4:1563:30138:30107	60	-
chr1	102730682	102730683	A01177:95:HFCNFDSX5:4:1110:28899:9674/1	60	+
chr1	102795247	102795248	A01177:95:HFCNFDSX5:4:1572:25093:17989	60	-
chr1	102982909	102982910	A01177:95:HFCNFDSX5:4:2374:29631:12696	60	-
chr1	102985370	102985371	A01177:95:HFCNFDSX5:4:2375:27308:27211	60	+
chr1	103072223	103072224	A01177:95:HFCNFDSX5:4:1337:32027:8985	60	-
chr1	103116369	103116370	A01177:95:HFCNFDSX5:4:2265:10122:15045/1	60	-
chr1	103430604	103430605	A01177:95:HFCNFDSX5:4:2556:27670:30906/1	60	+
chr1	103543354	103543355	A01177:95:HFCNFDSX5:4:1101:18358:20384/1	60	-
chr1	103559554	103559555	A01177:95:HFCNFDSX5:4:1560:29514:13088	60	-
chr1	104616073	104616074	A01177:95:HFCNFDSX5:4:1530:15962:28040	60	-
chr1	105828315	105828316	A01177:95:HFCNFDSX5:4:1101:18783:25598/1	60	+
chr1	105836634	105836635	A01177:95:HFCNFDSX5:4:1442:7925:16626/1	60	-
chr1	105869971	105869972	A01177:95:HFCNFDSX5:4:2312:23448:10254/1	60	+
chr1	105902526	105902527	A01177:95:HFCNFDSX5:4:1107:13178:14606/1	60	-
chr1	106743243	106743244	A01177:95:HFCNFDSX5:4:2334:17381:6887/1	60	-
chr1	106977425	106977426	A01177:95:HFCNFDSX5:4:1253:9064:31532/1	60	-
chr1	107058988	107058989	A01177:95:HFCNFDSX5:4:1145:25644:36573/1	60	+
chr1	107683754	107683755	A01177:95:HFCNFDSX5:4:1110:6967:31688/1	60	-
chr1	107727634	107727635	A01177:95:HFCNFDSX5:4:1103:30969:6308/1	60	-
chr1	107773959	107773960	A01177:95:HFCNFDSX5:4:1160:10502:28698/1	60	+
chr1	107934298	107934299	A01177:95:HFCNFDSX5:4:1223:23439:26083/1	60	-
chr1	108754955	108754956	A01177:95:HFCNFDSX5:4:1108:12807:27774/1	60	-
chr1	108786520	108786521	A01177:95:HFCNFDSX5:4:2571:18295:27352	60	-
chr1	108888510	108888511	A01177:95:HFCNFDSX5:4:1152:21350:12790	60	-
chr1	109006744	109006745	A01177:95:HFCNFDSX5:4:1127:18566:18865/1	60	-
chr1	109589126	109589127	A01177:95:HFCNFDSX5:4:2112:21911:25567/1	60	+
chr1	109810333	109810334	A01177:95:HFCNFDSX5:4:1119:2709:10441/1	60	+
chr1	109858537	109858538	A01177:95:HFCNFDSX5:4:1167:1976:27367/1	60	-
chr1	110006471	110006472	A01177:95:HFCNFDSX5:4:1213:31629:13432/1	60	-
chr1	110401169	110401170	A01177:95:HFCNFDSX5:4:1153:30770:31172/1	60	-
chr1	110951806	110951807	A01177:95:HFCNFDSX5:4:1132:9001:4805/1	60	+
chr1	111171966	111171967	A01177:95:HFCNFDSX5:4:2629:3712:1438	60	-
chr1	111217234	111217235	A01177:95:HFCNFDSX5:4:1115:14742:10864/1	60	+
chr1	112447898	112447899	A01177:95:HFCNFDSX5:4:1173:14742:17691/1	60	+
chr1	112678535	112678536	A01177:95:HFCNFDSX5:4:1156:31973:21668/1	60	+
chr1	112952031	112952032	A01177:95:HFCNFDSX5:4:1133:11089:10520/1	60	-
chr1	112988490	112988491	A01177:95:HFCNFDSX5:4:1124:32154:8015/1	60	+
chr1	113425987	113425988	A01177:95:HFCNFDSX5:4:2250:2202:33176	60	+
chr1	113799738	113799739	A01177:95:HFCNFDSX5:4:1549:17173:30702/1	60	-
chr1	113873221	113873222	A01177:95:HFCNFDSX5:4:1129:3206:12305/1	60	+
chr1	114376100	114376101	A01177:95:HFCNFDSX5:4:1108:13078:17347/1	60	+
chr1	114410774	114410775	A01177:95:HFCNFDSX5:4:1213:9462:27774/1	60	-
chr1	114441735	114441736	A01177:95:HFCNFDSX5:4:1104:22272:24471/1	60	-
chr1	114714875	114714876	A01177:95:HFCNFDSX5:4:1432:9399:32925	60	-
chr1	114722626	114722627	A01177:95:HFCNFDSX5:4:1111:29975:6464/1	60	+
chr1	115563279	115563280	A01177:95:HFCNFDSX5:4:1116:8422:15734/1	60	-
chr1	115937939	115937940	A01177:95:HFCNFDSX5:4:1102:31521:21261/1	60	-
chr1	116823442	116823443	A01177:95:HFCNFDSX5:4:1112:15953:2159/1	60	-
chr1	117935529	117935530	A01177:95:HFCNFDSX5:4:1120:31602:2519	60	-
chr1	119095905	119095906	A01177:95:HFCNFDSX5:4:1229:15176:33818/1	60	+
chr1	121506128	121506129	A01177:95:HFCNFDSX5:4:1103:16749:9486/1	60	+
chr1	121565012	121565013	A01177:95:HFCNFDSX5:4:2614:15320:36198/1	60	+
chr1	144676321	144676322	A01177:95:HFCNFDSX5:4:1652:13132:16845	60	+
chr1	147966218	147966219	A01177:95:HFCNFDSX5:4:1105:32524:31641/1	60	-
chr1	148638124	148638125	A01177:95:HFCNFDSX5:4:1121:2826:8954	60	-
chr1	149482845	149482846	A01177:95:HFCNFDSX5:4:1349:32488:10097/1	60	-
chr1	149619194	149619195	A01177:95:HFCNFDSX5:4:1129:7780:26115/1	60	+
chr1	149769906	149769907	A01177:95:HFCNFDSX5:4:1329:17562:30405/1	60	-
chr1	149844683	149844684	A01177:95:HFCNFDSX5:4:2526:2537:29810	60	-
chr1	149878601	149878602	A01177:95:HFCNFDSX5:4:1477:18783:21151/1	60	+
chr1	150092734	150092735	A01177:95:HFCNFDSX5:4:1104:1768:8218/1	60	-
chr1	150110168	150110169	A01177:95:HFCNFDSX5:4:1107:24261:19805	60	+
chr1	150383249	150383250	A01177:95:HFCNFDSX5:4:2206:29966:4006	60	+
chr1	150400753	150400754	A01177:95:HFCNFDSX5:4:2133:15917:18129/1	60	-
chr1	150422984	150422985	A01177:95:HFCNFDSX5:4:2150:15130:9533/1	60	+
chr1	151066421	151066422	A01177:95:HFCNFDSX5:4:1118:28818:33458/1	60	-
chr1	151429542	151429543	A01177:95:HFCNFDSX5:4:1148:18014:34538/1	60	-
chr1	151438580	151438581	A01177:95:HFCNFDSX5:4:1153:26205:28181/1	60	-
chr1	151634759	151634760	A01177:95:HFCNFDSX5:4:1125:10881:24972/1	60	-
chr1	153661695	153661696	A01177:95:HFCNFDSX5:4:2215:14868:7607	60	-
chr1	153888109	153888110	A01177:95:HFCNFDSX5:4:1108:26964:8609/1	60	+
chr1	153918281	153918282	A01177:95:HFCNFDSX5:4:1107:14543:13056/1	60	-
chr1	154160980	154160981	A01177:95:HFCNFDSX5:4:1131:11984:20870/1	60	+
chr1	154166411	154166412	A01177:95:HFCNFDSX5:4:1246:1063:19680/1	60	+
chr1	155335350	155335351	A01177:95:HFCNFDSX5:4:1232:8675:11537/1	60	+
chr1	155439610	155439611	A01177:95:HFCNFDSX5:4:2310:22996:19272/1	60	-
chr1	155449706	155449707	A01177:95:HFCNFDSX5:4:1403:10086:13448/1	60	-
chr1	155450414	155450415	A01177:95:HFCNFDSX5:4:1261:23185:9893/1	60	+
chr1	155459563	155459564	A01177:95:HFCNFDSX5:4:1102:6714:4225/1	60	-
chr1	155463771	155463772	A01177:95:HFCNFDSX5:4:2660:6198:12884/1	60	-
chr1	155531680	155531681	A01177:95:HFCNFDSX5:4:1172:11840:3583/1	60	+
chr1	155718556	155718557	A01177:95:HFCNFDSX5:4:2146:7925:25676/1	60	-
chr1	155780711	155780712	A01177:95:HFCNFDSX5:4:1121:19009:21355/1	60	+
chr1	155825532	155825533	A01177:95:HFCNFDSX5:4:2547:27272:26584/1	60	+
chr1	155841825	155841826	A01177:95:HFCNFDSX5:4:2121:17137:5087/1	60	+
chr1	156311280	156311281	A01177:95:HFCNFDSX5:4:1334:18936:9236/1	60	+
chr1	156552194	156552195	A01177:95:HFCNFDSX5:4:1146:15284:8516/1	60	+
chr1	156552195	156552196	A01177:95:HFCNFDSX5:4:1146:14841:9001/1	60	+
chr1	158525871	158525872	A01177:95:HFCNFDSX5:4:1101:14018:26052	60	-
chr1	158968268	158968269	A01177:95:HFCNFDSX5:4:1615:3242:24737/1	60	+
chr1	159035751	159035752	A01177:95:HFCNFDSX5:4:2249:32127:4053/1	60	+
chr1	159914698	159914699	A01177:95:HFCNFDSX5:4:1104:1389:4711/1	60	+
chr1	160453854	160453855	A01177:95:HFCNFDSX5:4:1103:5267:3912/1	60	-
chr1	160516826	160516827	A01177:95:HFCNFDSX5:4:1424:18267:26021/1	60	+
chr1	160554812	160554813	A01177:95:HFCNFDSX5:4:1119:31693:10254/1	60	-
chr1	160581928	160581929	A01177:95:HFCNFDSX5:4:1103:15374:2942/1	60	+
chr1	160631891	160631892	A01177:95:HFCNFDSX5:4:2215:13060:4194	60	-
chr1	161798107	161798108	A01177:95:HFCNFDSX5:4:1128:21314:7247/1	60	+
chr1	161908876	161908877	A01177:95:HFCNFDSX5:4:1144:8675:15984/1	60	-
chr1	161909334	161909335	A01177:95:HFCNFDSX5:4:1102:2166:16924/1	60	+
chr1	161932455	161932456	A01177:95:HFCNFDSX5:4:1364:28763:14293/1	60	-
chr1	162806260	162806261	A01177:95:HFCNFDSX5:4:2457:5565:36338	60	+
chr1	163572250	163572251	A01177:95:HFCNFDSX5:4:1122:3007:25269	60	+
chr1	163848247	163848248	A01177:95:HFCNFDSX5:4:1565:13241:9455/1	60	+
chr1	164295386	164295387	A01177:95:HFCNFDSX5:4:1169:5529:26412/1	60	+
chr1	165754057	165754058	A01177:95:HFCNFDSX5:4:1516:18638:1360/1	60	+
chr1	167018548	167018549	A01177:95:HFCNFDSX5:4:1101:9787:33035/1	60	-
chr1	167078442	167078443	A01177:95:HFCNFDSX5:4:1132:22037:12038/1	60	+
chr1	167241760	167241761	A01177:95:HFCNFDSX5:4:1174:3278:10802/1	60	-
chr1	167285632	167285633	A01177:95:HFCNFDSX5:4:1365:9317:8359/1	60	-
chr1	167403200	167403201	A01177:95:HFCNFDSX5:4:1111:10465:7623/1	60	-
chr1	168020314	168020315	A01177:95:HFCNFDSX5:4:2631:4824:17300/1	60	+
chr1	168041511	168041512	A01177:95:HFCNFDSX5:4:1114:10474:25989/1	60	-
chr1	168405924	168405925	A01177:95:HFCNFDSX5:4:2351:28655:18208	60	-
chr1	168502579	168502580	A01177:95:HFCNFDSX5:4:1112:5059:10848/1	60	+
chr1	169635059	169635060	A01177:95:HFCNFDSX5:4:1111:28601:25535/1	60	-
chr1	169659417	169659418	A01177:95:HFCNFDSX5:4:1130:19533:6480/1	60	-
chr1	169827608	169827609	A01177:95:HFCNFDSX5:4:2221:20311:26240	60	-
chr1	169830755	169830756	A01177:95:HFCNFDSX5:4:1140:10845:26944/1	60	+
chr1	170012660	170012661	A01177:95:HFCNFDSX5:4:1144:28519:28369/1	60	-
chr1	170096647	170096648	A01177:95:HFCNFDSX5:4:1110:24831:26772/1	60	-
chr1	170540835	170540836	A01177:95:HFCNFDSX5:4:1112:18349:1485/1	60	-
chr1	170549822	170549823	A01177:95:HFCNFDSX5:4:1305:5502:26647/1	60	-
chr1	171249133	171249134	A01177:95:HFCNFDSX5:4:1201:30147:2722/1	60	+
chr1	171545958	171545959	A01177:95:HFCNFDSX5:4:1129:4128:10739/1	60	-
chr1	172217457	172217458	A01177:95:HFCNFDSX5:4:1434:14850:2190	60	-
chr1	172574410	172574411	A01177:95:HFCNFDSX5:4:1135:5122:32941/1	60	-
chr1	173740286	173740287	A01177:95:HFCNFDSX5:4:2210:20934:20024/1	60	-
chr1	174101198	174101199	A01177:95:HFCNFDSX5:4:2209:28673:35963/1	60	-
chr1	174225683	174225684	A01177:95:HFCNFDSX5:4:1147:11162:12242	60	-
chr1	174977036	174977037	A01177:95:HFCNFDSX5:4:1147:25834:2112/1	60	+
chr1	175416915	175416916	A01177:95:HFCNFDSX5:4:2361:23737:15045	60	-
chr1	175964432	175964433	A01177:95:HFCNFDSX5:4:1525:29550:2190/1	60	-
chr1	176114969	176114970	A01177:95:HFCNFDSX5:4:1103:8522:33943/1	60	-
chr1	176149074	176149075	A01177:95:HFCNFDSX5:4:1174:1768:30890/1	60	-
chr1	177372988	177372989	A01177:95:HFCNFDSX5:4:1454:11044:30577/1	60	-
chr1	178901664	178901665	A01177:95:HFCNFDSX5:4:1111:10375:25974/1	60	+
chr1	179201840	179201841	A01177:95:HFCNFDSX5:4:1101:27118:15702	60	+
chr1	180041239	180041240	A01177:95:HFCNFDSX5:4:1126:5312:36965/1	60	-
chr1	180059331	180059332	A01177:95:HFCNFDSX5:4:1125:21667:6136	60	-
chr1	180103043	180103044	A01177:95:HFCNFDSX5:4:1102:13955:26224/1	60	+
chr1	180725405	180725406	A01177:95:HFCNFDSX5:4:1108:10411:24596/1	60	+
chr1	180930227	180930228	A01177:95:HFCNFDSX5:4:2228:25292:13385	60	-
chr1	182286869	182286870	A01177:95:HFCNFDSX5:4:2121:9218:17362/1	60	-
chr1	182286870	182286871	A01177:95:HFCNFDSX5:4:1108:21106:29997/1	60	-
chr1	182448141	182448142	A01177:95:HFCNFDSX5:4:1144:9706:34554	60	-
chr1	182886465	182886466	A01177:95:HFCNFDSX5:4:1138:1036:34381/1	60	+
chr1	183532524	183532525	A01177:95:HFCNFDSX5:4:1149:30499:30201/1	60	-
chr1	183633147	183633148	A01177:95:HFCNFDSX5:4:1114:19696:17628/1	60	+
chr1	184718830	184718831	A01177:95:HFCNFDSX5:4:1314:24415:25520	60	+
chr1	184731658	184731659	A01177:95:HFCNFDSX5:4:1141:7365:9706/1	60	+
chr1	184744165	184744166	A01177:95:HFCNFDSX5:4:1125:5412:6010/1	60	+
chr1	185101506	185101507	A01177:95:HFCNFDSX5:4:2106:23430:35837/1	60	+
chr1	185144018	185144019	A01177:95:HFCNFDSX5:4:2618:21866:16282	60	-
chr1	185968716	185968717	A01177:95:HFCNFDSX5:4:1512:31837:5713	60	-
chr1	186124142	186124143	A01177:95:HFCNFDSX5:4:1102:32642:13182/1	60	-
chr1	186308602	186308603	A01177:95:HFCNFDSX5:4:1129:27751:14826/1	60	+
chr1	186389740	186389741	A01177:95:HFCNFDSX5:4:1373:16278:1908/1	60	-
chr1	186392086	186392087	A01177:95:HFCNFDSX5:4:1137:10755:36119/1	60	-
chr1	186419975	186419976	A01177:95:HFCNFDSX5:4:1158:13150:23578/1	60	+
chr1	186468807	186468808	A01177:95:HFCNFDSX5:4:1117:2564:25379/1	60	+
chr1	187796420	187796421	A01177:95:HFCNFDSX5:4:1131:28040:15702/1	60	-
chr1	187975862	187975863	A01177:95:HFCNFDSX5:4:1145:2329:23938/1	60	-
chr1	188171712	188171713	A01177:95:HFCNFDSX5:4:1104:29469:15890/1	60	+
chr1	189112072	189112073	A01177:95:HFCNFDSX5:4:1148:3757:19930/1	60	-
chr1	189738479	189738480	A01177:95:HFCNFDSX5:4:2206:24017:28181/1	60	+
chr1	190133028	190133029	A01177:95:HFCNFDSX5:4:2519:6388:13870/1	60	-
chr1	190181439	190181440	A01177:95:HFCNFDSX5:4:1132:15320:34882/1	60	+
chr1	190425223	190425224	A01177:95:HFCNFDSX5:4:1254:23583:8328/1	60	-
chr1	190483356	190483357	A01177:95:HFCNFDSX5:4:1132:31467:31093	60	-
chr1	190493218	190493219	A01177:95:HFCNFDSX5:4:1142:17192:9283/1	60	+
chr1	190576194	190576195	A01177:95:HFCNFDSX5:4:1106:16432:23312/1	60	-
chr1	190580152	190580153	A01177:95:HFCNFDSX5:4:1127:32560:20118/1	60	-
chr1	190623121	190623122	A01177:95:HFCNFDSX5:4:1329:26006:12649	60	-
chr1	190830954	190830955	A01177:95:HFCNFDSX5:4:1442:22200:31203	60	-
chr1	191141051	191141052	A01177:95:HFCNFDSX5:4:1150:21911:34710/1	60	-
chr1	191289126	191289127	A01177:95:HFCNFDSX5:4:2563:9281:17065	60	-
chr1	191305535	191305536	A01177:95:HFCNFDSX5:4:1119:4399:32565/1	60	-
chr1	191348222	191348223	A01177:95:HFCNFDSX5:4:1131:5421:4335/1	60	-
chr1	191965222	191965223	A01177:95:HFCNFDSX5:4:1165:22453:27383/1	60	-
chr1	192217106	192217107	A01177:95:HFCNFDSX5:4:1177:30463:25066/1	60	+
chr1	193046357	193046358	A01177:95:HFCNFDSX5:4:1112:29071:17613/1	60	+
chr1	193178486	193178487	A01177:95:HFCNFDSX5:4:1108:6162:2112/1	60	+
chr1	193235339	193235340	A01177:95:HFCNFDSX5:4:1128:10384:18035/1	60	+
chr1	193415112	193415113	A01177:95:HFCNFDSX5:4:1123:28076:5306/1	60	+
chr1	193453516	193453517	A01177:95:HFCNFDSX5:4:1202:16550:25332/1	60	+
chr1	193891851	193891852	A01177:95:HFCNFDSX5:4:1216:28556:10269/1	60	+
chr1	194154016	194154017	A01177:95:HFCNFDSX5:4:2104:31033:20729/1	60	-
chr1	194215860	194215861	A01177:95:HFCNFDSX5:4:1219:5484:10958/1	60	+
chr1	194339980	194339981	A01177:95:HFCNFDSX5:4:1309:17336:36933/1	60	+
chr1	194529329	194529330	A01177:95:HFCNFDSX5:4:1176:26820:17159/1	60	-
chr1	194736197	194736198	A01177:95:HFCNFDSX5:4:1104:13639:1752/1	60	+
chr1	195163743	195163744	A01177:95:HFCNFDSX5:4:1105:22770:17785/1	60	+
chr1	195307789	195307790	A01177:95:HFCNFDSX5:4:1228:4652:23234/1	60	-
chr1	195433877	195433878	A01177:95:HFCNFDSX5:4:1122:4191:29763/1	60	+
chr1	195457500	195457501	A01177:95:HFCNFDSX5:4:1111:32099:10833/1	60	-
chr1	195762601	195762602	A01177:95:HFCNFDSX5:4:1255:32054:3020/1	60	+
chr1	195831886	195831887	A01177:95:HFCNFDSX5:4:2315:29342:28385/1	60	+
chr1	195879826	195879827	A01177:95:HFCNFDSX5:4:1616:30816:34225/1	60	-
chr1	196073936	196073937	A01177:95:HFCNFDSX5:4:1421:24243:1172/1	60	+
chr1	196075067	196075068	A01177:95:HFCNFDSX5:4:1552:21414:33692/1	60	-
chr1	196084769	196084770	A01177:95:HFCNFDSX5:4:1139:9986:7607/1	60	-
chr1	196307883	196307884	A01177:95:HFCNFDSX5:4:1417:15356:24956/1	60	-
chr1	196376846	196376847	A01177:95:HFCNFDSX5:4:1221:21766:12790	60	-
chr1	196403180	196403181	A01177:95:HFCNFDSX5:4:2152:16821:29089/1	60	-
chr1	196646344	196646345	A01177:95:HFCNFDSX5:4:1166:18014:9142/1	60	+
chr1	196980301	196980302	A01177:95:HFCNFDSX5:4:2369:7518:2268	60	-
chr1	197154731	197154732	A01177:95:HFCNFDSX5:4:1116:6352:22294/1	60	+
chr1	197170372	197170373	A01177:95:HFCNFDSX5:4:1234:18475:6245/1	60	+
chr1	197177562	197177563	A01177:95:HFCNFDSX5:4:1367:16785:34601/1	60	-
chr1	197439832	197439833	A01177:95:HFCNFDSX5:4:1117:5855:25254/1	60	-
chr1	197607173	197607174	A01177:95:HFCNFDSX5:4:1126:6198:23938	60	-
chr1	197682771	197682772	A01177:95:HFCNFDSX5:4:1119:25346:23375	60	+
chr1	197734694	197734695	A01177:95:HFCNFDSX5:4:1132:32904:15076/1	60	+
chr1	198766682	198766683	A01177:95:HFCNFDSX5:4:1178:21640:36683/1	60	+
chr1	198766683	198766684	A01177:95:HFCNFDSX5:4:1610:32841:11678/1	60	+
chr1	198993772	198993773	A01177:95:HFCNFDSX5:4:1210:24641:23907/1	60	+
chr1	199009334	199009335	A01177:95:HFCNFDSX5:4:1512:5258:20964/1	60	-
chr1	199149344	199149345	A01177:95:HFCNFDSX5:4:1157:12979:21402/1	60	+
chr1	199190786	199190787	A01177:95:HFCNFDSX5:4:1141:32823:11459/1	60	+
chr1	200143687	200143688	A01177:95:HFCNFDSX5:4:1539:30852:9267/1	60	+
chr1	200400117	200400118	A01177:95:HFCNFDSX5:4:1204:25391:23109/1	60	+
chr1	201853578	201853579	A01177:95:HFCNFDSX5:4:1623:11134:7091/1	60	-
chr1	201967140	201967141	A01177:95:HFCNFDSX5:4:2224:10022:18568/1	60	+
chr1	201967142	201967143	A01177:95:HFCNFDSX5:4:1169:17011:26757	60	+
chr1	202337512	202337513	A01177:95:HFCNFDSX5:4:1605:26512:1282/1	60	-
chr1	202465665	202465666	A01177:95:HFCNFDSX5:4:1253:8639:15953/1	60	+
chr1	203658367	203658368	A01177:95:HFCNFDSX5:4:1523:19289:33520/1	60	-
chr1	203810249	203810250	A01177:95:HFCNFDSX5:4:1132:27715:24878	60	-
chr1	203826940	203826941	A01177:95:HFCNFDSX5:4:1203:13069:33896/1	60	-
chr1	205863008	205863009	A01177:95:HFCNFDSX5:4:2451:5692:16861/1	60	+
chr1	206056772	206056773	A01177:95:HFCNFDSX5:4:1411:16043:4664/1	60	+
chr1	207390874	207390875	A01177:95:HFCNFDSX5:4:1145:17861:32487/1	60	+
chr1	207757207	207757208	A01177:95:HFCNFDSX5:4:1263:26476:12962	60	-
chr1	207767101	207767102	A01177:95:HFCNFDSX5:4:1106:19162:22968/1	60	+
chr1	207943200	207943201	A01177:95:HFCNFDSX5:4:2529:4453:37012/1	60	+
chr1	209763092	209763093	A01177:95:HFCNFDSX5:4:1227:10411:11506/1	60	+
chr1	211281726	211281727	A01177:95:HFCNFDSX5:4:1176:21459:36526/1	60	-
chr1	211780755	211780756	A01177:95:HFCNFDSX5:4:1125:14995:28839/1	60	+
chr1	212021479	212021480	A01177:95:HFCNFDSX5:4:1110:14109:12242/1	60	-
chr1	212022658	212022659	A01177:95:HFCNFDSX5:4:1133:30807:23500/1	60	-
chr1	213025417	213025418	A01177:95:HFCNFDSX5:4:1621:2754:28056/1	60	+
chr1	213100500	213100501	A01177:95:HFCNFDSX5:4:1639:9824:36824/1	60	-
chr1	213497890	213497891	A01177:95:HFCNFDSX5:4:1166:10267:27915/1	60	-
chr1	214443538	214443539	A01177:95:HFCNFDSX5:4:2133:26865:17049	60	-
chr1	214517595	214517596	A01177:95:HFCNFDSX5:4:2327:12491:18928/1	60	-
chr1	214614197	214614198	A01177:95:HFCNFDSX5:4:1106:3549:16658/1	60	+
chr1	215580119	215580120	A01177:95:HFCNFDSX5:4:1120:21368:24001/1	60	+
chr1	215612131	215612132	A01177:95:HFCNFDSX5:4:1103:1588:9283/1	60	-
chr1	215985513	215985514	A01177:95:HFCNFDSX5:4:1112:9055:10504/1	60	+
chr1	216000572	216000573	A01177:95:HFCNFDSX5:4:1428:1940:35321/1	60	-
chr1	216691835	216691836	A01177:95:HFCNFDSX5:4:1110:26964:31688/1	60	-
chr1	216704411	216704412	A01177:95:HFCNFDSX5:4:1341:21106:17816	60	+
chr1	216767040	216767041	A01177:95:HFCNFDSX5:4:1114:20012:1830/1	60	-
chr1	216798139	216798140	A01177:95:HFCNFDSX5:4:2465:1425:17237	60	-
chr1	217080797	217080798	A01177:95:HFCNFDSX5:4:2477:30400:27899	60	-
chr1	217517768	217517769	A01177:95:HFCNFDSX5:4:1123:6750:32064/1	60	+
chr1	217519522	217519523	A01177:95:HFCNFDSX5:4:1477:2338:12649/1	60	+
chr1	217519638	217519639	A01177:95:HFCNFDSX5:4:1260:5737:4163/1	60	-
chr1	217615682	217615683	A01177:95:HFCNFDSX5:4:1122:11903:17942/1	60	+
chr1	218404521	218404522	A01177:95:HFCNFDSX5:4:1120:28302:17284/1	60	+
chr1	218808132	218808133	A01177:95:HFCNFDSX5:4:1420:24523:6574/1	60	-
chr1	218812337	218812338	A01177:95:HFCNFDSX5:4:1241:26576:25786/1	60	+
chr1	219189935	219189936	A01177:95:HFCNFDSX5:4:1138:16957:3176/1	60	+
chr1	219207210	219207211	A01177:95:HFCNFDSX5:4:1126:15483:24612	60	-
chr1	219210195	219210196	A01177:95:HFCNFDSX5:4:1132:5810:26115/1	60	+
chr1	219235657	219235658	A01177:95:HFCNFDSX5:4:1202:3007:34225/1	60	+
chr1	220075485	220075486	A01177:95:HFCNFDSX5:4:1312:28610:29027/1	60	-
chr1	220118292	220118293	A01177:95:HFCNFDSX5:4:1253:3052:33739	60	+
chr1	220148641	220148642	A01177:95:HFCNFDSX5:4:2239:15646:3223	60	+
chr1	220185904	220185905	A01177:95:HFCNFDSX5:4:1108:28926:19805/1	60	+
chr1	220245511	220245512	A01177:95:HFCNFDSX5:4:1103:16405:35728/1	60	+
chr1	221683005	221683006	A01177:95:HFCNFDSX5:4:1147:2094:16110/1	60	-
chr1	221754087	221754088	A01177:95:HFCNFDSX5:4:1252:22806:34757/1	60	-
chr1	222353970	222353971	A01177:95:HFCNFDSX5:4:2149:21187:19053/1	60	+
chr1	223618969	223618970	A01177:95:HFCNFDSX5:4:1202:22182:7592/1	60	-
chr1	223771265	223771266	A01177:95:HFCNFDSX5:4:1223:22426:5916/1	60	+
chr1	224309839	224309840	A01177:95:HFCNFDSX5:4:1107:27796:25113/1	60	+
chr1	224423650	224423651	A01177:95:HFCNFDSX5:4:1232:3685:3490	60	-
chr1	225520914	225520915	A01177:95:HFCNFDSX5:4:2618:19063:26365/1	60	-
chr1	225520915	225520916	A01177:95:HFCNFDSX5:4:1116:30074:9424/1	60	-
chr1	225983572	225983573	A01177:95:HFCNFDSX5:4:2616:6858:13745	60	-
chr1	226155232	226155233	A01177:95:HFCNFDSX5:4:1142:27172:20525	60	-
chr1	226233006	226233007	A01177:95:HFCNFDSX5:4:1110:19452:25347/1	60	-
chr1	226289228	226289229	A01177:95:HFCNFDSX5:4:1428:18349:21934/1	60	+
chr1	226669439	226669440	A01177:95:HFCNFDSX5:4:1412:25364:23062/1	60	-
chr1	226716563	226716564	A01177:95:HFCNFDSX5:4:1105:18521:22294/1	60	+
chr1	226731571	226731572	A01177:95:HFCNFDSX5:4:1170:31729:23563	60	-
chr1	227607978	227607979	A01177:95:HFCNFDSX5:4:1102:18954:34225/1	60	-
chr1	227610478	227610479	A01177:95:HFCNFDSX5:4:1106:19669:14700/1	60	-
chr1	227648981	227648982	A01177:95:HFCNFDSX5:4:1103:14787:34554/1	60	+
chr1	227658567	227658568	A01177:95:HFCNFDSX5:4:1104:21504:22388/1	60	-
chr1	228230650	228230651	A01177:95:HFCNFDSX5:4:1346:4634:15749/1	60	-
chr1	228232396	228232397	A01177:95:HFCNFDSX5:4:1118:5909:34272/1	60	+
chr1	228239387	228239388	A01177:95:HFCNFDSX5:4:1144:8495:24189/1	60	-
chr1	228246617	228246618	A01177:95:HFCNFDSX5:4:1323:6216:30420/1	60	-
chr1	228248039	228248040	A01177:95:HFCNFDSX5:4:1304:25554:18630/1	60	+
chr1	228255519	228255520	A01177:95:HFCNFDSX5:4:1143:13765:31657	60	+
chr1	228267272	228267273	A01177:95:HFCNFDSX5:4:1126:19768:34914/1	60	-
chr1	228285727	228285728	A01177:95:HFCNFDSX5:4:1167:6352:20509/1	60	-
chr1	228411639	228411640	A01177:95:HFCNFDSX5:4:1115:10538:21966/1	60	+
chr1	228651102	228651103	A01177:95:HFCNFDSX5:4:1506:10185:28150/1	60	+
chr1	228652643	228652644	A01177:95:HFCNFDSX5:4:1154:16052:30921/1	60	+
chr1	229279953	229279954	A01177:95:HFCNFDSX5:4:1253:6822:35634/1	60	+
chr1	229469763	229469764	A01177:95:HFCNFDSX5:4:2138:13160:18082	60	+
chr1	229492024	229492025	A01177:95:HFCNFDSX5:4:1102:12409:13683/1	60	+
chr1	229605276	229605277	A01177:95:HFCNFDSX5:4:1105:19560:26287/1	60	-
chr1	229608536	229608537	A01177:95:HFCNFDSX5:4:1107:14371:24533/1	60	+
chr1	230128409	230128410	A01177:95:HFCNFDSX5:4:1142:6659:10050/1	60	-
chr1	230181262	230181263	A01177:95:HFCNFDSX5:4:1131:2013:4476/1	60	-
chr1	230628819	230628820	A01177:95:HFCNFDSX5:4:1163:8458:10786/1	60	+
chr1	230628823	230628824	A01177:95:HFCNFDSX5:4:1103:2428:30780/1	60	+
chr1	230895056	230895057	A01177:95:HFCNFDSX5:4:1104:7039:32784/1	60	+
chr1	231401831	231401832	A01177:95:HFCNFDSX5:4:1242:16767:7921/1	60	+
chr1	231869935	231869936	A01177:95:HFCNFDSX5:4:1116:22083:33880/1	60	-
chr1	232014870	232014871	A01177:95:HFCNFDSX5:4:1109:14109:26866/1	60	+
chr1	232054639	232054640	A01177:95:HFCNFDSX5:4:1131:3540:25723/1	60	+
chr1	233013888	233013889	A01177:95:HFCNFDSX5:4:1107:26205:8484/1	60	+
chr1	233041308	233041309	A01177:95:HFCNFDSX5:4:1106:16649:8343/1	60	+
chr1	233139050	233139051	A01177:95:HFCNFDSX5:4:2452:11207:4147	60	-
chr1	233262881	233262882	A01177:95:HFCNFDSX5:4:1221:17544:3818/1	60	-
chr1	233277828	233277829	A01177:95:HFCNFDSX5:4:1135:5828:36041/1	60	+
chr1	234465604	234465605	A01177:95:HFCNFDSX5:4:2473:12554:11490/1	60	-
chr1	235218979	235218980	A01177:95:HFCNFDSX5:4:1140:4824:36589/1	60	+
chr1	235314151	235314152	A01177:95:HFCNFDSX5:4:1426:26205:17284/1	60	-
chr1	235893556	235893557	A01177:95:HFCNFDSX5:4:1139:22724:34679/1	60	+
chr1	236219124	236219125	A01177:95:HFCNFDSX5:4:1126:9408:26365/1	60	+
chr1	237351944	237351945	A01177:95:HFCNFDSX5:4:1162:8296:2362/1	60	+
chr1	237624584	237624585	A01177:95:HFCNFDSX5:4:1166:26784:12305/1	60	+
chr1	237662328	237662329	A01177:95:HFCNFDSX5:4:1103:9471:13103	60	-
chr1	237674387	237674388	A01177:95:HFCNFDSX5:4:1109:1967:4085/1	60	+
chr1	239654286	239654287	A01177:95:HFCNFDSX5:4:1265:23339:22373/1	60	-
chr1	239706637	239706638	A01177:95:HFCNFDSX5:4:1302:30734:1391/1	60	-
chr1	239706639	239706640	A01177:95:HFCNFDSX5:4:1133:20166:20854/1	60	-
chr1	239706655	239706656	A01177:95:HFCNFDSX5:4:1160:11568:18364/1	60	-
chr1	239848411	239848412	A01177:95:HFCNFDSX5:4:1235:17192:7968/1	60	+
chr1	239851399	239851400	A01177:95:HFCNFDSX5:4:1476:6596:8656/1	60	+
chr1	240978479	240978480	A01177:95:HFCNFDSX5:4:1319:14100:11350/1	60	-
chr1	241509597	241509598	A01177:95:HFCNFDSX5:4:1178:30626:1235/1	60	+
chr1	241554907	241554908	A01177:95:HFCNFDSX5:4:2122:29469:31892	60	-
chr1	241862605	241862606	A01177:95:HFCNFDSX5:4:1156:11035:7983/1	60	+
chr1	241863050	241863051	A01177:95:HFCNFDSX5:4:1106:3866:14043/1	60	+
chr1	244446230	244446231	A01177:95:HFCNFDSX5:4:1528:11532:7247	60	+
chr1	244845857	244845858	A01177:95:HFCNFDSX5:4:1210:30915:25222/1	60	+
chr1	244848297	244848298	A01177:95:HFCNFDSX5:4:2116:27760:10802/1	60	-
chr1	246205795	246205796	A01177:95:HFCNFDSX5:4:1115:26413:32518/1	60	+
chr1	246313871	246313872	A01177:95:HFCNFDSX5:4:1124:23728:11397/1	60	-
chr1	246375591	246375592	A01177:95:HFCNFDSX5:4:1163:16342:33739	60	-
chr1	246531892	246531893	A01177:95:HFCNFDSX5:4:1156:16251:27007/1	60	-
chr1	246671310	246671311	A01177:95:HFCNFDSX5:4:1128:4951:26537/1	60	-
chr1	246869791	246869792	A01177:95:HFCNFDSX5:4:1234:27850:17096/1	60	+
chr1	246896899	246896900	A01177:95:HFCNFDSX5:4:1101:13331:9768/1	60	-
chr1	247038978	247038979	A01177:95:HFCNFDSX5:4:2234:21468:17315	60	-
chr10	1043158	1043159	A01177:95:HFCNFDSX5:4:1134:32533:28995	60	+
chr10	1074768	1074769	A01177:95:HFCNFDSX5:4:1503:31033:29340	60	-
chr10	2902975	2902976	A01177:95:HFCNFDSX5:4:1403:31837:17487	60	+
chr10	5068538	5068539	A01177:95:HFCNFDSX5:4:1162:6397:28197/1	60	-
chr10	5427039	5427040	A01177:95:HFCNFDSX5:4:1162:13051:35493	60	+
chr10	5428762	5428763	A01177:95:HFCNFDSX5:4:1120:19515:34820/1	60	-
chr10	5714272	5714273	A01177:95:HFCNFDSX5:4:1573:12319:36198/1	60	+
chr10	5760162	5760163	A01177:95:HFCNFDSX5:4:1256:4182:4351/1	60	-
chr10	6999187	6999188	A01177:95:HFCNFDSX5:4:1112:27932:25410/1	60	+
chr10	7101360	7101361	A01177:95:HFCNFDSX5:4:1615:8504:17472	60	-
chr10	7230348	7230349	A01177:95:HFCNFDSX5:4:2244:2889:14857	60	-
chr10	7843084	7843085	A01177:95:HFCNFDSX5:4:1102:1759:16877/1	60	+
chr10	8083319	8083320	A01177:95:HFCNFDSX5:4:1604:19416:31735/1	60	-
chr10	8346853	8346854	A01177:95:HFCNFDSX5:4:1105:28718:1470/1	60	-
chr10	8769712	8769713	A01177:95:HFCNFDSX5:4:1666:27588:9690/1	60	-
chr10	11239451	11239452	A01177:95:HFCNFDSX5:4:1347:20916:8813/1	60	-
chr10	11514869	11514870	A01177:95:HFCNFDSX5:4:1103:26648:9690/1	60	+
chr10	12028274	12028275	A01177:95:HFCNFDSX5:4:1130:24198:13870/1	60	-
chr10	13358389	13358390	A01177:95:HFCNFDSX5:4:1146:24316:18991	60	-
chr10	15832425	15832426	A01177:95:HFCNFDSX5:4:1110:1759:35008	60	-
chr10	15837623	15837624	A01177:95:HFCNFDSX5:4:1409:26069:35430/1	60	+
chr10	16557290	16557291	A01177:95:HFCNFDSX5:4:1148:13494:7576/1	60	+
chr10	17079964	17079965	A01177:95:HFCNFDSX5:4:1206:9028:9862	60	+
chr10	17156958	17156959	A01177:95:HFCNFDSX5:4:2167:15817:35744/1	60	+
chr10	18202237	18202238	A01177:95:HFCNFDSX5:4:1520:29206:17409/1	60	+
chr10	18596185	18596186	A01177:95:HFCNFDSX5:4:1235:21224:2988/1	60	-
chr10	21781428	21781429	A01177:95:HFCNFDSX5:4:1545:32805:18537/1	60	-
chr10	22062281	22062282	A01177:95:HFCNFDSX5:4:1131:30779:30968/1	60	+
chr10	22407717	22407718	A01177:95:HFCNFDSX5:4:1510:12780:31328/1	60	-
chr10	22670324	22670325	A01177:95:HFCNFDSX5:4:2129:7464:17487/1	60	-
chr10	22693874	22693875	A01177:95:HFCNFDSX5:4:1145:26051:16485/1	60	+
chr10	23115737	23115738	A01177:95:HFCNFDSX5:4:2305:18105:1313	60	+
chr10	23539917	23539918	A01177:95:HFCNFDSX5:4:1121:13838:12461	60	+
chr10	24616844	24616845	A01177:95:HFCNFDSX5:4:1137:24966:27320/1	60	+
chr10	24705152	24705153	A01177:95:HFCNFDSX5:4:1106:29008:28745/1	60	+
chr10	26405858	26405859	A01177:95:HFCNFDSX5:4:1525:29197:15295/1	60	+
chr10	26487942	26487943	A01177:95:HFCNFDSX5:4:1247:1371:9596/1	60	+
chr10	26773425	26773426	A01177:95:HFCNFDSX5:4:1125:26784:15374	60	+
chr10	26773973	26773974	A01177:95:HFCNFDSX5:4:1536:32226:17190	60	-
chr10	26815154	26815155	A01177:95:HFCNFDSX5:4:1106:26341:35368/1	60	+
chr10	26849976	26849977	A01177:95:HFCNFDSX5:4:1344:6867:30671/1	60	+
chr10	27136957	27136958	A01177:95:HFCNFDSX5:4:1405:19904:21496/1	60	+
chr10	27525904	27525905	A01177:95:HFCNFDSX5:4:1519:1850:24424	60	-
chr10	27951542	27951543	A01177:95:HFCNFDSX5:4:1151:13702:12038/1	60	-
chr10	28285279	28285280	A01177:95:HFCNFDSX5:4:1231:5828:23516/1	60	-
chr10	28609830	28609831	A01177:95:HFCNFDSX5:4:1172:25021:25034/1	60	+
chr10	29017807	29017808	A01177:95:HFCNFDSX5:4:1166:17002:7513	60	+
chr10	31224753	31224754	A01177:95:HFCNFDSX5:4:1374:19669:5243/1	60	+
chr10	31513481	31513482	A01177:95:HFCNFDSX5:4:1274:18557:14935/1	60	+
chr10	31870348	31870349	A01177:95:HFCNFDSX5:4:1245:25527:35806/1	60	-
chr10	31982662	31982663	A01177:95:HFCNFDSX5:4:2559:11722:30499	60	+
chr10	32294036	32294037	A01177:95:HFCNFDSX5:4:1309:30346:30874	60	-
chr10	32567162	32567163	A01177:95:HFCNFDSX5:4:1129:6922:3740/1	60	-
chr10	33346939	33346940	A01177:95:HFCNFDSX5:4:1574:16947:10927/1	60	-
chr10	34336851	34336852	A01177:95:HFCNFDSX5:4:1335:4300:30107/1	60	+
chr10	34676376	34676377	A01177:95:HFCNFDSX5:4:1245:10818:9455	60	-
chr10	35070654	35070655	A01177:95:HFCNFDSX5:4:1330:22471:20337/1	60	-
chr10	35525015	35525016	A01177:95:HFCNFDSX5:4:1127:28736:7639/1	60	-
chr10	35557391	35557392	A01177:95:HFCNFDSX5:4:1107:14371:2362/1	60	+
chr10	37697869	37697870	A01177:95:HFCNFDSX5:4:2663:24758:5071	60	+
chr10	37836515	37836516	A01177:95:HFCNFDSX5:4:1127:8260:17769/1	60	+
chr10	37847474	37847475	A01177:95:HFCNFDSX5:4:1119:16640:14090/1	60	-
chr10	37850673	37850674	A01177:95:HFCNFDSX5:4:1117:25635:11600/1	60	-
chr10	38050614	38050615	A01177:95:HFCNFDSX5:4:1106:17544:11960/1	60	-
chr10	38053686	38053687	A01177:95:HFCNFDSX5:4:1104:28122:28432/1	60	+
chr10	38131874	38131875	A01177:95:HFCNFDSX5:4:1154:30038:23578/1	60	-
chr10	42631816	42631817	A01177:95:HFCNFDSX5:4:2673:12020:6089	60	+
chr10	43401338	43401339	A01177:95:HFCNFDSX5:4:1401:12201:33332/1	60	+
chr10	43405636	43405637	A01177:95:HFCNFDSX5:4:1368:25726:33144	60	-
chr10	44961225	44961226	A01177:95:HFCNFDSX5:4:1108:6777:9189/1	60	-
chr10	45635590	45635591	A01177:95:HFCNFDSX5:4:1351:7491:19225/1	60	+
chr10	45881439	45881440	A01177:95:HFCNFDSX5:4:1113:28194:28338/1	60	+
chr10	46181295	46181296	A01177:95:HFCNFDSX5:4:2631:8061:30796	60	-
chr10	48431430	48431431	A01177:95:HFCNFDSX5:4:1355:27570:3709/1	60	-
chr10	49528254	49528255	A01177:95:HFCNFDSX5:4:1117:22471:27790/1	60	-
chr10	50342760	50342761	A01177:95:HFCNFDSX5:4:1309:16016:20055/1	60	+
chr10	50366779	50366780	A01177:95:HFCNFDSX5:4:1428:27163:19883/1	60	-
chr10	50452033	50452034	A01177:95:HFCNFDSX5:4:1108:30129:13808/1	60	-
chr10	51592612	51592613	A01177:95:HFCNFDSX5:4:2302:29559:20588	60	-
chr10	53164731	53164732	A01177:95:HFCNFDSX5:4:1146:14651:7764/1	60	+
chr10	53229267	53229268	A01177:95:HFCNFDSX5:4:1316:2736:6856	60	-
chr10	53317127	53317128	A01177:95:HFCNFDSX5:4:1160:21404:20337/1	60	+
chr10	53559748	53559749	A01177:95:HFCNFDSX5:4:1476:11469:18662/1	60	+
chr10	55124194	55124195	A01177:95:HFCNFDSX5:4:1138:13141:12289/1	60	+
chr10	55645965	55645966	A01177:95:HFCNFDSX5:4:1174:1940:2785/1	60	+
chr10	56362941	56362942	A01177:95:HFCNFDSX5:4:1348:8088:26146/1	60	+
chr10	57640156	57640157	A01177:95:HFCNFDSX5:4:1102:13051:31735/1	60	-
chr10	58223182	58223183	A01177:95:HFCNFDSX5:4:1507:21549:21183/1	60	+
chr10	58284338	58284339	A01177:95:HFCNFDSX5:4:1108:4255:27868/1	60	+
chr10	58355129	58355130	A01177:95:HFCNFDSX5:4:1140:22580:10817/1	60	-
chr10	58369523	58369524	A01177:95:HFCNFDSX5:4:2338:15953:5979	60	-
chr10	59038582	59038583	A01177:95:HFCNFDSX5:4:2250:28194:33348/1	60	-
chr10	59665615	59665616	A01177:95:HFCNFDSX5:4:1102:2112:31955/1	60	+
chr10	59668405	59668406	A01177:95:HFCNFDSX5:4:1105:26440:16219/1	60	+
chr10	59690024	59690025	A01177:95:HFCNFDSX5:4:1301:1633:32064/1	60	-
chr10	60891896	60891897	A01177:95:HFCNFDSX5:4:1259:29414:23907	60	+
chr10	61309095	61309096	A01177:95:HFCNFDSX5:4:1438:1325:27273	60	+
chr10	61324369	61324370	A01177:95:HFCNFDSX5:4:1104:12237:13416/1	60	-
chr10	61325880	61325881	A01177:95:HFCNFDSX5:4:1121:21043:9659/1	60	+
chr10	61404342	61404343	A01177:95:HFCNFDSX5:4:1314:15094:24189/1	60	-
chr10	61406743	61406744	A01177:95:HFCNFDSX5:4:1113:18692:22999/1	60	+
chr10	61407867	61407868	A01177:95:HFCNFDSX5:4:2145:3414:34147/1	60	+
chr10	61430523	61430524	A01177:95:HFCNFDSX5:4:2313:9118:27524/1	60	-
chr10	61581767	61581768	A01177:95:HFCNFDSX5:4:1330:32307:18834/1	60	-
chr10	61668490	61668491	A01177:95:HFCNFDSX5:4:1169:5683:8328/1	60	-
chr10	61770931	61770932	A01177:95:HFCNFDSX5:4:1110:27814:13683/1	60	-
chr10	61775857	61775858	A01177:95:HFCNFDSX5:4:1273:30038:12837/1	60	+
chr10	61993951	61993952	A01177:95:HFCNFDSX5:4:1158:7609:35963/1	60	-
chr10	62202300	62202301	A01177:95:HFCNFDSX5:4:1209:7238:33692/1	60	+
chr10	62211086	62211087	A01177:95:HFCNFDSX5:4:1120:3106:20838/1	60	+
chr10	62212513	62212514	A01177:95:HFCNFDSX5:4:1113:18295:15389/1	60	+
chr10	62237980	62237981	A01177:95:HFCNFDSX5:4:1170:9787:19351/1	60	+
chr10	62922387	62922388	A01177:95:HFCNFDSX5:4:1173:22155:30217/1	60	-
chr10	63230700	63230701	A01177:95:HFCNFDSX5:4:1556:17427:9502	60	-
chr10	63436741	63436742	A01177:95:HFCNFDSX5:4:1105:9082:18756/1	60	+
chr10	63616335	63616336	A01177:95:HFCNFDSX5:4:2649:22851:30733/1	60	+
chr10	64175024	64175025	A01177:95:HFCNFDSX5:4:1409:20094:32002/1	60	-
chr10	65208249	65208250	A01177:95:HFCNFDSX5:4:1344:10800:7232	60	-
chr10	67902751	67902752	A01177:95:HFCNFDSX5:4:1176:21061:5932/1	60	+
chr10	67957073	67957074	A01177:95:HFCNFDSX5:4:1123:31448:21512/1	60	+
chr10	67989119	67989120	A01177:95:HFCNFDSX5:4:1132:13783:30968	60	-
chr10	68014573	68014574	A01177:95:HFCNFDSX5:4:1543:19994:24752	60	+
chr10	68960976	68960977	A01177:95:HFCNFDSX5:4:1116:16468:20838/1	60	+
chr10	72031968	72031969	A01177:95:HFCNFDSX5:4:1201:13042:8797/1	60	+
chr10	72141040	72141041	A01177:95:HFCNFDSX5:4:2255:32570:33567/1	60	-
chr10	72143207	72143208	A01177:95:HFCNFDSX5:4:1445:27172:19899/1	60	+
chr10	72162623	72162624	A01177:95:HFCNFDSX5:4:1139:24686:34663/1	60	+
chr10	72168116	72168117	A01177:95:HFCNFDSX5:4:1117:28872:4867/1	60	-
chr10	72182774	72182775	A01177:95:HFCNFDSX5:4:1524:17363:17440/1	60	+
chr10	72209680	72209681	A01177:95:HFCNFDSX5:4:1566:5168:23844	60	+
chr10	72313361	72313362	A01177:95:HFCNFDSX5:4:1117:22327:19961/1	60	+
chr10	72315456	72315457	A01177:95:HFCNFDSX5:4:1219:8721:4131/1	60	-
chr10	72539404	72539405	A01177:95:HFCNFDSX5:4:1157:4182:36010	60	+
chr10	72843932	72843933	A01177:95:HFCNFDSX5:4:1116:11379:8829/1	60	+
chr10	73034202	73034203	A01177:95:HFCNFDSX5:4:1503:22155:9236/1	60	+
chr10	73055950	73055951	A01177:95:HFCNFDSX5:4:1116:3052:9846/1	60	-
chr10	74600956	74600957	A01177:95:HFCNFDSX5:4:1120:6225:16470/1	60	+
chr10	74706900	74706901	A01177:95:HFCNFDSX5:4:1337:14045:21559/1	60	+
chr10	74906665	74906666	A01177:95:HFCNFDSX5:4:1315:18548:34867/1	60	-
chr10	75216258	75216259	A01177:95:HFCNFDSX5:4:1130:3577:12978/1	60	+
chr10	79135218	79135219	A01177:95:HFCNFDSX5:4:1127:14742:31125/1	60	-
chr10	79812602	79812603	A01177:95:HFCNFDSX5:4:1413:18873:36401	60	+
chr10	84379404	84379405	A01177:95:HFCNFDSX5:4:1107:10330:5791/1	60	+
chr10	84379406	84379407	A01177:95:HFCNFDSX5:4:2432:26440:28682	60	+
chr10	84456669	84456670	A01177:95:HFCNFDSX5:4:1167:31268:8328/1	60	+
chr10	84458829	84458830	A01177:95:HFCNFDSX5:4:1533:32470:24377/1	60	+
chr10	84459523	84459524	A01177:95:HFCNFDSX5:4:1130:23276:13589/1	60	-
chr10	86720005	86720006	A01177:95:HFCNFDSX5:4:1460:1814:4539/1	60	-
chr10	87180850	87180851	A01177:95:HFCNFDSX5:4:1253:5819:10066/1	60	+
chr10	87801241	87801242	A01177:95:HFCNFDSX5:4:1111:7708:32503/1	60	-
chr10	87956917	87956918	A01177:95:HFCNFDSX5:4:1138:8784:14669/1	60	-
chr10	87976463	87976464	A01177:95:HFCNFDSX5:4:1177:20410:14826/1	60	-
chr10	88297806	88297807	A01177:95:HFCNFDSX5:4:1244:31629:36292/1	60	+
chr10	88314826	88314827	A01177:95:HFCNFDSX5:4:1230:15329:36119/1	60	-
chr10	88335846	88335847	A01177:95:HFCNFDSX5:4:1115:13666:37027/1	60	+
chr10	88347630	88347631	A01177:95:HFCNFDSX5:4:1124:17454:7576/1	60	+
chr10	88368675	88368676	A01177:95:HFCNFDSX5:4:1104:7898:19022/1	60	+
chr10	88466881	88466882	A01177:95:HFCNFDSX5:4:1154:5168:19022/1	60	+
chr10	88609172	88609173	A01177:95:HFCNFDSX5:4:1133:12075:33489/1	60	+
chr10	88693865	88693866	A01177:95:HFCNFDSX5:4:1135:19822:3317	60	+
chr10	88923113	88923114	A01177:95:HFCNFDSX5:4:2302:22444:18756/1	60	+
chr10	89004098	89004099	A01177:95:HFCNFDSX5:4:1112:32741:21214/1	60	+
chr10	89716341	89716342	A01177:95:HFCNFDSX5:4:1148:30671:36354/1	60	+
chr10	89762243	89762244	A01177:95:HFCNFDSX5:4:1241:21929:23563/1	60	-
chr10	91255061	91255062	A01177:95:HFCNFDSX5:4:1558:29288:22811/1	60	+
chr10	91978430	91978431	A01177:95:HFCNFDSX5:4:1112:26187:17597/1	60	-
chr10	92089378	92089379	A01177:95:HFCNFDSX5:4:1145:27254:19539/1	60	+
chr10	92234377	92234378	A01177:95:HFCNFDSX5:4:2418:13476:5572	60	+
chr10	92338173	92338174	A01177:95:HFCNFDSX5:4:1455:11867:15875	60	-
chr10	92512030	92512031	A01177:95:HFCNFDSX5:4:1109:11731:30702	60	-
chr10	94574109	94574110	A01177:95:HFCNFDSX5:4:1116:21133:22529/1	60	+
chr10	94583334	94583335	A01177:95:HFCNFDSX5:4:1153:20464:4116	60	-
chr10	94608933	94608934	A01177:95:HFCNFDSX5:4:1129:23267:24126	60	-
chr10	94744902	94744903	A01177:95:HFCNFDSX5:4:2531:17282:29387/1	60	+
chr10	95227014	95227015	A01177:95:HFCNFDSX5:4:1247:21567:3709/1	60	+
chr10	96055519	96055520	A01177:95:HFCNFDSX5:4:1163:23014:22341/1	60	-
chr10	96523105	96523106	A01177:95:HFCNFDSX5:4:1675:23231:31046	60	-
chr10	96528782	96528783	A01177:95:HFCNFDSX5:4:1108:25364:11036/1	60	+
chr10	96576102	96576103	A01177:95:HFCNFDSX5:4:1103:25907:4648/1	60	+
chr10	96799337	96799338	A01177:95:HFCNFDSX5:4:1632:30535:24220/1	60	-
chr10	96905085	96905086	A01177:95:HFCNFDSX5:4:1217:28176:7420	60	-
chr10	96909814	96909815	A01177:95:HFCNFDSX5:4:1103:22218:35587/1	60	-
chr10	96963755	96963756	A01177:95:HFCNFDSX5:4:1117:10050:17519/1	60	+
chr10	97215267	97215268	A01177:95:HFCNFDSX5:4:1177:24641:33896/1	60	+
chr10	98201593	98201594	A01177:95:HFCNFDSX5:4:1262:5141:21292/1	60	-
chr10	99294273	99294274	A01177:95:HFCNFDSX5:4:1126:2492:23844	60	-
chr10	99667187	99667188	A01177:95:HFCNFDSX5:4:1562:18267:24205	60	-
chr10	99750427	99750428	A01177:95:HFCNFDSX5:4:1239:30671:17879/1	60	-
chr10	101458465	101458466	A01177:95:HFCNFDSX5:4:1210:29107:25535/1	60	+
chr10	101892974	101892975	A01177:95:HFCNFDSX5:4:1108:21468:11992/1	60	+
chr10	101957913	101957914	A01177:95:HFCNFDSX5:4:1106:6777:30420/1	60	+
chr10	102254518	102254519	A01177:95:HFCNFDSX5:4:1377:32524:8061/1	60	-
chr10	102263241	102263242	A01177:95:HFCNFDSX5:4:1202:26946:7106/1	60	+
chr10	102288448	102288449	A01177:95:HFCNFDSX5:4:1104:12897:18161/1	60	-
chr10	102347799	102347800	A01177:95:HFCNFDSX5:4:1319:13033:32456/1	60	-
chr10	102491155	102491156	A01177:95:HFCNFDSX5:4:1112:23647:18865/1	60	+
chr10	102493768	102493769	A01177:95:HFCNFDSX5:4:1108:31991:31563/1	60	+
chr10	102701429	102701430	A01177:95:HFCNFDSX5:4:1112:10890:2159/1	60	+
chr10	103140577	103140578	A01177:95:HFCNFDSX5:4:1525:4707:13056/1	60	-
chr10	103148733	103148734	A01177:95:HFCNFDSX5:4:1208:29387:23985/1	60	+
chr10	103152724	103152725	A01177:95:HFCNFDSX5:4:1210:30590:25942/1	60	-
chr10	103176696	103176697	A01177:95:HFCNFDSX5:4:2555:14281:24095/1	60	-
chr10	103347879	103347880	A01177:95:HFCNFDSX5:4:2539:10827:15546	60	-
chr10	103905853	103905854	A01177:95:HFCNFDSX5:4:1304:29749:28369/1	60	+
chr10	103993612	103993613	A01177:95:HFCNFDSX5:4:1247:21866:16094/1	60	+
chr10	104012182	104012183	A01177:95:HFCNFDSX5:4:1128:14687:18349	60	-
chr10	104311286	104311287	A01177:95:HFCNFDSX5:4:1161:27218:11334/1	60	+
chr10	104945675	104945676	A01177:95:HFCNFDSX5:4:2204:25138:18975	60	-
chr10	105816259	105816260	A01177:95:HFCNFDSX5:4:1103:19199:12947/1	60	+
chr10	105855037	105855038	A01177:95:HFCNFDSX5:4:1373:8015:28244	60	-
chr10	105965940	105965941	A01177:95:HFCNFDSX5:4:1124:27489:2973/1	60	-
chr10	107845232	107845233	A01177:95:HFCNFDSX5:4:1215:19777:14638/1	60	-
chr10	109966273	109966274	A01177:95:HFCNFDSX5:4:1129:14895:2049/1	60	-
chr10	110026265	110026266	A01177:95:HFCNFDSX5:4:1114:7428:24064/1	60	-
chr10	110056248	110056249	A01177:95:HFCNFDSX5:4:1105:7283:28667/1	60	-
chr10	110080532	110080533	A01177:95:HFCNFDSX5:4:1104:22761:3020/1	60	+
chr10	110107213	110107214	A01177:95:HFCNFDSX5:4:1120:8929:10723	60	+
chr10	110119867	110119868	A01177:95:HFCNFDSX5:4:1349:23357:6652	60	-
chr10	110130950	110130951	A01177:95:HFCNFDSX5:4:1211:5430:35603/1	60	+
chr10	110243400	110243401	A01177:95:HFCNFDSX5:4:1159:29035:31516	60	-
chr10	110985392	110985393	A01177:95:HFCNFDSX5:4:1103:19660:24925/1	60	+
chr10	113039696	113039697	A01177:95:HFCNFDSX5:4:2628:22128:24095/1	60	+
chr10	113878046	113878047	A01177:95:HFCNFDSX5:4:1127:3911:11490/1	60	-
chr10	114825926	114825927	A01177:95:HFCNFDSX5:4:1527:32714:23390	60	-
chr10	114825927	114825928	A01177:95:HFCNFDSX5:4:1111:29866:8970/1	60	-
chr10	114833558	114833559	A01177:95:HFCNFDSX5:4:1105:31033:17440/1	60	-
chr10	114857743	114857744	A01177:95:HFCNFDSX5:4:1175:26476:35477/1	60	-
chr10	115229313	115229314	A01177:95:HFCNFDSX5:4:1141:18873:14794/1	60	-
chr10	115236751	115236752	A01177:95:HFCNFDSX5:4:1222:28122:17033	60	-
chr10	115286178	115286179	A01177:95:HFCNFDSX5:4:1548:17499:11945/1	60	+
chr10	115428483	115428484	A01177:95:HFCNFDSX5:4:2677:19425:6355/1	60	-
chr10	115432537	115432538	A01177:95:HFCNFDSX5:4:1105:16233:1297/1	60	+
chr10	115444246	115444247	A01177:95:HFCNFDSX5:4:1250:32642:24956	60	+
chr10	115476983	115476984	A01177:95:HFCNFDSX5:4:1378:5629:7701/1	60	-
chr10	115813734	115813735	A01177:95:HFCNFDSX5:4:1160:31611:35697/1	60	-
chr10	115859390	115859391	A01177:95:HFCNFDSX5:4:1329:16857:8422/1	60	+
chr10	115974246	115974247	A01177:95:HFCNFDSX5:4:1154:30798:8328/1	60	+
chr10	117357828	117357829	A01177:95:HFCNFDSX5:4:1161:12698:21919/1	60	+
chr10	117369272	117369273	A01177:95:HFCNFDSX5:4:2248:20564:25269	60	+
chr10	117468624	117468625	A01177:95:HFCNFDSX5:4:1130:7527:5697	60	+
chr10	118025175	118025176	A01177:95:HFCNFDSX5:4:2504:23421:8609/1	60	-
chr10	119072419	119072420	A01177:95:HFCNFDSX5:4:1142:21296:21026/1	60	-
chr10	119122117	119122118	A01177:95:HFCNFDSX5:4:1354:15356:25113/1	60	-
chr10	119517798	119517799	A01177:95:HFCNFDSX5:4:1116:6533:10113/1	60	-
chr10	119587611	119587612	A01177:95:HFCNFDSX5:4:1162:5367:8155	60	-
chr10	119779206	119779207	A01177:95:HFCNFDSX5:4:1230:10474:3662/1	60	-
chr10	119846583	119846584	A01177:95:HFCNFDSX5:4:1114:13765:21449	60	-
chr10	120881015	120881016	A01177:95:HFCNFDSX5:4:1110:18891:10128/1	60	+
chr10	121890266	121890267	A01177:95:HFCNFDSX5:4:1635:4634:28463/1	60	+
chr10	123215453	123215454	A01177:95:HFCNFDSX5:4:1159:8070:14747/1	60	+
chr10	125763935	125763936	A01177:95:HFCNFDSX5:4:1111:11143:5697/1	60	+
chr10	126465836	126465837	A01177:95:HFCNFDSX5:4:1310:5710:21057/1	60	+
chr10	126747458	126747459	A01177:95:HFCNFDSX5:4:1213:1750:29951/1	60	-
chr10	133400659	133400660	A01177:95:HFCNFDSX5:4:1373:6723:29951/1	60	-
chr10	133488278	133488279	A01177:95:HFCNFDSX5:4:1101:2492:20870/1	60	+
chr10	133489772	133489773	A01177:95:HFCNFDSX5:4:1256:4463:6965	60	+
chr10	133494767	133494768	A01177:95:HFCNFDSX5:4:1536:17173:3208/1	60	-
chr11	228248	228249	A01177:95:HFCNFDSX5:4:1167:23375:4805/1	60	-
chr11	244485	244486	A01177:95:HFCNFDSX5:4:1653:12698:34601/1	60	-
chr11	244624	244625	A01177:95:HFCNFDSX5:4:1154:21450:36479/1	60	-
chr11	248322	248323	A01177:95:HFCNFDSX5:4:1205:17101:33927/1	60	+
chr11	323259	323260	A01177:95:HFCNFDSX5:4:1320:32786:22670/1	60	+
chr11	340086	340087	A01177:95:HFCNFDSX5:4:1216:11035:25551/1	60	+
chr11	340100	340101	A01177:95:HFCNFDSX5:4:2378:10565:17002	60	-
chr11	340560	340561	A01177:95:HFCNFDSX5:4:2275:15203:20494	60	+
chr11	775497	775498	A01177:95:HFCNFDSX5:4:2524:10230:25755/1	60	+
chr11	1269845	1269846	A01177:95:HFCNFDSX5:4:1454:20437:29684/1	60	-
chr11	3363111	3363112	A01177:95:HFCNFDSX5:4:1648:1985:10441	60	+
chr11	3364689	3364690	A01177:95:HFCNFDSX5:4:1601:6135:13714	60	-
chr11	3692356	3692357	A01177:95:HFCNFDSX5:4:2371:29360:30545/1	60	+
chr11	3944232	3944233	A01177:95:HFCNFDSX5:4:1114:8748:3114/1	60	+
chr11	3949797	3949798	A01177:95:HFCNFDSX5:4:1137:10158:1642/1	60	-
chr11	4052921	4052922	A01177:95:HFCNFDSX5:4:1104:19063:33880/1	60	+
chr11	4595937	4595938	A01177:95:HFCNFDSX5:4:1142:7473:8672	60	-
chr11	6221515	6221516	A01177:95:HFCNFDSX5:4:1258:31268:3881/1	60	+
chr11	8886923	8886924	A01177:95:HFCNFDSX5:4:1220:9001:31892	60	+
chr11	9423810	9423811	A01177:95:HFCNFDSX5:4:1161:29342:21997/1	60	-
chr11	10089564	10089565	A01177:95:HFCNFDSX5:4:1169:29586:24580/1	60	-
chr11	10118300	10118301	A01177:95:HFCNFDSX5:4:1138:20654:8453/1	60	+
chr11	10119096	10119097	A01177:95:HFCNFDSX5:4:1362:25147:13980/1	60	-
chr11	10125366	10125367	A01177:95:HFCNFDSX5:4:1534:23041:26804/1	60	+
chr11	10391571	10391572	A01177:95:HFCNFDSX5:4:2617:5710:2300/1	60	+
chr11	10516126	10516127	A01177:95:HFCNFDSX5:4:2525:26992:21778/1	60	-
chr11	11906038	11906039	A01177:95:HFCNFDSX5:4:1242:24777:24831/1	60	-
chr11	11906143	11906144	A01177:95:HFCNFDSX5:4:1109:11261:29794/1	60	-
chr11	11928069	11928070	A01177:95:HFCNFDSX5:4:1527:28212:27461/1	60	-
chr11	11929791	11929792	A01177:95:HFCNFDSX5:4:1112:9796:11350	60	-
chr11	12778547	12778548	A01177:95:HFCNFDSX5:4:1665:12635:27414/1	60	+
chr11	13685636	13685637	A01177:95:HFCNFDSX5:4:1157:5403:12759/1	60	+
chr11	14563419	14563420	A01177:95:HFCNFDSX5:4:1102:25907:18114/1	60	-
chr11	14788218	14788219	A01177:95:HFCNFDSX5:4:1144:30327:16250/1	60	-
chr11	14911643	14911644	A01177:95:HFCNFDSX5:4:1138:19840:23578/1	60	-
chr11	15948315	15948316	A01177:95:HFCNFDSX5:4:1365:13340:9001	60	-
chr11	16230276	16230277	A01177:95:HFCNFDSX5:4:1178:17255:5228	60	-
chr11	16292042	16292043	A01177:95:HFCNFDSX5:4:1116:4453:29684/1	60	-
chr11	16531257	16531258	A01177:95:HFCNFDSX5:4:1105:30481:2613/1	60	+
chr11	17088602	17088603	A01177:95:HFCNFDSX5:4:1237:1036:26209/1	60	-
chr11	17151902	17151903	A01177:95:HFCNFDSX5:4:1107:4580:13683/1	60	+
chr11	17315183	17315184	A01177:95:HFCNFDSX5:4:1113:15266:32315/1	60	+
chr11	17364874	17364875	A01177:95:HFCNFDSX5:4:1122:3287:3208/1	60	+
chr11	18350015	18350016	A01177:95:HFCNFDSX5:4:1174:24659:35587/1	60	-
chr11	19124311	19124312	A01177:95:HFCNFDSX5:4:1154:2889:10316/1	60	+
chr11	20396181	20396182	A01177:95:HFCNFDSX5:4:1158:2844:32252/1	60	+
chr11	20403459	20403460	A01177:95:HFCNFDSX5:4:1340:23213:19492/1	60	+
chr11	20403744	20403745	A01177:95:HFCNFDSX5:4:1437:11098:9001/1	60	+
chr11	20812755	20812756	A01177:95:HFCNFDSX5:4:1230:26874:5697	60	-
chr11	22251483	22251484	A01177:95:HFCNFDSX5:4:1264:26964:34663/1	60	-
chr11	23200453	23200454	A01177:95:HFCNFDSX5:4:2368:16034:34804	60	-
chr11	23596416	23596417	A01177:95:HFCNFDSX5:4:1111:11623:27821/1	60	+
chr11	23609019	23609020	A01177:95:HFCNFDSX5:4:1121:24026:10097/1	60	-
chr11	23611709	23611710	A01177:95:HFCNFDSX5:4:1174:25319:33004/1	60	-
chr11	26965128	26965129	A01177:95:HFCNFDSX5:4:1127:10122:35368/1	60	+
chr11	26965129	26965130	A01177:95:HFCNFDSX5:4:1375:15637:12884/1	60	+
chr11	27312245	27312246	A01177:95:HFCNFDSX5:4:2473:17526:16877/1	60	+
chr11	27354358	27354359	A01177:95:HFCNFDSX5:4:1166:4616:18881/1	60	+
chr11	27510679	27510680	A01177:95:HFCNFDSX5:4:2257:7066:5368	60	+
chr11	28044615	28044616	A01177:95:HFCNFDSX5:4:1214:6271:15358/1	60	-
chr11	28051137	28051138	A01177:95:HFCNFDSX5:4:1125:17137:29450/1	60	+
chr11	28067456	28067457	A01177:95:HFCNFDSX5:4:1111:24514:21715/1	60	-
chr11	28079897	28079898	A01177:95:HFCNFDSX5:4:1104:22119:26804/1	60	+
chr11	28093936	28093937	A01177:95:HFCNFDSX5:4:1142:15393:15718/1	60	+
chr11	28129043	28129044	A01177:95:HFCNFDSX5:4:1108:17228:2988/1	60	-
chr11	28191955	28191956	A01177:95:HFCNFDSX5:4:1240:27841:4586/1	60	+
chr11	28344562	28344563	A01177:95:HFCNFDSX5:4:1137:7798:9580/1	60	+
chr11	28409284	28409285	A01177:95:HFCNFDSX5:4:1432:21866:12649	60	-
chr11	30330627	30330628	A01177:95:HFCNFDSX5:4:1124:11315:24158/1	60	-
chr11	30550073	30550074	A01177:95:HFCNFDSX5:4:1174:16342:36714/1	60	-
chr11	31439297	31439298	A01177:95:HFCNFDSX5:4:1116:2844:10363/1	60	+
chr11	31521164	31521165	A01177:95:HFCNFDSX5:4:1152:25789:36479/1	60	+
chr11	31556518	31556519	A01177:95:HFCNFDSX5:4:1501:16387:26459	60	-
chr11	31652941	31652942	A01177:95:HFCNFDSX5:4:1109:24677:12853/1	60	+
chr11	32928757	32928758	A01177:95:HFCNFDSX5:4:1172:3179:3677/1	60	-
chr11	33098549	33098550	A01177:95:HFCNFDSX5:4:1150:2691:28667/1	60	+
chr11	33134500	33134501	A01177:95:HFCNFDSX5:4:1264:20247:22122	60	-
chr11	33339992	33339993	A01177:95:HFCNFDSX5:4:1101:4128:9737/1	60	+
chr11	33745941	33745942	A01177:95:HFCNFDSX5:4:1115:17589:13761/1	60	-
chr11	34094429	34094430	A01177:95:HFCNFDSX5:4:1152:23791:25848/1	60	+
chr11	34326647	34326648	A01177:95:HFCNFDSX5:4:2223:18566:3239/1	60	+
chr11	34947957	34947958	A01177:95:HFCNFDSX5:4:1156:8024:1955/1	60	+
chr11	34964259	34964260	A01177:95:HFCNFDSX5:4:1146:27661:22153/1	60	-
chr11	35059400	35059401	A01177:95:HFCNFDSX5:4:1107:17029:4930/1	60	-
chr11	35671735	35671736	A01177:95:HFCNFDSX5:4:2323:19208:9361/1	60	-
chr11	36714357	36714358	A01177:95:HFCNFDSX5:4:2172:24695:1579	60	-
chr11	36947407	36947408	A01177:95:HFCNFDSX5:4:2150:30789:29011/1	60	-
chr11	37033000	37033001	A01177:95:HFCNFDSX5:4:1177:9435:21120/1	60	-
chr11	37039819	37039820	A01177:95:HFCNFDSX5:4:1107:17381:35697/1	60	-
chr11	37087813	37087814	A01177:95:HFCNFDSX5:4:1118:5538:27398/1	60	+
chr11	37116025	37116026	A01177:95:HFCNFDSX5:4:1601:13801:12868	60	-
chr11	37630578	37630579	A01177:95:HFCNFDSX5:4:2175:17933:35963/1	60	+
chr11	37940288	37940289	A01177:95:HFCNFDSX5:4:1157:28546:23093/1	60	-
chr11	38048381	38048382	A01177:95:HFCNFDSX5:4:1202:25066:36072/1	60	-
chr11	38102321	38102322	A01177:95:HFCNFDSX5:4:1121:26440:27931/1	60	-
chr11	38184217	38184218	A01177:95:HFCNFDSX5:4:2272:16613:27414/1	60	+
chr11	38258713	38258714	A01177:95:HFCNFDSX5:4:1108:2338:32064/1	60	+
chr11	38427335	38427336	A01177:95:HFCNFDSX5:4:1119:12391:22200/1	60	+
chr11	38525342	38525343	A01177:95:HFCNFDSX5:4:1320:31729:22780/1	60	-
chr11	38656623	38656624	A01177:95:HFCNFDSX5:4:1638:31439:11569/1	60	-
chr11	38835632	38835633	A01177:95:HFCNFDSX5:4:1242:15781:32675	60	+
chr11	38860062	38860063	A01177:95:HFCNFDSX5:4:1132:10926:22482/1	60	-
chr11	39025870	39025871	A01177:95:HFCNFDSX5:4:1372:25889:27821/1	60	-
chr11	39167485	39167486	A01177:95:HFCNFDSX5:4:1473:5014:10332/1	60	+
chr11	42279395	42279396	A01177:95:HFCNFDSX5:4:1104:17689:32784	60	-
chr11	43322812	43322813	A01177:95:HFCNFDSX5:4:2448:15555:32315	60	+
chr11	43749418	43749419	A01177:95:HFCNFDSX5:4:1139:17128:14497/1	60	+
chr11	46051137	46051138	A01177:95:HFCNFDSX5:4:1271:29595:22905/1	60	-
chr11	46656581	46656582	A01177:95:HFCNFDSX5:4:1107:23167:29403	60	+
chr11	46782458	46782459	A01177:95:HFCNFDSX5:4:1246:12726:20118/1	60	+
chr11	46979898	46979899	A01177:95:HFCNFDSX5:4:2251:25708:31548/1	60	-
chr11	47010712	47010713	A01177:95:HFCNFDSX5:4:1109:2456:2613/1	60	-
chr11	47225839	47225840	A01177:95:HFCNFDSX5:4:2112:14507:35258/1	60	-
chr11	47755614	47755615	A01177:95:HFCNFDSX5:4:1113:24677:11350/1	60	+
chr11	48866913	48866914	A01177:95:HFCNFDSX5:4:1323:4291:33880/1	60	-
chr11	49870269	49870270	A01177:95:HFCNFDSX5:4:1406:13521:11193/1	60	+
chr11	57423498	57423499	A01177:95:HFCNFDSX5:4:1111:17616:31156/1	60	-
chr11	58548757	58548758	A01177:95:HFCNFDSX5:4:1108:11559:15123/1	60	+
chr11	58588938	58588939	A01177:95:HFCNFDSX5:4:1108:31376:8516/1	60	+
chr11	58598161	58598162	A01177:95:HFCNFDSX5:4:1162:1208:32831/1	60	-
chr11	58610046	58610047	A01177:95:HFCNFDSX5:4:1270:28230:2722/1	60	-
chr11	58613338	58613339	A01177:95:HFCNFDSX5:4:1147:5963:2331/1	60	+
chr11	58668298	58668299	A01177:95:HFCNFDSX5:4:1135:10104:1736/1	60	+
chr11	58757938	58757939	A01177:95:HFCNFDSX5:4:1231:25690:14450/1	60	+
chr11	58767379	58767380	A01177:95:HFCNFDSX5:4:1105:13630:27665/1	60	+
chr11	59455993	59455994	A01177:95:HFCNFDSX5:4:1167:17924:3255/1	60	-
chr11	59584757	59584758	A01177:95:HFCNFDSX5:4:1338:30734:25222	60	-
chr11	59662766	59662767	A01177:95:HFCNFDSX5:4:2602:15121:22106	60	-
chr11	62362155	62362156	A01177:95:HFCNFDSX5:4:1173:25500:33943/1	60	+
chr11	62610075	62610076	A01177:95:HFCNFDSX5:4:2113:2148:3051	60	-
chr11	62638267	62638268	A01177:95:HFCNFDSX5:4:1672:22580:21120/1	60	+
chr11	62784578	62784579	A01177:95:HFCNFDSX5:4:1239:5837:11600/1	60	-
chr11	62872338	62872339	A01177:95:HFCNFDSX5:4:1232:18891:13009/1	60	-
chr11	63522269	63522270	A01177:95:HFCNFDSX5:4:1131:12364:3020/1	60	+
chr11	63585474	63585475	A01177:95:HFCNFDSX5:4:1106:14244:11725/1	60	-
chr11	63705904	63705905	A01177:95:HFCNFDSX5:4:1237:12870:31548	60	-
chr11	63754068	63754069	A01177:95:HFCNFDSX5:4:1518:2627:16814	60	-
chr11	63850811	63850812	A01177:95:HFCNFDSX5:4:1123:27715:10379/1	60	+
chr11	63855760	63855761	A01177:95:HFCNFDSX5:4:1135:6506:23719/1	60	-
chr11	63858818	63858819	A01177:95:HFCNFDSX5:4:1405:22851:15045/1	60	-
chr11	63860192	63860193	A01177:95:HFCNFDSX5:4:1117:6903:10473/1	60	+
chr11	63881280	63881281	A01177:95:HFCNFDSX5:4:1117:23773:6934/1	60	+
chr11	64202187	64202188	A01177:95:HFCNFDSX5:4:2177:27010:13667/1	60	-
chr11	64771420	64771421	A01177:95:HFCNFDSX5:4:1107:22417:21433/1	60	-
chr11	64772952	64772953	A01177:95:HFCNFDSX5:4:1541:3251:1391	60	+
chr11	64881535	64881536	A01177:95:HFCNFDSX5:4:2323:26729:6605	60	-
chr11	65113983	65113984	A01177:95:HFCNFDSX5:4:1105:12762:31328/1	60	+
chr11	65192831	65192832	A01177:95:HFCNFDSX5:4:2164:32325:8312/1	60	+
chr11	65196628	65196629	A01177:95:HFCNFDSX5:4:1125:15899:19727/1	60	+
chr11	65241034	65241035	A01177:95:HFCNFDSX5:4:2419:16957:32831/1	60	+
chr11	65272237	65272238	A01177:95:HFCNFDSX5:4:1641:24325:17785/1	60	+
chr11	65280854	65280855	A01177:95:HFCNFDSX5:4:1148:24650:9518/1	60	-
chr11	65281423	65281424	A01177:95:HFCNFDSX5:4:2513:25952:8015	60	-
chr11	65339662	65339663	A01177:95:HFCNFDSX5:4:1147:9471:8281/1	60	+
chr11	65341486	65341487	A01177:95:HFCNFDSX5:4:1127:19379:21809/1	60	-
chr11	65436223	65436224	A01177:95:HFCNFDSX5:4:1515:31485:30530/1	60	-
chr11	65502377	65502378	A01177:95:HFCNFDSX5:4:1123:15564:19774/1	60	-
chr11	65604341	65604342	A01177:95:HFCNFDSX5:4:1112:32425:29997/1	60	+
chr11	65604487	65604488	A01177:95:HFCNFDSX5:4:1124:24306:23265/1	60	+
chr11	65864535	65864536	A01177:95:HFCNFDSX5:4:1103:32669:5274/1	60	+
chr11	65924622	65924623	A01177:95:HFCNFDSX5:4:1107:29062:23265	60	-
chr11	66065750	66065751	A01177:95:HFCNFDSX5:4:1106:23204:32158/1	60	+
chr11	66133220	66133221	A01177:95:HFCNFDSX5:4:2102:15854:26882/1	60	+
chr11	66142677	66142678	A01177:95:HFCNFDSX5:4:1272:18927:19085	60	-
chr11	66245806	66245807	A01177:95:HFCNFDSX5:4:1144:26558:28761/1	60	-
chr11	66623349	66623350	A01177:95:HFCNFDSX5:4:1116:28140:9298/1	60	+
chr11	66644423	66644424	A01177:95:HFCNFDSX5:4:1126:21224:16517/1	60	+
chr11	66663400	66663401	A01177:95:HFCNFDSX5:4:1640:24777:35352/1	60	-
chr11	66752892	66752893	A01177:95:HFCNFDSX5:4:1127:9173:34037	60	-
chr11	66765415	66765416	A01177:95:HFCNFDSX5:4:1108:25183:12633/1	60	-
chr11	66782455	66782456	A01177:95:HFCNFDSX5:4:1138:30029:19492/1	60	-
chr11	66804593	66804594	A01177:95:HFCNFDSX5:4:1304:4038:32315	60	-
chr11	67137656	67137657	A01177:95:HFCNFDSX5:4:1103:19117:11960/1	60	+
chr11	67139533	67139534	A01177:95:HFCNFDSX5:4:1277:25274:25535	60	+
chr11	67162279	67162280	A01177:95:HFCNFDSX5:4:1101:12707:28886/1	60	+
chr11	67171987	67171988	A01177:95:HFCNFDSX5:4:2216:30544:32972/1	60	-
chr11	67201857	67201858	A01177:95:HFCNFDSX5:4:1163:15682:24580/1	60	+
chr11	67210170	67210171	A01177:95:HFCNFDSX5:4:1113:11758:3411/1	60	-
chr11	67210650	67210651	A01177:95:HFCNFDSX5:4:1101:5095:20494/1	60	-
chr11	67216534	67216535	A01177:95:HFCNFDSX5:4:1319:30716:16172/1	60	-
chr11	67407625	67407626	A01177:95:HFCNFDSX5:4:1454:13413:17456	60	-
chr11	67466328	67466329	A01177:95:HFCNFDSX5:4:1147:31042:3615/1	60	-
chr11	67467674	67467675	A01177:95:HFCNFDSX5:4:1140:24388:14857	60	-
chr11	67499368	67499369	A01177:95:HFCNFDSX5:4:1421:4625:33677/1	60	-
chr11	68155461	68155462	A01177:95:HFCNFDSX5:4:1644:6732:19163	60	-
chr11	68173691	68173692	A01177:95:HFCNFDSX5:4:1276:23231:16861/1	60	-
chr11	68191559	68191560	A01177:95:HFCNFDSX5:4:1273:7265:12414/1	60	+
chr11	68194854	68194855	A01177:95:HFCNFDSX5:4:1201:12671:31203/1	60	+
chr11	68477588	68477589	A01177:95:HFCNFDSX5:4:1125:23068:26976/1	60	-
chr11	68490202	68490203	A01177:95:HFCNFDSX5:4:1116:27597:36949	60	+
chr11	68517334	68517335	A01177:95:HFCNFDSX5:4:1160:15374:35258	60	+
chr11	70710933	70710934	A01177:95:HFCNFDSX5:4:1334:31819:23907/1	60	+
chr11	71876282	71876283	A01177:95:HFCNFDSX5:4:1107:9480:4476/1	60	-
chr11	71879831	71879832	A01177:95:HFCNFDSX5:4:1405:32533:16752/1	60	-
chr11	71974493	71974494	A01177:95:HFCNFDSX5:4:1334:10854:24079/1	60	-
chr11	72036412	72036413	A01177:95:HFCNFDSX5:4:1109:19117:3818/1	60	-
chr11	72330875	72330876	A01177:95:HFCNFDSX5:4:2111:13376:9815/1	60	+
chr11	72386151	72386152	A01177:95:HFCNFDSX5:4:1120:26413:31798/1	60	+
chr11	72878375	72878376	A01177:95:HFCNFDSX5:4:1451:31638:4742/1	60	+
chr11	73001513	73001514	A01177:95:HFCNFDSX5:4:2437:15049:23453/1	60	+
chr11	73126784	73126785	A01177:95:HFCNFDSX5:4:1674:12554:35728	60	-
chr11	73137390	73137391	A01177:95:HFCNFDSX5:4:1105:4381:9298/1	60	-
chr11	73138432	73138433	A01177:95:HFCNFDSX5:4:1204:14181:36855/1	60	-
chr11	73730954	73730955	A01177:95:HFCNFDSX5:4:1150:30201:6511/1	60	+
chr11	73914679	73914680	A01177:95:HFCNFDSX5:4:1128:25265:29340/1	60	-
chr11	74094927	74094928	A01177:95:HFCNFDSX5:4:2270:4562:34444	60	+
chr11	74219678	74219679	A01177:95:HFCNFDSX5:4:2578:11433:12211	60	-
chr11	74832437	74832438	A01177:95:HFCNFDSX5:4:1456:10194:25974	60	-
chr11	75967582	75967583	A01177:95:HFCNFDSX5:4:1266:31792:27085/1	60	+
chr11	75988886	75988887	A01177:95:HFCNFDSX5:4:1135:18982:35023	60	-
chr11	77059543	77059544	A01177:95:HFCNFDSX5:4:1116:26304:20870/1	60	+
chr11	77700377	77700378	A01177:95:HFCNFDSX5:4:1147:15429:14873/1	60	+
chr11	78206374	78206375	A01177:95:HFCNFDSX5:4:1147:13720:36057	60	-
chr11	78524907	78524908	A01177:95:HFCNFDSX5:4:2459:24388:3583	60	+
chr11	80155572	80155573	A01177:95:HFCNFDSX5:4:1110:11632:33849/1	60	-
chr11	80636565	80636566	A01177:95:HFCNFDSX5:4:2524:29487:6809/1	60	+
chr11	82879723	82879724	A01177:95:HFCNFDSX5:4:1107:32759:26882/1	60	+
chr11	83284461	83284462	A01177:95:HFCNFDSX5:4:1346:15338:4726	60	-
chr11	85063251	85063252	A01177:95:HFCNFDSX5:4:1164:15374:12054/1	60	-
chr11	85981130	85981131	A01177:95:HFCNFDSX5:4:1155:26729:35822/1	60	-
chr11	85983901	85983902	A01177:95:HFCNFDSX5:4:1105:3269:4304/1	60	+
chr11	86091146	86091147	A01177:95:HFCNFDSX5:4:2617:28637:20807	60	+
chr11	86255408	86255409	A01177:95:HFCNFDSX5:4:1374:21612:9893/1	60	+
chr11	86255957	86255958	A01177:95:HFCNFDSX5:4:1101:2040:8375/1	60	+
chr11	86295022	86295023	A01177:95:HFCNFDSX5:4:1129:5430:26396/1	60	-
chr11	86332572	86332573	A01177:95:HFCNFDSX5:4:1146:28429:32283/1	60	-
chr11	87110948	87110949	A01177:95:HFCNFDSX5:4:1208:12472:32894/1	60	+
chr11	87115722	87115723	A01177:95:HFCNFDSX5:4:1366:13982:13964/1	60	-
chr11	87129137	87129138	A01177:95:HFCNFDSX5:4:1119:3929:35822/1	60	-
chr11	87182753	87182754	A01177:95:HFCNFDSX5:4:1462:18837:36558	60	-
chr11	87190375	87190376	A01177:95:HFCNFDSX5:4:1107:30056:20102/1	60	-
chr11	87630991	87630992	A01177:95:HFCNFDSX5:4:2227:30734:31516/1	60	-
chr11	88032605	88032606	A01177:95:HFCNFDSX5:4:1246:4038:30499/1	60	+
chr11	88318456	88318457	A01177:95:HFCNFDSX5:4:1115:5141:18129/1	60	-
chr11	88347832	88347833	A01177:95:HFCNFDSX5:4:1115:11442:13886/1	60	+
chr11	88351702	88351703	A01177:95:HFCNFDSX5:4:1133:16649:25410/1	60	+
chr11	88381973	88381974	A01177:95:HFCNFDSX5:4:1247:30825:6840/1	60	-
chr11	88669126	88669127	A01177:95:HFCNFDSX5:4:1343:13801:1877/1	60	+
chr11	88879620	88879621	A01177:95:HFCNFDSX5:4:1266:7618:17503/1	60	+
chr11	88936966	88936967	A01177:95:HFCNFDSX5:4:1109:18855:29637	60	-
chr11	89089587	89089588	A01177:95:HFCNFDSX5:4:1121:4707:13275/1	60	+
chr11	90255233	90255234	A01177:95:HFCNFDSX5:4:1155:29631:21903/1	60	-
chr11	90512059	90512060	A01177:95:HFCNFDSX5:4:1321:31222:18771	60	-
chr11	90521025	90521026	A01177:95:HFCNFDSX5:4:1462:23457:30154/1	60	-
chr11	90552351	90552352	A01177:95:HFCNFDSX5:4:1116:24514:18897/1	60	+
chr11	90563534	90563535	A01177:95:HFCNFDSX5:4:1178:10031:12007/1	60	+
chr11	90828204	90828205	A01177:95:HFCNFDSX5:4:1509:8693:30326/1	60	-
chr11	90873511	90873512	A01177:95:HFCNFDSX5:4:1253:7256:20196/1	60	-
chr11	90935848	90935849	A01177:95:HFCNFDSX5:4:1544:31186:22247/1	60	+
chr11	91052597	91052598	A01177:95:HFCNFDSX5:4:1134:1796:34882/1	60	+
chr11	91216273	91216274	A01177:95:HFCNFDSX5:4:2639:2392:15248/1	60	+
chr11	92446826	92446827	A01177:95:HFCNFDSX5:4:1572:1298:7435/1	60	+
chr11	92566928	92566929	A01177:95:HFCNFDSX5:4:2240:3215:11412/1	60	+
chr11	93161831	93161832	A01177:95:HFCNFDSX5:4:1112:8260:32017/1	60	-
chr11	93166052	93166053	A01177:95:HFCNFDSX5:4:2564:14651:24768/1	60	-
chr11	93812267	93812268	A01177:95:HFCNFDSX5:4:1133:9390:8923/1	60	+
chr11	95194373	95194374	A01177:95:HFCNFDSX5:4:1141:9579:31109/1	60	-
chr11	95709443	95709444	A01177:95:HFCNFDSX5:4:1260:4173:31610	60	+
chr11	95834781	95834782	A01177:95:HFCNFDSX5:4:1262:32579:27946	60	-
chr11	96372557	96372558	A01177:95:HFCNFDSX5:4:1205:31548:17362/1	60	+
chr11	96383302	96383303	A01177:95:HFCNFDSX5:4:1134:4246:14826/1	60	-
chr11	102071505	102071506	A01177:95:HFCNFDSX5:4:1107:2239:34961/1	60	+
chr11	103184015	103184016	A01177:95:HFCNFDSX5:4:1105:16468:24377/1	60	-
chr11	103191573	103191574	A01177:95:HFCNFDSX5:4:2667:19370:21762/1	60	+
chr11	103234738	103234739	A01177:95:HFCNFDSX5:4:1247:32750:1720/1	60	-
chr11	103279014	103279015	A01177:95:HFCNFDSX5:4:1118:24758:28526	60	-
chr11	103305828	103305829	A01177:95:HFCNFDSX5:4:2332:4444:30671	60	-
chr11	103306255	103306256	A01177:95:HFCNFDSX5:4:1213:13485:2644/1	60	+
chr11	103308374	103308375	A01177:95:HFCNFDSX5:4:1378:26811:20462/1	60	-
chr11	103464489	103464490	A01177:95:HFCNFDSX5:4:2461:13738:14920/1	60	+
chr11	103522575	103522576	A01177:95:HFCNFDSX5:4:1247:22200:20275/1	60	-
chr11	104766482	104766483	A01177:95:HFCNFDSX5:4:1363:19623:4131/1	60	+
chr11	104960076	104960077	A01177:95:HFCNFDSX5:4:1106:16224:25708/1	60	+
chr11	105843618	105843619	A01177:95:HFCNFDSX5:4:1162:18340:36949/1	60	+
chr11	106012204	106012205	A01177:95:HFCNFDSX5:4:1130:19578:23563/1	60	+
chr11	106428885	106428886	A01177:95:HFCNFDSX5:4:1102:21359:32002/1	60	+
chr11	106580988	106580989	A01177:95:HFCNFDSX5:4:1232:1063:24095/1	60	+
chr11	106643201	106643202	A01177:95:HFCNFDSX5:4:1538:18204:10629	60	+
chr11	106679784	106679785	A01177:95:HFCNFDSX5:4:1301:28158:29183/1	60	-
chr11	107333584	107333585	A01177:95:HFCNFDSX5:4:1210:8034:2566/1	60	-
chr11	107349026	107349027	A01177:95:HFCNFDSX5:4:1245:28058:32424/1	60	-
chr11	107383888	107383889	A01177:95:HFCNFDSX5:4:2143:28709:31829/1	60	+
chr11	108127504	108127505	A01177:95:HFCNFDSX5:4:1459:14226:12665/1	60	+
chr11	108702233	108702234	A01177:95:HFCNFDSX5:4:1208:31774:16783/1	60	+
chr11	108717747	108717748	A01177:95:HFCNFDSX5:4:1128:26675:31093/1	60	+
chr11	108760670	108760671	A01177:95:HFCNFDSX5:4:1333:18394:10551/1	60	-
chr11	108829289	108829290	A01177:95:HFCNFDSX5:4:1128:17806:10755/1	60	-
chr11	109125923	109125924	A01177:95:HFCNFDSX5:4:1103:15004:19648/1	60	+
chr11	109207392	109207393	A01177:95:HFCNFDSX5:4:2367:18692:13886/1	60	-
chr11	109259375	109259376	A01177:95:HFCNFDSX5:4:1117:11306:5854/1	60	+
chr11	110230947	110230948	A01177:95:HFCNFDSX5:4:2228:11595:10927/1	60	-
chr11	111689480	111689481	A01177:95:HFCNFDSX5:4:1101:28040:28291/1	60	+
chr11	112064715	112064716	A01177:95:HFCNFDSX5:4:1102:21504:20259/1	60	-
chr11	114442818	114442819	A01177:95:HFCNFDSX5:4:1161:21061:14231/1	60	+
chr11	116905698	116905699	A01177:95:HFCNFDSX5:4:1103:29279:11146	60	+
chr11	117002099	117002100	A01177:95:HFCNFDSX5:4:1164:2248:4100	60	-
chr11	117210462	117210463	A01177:95:HFCNFDSX5:4:1540:28158:37012/1	60	-
chr11	117343647	117343648	A01177:95:HFCNFDSX5:4:2350:27434:9987/1	60	+
chr11	118476536	118476537	A01177:95:HFCNFDSX5:4:1254:10267:33552/1	60	-
chr11	118496558	118496559	A01177:95:HFCNFDSX5:4:1308:11388:4836/1	60	-
chr11	118582804	118582805	A01177:95:HFCNFDSX5:4:1101:7247:21652/1	60	+
chr11	118759613	118759614	A01177:95:HFCNFDSX5:4:1125:8522:12680/1	60	+
chr11	118785762	118785763	A01177:95:HFCNFDSX5:4:1149:29369:19445/1	60	-
chr11	119097229	119097230	A01177:95:HFCNFDSX5:4:1128:16170:17566/1	60	-
chr11	122559939	122559940	A01177:95:HFCNFDSX5:4:1103:15881:7983/1	60	+
chr11	122709890	122709891	A01177:95:HFCNFDSX5:4:1108:26666:16203/1	60	-
chr11	122722013	122722014	A01177:95:HFCNFDSX5:4:1119:20564:8641/1	60	+
chr11	124460318	124460319	A01177:95:HFCNFDSX5:4:1316:24406:28573/1	60	+
chr11	124976511	124976512	A01177:95:HFCNFDSX5:4:1274:15112:20744	60	+
chr11	125044717	125044718	A01177:95:HFCNFDSX5:4:1104:8684:2722/1	60	-
chr11	125521107	125521108	A01177:95:HFCNFDSX5:4:1115:1597:19194/1	60	+
chr11	125676797	125676798	A01177:95:HFCNFDSX5:4:1139:19352:25300/1	60	+
chr11	128197016	128197017	A01177:95:HFCNFDSX5:4:1242:10926:24549/1	60	-
chr11	128272141	128272142	A01177:95:HFCNFDSX5:4:1115:22263:3035/1	60	-
chr11	128275420	128275421	A01177:95:HFCNFDSX5:4:2632:8504:29684	60	+
chr11	128415420	128415421	A01177:95:HFCNFDSX5:4:1522:2356:13557	60	+
chr11	128516648	128516649	A01177:95:HFCNFDSX5:4:1107:30337:9408/1	60	+
chr11	129067311	129067312	A01177:95:HFCNFDSX5:4:1145:23050:10880	60	+
chr11	129217732	129217733	A01177:95:HFCNFDSX5:4:2120:22987:8171	60	-
chr11	129256868	129256869	A01177:95:HFCNFDSX5:4:1207:11785:1329/1	60	+
chr11	130230599	130230600	A01177:95:HFCNFDSX5:4:1469:16667:31579/1	60	-
chr11	130252972	130252973	A01177:95:HFCNFDSX5:4:1170:3495:34632/1	60	+
chr11	130273281	130273282	A01177:95:HFCNFDSX5:4:1242:10339:32925/1	60	-
chr11	130292351	130292352	A01177:95:HFCNFDSX5:4:1139:31412:23985/1	60	-
chr11	131953915	131953916	A01177:95:HFCNFDSX5:4:1145:21368:29857	60	+
chr11	134082954	134082955	A01177:95:HFCNFDSX5:4:2556:9742:32111	60	+
chr12	670110	670111	A01177:95:HFCNFDSX5:4:1130:16550:5854	60	-
chr12	781198	781199	A01177:95:HFCNFDSX5:4:2174:32488:6652	60	-
chr12	786270	786271	A01177:95:HFCNFDSX5:4:1238:16523:24220/1	60	-
chr12	820374	820375	A01177:95:HFCNFDSX5:4:1128:16297:16971/1	60	-
chr12	825539	825540	A01177:95:HFCNFDSX5:4:1337:24026:7654/1	60	+
chr12	855162	855163	A01177:95:HFCNFDSX5:4:1108:25391:26396/1	60	-
chr12	876883	876884	A01177:95:HFCNFDSX5:4:1204:25789:7357	60	-
chr12	1170762	1170763	A01177:95:HFCNFDSX5:4:1152:29586:22044/1	60	+
chr12	1239673	1239674	A01177:95:HFCNFDSX5:4:1104:13539:22185/1	60	-
chr12	1249097	1249098	A01177:95:HFCNFDSX5:4:1103:30183:12868/1	60	-
chr12	1717139	1717140	A01177:95:HFCNFDSX5:4:1402:27389:33426	60	-
chr12	1991849	1991850	A01177:95:HFCNFDSX5:4:2267:22372:9298/1	60	+
chr12	3827177	3827178	A01177:95:HFCNFDSX5:4:1662:29008:20196/1	60	-
chr12	4612550	4612551	A01177:95:HFCNFDSX5:4:1103:25012:14779/1	60	-
chr12	5082134	5082135	A01177:95:HFCNFDSX5:4:1550:23647:22529/1	60	-
chr12	5291156	5291157	A01177:95:HFCNFDSX5:4:1354:12210:34788/1	60	-
chr12	6315434	6315435	A01177:95:HFCNFDSX5:4:1102:10646:16673/1	60	+
chr12	6508969	6508970	A01177:95:HFCNFDSX5:4:1175:1136:20776/1	60	+
chr12	6542339	6542340	A01177:95:HFCNFDSX5:4:1124:10682:3771/1	60	-
chr12	6542652	6542653	A01177:95:HFCNFDSX5:4:1438:16188:19382	60	-
chr12	6674954	6674955	A01177:95:HFCNFDSX5:4:1271:7419:22952/1	60	+
chr12	6677171	6677172	A01177:95:HFCNFDSX5:4:1148:23692:27774/1	60	+
chr12	6683594	6683595	A01177:95:HFCNFDSX5:4:2318:2085:4257/1	60	-
chr12	6683599	6683600	A01177:95:HFCNFDSX5:4:1102:12563:9439	60	+
chr12	6683601	6683602	A01177:95:HFCNFDSX5:4:2354:23348:3129	60	+
chr12	6684110	6684111	A01177:95:HFCNFDSX5:4:2340:31421:8375	60	-
chr12	6687256	6687257	A01177:95:HFCNFDSX5:4:1625:27389:1705/1	60	-
chr12	6784978	6784979	A01177:95:HFCNFDSX5:4:1320:17815:36354/1	60	-
chr12	6807572	6807573	A01177:95:HFCNFDSX5:4:1314:4047:32236/1	60	+
chr12	6810756	6810757	A01177:95:HFCNFDSX5:4:1430:9769:3411	60	-
chr12	6811894	6811895	A01177:95:HFCNFDSX5:4:1110:7690:4382/1	60	+
chr12	6833319	6833320	A01177:95:HFCNFDSX5:4:1270:23276:25739/1	60	-
chr12	6883209	6883210	A01177:95:HFCNFDSX5:4:2142:5782:9721/1	60	+
chr12	6934586	6934587	A01177:95:HFCNFDSX5:4:1147:11089:31626	60	-
chr12	6992962	6992963	A01177:95:HFCNFDSX5:4:1670:27480:27665/1	60	-
chr12	6996792	6996793	A01177:95:HFCNFDSX5:4:1660:2926:33207/1	60	+
chr12	6999796	6999797	A01177:95:HFCNFDSX5:4:1119:11388:11945	60	-
chr12	8780536	8780537	A01177:95:HFCNFDSX5:4:1120:13865:6527/1	60	+
chr12	9369788	9369789	A01177:95:HFCNFDSX5:4:1551:16007:28150/1	60	-
chr12	9698039	9698040	A01177:95:HFCNFDSX5:4:1108:23050:31391/1	60	+
chr12	9773188	9773189	A01177:95:HFCNFDSX5:4:1147:5032:26804/1	60	+
chr12	9782935	9782936	A01177:95:HFCNFDSX5:4:1135:28700:13996/1	60	-
chr12	9785148	9785149	A01177:95:HFCNFDSX5:4:1103:6153:36949/1	60	-
chr12	9828974	9828975	A01177:95:HFCNFDSX5:4:1102:23050:9533/1	60	+
chr12	9866194	9866195	A01177:95:HFCNFDSX5:4:1125:19289:12790/1	60	-
chr12	9883143	9883144	A01177:95:HFCNFDSX5:4:1113:31720:1157/1	60	+
chr12	10582973	10582974	A01177:95:HFCNFDSX5:4:1111:27733:30452/1	60	-
chr12	10592945	10592946	A01177:95:HFCNFDSX5:4:1116:7365:3912/1	60	+
chr12	11653907	11653908	A01177:95:HFCNFDSX5:4:2365:8811:8140	60	-
chr12	11781430	11781431	A01177:95:HFCNFDSX5:4:2418:26295:13025/1	60	-
chr12	11850162	11850163	A01177:95:HFCNFDSX5:4:2225:30743:33066	60	+
chr12	11859028	11859029	A01177:95:HFCNFDSX5:4:1108:7256:23046/1	60	+
chr12	11886205	11886206	A01177:95:HFCNFDSX5:4:1143:28149:25880/1	60	+
chr12	11929019	11929020	A01177:95:HFCNFDSX5:4:1165:26747:8516/1	60	+
chr12	12984331	12984332	A01177:95:HFCNFDSX5:4:1113:24523:35540/1	60	-
chr12	13399716	13399717	A01177:95:HFCNFDSX5:4:1210:31620:25629/1	60	-
chr12	13751215	13751216	A01177:95:HFCNFDSX5:4:1429:6008:1626/1	60	-
chr12	14371233	14371234	A01177:95:HFCNFDSX5:4:2207:4092:9674	60	-
chr12	14383202	14383203	A01177:95:HFCNFDSX5:4:1103:15863:4476/1	60	+
chr12	14383204	14383205	A01177:95:HFCNFDSX5:4:1119:28149:32675	60	+
chr12	14392873	14392874	A01177:95:HFCNFDSX5:4:1420:20482:11068/1	60	-
chr12	14393480	14393481	A01177:95:HFCNFDSX5:4:2149:24297:36589/1	60	+
chr12	14398220	14398221	A01177:95:HFCNFDSX5:4:1327:8721:5509	60	-
chr12	14428919	14428920	A01177:95:HFCNFDSX5:4:1355:9480:26396/1	60	+
chr12	14462792	14462793	A01177:95:HFCNFDSX5:4:1246:8820:26506/1	60	+
chr12	15892028	15892029	A01177:95:HFCNFDSX5:4:1110:24822:30107/1	60	+
chr12	19136134	19136135	A01177:95:HFCNFDSX5:4:1128:26702:7028/1	60	+
chr12	19177679	19177680	A01177:95:HFCNFDSX5:4:1569:27688:13495/1	60	+
chr12	19213626	19213627	A01177:95:HFCNFDSX5:4:1121:14091:29183/1	60	+
chr12	19239526	19239527	A01177:95:HFCNFDSX5:4:1143:20473:30530/1	60	+
chr12	19245875	19245876	A01177:95:HFCNFDSX5:4:1106:10710:35603/1	60	-
chr12	19861371	19861372	A01177:95:HFCNFDSX5:4:1360:4417:21230/1	60	+
chr12	21266866	21266867	A01177:95:HFCNFDSX5:4:1164:26937:25504/1	60	-
chr12	21353066	21353067	A01177:95:HFCNFDSX5:4:1108:4670:7106/1	60	+
chr12	21487717	21487718	A01177:95:HFCNFDSX5:4:1111:10999:36542/1	60	-
chr12	22495443	22495444	A01177:95:HFCNFDSX5:4:2545:28718:23046	60	+
chr12	22496051	22496052	A01177:95:HFCNFDSX5:4:1262:20528:25363	60	-
chr12	22509573	22509574	A01177:95:HFCNFDSX5:4:1374:30201:18380/1	60	-
chr12	22530884	22530885	A01177:95:HFCNFDSX5:4:1678:23809:21778	60	-
chr12	22541202	22541203	A01177:95:HFCNFDSX5:4:1120:28293:18333/1	60	+
chr12	22669401	22669402	A01177:95:HFCNFDSX5:4:2167:19651:9157	60	+
chr12	23947001	23947002	A01177:95:HFCNFDSX5:4:1378:15338:12023	60	-
chr12	24228127	24228128	A01177:95:HFCNFDSX5:4:1114:2709:35900/1	60	-
chr12	24252345	24252346	A01177:95:HFCNFDSX5:4:1242:4345:29434	60	-
chr12	24326780	24326781	A01177:95:HFCNFDSX5:4:2431:31403:16235/1	60	+
chr12	24482752	24482753	A01177:95:HFCNFDSX5:4:1112:31910:29199/1	60	+
chr12	24533419	24533420	A01177:95:HFCNFDSX5:4:1105:27046:24220/1	60	+
chr12	25081956	25081957	A01177:95:HFCNFDSX5:4:1144:26919:4272	60	-
chr12	25207271	25207272	A01177:95:HFCNFDSX5:4:1506:18909:14293	60	-
chr12	25224798	25224799	A01177:95:HFCNFDSX5:4:1118:29342:5995/1	60	+
chr12	26618466	26618467	A01177:95:HFCNFDSX5:4:2456:7139:26005/1	60	+
chr12	27420609	27420610	A01177:95:HFCNFDSX5:4:1665:18909:11600/1	60	+
chr12	28295984	28295985	A01177:95:HFCNFDSX5:4:2417:24623:10034	60	+
chr12	28301286	28301287	A01177:95:HFCNFDSX5:4:1156:16541:18145/1	60	+
chr12	28436506	28436507	A01177:95:HFCNFDSX5:4:2110:6470:13322	60	+
chr12	28453172	28453173	A01177:95:HFCNFDSX5:4:1121:19036:9596/1	60	+
chr12	28485801	28485802	A01177:95:HFCNFDSX5:4:1177:24695:36589/1	60	-
chr12	28987102	28987103	A01177:95:HFCNFDSX5:4:1218:17418:33880/1	60	+
chr12	29128210	29128211	A01177:95:HFCNFDSX5:4:1420:15013:7889/1	60	+
chr12	29339662	29339663	A01177:95:HFCNFDSX5:4:2575:18005:13197/1	60	+
chr12	29344508	29344509	A01177:95:HFCNFDSX5:4:1617:17011:28604	60	-
chr12	29354202	29354203	A01177:95:HFCNFDSX5:4:1148:6470:6057/1	60	+
chr12	30648370	30648371	A01177:95:HFCNFDSX5:4:1106:18466:5854/1	60	+
chr12	30665753	30665754	A01177:95:HFCNFDSX5:4:1108:31060:16861/1	60	-
chr12	31093723	31093724	A01177:95:HFCNFDSX5:4:2215:32353:31062/1	60	-
chr12	31513324	31513325	A01177:95:HFCNFDSX5:4:1107:15320:20917/1	60	-
chr12	32223342	32223343	A01177:95:HFCNFDSX5:4:1135:9435:17550/1	60	-
chr12	32354386	32354387	A01177:95:HFCNFDSX5:4:2352:16577:6402/1	60	+
chr12	32688342	32688343	A01177:95:HFCNFDSX5:4:1152:1425:17801	60	+
chr12	32922566	32922567	A01177:95:HFCNFDSX5:4:2438:5448:15123	60	+
chr12	35458472	35458473	A01177:95:HFCNFDSX5:4:1663:16043:16595	60	+
chr12	36768167	36768168	A01177:95:HFCNFDSX5:4:2150:16297:29810	60	-
chr12	39531057	39531058	A01177:95:HFCNFDSX5:4:1271:13639:16845/1	60	+
chr12	39791005	39791006	A01177:95:HFCNFDSX5:4:2643:14344:20885	60	-
chr12	39882466	39882467	A01177:95:HFCNFDSX5:4:1128:30526:14528/1	60	-
chr12	39887493	39887494	A01177:95:HFCNFDSX5:4:2372:23683:26193/1	60	+
chr12	40038151	40038152	A01177:95:HFCNFDSX5:4:1130:24334:19523/1	60	+
chr12	40101622	40101623	A01177:95:HFCNFDSX5:4:1405:21893:8938/1	60	+
chr12	40950167	40950168	A01177:95:HFCNFDSX5:4:1120:1561:17691	60	-
chr12	42105015	42105016	A01177:95:HFCNFDSX5:4:1140:30789:30138/1	60	+
chr12	42163211	42163212	A01177:95:HFCNFDSX5:4:1103:27010:12665/1	60	+
chr12	42205100	42205101	A01177:95:HFCNFDSX5:4:1345:4001:14841/1	60	-
chr12	42206511	42206512	A01177:95:HFCNFDSX5:4:1155:10682:15076/1	60	+
chr12	43424566	43424567	A01177:95:HFCNFDSX5:4:1228:14163:25551/1	60	-
chr12	43650643	43650644	A01177:95:HFCNFDSX5:4:2422:3170:6637/1	60	+
chr12	43728306	43728307	A01177:95:HFCNFDSX5:4:1549:21441:16830/1	60	+
chr12	43797867	43797868	A01177:95:HFCNFDSX5:4:1231:5367:24095/1	60	+
chr12	43802832	43802833	A01177:95:HFCNFDSX5:4:1112:18258:5337/1	60	+
chr12	44073952	44073953	A01177:95:HFCNFDSX5:4:1117:17960:20541/1	60	-
chr12	44106077	44106078	A01177:95:HFCNFDSX5:4:2425:25997:3458	60	-
chr12	44203815	44203816	A01177:95:HFCNFDSX5:4:1330:21775:19664/1	60	+
chr12	44656809	44656810	A01177:95:HFCNFDSX5:4:2328:6605:26804/1	60	-
chr12	45741534	45741535	A01177:95:HFCNFDSX5:4:1134:5059:9377/1	60	+
chr12	45759752	45759753	A01177:95:HFCNFDSX5:4:1171:25925:13510/1	60	+
chr12	45778249	45778250	A01177:95:HFCNFDSX5:4:1137:12807:24987/1	60	-
chr12	45807372	45807373	A01177:95:HFCNFDSX5:4:1169:2564:30452/1	60	-
chr12	45827613	45827614	A01177:95:HFCNFDSX5:4:2144:11388:1110/1	60	+
chr12	45841476	45841477	A01177:95:HFCNFDSX5:4:1159:13241:6292/1	60	+
chr12	45942474	45942475	A01177:95:HFCNFDSX5:4:1155:2880:31344/1	60	+
chr12	45953033	45953034	A01177:95:HFCNFDSX5:4:1151:31277:26475/1	60	+
chr12	46232535	46232536	A01177:95:HFCNFDSX5:4:1205:26802:11459/1	60	-
chr12	46251270	46251271	A01177:95:HFCNFDSX5:4:1106:6497:25520/1	60	+
chr12	46362509	46362510	A01177:95:HFCNFDSX5:4:2364:18041:7122/1	60	+
chr12	47125069	47125070	A01177:95:HFCNFDSX5:4:1166:4137:28667	60	+
chr12	47668277	47668278	A01177:95:HFCNFDSX5:4:2436:27561:34757/1	60	+
chr12	47671709	47671710	A01177:95:HFCNFDSX5:4:1149:7798:35352/1	60	+
chr12	47683628	47683629	A01177:95:HFCNFDSX5:4:1257:25310:33583/1	60	+
chr12	48653919	48653920	A01177:95:HFCNFDSX5:4:1575:17671:14873/1	60	-
chr12	48706724	48706725	A01177:95:HFCNFDSX5:4:1134:20528:35258/1	60	-
chr12	48843160	48843161	A01177:95:HFCNFDSX5:4:1132:30011:19147/1	60	+
chr12	49010471	49010472	A01177:95:HFCNFDSX5:4:1207:28628:7764/1	60	-
chr12	49025852	49025853	A01177:95:HFCNFDSX5:4:1348:28330:11381/1	60	-
chr12	49326623	49326624	A01177:95:HFCNFDSX5:4:1378:14570:20275/1	60	+
chr12	49384412	49384413	A01177:95:HFCNFDSX5:4:1141:18475:4554/1	60	-
chr12	50003685	50003686	A01177:95:HFCNFDSX5:4:1104:5086:15217/1	60	+
chr12	50008518	50008519	A01177:95:HFCNFDSX5:4:1133:5294:1204/1	60	-
chr12	50162623	50162624	A01177:95:HFCNFDSX5:4:1171:13286:23657/1	60	+
chr12	50202363	50202364	A01177:95:HFCNFDSX5:4:1101:16071:3709/1	60	-
chr12	50460813	50460814	A01177:95:HFCNFDSX5:4:1104:8368:26443/1	60	+
chr12	50531495	50531496	A01177:95:HFCNFDSX5:4:1113:24623:5995	60	-
chr12	51018315	51018316	A01177:95:HFCNFDSX5:4:1176:27715:24251	60	+
chr12	51398137	51398138	A01177:95:HFCNFDSX5:4:1134:2076:9502/1	60	+
chr12	51448194	51448195	A01177:95:HFCNFDSX5:4:1112:16170:3599/1	60	+
chr12	51725918	51725919	A01177:95:HFCNFDSX5:4:1108:15673:1454/1	60	-
chr12	52596484	52596485	A01177:95:HFCNFDSX5:4:1119:32108:4116/1	60	-
chr12	52604155	52604156	A01177:95:HFCNFDSX5:4:1308:7654:17347/1	60	+
chr12	52624912	52624913	A01177:95:HFCNFDSX5:4:1122:23194:10848/1	60	-
chr12	52641450	52641451	A01177:95:HFCNFDSX5:4:2137:8477:34867	60	+
chr12	52673574	52673575	A01177:95:HFCNFDSX5:4:2153:7853:18443/1	60	-
chr12	52679761	52679762	A01177:95:HFCNFDSX5:4:1530:9516:9737/1	60	+
chr12	52968225	52968226	A01177:95:HFCNFDSX5:4:1241:10348:8578	60	+
chr12	53389179	53389180	A01177:95:HFCNFDSX5:4:1105:19461:21198/1	60	+
chr12	53594954	53594955	A01177:95:HFCNFDSX5:4:1377:13123:15295/1	60	+
chr12	53614442	53614443	A01177:95:HFCNFDSX5:4:1124:30544:20760/1	60	+
chr12	53870977	53870978	A01177:95:HFCNFDSX5:4:1127:10122:15264	60	+
chr12	54252985	54252986	A01177:95:HFCNFDSX5:4:1521:10140:6245/1	60	+
chr12	54252986	54252987	A01177:95:HFCNFDSX5:4:1127:28339:35383/1	60	+
chr12	54310077	54310078	A01177:95:HFCNFDSX5:4:1107:22516:33191/1	60	+
chr12	54729075	54729076	A01177:95:HFCNFDSX5:4:2469:12554:12148/1	60	+
chr12	55802571	55802572	A01177:95:HFCNFDSX5:4:1276:5186:14763/1	60	-
chr12	55919499	55919500	A01177:95:HFCNFDSX5:4:1419:5475:7686/1	60	-
chr12	55978813	55978814	A01177:95:HFCNFDSX5:4:2254:17897:15515	60	+
chr12	56110401	56110402	A01177:95:HFCNFDSX5:4:1216:6813:11287	60	-
chr12	56181919	56181920	A01177:95:HFCNFDSX5:4:1250:14760:11209	60	+
chr12	56207052	56207053	A01177:95:HFCNFDSX5:4:1128:10059:35039/1	60	-
chr12	56439434	56439435	A01177:95:HFCNFDSX5:4:1107:32099:36072/1	60	+
chr12	57355377	57355378	A01177:95:HFCNFDSX5:4:2260:9326:22091	60	+
chr12	59632989	59632990	A01177:95:HFCNFDSX5:4:1107:9851:32925	60	-
chr12	59675411	59675412	A01177:95:HFCNFDSX5:4:2259:8748:17268	60	+
chr12	59790723	59790724	A01177:95:HFCNFDSX5:4:1105:10113:22545/1	60	-
chr12	60167455	60167456	A01177:95:HFCNFDSX5:4:2426:6253:36996	60	+
chr12	60338603	60338604	A01177:95:HFCNFDSX5:4:1478:4842:11913/1	60	+
chr12	60458379	60458380	A01177:95:HFCNFDSX5:4:1111:25690:9815/1	60	+
chr12	60472016	60472017	A01177:95:HFCNFDSX5:4:1101:12165:32643/1	60	-
chr12	60491617	60491618	A01177:95:HFCNFDSX5:4:1220:29080:32847/1	60	-
chr12	60755298	60755299	A01177:95:HFCNFDSX5:4:1140:26395:1611/1	60	-
chr12	60757955	60757956	A01177:95:HFCNFDSX5:4:1127:2537:7200/1	60	-
chr12	60804085	60804086	A01177:95:HFCNFDSX5:4:2322:25699:2127/1	60	+
chr12	60865308	60865309	A01177:95:HFCNFDSX5:4:2209:11740:13526/1	60	-
chr12	60921399	60921400	A01177:95:HFCNFDSX5:4:1156:8965:5776/1	60	-
chr12	60992139	60992140	A01177:95:HFCNFDSX5:4:1255:26404:27774/1	60	-
chr12	60992140	60992141	A01177:95:HFCNFDSX5:4:2448:31268:19319	60	-
chr12	61140353	61140354	A01177:95:HFCNFDSX5:4:2104:17481:31861	60	-
chr12	61237679	61237680	A01177:95:HFCNFDSX5:4:1152:13304:12007/1	60	+
chr12	61452788	61452789	A01177:95:HFCNFDSX5:4:2175:4707:29810	60	-
chr12	61697971	61697972	A01177:95:HFCNFDSX5:4:2335:23095:32628/1	60	-
chr12	61912072	61912073	A01177:95:HFCNFDSX5:4:1137:22001:36151/1	60	-
chr12	62118293	62118294	A01177:95:HFCNFDSX5:4:2659:12029:27868	60	+
chr12	62326183	62326184	A01177:95:HFCNFDSX5:4:1149:29903:21652/1	60	-
chr12	62352476	62352477	A01177:95:HFCNFDSX5:4:1119:30318:26068/1	60	-
chr12	62352801	62352802	A01177:95:HFCNFDSX5:4:2550:1416:12618/1	60	+
chr12	62355035	62355036	A01177:95:HFCNFDSX5:4:1107:21495:16767/1	60	+
chr12	62382219	62382220	A01177:95:HFCNFDSX5:4:1113:20464:1016/1	60	-
chr12	62391889	62391890	A01177:95:HFCNFDSX5:4:2142:28067:35790	60	-
chr12	62542433	62542434	A01177:95:HFCNFDSX5:4:1116:20717:8907/1	60	+
chr12	62556349	62556350	A01177:95:HFCNFDSX5:4:2669:5240:3709	60	-
chr12	62561069	62561070	A01177:95:HFCNFDSX5:4:2314:16260:17597	60	-
chr12	62570228	62570229	A01177:95:HFCNFDSX5:4:1278:15691:7122	60	-
chr12	62588290	62588291	A01177:95:HFCNFDSX5:4:1114:25599:6151/1	60	+
chr12	62591345	62591346	A01177:95:HFCNFDSX5:4:2173:18069:26616	60	-
chr12	62706266	62706267	A01177:95:HFCNFDSX5:4:1235:31928:18897/1	60	-
chr12	62918954	62918955	A01177:95:HFCNFDSX5:4:2460:9887:23469/1	60	-
chr12	63908601	63908602	A01177:95:HFCNFDSX5:4:1606:9471:10848/1	60	+
chr12	64487839	64487840	A01177:95:HFCNFDSX5:4:1318:10936:34616/1	60	+
chr12	67286914	67286915	A01177:95:HFCNFDSX5:4:1675:25934:35070/1	60	-
chr12	67286916	67286917	A01177:95:HFCNFDSX5:4:2134:16360:4617	60	-
chr12	67319799	67319800	A01177:95:HFCNFDSX5:4:1102:27416:22169/1	60	-
chr12	67659748	67659749	A01177:95:HFCNFDSX5:4:2135:4101:31986	60	-
chr12	68621940	68621941	A01177:95:HFCNFDSX5:4:1119:21694:24815/1	60	+
chr12	68741306	68741307	A01177:95:HFCNFDSX5:4:1121:21685:17722/1	60	-
chr12	68834901	68834902	A01177:95:HFCNFDSX5:4:1438:2519:22044/1	60	+
chr12	69363465	69363466	A01177:95:HFCNFDSX5:4:1114:20003:35759/1	60	+
chr12	69366639	69366640	A01177:95:HFCNFDSX5:4:1615:20871:10113	60	-
chr12	69817369	69817370	A01177:95:HFCNFDSX5:4:1248:11822:25974/1	60	+
chr12	70270674	70270675	A01177:95:HFCNFDSX5:4:1160:9471:29731/1	60	+
chr12	70275831	70275832	A01177:95:HFCNFDSX5:4:1252:25138:9612/1	60	+
chr12	70328681	70328682	A01177:95:HFCNFDSX5:4:1126:29812:30859/1	60	+
chr12	71653204	71653205	A01177:95:HFCNFDSX5:4:1149:27010:7028/1	60	+
chr12	72249643	72249644	A01177:95:HFCNFDSX5:4:1145:6958:18239/1	60	+
chr12	74246912	74246913	A01177:95:HFCNFDSX5:4:1249:2465:2628/1	60	-
chr12	74311796	74311797	A01177:95:HFCNFDSX5:4:1142:15257:14638	60	+
chr12	74473489	74473490	A01177:95:HFCNFDSX5:4:1203:30644:10661/1	60	-
chr12	74478437	74478438	A01177:95:HFCNFDSX5:4:1158:18032:10989/1	60	+
chr12	74478764	74478765	A01177:95:HFCNFDSX5:4:1135:26341:12665/1	60	+
chr12	74547123	74547124	A01177:95:HFCNFDSX5:4:1163:8495:24251/1	60	-
chr12	76370601	76370602	A01177:95:HFCNFDSX5:4:1155:24442:31266/1	60	-
chr12	76482311	76482312	A01177:95:HFCNFDSX5:4:2258:32371:17253/1	60	-
chr12	76834265	76834266	A01177:95:HFCNFDSX5:4:2327:18566:7341/1	60	+
chr12	77943340	77943341	A01177:95:HFCNFDSX5:4:1133:4996:10081/1	60	+
chr12	77943342	77943343	A01177:95:HFCNFDSX5:4:1203:6234:15421/1	60	+
chr12	78236535	78236536	A01177:95:HFCNFDSX5:4:1126:6795:1110/1	60	-
chr12	78301360	78301361	A01177:95:HFCNFDSX5:4:2663:13856:3317	60	-
chr12	78352139	78352140	A01177:95:HFCNFDSX5:4:1229:32334:28526/1	60	-
chr12	78419453	78419454	A01177:95:HFCNFDSX5:4:1320:16622:10394/1	60	-
chr12	78431124	78431125	A01177:95:HFCNFDSX5:4:1126:2736:20102/1	60	+
chr12	78465821	78465822	A01177:95:HFCNFDSX5:4:2323:17598:16689	60	-
chr12	78499871	78499872	A01177:95:HFCNFDSX5:4:1418:19886:32017/1	60	-
chr12	78731411	78731412	A01177:95:HFCNFDSX5:4:1113:32515:33818/1	60	+
chr12	78793031	78793032	A01177:95:HFCNFDSX5:4:1109:29839:34006/1	60	+
chr12	78895145	78895146	A01177:95:HFCNFDSX5:4:1236:26286:27477/1	60	-
chr12	78921874	78921875	A01177:95:HFCNFDSX5:4:1110:8974:32910/1	60	-
chr12	78930426	78930427	A01177:95:HFCNFDSX5:4:1110:26539:21559/1	60	+
chr12	79109191	79109192	A01177:95:HFCNFDSX5:4:1125:10411:33583	60	+
chr12	79196760	79196761	A01177:95:HFCNFDSX5:4:1131:17300:25191/1	60	+
chr12	79230681	79230682	A01177:95:HFCNFDSX5:4:1228:30065:29418/1	60	+
chr12	79270595	79270596	A01177:95:HFCNFDSX5:4:2523:32063:3912	60	-
chr12	79777099	79777100	A01177:95:HFCNFDSX5:4:1266:14371:24784/1	60	-
chr12	79878545	79878546	A01177:95:HFCNFDSX5:4:1121:16758:1172/1	60	-
chr12	80233755	80233756	A01177:95:HFCNFDSX5:4:1362:13096:24048/1	60	-
chr12	80776096	80776097	A01177:95:HFCNFDSX5:4:1640:30400:24048/1	60	+
chr12	80778774	80778775	A01177:95:HFCNFDSX5:4:1105:3450:14732/1	60	-
chr12	82353271	82353272	A01177:95:HFCNFDSX5:4:1111:27923:29841/1	60	-
chr12	82434375	82434376	A01177:95:HFCNFDSX5:4:2556:1253:1689/1	60	+
chr12	82975760	82975761	A01177:95:HFCNFDSX5:4:1169:13829:15953/1	60	+
chr12	82978189	82978190	A01177:95:HFCNFDSX5:4:1555:32470:7560/1	60	+
chr12	84726653	84726654	A01177:95:HFCNFDSX5:4:2619:25527:5713/1	60	-
chr12	85342615	85342616	A01177:95:HFCNFDSX5:4:1145:28302:16564/1	60	+
chr12	85356631	85356632	A01177:95:HFCNFDSX5:4:1307:17752:34053/1	60	-
chr12	85394806	85394807	A01177:95:HFCNFDSX5:4:1476:22372:32002/1	60	-
chr12	85511326	85511327	A01177:95:HFCNFDSX5:4:1131:31186:21684/1	60	-
chr12	85513160	85513161	A01177:95:HFCNFDSX5:4:1222:18728:19179/1	60	-
chr12	88036301	88036302	A01177:95:HFCNFDSX5:4:2453:16206:25645/1	60	-
chr12	88060921	88060922	A01177:95:HFCNFDSX5:4:1134:9670:35618/1	60	+
chr12	88151913	88151914	A01177:95:HFCNFDSX5:4:1601:32452:20306	60	-
chr12	88676388	88676389	A01177:95:HFCNFDSX5:4:1109:23936:1423/1	60	+
chr12	89159769	89159770	A01177:95:HFCNFDSX5:4:1101:6596:6151/1	60	-
chr12	89297952	89297953	A01177:95:HFCNFDSX5:4:1267:1244:31485	60	-
chr12	89610344	89610345	A01177:95:HFCNFDSX5:4:1136:4490:23985/1	60	+
chr12	89637239	89637240	A01177:95:HFCNFDSX5:4:1128:26015:20932/1	60	-
chr12	91101940	91101941	A01177:95:HFCNFDSX5:4:1105:15112:19053/1	60	+
chr12	92563618	92563619	A01177:95:HFCNFDSX5:4:2360:29993:34115	60	+
chr12	92789494	92789495	A01177:95:HFCNFDSX5:4:1102:25427:17221/1	60	-
chr12	92815490	92815491	A01177:95:HFCNFDSX5:4:1377:19000:32769	60	-
chr12	93474999	93475000	A01177:95:HFCNFDSX5:4:1206:17237:10332/1	60	-
chr12	93573664	93573665	A01177:95:HFCNFDSX5:4:1112:9209:3443	60	+
chr12	95602123	95602124	A01177:95:HFCNFDSX5:4:1115:8648:20134/1	60	+
chr12	96000329	96000330	A01177:95:HFCNFDSX5:4:1129:24966:25379/1	60	-
chr12	96026252	96026253	A01177:95:HFCNFDSX5:4:1128:28574:14559/1	60	+
chr12	96269776	96269777	A01177:95:HFCNFDSX5:4:1103:9607:33160	60	-
chr12	96284918	96284919	A01177:95:HFCNFDSX5:4:1248:31783:28416/1	60	-
chr12	96911237	96911238	A01177:95:HFCNFDSX5:4:1116:26187:26929/1	60	-
chr12	96928661	96928662	A01177:95:HFCNFDSX5:4:1668:32515:7701	60	+
chr12	98666371	98666372	A01177:95:HFCNFDSX5:4:2540:27254:23484/1	60	+
chr12	98689832	98689833	A01177:95:HFCNFDSX5:4:1102:10818:35383/1	60	+
chr12	100052869	100052870	A01177:95:HFCNFDSX5:4:1102:25889:21809/1	60	+
chr12	100102575	100102576	A01177:95:HFCNFDSX5:4:1157:12147:18740/1	60	+
chr12	100214128	100214129	A01177:95:HFCNFDSX5:4:1626:10691:34788/1	60	-
chr12	100317480	100317481	A01177:95:HFCNFDSX5:4:1212:4535:6277	60	-
chr12	101300609	101300610	A01177:95:HFCNFDSX5:4:1165:26666:2487/1	60	+
chr12	101333894	101333895	A01177:95:HFCNFDSX5:4:1264:23348:2002/1	60	-
chr12	101756265	101756266	A01177:95:HFCNFDSX5:4:1426:13250:4116/1	60	-
chr12	102000413	102000414	A01177:95:HFCNFDSX5:4:1669:8196:15217/1	60	-
chr12	102026734	102026735	A01177:95:HFCNFDSX5:4:1175:3965:28526/1	60	-
chr12	102074766	102074767	A01177:95:HFCNFDSX5:4:1106:5602:25316/1	60	-
chr12	102164939	102164940	A01177:95:HFCNFDSX5:4:1253:13829:19398/1	60	-
chr12	102174934	102174935	A01177:95:HFCNFDSX5:4:1102:14705:5384/1	60	+
chr12	102182949	102182950	A01177:95:HFCNFDSX5:4:1142:3857:4319/1	60	-
chr12	103938827	103938828	A01177:95:HFCNFDSX5:4:1171:11650:10895/1	60	+
chr12	104123013	104123014	A01177:95:HFCNFDSX5:4:1649:1416:14434/1	60	-
chr12	104335071	104335072	A01177:95:HFCNFDSX5:4:1108:16278:7513/1	60	+
chr12	104845404	104845405	A01177:95:HFCNFDSX5:4:1105:2437:10285/1	60	-
chr12	105162200	105162201	A01177:95:HFCNFDSX5:4:1125:15745:25786/1	60	-
chr12	106959350	106959351	A01177:95:HFCNFDSX5:4:1125:9390:17879/1	60	-
chr12	106992486	106992487	A01177:95:HFCNFDSX5:4:1209:30870:9079	60	-
chr12	107033215	107033216	A01177:95:HFCNFDSX5:4:1137:10890:24017/1	60	+
chr12	108547941	108547942	A01177:95:HFCNFDSX5:4:1429:13648:35211	60	-
chr12	109982200	109982201	A01177:95:HFCNFDSX5:4:1117:23746:4633/1	60	+
chr12	110138154	110138155	A01177:95:HFCNFDSX5:4:1122:31069:14810/1	60	-
chr12	110219429	110219430	A01177:95:HFCNFDSX5:4:1134:13991:3521/1	60	+
chr12	110298714	110298715	A01177:95:HFCNFDSX5:4:2417:29414:1360	60	+
chr12	110562988	110562989	A01177:95:HFCNFDSX5:4:1276:22860:11898	60	+
chr12	110736058	110736059	A01177:95:HFCNFDSX5:4:1413:18909:22060/1	60	+
chr12	111053863	111053864	A01177:95:HFCNFDSX5:4:2224:18756:21512	60	-
chr12	111877307	111877308	A01177:95:HFCNFDSX5:4:2440:14317:3208/1	60	+
chr12	111990418	111990419	A01177:95:HFCNFDSX5:4:1102:25762:6997/1	60	-
chr12	112281354	112281355	A01177:95:HFCNFDSX5:4:1148:5249:16720/1	60	-
chr12	112347501	112347502	A01177:95:HFCNFDSX5:4:1315:13874:34507/1	60	+
chr12	113159048	113159049	A01177:95:HFCNFDSX5:4:1117:4869:12085/1	60	+
chr12	113209709	113209710	A01177:95:HFCNFDSX5:4:1210:21911:21120/1	60	-
chr12	113617998	113617999	A01177:95:HFCNFDSX5:4:1130:30743:4758/1	60	-
chr12	118340314	118340315	A01177:95:HFCNFDSX5:4:1101:10700:31140/1	60	-
chr12	118342759	118342760	A01177:95:HFCNFDSX5:4:2327:4851:19132	60	-
chr12	119707596	119707597	A01177:95:HFCNFDSX5:4:1347:2383:21183/1	60	-
chr12	120795148	120795149	A01177:95:HFCNFDSX5:4:1240:8820:1297/1	60	-
chr12	120809663	120809664	A01177:95:HFCNFDSX5:4:1266:17047:30859	60	+
chr12	120881777	120881778	A01177:95:HFCNFDSX5:4:1139:15582:31704/1	60	-
chr12	121318890	121318891	A01177:95:HFCNFDSX5:4:1449:19343:20400/1	60	-
chr12	121402977	121402978	A01177:95:HFCNFDSX5:4:1104:11053:14653/1	60	-
chr12	121404478	121404479	A01177:95:HFCNFDSX5:4:1155:10393:5368/1	60	+
chr12	121636638	121636639	A01177:95:HFCNFDSX5:4:1122:27489:32189	60	-
chr12	121784209	121784210	A01177:95:HFCNFDSX5:4:1104:25201:9189/1	60	+
chr12	121907994	121907995	A01177:95:HFCNFDSX5:4:1371:29270:29951	60	-
chr12	122003009	122003010	A01177:95:HFCNFDSX5:4:1107:31241:14168/1	60	+
chr12	122362735	122362736	A01177:95:HFCNFDSX5:4:1257:23140:29512/1	60	+
chr12	122396209	122396210	A01177:95:HFCNFDSX5:4:1248:25617:30076/1	60	+
chr12	122521294	122521295	A01177:95:HFCNFDSX5:4:1313:13584:12461/1	60	+
chr12	122599093	122599094	A01177:95:HFCNFDSX5:4:2235:32868:1360/1	60	+
chr12	122606178	122606179	A01177:95:HFCNFDSX5:4:1107:2736:29089/1	60	+
chr12	122617962	122617963	A01177:95:HFCNFDSX5:4:1129:15727:28228/1	60	+
chr12	122769876	122769877	A01177:95:HFCNFDSX5:4:1146:28763:16736/1	60	+
chr12	122882095	122882096	A01177:95:HFCNFDSX5:4:1105:21549:1204/1	60	-
chr12	123035451	123035452	A01177:95:HFCNFDSX5:4:1354:2591:27618/1	60	+
chr12	123124298	123124299	A01177:95:HFCNFDSX5:4:1315:4372:26318/1	60	+
chr12	123165915	123165916	A01177:95:HFCNFDSX5:4:1443:21784:12821/1	60	+
chr12	123176203	123176204	A01177:95:HFCNFDSX5:4:1230:10908:17628/1	60	+
chr12	123209051	123209052	A01177:95:HFCNFDSX5:4:1133:27416:16344	60	+
chr12	123229401	123229402	A01177:95:HFCNFDSX5:4:1105:12807:6136/1	60	+
chr12	123988248	123988249	A01177:95:HFCNFDSX5:4:1101:15420:26005/1	60	-
chr12	125084008	125084009	A01177:95:HFCNFDSX5:4:1119:29866:30389/1	60	-
chr12	129455109	129455110	A01177:95:HFCNFDSX5:4:1125:20311:14465/1	60	-
chr12	129466912	129466913	A01177:95:HFCNFDSX5:4:1121:14154:4053/1	60	+
chr12	129577767	129577768	A01177:95:HFCNFDSX5:4:1173:4562:28338/1	60	+
chr12	131361789	131361790	A01177:95:HFCNFDSX5:4:1157:11858:27226/1	60	+
chr12	132000052	132000053	A01177:95:HFCNFDSX5:4:1134:8187:22780/1	60	+
chr12	132004486	132004487	A01177:95:HFCNFDSX5:4:1102:30544:22545/1	60	-
chr12	132109091	132109092	A01177:95:HFCNFDSX5:4:1212:15094:6527/1	60	-
chr12	132646939	132646940	A01177:95:HFCNFDSX5:4:1123:22761:4147/1	60	-
chr12	132929490	132929491	A01177:95:HFCNFDSX5:4:1146:7934:7936/1	60	-
chr12	132931855	132931856	A01177:95:HFCNFDSX5:4:1110:14199:15781/1	60	-
chr12	132932495	132932496	A01177:95:HFCNFDSX5:4:2423:2112:28761	60	-
chr12	132989727	132989728	A01177:95:HFCNFDSX5:4:1158:26811:6558/1	60	+
chr12	132995746	132995747	A01177:95:HFCNFDSX5:4:1261:9697:24392/1	60	-
chr12	133007441	133007442	A01177:95:HFCNFDSX5:4:1377:10438:13432/1	60	-
chr12	133058164	133058165	A01177:95:HFCNFDSX5:4:1178:17074:17848/1	60	-
chr12	133060740	133060741	A01177:95:HFCNFDSX5:4:1376:28158:11490/1	60	+
chr12	133088922	133088923	A01177:95:HFCNFDSX5:4:1310:16387:24643	60	-
chr12	133108168	133108169	A01177:95:HFCNFDSX5:4:1325:3125:19867/1	60	+
chr12	133111295	133111296	A01177:95:HFCNFDSX5:4:1564:9851:8375	60	-
chr12	133121163	133121164	A01177:95:HFCNFDSX5:4:2509:18828:24361/1	60	-
chr12	133121164	133121165	A01177:95:HFCNFDSX5:4:1115:27453:36135/1	60	-
chr13	19696879	19696880	A01177:95:HFCNFDSX5:4:1136:20889:11115/1	60	-
chr13	19711559	19711560	A01177:95:HFCNFDSX5:4:1116:15573:10614	60	-
chr13	20002319	20002320	A01177:95:HFCNFDSX5:4:1115:27471:2816/1	60	+
chr13	20073797	20073798	A01177:95:HFCNFDSX5:4:1135:16342:34053/1	60	-
chr13	20594563	20594564	A01177:95:HFCNFDSX5:4:1257:15628:33755/1	60	+
chr13	20595686	20595687	A01177:95:HFCNFDSX5:4:1116:4435:12211/1	60	+
chr13	20820764	20820765	A01177:95:HFCNFDSX5:4:1623:15447:17910/1	60	+
chr13	20826081	20826082	A01177:95:HFCNFDSX5:4:1236:10845:21715/1	60	-
chr13	20847988	20847989	A01177:95:HFCNFDSX5:4:1105:19208:29465/1	60	-
chr13	21539158	21539159	A01177:95:HFCNFDSX5:4:1361:12102:28526/1	60	+
chr13	21572013	21572014	A01177:95:HFCNFDSX5:4:1665:22987:20885/1	60	-
chr13	21582783	21582784	A01177:95:HFCNFDSX5:4:1138:6614:26757/1	60	-
chr13	24181038	24181039	A01177:95:HFCNFDSX5:4:1612:25129:10974/1	60	-
chr13	24438160	24438161	A01177:95:HFCNFDSX5:4:1114:19741:22623/1	60	-
chr13	27558391	27558392	A01177:95:HFCNFDSX5:4:1128:19985:29309/1	60	+
chr13	28161711	28161712	A01177:95:HFCNFDSX5:4:1147:27670:9361/1	60	+
chr13	28233002	28233003	A01177:95:HFCNFDSX5:4:1101:18756:26897/1	60	-
chr13	28402201	28402202	A01177:95:HFCNFDSX5:4:1270:15248:32753	60	-
chr13	28420027	28420028	A01177:95:HFCNFDSX5:4:1278:13648:19179/1	60	-
chr13	28428994	28428995	A01177:95:HFCNFDSX5:4:2471:11360:24549	60	+
chr13	28444816	28444817	A01177:95:HFCNFDSX5:4:1321:9525:28009	60	-
chr13	32345991	32345992	A01177:95:HFCNFDSX5:4:1101:3938:30264/1	60	+
chr13	32700436	32700437	A01177:95:HFCNFDSX5:4:1418:29559:6308/1	60	-
chr13	32778143	32778144	A01177:95:HFCNFDSX5:4:2257:6470:22717	60	-
chr13	32789448	32789449	A01177:95:HFCNFDSX5:4:1124:3125:22905/1	60	-
chr13	33858752	33858753	A01177:95:HFCNFDSX5:4:1171:4851:32690/1	60	+
chr13	34609920	34609921	A01177:95:HFCNFDSX5:4:1131:9073:21277/1	60	-
chr13	34609921	34609922	A01177:95:HFCNFDSX5:4:2133:27959:34068/1	60	-
chr13	34677335	34677336	A01177:95:HFCNFDSX5:4:1207:13865:13322/1	60	-
chr13	34952283	34952284	A01177:95:HFCNFDSX5:4:1228:32262:12273/1	60	+
chr13	35057751	35057752	A01177:95:HFCNFDSX5:4:1334:12707:33238/1	60	+
chr13	35070733	35070734	A01177:95:HFCNFDSX5:4:1455:30409:28510/1	60	-
chr13	35092255	35092256	A01177:95:HFCNFDSX5:4:1102:19714:8390/1	60	-
chr13	35363731	35363732	A01177:95:HFCNFDSX5:4:1518:14199:22921/1	60	-
chr13	35488532	35488533	A01177:95:HFCNFDSX5:4:1239:12536:13182/1	60	+
chr13	35976656	35976657	A01177:95:HFCNFDSX5:4:1252:24831:31000/1	60	-
chr13	37028783	37028784	A01177:95:HFCNFDSX5:4:1352:32136:34788	60	-
chr13	37765571	37765572	A01177:95:HFCNFDSX5:4:2236:26928:33505	60	-
chr13	37960017	37960018	A01177:95:HFCNFDSX5:4:1154:16016:12571/1	60	+
chr13	38353795	38353796	A01177:95:HFCNFDSX5:4:1128:18801:2394/1	60	-
chr13	38359133	38359134	A01177:95:HFCNFDSX5:4:1136:3504:2769/1	60	-
chr13	39067901	39067902	A01177:95:HFCNFDSX5:4:1124:9616:10723/1	60	+
chr13	39695597	39695598	A01177:95:HFCNFDSX5:4:1115:24017:21386/1	60	-
chr13	39704131	39704132	A01177:95:HFCNFDSX5:4:1210:4906:13620/1	60	-
chr13	39751966	39751967	A01177:95:HFCNFDSX5:4:1121:3920:33896/1	60	-
chr13	40845524	40845525	A01177:95:HFCNFDSX5:4:1223:28239:30389/1	60	+
chr13	40905003	40905004	A01177:95:HFCNFDSX5:4:1169:29297:27211	60	+
chr13	40968429	40968430	A01177:95:HFCNFDSX5:4:1467:32488:29387	60	-
chr13	40985748	40985749	A01177:95:HFCNFDSX5:4:1233:16902:30420/1	60	-
chr13	40996601	40996602	A01177:95:HFCNFDSX5:4:2534:2880:13964/1	60	+
chr13	41012408	41012409	A01177:95:HFCNFDSX5:4:1115:18358:22514/1	60	+
chr13	41243744	41243745	A01177:95:HFCNFDSX5:4:1104:7536:5212/1	60	-
chr13	41369542	41369543	A01177:95:HFCNFDSX5:4:1114:4038:23547/1	60	+
chr13	41461465	41461466	A01177:95:HFCNFDSX5:4:1119:11333:27915/1	60	+
chr13	41760554	41760555	A01177:95:HFCNFDSX5:4:2164:23050:33646	60	-
chr13	41788145	41788146	A01177:95:HFCNFDSX5:4:1114:23556:24064/1	60	+
chr13	41832459	41832460	A01177:95:HFCNFDSX5:4:1247:29848:4586/1	60	-
chr13	42219094	42219095	A01177:95:HFCNFDSX5:4:1618:27814:34726/1	60	-
chr13	42289529	42289530	A01177:95:HFCNFDSX5:4:1210:25265:31187/1	60	+
chr13	42298322	42298323	A01177:95:HFCNFDSX5:4:1140:8278:26944/1	60	-
chr13	44963172	44963173	A01177:95:HFCNFDSX5:4:1260:17526:3317/1	60	+
chr13	45060377	45060378	A01177:95:HFCNFDSX5:4:1103:21124:10582/1	60	-
chr13	45226316	45226317	A01177:95:HFCNFDSX5:4:1139:17797:10864/1	60	+
chr13	46707316	46707317	A01177:95:HFCNFDSX5:4:2177:8241:10285	60	+
chr13	46782530	46782531	A01177:95:HFCNFDSX5:4:1528:3721:28447/1	60	+
chr13	46787185	46787186	A01177:95:HFCNFDSX5:4:1157:10104:36620/1	60	-
chr13	46799151	46799152	A01177:95:HFCNFDSX5:4:2250:9209:24079	60	+
chr13	48240421	48240422	A01177:95:HFCNFDSX5:4:1158:5638:35524/1	60	+
chr13	48279490	48279491	A01177:95:HFCNFDSX5:4:2240:19117:9486	60	+
chr13	48343357	48343358	A01177:95:HFCNFDSX5:4:1139:17363:19413/1	60	+
chr13	48349328	48349329	A01177:95:HFCNFDSX5:4:1160:13747:7200/1	60	+
chr13	48366405	48366406	A01177:95:HFCNFDSX5:4:1119:26856:25238/1	60	+
chr13	48405987	48405988	A01177:95:HFCNFDSX5:4:1134:29234:31360/1	60	-
chr13	48515190	48515191	A01177:95:HFCNFDSX5:4:1117:9824:25175/1	60	+
chr13	49025661	49025662	A01177:95:HFCNFDSX5:4:1102:21703:32753/1	60	-
chr13	49138421	49138422	A01177:95:HFCNFDSX5:4:1451:20048:13354	60	-
chr13	49179871	49179872	A01177:95:HFCNFDSX5:4:2166:31656:20337	60	+
chr13	49712039	49712040	A01177:95:HFCNFDSX5:4:1101:2537:4758	60	-
chr13	49720824	49720825	A01177:95:HFCNFDSX5:4:1203:2374:1407/1	60	+
chr13	50156590	50156591	A01177:95:HFCNFDSX5:4:1259:3558:19429	60	-
chr13	50276326	50276327	A01177:95:HFCNFDSX5:4:1145:29423:6042/1	60	+
chr13	50688721	50688722	A01177:95:HFCNFDSX5:4:1167:24813:7701/1	60	-
chr13	50770790	50770791	A01177:95:HFCNFDSX5:4:1134:22019:17394/1	60	-
chr13	51379065	51379066	A01177:95:HFCNFDSX5:4:1317:20500:9721/1	60	+
chr13	51437795	51437796	A01177:95:HFCNFDSX5:4:1404:9335:25520/1	60	+
chr13	51587333	51587334	A01177:95:HFCNFDSX5:4:1102:2284:23547/1	60	+
chr13	52437658	52437659	A01177:95:HFCNFDSX5:4:2649:23167:33035	60	+
chr13	53030488	53030489	A01177:95:HFCNFDSX5:4:2372:16324:35180	60	+
chr13	54539183	54539184	A01177:95:HFCNFDSX5:4:1560:19262:17190/1	60	-
chr13	55887523	55887524	A01177:95:HFCNFDSX5:4:1352:21142:16000/1	60	+
chr13	56867574	56867575	A01177:95:HFCNFDSX5:4:2221:25256:22060/1	60	+
chr13	58732948	58732949	A01177:95:HFCNFDSX5:4:1659:5810:28651	60	+
chr13	60155813	60155814	A01177:95:HFCNFDSX5:4:1140:2636:26443	60	-
chr13	61297926	61297927	A01177:95:HFCNFDSX5:4:1602:23276:33223/1	60	-
chr13	61404064	61404065	A01177:95:HFCNFDSX5:4:1243:15682:15781/1	60	+
chr13	61529757	61529758	A01177:95:HFCNFDSX5:4:1139:12780:27884/1	60	+
chr13	62011730	62011731	A01177:95:HFCNFDSX5:4:1102:28971:9518/1	60	+
chr13	62486375	62486376	A01177:95:HFCNFDSX5:4:2555:31069:11490	60	-
chr13	62601225	62601226	A01177:95:HFCNFDSX5:4:1277:16278:27148/1	60	-
chr13	62775952	62775953	A01177:95:HFCNFDSX5:4:1332:31485:13870/1	60	-
chr13	63315755	63315756	A01177:95:HFCNFDSX5:4:1249:24514:30639/1	60	+
chr13	63324646	63324647	A01177:95:HFCNFDSX5:4:1314:17662:19742	60	+
chr13	63357069	63357070	A01177:95:HFCNFDSX5:4:2574:24650:16063/1	60	-
chr13	63551121	63551122	A01177:95:HFCNFDSX5:4:1128:16993:14544/1	60	+
chr13	63927846	63927847	A01177:95:HFCNFDSX5:4:2661:21856:11036/1	60	-
chr13	64004068	64004069	A01177:95:HFCNFDSX5:4:1147:9471:22247/1	60	+
chr13	64295627	64295628	A01177:95:HFCNFDSX5:4:2137:12454:28354/1	60	-
chr13	64532160	64532161	A01177:95:HFCNFDSX5:4:1174:15022:20275/1	60	-
chr13	64560478	64560479	A01177:95:HFCNFDSX5:4:1239:4679:19899/1	60	-
chr13	65006514	65006515	A01177:95:HFCNFDSX5:4:1305:31186:8218/1	60	+
chr13	65425995	65425996	A01177:95:HFCNFDSX5:4:1243:7844:16892/1	60	+
chr13	65483045	65483046	A01177:95:HFCNFDSX5:4:2201:15546:2018/1	60	-
chr13	65503494	65503495	A01177:95:HFCNFDSX5:4:1112:16007:3192/1	60	-
chr13	65810323	65810324	A01177:95:HFCNFDSX5:4:1151:29026:15342/1	60	-
chr13	66034648	66034649	A01177:95:HFCNFDSX5:4:1405:31331:14700/1	60	-
chr13	66370795	66370796	A01177:95:HFCNFDSX5:4:1502:22679:36479/1	60	+
chr13	66412196	66412197	A01177:95:HFCNFDSX5:4:1445:8458:35305/1	60	-
chr13	66468618	66468619	A01177:95:HFCNFDSX5:4:1210:20428:31829/1	60	+
chr13	66745844	66745845	A01177:95:HFCNFDSX5:4:1134:18412:34569/1	60	-
chr13	66786314	66786315	A01177:95:HFCNFDSX5:4:1535:10972:16517/1	60	+
chr13	66887883	66887884	A01177:95:HFCNFDSX5:4:1258:26657:33692	60	-
chr13	67014017	67014018	A01177:95:HFCNFDSX5:4:1450:19217:22529	60	-
chr13	67294295	67294296	A01177:95:HFCNFDSX5:4:1130:25672:23688	60	+
chr13	67355113	67355114	A01177:95:HFCNFDSX5:4:1317:14760:33724/1	60	-
chr13	67506407	67506408	A01177:95:HFCNFDSX5:4:1122:26395:29512/1	60	+
chr13	67940126	67940127	A01177:95:HFCNFDSX5:4:1336:28076:11412/1	60	+
chr13	67982681	67982682	A01177:95:HFCNFDSX5:4:1107:32750:28463/1	60	-
chr13	68269215	68269216	A01177:95:HFCNFDSX5:4:1118:11514:9377/1	60	+
chr13	68397290	68397291	A01177:95:HFCNFDSX5:4:1113:28655:10160/1	60	-
chr13	68501310	68501311	A01177:95:HFCNFDSX5:4:1419:13765:29246/1	60	+
chr13	68589622	68589623	A01177:95:HFCNFDSX5:4:2541:5656:15671	60	-
chr13	68648872	68648873	A01177:95:HFCNFDSX5:4:2530:17671:27117	60	+
chr13	68993904	68993905	A01177:95:HFCNFDSX5:4:1148:10484:20181/1	60	-
chr13	69203901	69203902	A01177:95:HFCNFDSX5:4:1145:27498:8594/1	60	-
chr13	69307623	69307624	A01177:95:HFCNFDSX5:4:1140:31919:27837	60	-
chr13	69496709	69496710	A01177:95:HFCNFDSX5:4:2220:16884:18427	60	-
chr13	70003455	70003456	A01177:95:HFCNFDSX5:4:1212:30237:7232/1	60	+
chr13	70178259	70178260	A01177:95:HFCNFDSX5:4:1358:31738:34162/1	60	+
chr13	70975132	70975133	A01177:95:HFCNFDSX5:4:1118:23764:23202/1	60	-
chr13	71466446	71466447	A01177:95:HFCNFDSX5:4:1138:8196:1031/1	60	-
chr13	71467196	71467197	A01177:95:HFCNFDSX5:4:1118:17490:25989/1	60	+
chr13	71557364	71557365	A01177:95:HFCNFDSX5:4:2356:11270:34569/1	60	+
chr13	71582675	71582676	A01177:95:HFCNFDSX5:4:2162:21106:31281/1	60	-
chr13	71959875	71959876	A01177:95:HFCNFDSX5:4:1150:3206:24142	60	-
chr13	72888763	72888764	A01177:95:HFCNFDSX5:4:1234:6126:5776/1	60	-
chr13	72892392	72892393	A01177:95:HFCNFDSX5:4:1101:22715:28933/1	60	+
chr13	73219916	73219917	A01177:95:HFCNFDSX5:4:1103:7717:33364/1	60	-
chr13	73746169	73746170	A01177:95:HFCNFDSX5:4:1256:5746:2268/1	60	-
chr13	73831127	73831128	A01177:95:HFCNFDSX5:4:1148:7111:26647/1	60	+
chr13	75033064	75033065	A01177:95:HFCNFDSX5:4:1663:7844:7560	60	-
chr13	75594484	75594485	A01177:95:HFCNFDSX5:4:1155:20500:10974/1	60	+
chr13	75771501	75771502	A01177:95:HFCNFDSX5:4:1109:27877:19085/1	60	+
chr13	75773040	75773041	A01177:95:HFCNFDSX5:4:1125:23701:2581/1	60	-
chr13	77116113	77116114	A01177:95:HFCNFDSX5:4:1163:27706:22733/1	60	+
chr13	77120671	77120672	A01177:95:HFCNFDSX5:4:1123:2175:33786/1	60	+
chr13	77127904	77127905	A01177:95:HFCNFDSX5:4:1215:24117:17362/1	60	-
chr13	77240929	77240930	A01177:95:HFCNFDSX5:4:2473:32036:19272/1	60	-
chr13	77259487	77259488	A01177:95:HFCNFDSX5:4:1129:31539:21856/1	60	-
chr13	77380577	77380578	A01177:95:HFCNFDSX5:4:1173:1081:5838/1	60	+
chr13	77432865	77432866	A01177:95:HFCNFDSX5:4:1351:29423:10739/1	60	-
chr13	77742155	77742156	A01177:95:HFCNFDSX5:4:1104:21323:33692/1	60	-
chr13	77773110	77773111	A01177:95:HFCNFDSX5:4:2373:26286:9126/1	60	-
chr13	78676582	78676583	A01177:95:HFCNFDSX5:4:2314:24704:22545	60	+
chr13	79510648	79510649	A01177:95:HFCNFDSX5:4:1467:10655:18067/1	60	-
chr13	79555156	79555157	A01177:95:HFCNFDSX5:4:1219:9019:10254/1	60	+
chr13	79700386	79700387	A01177:95:HFCNFDSX5:4:1227:1488:2785/1	60	+
chr13	80964046	80964047	A01177:95:HFCNFDSX5:4:1211:32651:6934	60	-
chr13	81112602	81112603	A01177:95:HFCNFDSX5:4:1449:30707:17033/1	60	-
chr13	81422533	81422534	A01177:95:HFCNFDSX5:4:1211:3866:19899/1	60	+
chr13	81492065	81492066	A01177:95:HFCNFDSX5:4:1151:2844:9330/1	60	-
chr13	81616890	81616891	A01177:95:HFCNFDSX5:4:1141:1859:5744/1	60	+
chr13	81916041	81916042	A01177:95:HFCNFDSX5:4:1115:18846:19914/1	60	+
chr13	82022153	82022154	A01177:95:HFCNFDSX5:4:1246:1018:4288/1	60	+
chr13	82123922	82123923	A01177:95:HFCNFDSX5:4:2273:1289:24236/1	60	+
chr13	82252719	82252720	A01177:95:HFCNFDSX5:4:1367:15293:14700/1	60	+
chr13	82470638	82470639	A01177:95:HFCNFDSX5:4:1268:8901:33411/1	60	+
chr13	82664284	82664285	A01177:95:HFCNFDSX5:4:2654:28791:36605/1	60	-
chr13	82850791	82850792	A01177:95:HFCNFDSX5:4:1343:22996:33207/1	60	-
chr13	83164406	83164407	A01177:95:HFCNFDSX5:4:2461:14615:17754	60	-
chr13	84051666	84051667	A01177:95:HFCNFDSX5:4:2250:11894:32236	60	+
chr13	84571651	84571652	A01177:95:HFCNFDSX5:4:1205:25536:1939/1	60	+
chr13	84868494	84868495	A01177:95:HFCNFDSX5:4:1526:12481:10582	60	-
chr13	85381519	85381520	A01177:95:HFCNFDSX5:4:1256:20925:22576/1	60	-
chr13	85447802	85447803	A01177:95:HFCNFDSX5:4:1105:10077:28526/1	60	-
chr13	85482739	85482740	A01177:95:HFCNFDSX5:4:1117:6063:14465/1	60	-
chr13	85539313	85539314	A01177:95:HFCNFDSX5:4:1677:30608:25410	60	-
chr13	85714424	85714425	A01177:95:HFCNFDSX5:4:1219:26666:3740/1	60	+
chr13	85723762	85723763	A01177:95:HFCNFDSX5:4:1578:13865:18677/1	60	+
chr13	85811533	85811534	A01177:95:HFCNFDSX5:4:1103:6388:22294/1	60	+
chr13	86028463	86028464	A01177:95:HFCNFDSX5:4:1110:4417:23985/1	60	+
chr13	86160966	86160967	A01177:95:HFCNFDSX5:4:1109:1018:26678/1	60	+
chr13	86395430	86395431	A01177:95:HFCNFDSX5:4:1176:13566:32597	60	+
chr13	86396682	86396683	A01177:95:HFCNFDSX5:4:1317:24514:29481/1	60	+
chr13	86465409	86465410	A01177:95:HFCNFDSX5:4:1246:15799:35744/1	60	+
chr13	86492481	86492482	A01177:95:HFCNFDSX5:4:1165:15049:19601/1	60	-
chr13	86740078	86740079	A01177:95:HFCNFDSX5:4:2218:24044:21057	60	+
chr13	86987983	86987984	A01177:95:HFCNFDSX5:4:1137:14995:35102/1	60	+
chr13	87281058	87281059	A01177:95:HFCNFDSX5:4:1512:15492:1861	60	-
chr13	87387859	87387860	A01177:95:HFCNFDSX5:4:1105:4625:21715/1	60	+
chr13	87451278	87451279	A01177:95:HFCNFDSX5:4:1126:20934:21433/1	60	-
chr13	87753080	87753081	A01177:95:HFCNFDSX5:4:1109:32759:12915/1	60	+
chr13	87804528	87804529	A01177:95:HFCNFDSX5:4:1160:23176:3176/1	60	+
chr13	87888554	87888555	A01177:95:HFCNFDSX5:4:1520:18783:24001/1	60	-
chr13	88032912	88032913	A01177:95:HFCNFDSX5:4:1111:21811:31751/1	60	-
chr13	88081306	88081307	A01177:95:HFCNFDSX5:4:1126:27335:1454/1	60	-
chr13	88188645	88188646	A01177:95:HFCNFDSX5:4:1224:26693:10019	60	-
chr13	88422471	88422472	A01177:95:HFCNFDSX5:4:1176:29008:4633/1	60	+
chr13	88607711	88607712	A01177:95:HFCNFDSX5:4:1153:8413:16157/1	60	+
chr13	88637509	88637510	A01177:95:HFCNFDSX5:4:2653:31141:13056	60	+
chr13	88658862	88658863	A01177:95:HFCNFDSX5:4:1302:27778:6261/1	60	-
chr13	88790346	88790347	A01177:95:HFCNFDSX5:4:2459:5728:25441	60	+
chr13	88931319	88931320	A01177:95:HFCNFDSX5:4:1345:32877:35321/1	60	-
chr13	88967825	88967826	A01177:95:HFCNFDSX5:4:1108:26476:4664/1	60	+
chr13	89396247	89396248	A01177:95:HFCNFDSX5:4:1270:19000:5556/1	60	-
chr13	90343267	90343268	A01177:95:HFCNFDSX5:4:1174:22652:28917/1	60	-
chr13	90343588	90343589	A01177:95:HFCNFDSX5:4:1655:9082:13808/1	60	-
chr13	90523017	90523018	A01177:95:HFCNFDSX5:4:1139:16405:26177/1	60	+
chr13	92260368	92260369	A01177:95:HFCNFDSX5:4:1445:3088:6151	60	+
chr13	93484990	93484991	A01177:95:HFCNFDSX5:4:1167:9453:31203/1	60	-
chr13	93523821	93523822	A01177:95:HFCNFDSX5:4:1205:21811:26804/1	60	-
chr13	94617132	94617133	A01177:95:HFCNFDSX5:4:1124:2076:2425/1	60	+
chr13	95282898	95282899	A01177:95:HFCNFDSX5:4:1104:21549:13041/1	60	-
chr13	95773831	95773832	A01177:95:HFCNFDSX5:4:1167:24379:27649/1	60	-
chr13	97486159	97486160	A01177:95:HFCNFDSX5:4:1261:21468:26678/1	60	+
chr13	97977745	97977746	A01177:95:HFCNFDSX5:4:1147:20265:18771	60	+
chr13	99498803	99498804	A01177:95:HFCNFDSX5:4:1439:32651:19022/1	60	-
chr13	100296847	100296848	A01177:95:HFCNFDSX5:4:1203:26006:30154/1	60	-
chr13	102623969	102623970	A01177:95:HFCNFDSX5:4:1152:22200:11224/1	60	+
chr13	104126083	104126084	A01177:95:HFCNFDSX5:4:1658:28745:8656/1	60	-
chr13	104414050	104414051	A01177:95:HFCNFDSX5:4:2338:24099:33301/1	60	-
chr13	104484530	104484531	A01177:95:HFCNFDSX5:4:1128:29053:32017/1	60	-
chr13	104531007	104531008	A01177:95:HFCNFDSX5:4:1113:3215:35524/1	60	-
chr13	104888393	104888394	A01177:95:HFCNFDSX5:4:1122:6442:21699	60	-
chr13	104904122	104904123	A01177:95:HFCNFDSX5:4:1108:14950:4210/1	60	-
chr13	104974374	104974375	A01177:95:HFCNFDSX5:4:1163:28131:18959/1	60	+
chr13	105182172	105182173	A01177:95:HFCNFDSX5:4:1178:32696:14090/1	60	-
chr13	105429291	105429292	A01177:95:HFCNFDSX5:4:1201:6442:21512/1	60	+
chr13	105499595	105499596	A01177:95:HFCNFDSX5:4:1110:6289:29230/1	60	+
chr13	105565926	105565927	A01177:95:HFCNFDSX5:4:1503:11478:16705	60	-
chr13	106747349	106747350	A01177:95:HFCNFDSX5:4:1158:25256:7560/1	60	+
chr13	107072258	107072259	A01177:95:HFCNFDSX5:4:1546:20446:34053	60	-
chr13	107072260	107072261	A01177:95:HFCNFDSX5:4:1432:2754:23641/1	60	-
chr13	108766082	108766083	A01177:95:HFCNFDSX5:4:1170:1108:20071	60	+
chr13	108776694	108776695	A01177:95:HFCNFDSX5:4:1115:14534:13792/1	60	-
chr13	109959127	109959128	A01177:95:HFCNFDSX5:4:1639:3649:17487	60	-
chr13	110325878	110325879	A01177:95:HFCNFDSX5:4:1577:30960:6887/1	60	+
chr13	110751179	110751180	A01177:95:HFCNFDSX5:4:1109:17743:23359/1	60	+
chr13	110751181	110751182	A01177:95:HFCNFDSX5:4:2144:25437:32424/1	60	+
chr13	113613426	113613427	A01177:95:HFCNFDSX5:4:2323:16957:30013	60	-
chr13	114256194	114256195	A01177:95:HFCNFDSX5:4:1461:26205:15154/1	60	+
chr13	114262402	114262403	A01177:95:HFCNFDSX5:4:1125:6442:4820/1	60	-
chr14	20132861	20132862	A01177:95:HFCNFDSX5:4:1118:5502:11710/1	60	-
chr14	20293939	20293940	A01177:95:HFCNFDSX5:4:1128:11062:28322	60	-
chr14	20361219	20361220	A01177:95:HFCNFDSX5:4:1174:4942:33755/1	60	+
chr14	21244834	21244835	A01177:95:HFCNFDSX5:4:1108:15754:25144/1	60	-
chr14	21500662	21500663	A01177:95:HFCNFDSX5:4:1107:20283:21966/1	60	-
chr14	22075657	22075658	A01177:95:HFCNFDSX5:4:1144:2446:32095/1	60	+
chr14	22081581	22081582	A01177:95:HFCNFDSX5:4:1273:25111:4930/1	60	-
chr14	24101481	24101482	A01177:95:HFCNFDSX5:4:1372:26657:11522/1	60	-
chr14	25787201	25787202	A01177:95:HFCNFDSX5:4:1271:17499:3865/1	60	+
chr14	25968972	25968973	A01177:95:HFCNFDSX5:4:1319:25771:26459/1	60	+
chr14	26444063	26444064	A01177:95:HFCNFDSX5:4:1102:13847:14387/1	60	+
chr14	26482125	26482126	A01177:95:HFCNFDSX5:4:1133:21866:11209/1	60	+
chr14	26538000	26538001	A01177:95:HFCNFDSX5:4:1247:3305:24909/1	60	-
chr14	26739265	26739266	A01177:95:HFCNFDSX5:4:1172:11930:35712/1	60	-
chr14	26817213	26817214	A01177:95:HFCNFDSX5:4:1113:18783:36714/1	60	+
chr14	27018611	27018612	A01177:95:HFCNFDSX5:4:1104:32416:34648/1	60	+
chr14	27660870	27660871	A01177:95:HFCNFDSX5:4:1514:1334:6496	60	+
chr14	28732618	28732619	A01177:95:HFCNFDSX5:4:1107:13720:5744/1	60	+
chr14	30564985	30564986	A01177:95:HFCNFDSX5:4:1110:8106:16752/1	60	+
chr14	30651723	30651724	A01177:95:HFCNFDSX5:4:1219:21712:16767/1	60	-
chr14	30715639	30715640	A01177:95:HFCNFDSX5:4:1229:2329:7968/1	60	+
chr14	30721718	30721719	A01177:95:HFCNFDSX5:4:1158:25789:1125/1	60	+
chr14	30721719	30721720	A01177:95:HFCNFDSX5:4:2549:16486:10567/1	60	+
chr14	30919981	30919982	A01177:95:HFCNFDSX5:4:1224:1497:26412/1	60	-
chr14	30920916	30920917	A01177:95:HFCNFDSX5:4:1129:18069:14027/1	60	-
chr14	31130152	31130153	A01177:95:HFCNFDSX5:4:1432:31114:22498/1	60	+
chr14	31143814	31143815	A01177:95:HFCNFDSX5:4:1159:21802:17174	60	+
chr14	31148057	31148058	A01177:95:HFCNFDSX5:4:2466:21766:35243/1	60	+
chr14	31304328	31304329	A01177:95:HFCNFDSX5:4:1222:11849:4977/1	60	-
chr14	31399482	31399483	A01177:95:HFCNFDSX5:4:1115:31919:31563/1	60	-
chr14	31436203	31436204	A01177:95:HFCNFDSX5:4:1329:7491:33536/1	60	-
chr14	31652196	31652197	A01177:95:HFCNFDSX5:4:1105:5701:19382/1	60	-
chr14	32122941	32122942	A01177:95:HFCNFDSX5:4:1338:10031:6402/1	60	+
chr14	32137014	32137015	A01177:95:HFCNFDSX5:4:1120:2871:15765/1	60	+
chr14	32147483	32147484	A01177:95:HFCNFDSX5:4:2401:20392:12853/1	60	-
chr14	32261548	32261549	A01177:95:HFCNFDSX5:4:1234:26648:10316/1	60	+
chr14	33415798	33415799	A01177:95:HFCNFDSX5:4:1648:29396:11381/1	60	-
chr14	34017067	34017068	A01177:95:HFCNFDSX5:4:1309:3622:18693/1	60	-
chr14	34610837	34610838	A01177:95:HFCNFDSX5:4:2234:13819:31970	60	-
chr14	34802660	34802661	A01177:95:HFCNFDSX5:4:1163:6750:29684/1	60	-
chr14	35107725	35107726	A01177:95:HFCNFDSX5:4:1102:30590:5776/1	60	+
chr14	35133147	35133148	A01177:95:HFCNFDSX5:4:2347:14751:14700/1	60	+
chr14	35179717	35179718	A01177:95:HFCNFDSX5:4:1243:1081:21339/1	60	+
chr14	35183812	35183813	A01177:95:HFCNFDSX5:4:1107:30400:33818	60	-
chr14	35227011	35227012	A01177:95:HFCNFDSX5:4:1239:21314:18364/1	60	+
chr14	35543867	35543868	A01177:95:HFCNFDSX5:4:2113:13358:15734	60	+
chr14	35547526	35547527	A01177:95:HFCNFDSX5:4:1136:25048:3223/1	60	+
chr14	35551808	35551809	A01177:95:HFCNFDSX5:4:1102:8612:3850/1	60	+
chr14	35569504	35569505	A01177:95:HFCNFDSX5:4:2516:27905:8766	60	-
chr14	35640574	35640575	A01177:95:HFCNFDSX5:4:1643:5493:6715	60	-
chr14	35675062	35675063	A01177:95:HFCNFDSX5:4:1402:26738:36839/1	60	-
chr14	35749708	35749709	A01177:95:HFCNFDSX5:4:2563:2555:21699/1	60	+
chr14	35933841	35933842	A01177:95:HFCNFDSX5:4:1134:25789:11741/1	60	-
chr14	36678786	36678787	A01177:95:HFCNFDSX5:4:1130:31494:23312/1	60	+
chr14	39162007	39162008	A01177:95:HFCNFDSX5:4:1156:22245:31845/1	60	+
chr14	39307557	39307558	A01177:95:HFCNFDSX5:4:2367:29686:15389/1	60	-
chr14	39396318	39396319	A01177:95:HFCNFDSX5:4:1158:32886:2644/1	60	+
chr14	44494192	44494193	A01177:95:HFCNFDSX5:4:1111:17155:13228/1	60	-
chr14	45013648	45013649	A01177:95:HFCNFDSX5:4:1106:14904:31532/1	60	-
chr14	45090336	45090337	A01177:95:HFCNFDSX5:4:1212:26756:29982/1	60	-
chr14	45106131	45106132	A01177:95:HFCNFDSX5:4:1114:5855:21026/1	60	-
chr14	45730848	45730849	A01177:95:HFCNFDSX5:4:2460:9118:10113/1	60	-
chr14	45961110	45961111	A01177:95:HFCNFDSX5:4:2113:23014:36714/1	60	-
chr14	46029004	46029005	A01177:95:HFCNFDSX5:4:1552:26160:16548	60	-
chr14	46189286	46189287	A01177:95:HFCNFDSX5:4:1307:19822:7858/1	60	-
chr14	46527854	46527855	A01177:95:HFCNFDSX5:4:1126:5204:20588/1	60	+
chr14	46624458	46624459	A01177:95:HFCNFDSX5:4:1117:18430:36323/1	60	-
chr14	46814386	46814387	A01177:95:HFCNFDSX5:4:1148:9326:16517/1	60	+
chr14	46874840	46874841	A01177:95:HFCNFDSX5:4:2176:29812:19210	60	-
chr14	47120835	47120836	A01177:95:HFCNFDSX5:4:2248:23918:33332	60	-
chr14	47179228	47179229	A01177:95:HFCNFDSX5:4:1265:17879:18615	60	-
chr14	47423652	47423653	A01177:95:HFCNFDSX5:4:1104:9697:24893/1	60	+
chr14	47487998	47487999	A01177:95:HFCNFDSX5:4:1150:11053:26146/1	60	+
chr14	48467646	48467647	A01177:95:HFCNFDSX5:4:1176:15013:32471/1	60	+
chr14	48651438	48651439	A01177:95:HFCNFDSX5:4:1130:15103:30029/1	60	-
chr14	49586875	49586876	A01177:95:HFCNFDSX5:4:2255:25030:10207	60	-
chr14	49586879	49586880	A01177:95:HFCNFDSX5:4:1546:12228:19820/1	60	-
chr14	49622524	49622525	A01177:95:HFCNFDSX5:4:1139:19190:19413/1	60	-
chr14	49830663	49830664	A01177:95:HFCNFDSX5:4:1119:12933:12618/1	60	+
chr14	49916182	49916183	A01177:95:HFCNFDSX5:4:1264:8260:23876	60	+
chr14	50137516	50137517	A01177:95:HFCNFDSX5:4:1101:13259:21543	60	-
chr14	50160578	50160579	A01177:95:HFCNFDSX5:4:1103:4634:11240/1	60	+
chr14	50221936	50221937	A01177:95:HFCNFDSX5:4:2178:8874:7623	60	-
chr14	50221938	50221939	A01177:95:HFCNFDSX5:4:1265:14922:1971/1	60	-
chr14	50438303	50438304	A01177:95:HFCNFDSX5:4:1427:2989:22044/1	60	+
chr14	50464641	50464642	A01177:95:HFCNFDSX5:4:1371:26666:34209	60	-
chr14	50484255	50484256	A01177:95:HFCNFDSX5:4:1250:2908:7498/1	60	-
chr14	50725584	50725585	A01177:95:HFCNFDSX5:4:1104:3097:5697/1	60	+
chr14	51916593	51916594	A01177:95:HFCNFDSX5:4:1237:18204:35744/1	60	+
chr14	52456336	52456337	A01177:95:HFCNFDSX5:4:1104:26512:33505/1	60	+
chr14	52674550	52674551	A01177:95:HFCNFDSX5:4:1174:17201:14622/1	60	-
chr14	52781642	52781643	A01177:95:HFCNFDSX5:4:1614:5972:25144/1	60	-
chr14	52864737	52864738	A01177:95:HFCNFDSX5:4:1138:18105:18411/1	60	+
chr14	52878188	52878189	A01177:95:HFCNFDSX5:4:1549:24035:15781	60	-
chr14	52878189	52878190	A01177:95:HFCNFDSX5:4:1262:9643:29653	60	-
chr14	53081945	53081946	A01177:95:HFCNFDSX5:4:2242:19298:6825	60	-
chr14	53224790	53224791	A01177:95:HFCNFDSX5:4:1118:12255:27038/1	60	+
chr14	54455207	54455208	A01177:95:HFCNFDSX5:4:1209:5059:20744	60	+
chr14	54535273	54535274	A01177:95:HFCNFDSX5:4:1648:12355:12994	60	+
chr14	54992623	54992624	A01177:95:HFCNFDSX5:4:1308:20699:2707/1	60	+
chr14	55659216	55659217	A01177:95:HFCNFDSX5:4:1172:24487:23610/1	60	+
chr14	55695741	55695742	A01177:95:HFCNFDSX5:4:1120:24080:28604/1	60	+
chr14	56141405	56141406	A01177:95:HFCNFDSX5:4:1105:17535:15013	60	-
chr14	56184212	56184213	A01177:95:HFCNFDSX5:4:1106:6885:2394/1	60	-
chr14	56282859	56282860	A01177:95:HFCNFDSX5:4:1336:22272:35430/1	60	+
chr14	56300720	56300721	A01177:95:HFCNFDSX5:4:1109:3314:13244/1	60	+
chr14	56308791	56308792	A01177:95:HFCNFDSX5:4:1102:23059:3975/1	60	-
chr14	56588827	56588828	A01177:95:HFCNFDSX5:4:1116:28311:6214/1	60	+
chr14	56620254	56620255	A01177:95:HFCNFDSX5:4:1149:5077:15045/1	60	+
chr14	58210251	58210252	A01177:95:HFCNFDSX5:4:1158:17463:7560/1	60	+
chr14	58867860	58867861	A01177:95:HFCNFDSX5:4:2562:25934:2754	60	-
chr14	59215264	59215265	A01177:95:HFCNFDSX5:4:1159:15673:16266/1	60	+
chr14	59999221	59999222	A01177:95:HFCNFDSX5:4:1103:25220:5776/1	60	-
chr14	60108102	60108103	A01177:95:HFCNFDSX5:4:1230:6741:6464/1	60	+
chr14	60140682	60140683	A01177:95:HFCNFDSX5:4:2308:22363:6621/1	60	-
chr14	60281006	60281007	A01177:95:HFCNFDSX5:4:1232:23430:30076/1	60	+
chr14	60842128	60842129	A01177:95:HFCNFDSX5:4:2146:31973:23641/1	60	+
chr14	60865135	60865136	A01177:95:HFCNFDSX5:4:1306:27344:23328/1	60	-
chr14	60933018	60933019	A01177:95:HFCNFDSX5:4:2155:18674:33583/1	60	-
chr14	60988005	60988006	A01177:95:HFCNFDSX5:4:1330:8811:10081/1	60	+
chr14	61723478	61723479	A01177:95:HFCNFDSX5:4:1105:21920:28213/1	60	+
chr14	61777478	61777479	A01177:95:HFCNFDSX5:4:1107:20410:16329/1	60	+
chr14	64279548	64279549	A01177:95:HFCNFDSX5:4:1163:9390:17722/1	60	+
chr14	64473861	64473862	A01177:95:HFCNFDSX5:4:2236:8477:27884	60	+
chr14	65517327	65517328	A01177:95:HFCNFDSX5:4:1247:12879:28526/1	60	+
chr14	65545514	65545515	A01177:95:HFCNFDSX5:4:2359:17815:29872	60	-
chr14	65554297	65554298	A01177:95:HFCNFDSX5:4:2545:14959:14372/1	60	+
chr14	65617536	65617537	A01177:95:HFCNFDSX5:4:1328:29333:7921/1	60	-
[truncated: 5,199 more rows]
