# Supplementary material for: HIV-1 capsid stability enables inositol phosphate-independent infection of target cells and promotes integration into genes
Source: PLoS Pathog. 2023 Jun 2;19(6):e1011423. doi: 10.1371/journal.ppat.1011423 (PMC10266667; doi:10.1371/journal.ppat.1011423)
Supplement: S4 Data — (TAR.GZ) [file ppat.1011423.s015.tar.gz › IPMK_KO/CA_T200I/Unique_hg38_integration_sites/9035-GS-10.bed]

chr1	809852	809853	A01177:95:HFCNFDSX5:4:1110:27263:24940/1	60	+
chr1	907831	907832	A01177:95:HFCNFDSX5:4:1523:1262:24251	60	-
chr1	1266244	1266245	A01177:95:HFCNFDSX5:4:1267:1877:15013/1	60	-
chr1	1276126	1276127	A01177:95:HFCNFDSX5:4:2161:27968:26443	60	-
chr1	1317510	1317511	A01177:95:HFCNFDSX5:4:1146:17418:35822/1	60	-
chr1	1645874	1645875	A01177:95:HFCNFDSX5:4:1163:3911:33442/1	60	-
chr1	1857586	1857587	A01177:95:HFCNFDSX5:4:1139:19877:8390/1	60	-
chr1	3443670	3443671	A01177:95:HFCNFDSX5:4:2344:6397:9001/1	60	+
chr1	3791605	3791606	A01177:95:HFCNFDSX5:4:1116:11686:30154/1	60	+
chr1	5925022	5925023	A01177:95:HFCNFDSX5:4:1149:4842:32017/1	60	-
chr1	6821699	6821700	A01177:95:HFCNFDSX5:4:1531:18738:14215	60	-
chr1	7891424	7891425	A01177:95:HFCNFDSX5:4:1637:24858:31861/1	60	-
chr1	8007151	8007152	A01177:95:HFCNFDSX5:4:1434:12355:5729	60	-
chr1	8576058	8576059	A01177:95:HFCNFDSX5:4:1262:2654:12696/1	60	+
chr1	8581485	8581486	A01177:95:HFCNFDSX5:4:1140:28537:35634/1	60	+
chr1	8614789	8614790	A01177:95:HFCNFDSX5:4:1158:22444:25394/1	60	+
chr1	9237827	9237828	A01177:95:HFCNFDSX5:4:1231:23339:34460	60	-
chr1	10106951	10106952	A01177:95:HFCNFDSX5:4:1218:11704:8484/1	60	-
chr1	10236599	10236600	A01177:95:HFCNFDSX5:4:1126:2826:4194/1	60	-
chr1	10258889	10258890	A01177:95:HFCNFDSX5:4:1103:11243:26788/1	60	+
chr1	10271090	10271091	A01177:95:HFCNFDSX5:4:1171:13973:34334/1	60	-
chr1	11079613	11079614	A01177:95:HFCNFDSX5:4:2314:30825:4805	60	+
chr1	11121806	11121807	A01177:95:HFCNFDSX5:4:1620:8657:32330/1	60	+
chr1	12300194	12300195	A01177:95:HFCNFDSX5:4:1208:12599:11725/1	60	+
chr1	12447807	12447808	A01177:95:HFCNFDSX5:4:1554:13024:18004/1	60	+
chr1	13551093	13551094	A01177:95:HFCNFDSX5:4:1522:1307:1031/1	60	-
chr1	13755831	13755832	A01177:95:HFCNFDSX5:4:1327:23059:12242	60	+
chr1	15713458	15713459	A01177:95:HFCNFDSX5:4:1144:3007:19570/1	60	+
chr1	15850987	15850988	A01177:95:HFCNFDSX5:4:1371:18249:2785/1	60	-
chr1	15894111	15894112	A01177:95:HFCNFDSX5:4:1205:11641:14888/1	60	+
chr1	19166227	19166228	A01177:95:HFCNFDSX5:4:1126:9489:1736/1	60	-
chr1	20477350	20477351	A01177:95:HFCNFDSX5:4:1163:8404:15859/1	60	+
chr1	20771987	20771988	A01177:95:HFCNFDSX5:4:1113:19144:8437/1	60	-
chr1	20894571	20894572	A01177:95:HFCNFDSX5:4:1154:18159:34100/1	60	+
chr1	20898146	20898147	A01177:95:HFCNFDSX5:4:1117:23665:31140/1	60	+
chr1	21058810	21058811	A01177:95:HFCNFDSX5:4:1455:17716:17738/1	60	+
chr1	21071708	21071709	A01177:95:HFCNFDSX5:4:1169:22959:30608/1	60	+
chr1	21131299	21131300	A01177:95:HFCNFDSX5:4:1155:20961:3756/1	60	-
chr1	21718303	21718304	A01177:95:HFCNFDSX5:4:2102:26503:35336/1	60	-
chr1	21729093	21729094	A01177:95:HFCNFDSX5:4:1119:1985:2237/1	60	+
chr1	23132967	23132968	A01177:95:HFCNFDSX5:4:1371:13449:13949/1	60	-
chr1	23233033	23233034	A01177:95:HFCNFDSX5:4:1116:9317:21825/1	60	-
chr1	24360470	24360471	A01177:95:HFCNFDSX5:4:1212:2953:4820	60	+
chr1	24746274	24746275	A01177:95:HFCNFDSX5:4:1446:4996:21167/1	60	+
chr1	24774555	24774556	A01177:95:HFCNFDSX5:4:1174:21323:7733/1	60	-
chr1	24811297	24811298	A01177:95:HFCNFDSX5:4:1173:26901:33301/1	60	-
chr1	25350341	25350342	A01177:95:HFCNFDSX5:4:2445:10583:13432/1	60	+
chr1	25855447	25855448	A01177:95:HFCNFDSX5:4:1117:19199:20838/1	60	-
chr1	26706106	26706107	A01177:95:HFCNFDSX5:4:1153:31819:26850	60	-
chr1	26718509	26718510	A01177:95:HFCNFDSX5:4:1114:19280:27774/1	60	-
chr1	26940925	26940926	A01177:95:HFCNFDSX5:4:1561:13214:11130	60	-
chr1	28050322	28050323	A01177:95:HFCNFDSX5:4:1136:14977:21480/1	60	+
chr1	28618684	28618685	A01177:95:HFCNFDSX5:4:1233:24297:6245/1	60	+
chr1	29038301	29038302	A01177:95:HFCNFDSX5:4:1335:32181:36370/1	60	+
chr1	29171767	29171768	A01177:95:HFCNFDSX5:4:2130:14308:32847	60	-
chr1	30973541	30973542	A01177:95:HFCNFDSX5:4:1169:24234:34413	60	-
chr1	31039285	31039286	A01177:95:HFCNFDSX5:4:1137:15266:32002/1	60	-
chr1	31909318	31909319	A01177:95:HFCNFDSX5:4:1212:7979:19038/1	60	-
chr1	31909498	31909499	A01177:95:HFCNFDSX5:4:1149:1389:25723/1	60	-
chr1	31912249	31912250	A01177:95:HFCNFDSX5:4:2668:26241:3443/1	60	+
chr1	31912641	31912642	A01177:95:HFCNFDSX5:4:1252:25699:21512	60	+
chr1	31914348	31914349	A01177:95:HFCNFDSX5:4:2426:25238:20024/1	60	-
chr1	31914977	31914978	A01177:95:HFCNFDSX5:4:1167:13105:9314	60	-
chr1	31915622	31915623	A01177:95:HFCNFDSX5:4:1107:17616:15655/1	60	+
chr1	31934502	31934503	A01177:95:HFCNFDSX5:4:2630:16477:14465	60	+
chr1	32295698	32295699	A01177:95:HFCNFDSX5:4:1607:4887:30123/1	60	+
chr1	32681276	32681277	A01177:95:HFCNFDSX5:4:1152:14633:33160/1	60	-
chr1	32834743	32834744	A01177:95:HFCNFDSX5:4:1122:24361:10207/1	60	-
chr1	33016849	33016850	A01177:95:HFCNFDSX5:4:2271:7301:31266	60	+
chr1	35363498	35363499	A01177:95:HFCNFDSX5:4:1120:12816:30671/1	60	-
chr1	35367145	35367146	A01177:95:HFCNFDSX5:4:1155:13458:18349/1	60	+
chr1	35413482	35413483	A01177:95:HFCNFDSX5:4:1433:32796:15327/1	60	+
chr1	35577989	35577990	A01177:95:HFCNFDSX5:4:1139:29441:27774/1	60	+
chr1	36050150	36050151	A01177:95:HFCNFDSX5:4:1222:17327:3035/1	60	-
chr1	36262430	36262431	A01177:95:HFCNFDSX5:4:1131:1244:24095/1	60	+
chr1	37927624	37927625	A01177:95:HFCNFDSX5:4:1154:26431:8187/1	60	-
chr1	39013633	39013634	A01177:95:HFCNFDSX5:4:2350:5647:24017/1	60	-
chr1	39261334	39261335	A01177:95:HFCNFDSX5:4:1427:22218:18677/1	60	-
chr1	39305446	39305447	A01177:95:HFCNFDSX5:4:2455:14796:8860/1	60	+
chr1	39425740	39425741	A01177:95:HFCNFDSX5:4:2234:16694:14058/1	60	-
chr1	39838842	39838843	A01177:95:HFCNFDSX5:4:1341:10945:24048	60	+
chr1	41074898	41074899	A01177:95:HFCNFDSX5:4:1103:31458:19272/1	60	+
chr1	41129748	41129749	A01177:95:HFCNFDSX5:4:1151:23475:21010/1	60	+
chr1	42265450	42265451	A01177:95:HFCNFDSX5:4:1150:10438:10864/1	60	+
chr1	43373515	43373516	A01177:95:HFCNFDSX5:4:1163:10303:16736/1	60	-
chr1	43420856	43420857	A01177:95:HFCNFDSX5:4:1672:13648:21778/1	60	-
chr1	43826238	43826239	A01177:95:HFCNFDSX5:4:2175:6135:20478/1	60	-
chr1	43828362	43828363	A01177:95:HFCNFDSX5:4:2138:5113:6057/1	60	-
chr1	43829601	43829602	A01177:95:HFCNFDSX5:4:1347:4010:8406/1	60	+
chr1	44949899	44949900	A01177:95:HFCNFDSX5:4:2533:31494:1611/1	60	-
chr1	45451904	45451905	A01177:95:HFCNFDSX5:4:1469:28320:31407/1	60	-
chr1	45511295	45511296	A01177:95:HFCNFDSX5:4:2276:3613:14387	60	-
chr1	45859637	45859638	A01177:95:HFCNFDSX5:4:1253:4056:11866/1	60	-
chr1	45937414	45937415	A01177:95:HFCNFDSX5:4:1222:26693:36323	60	+
chr1	45983597	45983598	A01177:95:HFCNFDSX5:4:1111:21386:6496/1	60	+
chr1	46045665	46045666	A01177:95:HFCNFDSX5:4:1116:23466:8625/1	60	+
chr1	46090828	46090829	A01177:95:HFCNFDSX5:4:2421:5927:29011/1	60	-
chr1	46122307	46122308	A01177:95:HFCNFDSX5:4:1111:10312:10520/1	60	-
chr1	46321179	46321180	A01177:95:HFCNFDSX5:4:1105:30761:27712/1	60	+
chr1	46346700	46346701	A01177:95:HFCNFDSX5:4:1263:9218:32894/1	60	+
chr1	47352208	47352209	A01177:95:HFCNFDSX5:4:1272:11270:11960/1	60	-
chr1	47678872	47678873	A01177:95:HFCNFDSX5:4:1133:16541:3552	60	+
chr1	49811249	49811250	A01177:95:HFCNFDSX5:4:1146:32579:8249/1	60	+
chr1	50701383	50701384	A01177:95:HFCNFDSX5:4:1138:21278:9659/1	60	+
chr1	51050311	51050312	A01177:95:HFCNFDSX5:4:1117:21441:16329/1	60	+
chr1	51421151	51421152	A01177:95:HFCNFDSX5:4:1527:19569:5196/1	60	+
chr1	52492590	52492591	A01177:95:HFCNFDSX5:4:1135:18059:1736/1	60	-
chr1	53813870	53813871	A01177:95:HFCNFDSX5:4:1240:11876:24815/1	60	+
chr1	54938070	54938071	A01177:95:HFCNFDSX5:4:1154:15745:7467/1	60	+
chr1	55147929	55147930	A01177:95:HFCNFDSX5:4:1223:25961:27195/1	60	-
chr1	56777459	56777460	A01177:95:HFCNFDSX5:4:1601:14290:10394/1	60	+
chr1	57480191	57480192	A01177:95:HFCNFDSX5:4:1470:21287:10175	60	-
chr1	62218290	62218291	A01177:95:HFCNFDSX5:4:1335:25093:7780/1	60	-
chr1	62478042	62478043	A01177:95:HFCNFDSX5:4:1169:27697:4899/1	60	+
chr1	63455341	63455342	A01177:95:HFCNFDSX5:4:2117:15971:31000/1	60	-
chr1	63514019	63514020	A01177:95:HFCNFDSX5:4:2421:26096:6950/1	60	+
chr1	64499757	64499758	A01177:95:HFCNFDSX5:4:1157:5837:28447/1	60	+
chr1	66499562	66499563	A01177:95:HFCNFDSX5:4:2176:31846:12054	60	-
chr1	66973699	66973700	A01177:95:HFCNFDSX5:4:1215:20157:5713/1	60	+
chr1	67022099	67022100	A01177:95:HFCNFDSX5:4:1114:32687:21496/1	60	+
chr1	68484877	68484878	A01177:95:HFCNFDSX5:4:1160:2248:27586/1	60	-
chr1	69044543	69044544	A01177:95:HFCNFDSX5:4:1515:14968:25441	60	-
chr1	70335946	70335947	A01177:95:HFCNFDSX5:4:1276:30011:23156/1	60	-
chr1	70637341	70637342	A01177:95:HFCNFDSX5:4:1327:27968:14669	60	+
chr1	71354493	71354494	A01177:95:HFCNFDSX5:4:1442:10700:22842	60	+
chr1	71788819	71788820	A01177:95:HFCNFDSX5:4:1177:29423:25269/1	60	+
chr1	72614397	72614398	A01177:95:HFCNFDSX5:4:1178:8666:26240/1	60	+
chr1	72949984	72949985	A01177:95:HFCNFDSX5:4:1101:17436:18662/1	60	+
chr1	73000161	73000162	A01177:95:HFCNFDSX5:4:1125:13150:10520/1	60	-
chr1	73288454	73288455	A01177:95:HFCNFDSX5:4:1438:15157:10269/1	60	+
chr1	73894592	73894593	A01177:95:HFCNFDSX5:4:1102:20961:23046/1	60	-
chr1	74823719	74823720	A01177:95:HFCNFDSX5:4:1270:32922:9565	60	-
chr1	75215838	75215839	A01177:95:HFCNFDSX5:4:1261:16089:32863	60	-
chr1	75442035	75442036	A01177:95:HFCNFDSX5:4:1203:16414:15608/1	60	-
chr1	75534047	75534048	A01177:95:HFCNFDSX5:4:1102:28682:19069/1	60	+
chr1	78007150	78007151	A01177:95:HFCNFDSX5:4:2157:25409:35039/1	60	+
chr1	81546380	81546381	A01177:95:HFCNFDSX5:4:2129:6008:5541/1	60	+
chr1	83113920	83113921	A01177:95:HFCNFDSX5:4:1667:28167:10285	60	-
chr1	83872082	83872083	A01177:95:HFCNFDSX5:4:1203:25735:17221/1	60	+
chr1	83935605	83935606	A01177:95:HFCNFDSX5:4:1126:17698:10848/1	60	-
chr1	84164104	84164105	A01177:95:HFCNFDSX5:4:1114:4309:18818/1	60	+
chr1	84178623	84178624	A01177:95:HFCNFDSX5:4:1151:17427:29794/1	60	-
chr1	84211058	84211059	A01177:95:HFCNFDSX5:4:2362:1985:23062	60	-
chr1	84532674	84532675	A01177:95:HFCNFDSX5:4:1250:2510:17268/1	60	-
chr1	84532737	84532738	A01177:95:HFCNFDSX5:4:1571:4933:32111/1	60	-
chr1	84591629	84591630	A01177:95:HFCNFDSX5:4:1123:19596:16235	60	+
chr1	86877251	86877252	A01177:95:HFCNFDSX5:4:1103:5782:13197/1	60	-
chr1	86940307	86940308	A01177:95:HFCNFDSX5:4:2351:29279:18599/1	60	+
chr1	88770400	88770401	A01177:95:HFCNFDSX5:4:1323:30680:17331	60	-
chr1	88816848	88816849	A01177:95:HFCNFDSX5:4:1139:9173:31281/1	60	+
chr1	88833551	88833552	A01177:95:HFCNFDSX5:4:1268:2501:18349/1	60	-
chr1	89577292	89577293	A01177:95:HFCNFDSX5:4:2341:19452:22279	60	+
chr1	89638267	89638268	A01177:95:HFCNFDSX5:4:1277:9028:32095/1	60	-
chr1	90022055	90022056	A01177:95:HFCNFDSX5:4:1128:8558:19163/1	60	-
chr1	91033437	91033438	A01177:95:HFCNFDSX5:4:1122:27489:23265/1	60	+
chr1	92263021	92263022	A01177:95:HFCNFDSX5:4:1107:5927:33395/1	60	+
chr1	92339065	92339066	A01177:95:HFCNFDSX5:4:1328:13666:10285	60	-
chr1	92470899	92470900	A01177:95:HFCNFDSX5:4:2328:27787:17644/1	60	+
chr1	92502976	92502977	A01177:95:HFCNFDSX5:4:2543:16731:8234	60	-
chr1	92940234	92940235	A01177:95:HFCNFDSX5:4:1161:25834:13886/1	60	-
chr1	93891511	93891512	A01177:95:HFCNFDSX5:4:2329:12897:1877/1	60	+
chr1	94227995	94227996	A01177:95:HFCNFDSX5:4:1105:17128:19507/1	60	+
chr1	96782968	96782969	A01177:95:HFCNFDSX5:4:1150:24903:26584/1	60	-
chr1	97206421	97206422	A01177:95:HFCNFDSX5:4:1110:13078:36292/1	60	-
chr1	97391225	97391226	A01177:95:HFCNFDSX5:4:1147:2926:6496/1	60	+
chr1	97621380	97621381	A01177:95:HFCNFDSX5:4:1208:31358:2033/1	60	+
chr1	97718912	97718913	A01177:95:HFCNFDSX5:4:1161:29957:26725/1	60	+
chr1	97835469	97835470	A01177:95:HFCNFDSX5:4:1374:4426:1767/1	60	+
chr1	97874613	97874614	A01177:95:HFCNFDSX5:4:1107:5195:30655	60	-
chr1	97988934	97988935	A01177:95:HFCNFDSX5:4:2341:9073:32988/1	60	+
chr1	99922056	99922057	A01177:95:HFCNFDSX5:4:1561:20274:8046/1	60	-
chr1	100007371	100007372	A01177:95:HFCNFDSX5:4:1233:13205:29590/1	60	-
chr1	100017600	100017601	A01177:95:HFCNFDSX5:4:1317:10917:19899/1	60	-
chr1	100183401	100183402	A01177:95:HFCNFDSX5:4:2627:2835:1830/1	60	-
chr1	100227996	100227997	A01177:95:HFCNFDSX5:4:1527:27453:34381	60	+
chr1	100991520	100991521	A01177:95:HFCNFDSX5:4:1121:9778:11318/1	60	-
chr1	100998321	100998322	A01177:95:HFCNFDSX5:4:1163:14678:27915/1	60	-
chr1	102323892	102323893	A01177:95:HFCNFDSX5:4:1164:25970:8077/1	60	-
chr1	102900936	102900937	A01177:95:HFCNFDSX5:4:1130:10357:30671/1	60	+
chr1	102940125	102940126	A01177:95:HFCNFDSX5:4:1215:3667:35023/1	60	+
chr1	103547513	103547514	A01177:95:HFCNFDSX5:4:2445:18828:29152/1	60	+
chr1	104707630	104707631	A01177:95:HFCNFDSX5:4:1119:18276:3020	60	-
chr1	105800074	105800075	A01177:95:HFCNFDSX5:4:1140:20130:7639/1	60	+
chr1	106029715	106029716	A01177:95:HFCNFDSX5:4:1129:16550:27993/1	60	-
chr1	107684153	107684154	A01177:95:HFCNFDSX5:4:1348:13693:30718/1	60	+
chr1	107806027	107806028	A01177:95:HFCNFDSX5:4:1101:20148:7701/1	60	-
chr1	107974171	107974172	A01177:95:HFCNFDSX5:4:1327:29631:3333	60	+
chr1	108658282	108658283	A01177:95:HFCNFDSX5:4:1156:27814:13463/1	60	+
chr1	108658284	108658285	A01177:95:HFCNFDSX5:4:1612:18873:11537/1	60	+
chr1	108802199	108802200	A01177:95:HFCNFDSX5:4:1144:30391:22874/1	60	-
chr1	109799600	109799601	A01177:95:HFCNFDSX5:4:1272:18304:3067/1	60	+
chr1	110920985	110920986	A01177:95:HFCNFDSX5:4:1348:21766:14732	60	+
chr1	111147824	111147825	A01177:95:HFCNFDSX5:4:1113:7021:6449/1	60	+
chr1	111180985	111180986	A01177:95:HFCNFDSX5:4:1119:19642:7670/1	60	+
chr1	113798683	113798684	A01177:95:HFCNFDSX5:4:1163:17381:29496/1	60	-
chr1	113964610	113964611	A01177:95:HFCNFDSX5:4:1119:31186:29512/1	60	+
chr1	113977954	113977955	A01177:95:HFCNFDSX5:4:1122:6632:26130/1	60	+
chr1	114229259	114229260	A01177:95:HFCNFDSX5:4:1120:11758:26897/1	60	+
chr1	114229267	114229268	A01177:95:HFCNFDSX5:4:1133:3667:30295/1	60	+
chr1	114394749	114394750	A01177:95:HFCNFDSX5:4:1137:6623:13526/1	60	+
chr1	114410382	114410383	A01177:95:HFCNFDSX5:4:1209:29125:36902/1	60	+
chr1	114433489	114433490	A01177:95:HFCNFDSX5:4:1141:27001:33567	60	-
chr1	114438667	114438668	A01177:95:HFCNFDSX5:4:1174:6451:21245/1	60	-
chr1	114455190	114455191	A01177:95:HFCNFDSX5:4:2172:23909:22013/1	60	-
chr1	114772769	114772770	A01177:95:HFCNFDSX5:4:1255:15989:24706	60	-
chr1	115650521	115650522	A01177:95:HFCNFDSX5:4:1163:11966:18270/1	60	+
chr1	115730485	115730486	A01177:95:HFCNFDSX5:4:1101:26404:26553/1	60	-
chr1	145129236	145129237	A01177:95:HFCNFDSX5:4:2208:16721:14418	60	+
chr1	145475365	145475366	A01177:95:HFCNFDSX5:4:1135:11550:5995/1	60	+
chr1	145677048	145677049	A01177:95:HFCNFDSX5:4:1652:3577:30013/1	60	-
chr1	145757651	145757652	A01177:95:HFCNFDSX5:4:1232:16414:35399/1	60	+
chr1	145954660	145954661	A01177:95:HFCNFDSX5:4:1130:24560:5948/1	60	+
chr1	146037059	146037060	A01177:95:HFCNFDSX5:4:1126:31186:3176	60	+
chr1	146370188	146370189	A01177:95:HFCNFDSX5:4:1117:14823:29011/1	60	-
chr1	146561954	146561955	A01177:95:HFCNFDSX5:4:1272:19370:25019/1	60	-
chr1	147851409	147851410	A01177:95:HFCNFDSX5:4:1137:23619:10989/1	60	+
chr1	149427482	149427483	A01177:95:HFCNFDSX5:4:2323:32099:3317	60	-
chr1	149847292	149847293	A01177:95:HFCNFDSX5:4:1172:27498:34992	60	-
chr1	150095128	150095129	A01177:95:HFCNFDSX5:4:1358:29432:31485	60	-
chr1	150343810	150343811	A01177:95:HFCNFDSX5:4:1115:6931:14747/1	60	+
chr1	150379615	150379616	A01177:95:HFCNFDSX5:4:2301:23457:13589	60	+
chr1	150694296	150694297	A01177:95:HFCNFDSX5:4:1134:14561:1971/1	60	+
chr1	150799086	150799087	A01177:95:HFCNFDSX5:4:1133:11605:32362/1	60	+
chr1	150948673	150948674	A01177:95:HFCNFDSX5:4:1112:28004:8719/1	60	-
chr1	151438330	151438331	A01177:95:HFCNFDSX5:4:1452:31602:23750/1	60	+
chr1	151533647	151533648	A01177:95:HFCNFDSX5:4:1156:16007:24330	60	-
chr1	151689539	151689540	A01177:95:HFCNFDSX5:4:2252:13765:31939/1	60	+
chr1	152450566	152450567	A01177:95:HFCNFDSX5:4:1572:8892:36182/1	60	-
chr1	153528813	153528814	A01177:95:HFCNFDSX5:4:1555:29378:1235/1	60	+
chr1	155355050	155355051	A01177:95:HFCNFDSX5:4:1170:32615:26443/1	60	-
chr1	155457682	155457683	A01177:95:HFCNFDSX5:4:1277:15167:23719/1	60	-
chr1	155483427	155483428	A01177:95:HFCNFDSX5:4:1336:29017:10880/1	60	-
chr1	155497113	155497114	A01177:95:HFCNFDSX5:4:1206:5249:26678/1	60	+
chr1	155733431	155733432	A01177:95:HFCNFDSX5:4:1201:1669:23578/1	60	+
chr1	155832464	155832465	A01177:95:HFCNFDSX5:4:1504:8901:21480/1	60	-
chr1	160233341	160233342	A01177:95:HFCNFDSX5:4:1129:9959:17581/1	60	+
chr1	160234969	160234970	A01177:95:HFCNFDSX5:4:1438:19605:14841/1	60	-
chr1	160270382	160270383	A01177:95:HFCNFDSX5:4:1111:17427:27978/1	60	+
chr1	160537520	160537521	A01177:95:HFCNFDSX5:4:1111:8712:30921/1	60	-
chr1	160658090	160658091	A01177:95:HFCNFDSX5:4:1240:14805:18584/1	60	-
chr1	161343308	161343309	A01177:95:HFCNFDSX5:4:1154:20699:14418/1	60	-
chr1	161927796	161927797	A01177:95:HFCNFDSX5:4:1431:32841:17722/1	60	+
chr1	162600120	162600121	A01177:95:HFCNFDSX5:4:2672:14018:25144/1	60	+
chr1	164945726	164945727	A01177:95:HFCNFDSX5:4:1369:24650:14152/1	60	+
chr1	167100862	167100863	A01177:95:HFCNFDSX5:4:2126:3106:26913	60	+
chr1	167372940	167372941	A01177:95:HFCNFDSX5:4:1273:27941:10081/1	60	+
chr1	167772578	167772579	A01177:95:HFCNFDSX5:4:1175:30291:18286/1	60	-
chr1	168010423	168010424	A01177:95:HFCNFDSX5:4:1129:20817:25551/1	60	+
chr1	168028913	168028914	A01177:95:HFCNFDSX5:4:1124:2338:15687/1	60	-
chr1	168537643	168537644	A01177:95:HFCNFDSX5:4:1164:32371:33661/1	60	+
chr1	169131641	169131642	A01177:95:HFCNFDSX5:4:1370:8829:22388/1	60	-
chr1	169133204	169133205	A01177:95:HFCNFDSX5:4:1119:3568:34256/1	60	-
chr1	169773898	169773899	A01177:95:HFCNFDSX5:4:1377:20455:2096/1	60	+
chr1	169876614	169876615	A01177:95:HFCNFDSX5:4:1108:25898:7764/1	60	+
chr1	169959577	169959578	A01177:95:HFCNFDSX5:4:1538:26187:25676/1	60	+
chr1	169962953	169962954	A01177:95:HFCNFDSX5:4:2659:8883:23140/1	60	-
chr1	171521712	171521713	A01177:95:HFCNFDSX5:4:1350:20546:33567/1	60	+
chr1	172729727	172729728	A01177:95:HFCNFDSX5:4:1174:6741:21277/1	60	-
chr1	173779703	173779704	A01177:95:HFCNFDSX5:4:1426:22987:3850/1	60	+
chr1	174036507	174036508	A01177:95:HFCNFDSX5:4:2257:20961:1532	60	-
chr1	175536426	175536427	A01177:95:HFCNFDSX5:4:1124:11677:4272/1	60	-
chr1	176036707	176036708	A01177:95:HFCNFDSX5:4:1571:13087:20337/1	60	-
chr1	176142524	176142525	A01177:95:HFCNFDSX5:4:1127:6614:1235/1	60	+
chr1	176288264	176288265	A01177:95:HFCNFDSX5:4:1469:7139:28573	60	+
chr1	177209026	177209027	A01177:95:HFCNFDSX5:4:2264:20600:4820/1	60	+
chr1	178885413	178885414	A01177:95:HFCNFDSX5:4:1108:6786:36699/1	60	-
chr1	179210234	179210235	A01177:95:HFCNFDSX5:4:1106:10176:29825	60	+
chr1	179842312	179842313	A01177:95:HFCNFDSX5:4:2602:17173:21214	60	+
chr1	180070553	180070554	A01177:95:HFCNFDSX5:4:2648:6442:16282/1	60	+
chr1	180286684	180286685	A01177:95:HFCNFDSX5:4:1104:16206:31438/1	60	+
chr1	183161612	183161613	A01177:95:HFCNFDSX5:4:1444:24379:24048/1	60	-
chr1	183568356	183568357	A01177:95:HFCNFDSX5:4:1336:25283:7795	60	+
chr1	183850261	183850262	A01177:95:HFCNFDSX5:4:1109:16432:6277/1	60	+
chr1	185374832	185374833	A01177:95:HFCNFDSX5:4:1472:7057:18443/1	60	-
chr1	186481291	186481292	A01177:95:HFCNFDSX5:4:1261:32217:12915/1	60	-
chr1	187521275	187521276	A01177:95:HFCNFDSX5:4:1132:9272:14356/1	60	+
chr1	187990996	187990997	A01177:95:HFCNFDSX5:4:1254:14109:21825/1	60	-
chr1	190398421	190398422	A01177:95:HFCNFDSX5:4:1355:13304:18615	60	-
chr1	190903187	190903188	A01177:95:HFCNFDSX5:4:2178:27281:21151	60	+
chr1	191664680	191664681	A01177:95:HFCNFDSX5:4:1131:28926:22780/1	60	-
chr1	192055690	192055691	A01177:95:HFCNFDSX5:4:1378:21612:7983/1	60	+
chr1	192089582	192089583	A01177:95:HFCNFDSX5:4:1458:4010:17769/1	60	-
chr1	192330579	192330580	A01177:95:HFCNFDSX5:4:2104:21875:17738/1	60	-
chr1	192577142	192577143	A01177:95:HFCNFDSX5:4:1233:11116:3897/1	60	+
chr1	193245051	193245052	A01177:95:HFCNFDSX5:4:1210:3983:34601/1	60	-
chr1	194061021	194061022	A01177:95:HFCNFDSX5:4:1269:12599:23844/1	60	+
chr1	194132852	194132853	A01177:95:HFCNFDSX5:4:1637:4689:35540	60	-
chr1	194356195	194356196	A01177:95:HFCNFDSX5:4:1267:11071:28808	60	+
chr1	194367712	194367713	A01177:95:HFCNFDSX5:4:2566:17797:30154	60	-
chr1	194656745	194656746	A01177:95:HFCNFDSX5:4:1133:10366:34976/1	60	-
chr1	194656747	194656748	A01177:95:HFCNFDSX5:4:2446:25464:10551/1	60	-
chr1	195565915	195565916	A01177:95:HFCNFDSX5:4:1112:4661:35180/1	60	+
chr1	195567459	195567460	A01177:95:HFCNFDSX5:4:1109:11704:5008/1	60	+
chr1	195652920	195652921	A01177:95:HFCNFDSX5:4:2606:3902:24189	60	-
chr1	195882847	195882848	A01177:95:HFCNFDSX5:4:1208:22535:7200/1	60	+
chr1	196255486	196255487	A01177:95:HFCNFDSX5:4:1330:25265:12837/1	60	+
chr1	196374143	196374144	A01177:95:HFCNFDSX5:4:1214:10945:19476	60	-
chr1	196895342	196895343	A01177:95:HFCNFDSX5:4:2633:25192:1939/1	60	+
chr1	197038191	197038192	A01177:95:HFCNFDSX5:4:2530:14416:3192	60	-
chr1	197164385	197164386	A01177:95:HFCNFDSX5:4:1130:11939:5447/1	60	-
chr1	197225844	197225845	A01177:95:HFCNFDSX5:4:1140:2627:17409/1	60	-
chr1	198195228	198195229	A01177:95:HFCNFDSX5:4:1152:22824:13526/1	60	-
chr1	199158957	199158958	A01177:95:HFCNFDSX5:4:1237:29107:22091	60	-
chr1	201265301	201265302	A01177:95:HFCNFDSX5:4:2271:6949:16783	60	-
chr1	201564920	201564921	A01177:95:HFCNFDSX5:4:1141:6189:3662	60	-
chr1	202764365	202764366	A01177:95:HFCNFDSX5:4:1243:26304:36088/1	60	-
chr1	203206434	203206435	A01177:95:HFCNFDSX5:4:1244:23610:11350/1	60	+
chr1	203877143	203877144	A01177:95:HFCNFDSX5:4:1623:3323:7780/1	60	+
chr1	203942401	203942402	A01177:95:HFCNFDSX5:4:1553:27498:33238/1	60	-
chr1	204506520	204506521	A01177:95:HFCNFDSX5:4:1119:23384:29152/1	60	+
chr1	205763590	205763591	A01177:95:HFCNFDSX5:4:1118:2944:36965	60	-
chr1	207865200	207865201	A01177:95:HFCNFDSX5:4:2322:18195:28119	60	-
chr1	210341230	210341231	A01177:95:HFCNFDSX5:4:1232:28483:33285/1	60	+
chr1	212103029	212103030	A01177:95:HFCNFDSX5:4:1114:24478:7498/1	60	+
chr1	213189612	213189613	A01177:95:HFCNFDSX5:4:2336:29369:12649/1	60	+
chr1	213587734	213587735	A01177:95:HFCNFDSX5:4:1416:17707:31782/1	60	-
chr1	214236993	214236994	A01177:95:HFCNFDSX5:4:1273:2383:9471/1	60	-
chr1	214419653	214419654	A01177:95:HFCNFDSX5:4:1254:22643:23516	60	+
chr1	215791604	215791605	A01177:95:HFCNFDSX5:4:1153:32560:25911/1	60	+
chr1	215816141	215816142	A01177:95:HFCNFDSX5:4:1646:29839:5008/1	60	-
chr1	216674847	216674848	A01177:95:HFCNFDSX5:4:2332:7645:34710/1	60	+
chr1	217070584	217070585	A01177:95:HFCNFDSX5:4:1467:7129:11365/1	60	+
chr1	217070585	217070586	A01177:95:HFCNFDSX5:4:1415:15185:32988	60	+
chr1	217451150	217451151	A01177:95:HFCNFDSX5:4:1368:22110:2362/1	60	+
chr1	217735930	217735931	A01177:95:HFCNFDSX5:4:1478:10402:16407/1	60	-
chr1	220210978	220210979	A01177:95:HFCNFDSX5:4:1355:23466:11224/1	60	-
chr1	220873786	220873787	A01177:95:HFCNFDSX5:4:1103:4906:15906/1	60	-
chr1	221655669	221655670	A01177:95:HFCNFDSX5:4:2147:19316:26490/1	60	+
chr1	222660169	222660170	A01177:95:HFCNFDSX5:4:1120:14669:23985/1	60	-
chr1	222685762	222685763	A01177:95:HFCNFDSX5:4:1141:25834:24471/1	60	+
chr1	223237209	223237210	A01177:95:HFCNFDSX5:4:1617:23719:4460	60	-
chr1	224371804	224371805	A01177:95:HFCNFDSX5:4:1542:20528:17722	60	-
chr1	224426915	224426916	A01177:95:HFCNFDSX5:4:1264:8160:15311	60	+
chr1	225423913	225423914	A01177:95:HFCNFDSX5:4:2438:13069:17487	60	-
chr1	226244898	226244899	A01177:95:HFCNFDSX5:4:1128:3694:15342/1	60	-
chr1	227566999	227567000	A01177:95:HFCNFDSX5:4:1322:32651:24690/1	60	+
chr1	227567801	227567802	A01177:95:HFCNFDSX5:4:1234:6596:7623/1	60	+
chr1	228169615	228169616	A01177:95:HFCNFDSX5:4:1113:3043:16720/1	60	-
chr1	228233259	228233260	A01177:95:HFCNFDSX5:4:2157:30770:6997	60	+
chr1	228239531	228239532	A01177:95:HFCNFDSX5:4:2572:18846:24111/1	60	-
chr1	228301923	228301924	A01177:95:HFCNFDSX5:4:1235:15881:1532/1	60	-
chr1	228325855	228325856	A01177:95:HFCNFDSX5:4:2105:13602:29027	60	-
chr1	228404596	228404597	A01177:95:HFCNFDSX5:4:1162:20157:9940/1	60	+
chr1	228489413	228489414	A01177:95:HFCNFDSX5:4:1109:9616:29857/1	60	+
chr1	228492510	228492511	A01177:95:HFCNFDSX5:4:1117:21983:21966/1	60	+
chr1	228492995	228492996	A01177:95:HFCNFDSX5:4:1125:18078:9784/1	60	+
chr1	229284868	229284869	A01177:95:HFCNFDSX5:4:1149:12011:11021/1	60	-
chr1	229308867	229308868	A01177:95:HFCNFDSX5:4:1105:4318:36338/1	60	-
chr1	229316305	229316306	A01177:95:HFCNFDSX5:4:1130:27118:25786/1	60	+
chr1	229320600	229320601	A01177:95:HFCNFDSX5:4:1114:28049:24173/1	60	-
chr1	229327278	229327279	A01177:95:HFCNFDSX5:4:1352:5421:3114/1	60	-
chr1	229435797	229435798	A01177:95:HFCNFDSX5:4:1106:15962:6151/1	60	-
chr1	229445278	229445279	A01177:95:HFCNFDSX5:4:1540:32244:4131/1	60	-
chr1	229453369	229453370	A01177:95:HFCNFDSX5:4:1106:18810:18693/1	60	+
chr1	229457568	229457569	A01177:95:HFCNFDSX5:4:1321:3251:30702/1	60	-
chr1	229466203	229466204	A01177:95:HFCNFDSX5:4:1122:12979:17519/1	60	-
chr1	229502196	229502197	A01177:95:HFCNFDSX5:4:2174:1099:35336	60	-
chr1	229600908	229600909	A01177:95:HFCNFDSX5:4:1516:16242:29528/1	60	-
chr1	229648472	229648473	A01177:95:HFCNFDSX5:4:1501:5629:1595	60	-
chr1	230226907	230226908	A01177:95:HFCNFDSX5:4:1165:24532:30984/1	60	+
chr1	230259880	230259881	A01177:95:HFCNFDSX5:4:1313:7681:3208/1	60	+
chr1	231228401	231228402	A01177:95:HFCNFDSX5:4:1507:13150:16031/1	60	-
chr1	231347262	231347263	A01177:95:HFCNFDSX5:4:1642:22245:11459/1	60	-
chr1	231383321	231383322	A01177:95:HFCNFDSX5:4:1343:21838:9878/1	60	+
chr1	231424815	231424816	A01177:95:HFCNFDSX5:4:1113:25672:3615/1	60	-
chr1	231663977	231663978	A01177:95:HFCNFDSX5:4:1110:24605:12665/1	60	+
chr1	231751867	231751868	A01177:95:HFCNFDSX5:4:1635:23918:27853/1	60	-
chr1	232810840	232810841	A01177:95:HFCNFDSX5:4:2315:21097:34460	60	-
chr1	233072408	233072409	A01177:95:HFCNFDSX5:4:1114:7663:17206	60	-
chr1	233119198	233119199	A01177:95:HFCNFDSX5:4:1321:22137:32346/1	60	-
chr1	235211244	235211245	A01177:95:HFCNFDSX5:4:1177:15185:31610/1	60	-
chr1	235254377	235254378	A01177:95:HFCNFDSX5:4:1157:26196:6715/1	60	+
chr1	235478731	235478732	A01177:95:HFCNFDSX5:4:1105:27353:4022/1	60	+
chr1	236960942	236960943	A01177:95:HFCNFDSX5:4:1334:1208:25848/1	60	+
chr1	237476987	237476988	A01177:95:HFCNFDSX5:4:1113:11044:20870/1	60	+
chr1	237604387	237604388	A01177:95:HFCNFDSX5:4:1151:22932:24142/1	60	-
chr1	237697767	237697768	A01177:95:HFCNFDSX5:4:1261:24994:13088/1	60	-
chr1	237737630	237737631	A01177:95:HFCNFDSX5:4:1161:26729:13589/1	60	+
chr1	242224552	242224553	A01177:95:HFCNFDSX5:4:1207:13711:26334/1	60	+
chr1	245934654	245934655	A01177:95:HFCNFDSX5:4:1550:15212:20948	60	-
chr1	246304201	246304202	A01177:95:HFCNFDSX5:4:1311:15121:27117/1	60	-
chr1	246417031	246417032	A01177:95:HFCNFDSX5:4:1432:17454:19163/1	60	-
chr1	246616154	246616155	A01177:95:HFCNFDSX5:4:1141:4616:6574/1	60	+
chr1	246623845	246623846	A01177:95:HFCNFDSX5:4:2573:20880:28260	60	+
chr1	246759410	246759411	A01177:95:HFCNFDSX5:4:1539:12472:14512/1	60	-
chr1	247190712	247190713	A01177:95:HFCNFDSX5:4:1226:25156:25551/1	60	-
chr1	247288129	247288130	A01177:95:HFCNFDSX5:4:1133:8983:1673/1	60	+
chr10	139806	139807	A01177:95:HFCNFDSX5:4:1468:18656:24940	60	-
chr10	155372	155373	A01177:95:HFCNFDSX5:4:1156:12970:12868/1	60	+
chr10	209477	209478	A01177:95:HFCNFDSX5:4:1130:32877:27931/1	60	+
chr10	836585	836586	A01177:95:HFCNFDSX5:4:1441:14244:29230/1	60	-
chr10	857558	857559	A01177:95:HFCNFDSX5:4:1101:15483:10175/1	60	+
chr10	5280532	5280533	A01177:95:HFCNFDSX5:4:1115:26151:1219	60	-
chr10	5737690	5737691	A01177:95:HFCNFDSX5:4:1270:4607:21465/1	60	+
chr10	6517507	6517508	A01177:95:HFCNFDSX5:4:1603:25617:1204/1	60	+
chr10	7074439	7074440	A01177:95:HFCNFDSX5:4:1156:32877:31156/1	60	-
chr10	7972463	7972464	A01177:95:HFCNFDSX5:4:1120:26449:25661/1	60	-
chr10	7999054	7999055	A01177:95:HFCNFDSX5:4:1227:2853:27727/1	60	-
chr10	9833392	9833393	A01177:95:HFCNFDSX5:4:1255:27597:14841	60	-
chr10	9852849	9852850	A01177:95:HFCNFDSX5:4:1240:7509:7044/1	60	+
chr10	11122172	11122173	A01177:95:HFCNFDSX5:4:1375:29152:30154/1	60	-
chr10	11848313	11848314	A01177:95:HFCNFDSX5:4:1657:13666:22060/1	60	+
chr10	11944448	11944449	A01177:95:HFCNFDSX5:4:1121:26666:6057/1	60	+
chr10	11961715	11961716	A01177:95:HFCNFDSX5:4:1129:18738:21010/1	60	+
chr10	18455339	18455340	A01177:95:HFCNFDSX5:4:1364:26006:30874/1	60	-
chr10	18823761	18823762	A01177:95:HFCNFDSX5:4:1162:30192:18145/1	60	+
chr10	22697213	22697214	A01177:95:HFCNFDSX5:4:1217:5828:5697/1	60	-
chr10	24638497	24638498	A01177:95:HFCNFDSX5:4:1158:20003:18630/1	60	-
chr10	26496455	26496456	A01177:95:HFCNFDSX5:4:1605:22200:31391/1	60	+
chr10	28600946	28600947	A01177:95:HFCNFDSX5:4:1434:10321:34522/1	60	-
chr10	28608495	28608496	A01177:95:HFCNFDSX5:4:1470:4526:23390/1	60	-
chr10	28615719	28615720	A01177:95:HFCNFDSX5:4:2162:12364:16955/1	60	+
chr10	28946196	28946197	A01177:95:HFCNFDSX5:4:1212:10131:6918/1	60	-
chr10	28998025	28998026	A01177:95:HFCNFDSX5:4:1165:31458:1892/1	60	+
chr10	29031817	29031818	A01177:95:HFCNFDSX5:4:1132:11080:33646/1	60	-
chr10	29432618	29432619	A01177:95:HFCNFDSX5:4:1303:21829:34788/1	60	-
chr10	30858881	30858882	A01177:95:HFCNFDSX5:4:1114:4707:25833/1	60	+
chr10	31972064	31972065	A01177:95:HFCNFDSX5:4:1222:1072:11616/1	60	-
chr10	32301642	32301643	A01177:95:HFCNFDSX5:4:1165:9706:21089	60	-
chr10	32732919	32732920	A01177:95:HFCNFDSX5:4:1242:5927:12853/1	60	-
chr10	32907207	32907208	A01177:95:HFCNFDSX5:4:2121:22923:27790/1	60	+
chr10	34138575	34138576	A01177:95:HFCNFDSX5:4:2134:30572:36996	60	+
chr10	34284685	34284686	A01177:95:HFCNFDSX5:4:1217:18096:19711/1	60	-
chr10	34337007	34337008	A01177:95:HFCNFDSX5:4:1168:8829:13839/1	60	+
chr10	35281604	35281605	A01177:95:HFCNFDSX5:4:1437:24740:32158/1	60	+
chr10	35414209	35414210	A01177:95:HFCNFDSX5:4:1115:9498:28056/1	60	-
chr10	36285678	36285679	A01177:95:HFCNFDSX5:4:1404:9625:28870/1	60	+
chr10	37732578	37732579	A01177:95:HFCNFDSX5:4:1104:12264:19413/1	60	-
chr10	38004713	38004714	A01177:95:HFCNFDSX5:4:2471:21838:14669/1	60	+
chr10	38387940	38387941	A01177:95:HFCNFDSX5:4:1113:2745:4335/1	60	+
chr10	42420549	42420550	A01177:95:HFCNFDSX5:4:1102:21224:17331/1	60	+
chr10	42597836	42597837	A01177:95:HFCNFDSX5:4:1512:3839:34319/1	60	+
chr10	44499923	44499924	A01177:95:HFCNFDSX5:4:1164:18593:27837/1	60	+
chr10	46172956	46172957	A01177:95:HFCNFDSX5:4:1122:20085:24659/1	60	+
chr10	46827660	46827661	A01177:95:HFCNFDSX5:4:1673:28348:24408/1	60	-
chr10	50584040	50584041	A01177:95:HFCNFDSX5:4:1359:13006:8860/1	60	-
chr10	53007096	53007097	A01177:95:HFCNFDSX5:4:1247:4010:1861/1	60	+
chr10	55036281	55036282	A01177:95:HFCNFDSX5:4:2648:31937:32127/1	60	+
chr10	55842240	55842241	A01177:95:HFCNFDSX5:4:1269:26567:21543/1	60	+
chr10	56345467	56345468	A01177:95:HFCNFDSX5:4:1169:27859:31892/1	60	+
chr10	58290992	58290993	A01177:95:HFCNFDSX5:4:1144:2446:33317/1	60	+
chr10	58590964	58590965	A01177:95:HFCNFDSX5:4:1177:3866:24627/1	60	-
chr10	58681486	58681487	A01177:95:HFCNFDSX5:4:2118:25988:29590/1	60	+
chr10	59729247	59729248	A01177:95:HFCNFDSX5:4:1129:8142:8516	60	+
chr10	59755528	59755529	A01177:95:HFCNFDSX5:4:1138:26775:21527/1	60	-
chr10	60939408	60939409	A01177:95:HFCNFDSX5:4:1166:23882:6840/1	60	+
chr10	60984898	60984899	A01177:95:HFCNFDSX5:4:1220:23637:14841/1	60	-
chr10	61304020	61304021	A01177:95:HFCNFDSX5:4:1637:19000:8625/1	60	+
chr10	61413000	61413001	A01177:95:HFCNFDSX5:4:1127:7500:3302/1	60	-
chr10	61419604	61419605	A01177:95:HFCNFDSX5:4:1332:8558:23390/1	60	-
chr10	61426499	61426500	A01177:95:HFCNFDSX5:4:1356:31087:36166/1	60	+
chr10	61699601	61699602	A01177:95:HFCNFDSX5:4:1219:5122:19100/1	60	-
chr10	61756278	61756279	A01177:95:HFCNFDSX5:4:1209:21540:12179/1	60	-
chr10	63410291	63410292	A01177:95:HFCNFDSX5:4:1519:2329:9189	60	-
chr10	63460495	63460496	A01177:95:HFCNFDSX5:4:1516:4372:33583/1	60	+
chr10	63526247	63526248	A01177:95:HFCNFDSX5:4:1318:8495:23156/1	60	+
chr10	65803418	65803419	A01177:95:HFCNFDSX5:4:1163:7536:22341	60	-
chr10	67792537	67792538	A01177:95:HFCNFDSX5:4:1174:23647:5838/1	60	+
chr10	68032434	68032435	A01177:95:HFCNFDSX5:4:1149:18665:16282/1	60	+
chr10	68212756	68212757	A01177:95:HFCNFDSX5:4:2313:28013:27273/1	60	+
chr10	68452940	68452941	A01177:95:HFCNFDSX5:4:1449:3694:9017/1	60	-
chr10	72536724	72536725	A01177:95:HFCNFDSX5:4:2322:24089:4601/1	60	+
chr10	72832735	72832736	A01177:95:HFCNFDSX5:4:2143:12653:36182/1	60	-
chr10	72867535	72867536	A01177:95:HFCNFDSX5:4:1107:15492:24565/1	60	-
chr10	73365991	73365992	A01177:95:HFCNFDSX5:4:2313:12744:7091	60	+
chr10	73370012	73370013	A01177:95:HFCNFDSX5:4:2242:14597:26396/1	60	+
chr10	73716061	73716062	A01177:95:HFCNFDSX5:4:1119:2835:6026/1	60	+
chr10	74202127	74202128	A01177:95:HFCNFDSX5:4:1222:14380:28839/1	60	-
chr10	74207617	74207618	A01177:95:HFCNFDSX5:4:1159:27227:24189/1	60	+
chr10	74212668	74212669	A01177:95:HFCNFDSX5:4:1434:12924:6402/1	60	-
chr10	74266987	74266988	A01177:95:HFCNFDSX5:4:1371:16306:17738/1	60	+
chr10	74327781	74327782	A01177:95:HFCNFDSX5:4:1334:4933:23938/1	60	-
chr10	74341672	74341673	A01177:95:HFCNFDSX5:4:1137:19596:8970/1	60	-
chr10	74448037	74448038	A01177:95:HFCNFDSX5:4:2266:1805:17362	60	-
chr10	74485178	74485179	A01177:95:HFCNFDSX5:4:1410:4978:31814/1	60	+
chr10	74519370	74519371	A01177:95:HFCNFDSX5:4:2361:13440:10050/1	60	-
chr10	74557827	74557828	A01177:95:HFCNFDSX5:4:1116:4273:22169/1	60	+
chr10	75836739	75836740	A01177:95:HFCNFDSX5:4:1311:11840:5149/1	60	+
chr10	79820730	79820731	A01177:95:HFCNFDSX5:4:2456:21585:4930	60	-
chr10	80991540	80991541	A01177:95:HFCNFDSX5:4:1138:20754:19867/1	60	-
chr10	81927318	81927319	A01177:95:HFCNFDSX5:4:1113:4517:4742/1	60	+
chr10	83963858	83963859	A01177:95:HFCNFDSX5:4:1637:11586:28479/1	60	+
chr10	86207466	86207467	A01177:95:HFCNFDSX5:4:1123:7202:12618/1	60	+
chr10	87424504	87424505	A01177:95:HFCNFDSX5:4:2377:13367:33630/1	60	+
chr10	87604955	87604956	A01177:95:HFCNFDSX5:4:1237:3278:33974	60	+
chr10	87960336	87960337	A01177:95:HFCNFDSX5:4:2674:17291:31594/1	60	-
chr10	88069425	88069426	A01177:95:HFCNFDSX5:4:1171:28628:11209	60	+
chr10	88549424	88549425	A01177:95:HFCNFDSX5:4:1108:22941:28385/1	60	+
chr10	88565805	88565806	A01177:95:HFCNFDSX5:4:1262:15004:4586/1	60	+
chr10	88589826	88589827	A01177:95:HFCNFDSX5:4:1174:11686:26021/1	60	-
chr10	88652276	88652277	A01177:95:HFCNFDSX5:4:2152:5303:31281/1	60	+
chr10	88891072	88891073	A01177:95:HFCNFDSX5:4:1511:30427:11193/1	60	+
chr10	89006116	89006117	A01177:95:HFCNFDSX5:4:1106:27416:10989/1	60	-
chr10	89690649	89690650	A01177:95:HFCNFDSX5:4:1422:22670:5963/1	60	-
chr10	91204716	91204717	A01177:95:HFCNFDSX5:4:1102:14208:8688/1	60	+
chr10	92006999	92007000	A01177:95:HFCNFDSX5:4:1373:10691:35916/1	60	+
chr10	92239619	92239620	A01177:95:HFCNFDSX5:4:1670:10031:2675/1	60	-
chr10	92503001	92503002	A01177:95:HFCNFDSX5:4:1102:30761:8046/1	60	+
chr10	92601588	92601589	A01177:95:HFCNFDSX5:4:1153:5828:25770/1	60	+
chr10	92638243	92638244	A01177:95:HFCNFDSX5:4:1122:17879:4867/1	60	-
chr10	92949878	92949879	A01177:95:HFCNFDSX5:4:1469:3839:27273	60	+
chr10	92998465	92998466	A01177:95:HFCNFDSX5:4:1430:25518:37012	60	+
chr10	93020817	93020818	A01177:95:HFCNFDSX5:4:1450:3097:13839/1	60	-
chr10	94345584	94345585	A01177:95:HFCNFDSX5:4:2341:13756:6214/1	60	+
chr10	95002225	95002226	A01177:95:HFCNFDSX5:4:1231:1145:32722/1	60	+
chr10	95891532	95891533	A01177:95:HFCNFDSX5:4:1145:25400:27946/1	60	+
chr10	96520835	96520836	A01177:95:HFCNFDSX5:4:1113:12852:4773/1	60	+
chr10	96849276	96849277	A01177:95:HFCNFDSX5:4:1104:12563:27258/1	60	+
chr10	96884806	96884807	A01177:95:HFCNFDSX5:4:1443:9552:19601/1	60	+
chr10	97230514	97230515	A01177:95:HFCNFDSX5:4:1112:4770:23156/1	60	-
chr10	99572951	99572952	A01177:95:HFCNFDSX5:4:1174:2971:2127/1	60	+
chr10	99860491	99860492	A01177:95:HFCNFDSX5:4:1254:25852:3834/1	60	-
chr10	100311321	100311322	A01177:95:HFCNFDSX5:4:1116:10881:6621/1	60	-
chr10	101377277	101377278	A01177:95:HFCNFDSX5:4:1122:30183:35916/1	60	-
chr10	101495020	101495021	A01177:95:HFCNFDSX5:4:1212:3043:33442/1	60	+
chr10	102259096	102259097	A01177:95:HFCNFDSX5:4:1304:19334:6324/1	60	-
chr10	102863153	102863154	A01177:95:HFCNFDSX5:4:1240:8820:27571/1	60	-
chr10	103638556	103638557	A01177:95:HFCNFDSX5:4:2659:24135:22968/1	60	-
chr10	104020125	104020126	A01177:95:HFCNFDSX5:4:1141:15185:35117/1	60	+
chr10	104260577	104260578	A01177:95:HFCNFDSX5:4:1306:3649:35086/1	60	+
chr10	105443574	105443575	A01177:95:HFCNFDSX5:4:1632:18123:1877/1	60	+
chr10	110075095	110075096	A01177:95:HFCNFDSX5:4:1114:30933:25535/1	60	+
chr10	110096084	110096085	A01177:95:HFCNFDSX5:4:1107:10176:28510/1	60	-
chr10	110267554	110267555	A01177:95:HFCNFDSX5:4:1622:6750:22451/1	60	+
chr10	110582669	110582670	A01177:95:HFCNFDSX5:4:1105:10004:8234/1	60	+
chr10	110955462	110955463	A01177:95:HFCNFDSX5:4:2356:3414:6527	60	-
chr10	110991674	110991675	A01177:95:HFCNFDSX5:4:2470:3332:34381/1	60	-
chr10	114966195	114966196	A01177:95:HFCNFDSX5:4:2665:15347:12884/1	60	-
chr10	115430409	115430410	A01177:95:HFCNFDSX5:4:2662:14470:1814	60	-
chr10	116513804	116513805	A01177:95:HFCNFDSX5:4:2547:7753:1204/1	60	-
chr10	118079002	118079003	A01177:95:HFCNFDSX5:4:2153:22553:28557	60	-
chr10	119916556	119916557	A01177:95:HFCNFDSX5:4:2241:22580:25817	60	+
chr10	122443398	122443399	A01177:95:HFCNFDSX5:4:1122:11134:14356/1	60	-
chr10	123162726	123162727	A01177:95:HFCNFDSX5:4:1416:11270:14685/1	60	+
chr10	124775552	124775553	A01177:95:HFCNFDSX5:4:1302:2446:13275/1	60	-
chr10	125478962	125478963	A01177:95:HFCNFDSX5:4:1169:2230:16470/1	60	-
chr10	126407452	126407453	A01177:95:HFCNFDSX5:4:1109:14118:16203/1	60	-
chr10	126747457	126747458	A01177:95:HFCNFDSX5:4:1319:22263:24298/1	60	-
chr10	127131605	127131606	A01177:95:HFCNFDSX5:4:1103:4607:16141/1	60	+
chr10	130145373	130145374	A01177:95:HFCNFDSX5:4:1172:21260:11318/1	60	-
chr10	131029785	131029786	A01177:95:HFCNFDSX5:4:1150:15040:23124/1	60	-
chr11	242438	242439	A01177:95:HFCNFDSX5:4:2305:22471:29418	60	-
chr11	244907	244908	A01177:95:HFCNFDSX5:4:1272:6017:33395/1	60	+
chr11	244910	244911	A01177:95:HFCNFDSX5:4:1134:21115:5932/1	60	-
chr11	337599	337600	A01177:95:HFCNFDSX5:4:1340:30924:2378/1	60	-
chr11	340090	340091	A01177:95:HFCNFDSX5:4:1254:6189:4977/1	60	-
chr11	465267	465268	A01177:95:HFCNFDSX5:4:1104:14570:31986/1	60	+
chr11	753928	753929	A01177:95:HFCNFDSX5:4:1157:16740:12414/1	60	+
chr11	3365985	3365986	A01177:95:HFCNFDSX5:4:1101:8305:34632/1	60	-
chr11	3470999	3471000	A01177:95:HFCNFDSX5:4:1176:27281:14137/1	60	+
chr11	3743247	3743248	A01177:95:HFCNFDSX5:4:1267:25599:32612/1	60	+
chr11	3904882	3904883	A01177:95:HFCNFDSX5:4:1617:25229:31845	60	+
chr11	3928378	3928379	A01177:95:HFCNFDSX5:4:1209:23900:20870/1	60	-
chr11	3971704	3971705	A01177:95:HFCNFDSX5:4:1524:2510:13448/1	60	+
chr11	4470950	4470951	A01177:95:HFCNFDSX5:4:1456:30752:15608/1	60	-
chr11	5372139	5372140	A01177:95:HFCNFDSX5:4:1458:28565:5963/1	60	+
chr11	6580972	6580973	A01177:95:HFCNFDSX5:4:1112:6415:34178/1	60	+
chr11	9309718	9309719	A01177:95:HFCNFDSX5:4:1656:11993:21104	60	+
chr11	10282087	10282088	A01177:95:HFCNFDSX5:4:2375:8992:24549/1	60	-
chr11	12174168	12174169	A01177:95:HFCNFDSX5:4:2362:1823:1705/1	60	+
chr11	12201669	12201670	A01177:95:HFCNFDSX5:4:1110:25400:22592/1	60	+
chr11	14587816	14587817	A01177:95:HFCNFDSX5:4:1131:16658:14215/1	60	+
chr11	15117616	15117617	A01177:95:HFCNFDSX5:4:1226:16640:5384/1	60	+
chr11	16278927	16278928	A01177:95:HFCNFDSX5:4:2239:7075:34194	60	-
chr11	16342623	16342624	A01177:95:HFCNFDSX5:4:1263:7455:34350/1	60	-
chr11	20004869	20004870	A01177:95:HFCNFDSX5:4:1148:2157:5854/1	60	-
chr11	22828161	22828162	A01177:95:HFCNFDSX5:4:1118:2700:19539/1	60	+
chr11	25153074	25153075	A01177:95:HFCNFDSX5:4:1348:9525:3020	60	-
chr11	26380700	26380701	A01177:95:HFCNFDSX5:4:1124:6442:31563/1	60	+
chr11	27338411	27338412	A01177:95:HFCNFDSX5:4:1353:13729:25582/1	60	+
chr11	28057436	28057437	A01177:95:HFCNFDSX5:4:1165:29423:11647/1	60	-
chr11	28071911	28071912	A01177:95:HFCNFDSX5:4:1108:16694:31626/1	60	+
chr11	28249154	28249155	A01177:95:HFCNFDSX5:4:1157:11062:10254/1	60	+
chr11	29346342	29346343	A01177:95:HFCNFDSX5:4:1165:18864:1407/1	60	+
chr11	29622350	29622351	A01177:95:HFCNFDSX5:4:1130:31928:15295	60	-
chr11	30742874	30742875	A01177:95:HFCNFDSX5:4:1333:32244:32597	60	-
chr11	31244850	31244851	A01177:95:HFCNFDSX5:4:1122:24153:3427/1	60	-
chr11	31500668	31500669	A01177:95:HFCNFDSX5:4:2678:5819:24721	60	-
chr11	31626526	31626527	A01177:95:HFCNFDSX5:4:1138:13467:9471/1	60	+
chr11	31628107	31628108	A01177:95:HFCNFDSX5:4:1218:15329:2613/1	60	-
chr11	31657949	31657950	A01177:95:HFCNFDSX5:4:1102:32579:19116/1	60	-
chr11	31904056	31904057	A01177:95:HFCNFDSX5:4:1171:16062:32597/1	60	+
chr11	32910036	32910037	A01177:95:HFCNFDSX5:4:1101:4707:2754/1	60	-
chr11	33123686	33123687	A01177:95:HFCNFDSX5:4:1259:16269:5337/1	60	-
chr11	33142381	33142382	A01177:95:HFCNFDSX5:4:1128:14959:2973/1	60	-
chr11	33220606	33220607	A01177:95:HFCNFDSX5:4:1340:23665:20087/1	60	+
chr11	33341361	33341362	A01177:95:HFCNFDSX5:4:2364:22435:8688/1	60	-
chr11	33933560	33933561	A01177:95:HFCNFDSX5:4:1329:28438:32049/1	60	-
chr11	34501189	34501190	A01177:95:HFCNFDSX5:4:2308:32235:6965/1	60	+
chr11	35643569	35643570	A01177:95:HFCNFDSX5:4:1159:23249:20400/1	60	-
chr11	36140710	36140711	A01177:95:HFCNFDSX5:4:2202:18014:2628	60	-
chr11	37095166	37095167	A01177:95:HFCNFDSX5:4:2329:8956:17127/1	60	-
chr11	37199081	37199082	A01177:95:HFCNFDSX5:4:1422:14968:12602/1	60	+
chr11	37375024	37375025	A01177:95:HFCNFDSX5:4:1310:4535:25848/1	60	+
chr11	37487357	37487358	A01177:95:HFCNFDSX5:4:1167:20455:22733/1	60	+
chr11	38126035	38126036	A01177:95:HFCNFDSX5:4:1343:17562:7106/1	60	+
chr11	38857809	38857810	A01177:95:HFCNFDSX5:4:1102:24569:10003/1	60	+
chr11	45972075	45972076	A01177:95:HFCNFDSX5:4:1104:4399:31563/1	60	+
chr11	46524271	46524272	A01177:95:HFCNFDSX5:4:1427:25292:21652/1	60	-
chr11	46805924	46805925	A01177:95:HFCNFDSX5:4:1429:7862:20588/1	60	+
chr11	47521511	47521512	A01177:95:HFCNFDSX5:4:1176:5303:9017/1	60	+
chr11	47643843	47643844	A01177:95:HFCNFDSX5:4:1109:24279:30295/1	60	-
chr11	47773740	47773741	A01177:95:HFCNFDSX5:4:1157:14787:28573/1	60	+
chr11	50478515	50478516	A01177:95:HFCNFDSX5:4:1371:30427:13542/1	60	-
chr11	50478518	50478519	A01177:95:HFCNFDSX5:4:1106:14859:8312/1	60	-
chr11	54696292	54696293	A01177:95:HFCNFDSX5:4:1172:20148:12054/1	60	-
chr11	57793293	57793294	A01177:95:HFCNFDSX5:4:1271:21920:18286/1	60	+
chr11	58556915	58556916	A01177:95:HFCNFDSX5:4:1432:14787:33082/1	60	+
chr11	58586423	58586424	A01177:95:HFCNFDSX5:4:2545:6099:21230/1	60	-
chr11	59560410	59560411	A01177:95:HFCNFDSX5:4:1114:8296:5118/1	60	-
chr11	59647022	59647023	A01177:95:HFCNFDSX5:4:1106:6153:3787	60	-
chr11	61820596	61820597	A01177:95:HFCNFDSX5:4:1108:6162:20619/1	60	-
chr11	61823470	61823471	A01177:95:HFCNFDSX5:4:1302:26313:17910/1	60	-
chr11	62280760	62280761	A01177:95:HFCNFDSX5:4:1341:28727:33207/1	60	+
chr11	62637610	62637611	A01177:95:HFCNFDSX5:4:1334:12165:13636/1	60	+
chr11	62719477	62719478	A01177:95:HFCNFDSX5:4:1256:14733:35368/1	60	+
chr11	63646912	63646913	A01177:95:HFCNFDSX5:4:1149:21395:3286/1	60	+
chr11	63649343	63649344	A01177:95:HFCNFDSX5:4:1131:11840:36683/1	60	-
chr11	63653643	63653644	A01177:95:HFCNFDSX5:4:1220:5773:4382/1	60	-
chr11	63707640	63707641	A01177:95:HFCNFDSX5:4:1313:14434:25770/1	60	+
chr11	63726261	63726262	A01177:95:HFCNFDSX5:4:1316:23891:23891/1	60	+
chr11	63849810	63849811	A01177:95:HFCNFDSX5:4:1550:1696:30107/1	60	-
chr11	63853774	63853775	A01177:95:HFCNFDSX5:4:1204:23845:8281/1	60	+
chr11	63856003	63856004	A01177:95:HFCNFDSX5:4:1162:11442:24565/1	60	-
chr11	63858914	63858915	A01177:95:HFCNFDSX5:4:1267:28510:31986/1	60	-
chr11	64006607	64006608	A01177:95:HFCNFDSX5:4:1125:32606:6668/1	60	-
chr11	64769643	64769644	A01177:95:HFCNFDSX5:4:1140:27724:9831/1	60	+
chr11	64770323	64770324	A01177:95:HFCNFDSX5:4:1123:1226:9815/1	60	+
chr11	65119774	65119775	A01177:95:HFCNFDSX5:4:1107:2899:16157/1	60	+
chr11	65142462	65142463	A01177:95:HFCNFDSX5:4:1112:19054:30733/1	60	+
chr11	65195803	65195804	A01177:95:HFCNFDSX5:4:1101:4119:16485/1	60	-
chr11	65435826	65435827	A01177:95:HFCNFDSX5:4:1173:7310:6292/1	60	+
chr11	65442914	65442915	A01177:95:HFCNFDSX5:4:1176:3206:8484/1	60	+
chr11	65973158	65973159	A01177:95:HFCNFDSX5:4:1158:30463:24878/1	60	-
chr11	66148567	66148568	A01177:95:HFCNFDSX5:4:1152:14281:6433/1	60	-
chr11	66159104	66159105	A01177:95:HFCNFDSX5:4:2168:3351:8234/1	60	-
chr11	66181247	66181248	A01177:95:HFCNFDSX5:4:1478:18756:35790	60	+
chr11	66188996	66188997	A01177:95:HFCNFDSX5:4:1563:3676:26584	60	-
chr11	66457030	66457031	A01177:95:HFCNFDSX5:4:2155:6632:14262	60	+
chr11	66672964	66672965	A01177:95:HFCNFDSX5:4:1123:2763:31923/1	60	-
chr11	66760854	66760855	A01177:95:HFCNFDSX5:4:1119:16143:15358/1	60	-
chr11	67120838	67120839	A01177:95:HFCNFDSX5:4:1318:9471:32643/1	60	-
chr11	67142834	67142835	A01177:95:HFCNFDSX5:4:1506:26838:30937/1	60	+
chr11	67179137	67179138	A01177:95:HFCNFDSX5:4:2332:26756:21559/1	60	-
chr11	67188458	67188459	A01177:95:HFCNFDSX5:4:1463:17101:28792/1	60	+
chr11	67210687	67210688	A01177:95:HFCNFDSX5:4:1301:19153:14058/1	60	+
chr11	67291717	67291718	A01177:95:HFCNFDSX5:4:2609:17689:36605/1	60	-
chr11	67332266	67332267	A01177:95:HFCNFDSX5:4:1105:14290:35571	60	-
chr11	68089386	68089387	A01177:95:HFCNFDSX5:4:1507:6967:30592/1	60	+
chr11	68175790	68175791	A01177:95:HFCNFDSX5:4:1163:4101:35211/1	60	+
chr11	68185741	68185742	A01177:95:HFCNFDSX5:4:1428:30590:21151/1	60	+
chr11	68473726	68473727	A01177:95:HFCNFDSX5:4:1216:26142:17863/1	60	+
chr11	70315050	70315051	A01177:95:HFCNFDSX5:4:1249:8495:22060/1	60	+
chr11	70367279	70367280	A01177:95:HFCNFDSX5:4:1143:21097:35149/1	60	+
chr11	71959530	71959531	A01177:95:HFCNFDSX5:4:2325:12707:3270	60	-
chr11	72347498	72347499	A01177:95:HFCNFDSX5:4:2174:5692:12070/1	60	+
chr11	72874046	72874047	A01177:95:HFCNFDSX5:4:1249:12029:24361/1	60	-
chr11	72877975	72877976	A01177:95:HFCNFDSX5:4:2274:9914:1689/1	60	-
chr11	73042426	73042427	A01177:95:HFCNFDSX5:4:1147:5285:25144/1	60	-
chr11	73515654	73515655	A01177:95:HFCNFDSX5:4:2477:30002:34256/1	60	-
chr11	73716108	73716109	A01177:95:HFCNFDSX5:4:1107:16541:20525/1	60	+
chr11	74103492	74103493	A01177:95:HFCNFDSX5:4:1226:6433:7341/1	60	-
chr11	74146652	74146653	A01177:95:HFCNFDSX5:4:2319:22535:1125	60	+
chr11	74148384	74148385	A01177:95:HFCNFDSX5:4:1172:27335:6120/1	60	-
chr11	74951081	74951082	A01177:95:HFCNFDSX5:4:1119:9742:4805/1	60	-
chr11	76033416	76033417	A01177:95:HFCNFDSX5:4:1168:10149:33724/1	60	-
chr11	76071941	76071942	A01177:95:HFCNFDSX5:4:1152:24858:18615/1	60	+
chr11	76235823	76235824	A01177:95:HFCNFDSX5:4:1141:12436:36652	60	+
chr11	76527447	76527448	A01177:95:HFCNFDSX5:4:1102:11234:24737/1	60	-
chr11	77913607	77913608	A01177:95:HFCNFDSX5:4:2259:3938:28855/1	60	-
chr11	78342698	78342699	A01177:95:HFCNFDSX5:4:1146:13367:17347/1	60	+
chr11	78993856	78993857	A01177:95:HFCNFDSX5:4:1418:16776:36245/1	60	+
chr11	79892940	79892941	A01177:95:HFCNFDSX5:4:1447:23701:3677/1	60	+
chr11	83172887	83172888	A01177:95:HFCNFDSX5:4:1130:13404:20917/1	60	+
chr11	86331207	86331208	A01177:95:HFCNFDSX5:4:1521:7771:19429/1	60	-
chr11	86532491	86532492	A01177:95:HFCNFDSX5:4:2228:29469:6183/1	60	+
chr11	87090124	87090125	A01177:95:HFCNFDSX5:4:1375:29405:36761	60	-
chr11	87090424	87090425	A01177:95:HFCNFDSX5:4:1129:27778:19914/1	60	+
chr11	87158285	87158286	A01177:95:HFCNFDSX5:4:1169:7943:6762/1	60	+
chr11	87263282	87263283	A01177:95:HFCNFDSX5:4:1268:16459:6417/1	60	+
chr11	88351879	88351880	A01177:95:HFCNFDSX5:4:1150:12816:36119/1	60	+
chr11	88669869	88669870	A01177:95:HFCNFDSX5:4:2476:29649:30013/1	60	+
chr11	88763419	88763420	A01177:95:HFCNFDSX5:4:2608:11360:23046/1	60	-
chr11	88853392	88853393	A01177:95:HFCNFDSX5:4:1119:13720:23688/1	60	+
chr11	88886304	88886305	A01177:95:HFCNFDSX5:4:2246:5330:26162	60	+
chr11	90207649	90207650	A01177:95:HFCNFDSX5:4:1449:30888:20353/1	60	-
chr11	90335607	90335608	A01177:95:HFCNFDSX5:4:1121:27850:3881/1	60	-
chr11	90725479	90725480	A01177:95:HFCNFDSX5:4:1429:14018:32784/1	60	+
chr11	90729341	90729342	A01177:95:HFCNFDSX5:4:1578:13494:3787/1	60	-
chr11	91004899	91004900	A01177:95:HFCNFDSX5:4:2277:19623:20948	60	-
chr11	91206644	91206645	A01177:95:HFCNFDSX5:4:1109:6135:29121/1	60	+
chr11	92945906	92945907	A01177:95:HFCNFDSX5:4:1339:9100:26115/1	60	-
chr11	93163683	93163684	A01177:95:HFCNFDSX5:4:1169:8811:13056/1	60	+
chr11	93707121	93707122	A01177:95:HFCNFDSX5:4:1159:20708:25050/1	60	-
chr11	93841197	93841198	A01177:95:HFCNFDSX5:4:1231:30481:33176	60	-
chr11	94566268	94566269	A01177:95:HFCNFDSX5:4:1123:23158:7153/1	60	+
chr11	94775776	94775777	A01177:95:HFCNFDSX5:4:1236:8350:27258/1	60	-
chr11	95182398	95182399	A01177:95:HFCNFDSX5:4:1272:9968:27962/1	60	+
chr11	95898512	95898513	A01177:95:HFCNFDSX5:4:1103:9534:24205/1	60	-
chr11	97828271	97828272	A01177:95:HFCNFDSX5:4:1135:10013:34366/1	60	+
chr11	99424076	99424077	A01177:95:HFCNFDSX5:4:1260:27959:32878	60	-
chr11	100115343	100115344	A01177:95:HFCNFDSX5:4:2523:26693:27367/1	60	+
chr11	100808304	100808305	A01177:95:HFCNFDSX5:4:1521:5764:14481/1	60	+
chr11	101795543	101795544	A01177:95:HFCNFDSX5:4:1114:21847:33724/1	60	-
chr11	102385010	102385011	A01177:95:HFCNFDSX5:4:1138:4001:14090/1	60	+
chr11	103961285	103961286	A01177:95:HFCNFDSX5:4:1359:5638:20494/1	60	-
chr11	107487299	107487300	A01177:95:HFCNFDSX5:4:1636:16631:12258/1	60	+
chr11	107528820	107528821	A01177:95:HFCNFDSX5:4:1171:24234:22764/1	60	-
chr11	107560896	107560897	A01177:95:HFCNFDSX5:4:2321:11822:16705/1	60	+
chr11	107744795	107744796	A01177:95:HFCNFDSX5:4:1273:30544:8453/1	60	+
chr11	108928113	108928114	A01177:95:HFCNFDSX5:4:1108:5891:2487/1	60	-
chr11	109317592	109317593	A01177:95:HFCNFDSX5:4:1333:31530:7686/1	60	-
chr11	111629116	111629117	A01177:95:HFCNFDSX5:4:1102:30174:11663/1	60	+
chr11	113830585	113830586	A01177:95:HFCNFDSX5:4:2222:24053:6543/1	60	-
chr11	116954294	116954295	A01177:95:HFCNFDSX5:4:1158:17300:10128/1	60	-
chr11	118467732	118467733	A01177:95:HFCNFDSX5:4:1536:2465:18975/1	60	-
chr11	118509621	118509622	A01177:95:HFCNFDSX5:4:2335:27670:5948/1	60	-
chr11	119016799	119016800	A01177:95:HFCNFDSX5:4:1163:29505:11287/1	60	-
chr11	119211594	119211595	A01177:95:HFCNFDSX5:4:1168:22399:11757/1	60	+
chr11	119256667	119256668	A01177:95:HFCNFDSX5:4:2163:28339:23860/1	60	-
chr11	122784682	122784683	A01177:95:HFCNFDSX5:4:1101:13367:4789/1	60	+
chr11	123986661	123986662	A01177:95:HFCNFDSX5:4:1338:14136:30420/1	60	-
chr11	124796599	124796600	A01177:95:HFCNFDSX5:4:1236:7301:31046/1	60	-
chr11	126013738	126013739	A01177:95:HFCNFDSX5:4:1364:32606:3630/1	60	-
chr11	126330087	126330088	A01177:95:HFCNFDSX5:4:1109:25753:22482/1	60	+
chr11	128258996	128258997	A01177:95:HFCNFDSX5:4:1148:22978:13949	60	+
chr11	128446981	128446982	A01177:95:HFCNFDSX5:4:1273:23927:26616/1	60	+
chr11	128580795	128580796	A01177:95:HFCNFDSX5:4:1260:13268:13260/1	60	+
chr11	128679535	128679536	A01177:95:HFCNFDSX5:4:1128:6234:14325/1	60	-
chr11	130269071	130269072	A01177:95:HFCNFDSX5:4:2534:10583:3881	60	-
chr12	342618	342619	A01177:95:HFCNFDSX5:4:1150:26856:16250/1	60	-
chr12	790805	790806	A01177:95:HFCNFDSX5:4:1651:8929:13135/1	60	-
chr12	805840	805841	A01177:95:HFCNFDSX5:4:1238:29993:11068/1	60	-
chr12	825453	825454	A01177:95:HFCNFDSX5:4:1446:8666:23015	60	-
chr12	837832	837833	A01177:95:HFCNFDSX5:4:1133:11957:1846/1	60	+
chr12	840185	840186	A01177:95:HFCNFDSX5:4:1640:2456:12446/1	60	-
chr12	865459	865460	A01177:95:HFCNFDSX5:4:1177:20274:6950/1	60	+
chr12	899214	899215	A01177:95:HFCNFDSX5:4:1140:22652:14011/1	60	-
chr12	2923107	2923108	A01177:95:HFCNFDSX5:4:1113:9326:28729/1	60	+
chr12	6495989	6495990	A01177:95:HFCNFDSX5:4:1114:2971:21073/1	60	-
chr12	6505825	6505826	A01177:95:HFCNFDSX5:4:2561:21911:6464/1	60	-
chr12	6562673	6562674	A01177:95:HFCNFDSX5:4:1124:2727:34554/1	60	+
chr12	6587897	6587898	A01177:95:HFCNFDSX5:4:1153:12762:15013/1	60	+
chr12	6801312	6801313	A01177:95:HFCNFDSX5:4:2443:21504:21480	60	-
chr12	6804976	6804977	A01177:95:HFCNFDSX5:4:1448:3043:30874	60	-
chr12	6808666	6808667	A01177:95:HFCNFDSX5:4:1117:17635:18724/1	60	+
chr12	6972162	6972163	A01177:95:HFCNFDSX5:4:1407:3730:6230	60	-
chr12	7010124	7010125	A01177:95:HFCNFDSX5:4:2656:3920:31986	60	+
chr12	7215066	7215067	A01177:95:HFCNFDSX5:4:2242:30807:36808	60	-
chr12	9593867	9593868	A01177:95:HFCNFDSX5:4:1108:6271:10128	60	+
chr12	10589676	10589677	A01177:95:HFCNFDSX5:4:2453:27091:26052	60	+
chr12	11699238	11699239	A01177:95:HFCNFDSX5:4:1459:32334:9173	60	-
chr12	11734008	11734009	A01177:95:HFCNFDSX5:4:1213:27462:14011/1	60	-
chr12	11745469	11745470	A01177:95:HFCNFDSX5:4:1212:8856:22874/1	60	+
chr12	11842917	11842918	A01177:95:HFCNFDSX5:4:1661:4083:35462/1	60	+
chr12	11924886	11924887	A01177:95:HFCNFDSX5:4:1613:8341:27931/1	60	-
chr12	13266597	13266598	A01177:95:HFCNFDSX5:4:1317:5104:26553/1	60	+
chr12	14232743	14232744	A01177:95:HFCNFDSX5:4:1116:30933:29230/1	60	-
chr12	14398739	14398740	A01177:95:HFCNFDSX5:4:1271:5403:30827/1	60	-
chr12	14441888	14441889	A01177:95:HFCNFDSX5:4:1375:20338:20087/1	60	+
chr12	15084677	15084678	A01177:95:HFCNFDSX5:4:1167:8359:12493/1	60	-
chr12	15973267	15973268	A01177:95:HFCNFDSX5:4:1561:22209:11303/1	60	+
chr12	17897834	17897835	A01177:95:HFCNFDSX5:4:2450:26838:28213/1	60	-
chr12	18302453	18302454	A01177:95:HFCNFDSX5:4:1552:17011:12038/1	60	-
chr12	18452161	18452162	A01177:95:HFCNFDSX5:4:1110:11975:23829/1	60	+
chr12	19219880	19219881	A01177:95:HFCNFDSX5:4:1115:13349:7482/1	60	+
chr12	19340109	19340110	A01177:95:HFCNFDSX5:4:1113:7952:29481/1	60	-
chr12	19751931	19751932	A01177:95:HFCNFDSX5:4:1170:25301:36323	60	-
chr12	20705191	20705192	A01177:95:HFCNFDSX5:4:1230:3703:14857/1	60	-
chr12	21629590	21629591	A01177:95:HFCNFDSX5:4:1122:20085:21527/1	60	+
chr12	21638374	21638375	A01177:95:HFCNFDSX5:4:1602:18032:4194	60	-
chr12	21638375	21638376	A01177:95:HFCNFDSX5:4:1318:22652:34084/1	60	-
chr12	22065932	22065933	A01177:95:HFCNFDSX5:4:1121:9046:16063/1	60	-
chr12	22465101	22465102	A01177:95:HFCNFDSX5:4:1446:7365:7044/1	60	+
chr12	22503633	22503634	A01177:95:HFCNFDSX5:4:1566:8721:21230/1	60	-
chr12	22528529	22528530	A01177:95:HFCNFDSX5:4:1677:14036:19319/1	60	+
chr12	22657969	22657970	A01177:95:HFCNFDSX5:4:1315:16812:4648/1	60	-
chr12	22669201	22669202	A01177:95:HFCNFDSX5:4:1223:31412:29997/1	60	-
chr12	23140710	23140711	A01177:95:HFCNFDSX5:4:1359:14633:27837/1	60	-
chr12	24849784	24849785	A01177:95:HFCNFDSX5:4:1317:25599:3709	60	-
chr12	26479650	26479651	A01177:95:HFCNFDSX5:4:2435:12545:33520/1	60	+
chr12	26588871	26588872	A01177:95:HFCNFDSX5:4:1412:24542:21950/1	60	+
chr12	26705956	26705957	A01177:95:HFCNFDSX5:4:1432:30635:31031/1	60	+
chr12	26904769	26904770	A01177:95:HFCNFDSX5:4:2513:3658:25801/1	60	-
chr12	27310637	27310638	A01177:95:HFCNFDSX5:4:1246:22055:2237/1	60	+
chr12	27690389	27690390	A01177:95:HFCNFDSX5:4:1109:22742:3803/1	60	+
chr12	28462722	28462723	A01177:95:HFCNFDSX5:4:1563:6008:25708/1	60	-
chr12	28682613	28682614	A01177:95:HFCNFDSX5:4:1151:2763:28322/1	60	+
chr12	29359461	29359462	A01177:95:HFCNFDSX5:4:1555:21540:6355/1	60	+
chr12	31482101	31482102	A01177:95:HFCNFDSX5:4:1101:9995:33552	60	+
chr12	32109191	32109192	A01177:95:HFCNFDSX5:4:1109:21296:31516/1	60	-
chr12	39868385	39868386	A01177:95:HFCNFDSX5:4:1560:9055:21559/1	60	-
chr12	39952473	39952474	A01177:95:HFCNFDSX5:4:1119:10312:29559/1	60	+
chr12	40016188	40016189	A01177:95:HFCNFDSX5:4:1372:32515:9173/1	60	+
chr12	42098257	42098258	A01177:95:HFCNFDSX5:4:1104:28583:29888/1	60	+
chr12	42192190	42192191	A01177:95:HFCNFDSX5:4:1109:23610:8375/1	60	+
chr12	43124287	43124288	A01177:95:HFCNFDSX5:4:1133:24731:9878/1	60	-
chr12	44255568	44255569	A01177:95:HFCNFDSX5:4:1116:18701:8797/1	60	+
chr12	44716609	44716610	A01177:95:HFCNFDSX5:4:1536:24532:20369	60	-
chr12	45731769	45731770	A01177:95:HFCNFDSX5:4:1565:10547:5447/1	60	+
chr12	45845225	45845226	A01177:95:HFCNFDSX5:4:1336:25889:16705/1	60	+
chr12	47595995	47595996	A01177:95:HFCNFDSX5:4:1164:4734:12258/1	60	-
chr12	47688828	47688829	A01177:95:HFCNFDSX5:4:1173:15817:10504/1	60	-
chr12	47695689	47695690	A01177:95:HFCNFDSX5:4:1574:15420:11224/1	60	+
chr12	48662755	48662756	A01177:95:HFCNFDSX5:4:1556:1904:30749	60	-
chr12	49008311	49008312	A01177:95:HFCNFDSX5:4:1359:10276:20040/1	60	-
chr12	49036513	49036514	A01177:95:HFCNFDSX5:4:1264:24225:15546/1	60	+
chr12	49392353	49392354	A01177:95:HFCNFDSX5:4:1330:1805:1736/1	60	+
chr12	49432865	49432866	A01177:95:HFCNFDSX5:4:1565:13458:3850	60	-
chr12	49484067	49484068	A01177:95:HFCNFDSX5:4:2251:12888:36714	60	+
chr12	49506501	49506502	A01177:95:HFCNFDSX5:4:1122:14769:34303/1	60	-
chr12	49982459	49982460	A01177:95:HFCNFDSX5:4:1103:7726:15499	60	+
chr12	50158176	50158177	A01177:95:HFCNFDSX5:4:1166:24921:16814/1	60	+
chr12	50573152	50573153	A01177:95:HFCNFDSX5:4:1246:4490:30655	60	+
chr12	51477623	51477624	A01177:95:HFCNFDSX5:4:1243:11388:13260	60	+
chr12	52624086	52624087	A01177:95:HFCNFDSX5:4:1431:17264:30890	60	+
chr12	53164339	53164340	A01177:95:HFCNFDSX5:4:2449:28655:31078	60	-
chr12	53471858	53471859	A01177:95:HFCNFDSX5:4:1119:30300:30232	60	-
chr12	53589004	53589005	A01177:95:HFCNFDSX5:4:1268:21703:20885/1	60	+
chr12	53595513	53595514	A01177:95:HFCNFDSX5:4:1120:3423:22608	60	-
chr12	53613231	53613232	A01177:95:HFCNFDSX5:4:1422:19289:11130	60	-
chr12	53718942	53718943	A01177:95:HFCNFDSX5:4:2524:7337:33489	60	-
chr12	54267954	54267955	A01177:95:HFCNFDSX5:4:1574:28447:14685/1	60	+
chr12	54466907	54466908	A01177:95:HFCNFDSX5:4:2270:15501:30499	60	-
chr12	54507545	54507546	A01177:95:HFCNFDSX5:4:1348:30174:10254	60	-
chr12	55775459	55775460	A01177:95:HFCNFDSX5:4:1222:28266:36385	60	+
chr12	55959306	55959307	A01177:95:HFCNFDSX5:4:1128:32967:23140/1	60	-
chr12	56180828	56180829	A01177:95:HFCNFDSX5:4:1162:4490:21230/1	60	+
chr12	56190361	56190362	A01177:95:HFCNFDSX5:4:1347:10764:14810	60	+
chr12	56190427	56190428	A01177:95:HFCNFDSX5:4:1120:21079:19836/1	60	-
chr12	56721628	56721629	A01177:95:HFCNFDSX5:4:1153:24243:4147/1	60	-
chr12	57060780	57060781	A01177:95:HFCNFDSX5:4:2152:14371:1329	60	-
chr12	57060781	57060782	A01177:95:HFCNFDSX5:4:1154:4218:33505/1	60	-
chr12	57377434	57377435	A01177:95:HFCNFDSX5:4:1177:31168:34835/1	60	-
chr12	57405497	57405498	A01177:95:HFCNFDSX5:4:1123:7934:5055/1	60	-
chr12	57512638	57512639	A01177:95:HFCNFDSX5:4:1146:26313:3850/1	60	+
chr12	58909260	58909261	A01177:95:HFCNFDSX5:4:1347:28357:27837/1	60	+
chr12	59702574	59702575	A01177:95:HFCNFDSX5:4:1409:7057:4695/1	60	-
chr12	59771288	59771289	A01177:95:HFCNFDSX5:4:1144:29622:36824/1	60	+
chr12	60296898	60296899	A01177:95:HFCNFDSX5:4:1158:28782:18302/1	60	-
chr12	60329336	60329337	A01177:95:HFCNFDSX5:4:2377:5294:3740/1	60	-
chr12	60713348	60713349	A01177:95:HFCNFDSX5:4:1341:20184:28933	60	-
chr12	61830390	61830391	A01177:95:HFCNFDSX5:4:1104:1099:28980/1	60	+
chr12	62105115	62105116	A01177:95:HFCNFDSX5:4:1566:23430:16423/1	60	+
chr12	62186763	62186764	A01177:95:HFCNFDSX5:4:1165:16269:21746/1	60	+
chr12	62247437	62247438	A01177:95:HFCNFDSX5:4:1353:11017:17315/1	60	+
chr12	62274170	62274171	A01177:95:HFCNFDSX5:4:1155:26124:13573/1	60	+
chr12	62313875	62313876	A01177:95:HFCNFDSX5:4:2331:4553:22373/1	60	+
chr12	62349903	62349904	A01177:95:HFCNFDSX5:4:1270:17481:8281/1	60	+
chr12	62350944	62350945	A01177:95:HFCNFDSX5:4:1650:7139:26944	60	-
chr12	62407331	62407332	A01177:95:HFCNFDSX5:4:1143:3730:29215/1	60	-
chr12	63638084	63638085	A01177:95:HFCNFDSX5:4:1604:8874:21966/1	60	+
chr12	64594177	64594178	A01177:95:HFCNFDSX5:4:2130:7880:24909/1	60	+
chr12	64684614	64684615	A01177:95:HFCNFDSX5:4:2574:5321:11741/1	60	-
chr12	65051009	65051010	A01177:95:HFCNFDSX5:4:1125:19596:7216/1	60	-
chr12	68650651	68650652	A01177:95:HFCNFDSX5:4:1162:6696:28432/1	60	-
chr12	68828797	68828798	A01177:95:HFCNFDSX5:4:1243:32443:25895/1	60	+
chr12	69573608	69573609	A01177:95:HFCNFDSX5:4:1130:30418:6292	60	+
chr12	70319128	70319129	A01177:95:HFCNFDSX5:4:1361:1561:3035/1	60	-
chr12	71628382	71628383	A01177:95:HFCNFDSX5:4:1101:28447:35070/1	60	+
chr12	72165826	72165827	A01177:95:HFCNFDSX5:4:2220:31114:11318/1	60	+
chr12	74294978	74294979	A01177:95:HFCNFDSX5:4:2427:23194:35587	60	+
chr12	74646234	74646235	A01177:95:HFCNFDSX5:4:1125:1705:24424/1	60	+
chr12	74709282	74709283	A01177:95:HFCNFDSX5:4:1125:9372:22921/1	60	+
chr12	76395630	76395631	A01177:95:HFCNFDSX5:4:1663:28537:32033/1	60	-
chr12	76807085	76807086	A01177:95:HFCNFDSX5:4:1121:14805:29450/1	60	-
chr12	76829642	76829643	A01177:95:HFCNFDSX5:4:1156:8965:2425/1	60	-
chr12	78160237	78160238	A01177:95:HFCNFDSX5:4:1107:9435:34867/1	60	+
chr12	78160238	78160239	A01177:95:HFCNFDSX5:4:1306:12165:17926	60	+
chr12	78180902	78180903	A01177:95:HFCNFDSX5:4:1117:32380:18239/1	60	-
chr12	78837605	78837606	A01177:95:HFCNFDSX5:4:1617:18493:11130/1	60	+
chr12	79808382	79808383	A01177:95:HFCNFDSX5:4:1313:32877:6668/1	60	-
chr12	79912670	79912671	A01177:95:HFCNFDSX5:4:1118:25337:12962/1	60	+
chr12	82759951	82759952	A01177:95:HFCNFDSX5:4:1122:29677:14591/1	60	+
chr12	82956767	82956768	A01177:95:HFCNFDSX5:4:1103:21115:17832/1	60	-
chr12	83175194	83175195	A01177:95:HFCNFDSX5:4:1453:16306:26725/1	60	+
chr12	85387971	85387972	A01177:95:HFCNFDSX5:4:1141:25852:31109	60	+
chr12	88049919	88049920	A01177:95:HFCNFDSX5:4:1136:7211:18051/1	60	-
chr12	88060685	88060686	A01177:95:HFCNFDSX5:4:1247:2917:12430/1	60	-
chr12	89191302	89191303	A01177:95:HFCNFDSX5:4:1110:14100:21245/1	60	-
chr12	89279829	89279830	A01177:95:HFCNFDSX5:4:1614:6922:16830/1	60	-
chr12	89446710	89446711	A01177:95:HFCNFDSX5:4:1612:22842:12680/1	60	-
chr12	92816983	92816984	A01177:95:HFCNFDSX5:4:1234:31186:23187/1	60	-
chr12	92844937	92844938	A01177:95:HFCNFDSX5:4:2170:32208:22983/1	60	+
chr12	94167069	94167070	A01177:95:HFCNFDSX5:4:1565:6976:26819/1	60	+
chr12	94216032	94216033	A01177:95:HFCNFDSX5:4:1101:18611:14716/1	60	+
chr12	94364720	94364721	A01177:95:HFCNFDSX5:4:1449:30490:19100/1	60	-
chr12	96912459	96912460	A01177:95:HFCNFDSX5:4:1324:12481:15029/1	60	-
chr12	98043917	98043918	A01177:95:HFCNFDSX5:4:2335:19153:15749/1	60	+
chr12	99060939	99060940	A01177:95:HFCNFDSX5:4:1329:20546:23610/1	60	+
chr12	100051565	100051566	A01177:95:HFCNFDSX5:4:1118:20781:12931/1	60	+
chr12	100340122	100340123	A01177:95:HFCNFDSX5:4:1124:19235:17331/1	60	+
chr12	101365607	101365608	A01177:95:HFCNFDSX5:4:1119:18041:4617/1	60	+
chr12	101803827	101803828	A01177:95:HFCNFDSX5:4:2516:8250:3380/1	60	+
chr12	102025826	102025827	A01177:95:HFCNFDSX5:4:1450:7554:33865/1	60	-
chr12	102501485	102501486	A01177:95:HFCNFDSX5:4:1157:31584:15013	60	-
chr12	103678700	103678701	A01177:95:HFCNFDSX5:4:1324:15564:7498/1	60	+
chr12	104077677	104077678	A01177:95:HFCNFDSX5:4:1272:27389:26130/1	60	+
chr12	105138273	105138274	A01177:95:HFCNFDSX5:4:1221:20166:24048/1	60	+
chr12	105140534	105140535	A01177:95:HFCNFDSX5:4:1542:11297:10066/1	60	+
chr12	106814750	106814751	A01177:95:HFCNFDSX5:4:2244:13232:19711/1	60	+
chr12	107056034	107056035	A01177:95:HFCNFDSX5:4:1415:20772:7717/1	60	-
chr12	108645250	108645251	A01177:95:HFCNFDSX5:4:1101:17418:16908/1	60	+
chr12	108717378	108717379	A01177:95:HFCNFDSX5:4:1111:3007:7733/1	60	+
chr12	110302297	110302298	A01177:95:HFCNFDSX5:4:1114:20690:18505/1	60	+
chr12	111510924	111510925	A01177:95:HFCNFDSX5:4:1123:18186:25285/1	60	-
chr12	111565567	111565568	A01177:95:HFCNFDSX5:4:1127:10583:15530/1	60	+
chr12	111987097	111987098	A01177:95:HFCNFDSX5:4:1128:7844:7748/1	60	+
chr12	112449975	112449976	A01177:95:HFCNFDSX5:4:2368:5810:21136/1	60	-
chr12	112453058	112453059	A01177:95:HFCNFDSX5:4:1518:23339:21089/1	60	+
chr12	113212059	113212060	A01177:95:HFCNFDSX5:4:2364:28709:14951/1	60	-
chr12	113212061	113212062	A01177:95:HFCNFDSX5:4:1170:14199:14340/1	60	-
chr12	116037989	116037990	A01177:95:HFCNFDSX5:4:1130:23493:33254/1	60	+
chr12	116097089	116097090	A01177:95:HFCNFDSX5:4:2276:2465:17910/1	60	-
chr12	117072983	117072984	A01177:95:HFCNFDSX5:4:1101:9200:6151/1	60	-
chr12	117932488	117932489	A01177:95:HFCNFDSX5:4:1633:20446:34272/1	60	-
chr12	119160912	119160913	A01177:95:HFCNFDSX5:4:1128:19922:18740/1	60	+
chr12	119604190	119604191	A01177:95:HFCNFDSX5:4:1103:29062:31156/1	60	+
chr12	119721977	119721978	A01177:95:HFCNFDSX5:4:1266:4345:26835	60	+
chr12	120138514	120138515	A01177:95:HFCNFDSX5:4:1127:30020:24079/1	60	-
chr12	120552496	120552497	A01177:95:HFCNFDSX5:4:1136:6750:14184	60	+
chr12	120892597	120892598	A01177:95:HFCNFDSX5:4:1111:6316:21104/1	60	-
chr12	121186564	121186565	A01177:95:HFCNFDSX5:4:2109:4761:27273/1	60	-
chr12	121311332	121311333	A01177:95:HFCNFDSX5:4:2303:9064:10050/1	60	+
chr12	121317520	121317521	A01177:95:HFCNFDSX5:4:1114:24731:20995	60	+
chr12	121417475	121417476	A01177:95:HFCNFDSX5:4:1369:6216:9940/1	60	+
chr12	121550950	121550951	A01177:95:HFCNFDSX5:4:1162:22462:35164	60	-
chr12	121602537	121602538	A01177:95:HFCNFDSX5:4:1349:20057:20165	60	+
chr12	121952865	121952866	A01177:95:HFCNFDSX5:4:1261:8748:20995/1	60	-
chr12	121997392	121997393	A01177:95:HFCNFDSX5:4:1654:11451:7388/1	60	-
chr12	122140418	122140419	A01177:95:HFCNFDSX5:4:1166:21902:13714/1	60	-
chr12	122296123	122296124	A01177:95:HFCNFDSX5:4:1222:9661:29089/1	60	-
chr12	122308051	122308052	A01177:95:HFCNFDSX5:4:1259:7835:35947/1	60	+
chr12	122479418	122479419	A01177:95:HFCNFDSX5:4:1255:21920:8171/1	60	+
chr12	122542359	122542360	A01177:95:HFCNFDSX5:4:2478:20961:26772/1	60	+
chr12	122554370	122554371	A01177:95:HFCNFDSX5:4:1136:21242:3646/1	60	+
chr12	122564457	122564458	A01177:95:HFCNFDSX5:4:1221:17038:36667/1	60	-
chr12	123177195	123177196	A01177:95:HFCNFDSX5:4:1354:16776:20870/1	60	+
chr12	123225631	123225632	A01177:95:HFCNFDSX5:4:1274:11568:26976/1	60	+
chr12	123225635	123225636	A01177:95:HFCNFDSX5:4:1141:29975:36746/1	60	-
chr12	123326310	123326311	A01177:95:HFCNFDSX5:4:1217:24225:1297/1	60	+
chr12	123357237	123357238	A01177:95:HFCNFDSX5:4:1125:16052:14826/1	60	-
chr12	123358121	123358122	A01177:95:HFCNFDSX5:4:1555:19416:27978/1	60	-
chr12	123597853	123597854	A01177:95:HFCNFDSX5:4:1239:4101:21183	60	-
chr12	123629777	123629778	A01177:95:HFCNFDSX5:4:2345:13069:17707	60	-
chr12	123640821	123640822	A01177:95:HFCNFDSX5:4:2659:15167:4335/1	60	+
chr12	123659053	123659054	A01177:95:HFCNFDSX5:4:1249:12292:3865/1	60	-
chr12	126691143	126691144	A01177:95:HFCNFDSX5:4:2522:29713:19946	60	+
chr12	128629214	128629215	A01177:95:HFCNFDSX5:4:1113:5104:23860/1	60	+
chr12	128925274	128925275	A01177:95:HFCNFDSX5:4:1159:22996:20964/1	60	-
chr12	128925276	128925277	A01177:95:HFCNFDSX5:4:1146:18087:14998/1	60	-
chr12	128953229	128953230	A01177:95:HFCNFDSX5:4:2663:31485:9204/1	60	+
chr12	129498411	129498412	A01177:95:HFCNFDSX5:4:1135:9932:34319/1	60	-
chr12	129518981	129518982	A01177:95:HFCNFDSX5:4:1376:27760:5478/1	60	+
chr12	129705517	129705518	A01177:95:HFCNFDSX5:4:1402:8287:21136/1	60	+
chr12	131869112	131869113	A01177:95:HFCNFDSX5:4:2673:28700:8202/1	60	-
chr12	131970786	131970787	A01177:95:HFCNFDSX5:4:1114:17707:13213/1	60	+
chr12	132090271	132090272	A01177:95:HFCNFDSX5:4:1341:11957:12085/1	60	+
chr12	132090419	132090420	A01177:95:HFCNFDSX5:4:1122:7997:19225/1	60	+
chr12	132980341	132980342	A01177:95:HFCNFDSX5:4:1340:15320:15154/1	60	-
chr12	133089400	133089401	A01177:95:HFCNFDSX5:4:2154:31087:25457/1	60	+
chr12	133113349	133113350	A01177:95:HFCNFDSX5:4:2141:21649:6417	60	+
chr13	19720168	19720169	A01177:95:HFCNFDSX5:4:2604:1597:22983/1	60	+
chr13	19973591	19973592	A01177:95:HFCNFDSX5:4:1248:18249:13056/1	60	-
chr13	20048549	20048550	A01177:95:HFCNFDSX5:4:1240:13774:31767/1	60	-
chr13	20667161	20667162	A01177:95:HFCNFDSX5:4:1135:8947:19867/1	60	-
chr13	21753153	21753154	A01177:95:HFCNFDSX5:4:2417:16812:18020/1	60	+
chr13	23330705	23330706	A01177:95:HFCNFDSX5:4:1404:23791:13166/1	60	-
chr13	25263116	25263117	A01177:95:HFCNFDSX5:4:1227:25672:11443/1	60	+
chr13	25328677	25328678	A01177:95:HFCNFDSX5:4:1124:5782:22279/1	60	+
chr13	26089229	26089230	A01177:95:HFCNFDSX5:4:1633:17363:16188/1	60	-
chr13	26378836	26378837	A01177:95:HFCNFDSX5:4:1161:1208:7122/1	60	-
chr13	26993329	26993330	A01177:95:HFCNFDSX5:4:1239:19262:4539/1	60	+
chr13	27613965	27613966	A01177:95:HFCNFDSX5:4:1232:16269:22091/1	60	-
chr13	28405933	28405934	A01177:95:HFCNFDSX5:4:1661:17128:13526/1	60	-
chr13	28473271	28473272	A01177:95:HFCNFDSX5:4:1148:5963:3959/1	60	-
chr13	30240370	30240371	A01177:95:HFCNFDSX5:4:1513:18267:10019/1	60	-
chr13	30654756	30654757	A01177:95:HFCNFDSX5:4:1126:32380:17926/1	60	+
chr13	30976528	30976529	A01177:95:HFCNFDSX5:4:1106:6433:21339/1	60	+
chr13	31897997	31897998	A01177:95:HFCNFDSX5:4:2617:24903:2221/1	60	-
chr13	32211561	32211562	A01177:95:HFCNFDSX5:4:1135:6750:11021/1	60	-
chr13	32718592	32718593	A01177:95:HFCNFDSX5:4:1217:9498:22388/1	60	+
chr13	32801052	32801053	A01177:95:HFCNFDSX5:4:1201:15591:22294/1	60	-
chr13	34665883	34665884	A01177:95:HFCNFDSX5:4:1255:22652:13166/1	60	+
chr13	35041622	35041623	A01177:95:HFCNFDSX5:4:1558:21576:15875/1	60	-
chr13	35384628	35384629	A01177:95:HFCNFDSX5:4:1133:29921:3959/1	60	+
chr13	35554230	35554231	A01177:95:HFCNFDSX5:4:1554:2230:35039/1	60	-
chr13	37006495	37006496	A01177:95:HFCNFDSX5:4:1336:10104:7216/1	60	+
chr13	37014335	37014336	A01177:95:HFCNFDSX5:4:1225:32108:36088/1	60	+
chr13	37705630	37705631	A01177:95:HFCNFDSX5:4:1129:30933:9408	60	+
chr13	38010760	38010761	A01177:95:HFCNFDSX5:4:1416:27896:3427/1	60	-
chr13	38133567	38133568	A01177:95:HFCNFDSX5:4:1268:2392:31970/1	60	+
chr13	38826256	38826257	A01177:95:HFCNFDSX5:4:1661:4047:17644/1	60	-
chr13	40964101	40964102	A01177:95:HFCNFDSX5:4:1351:29460:18568/1	60	-
chr13	41014344	41014345	A01177:95:HFCNFDSX5:4:1149:17915:16517/1	60	-
chr13	41768168	41768169	A01177:95:HFCNFDSX5:4:1111:32108:20588/1	60	-
chr13	41903969	41903970	A01177:95:HFCNFDSX5:4:1220:18683:29997/1	60	+
chr13	42177374	42177375	A01177:95:HFCNFDSX5:4:1368:26431:25661/1	60	+
chr13	42570118	42570119	A01177:95:HFCNFDSX5:4:2115:27154:18176/1	60	-
chr13	43551982	43551983	A01177:95:HFCNFDSX5:4:1158:29306:15984/1	60	+
chr13	43551985	43551986	A01177:95:HFCNFDSX5:4:2342:28565:21997/1	60	+
chr13	44240001	44240002	A01177:95:HFCNFDSX5:4:1458:27950:25723/1	60	+
chr13	45965035	45965036	A01177:95:HFCNFDSX5:4:1141:24831:12493/1	60	+
chr13	46323731	46323732	A01177:95:HFCNFDSX5:4:1104:7374:10848/1	60	-
chr13	46782351	46782352	A01177:95:HFCNFDSX5:4:1128:2546:16235/1	60	-
chr13	48045256	48045257	A01177:95:HFCNFDSX5:4:2362:16278:6480/1	60	+
chr13	48415104	48415105	A01177:95:HFCNFDSX5:4:1112:22336:4570/1	60	-
chr13	49712451	49712452	A01177:95:HFCNFDSX5:4:2226:15076:28729/1	60	+
chr13	50074679	50074680	A01177:95:HFCNFDSX5:4:1264:26277:22639/1	60	-
chr13	50076457	50076458	A01177:95:HFCNFDSX5:4:1306:10221:7576/1	60	-
chr13	50435961	50435962	A01177:95:HFCNFDSX5:4:1112:26775:34303/1	60	+
chr13	50487221	50487222	A01177:95:HFCNFDSX5:4:1331:21468:28087/1	60	+
chr13	50619182	50619183	A01177:95:HFCNFDSX5:4:1225:14733:10254/1	60	+
chr13	50734751	50734752	A01177:95:HFCNFDSX5:4:1222:31946:5055/1	60	-
chr13	50853211	50853212	A01177:95:HFCNFDSX5:4:1518:1796:32002	60	+
chr13	52392794	52392795	A01177:95:HFCNFDSX5:4:1477:29649:8343/1	60	+
chr13	52667866	52667867	A01177:95:HFCNFDSX5:4:2206:29631:9940	60	-
chr13	52668017	52668018	A01177:95:HFCNFDSX5:4:1624:31720:18161/1	60	-
chr13	52669215	52669216	A01177:95:HFCNFDSX5:4:1172:22182:9784/1	60	+
chr13	53274352	53274353	A01177:95:HFCNFDSX5:4:1145:2564:8688/1	60	+
chr13	59497494	59497495	A01177:95:HFCNFDSX5:4:1254:15112:24940/1	60	+
chr13	60014917	60014918	A01177:95:HFCNFDSX5:4:1135:18620:24283/1	60	-
chr13	61422624	61422625	A01177:95:HFCNFDSX5:4:1442:20862:12602/1	60	+
chr13	61761631	61761632	A01177:95:HFCNFDSX5:4:1147:25446:26772/1	60	+
chr13	62351352	62351353	A01177:95:HFCNFDSX5:4:2146:28872:25191/1	60	-
chr13	62740897	62740898	A01177:95:HFCNFDSX5:4:2221:6587:17597/1	60	+
chr13	62898089	62898090	A01177:95:HFCNFDSX5:4:1447:22625:11146	60	-
chr13	63111765	63111766	A01177:95:HFCNFDSX5:4:1535:29179:28510/1	60	+
chr13	63159566	63159567	A01177:95:HFCNFDSX5:4:1132:21567:28635/1	60	-
chr13	63769949	63769950	A01177:95:HFCNFDSX5:4:2628:18087:34945/1	60	+
chr13	64064921	64064922	A01177:95:HFCNFDSX5:4:1327:8422:7654/1	60	+
chr13	64953374	64953375	A01177:95:HFCNFDSX5:4:1112:4526:16626	60	+
chr13	65607413	65607414	A01177:95:HFCNFDSX5:4:1414:26549:4476/1	60	+
chr13	65917915	65917916	A01177:95:HFCNFDSX5:4:1331:12201:4867/1	60	+
chr13	66015703	66015704	A01177:95:HFCNFDSX5:4:1237:15962:19742/1	60	-
chr13	66290265	66290266	A01177:95:HFCNFDSX5:4:1276:14705:25551/1	60	-
chr13	66360957	66360958	A01177:95:HFCNFDSX5:4:1145:16694:14591/1	60	-
chr13	66576302	66576303	A01177:95:HFCNFDSX5:4:2416:26811:29168/1	60	+
chr13	66986202	66986203	A01177:95:HFCNFDSX5:4:1140:2058:28291/1	60	+
chr13	67132034	67132035	A01177:95:HFCNFDSX5:4:1147:21730:11725/1	60	+
chr13	67285415	67285416	A01177:95:HFCNFDSX5:4:1278:28619:17957/1	60	+
chr13	68721679	68721680	A01177:95:HFCNFDSX5:4:1221:16830:23782/1	60	+
chr13	69703175	69703176	A01177:95:HFCNFDSX5:4:1120:10077:15311/1	60	+
chr13	70268108	70268109	A01177:95:HFCNFDSX5:4:1156:13575:2519/1	60	+
chr13	71256988	71256989	A01177:95:HFCNFDSX5:4:2168:17653:7983/1	60	-
chr13	74079451	74079452	A01177:95:HFCNFDSX5:4:1236:4318:11193/1	60	-
chr13	75292508	75292509	A01177:95:HFCNFDSX5:4:1405:12264:32847/1	60	+
chr13	75593549	75593550	A01177:95:HFCNFDSX5:4:1339:19307:10222/1	60	-
chr13	75831895	75831896	A01177:95:HFCNFDSX5:4:1104:28266:13088/1	60	-
chr13	77142861	77142862	A01177:95:HFCNFDSX5:4:1243:12038:26287/1	60	-
chr13	77176567	77176568	A01177:95:HFCNFDSX5:4:1106:25654:34929/1	60	-
chr13	77225534	77225535	A01177:95:HFCNFDSX5:4:1419:16893:32315/1	60	+
chr13	77252630	77252631	A01177:95:HFCNFDSX5:4:1238:2781:35243/1	60	-
chr13	81080112	81080113	A01177:95:HFCNFDSX5:4:1109:13404:10457/1	60	-
chr13	81261380	81261381	A01177:95:HFCNFDSX5:4:1120:15383:25003/1	60	+
chr13	81465058	81465059	A01177:95:HFCNFDSX5:4:1230:29731:18881/1	60	+
chr13	81848949	81848950	A01177:95:HFCNFDSX5:4:1224:20509:34006	60	+
chr13	82023175	82023176	A01177:95:HFCNFDSX5:4:1166:10628:23249/1	60	+
chr13	82346111	82346112	A01177:95:HFCNFDSX5:4:1134:10628:10285/1	60	-
chr13	83179762	83179763	A01177:95:HFCNFDSX5:4:1117:19714:28588/1	60	+
chr13	83309160	83309161	A01177:95:HFCNFDSX5:4:1151:30327:5885/1	60	-
chr13	83913468	83913469	A01177:95:HFCNFDSX5:4:1173:26811:29481	60	+
chr13	84808186	84808187	A01177:95:HFCNFDSX5:4:2167:11478:33395/1	60	+
chr13	85108844	85108845	A01177:95:HFCNFDSX5:4:1123:5041:29575/1	60	+
chr13	85540053	85540054	A01177:95:HFCNFDSX5:4:1134:29270:30420/1	60	+
chr13	85637124	85637125	A01177:95:HFCNFDSX5:4:1169:31286:2065/1	60	-
chr13	86003995	86003996	A01177:95:HFCNFDSX5:4:1140:26368:7326/1	60	-
chr13	86979531	86979532	A01177:95:HFCNFDSX5:4:1122:31213:2159/1	60	+
chr13	87370549	87370550	A01177:95:HFCNFDSX5:4:1617:25229:8829/1	60	+
chr13	91363780	91363781	A01177:95:HFCNFDSX5:4:1215:3821:30185/1	60	-
chr13	95283624	95283625	A01177:95:HFCNFDSX5:4:2139:27281:15765	60	-
chr13	96315605	96315606	A01177:95:HFCNFDSX5:4:2243:13223:36448/1	60	+
chr13	97311987	97311988	A01177:95:HFCNFDSX5:4:1240:19081:12179/1	60	-
chr13	98009807	98009808	A01177:95:HFCNFDSX5:4:1223:19633:8155/1	60	-
chr13	101632819	101632820	A01177:95:HFCNFDSX5:4:1449:12653:2550/1	60	-
chr13	102817826	102817827	A01177:95:HFCNFDSX5:4:1350:10257:6010/1	60	-
chr13	103841571	103841572	A01177:95:HFCNFDSX5:4:1269:3143:13823/1	60	+
chr13	104886413	104886414	A01177:95:HFCNFDSX5:4:2257:28357:7012/1	60	-
chr13	105077089	105077090	A01177:95:HFCNFDSX5:4:1104:23402:13495/1	60	-
chr13	105097545	105097546	A01177:95:HFCNFDSX5:4:1131:24252:3067/1	60	+
chr13	105174530	105174531	A01177:95:HFCNFDSX5:4:1659:15736:11804/1	60	-
chr13	105339047	105339048	A01177:95:HFCNFDSX5:4:1155:25599:10755/1	60	-
chr13	105423328	105423329	A01177:95:HFCNFDSX5:4:1109:12924:18584/1	60	+
chr13	105688193	105688194	A01177:95:HFCNFDSX5:4:1104:27697:9596/1	60	-
chr13	108452716	108452717	A01177:95:HFCNFDSX5:4:1663:27489:29653	60	-
chr13	110739284	110739285	A01177:95:HFCNFDSX5:4:1115:21712:7811/1	60	-
chr13	114267894	114267895	A01177:95:HFCNFDSX5:4:1505:17183:6543/1	60	-
chr14	21261019	21261020	A01177:95:HFCNFDSX5:4:1105:7247:28103/1	60	+
chr14	21412066	21412067	A01177:95:HFCNFDSX5:4:1109:9399:25128/1	60	-
chr14	21504024	21504025	A01177:95:HFCNFDSX5:4:2426:11460:12101/1	60	-
chr14	22073581	22073582	A01177:95:HFCNFDSX5:4:1103:27661:4586/1	60	+
chr14	22551043	22551044	A01177:95:HFCNFDSX5:4:2538:31195:30812/1	60	-
chr14	22913466	22913467	A01177:95:HFCNFDSX5:4:1520:32443:20697	60	+
chr14	23177679	23177680	A01177:95:HFCNFDSX5:4:1101:3025:7764/1	60	+
chr14	23475497	23475498	A01177:95:HFCNFDSX5:4:1116:31186:18270/1	60	+
chr14	25877337	25877338	A01177:95:HFCNFDSX5:4:1117:23484:23594/1	60	+
chr14	26556931	26556932	A01177:95:HFCNFDSX5:4:1246:14841:6496/1	60	+
chr14	28973814	28973815	A01177:95:HFCNFDSX5:4:2218:11433:5165	60	+
chr14	29106665	29106666	A01177:95:HFCNFDSX5:4:1106:3224:8046/1	60	-
chr14	30682822	30682823	A01177:95:HFCNFDSX5:4:2237:14434:26991/1	60	+
chr14	30953695	30953696	A01177:95:HFCNFDSX5:4:2201:7175:33552/1	60	+
chr14	30976549	30976550	A01177:95:HFCNFDSX5:4:1171:19605:34037/1	60	+
chr14	31126476	31126477	A01177:95:HFCNFDSX5:4:1228:14751:33019/1	60	-
chr14	34562375	34562376	A01177:95:HFCNFDSX5:4:2331:5068:4664	60	+
chr14	35288831	35288832	A01177:95:HFCNFDSX5:4:1145:14498:18051/1	60	-
chr14	35663373	35663374	A01177:95:HFCNFDSX5:4:2359:31222:24314	60	-
chr14	35691361	35691362	A01177:95:HFCNFDSX5:4:1311:19551:16250/1	60	+
chr14	36305923	36305924	A01177:95:HFCNFDSX5:4:1436:23122:7686	60	-
chr14	39156454	39156455	A01177:95:HFCNFDSX5:4:1567:1081:25723/1	60	+
chr14	39365211	39365212	A01177:95:HFCNFDSX5:4:2413:3703:19429/1	60	+
chr14	39395812	39395813	A01177:95:HFCNFDSX5:4:1526:14507:24330/1	60	-
chr14	39396183	39396184	A01177:95:HFCNFDSX5:4:1138:3685:16830/1	60	+
chr14	39849639	39849640	A01177:95:HFCNFDSX5:4:1104:8748:20995	60	+
chr14	43535281	43535282	A01177:95:HFCNFDSX5:4:1170:11948:30044	60	+
chr14	44952803	44952804	A01177:95:HFCNFDSX5:4:1510:12156:32628	60	+
chr14	45133120	45133121	A01177:95:HFCNFDSX5:4:1142:7265:27101/1	60	-
chr14	45149844	45149845	A01177:95:HFCNFDSX5:4:2649:26196:19836/1	60	+
chr14	45168421	45168422	A01177:95:HFCNFDSX5:4:1330:29252:33332/1	60	-
chr14	45187429	45187430	A01177:95:HFCNFDSX5:4:1461:18367:31892/1	60	-
chr14	45398433	45398434	A01177:95:HFCNFDSX5:4:2211:19623:16250/1	60	-
chr14	45960149	45960150	A01177:95:HFCNFDSX5:4:1369:28736:23484/1	60	-
chr14	47136688	47136689	A01177:95:HFCNFDSX5:4:1211:12084:19351/1	60	+
chr14	47421187	47421188	A01177:95:HFCNFDSX5:4:1228:31801:17268/1	60	+
chr14	48433263	48433264	A01177:95:HFCNFDSX5:4:1218:18864:30373/1	60	+
chr14	49853615	49853616	A01177:95:HFCNFDSX5:4:1318:5303:7012	60	+
chr14	49862845	49862846	A01177:95:HFCNFDSX5:4:2414:4020:31313	60	-
chr14	49862850	49862851	A01177:95:HFCNFDSX5:4:1309:1009:23218/1	60	-
chr14	50417607	50417608	A01177:95:HFCNFDSX5:4:1164:2501:14998/1	60	+
chr14	52223370	52223371	A01177:95:HFCNFDSX5:4:1165:7166:1313/1	60	+
chr14	52532968	52532969	A01177:95:HFCNFDSX5:4:1167:8386:36057/1	60	-
chr14	52657887	52657888	A01177:95:HFCNFDSX5:4:1120:20238:30937/1	60	+
chr14	52975474	52975475	A01177:95:HFCNFDSX5:4:1116:25039:20212/1	60	-
chr14	53098202	53098203	A01177:95:HFCNFDSX5:4:1623:2374:5008/1	60	+
chr14	53101600	53101601	A01177:95:HFCNFDSX5:4:1210:4643:31454/1	60	-
chr14	53158503	53158504	A01177:95:HFCNFDSX5:4:2460:32895:30123/1	60	-
chr14	53885198	53885199	A01177:95:HFCNFDSX5:4:1534:27534:11162/1	60	-
chr14	56816438	56816439	A01177:95:HFCNFDSX5:4:1103:15817:3615/1	60	-
chr14	56947711	56947712	A01177:95:HFCNFDSX5:4:1158:30065:23249/1	60	+
chr14	57230729	57230730	A01177:95:HFCNFDSX5:4:1117:21477:20400/1	60	-
chr14	57973983	57973984	A01177:95:HFCNFDSX5:4:2204:19416:28948	60	+
chr14	58068849	58068850	A01177:95:HFCNFDSX5:4:1415:24786:17018/1	60	-
chr14	58327372	58327373	A01177:95:HFCNFDSX5:4:2232:9625:13150/1	60	-
chr14	58511140	58511141	A01177:95:HFCNFDSX5:4:1168:30544:3349/1	60	-
chr14	59243966	59243967	A01177:95:HFCNFDSX5:4:1635:11017:16908/1	60	-
chr14	60931771	60931772	A01177:95:HFCNFDSX5:4:1119:32551:4633/1	60	-
chr14	60976703	60976704	A01177:95:HFCNFDSX5:4:1364:8486:34788/1	60	-
chr14	61220642	61220643	A01177:95:HFCNFDSX5:4:1449:26901:16548/1	60	-
chr14	62016625	62016626	A01177:95:HFCNFDSX5:4:2469:1063:19774	60	-
chr14	63460078	63460079	A01177:95:HFCNFDSX5:4:1267:21856:29512/1	60	+
chr14	63460079	63460080	A01177:95:HFCNFDSX5:4:1323:30689:25614/1	60	+
chr14	63460081	63460082	A01177:95:HFCNFDSX5:4:1364:7690:14058/1	60	+
chr14	64263694	64263695	A01177:95:HFCNFDSX5:4:1119:20826:8124/1	60	+
chr14	64434049	64434050	A01177:95:HFCNFDSX5:4:2234:31087:22701/1	60	-
chr14	64475239	64475240	A01177:95:HFCNFDSX5:4:2243:10863:22060	60	-
chr14	65709447	65709448	A01177:95:HFCNFDSX5:4:1178:19940:8249/1	60	+
chr14	66674528	66674529	A01177:95:HFCNFDSX5:4:1178:7835:14309/1	60	-
chr14	66745772	66745773	A01177:95:HFCNFDSX5:4:2506:19913:2910	60	-
chr14	66900057	66900058	A01177:95:HFCNFDSX5:4:1261:10366:36135/1	60	+
chr14	67246016	67246017	A01177:95:HFCNFDSX5:4:1110:23882:25441/1	60	-
chr14	67866776	67866777	A01177:95:HFCNFDSX5:4:2237:29622:3474/1	60	-
chr14	68012823	68012824	A01177:95:HFCNFDSX5:4:1149:17698:24220/1	60	+
chr14	68452358	68452359	A01177:95:HFCNFDSX5:4:1164:28257:9251/1	60	-
chr14	69633542	69633543	A01177:95:HFCNFDSX5:4:1210:28293:21245/1	60	+
chr14	69663171	69663172	A01177:95:HFCNFDSX5:4:1618:24026:10504/1	60	+
chr14	70918383	70918384	A01177:95:HFCNFDSX5:4:2108:15203:32049	60	-
chr14	71024479	71024480	A01177:95:HFCNFDSX5:4:1357:22354:30499/1	60	+
chr14	71035767	71035768	A01177:95:HFCNFDSX5:4:1213:21676:25692/1	60	+
chr14	71100729	71100730	A01177:95:HFCNFDSX5:4:2351:4417:35571	60	+
chr14	71498929	71498930	A01177:95:HFCNFDSX5:4:1403:15609:31281/1	60	+
chr14	74497154	74497155	A01177:95:HFCNFDSX5:4:1165:17924:5854	60	+
chr14	74814039	74814040	A01177:95:HFCNFDSX5:4:1162:16242:16031/1	60	+
chr14	75749552	75749553	A01177:95:HFCNFDSX5:4:2314:2148:8061/1	60	+
chr14	75769965	75769966	A01177:95:HFCNFDSX5:4:1215:5710:7560/1	60	+
chr14	75781184	75781185	A01177:95:HFCNFDSX5:4:1456:8929:16517/1	60	+
chr14	75826514	75826515	A01177:95:HFCNFDSX5:4:1320:26521:36088/1	60	-
chr14	77777120	77777121	A01177:95:HFCNFDSX5:4:2636:30743:33599	60	+
chr14	79025806	79025807	A01177:95:HFCNFDSX5:4:1140:11017:13589/1	60	+
chr14	81474823	81474824	A01177:95:HFCNFDSX5:4:1113:20943:12085/1	60	+
chr14	85394909	85394910	A01177:95:HFCNFDSX5:4:1247:24930:30796/1	60	-
chr14	85940911	85940912	A01177:95:HFCNFDSX5:4:1205:3929:12399/1	60	-
chr14	85977857	85977858	A01177:95:HFCNFDSX5:4:1649:28908:5462/1	60	-
chr14	86760084	86760085	A01177:95:HFCNFDSX5:4:1313:2058:29951/1	60	-
chr14	86766130	86766131	A01177:95:HFCNFDSX5:4:2235:20708:2848	60	+
chr14	86885460	86885461	A01177:95:HFCNFDSX5:4:1150:18213:25207/1	60	-
chr14	87355248	87355249	A01177:95:HFCNFDSX5:4:2127:8467:9518/1	60	-
chr14	88689058	88689059	A01177:95:HFCNFDSX5:4:2364:8784:20588/1	60	+
chr14	89917505	89917506	A01177:95:HFCNFDSX5:4:1144:27263:30358/1	60	-
chr14	90927219	90927220	A01177:95:HFCNFDSX5:4:1140:8386:35086/1	60	+
chr14	92058272	92058273	A01177:95:HFCNFDSX5:4:2106:9091:18208/1	60	+
chr14	92134686	92134687	A01177:95:HFCNFDSX5:4:1122:25192:14090/1	60	+
chr14	95532175	95532176	A01177:95:HFCNFDSX5:4:1373:9001:18959	60	-
chr14	96569767	96569768	A01177:95:HFCNFDSX5:4:1412:29577:24095/1	60	-
chr14	97040444	97040445	A01177:95:HFCNFDSX5:4:1171:27480:32988/1	60	+
chr14	97733988	97733989	A01177:95:HFCNFDSX5:4:1113:14380:33974/1	60	-
chr14	97821726	97821727	A01177:95:HFCNFDSX5:4:2254:8766:6496/1	60	+
chr14	98113011	98113012	A01177:95:HFCNFDSX5:4:1328:24008:16266/1	60	+
chr14	98113207	98113208	A01177:95:HFCNFDSX5:4:1121:17128:17440/1	60	-
chr14	98154367	98154368	A01177:95:HFCNFDSX5:4:1157:13105:17300/1	60	+
chr14	98233561	98233562	A01177:95:HFCNFDSX5:4:1169:11822:29262/1	60	-
chr14	98338571	98338572	A01177:95:HFCNFDSX5:4:1151:27751:26068/1	60	+
chr14	98482888	98482889	A01177:95:HFCNFDSX5:4:1228:12834:21934/1	60	+
chr14	100015360	100015361	A01177:95:HFCNFDSX5:4:1416:24234:13651/1	60	-
chr14	100032331	100032332	A01177:95:HFCNFDSX5:4:1275:32362:26569/1	60	-
chr14	100052941	100052942	A01177:95:HFCNFDSX5:4:1128:7925:14779/1	60	-
chr14	100094456	100094457	A01177:95:HFCNFDSX5:4:1140:12997:16297/1	60	-
chr14	101663188	101663189	A01177:95:HFCNFDSX5:4:1336:16848:22968/1	60	+
chr14	101824077	101824078	A01177:95:HFCNFDSX5:4:2632:19994:33082/1	60	+
chr14	101856332	101856333	A01177:95:HFCNFDSX5:4:1141:3775:26099/1	60	+
chr14	101900088	101900089	A01177:95:HFCNFDSX5:4:2234:28402:8719/1	60	+
chr14	102696865	102696866	A01177:95:HFCNFDSX5:4:1273:8178:3537	60	+
chr14	102721212	102721213	A01177:95:HFCNFDSX5:4:1308:23918:27038	60	-
chr14	103046818	103046819	A01177:95:HFCNFDSX5:4:2506:22489:30921/1	60	-
chr14	103423893	103423894	A01177:95:HFCNFDSX5:4:1119:6316:2033/1	60	-
chr14	103441727	103441728	A01177:95:HFCNFDSX5:4:1160:3405:31031/1	60	+
chr14	103477718	103477719	A01177:95:HFCNFDSX5:4:1174:22281:14309/1	60	+
chr14	103651877	103651878	A01177:95:HFCNFDSX5:4:2569:8079:19085/1	60	+
chr14	103657500	103657501	A01177:95:HFCNFDSX5:4:1311:23764:27305/1	60	+
chr14	103668868	103668869	A01177:95:HFCNFDSX5:4:1224:19741:13636/1	60	+
chr14	104100991	104100992	A01177:95:HFCNFDSX5:4:1103:29017:14262	60	-
chr14	104315845	104315846	A01177:95:HFCNFDSX5:4:1317:19651:9659	60	+
chr14	106138454	106138455	A01177:95:HFCNFDSX5:4:1148:3007:12900/1	60	+
chr15	19987185	19987186	A01177:95:HFCNFDSX5:4:1156:32045:13119/1	60	+
chr15	20787096	20787097	A01177:95:HFCNFDSX5:4:1133:28429:23797/1	60	+
chr15	25054105	25054106	A01177:95:HFCNFDSX5:4:2605:9552:25927/1	60	+
chr15	25747920	25747921	A01177:95:HFCNFDSX5:4:2277:17797:16971/1	60	-
chr15	34227426	34227427	A01177:95:HFCNFDSX5:4:1635:28456:6277/1	60	+
chr15	35521746	35521747	A01177:95:HFCNFDSX5:4:1136:22869:24502/1	60	-
chr15	36418578	36418579	A01177:95:HFCNFDSX5:4:2651:10149:28119	60	+
chr15	38341692	38341693	A01177:95:HFCNFDSX5:4:2216:13205:8703	60	+
chr15	38472902	38472903	A01177:95:HFCNFDSX5:4:1550:5855:6089/1	60	+
chr15	41752894	41752895	A01177:95:HFCNFDSX5:4:1120:24930:12790/1	60	+
chr15	42244311	42244312	A01177:95:HFCNFDSX5:4:1373:6008:35039/1	60	+
chr15	42333611	42333612	A01177:95:HFCNFDSX5:4:2617:9173:34945	60	+
chr15	42553559	42553560	A01177:95:HFCNFDSX5:4:1227:27751:6965/1	60	+
chr15	42827388	42827389	A01177:95:HFCNFDSX5:4:1508:29116:30530/1	60	-
chr15	42860987	42860988	A01177:95:HFCNFDSX5:4:1110:14859:15045/1	60	+
chr15	43158358	43158359	A01177:95:HFCNFDSX5:4:1130:3974:15327/1	60	-
chr15	44401252	44401253	A01177:95:HFCNFDSX5:4:1335:25672:36933/1	60	+
chr15	44437930	44437931	A01177:95:HFCNFDSX5:4:1265:20193:15828/1	60	-
chr15	44501969	44501970	A01177:95:HFCNFDSX5:4:1440:2392:35978/1	60	+
chr15	44612997	44612998	A01177:95:HFCNFDSX5:4:1120:23375:29888/1	60	+
chr15	48148516	48148517	A01177:95:HFCNFDSX5:4:1420:11153:6370/1	60	-
chr15	48459476	48459477	A01177:95:HFCNFDSX5:4:1314:6614:30671/1	60	+
chr15	48573728	48573729	A01177:95:HFCNFDSX5:4:1163:21884:2472/1	60	+
chr15	48806586	48806587	A01177:95:HFCNFDSX5:4:1214:14045:12477/1	60	-
chr15	49437426	49437427	A01177:95:HFCNFDSX5:4:1407:19217:2143/1	60	+
chr15	50613562	50613563	A01177:95:HFCNFDSX5:4:2220:8892:7310	60	+
chr15	53354194	53354195	A01177:95:HFCNFDSX5:4:2350:28881:7138/1	60	-
chr15	53354196	53354197	A01177:95:HFCNFDSX5:4:1245:10357:32205/1	60	-
chr15	53479378	53479379	A01177:95:HFCNFDSX5:4:2451:13847:34585/1	60	+
chr15	55176275	55176276	A01177:95:HFCNFDSX5:4:2321:7943:34162/1	60	+
chr15	55183005	55183006	A01177:95:HFCNFDSX5:4:2110:20971:9345/1	60	-
chr15	55325692	55325693	A01177:95:HFCNFDSX5:4:1213:6668:29199/1	60	-
chr15	55653283	55653284	A01177:95:HFCNFDSX5:4:1208:10059:36010/1	60	+
chr15	56684152	56684153	A01177:95:HFCNFDSX5:4:1119:5475:5682/1	60	+
chr15	57013849	57013850	A01177:95:HFCNFDSX5:4:1313:16694:15718	60	-
chr15	57228219	57228220	A01177:95:HFCNFDSX5:4:1122:10330:35039	60	-
chr15	57293264	57293265	A01177:95:HFCNFDSX5:4:1352:32588:3380/1	60	-
chr15	58778572	58778573	A01177:95:HFCNFDSX5:4:1239:28510:32769/1	60	-
chr15	58995750	58995751	A01177:95:HFCNFDSX5:4:2147:26738:33802/1	60	-
chr15	59825035	59825036	A01177:95:HFCNFDSX5:4:1163:9435:8124/1	60	-
chr15	62004718	62004719	A01177:95:HFCNFDSX5:4:1135:32018:2613/1	60	-
chr15	62043753	62043754	A01177:95:HFCNFDSX5:4:1525:8043:20212/1	60	+
chr15	63233054	63233055	A01177:95:HFCNFDSX5:4:1541:13512:29590/1	60	+
chr15	63233056	63233057	A01177:95:HFCNFDSX5:4:1230:18593:30436/1	60	+
chr15	63233057	63233058	A01177:95:HFCNFDSX5:4:1157:13178:33270/1	60	+
chr15	63770270	63770271	A01177:95:HFCNFDSX5:4:1452:6470:32111	60	+
chr15	65162979	65162980	A01177:95:HFCNFDSX5:4:1157:26467:15922	60	+
chr15	65449309	65449310	A01177:95:HFCNFDSX5:4:1214:8929:4429/1	60	+
chr15	65699715	65699716	A01177:95:HFCNFDSX5:4:1317:5864:3850/1	60	+
chr15	65876877	65876878	A01177:95:HFCNFDSX5:4:1109:8856:9972/1	60	-
chr15	66549802	66549803	A01177:95:HFCNFDSX5:4:1642:27579:37043	60	-
chr15	67005408	67005409	A01177:95:HFCNFDSX5:4:2561:29884:23030	60	-
chr15	67310937	67310938	A01177:95:HFCNFDSX5:4:1240:7446:35462/1	60	-
chr15	67581281	67581282	A01177:95:HFCNFDSX5:4:1206:22083:17503/1	60	-
chr15	67605835	67605836	A01177:95:HFCNFDSX5:4:1224:24722:22733/1	60	+
chr15	67624472	67624473	A01177:95:HFCNFDSX5:4:1627:15872:20995	60	+
chr15	68153665	68153666	A01177:95:HFCNFDSX5:4:2345:25563:10066/1	60	-
chr15	72035828	72035829	A01177:95:HFCNFDSX5:4:1334:22263:18537/1	60	+
chr15	73186336	73186337	A01177:95:HFCNFDSX5:4:1674:19877:30749/1	60	+
chr15	74466618	74466619	A01177:95:HFCNFDSX5:4:1139:9959:10473/1	60	-
chr15	75426502	75426503	A01177:95:HFCNFDSX5:4:1161:14235:18850/1	60	+
chr15	75490316	75490317	A01177:95:HFCNFDSX5:4:1135:10737:31829/1	60	+
chr15	75871431	75871432	A01177:95:HFCNFDSX5:4:1105:30843:16297	60	+
chr15	76242285	76242286	A01177:95:HFCNFDSX5:4:1129:19958:36996/1	60	+
chr15	76797260	76797261	A01177:95:HFCNFDSX5:4:1121:24080:19961/1	60	+
chr15	76814966	76814967	A01177:95:HFCNFDSX5:4:1360:27561:18129/1	60	-
chr15	76824460	76824461	A01177:95:HFCNFDSX5:4:1551:17607:27915	60	-
chr15	76947305	76947306	A01177:95:HFCNFDSX5:4:1136:10294:8891/1	60	-
chr15	77428866	77428867	A01177:95:HFCNFDSX5:4:1164:15013:17033/1	60	+
chr15	78891805	78891806	A01177:95:HFCNFDSX5:4:1536:7699:29418/1	60	-
chr15	80088855	80088856	A01177:95:HFCNFDSX5:4:1109:15121:21324/1	60	-
chr15	80090232	80090233	A01177:95:HFCNFDSX5:4:1557:29161:26381/1	60	+
chr15	80317046	80317047	A01177:95:HFCNFDSX5:4:1618:30734:6308/1	60	-
chr15	80638214	80638215	A01177:95:HFCNFDSX5:4:1401:29966:28714/1	60	+
chr15	82178556	82178557	A01177:95:HFCNFDSX5:4:1261:22878:17253/1	60	+
chr15	82818299	82818300	A01177:95:HFCNFDSX5:4:1139:29062:23829/1	60	+
chr15	83017913	83017914	A01177:95:HFCNFDSX5:4:1573:9833:18677/1	60	+
chr15	83034438	83034439	A01177:95:HFCNFDSX5:4:2607:25337:30718	60	-
chr15	83182960	83182961	A01177:95:HFCNFDSX5:4:1165:4119:25629/1	60	+
chr15	84740702	84740703	A01177:95:HFCNFDSX5:4:1446:15619:34209/1	60	-
chr15	84789427	84789428	A01177:95:HFCNFDSX5:4:1207:25283:35415/1	60	-
chr15	85042442	85042443	A01177:95:HFCNFDSX5:4:1109:19551:24956/1	60	-
chr15	85471669	85471670	A01177:95:HFCNFDSX5:4:1334:10248:10817/1	60	+
chr15	85671696	85671697	A01177:95:HFCNFDSX5:4:1139:2944:7247/1	60	-
chr15	87674723	87674724	A01177:95:HFCNFDSX5:4:1408:17553:30859/1	60	+
chr15	90736189	90736190	A01177:95:HFCNFDSX5:4:1443:7184:4225/1	60	+
chr15	90760442	90760443	A01177:95:HFCNFDSX5:4:2336:18032:28808/1	60	-
chr15	90802638	90802639	A01177:95:HFCNFDSX5:4:1303:13756:6965/1	60	-
chr15	92888287	92888288	A01177:95:HFCNFDSX5:4:1112:5367:26569/1	60	-
chr15	92891083	92891084	A01177:95:HFCNFDSX5:4:1559:15347:27539/1	60	-
chr15	92938250	92938251	A01177:95:HFCNFDSX5:4:1166:18683:10551/1	60	+
chr15	93077865	93077866	A01177:95:HFCNFDSX5:4:2570:18014:4445	60	-
chr15	93925357	93925358	A01177:95:HFCNFDSX5:4:2249:13476:2503	60	-
chr15	95754987	95754988	A01177:95:HFCNFDSX5:4:1132:31412:20134/1	60	+
chr15	96090779	96090780	A01177:95:HFCNFDSX5:4:2257:18629:33411	60	-
chr15	96117840	96117841	A01177:95:HFCNFDSX5:4:1129:4200:35571/1	60	-
chr15	99277305	99277306	A01177:95:HFCNFDSX5:4:2175:3197:19272/1	60	+
chr15	99648757	99648758	A01177:95:HFCNFDSX5:4:1127:17092:2409/1	60	+
chr15	101244011	101244012	A01177:95:HFCNFDSX5:4:1118:30120:7968/1	60	-
chr16	115844	115845	A01177:95:HFCNFDSX5:4:1120:4779:8328/1	60	+
chr16	205981	205982	A01177:95:HFCNFDSX5:4:1205:20003:2033/1	60	+
chr16	207408	207409	A01177:95:HFCNFDSX5:4:1137:18855:33771/1	60	+
chr16	223242	223243	A01177:95:HFCNFDSX5:4:2265:23601:20196/1	60	-
chr16	243450	243451	A01177:95:HFCNFDSX5:4:2439:3766:32283/1	60	+
chr16	316575	316576	A01177:95:HFCNFDSX5:4:1225:6894:7294/1	60	+
chr16	316577	316578	A01177:95:HFCNFDSX5:4:1340:32108:21934/1	60	+
chr16	316754	316755	A01177:95:HFCNFDSX5:4:1171:26883:30953/1	60	+
chr16	332390	332391	A01177:95:HFCNFDSX5:4:1226:7636:13401/1	60	-
chr16	591743	591744	A01177:95:HFCNFDSX5:4:2462:10782:33724/1	60	+
chr16	600633	600634	A01177:95:HFCNFDSX5:4:1266:1606:10003/1	60	+
chr16	602822	602823	A01177:95:HFCNFDSX5:4:1110:25310:25066/1	60	+
chr16	602989	602990	A01177:95:HFCNFDSX5:4:1104:8006:34710/1	60	-
chr16	604580	604581	A01177:95:HFCNFDSX5:4:1164:12011:4601	60	+
chr16	849503	849504	A01177:95:HFCNFDSX5:4:1114:5177:34131/1	60	-
chr16	1318126	1318127	A01177:95:HFCNFDSX5:4:2104:29875:4194	60	+
chr16	1497250	1497251	A01177:95:HFCNFDSX5:4:1140:27579:20447	60	-
chr16	1574697	1574698	A01177:95:HFCNFDSX5:4:1259:12102:20102	60	-
chr16	1585237	1585238	A01177:95:HFCNFDSX5:4:2502:12310:13228	60	-
chr16	1748054	1748055	A01177:95:HFCNFDSX5:4:2237:3694:23610/1	60	-
chr16	1816979	1816980	A01177:95:HFCNFDSX5:4:1104:19271:22216/1	60	+
chr16	2014064	2014065	A01177:95:HFCNFDSX5:4:1160:22607:31093/1	60	+
chr16	2258535	2258536	A01177:95:HFCNFDSX5:4:1415:26657:29496/1	60	+
chr16	2258947	2258948	A01177:95:HFCNFDSX5:4:2146:9570:11240	60	+
chr16	2259632	2259633	A01177:95:HFCNFDSX5:4:2473:1895:11287	60	+
chr16	2259821	2259822	A01177:95:HFCNFDSX5:4:1246:27425:22247/1	60	-
chr16	2443411	2443412	A01177:95:HFCNFDSX5:4:2374:25907:1642	60	-
chr16	2492757	2492758	A01177:95:HFCNFDSX5:4:1141:30327:17409/1	60	+
chr16	2552541	2552542	A01177:95:HFCNFDSX5:4:1103:9426:36479/1	60	-
chr16	2592249	2592250	A01177:95:HFCNFDSX5:4:2411:24442:27383/1	60	+
chr16	2664390	2664391	A01177:95:HFCNFDSX5:4:1109:31403:4085/1	60	+
chr16	2668088	2668089	A01177:95:HFCNFDSX5:4:2558:14525:36354/1	60	-
chr16	2760515	2760516	A01177:95:HFCNFDSX5:4:1260:22878:24799/1	60	+
chr16	2913532	2913533	A01177:95:HFCNFDSX5:4:1613:19425:22075/1	60	+
chr16	3180625	3180626	A01177:95:HFCNFDSX5:4:1530:21612:33630	60	-
chr16	3191575	3191576	A01177:95:HFCNFDSX5:4:1237:32814:25160	60	-
chr16	3516434	3516435	A01177:95:HFCNFDSX5:4:1107:7355:23970	60	-
chr16	3533610	3533611	A01177:95:HFCNFDSX5:4:1505:6686:21371	60	-
chr16	3536785	3536786	A01177:95:HFCNFDSX5:4:2430:32479:24893/1	60	-
chr16	3607473	3607474	A01177:95:HFCNFDSX5:4:1175:18873:24439/1	60	-
chr16	3802346	3802347	A01177:95:HFCNFDSX5:4:1544:27308:15499	60	+
chr16	3819335	3819336	A01177:95:HFCNFDSX5:4:1115:1895:19492	60	-
chr16	6698025	6698026	A01177:95:HFCNFDSX5:4:1253:19840:23359	60	+
chr16	6925334	6925335	A01177:95:HFCNFDSX5:4:1465:30463:34115	60	+
chr16	7985761	7985762	A01177:95:HFCNFDSX5:4:1268:4698:6558/1	60	-
chr16	8483793	8483794	A01177:95:HFCNFDSX5:4:2208:6912:21793	60	-
chr16	8917067	8917068	A01177:95:HFCNFDSX5:4:1114:9064:1031/1	60	-
chr16	9692197	9692198	A01177:95:HFCNFDSX5:4:1537:16794:36996	60	-
chr16	11091847	11091848	A01177:95:HFCNFDSX5:4:1119:8856:24627	60	-
chr16	11794196	11794197	A01177:95:HFCNFDSX5:4:1138:25066:9392/1	60	+
chr16	11970378	11970379	A01177:95:HFCNFDSX5:4:1674:12472:11036/1	60	+
chr16	17034489	17034490	A01177:95:HFCNFDSX5:4:1220:25834:16454/1	60	+
chr16	17045787	17045788	A01177:95:HFCNFDSX5:4:1574:3450:19680/1	60	-
chr16	17108979	17108980	A01177:95:HFCNFDSX5:4:1125:18891:12101/1	60	+
chr16	17108981	17108982	A01177:95:HFCNFDSX5:4:2276:26747:26835	60	+
chr16	17788860	17788861	A01177:95:HFCNFDSX5:4:2537:30300:17581	60	-
chr16	17788861	17788862	A01177:95:HFCNFDSX5:4:1577:5575:35540	60	-
chr16	18846302	18846303	A01177:95:HFCNFDSX5:4:1142:20943:18255/1	60	-
chr16	19528064	19528065	A01177:95:HFCNFDSX5:4:1476:6623:18349	60	-
chr16	20737320	20737321	A01177:95:HFCNFDSX5:4:1243:16685:14826/1	60	+
chr16	20841882	20841883	A01177:95:HFCNFDSX5:4:1104:21341:28745/1	60	+
chr16	21132838	21132839	A01177:95:HFCNFDSX5:4:1204:15673:36620/1	60	+
chr16	21177304	21177305	A01177:95:HFCNFDSX5:4:1119:23674:17534/1	60	+
chr16	21366836	21366837	A01177:95:HFCNFDSX5:4:1472:8892:12195/1	60	+
chr16	21628079	21628080	A01177:95:HFCNFDSX5:4:1148:32687:4899/1	60	+
chr16	22042729	22042730	A01177:95:HFCNFDSX5:4:1134:8938:6355	60	+
chr16	22056205	22056206	A01177:95:HFCNFDSX5:4:1104:20274:22357/1	60	+
chr16	22404251	22404252	A01177:95:HFCNFDSX5:4:1655:17445:17174	60	+
chr16	22406569	22406570	A01177:95:HFCNFDSX5:4:1308:5466:7670/1	60	-
chr16	22543249	22543250	A01177:95:HFCNFDSX5:4:1537:13738:21997/1	60	-
chr16	24949719	24949720	A01177:95:HFCNFDSX5:4:2334:24523:1971	60	-
chr16	25394990	25394991	A01177:95:HFCNFDSX5:4:1336:30282:31704/1	60	-
chr16	25452983	25452984	A01177:95:HFCNFDSX5:4:2241:32533:20008	60	-
chr16	25711079	25711080	A01177:95:HFCNFDSX5:4:1346:27516:14544/1	60	-
chr16	29120884	29120885	A01177:95:HFCNFDSX5:4:1224:4915:22279	60	-
chr16	29582133	29582134	A01177:95:HFCNFDSX5:4:1234:29586:15624/1	60	-
chr16	30294902	30294903	A01177:95:HFCNFDSX5:4:1348:17255:30217/1	60	+
chr16	31893504	31893505	A01177:95:HFCNFDSX5:4:2529:16333:3161/1	60	+
chr16	48922378	48922379	A01177:95:HFCNFDSX5:4:1240:2166:26256/1	60	-
chr16	49452481	49452482	A01177:95:HFCNFDSX5:4:2157:24198:36354/1	60	+
chr16	52420191	52420192	A01177:95:HFCNFDSX5:4:2320:16902:3208/1	60	+
chr16	53779500	53779501	A01177:95:HFCNFDSX5:4:1116:3106:27978/1	60	-
chr16	54924207	54924208	A01177:95:HFCNFDSX5:4:1617:23674:5165/1	60	+
chr16	56821912	56821913	A01177:95:HFCNFDSX5:4:1225:30183:4131/1	60	-
chr16	56916706	56916707	A01177:95:HFCNFDSX5:4:1214:19343:14231/1	60	-
chr16	61140204	61140205	A01177:95:HFCNFDSX5:4:1113:8341:31720/1	60	-
chr16	63397719	63397720	A01177:95:HFCNFDSX5:4:1622:22037:18270/1	60	+
chr16	67037766	67037767	A01177:95:HFCNFDSX5:4:2170:31421:4586	60	-
chr16	68096753	68096754	A01177:95:HFCNFDSX5:4:1177:19180:17926	60	-
chr16	68185325	68185326	A01177:95:HFCNFDSX5:4:2105:7238:31970/1	60	-
chr16	68335880	68335881	A01177:95:HFCNFDSX5:4:1618:26512:15342/1	60	+
chr16	68860644	68860645	A01177:95:HFCNFDSX5:4:2258:27480:8375/1	60	+
chr16	69003582	69003583	A01177:95:HFCNFDSX5:4:1113:21838:15890/1	60	-
chr16	69237514	69237515	A01177:95:HFCNFDSX5:4:1501:27172:16861	60	-
chr16	69449302	69449303	A01177:95:HFCNFDSX5:4:1116:11812:11992/1	60	+
chr16	69591470	69591471	A01177:95:HFCNFDSX5:4:1120:20347:33223/1	60	-
chr16	69663702	69663703	A01177:95:HFCNFDSX5:4:1331:21450:34757/1	60	-
chr16	70056871	70056872	A01177:95:HFCNFDSX5:4:1128:29369:21386	60	-
chr16	70375044	70375045	A01177:95:HFCNFDSX5:4:1127:17517:20306/1	60	-
chr16	70535491	70535492	A01177:95:HFCNFDSX5:4:1115:18783:22623/1	60	+
chr16	71386484	71386485	A01177:95:HFCNFDSX5:4:1103:15673:22936	60	+
chr16	73174837	73174838	A01177:95:HFCNFDSX5:4:2460:11722:15906/1	60	-
chr16	73425623	73425624	A01177:95:HFCNFDSX5:4:2671:8766:5494	60	-
chr16	75380184	75380185	A01177:95:HFCNFDSX5:4:1171:7265:23844/1	60	+
chr16	75656127	75656128	A01177:95:HFCNFDSX5:4:2225:30861:35524	60	-
chr16	75810676	75810677	A01177:95:HFCNFDSX5:4:2441:12120:32722/1	60	-
chr16	76128644	76128645	A01177:95:HFCNFDSX5:4:1168:2672:31046/1	60	-
chr16	78571511	78571512	A01177:95:HFCNFDSX5:4:1203:27679:5619/1	60	+
chr16	80980744	80980745	A01177:95:HFCNFDSX5:4:1240:8278:32080/1	60	-
chr16	80987372	80987373	A01177:95:HFCNFDSX5:4:1256:10194:33489/1	60	-
chr16	82999292	82999293	A01177:95:HFCNFDSX5:4:1210:24496:9314/1	60	-
chr16	83848963	83848964	A01177:95:HFCNFDSX5:4:1547:7111:3568/1	60	-
chr16	84082640	84082641	A01177:95:HFCNFDSX5:4:1273:18900:23046/1	60	-
chr16	84714772	84714773	A01177:95:HFCNFDSX5:4:1213:17282:5619/1	60	+
chr16	84720883	84720884	A01177:95:HFCNFDSX5:4:1116:28935:11741/1	60	-
chr16	87762206	87762207	A01177:95:HFCNFDSX5:4:1128:22245:21543/1	60	+
chr16	88001312	88001313	A01177:95:HFCNFDSX5:4:1149:14299:26631/1	60	+
chr16	88577521	88577522	A01177:95:HFCNFDSX5:4:2402:32018:29199	60	-
chr16	88919246	88919247	A01177:95:HFCNFDSX5:4:1240:17797:20384/1	60	+
chr16	88972562	88972563	A01177:95:HFCNFDSX5:4:1172:3857:34945	60	-
chr16	89109268	89109269	A01177:95:HFCNFDSX5:4:1106:28330:29951	60	+
chr16	89109635	89109636	A01177:95:HFCNFDSX5:4:2173:29378:21652/1	60	-
chr16	89110196	89110197	A01177:95:HFCNFDSX5:4:1129:18059:16454/1	60	-
chr16	89121616	89121617	A01177:95:HFCNFDSX5:4:1318:5547:1047/1	60	-
chr16	89127169	89127170	A01177:95:HFCNFDSX5:4:1167:6162:23844/1	60	-
chr16	89327214	89327215	A01177:95:HFCNFDSX5:4:2138:27507:16125/1	60	-
chr16	89395511	89395512	A01177:95:HFCNFDSX5:4:1164:31250:14090/1	60	-
chr16	89452250	89452251	A01177:95:HFCNFDSX5:4:2477:4996:18787/1	60	-
chr16	89486703	89486704	A01177:95:HFCNFDSX5:4:1221:11957:20760/1	60	+
chr16	89516480	89516481	A01177:95:HFCNFDSX5:4:1573:26603:2785/1	60	+
chr16	89544211	89544212	A01177:95:HFCNFDSX5:4:2209:7084:3740	60	-
chr16	89546315	89546316	A01177:95:HFCNFDSX5:4:1133:11297:12320/1	60	+
chr16	89676025	89676026	A01177:95:HFCNFDSX5:4:1628:28438:10160/1	60	-
chr16	89676754	89676755	A01177:95:HFCNFDSX5:4:2174:12174:1188/1	60	+
chr16	89754906	89754907	A01177:95:HFCNFDSX5:4:1140:16595:17425/1	60	+
chr16	89762822	89762823	A01177:95:HFCNFDSX5:4:1340:16884:9596/1	60	-
chr16	89799269	89799270	A01177:95:HFCNFDSX5:4:1540:7120:11256/1	60	-
chr16	89799270	89799271	A01177:95:HFCNFDSX5:4:1125:23249:33176/1	60	-
chr16	89799308	89799309	A01177:95:HFCNFDSX5:4:1136:21703:19413	60	-
chr16	89799309	89799310	A01177:95:HFCNFDSX5:4:2204:30888:31688/1	60	-
chr16	89801431	89801432	A01177:95:HFCNFDSX5:4:1663:6135:37043/1	60	+
chr16	89813161	89813162	A01177:95:HFCNFDSX5:4:2226:21911:9189/1	60	-
chr16	89878635	89878636	A01177:95:HFCNFDSX5:4:1163:14434:19100	60	-
chr16	89881125	89881126	A01177:95:HFCNFDSX5:4:1335:26901:7592/1	60	+
chr17	526789	526790	A01177:95:HFCNFDSX5:4:1356:8992:9768/1	60	+
chr17	853808	853809	A01177:95:HFCNFDSX5:4:2649:14045:19116/1	60	-
chr17	1840169	1840170	A01177:95:HFCNFDSX5:4:1144:12735:8954/1	60	+
chr17	2161771	2161772	A01177:95:HFCNFDSX5:4:1203:9715:20666/1	60	+
chr17	2286228	2286229	A01177:95:HFCNFDSX5:4:1235:7762:9768	60	-
chr17	2430861	2430862	A01177:95:HFCNFDSX5:4:1416:29378:17080/1	60	+
chr17	2649647	2649648	A01177:95:HFCNFDSX5:4:1556:6262:5948/1	60	+
chr17	2679201	2679202	A01177:95:HFCNFDSX5:4:1107:3423:12179/1	60	-
chr17	3820808	3820809	A01177:95:HFCNFDSX5:4:1227:4255:1720	60	+
chr17	4233107	4233108	A01177:95:HFCNFDSX5:4:1333:15275:36683/1	60	-
chr17	4237176	4237177	A01177:95:HFCNFDSX5:4:1214:16830:15640/1	60	+
chr17	4245375	4245376	A01177:95:HFCNFDSX5:4:1178:6912:16689/1	60	+
chr17	4285273	4285274	A01177:95:HFCNFDSX5:4:1123:20130:9079/1	60	-
chr17	4287958	4287959	A01177:95:HFCNFDSX5:4:1112:11143:33505	60	-
chr17	4304400	4304401	A01177:95:HFCNFDSX5:4:1228:16731:19852/1	60	+
chr17	4335427	4335428	A01177:95:HFCNFDSX5:4:2331:17716:30452/1	60	+
chr17	4522103	4522104	A01177:95:HFCNFDSX5:4:1370:10845:12727/1	60	+
chr17	5038149	5038150	A01177:95:HFCNFDSX5:4:2455:2067:31313	60	-
chr17	5334038	5334039	A01177:95:HFCNFDSX5:4:1667:14073:13401	60	+
chr17	5376900	5376901	A01177:95:HFCNFDSX5:4:1126:1271:2440/1	60	-
chr17	6609912	6609913	A01177:95:HFCNFDSX5:4:1157:16007:24518/1	60	+
chr17	6631295	6631296	A01177:95:HFCNFDSX5:4:1329:10465:10347/1	60	+
chr17	7607512	7607513	A01177:95:HFCNFDSX5:4:1119:23267:22654/1	60	+
chr17	7876577	7876578	A01177:95:HFCNFDSX5:4:1144:20446:36965/1	60	+
chr17	7880828	7880829	A01177:95:HFCNFDSX5:4:1134:3432:12258/1	60	-
chr17	7945553	7945554	A01177:95:HFCNFDSX5:4:1253:21820:12790/1	60	+
chr17	8119147	8119148	A01177:95:HFCNFDSX5:4:1165:8043:1799/1	60	+
chr17	8119226	8119227	A01177:95:HFCNFDSX5:4:1314:30942:8923	60	-
chr17	8229346	8229347	A01177:95:HFCNFDSX5:4:1165:31620:36871/1	60	+
chr17	8542442	8542443	A01177:95:HFCNFDSX5:4:1249:13096:28714/1	60	+
chr17	9434414	9434415	A01177:95:HFCNFDSX5:4:1135:17508:36542/1	60	+
chr17	10371269	10371270	A01177:95:HFCNFDSX5:4:1114:16043:22106/1	60	+
chr17	12057457	12057458	A01177:95:HFCNFDSX5:4:1224:9191:31469/1	60	+
chr17	14134068	14134069	A01177:95:HFCNFDSX5:4:1158:26928:10520/1	60	-
chr17	14781956	14781957	A01177:95:HFCNFDSX5:4:1107:14940:25582/1	60	+
chr17	16037312	16037313	A01177:95:HFCNFDSX5:4:1209:13024:14403/1	60	+
chr17	16128024	16128025	A01177:95:HFCNFDSX5:4:1114:26485:20118/1	60	+
chr17	16161482	16161483	A01177:95:HFCNFDSX5:4:1104:4101:5118	60	+
chr17	16167373	16167374	A01177:95:HFCNFDSX5:4:1144:4309:30154	60	-
chr17	16175742	16175743	A01177:95:HFCNFDSX5:4:1133:7102:36119/1	60	-
chr17	17938645	17938646	A01177:95:HFCNFDSX5:4:1203:25572:33254/1	60	+
chr17	19658511	19658512	A01177:95:HFCNFDSX5:4:1401:3794:22842/1	60	+
chr17	21181287	21181288	A01177:95:HFCNFDSX5:4:1101:24876:7185/1	60	+
chr17	22057403	22057404	A01177:95:HFCNFDSX5:4:1101:29053:6778/1	60	+
chr17	22163667	22163668	A01177:95:HFCNFDSX5:4:1118:22390:15280/1	60	-
chr17	22284050	22284051	A01177:95:HFCNFDSX5:4:1453:22842:20760/1	60	-
chr17	25770455	25770456	A01177:95:HFCNFDSX5:4:1211:1434:29966	60	-
chr17	28597202	28597203	A01177:95:HFCNFDSX5:4:1128:24225:13135/1	60	+
chr17	28617270	28617271	A01177:95:HFCNFDSX5:4:1105:10574:31015	60	+
chr17	30136611	30136612	A01177:95:HFCNFDSX5:4:1257:2094:24377/1	60	-
chr17	30674766	30674767	A01177:95:HFCNFDSX5:4:2223:1262:15640/1	60	+
chr17	30782873	30782874	A01177:95:HFCNFDSX5:4:1152:13259:12524/1	60	+
chr17	31122114	31122115	A01177:95:HFCNFDSX5:4:1130:5936:24330/1	60	+
chr17	31195004	31195005	A01177:95:HFCNFDSX5:4:1235:17553:17394/1	60	-
chr17	31199708	31199709	A01177:95:HFCNFDSX5:4:1509:21323:30530/1	60	-
chr17	31225602	31225603	A01177:95:HFCNFDSX5:4:1136:6614:28667/1	60	+
chr17	31330315	31330316	A01177:95:HFCNFDSX5:4:1108:22535:25770/1	60	-
chr17	31738609	31738610	A01177:95:HFCNFDSX5:4:1529:17689:31187/1	60	+
chr17	31899700	31899701	A01177:95:HFCNFDSX5:4:1614:5231:7075/1	60	-
chr17	31989080	31989081	A01177:95:HFCNFDSX5:4:1370:13819:26616/1	60	+
chr17	35081006	35081007	A01177:95:HFCNFDSX5:4:1524:1298:23688/1	60	+
chr17	39335646	39335647	A01177:95:HFCNFDSX5:4:1134:2383:11099/1	60	+
chr17	40078067	40078068	A01177:95:HFCNFDSX5:4:1151:4526:3630/1	60	+
chr17	40388293	40388294	A01177:95:HFCNFDSX5:4:1144:32714:2190/1	60	+
chr17	40495097	40495098	A01177:95:HFCNFDSX5:4:1127:9028:33567/1	60	-
chr17	40695801	40695802	A01177:95:HFCNFDSX5:4:1133:24496:10441	60	+
chr17	41850545	41850546	A01177:95:HFCNFDSX5:4:1104:28501:26647/1	60	+
chr17	41859038	41859039	A01177:95:HFCNFDSX5:4:1568:4670:30342/1	60	+
chr17	42003477	42003478	A01177:95:HFCNFDSX5:4:1145:27498:19993/1	60	+
chr17	42132414	42132415	A01177:95:HFCNFDSX5:4:1556:8486:11271	60	+
chr17	42254856	42254857	A01177:95:HFCNFDSX5:4:1209:10818:4977/1	60	-
chr17	42356357	42356358	A01177:95:HFCNFDSX5:4:1246:10746:18630/1	60	+
chr17	42371156	42371157	A01177:95:HFCNFDSX5:4:2143:32922:10316	60	-
chr17	42510916	42510917	A01177:95:HFCNFDSX5:4:1109:27534:36714/1	60	+
chr17	42601776	42601777	A01177:95:HFCNFDSX5:4:2425:30291:13182	60	+
chr17	42696288	42696289	A01177:95:HFCNFDSX5:4:1269:16830:34992/1	60	+
chr17	42715909	42715910	A01177:95:HFCNFDSX5:4:1453:7193:23030	60	-
chr17	43045018	43045019	A01177:95:HFCNFDSX5:4:1122:30951:26600/1	60	+
chr17	43937788	43937789	A01177:95:HFCNFDSX5:4:1121:6090:31172	60	+
chr17	44216322	44216323	A01177:95:HFCNFDSX5:4:1248:14498:2206	60	-
chr17	44333240	44333241	A01177:95:HFCNFDSX5:4:1435:12246:2127	60	+
chr17	44416448	44416449	A01177:95:HFCNFDSX5:4:1419:32479:7075/1	60	+
chr17	44460113	44460114	A01177:95:HFCNFDSX5:4:1456:15799:29450/1	60	+
chr17	44602801	44602802	A01177:95:HFCNFDSX5:4:1254:27742:22639/1	60	+
chr17	45069120	45069121	A01177:95:HFCNFDSX5:4:2149:12807:33880/1	60	-
chr17	46485970	46485971	A01177:95:HFCNFDSX5:4:1643:21332:4460/1	60	-
chr17	47344136	47344137	A01177:95:HFCNFDSX5:4:1537:6659:18286/1	60	+
chr17	47387859	47387860	A01177:95:HFCNFDSX5:4:1372:1136:10379/1	60	+
chr17	47580350	47580351	A01177:95:HFCNFDSX5:4:1275:27489:19257/1	60	-
chr17	47601319	47601320	A01177:95:HFCNFDSX5:4:1333:27407:6934/1	60	+
chr17	48359943	48359944	A01177:95:HFCNFDSX5:4:1354:8314:19304/1	60	+
chr17	49670610	49670611	A01177:95:HFCNFDSX5:4:1239:3170:25457/1	60	+
chr17	49745361	49745362	A01177:95:HFCNFDSX5:4:1133:28528:32581/1	60	-
chr17	49812091	49812092	A01177:95:HFCNFDSX5:4:1117:25843:20979/1	60	+
chr17	56363898	56363899	A01177:95:HFCNFDSX5:4:1675:27850:6073/1	60	-
chr17	56847448	56847449	A01177:95:HFCNFDSX5:4:1146:16613:6527/1	60	+
chr17	57518076	57518077	A01177:95:HFCNFDSX5:4:1108:29134:24643/1	60	-
chr17	59018559	59018560	A01177:95:HFCNFDSX5:4:1323:7681:12947/1	60	+
chr17	59071096	59071097	A01177:95:HFCNFDSX5:4:1527:8648:11835/1	60	+
chr17	59074736	59074737	A01177:95:HFCNFDSX5:4:2233:4942:10019	60	-
chr17	59773899	59773900	A01177:95:HFCNFDSX5:4:1233:25843:10520/1	60	+
chr17	59805472	59805473	A01177:95:HFCNFDSX5:4:1156:26350:13620/1	60	+
chr17	60472671	60472672	A01177:95:HFCNFDSX5:4:1405:21838:30953	60	-
chr17	60472720	60472721	A01177:95:HFCNFDSX5:4:1245:27407:36432/1	60	+
chr17	60834597	60834598	A01177:95:HFCNFDSX5:4:1533:16731:29183/1	60	+
chr17	60919761	60919762	A01177:95:HFCNFDSX5:4:1125:20021:16908/1	60	+
chr17	61029318	61029319	A01177:95:HFCNFDSX5:4:1110:5412:29403/1	60	-
chr17	61048144	61048145	A01177:95:HFCNFDSX5:4:1239:23529:8735/1	60	-
chr17	61686259	61686260	A01177:95:HFCNFDSX5:4:1327:24758:3317/1	60	-
chr17	61944163	61944164	A01177:95:HFCNFDSX5:4:1150:2130:19805/1	60	+
chr17	62559068	62559069	A01177:95:HFCNFDSX5:4:1262:29451:11193/1	60	-
chr17	63197058	63197059	A01177:95:HFCNFDSX5:4:1106:30228:9439/1	60	-
chr17	63783652	63783653	A01177:95:HFCNFDSX5:4:2153:20790:6652	60	-
chr17	64555921	64555922	A01177:95:HFCNFDSX5:4:1140:21585:30765/1	60	-
chr17	65037054	65037055	A01177:95:HFCNFDSX5:4:1660:11062:5838/1	60	+
chr17	67194175	67194176	A01177:95:HFCNFDSX5:4:1133:29134:30091/1	60	-
chr17	67402812	67402813	A01177:95:HFCNFDSX5:4:1141:2989:14403/1	60	+
chr17	67863588	67863589	A01177:95:HFCNFDSX5:4:1118:28592:22263	60	+
chr17	67873329	67873330	A01177:95:HFCNFDSX5:4:1252:14479:11162/1	60	-
chr17	67929586	67929587	A01177:95:HFCNFDSX5:4:1152:2899:24455/1	60	-
chr17	69227254	69227255	A01177:95:HFCNFDSX5:4:1626:20699:26537/1	60	+
chr17	69304543	69304544	A01177:95:HFCNFDSX5:4:1230:6985:3975/1	60	+
chr17	69514505	69514506	A01177:95:HFCNFDSX5:4:1113:29848:16892/1	60	-
chr17	72447919	72447920	A01177:95:HFCNFDSX5:4:1214:4300:18646/1	60	-
chr17	74005886	74005887	A01177:95:HFCNFDSX5:4:1102:25084:17503	60	-
chr17	75040659	75040660	A01177:95:HFCNFDSX5:4:1148:32136:20917/1	60	+
chr17	75174787	75174788	A01177:95:HFCNFDSX5:4:1120:18322:20134/1	60	+
chr17	75360175	75360176	A01177:95:HFCNFDSX5:4:1173:11433:11772/1	60	-
chr17	75944336	75944337	A01177:95:HFCNFDSX5:4:1176:10022:23797/1	60	-
chr17	75948071	75948072	A01177:95:HFCNFDSX5:4:1404:25310:6214/1	60	+
chr17	75952021	75952022	A01177:95:HFCNFDSX5:4:2668:29731:23109	60	+
chr17	76315230	76315231	A01177:95:HFCNFDSX5:4:1325:30843:13573/1	60	+
chr17	76338454	76338455	A01177:95:HFCNFDSX5:4:1108:4978:7263/1	60	-
chr17	76602834	76602835	A01177:95:HFCNFDSX5:4:1167:27986:1579	60	-
chr17	76762756	76762757	A01177:95:HFCNFDSX5:4:1103:32895:4570/1	60	+
chr17	77127691	77127692	A01177:95:HFCNFDSX5:4:1101:22200:7936/1	60	+
chr17	77460928	77460929	A01177:95:HFCNFDSX5:4:1377:1099:6809/1	60	+
chr17	77986032	77986033	A01177:95:HFCNFDSX5:4:1450:14335:24251/1	60	-
chr17	78059092	78059093	A01177:95:HFCNFDSX5:4:1534:26178:4147/1	60	-
chr17	78069679	78069680	A01177:95:HFCNFDSX5:4:1334:2166:18709/1	60	+
chr17	78071084	78071085	A01177:95:HFCNFDSX5:4:1128:16197:23469/1	60	+
chr17	78669642	78669643	A01177:95:HFCNFDSX5:4:1669:21052:24486/1	60	-
chr17	78773436	78773437	A01177:95:HFCNFDSX5:4:2248:29948:21355/1	60	+
chr17	78814834	78814835	A01177:95:HFCNFDSX5:4:1114:11605:9565/1	60	+
chr17	78828516	78828517	A01177:95:HFCNFDSX5:4:1253:18548:15013/1	60	+
chr17	80714077	80714078	A01177:95:HFCNFDSX5:4:1136:2193:36730/1	60	-
chr17	80810694	80810695	A01177:95:HFCNFDSX5:4:1219:21124:10457/1	60	-
chr17	80867051	80867052	A01177:95:HFCNFDSX5:4:2161:5014:22013/1	60	+
chr17	81201336	81201337	A01177:95:HFCNFDSX5:4:1170:26485:1329/1	60	-
chr17	81269177	81269178	A01177:95:HFCNFDSX5:4:1123:20889:30968/1	60	+
chr17	81563062	81563063	A01177:95:HFCNFDSX5:4:1355:17671:3912/1	60	-
chr17	81583227	81583228	A01177:95:HFCNFDSX5:4:1451:20989:33113	60	-
chr17	81593370	81593371	A01177:95:HFCNFDSX5:4:1235:10664:26068/1	60	+
chr17	81596013	81596014	A01177:95:HFCNFDSX5:4:1220:28854:14011/1	60	+
chr17	81598987	81598988	A01177:95:HFCNFDSX5:4:1124:19542:15045/1	60	+
chr17	81610543	81610544	A01177:95:HFCNFDSX5:4:2147:6397:35305/1	60	-
chr17	81853336	81853337	A01177:95:HFCNFDSX5:4:1265:30183:34100/1	60	-
chr17	81862272	81862273	A01177:95:HFCNFDSX5:4:2208:9182:17143/1	60	-
chr17	81882103	81882104	A01177:95:HFCNFDSX5:4:1245:1298:15045/1	60	-
chr17	81897977	81897978	A01177:95:HFCNFDSX5:4:1158:2980:28103/1	60	-
chr17	81916251	81916252	A01177:95:HFCNFDSX5:4:1165:2799:14763/1	60	+
chr17	82073365	82073366	A01177:95:HFCNFDSX5:4:1218:19199:16078/1	60	-
chr17	82206835	82206836	A01177:95:HFCNFDSX5:4:1134:15076:36683	60	-
chr17	82207864	82207865	A01177:95:HFCNFDSX5:4:1417:25816:2738/1	60	-
chr17	82456130	82456131	A01177:95:HFCNFDSX5:4:1154:19343:28510/1	60	-
chr17	82484467	82484468	A01177:95:HFCNFDSX5:4:1671:9471:4742	60	+
chr17	82618948	82618949	A01177:95:HFCNFDSX5:4:1406:30942:5447	60	-
chr18	234924	234925	A01177:95:HFCNFDSX5:4:1230:25563:15264/1	60	-
chr18	2768147	2768148	A01177:95:HFCNFDSX5:4:2368:27914:3239	60	-
chr18	2837735	2837736	A01177:95:HFCNFDSX5:4:1259:26503:13291	60	-
chr18	8814423	8814424	A01177:95:HFCNFDSX5:4:1401:8666:29590	60	+
chr18	9246766	9246767	A01177:95:HFCNFDSX5:4:1164:10945:31688/1	60	-
chr18	12761816	12761817	A01177:95:HFCNFDSX5:4:1313:31611:16470/1	60	-
chr18	12855509	12855510	A01177:95:HFCNFDSX5:4:1117:23538:9627	60	+
chr18	12894379	12894380	A01177:95:HFCNFDSX5:4:2406:27787:14231/1	60	-
chr18	13108564	13108565	A01177:95:HFCNFDSX5:4:2478:14714:6026/1	60	-
chr18	21008210	21008211	A01177:95:HFCNFDSX5:4:1455:14742:34162/1	60	+
chr18	21866625	21866626	A01177:95:HFCNFDSX5:4:1114:4336:17080/1	60	+
chr18	21866626	21866627	A01177:95:HFCNFDSX5:4:2316:14109:27148	60	+
chr18	21904265	21904266	A01177:95:HFCNFDSX5:4:1142:6008:24017/1	60	-
chr18	22899637	22899638	A01177:95:HFCNFDSX5:4:2276:19379:21245	60	-
chr18	23026686	23026687	A01177:95:HFCNFDSX5:4:1122:8838:1329/1	60	-
chr18	28111426	28111427	A01177:95:HFCNFDSX5:4:1278:17201:9298/1	60	-
chr18	28131822	28131823	A01177:95:HFCNFDSX5:4:2401:15429:13182	60	+
chr18	29457274	29457275	A01177:95:HFCNFDSX5:4:1461:3531:7639/1	60	+
chr18	29652883	29652884	A01177:95:HFCNFDSX5:4:1144:1732:5024	60	+
chr18	36530366	36530367	A01177:95:HFCNFDSX5:4:1250:28103:25332/1	60	-
chr18	36906256	36906257	A01177:95:HFCNFDSX5:4:2230:11559:8359	60	-
chr18	38403973	38403974	A01177:95:HFCNFDSX5:4:1569:14091:5603/1	60	-
chr18	39019273	39019274	A01177:95:HFCNFDSX5:4:1245:16251:30608/1	60	-
chr18	39100849	39100850	A01177:95:HFCNFDSX5:4:1374:1542:30499/1	60	+
chr18	39650951	39650952	A01177:95:HFCNFDSX5:4:1122:6542:21402/1	60	+
chr18	40539097	40539098	A01177:95:HFCNFDSX5:4:1652:18376:22764/1	60	-
chr18	40896328	40896329	A01177:95:HFCNFDSX5:4:1272:4625:22341/1	60	+
chr18	43316602	43316603	A01177:95:HFCNFDSX5:4:2340:3414:29418/1	60	-
chr18	47272605	47272606	A01177:95:HFCNFDSX5:4:2631:11966:30545/1	60	+
chr18	50792780	50792781	A01177:95:HFCNFDSX5:4:1333:20112:12931	60	-
chr18	54281131	54281132	A01177:95:HFCNFDSX5:4:1629:29324:25567/1	60	-
chr18	55421493	55421494	A01177:95:HFCNFDSX5:4:1265:13268:4304/1	60	-
chr18	55565489	55565490	A01177:95:HFCNFDSX5:4:1145:25229:23202/1	60	+
chr18	59544465	59544466	A01177:95:HFCNFDSX5:4:1157:14027:15295/1	60	-
chr18	60183722	60183723	A01177:95:HFCNFDSX5:4:1105:9751:3067/1	60	+
chr18	62191716	62191717	A01177:95:HFCNFDSX5:4:1124:17517:32299/1	60	-
chr18	62220970	62220971	A01177:95:HFCNFDSX5:4:2649:13178:15702/1	60	+
chr18	62275505	62275506	A01177:95:HFCNFDSX5:4:1105:32099:17660	60	-
chr18	62730801	62730802	A01177:95:HFCNFDSX5:4:1260:3215:33176	60	-
chr18	62730802	62730803	A01177:95:HFCNFDSX5:4:1668:5638:19429	60	-
chr18	62730803	62730804	A01177:95:HFCNFDSX5:4:2158:29613:9251	60	-
chr18	64215892	64215893	A01177:95:HFCNFDSX5:4:1113:14154:29951/1	60	+
chr18	64278723	64278724	A01177:95:HFCNFDSX5:4:1368:8947:28354/1	60	+
chr18	64292159	64292160	A01177:95:HFCNFDSX5:4:1117:21522:25269/1	60	+
chr18	64954354	64954355	A01177:95:HFCNFDSX5:4:1336:15284:28181	60	+
chr18	65623350	65623351	A01177:95:HFCNFDSX5:4:2243:6162:12665	60	-
chr18	65821657	65821658	A01177:95:HFCNFDSX5:4:1217:11306:21073/1	60	-
chr18	66530161	66530162	A01177:95:HFCNFDSX5:4:1677:24813:23860/1	60	-
chr18	66590206	66590207	A01177:95:HFCNFDSX5:4:2233:11469:2534/1	60	+
chr18	66815677	66815678	A01177:95:HFCNFDSX5:4:1126:32579:31861/1	60	+
chr18	68385810	68385811	A01177:95:HFCNFDSX5:4:1543:9290:9377/1	60	+
chr18	68687608	68687609	A01177:95:HFCNFDSX5:4:1504:26964:28401/1	60	+
chr18	69007861	69007862	A01177:95:HFCNFDSX5:4:1317:24514:35336/1	60	+
chr18	69041419	69041420	A01177:95:HFCNFDSX5:4:1209:30481:36902	60	-
chr18	69205271	69205272	A01177:95:HFCNFDSX5:4:1307:31060:12633	60	-
chr18	69526154	69526155	A01177:95:HFCNFDSX5:4:1623:11686:14747/1	60	+
chr18	70048539	70048540	A01177:95:HFCNFDSX5:4:1619:28167:10441	60	-
chr18	73113775	73113776	A01177:95:HFCNFDSX5:4:1370:30608:1391	60	-
chr18	74931326	74931327	A01177:95:HFCNFDSX5:4:1217:2248:26647/1	60	+
chr18	79130547	79130548	A01177:95:HFCNFDSX5:4:1305:28483:15374	60	-
chr18	80145635	80145636	A01177:95:HFCNFDSX5:4:1669:6470:1830	60	+
chr19	338780	338781	A01177:95:HFCNFDSX5:4:1162:14597:34945/1	60	+
chr19	810136	810137	A01177:95:HFCNFDSX5:4:1117:26693:34663/1	60	-
chr19	1208044	1208045	A01177:95:HFCNFDSX5:4:2245:32597:6934	60	+
chr19	1215955	1215956	A01177:95:HFCNFDSX5:4:1140:7943:16908	60	-
chr19	1358680	1358681	A01177:95:HFCNFDSX5:4:1107:11252:2973/1	60	+
chr19	1371947	1371948	A01177:95:HFCNFDSX5:4:1261:9634:15389/1	60	+
chr19	1387382	1387383	A01177:95:HFCNFDSX5:4:1135:29378:14763/1	60	+
chr19	1426064	1426065	A01177:95:HFCNFDSX5:4:1206:21133:14293/1	60	+
chr19	1427861	1427862	A01177:95:HFCNFDSX5:4:1239:8178:12305/1	60	+
chr19	1983451	1983452	A01177:95:HFCNFDSX5:4:2238:2736:13964	60	-
chr19	2139185	2139186	A01177:95:HFCNFDSX5:4:1170:18530:28479	60	-
chr19	2214021	2214022	A01177:95:HFCNFDSX5:4:1121:17951:31485	60	-
chr19	2437410	2437411	A01177:95:HFCNFDSX5:4:1362:29161:10128	60	+
chr19	3157634	3157635	A01177:95:HFCNFDSX5:4:1228:11659:30295/1	60	-
chr19	3161634	3161635	A01177:95:HFCNFDSX5:4:1638:14335:6872/1	60	+
chr19	3964939	3964940	A01177:95:HFCNFDSX5:4:1122:30617:26647/1	60	+
chr19	3996024	3996025	A01177:95:HFCNFDSX5:4:1102:17499:31328/1	60	+
chr19	4048954	4048955	A01177:95:HFCNFDSX5:4:1669:17915:17738	60	+
chr19	4116844	4116845	A01177:95:HFCNFDSX5:4:2134:4752:1485/1	60	-
chr19	4120563	4120564	A01177:95:HFCNFDSX5:4:1322:32154:35383	60	-
chr19	4560218	4560219	A01177:95:HFCNFDSX5:4:1335:26196:27884/1	60	-
chr19	4824223	4824224	A01177:95:HFCNFDSX5:4:1125:29921:13855/1	60	+
chr19	5085744	5085745	A01177:95:HFCNFDSX5:4:2638:5620:30358/1	60	-
chr19	5612091	5612092	A01177:95:HFCNFDSX5:4:1126:9977:4398/1	60	+
chr19	5645194	5645195	A01177:95:HFCNFDSX5:4:1129:20618:9111	60	-
chr19	5654280	5654281	A01177:95:HFCNFDSX5:4:2318:23493:24799/1	60	+
chr19	5938082	5938083	A01177:95:HFCNFDSX5:4:1429:22037:29105/1	60	+
chr19	6257655	6257656	A01177:95:HFCNFDSX5:4:1110:27181:33254	60	+
chr19	6787736	6787737	A01177:95:HFCNFDSX5:4:1175:8205:9940/1	60	+
chr19	7435722	7435723	A01177:95:HFCNFDSX5:4:1454:25382:4773	60	-
chr19	7531190	7531191	A01177:95:HFCNFDSX5:4:1254:8070:1031/1	60	-
chr19	7949825	7949826	A01177:95:HFCNFDSX5:4:1214:11822:27539/1	60	+
chr19	7966355	7966356	A01177:95:HFCNFDSX5:4:1441:27679:22467	60	+
chr19	8221149	8221150	A01177:95:HFCNFDSX5:4:2630:7247:36338	60	+
chr19	8460806	8460807	A01177:95:HFCNFDSX5:4:1126:7337:30890/1	60	+
chr19	8827893	8827894	A01177:95:HFCNFDSX5:4:1114:3766:21261/1	60	+
chr19	9043163	9043164	A01177:95:HFCNFDSX5:4:2410:19000:18897/1	60	-
chr19	9367506	9367507	A01177:95:HFCNFDSX5:4:1163:27181:25238/1	60	+
chr19	9369299	9369300	A01177:95:HFCNFDSX5:4:1126:15284:30812/1	60	-
chr19	9725568	9725569	A01177:95:HFCNFDSX5:4:1101:29351:28181/1	60	+
chr19	9758747	9758748	A01177:95:HFCNFDSX5:4:1240:21730:29700/1	60	-
chr19	10169908	10169909	A01177:95:HFCNFDSX5:4:1104:12129:12633/1	60	+
chr19	10173579	10173580	A01177:95:HFCNFDSX5:4:1510:31078:25003/1	60	-
chr19	10176880	10176881	A01177:95:HFCNFDSX5:4:1150:11397:26396/1	60	+
chr19	10770998	10770999	A01177:95:HFCNFDSX5:4:1108:31241:5400/1	60	-
chr19	11090331	11090332	A01177:95:HFCNFDSX5:4:1371:4101:29982	60	-
chr19	11098738	11098739	A01177:95:HFCNFDSX5:4:1121:11740:7701/1	60	-
chr19	11332914	11332915	A01177:95:HFCNFDSX5:4:1109:4481:11569/1	60	+
chr19	11642707	11642708	A01177:95:HFCNFDSX5:4:1356:3694:32283	60	+
chr19	11661865	11661866	A01177:95:HFCNFDSX5:4:1261:21983:14857	60	-
chr19	12189844	12189845	A01177:95:HFCNFDSX5:4:1420:31955:33567/1	60	-
chr19	12387043	12387044	A01177:95:HFCNFDSX5:4:2664:3287:19993/1	60	-
chr19	12529964	12529965	A01177:95:HFCNFDSX5:4:1660:21251:24079/1	60	-
chr19	12584310	12584311	A01177:95:HFCNFDSX5:4:1119:2193:23891/1	60	+
chr19	12850837	12850838	A01177:95:HFCNFDSX5:4:2503:22489:33144/1	60	-
chr19	12954949	12954950	A01177:95:HFCNFDSX5:4:1610:16893:11616/1	60	-
chr19	14078000	14078001	A01177:95:HFCNFDSX5:4:2548:6008:7733	60	-
chr19	14409023	14409024	A01177:95:HFCNFDSX5:4:2537:17472:23015/1	60	-
chr19	15404303	15404304	A01177:95:HFCNFDSX5:4:1105:4833:24048/1	60	-
chr19	15859707	15859708	A01177:95:HFCNFDSX5:4:1217:26666:15170/1	60	+
chr19	15886629	15886630	A01177:95:HFCNFDSX5:4:1202:10456:4351/1	60	-
chr19	16439212	16439213	A01177:95:HFCNFDSX5:4:1443:30101:15327	60	-
chr19	16439470	16439471	A01177:95:HFCNFDSX5:4:1225:21992:19914	60	-
chr19	18166148	18166149	A01177:95:HFCNFDSX5:4:1412:19370:20322	60	+
chr19	25804744	25804745	A01177:95:HFCNFDSX5:4:2167:15727:18051/1	60	-
chr19	28023938	28023939	A01177:95:HFCNFDSX5:4:1222:15365:1204/1	60	+
chr19	28336011	28336012	A01177:95:HFCNFDSX5:4:1430:32271:36589/1	60	+
chr19	28789619	28789620	A01177:95:HFCNFDSX5:4:1262:24008:11976/1	60	+
chr19	29036948	29036949	A01177:95:HFCNFDSX5:4:1423:23529:6386/1	60	-
chr19	29485030	29485031	A01177:95:HFCNFDSX5:4:1313:23990:35462	60	-
chr19	29973231	29973232	A01177:95:HFCNFDSX5:4:1542:32407:27806	60	-
chr19	29978621	29978622	A01177:95:HFCNFDSX5:4:2144:20274:8797	60	-
chr19	29998895	29998896	A01177:95:HFCNFDSX5:4:1337:31855:4178	60	-
chr19	30013694	30013695	A01177:95:HFCNFDSX5:4:2659:26458:6136/1	60	+
chr19	30471230	30471231	A01177:95:HFCNFDSX5:4:1175:6017:25097/1	60	+
chr19	30740024	30740025	A01177:95:HFCNFDSX5:4:1123:32470:4053/1	60	-
chr19	33130490	33130491	A01177:95:HFCNFDSX5:4:1105:17806:17769	60	+
chr19	34457913	34457914	A01177:95:HFCNFDSX5:4:1248:26847:31829/1	60	+
chr19	34949405	34949406	A01177:95:HFCNFDSX5:4:1108:1615:5228/1	60	-
chr19	35046339	35046340	A01177:95:HFCNFDSX5:4:1504:28375:32910/1	60	-
chr19	35653675	35653676	A01177:95:HFCNFDSX5:4:2208:12563:31328/1	60	+
chr19	35794460	35794461	A01177:95:HFCNFDSX5:4:1458:18240:11130	60	+
chr19	36464977	36464978	A01177:95:HFCNFDSX5:4:1142:2754:19257/1	60	-
chr19	36544679	36544680	A01177:95:HFCNFDSX5:4:1438:2311:28948/1	60	+
chr19	36983924	36983925	A01177:95:HFCNFDSX5:4:2142:7238:15781	60	+
chr19	37100922	37100923	A01177:95:HFCNFDSX5:4:1105:30020:20697/1	60	-
chr19	37418410	37418411	A01177:95:HFCNFDSX5:4:1335:31204:21809/1	60	-
chr19	38592250	38592251	A01177:95:HFCNFDSX5:4:1202:15899:16000/1	60	+
chr19	39455260	39455261	A01177:95:HFCNFDSX5:4:1154:1895:3991	60	-
chr19	42206661	42206662	A01177:95:HFCNFDSX5:4:1367:22941:34867/1	60	+
chr19	42237963	42237964	A01177:95:HFCNFDSX5:4:1119:14479:26381/1	60	-
chr19	44184998	44184999	A01177:95:HFCNFDSX5:4:1331:32768:3443/1	60	+
chr19	44215024	44215025	A01177:95:HFCNFDSX5:4:1110:6307:24471/1	60	-
chr19	44241096	44241097	A01177:95:HFCNFDSX5:4:1538:13991:8656/1	60	-
chr19	44973358	44973359	A01177:95:HFCNFDSX5:4:1122:15239:24909/1	60	+
chr19	45726891	45726892	A01177:95:HFCNFDSX5:4:1341:12527:5118/1	60	-
chr19	45845261	45845262	A01177:95:HFCNFDSX5:4:1510:15203:18364/1	60	-
chr19	45846781	45846782	A01177:95:HFCNFDSX5:4:1104:29514:22044/1	60	-
chr19	46004135	46004136	A01177:95:HFCNFDSX5:4:2427:18611:29997	60	-
chr19	46233198	46233199	A01177:95:HFCNFDSX5:4:1150:17915:34898/1	60	+
chr19	46857416	46857417	A01177:95:HFCNFDSX5:4:1358:31828:13307/1	60	+
chr19	46947071	46947072	A01177:95:HFCNFDSX5:4:1176:4942:28714/1	60	+
chr19	47161739	47161740	A01177:95:HFCNFDSX5:4:1115:9010:37012	60	-
chr19	47174760	47174761	A01177:95:HFCNFDSX5:4:1377:19379:10003/1	60	+
chr19	47182274	47182275	A01177:95:HFCNFDSX5:4:1478:4399:30592	60	-
chr19	47363433	47363434	A01177:95:HFCNFDSX5:4:1125:14534:7654/1	60	+
chr19	47776522	47776523	A01177:95:HFCNFDSX5:4:1168:22498:10520/1	60	+
chr19	47934293	47934294	A01177:95:HFCNFDSX5:4:2423:26775:14794	60	-
chr19	48242132	48242133	A01177:95:HFCNFDSX5:4:1115:7844:24784/1	60	-
chr19	48997113	48997114	A01177:95:HFCNFDSX5:4:1522:24668:12336/1	60	-
chr19	49006452	49006453	A01177:95:HFCNFDSX5:4:1106:13557:3521/1	60	+
chr19	49092925	49092926	A01177:95:HFCNFDSX5:4:1553:18069:13964/1	60	-
chr19	49495207	49495208	A01177:95:HFCNFDSX5:4:1321:26621:28463/1	60	-
chr19	49577468	49577469	A01177:95:HFCNFDSX5:4:1257:13413:11162/1	60	-
chr19	49597908	49597909	A01177:95:HFCNFDSX5:4:1108:18276:12696	60	+
chr19	49612586	49612587	A01177:95:HFCNFDSX5:4:1113:28655:8782/1	60	+
chr19	49625059	49625060	A01177:95:HFCNFDSX5:4:1150:1271:29622/1	60	+
chr19	49777476	49777477	A01177:95:HFCNFDSX5:4:1208:15890:4899/1	60	-
chr19	49785762	49785763	A01177:95:HFCNFDSX5:4:1659:23366:1814	60	+
chr19	51835212	51835213	A01177:95:HFCNFDSX5:4:2173:27778:26678	60	-
chr19	51862963	51862964	A01177:95:HFCNFDSX5:4:2649:19732:16282/1	60	-
chr19	52049571	52049572	A01177:95:HFCNFDSX5:4:1132:11704:30154/1	60	-
chr19	52385735	52385736	A01177:95:HFCNFDSX5:4:1120:10321:8907/1	60	+
chr19	52440542	52440543	A01177:95:HFCNFDSX5:4:1306:24099:10817	60	-
chr19	52458113	52458114	A01177:95:HFCNFDSX5:4:1342:12726:4773/1	60	+
chr19	52914953	52914954	A01177:95:HFCNFDSX5:4:2352:25961:25504/1	60	-
chr19	52928839	52928840	A01177:95:HFCNFDSX5:4:1378:24849:4288/1	60	-
chr19	53409475	53409476	A01177:95:HFCNFDSX5:4:1273:10574:8782/1	60	+
chr19	53568969	53568970	A01177:95:HFCNFDSX5:4:1163:30716:28573	60	-
chr19	55233551	55233552	A01177:95:HFCNFDSX5:4:1255:16622:22075	60	+
chr19	55393251	55393252	A01177:95:HFCNFDSX5:4:1370:23213:25191	60	-
chr19	55658102	55658103	A01177:95:HFCNFDSX5:4:1441:28275:35775/1	60	-
chr19	56184711	56184712	A01177:95:HFCNFDSX5:4:1263:12283:8296	60	+
chr19	57089419	57089420	A01177:95:HFCNFDSX5:4:1220:29116:29215	60	+
chr19	57309682	57309683	A01177:95:HFCNFDSX5:4:1204:21694:12446	60	-
chr19	57893816	57893817	A01177:95:HFCNFDSX5:4:2228:26060:28839	60	-
chr2	31231	31232	A01177:95:HFCNFDSX5:4:1278:1118:8594/1	60	+
chr2	65784	65785	A01177:95:HFCNFDSX5:4:1130:13557:9095/1	60	-
chr2	2678517	2678518	A01177:95:HFCNFDSX5:4:1120:5520:6292/1	60	+
chr2	4010717	4010718	A01177:95:HFCNFDSX5:4:1147:31132:15139/1	60	-
chr2	4191901	4191902	A01177:95:HFCNFDSX5:4:1124:4472:4570/1	60	+
chr2	6951222	6951223	A01177:95:HFCNFDSX5:4:1403:27633:14779/1	60	+
chr2	6951836	6951837	A01177:95:HFCNFDSX5:4:1349:18041:16329/1	60	-
chr2	7015355	7015356	A01177:95:HFCNFDSX5:4:1201:7220:14841/1	60	+
chr2	8748415	8748416	A01177:95:HFCNFDSX5:4:1103:15899:5102/1	60	-
chr2	9591399	9591400	A01177:95:HFCNFDSX5:4:1629:20283:23500/1	60	+
chr2	9793768	9793769	A01177:95:HFCNFDSX5:4:2463:16306:29481	60	+
chr2	9925462	9925463	A01177:95:HFCNFDSX5:4:2421:7419:12242/1	60	-
chr2	10340229	10340230	A01177:95:HFCNFDSX5:4:1562:24514:25473/1	60	+
chr2	10548609	10548610	A01177:95:HFCNFDSX5:4:1122:6985:7232/1	60	+
chr2	12461884	12461885	A01177:95:HFCNFDSX5:4:1157:10113:6480/1	60	-
chr2	12900327	12900328	A01177:95:HFCNFDSX5:4:1175:26160:23062/1	60	+
chr2	13828204	13828205	A01177:95:HFCNFDSX5:4:1178:7419:36417/1	60	-
chr2	14894204	14894205	A01177:95:HFCNFDSX5:4:1259:26784:14278/1	60	-
chr2	15025555	15025556	A01177:95:HFCNFDSX5:4:2273:4010:16611/1	60	-
chr2	15257312	15257313	A01177:95:HFCNFDSX5:4:1121:29894:24643/1	60	+
chr2	15349963	15349964	A01177:95:HFCNFDSX5:4:2146:6325:26287	60	+
chr2	15391924	15391925	A01177:95:HFCNFDSX5:4:1626:29261:9392/1	60	+
chr2	15484041	15484042	A01177:95:HFCNFDSX5:4:1154:22896:13088	60	-
chr2	15626829	15626830	A01177:95:HFCNFDSX5:4:1228:2112:11506/1	60	-
chr2	16328930	16328931	A01177:95:HFCNFDSX5:4:1435:28076:6433/1	60	+
chr2	17750961	17750962	A01177:95:HFCNFDSX5:4:1271:18385:10661	60	+
chr2	17755544	17755545	A01177:95:HFCNFDSX5:4:1108:21016:1438/1	60	+
chr2	18409947	18409948	A01177:95:HFCNFDSX5:4:1227:11903:3223/1	60	-
chr2	20802816	20802817	A01177:95:HFCNFDSX5:4:1178:18349:1861/1	60	-
chr2	21105783	21105784	A01177:95:HFCNFDSX5:4:1315:14199:17754/1	60	+
chr2	21578555	21578556	A01177:95:HFCNFDSX5:4:2419:30355:3552	60	-
chr2	23800775	23800776	A01177:95:HFCNFDSX5:4:1162:9724:17675/1	60	+
chr2	23810072	23810073	A01177:95:HFCNFDSX5:4:1566:29035:3803/1	60	-
chr2	23858863	23858864	A01177:95:HFCNFDSX5:4:1123:24505:18944/1	60	-
chr2	23862720	23862721	A01177:95:HFCNFDSX5:4:1146:32850:13041/1	60	-
chr2	23982971	23982972	A01177:95:HFCNFDSX5:4:2363:17463:16423/1	60	+
chr2	24578429	24578430	A01177:95:HFCNFDSX5:4:1505:12084:6731	60	-
chr2	24636026	24636027	A01177:95:HFCNFDSX5:4:1160:17942:17159/1	60	-
chr2	25736704	25736705	A01177:95:HFCNFDSX5:4:1217:30680:34366/1	60	-
chr2	26267677	26267678	A01177:95:HFCNFDSX5:4:2478:8956:3443/1	60	+
chr2	26389929	26389930	A01177:95:HFCNFDSX5:4:1121:1127:4288/1	60	+
chr2	27215967	27215968	A01177:95:HFCNFDSX5:4:2133:16984:4601/1	60	+
chr2	27949038	27949039	A01177:95:HFCNFDSX5:4:1132:18403:19617/1	60	+
chr2	27984128	27984129	A01177:95:HFCNFDSX5:4:1468:6253:18709	60	+
chr2	28684289	28684290	A01177:95:HFCNFDSX5:4:1174:11424:7623	60	+
chr2	30713409	30713410	A01177:95:HFCNFDSX5:4:1449:10664:6934	60	-
chr2	31891957	31891958	A01177:95:HFCNFDSX5:4:2418:23258:32002	60	+
chr2	31902741	31902742	A01177:95:HFCNFDSX5:4:1138:19633:16955/1	60	+
chr2	32520711	32520712	A01177:95:HFCNFDSX5:4:1130:18168:24345/1	60	+
chr2	32631740	32631741	A01177:95:HFCNFDSX5:4:1139:20121:28729/1	60	+
chr2	33354179	33354180	A01177:95:HFCNFDSX5:4:1317:20699:26600/1	60	+
chr2	33486414	33486415	A01177:95:HFCNFDSX5:4:1105:9091:28698/1	60	+
chr2	34082309	34082310	A01177:95:HFCNFDSX5:4:1448:2528:8750/1	60	-
chr2	36589440	36589441	A01177:95:HFCNFDSX5:4:1156:25283:4476/1	60	-
chr2	36843803	36843804	A01177:95:HFCNFDSX5:4:1222:15917:30248/1	60	-
chr2	36919205	36919206	A01177:95:HFCNFDSX5:4:1640:15004:10629	60	-
chr2	36936616	36936617	A01177:95:HFCNFDSX5:4:1233:7030:9627/1	60	-
chr2	37687480	37687481	A01177:95:HFCNFDSX5:4:1132:7771:13855/1	60	+
chr2	38491124	38491125	A01177:95:HFCNFDSX5:4:1546:5249:9455/1	60	+
chr2	38576512	38576513	A01177:95:HFCNFDSX5:4:1458:30608:4773/1	60	+
chr2	38637386	38637387	A01177:95:HFCNFDSX5:4:2225:30282:18270/1	60	-
chr2	39024421	39024422	A01177:95:HFCNFDSX5:4:1358:7690:30561/1	60	+
chr2	39256713	39256714	A01177:95:HFCNFDSX5:4:1267:22236:11600/1	60	+
chr2	39308435	39308436	A01177:95:HFCNFDSX5:4:2441:20645:12853/1	60	+
chr2	39318870	39318871	A01177:95:HFCNFDSX5:4:1205:10691:16282/1	60	+
chr2	39344378	39344379	A01177:95:HFCNFDSX5:4:1131:10565:13338/1	60	-
chr2	41930518	41930519	A01177:95:HFCNFDSX5:4:1111:4851:19539/1	60	+
chr2	42684015	42684016	A01177:95:HFCNFDSX5:4:1516:23719:32518/1	60	-
chr2	43411835	43411836	A01177:95:HFCNFDSX5:4:1132:2383:23938/1	60	+
chr2	43514115	43514116	A01177:95:HFCNFDSX5:4:1142:19162:7247/1	60	-
chr2	43587558	43587559	A01177:95:HFCNFDSX5:4:2362:27679:32299/1	60	-
chr2	43980715	43980716	A01177:95:HFCNFDSX5:4:1338:9453:14669/1	60	-
chr2	44196658	44196659	A01177:95:HFCNFDSX5:4:2374:26503:16329/1	60	+
chr2	44389296	44389297	A01177:95:HFCNFDSX5:4:1473:25961:1485	60	+
chr2	44829338	44829339	A01177:95:HFCNFDSX5:4:1256:17978:19038/1	60	+
chr2	48327136	48327137	A01177:95:HFCNFDSX5:4:1110:18502:18818/1	60	-
chr2	48511459	48511460	A01177:95:HFCNFDSX5:4:1102:6225:5572/1	60	-
chr2	49436403	49436404	A01177:95:HFCNFDSX5:4:1413:4137:16705/1	60	+
chr2	52070705	52070706	A01177:95:HFCNFDSX5:4:1131:30508:25175/1	60	+
chr2	53789573	53789574	A01177:95:HFCNFDSX5:4:1114:16938:32205/1	60	+
chr2	54110267	54110268	A01177:95:HFCNFDSX5:4:1256:5267:2754/1	60	-
chr2	54998493	54998494	A01177:95:HFCNFDSX5:4:1103:1597:24987/1	60	-
chr2	55291814	55291815	A01177:95:HFCNFDSX5:4:2163:28691:10285/1	60	+
chr2	55299059	55299060	A01177:95:HFCNFDSX5:4:1325:28673:13228/1	60	+
chr2	55402304	55402305	A01177:95:HFCNFDSX5:4:1253:1850:19695/1	60	-
chr2	55577885	55577886	A01177:95:HFCNFDSX5:4:1137:26612:5650/1	60	+
chr2	57087007	57087008	A01177:95:HFCNFDSX5:4:2532:11315:17989/1	60	-
chr2	58083535	58083536	A01177:95:HFCNFDSX5:4:1158:25861:13526/1	60	+
chr2	58103112	58103113	A01177:95:HFCNFDSX5:4:1142:19976:34334/1	60	+
chr2	58193471	58193472	A01177:95:HFCNFDSX5:4:2365:27425:7529/1	60	+
chr2	58222438	58222439	A01177:95:HFCNFDSX5:4:2229:17038:24486	60	-
chr2	59874333	59874334	A01177:95:HFCNFDSX5:4:1167:16152:22263/1	60	+
chr2	60914066	60914067	A01177:95:HFCNFDSX5:4:1242:2329:9471/1	60	+
chr2	61214071	61214072	A01177:95:HFCNFDSX5:4:1142:6605:34757/1	60	+
chr2	62798984	62798985	A01177:95:HFCNFDSX5:4:1446:13033:19460/1	60	-
chr2	63183612	63183613	A01177:95:HFCNFDSX5:4:1346:5258:36088/1	60	+
chr2	63659138	63659139	A01177:95:HFCNFDSX5:4:1114:9028:2534/1	60	+
chr2	63897535	63897536	A01177:95:HFCNFDSX5:4:1306:25192:21668/1	60	+
chr2	64539253	64539254	A01177:95:HFCNFDSX5:4:1112:31864:36354/1	60	-
chr2	65537710	65537711	A01177:95:HFCNFDSX5:4:1341:10348:9048	60	-
chr2	66756268	66756269	A01177:95:HFCNFDSX5:4:1116:4752:3677/1	60	+
chr2	67408374	67408375	A01177:95:HFCNFDSX5:4:1338:28528:23876/1	60	+
chr2	67954278	67954279	A01177:95:HFCNFDSX5:4:1134:10339:34522/1	60	+
chr2	69509559	69509560	A01177:95:HFCNFDSX5:4:2613:9498:4413	60	+
chr2	69700198	69700199	A01177:95:HFCNFDSX5:4:1140:31385:21652/1	60	-
chr2	69839882	69839883	A01177:95:HFCNFDSX5:4:1402:19759:31579/1	60	+
chr2	69851949	69851950	A01177:95:HFCNFDSX5:4:1521:18457:33552/1	60	+
chr2	70230628	70230629	A01177:95:HFCNFDSX5:4:2228:23791:30514	60	+
chr2	70240508	70240509	A01177:95:HFCNFDSX5:4:1111:26811:31234/1	60	-
chr2	70418766	70418767	A01177:95:HFCNFDSX5:4:2368:10863:25504	60	+
chr2	70549269	70549270	A01177:95:HFCNFDSX5:4:1328:27344:18975/1	60	+
chr2	70573368	70573369	A01177:95:HFCNFDSX5:4:1261:5475:19899/1	60	-
chr2	72364040	72364041	A01177:95:HFCNFDSX5:4:2155:25346:17989/1	60	-
chr2	72492766	72492767	A01177:95:HFCNFDSX5:4:2246:12852:28009/1	60	+
chr2	72658768	72658769	A01177:95:HFCNFDSX5:4:1154:21160:31501/1	60	+
chr2	72968071	72968072	A01177:95:HFCNFDSX5:4:1266:6415:7153/1	60	-
chr2	73469051	73469052	A01177:95:HFCNFDSX5:4:1129:4734:5901/1	60	-
chr2	73516276	73516277	A01177:95:HFCNFDSX5:4:1156:4435:16157/1	60	+
chr2	75521317	75521318	A01177:95:HFCNFDSX5:4:1354:29460:27712/1	60	-
chr2	75589654	75589655	A01177:95:HFCNFDSX5:4:2529:10574:10942	60	-
chr2	75663357	75663358	A01177:95:HFCNFDSX5:4:1232:15004:10347/1	60	-
chr2	75796995	75796996	A01177:95:HFCNFDSX5:4:1108:29586:15499/1	60	-
chr2	75999995	75999996	A01177:95:HFCNFDSX5:4:1563:9950:24831/1	60	-
chr2	77909448	77909449	A01177:95:HFCNFDSX5:4:1569:17038:6574/1	60	-
chr2	79978250	79978251	A01177:95:HFCNFDSX5:4:1249:11686:25864/1	60	-
chr2	79992149	79992150	A01177:95:HFCNFDSX5:4:1222:24053:15436	60	+
chr2	81459182	81459183	A01177:95:HFCNFDSX5:4:1139:6940:31923/1	60	-
chr2	82836709	82836710	A01177:95:HFCNFDSX5:4:1460:26982:10614/1	60	+
chr2	83168400	83168401	A01177:95:HFCNFDSX5:4:1203:14931:10160/1	60	-
chr2	83586122	83586123	A01177:95:HFCNFDSX5:4:2433:8648:21230/1	60	+
chr2	83677711	83677712	A01177:95:HFCNFDSX5:4:1177:3495:30655/1	60	+
chr2	84997180	84997181	A01177:95:HFCNFDSX5:4:2122:31675:36276	60	-
chr2	85046248	85046249	A01177:95:HFCNFDSX5:4:2317:18900:5040/1	60	-
chr2	87031634	87031635	A01177:95:HFCNFDSX5:4:1105:29613:11506/1	60	-
chr2	87933878	87933879	A01177:95:HFCNFDSX5:4:1416:15176:25958/1	60	+
chr2	88570167	88570168	A01177:95:HFCNFDSX5:4:1418:21558:25426/1	60	+
chr2	88904378	88904379	A01177:95:HFCNFDSX5:4:1134:28782:27383/1	60	+
chr2	95035506	95035507	A01177:95:HFCNFDSX5:4:2232:20238:4382	60	-
chr2	95035510	95035511	A01177:95:HFCNFDSX5:4:1202:5575:9580/1	60	-
chr2	96625648	96625649	A01177:95:HFCNFDSX5:4:1113:23348:14215/1	60	-
chr2	96719057	96719058	A01177:95:HFCNFDSX5:4:1273:24433:21512/1	60	+
chr2	96847653	96847654	A01177:95:HFCNFDSX5:4:1209:11876:16924/1	60	-
chr2	97186919	97186920	A01177:95:HFCNFDSX5:4:1153:32036:33426/1	60	-
chr2	97248061	97248062	A01177:95:HFCNFDSX5:4:1135:16712:9111/1	60	+
chr2	97558082	97558083	A01177:95:HFCNFDSX5:4:1633:6569:8202/1	60	-
chr2	97806639	97806640	A01177:95:HFCNFDSX5:4:1119:19678:36699/1	60	-
chr2	97816836	97816837	A01177:95:HFCNFDSX5:4:1173:32931:20259/1	60	+
chr2	98717600	98717601	A01177:95:HFCNFDSX5:4:2501:21676:1360/1	60	-
chr2	99048357	99048358	A01177:95:HFCNFDSX5:4:2663:10710:4413/1	60	-
chr2	99388305	99388306	A01177:95:HFCNFDSX5:4:1172:14425:18709/1	60	-
chr2	99439828	99439829	A01177:95:HFCNFDSX5:4:1228:26612:11663/1	60	+
chr2	99439830	99439831	A01177:95:HFCNFDSX5:4:1625:3622:34914/1	60	+
chr2	99689087	99689088	A01177:95:HFCNFDSX5:4:1104:7898:28103/1	60	-
chr2	99799166	99799167	A01177:95:HFCNFDSX5:4:2159:1118:12038/1	60	-
chr2	101379716	101379717	A01177:95:HFCNFDSX5:4:1124:28908:19961/1	60	+
chr2	102712909	102712910	A01177:95:HFCNFDSX5:4:1176:26485:34147	60	-
chr2	104216126	104216127	A01177:95:HFCNFDSX5:4:1636:6912:36072	60	+
chr2	107499314	107499315	A01177:95:HFCNFDSX5:4:1649:1407:18145/1	60	+
chr2	107547976	107547977	A01177:95:HFCNFDSX5:4:1453:2754:31438/1	60	+
chr2	107687491	107687492	A01177:95:HFCNFDSX5:4:1538:2121:12493/1	60	+
chr2	107728874	107728875	A01177:95:HFCNFDSX5:4:1161:9851:7435/1	60	-
chr2	110645315	110645316	A01177:95:HFCNFDSX5:4:1307:14434:24580/1	60	-
chr2	111673511	111673512	A01177:95:HFCNFDSX5:4:1116:7581:20415/1	60	+
chr2	112231117	112231118	A01177:95:HFCNFDSX5:4:1210:10140:3991/1	60	+
chr2	112232671	112232672	A01177:95:HFCNFDSX5:4:1522:27371:20024	60	-
chr2	112319348	112319349	A01177:95:HFCNFDSX5:4:1316:14009:19272/1	60	-
chr2	113455083	113455084	A01177:95:HFCNFDSX5:4:1425:10782:12994/1	60	-
chr2	113950531	113950532	A01177:95:HFCNFDSX5:4:1665:18611:28776/1	60	-
chr2	114256838	114256839	A01177:95:HFCNFDSX5:4:1143:14940:26929/1	60	+
chr2	114320340	114320341	A01177:95:HFCNFDSX5:4:1151:18566:1172/1	60	+
chr2	114486630	114486631	A01177:95:HFCNFDSX5:4:1405:8838:32988	60	-
chr2	117498259	117498260	A01177:95:HFCNFDSX5:4:1225:2076:4523/1	60	+
[truncated: 2,093 more rows]
