# Supplementary material for: HIV-1 capsid stability enables inositol phosphate-independent infection of target cells and promotes integration into genes
Source: PLoS Pathog. 2023 Jun 2;19(6):e1011423. doi: 10.1371/journal.ppat.1011423 (PMC10266667; doi:10.1371/journal.ppat.1011423)
Supplement: S4 Data — (TAR.GZ) [file ppat.1011423.s015.tar.gz › IPMK_KO/CA_T200I/Unique_hg38_integration_sites/9035-GS-11.bed]

chr1	907307	907308	A01177:95:HFCNFDSX5:4:2254:28248:7012/1	60	-
chr1	1259703	1259704	A01177:95:HFCNFDSX5:4:1104:22761:6245/1	60	+
chr1	1260249	1260250	A01177:95:HFCNFDSX5:4:1121:5376:36949/1	60	+
chr1	1391223	1391224	A01177:95:HFCNFDSX5:4:1133:22507:35869/1	60	+
chr1	1391394	1391395	A01177:95:HFCNFDSX5:4:1228:21395:14497/1	60	-
chr1	1393099	1393100	A01177:95:HFCNFDSX5:4:1470:27516:19398/1	60	+
chr1	1557870	1557871	A01177:95:HFCNFDSX5:4:1136:8088:27242/1	60	+
chr1	5351826	5351827	A01177:95:HFCNFDSX5:4:1571:22146:32205/1	60	+
chr1	6816638	6816639	A01177:95:HFCNFDSX5:4:1128:13440:28714	60	+
chr1	7828163	7828164	A01177:95:HFCNFDSX5:4:1209:10963:1251/1	60	+
chr1	8555987	8555988	A01177:95:HFCNFDSX5:4:1177:16233:4085/1	60	+
chr1	8574248	8574249	A01177:95:HFCNFDSX5:4:1342:16740:6339/1	60	-
chr1	8595923	8595924	A01177:95:HFCNFDSX5:4:1156:24668:36010/1	60	-
chr1	8624199	8624200	A01177:95:HFCNFDSX5:4:1201:10122:34585/1	60	-
chr1	9780673	9780674	A01177:95:HFCNFDSX5:4:1117:10601:18881/1	60	-
chr1	9808659	9808660	A01177:95:HFCNFDSX5:4:1359:16251:31172/1	60	-
chr1	10137241	10137242	A01177:95:HFCNFDSX5:4:1520:10737:28322/1	60	+
chr1	10236053	10236054	A01177:95:HFCNFDSX5:4:1464:27055:18756/1	60	-
chr1	10519883	10519884	A01177:95:HFCNFDSX5:4:1121:20473:17347/1	60	-
chr1	11927964	11927965	A01177:95:HFCNFDSX5:4:1130:29649:6120/1	60	-
chr1	12297699	12297700	A01177:95:HFCNFDSX5:4:1122:25997:8563/1	60	-
chr1	12301577	12301578	A01177:95:HFCNFDSX5:4:1116:17761:21042/1	60	-
chr1	12333792	12333793	A01177:95:HFCNFDSX5:4:1120:5701:26647/1	60	-
chr1	12355185	12355186	A01177:95:HFCNFDSX5:4:1113:21929:31767/1	60	+
chr1	12421359	12421360	A01177:95:HFCNFDSX5:4:1426:7247:24345/1	60	+
chr1	12425117	12425118	A01177:95:HFCNFDSX5:4:1642:11912:6715/1	60	-
chr1	12636648	12636649	A01177:95:HFCNFDSX5:4:2540:2871:33113	60	+
chr1	13734942	13734943	A01177:95:HFCNFDSX5:4:1164:16622:36542/1	60	+
chr1	13742407	13742408	A01177:95:HFCNFDSX5:4:1311:10565:18380/1	60	-
chr1	14741907	14741908	A01177:95:HFCNFDSX5:4:1273:6994:17832/1	60	-
chr1	15655835	15655836	A01177:95:HFCNFDSX5:4:1155:8820:21840	60	-
chr1	15884627	15884628	A01177:95:HFCNFDSX5:4:1113:19922:6778/1	60	+
chr1	15903389	15903390	A01177:95:HFCNFDSX5:4:1122:6786:16501/1	60	-
chr1	15924037	15924038	A01177:95:HFCNFDSX5:4:1169:5764:7654/1	60	+
chr1	16254694	16254695	A01177:95:HFCNFDSX5:4:1271:24171:30326	60	-
chr1	16306174	16306175	A01177:95:HFCNFDSX5:4:2521:27444:12038/1	60	-
chr1	16889750	16889751	A01177:95:HFCNFDSX5:4:2203:12753:3537/1	60	-
chr1	19208733	19208734	A01177:95:HFCNFDSX5:4:1108:18050:15092/1	60	+
chr1	20872598	20872599	A01177:95:HFCNFDSX5:4:1104:24695:15452/1	60	-
chr1	20894202	20894203	A01177:95:HFCNFDSX5:4:1108:32172:30248/1	60	-
chr1	20901103	20901104	A01177:95:HFCNFDSX5:4:1126:26304:16517/1	60	-
chr1	21075304	21075305	A01177:95:HFCNFDSX5:4:1126:29478:8891/1	60	-
chr1	21112301	21112302	A01177:95:HFCNFDSX5:4:1519:19994:34491/1	60	+
chr1	21441933	21441934	A01177:95:HFCNFDSX5:4:1222:30852:33191/1	60	+
chr1	21712217	21712218	A01177:95:HFCNFDSX5:4:1106:24849:4288/1	60	+
chr1	23702879	23702880	A01177:95:HFCNFDSX5:4:1112:14488:34006/1	60	+
chr1	25330335	25330336	A01177:95:HFCNFDSX5:4:1404:2908:17331/1	60	-
chr1	25458736	25458737	A01177:95:HFCNFDSX5:4:1174:28402:8218	60	-
chr1	26703672	26703673	A01177:95:HFCNFDSX5:4:1159:15718:31814/1	60	+
chr1	26716987	26716988	A01177:95:HFCNFDSX5:4:1327:12997:27038/1	60	+
chr1	27481907	27481908	A01177:95:HFCNFDSX5:4:1163:16206:30749/1	60	-
chr1	27482789	27482790	A01177:95:HFCNFDSX5:4:2239:3414:19053	60	-
chr1	28038599	28038600	A01177:95:HFCNFDSX5:4:1116:1814:2848/1	60	+
chr1	28276348	28276349	A01177:95:HFCNFDSX5:4:1150:31006:10410/1	60	-
chr1	28411507	28411508	A01177:95:HFCNFDSX5:4:1675:13901:15264/1	60	+
chr1	28494159	28494160	A01177:95:HFCNFDSX5:4:1103:31448:4914/1	60	-
chr1	28751558	28751559	A01177:95:HFCNFDSX5:4:1412:15926:22717/1	60	-
chr1	28985313	28985314	A01177:95:HFCNFDSX5:4:1423:21567:24909/1	60	+
chr1	29021209	29021210	A01177:95:HFCNFDSX5:4:1532:5719:1689/1	60	+
chr1	29705753	29705754	A01177:95:HFCNFDSX5:4:1144:19714:10770	60	-
chr1	30957573	30957574	A01177:95:HFCNFDSX5:4:1177:4435:36824/1	60	+
chr1	30969665	30969666	A01177:95:HFCNFDSX5:4:1260:4987:7968/1	60	-
chr1	30994160	30994161	A01177:95:HFCNFDSX5:4:1122:13150:13870/1	60	+
chr1	32060019	32060020	A01177:95:HFCNFDSX5:4:1108:22860:1407/1	60	+
chr1	32143532	32143533	A01177:95:HFCNFDSX5:4:2302:13530:14058/1	60	-
chr1	32600815	32600816	A01177:95:HFCNFDSX5:4:1249:13711:21605/1	60	-
chr1	32637291	32637292	A01177:95:HFCNFDSX5:4:1165:10637:25113	60	-
chr1	32850368	32850369	A01177:95:HFCNFDSX5:4:1216:29035:2487/1	60	-
chr1	33009148	33009149	A01177:95:HFCNFDSX5:4:1573:14913:32643/1	60	+
chr1	36281832	36281833	A01177:95:HFCNFDSX5:4:1139:22046:28338	60	-
chr1	37505462	37505463	A01177:95:HFCNFDSX5:4:1277:10917:31078/1	60	-
chr1	37553798	37553799	A01177:95:HFCNFDSX5:4:1115:25545:10974/1	60	+
chr1	38494935	38494936	A01177:95:HFCNFDSX5:4:2250:5168:26193/1	60	+
chr1	39253514	39253515	A01177:95:HFCNFDSX5:4:2264:25581:7341/1	60	+
chr1	40396391	40396392	A01177:95:HFCNFDSX5:4:1120:12364:25535/1	60	-
chr1	40553054	40553055	A01177:95:HFCNFDSX5:4:2462:8693:7529	60	-
chr1	41186224	41186225	A01177:95:HFCNFDSX5:4:1112:10303:28447	60	+
chr1	42199608	42199609	A01177:95:HFCNFDSX5:4:1104:24071:21950/1	60	-
chr1	42269057	42269058	A01177:95:HFCNFDSX5:4:1112:4074:7232	60	+
chr1	42427389	42427390	A01177:95:HFCNFDSX5:4:1162:5086:15060/1	60	-
chr1	42691618	42691619	A01177:95:HFCNFDSX5:4:1331:14687:25363	60	-
chr1	43672947	43672948	A01177:95:HFCNFDSX5:4:1103:32344:8782/1	60	+
chr1	43722125	43722126	A01177:95:HFCNFDSX5:4:1130:8684:7138/1	60	+
chr1	43738986	43738987	A01177:95:HFCNFDSX5:4:1567:5150:15233	60	-
chr1	43772680	43772681	A01177:95:HFCNFDSX5:4:1242:24316:23563/1	60	+
chr1	43827702	43827703	A01177:95:HFCNFDSX5:4:2414:23538:34992	60	-
chr1	44669500	44669501	A01177:95:HFCNFDSX5:4:1103:23439:34350/1	60	-
chr1	44815703	44815704	A01177:95:HFCNFDSX5:4:1110:5611:24706/1	60	+
chr1	45033026	45033027	A01177:95:HFCNFDSX5:4:1161:19307:33896/1	60	+
chr1	45222274	45222275	A01177:95:HFCNFDSX5:4:1656:9616:29481/1	60	+
chr1	45953756	45953757	A01177:95:HFCNFDSX5:4:1170:15799:27821/1	60	+
chr1	46085854	46085855	A01177:95:HFCNFDSX5:4:1122:31277:19648/1	60	+
chr1	46101853	46101854	A01177:95:HFCNFDSX5:4:1332:6894:21292/1	60	-
chr1	50456067	50456068	A01177:95:HFCNFDSX5:4:1511:30291:3192/1	60	-
chr1	50704689	50704690	A01177:95:HFCNFDSX5:4:1216:23249:34178/1	60	+
chr1	50860834	50860835	A01177:95:HFCNFDSX5:4:1128:18403:5494/1	60	+
chr1	50916541	50916542	A01177:95:HFCNFDSX5:4:1315:1099:32174/1	60	-
chr1	51352813	51352814	A01177:95:HFCNFDSX5:4:1343:28266:7545/1	60	-
chr1	51422820	51422821	A01177:95:HFCNFDSX5:4:2446:19696:9298/1	60	-
chr1	51443270	51443271	A01177:95:HFCNFDSX5:4:1271:17372:10504/1	60	-
chr1	52317968	52317969	A01177:95:HFCNFDSX5:4:1148:11369:31986/1	60	-
chr1	52474361	52474362	A01177:95:HFCNFDSX5:4:1274:26630:3865/1	60	+
chr1	52495699	52495700	A01177:95:HFCNFDSX5:4:1109:4200:20259/1	60	+
chr1	53018403	53018404	A01177:95:HFCNFDSX5:4:1213:3649:9940	60	-
chr1	53018421	53018422	A01177:95:HFCNFDSX5:4:1256:27281:33301/1	60	-
chr1	53783124	53783125	A01177:95:HFCNFDSX5:4:1239:14235:12367/1	60	+
chr1	56864613	56864614	A01177:95:HFCNFDSX5:4:1213:14425:29230/1	60	-
chr1	57289434	57289435	A01177:95:HFCNFDSX5:4:1224:5014:28776/1	60	+
chr1	58217724	58217725	A01177:95:HFCNFDSX5:4:1133:14027:25692	60	-
chr1	59339938	59339939	A01177:95:HFCNFDSX5:4:1128:19515:12336/1	60	-
chr1	59346901	59346902	A01177:95:HFCNFDSX5:4:2553:12979:13385	60	-
chr1	59504074	59504075	A01177:95:HFCNFDSX5:4:2630:18964:28354/1	60	-
chr1	61093750	61093751	A01177:95:HFCNFDSX5:4:2250:16486:22310/1	60	-
chr1	61093778	61093779	A01177:95:HFCNFDSX5:4:1418:31964:4805/1	60	+
chr1	62264984	62264985	A01177:95:HFCNFDSX5:4:1230:11487:28776/1	60	-
chr1	62516571	62516572	A01177:95:HFCNFDSX5:4:1124:27471:15029	60	+
chr1	62595628	62595629	A01177:95:HFCNFDSX5:4:1157:30553:29262/1	60	-
chr1	64007774	64007775	A01177:95:HFCNFDSX5:4:1647:13666:16078/1	60	-
chr1	65501980	65501981	A01177:95:HFCNFDSX5:4:1247:31539:32910/1	60	-
chr1	65592514	65592515	A01177:95:HFCNFDSX5:4:1448:15564:28729/1	60	-
chr1	66840862	66840863	A01177:95:HFCNFDSX5:4:1144:2003:22561	60	-
chr1	66844843	66844844	A01177:95:HFCNFDSX5:4:1462:11406:27445/1	60	-
chr1	66860774	66860775	A01177:95:HFCNFDSX5:4:1373:24831:21668	60	-
chr1	68796983	68796984	A01177:95:HFCNFDSX5:4:1135:17074:21261/1	60	+
chr1	70262068	70262069	A01177:95:HFCNFDSX5:4:1141:13295:30248/1	60	-
chr1	70310874	70310875	A01177:95:HFCNFDSX5:4:1178:11297:29230/1	60	+
chr1	70331428	70331429	A01177:95:HFCNFDSX5:4:2567:23737:26913/1	60	-
chr1	71269604	71269605	A01177:95:HFCNFDSX5:4:1259:10493:12367/1	60	+
chr1	71421289	71421290	A01177:95:HFCNFDSX5:4:1212:3613:10755/1	60	+
chr1	71688850	71688851	A01177:95:HFCNFDSX5:4:1162:18701:11804/1	60	+
chr1	71757382	71757383	A01177:95:HFCNFDSX5:4:1105:1624:19961/1	60	+
chr1	71773718	71773719	A01177:95:HFCNFDSX5:4:1143:21061:2143/1	60	+
chr1	72201214	72201215	A01177:95:HFCNFDSX5:4:1302:15058:36996/1	60	-
chr1	72266441	72266442	A01177:95:HFCNFDSX5:4:1131:28700:18505/1	60	+
chr1	72291900	72291901	A01177:95:HFCNFDSX5:4:1213:9344:13636/1	60	-
chr1	72292737	72292738	A01177:95:HFCNFDSX5:4:1173:12825:24580/1	60	-
chr1	72807065	72807066	A01177:95:HFCNFDSX5:4:1656:9227:9142/1	60	-
chr1	73025435	73025436	A01177:95:HFCNFDSX5:4:1272:11216:2472/1	60	+
chr1	73572366	73572367	A01177:95:HFCNFDSX5:4:1278:16080:30561/1	60	+
chr1	73926133	73926134	A01177:95:HFCNFDSX5:4:1109:6994:29763/1	60	-
chr1	75241342	75241343	A01177:95:HFCNFDSX5:4:1102:7175:6778/1	60	+
chr1	75355355	75355356	A01177:95:HFCNFDSX5:4:1230:28718:6793/1	60	+
chr1	75513353	75513354	A01177:95:HFCNFDSX5:4:1166:7798:19257/1	60	+
chr1	75557365	75557366	A01177:95:HFCNFDSX5:4:1234:11740:21073/1	60	-
chr1	77202038	77202039	A01177:95:HFCNFDSX5:4:1166:1488:7138/1	60	-
chr1	78066145	78066146	A01177:95:HFCNFDSX5:4:1332:25988:11584/1	60	+
chr1	78656642	78656643	A01177:95:HFCNFDSX5:4:1259:27516:23563/1	60	+
chr1	78657897	78657898	A01177:95:HFCNFDSX5:4:1449:12599:7592/1	60	+
chr1	79977375	79977376	A01177:95:HFCNFDSX5:4:1122:11397:1532/1	60	-
chr1	80074821	80074822	A01177:95:HFCNFDSX5:4:1464:17146:27774/1	60	-
chr1	81679340	81679341	A01177:95:HFCNFDSX5:4:1336:8079:14137/1	60	+
chr1	82040506	82040507	A01177:95:HFCNFDSX5:4:1107:29550:28557/1	60	-
chr1	82440571	82440572	A01177:95:HFCNFDSX5:4:1674:11921:6480/1	60	-
chr1	82500874	82500875	A01177:95:HFCNFDSX5:4:2251:24478:12164/1	60	+
chr1	84148335	84148336	A01177:95:HFCNFDSX5:4:1509:2953:5353/1	60	-
chr1	84179854	84179855	A01177:95:HFCNFDSX5:4:1342:26440:22952/1	60	-
chr1	84227756	84227757	A01177:95:HFCNFDSX5:4:1142:18340:3255/1	60	-
chr1	84550605	84550606	A01177:95:HFCNFDSX5:4:2116:5258:36370/1	60	+
chr1	85173801	85173802	A01177:95:HFCNFDSX5:4:1109:30355:31704	60	+
chr1	86566598	86566599	A01177:95:HFCNFDSX5:4:1309:26585:34413/1	60	+
chr1	86718123	86718124	A01177:95:HFCNFDSX5:4:2561:5005:6527/1	60	+
chr1	86736493	86736494	A01177:95:HFCNFDSX5:4:1247:28736:25457/1	60	+
chr1	86928375	86928376	A01177:95:HFCNFDSX5:4:2371:5222:14043/1	60	+
chr1	87850200	87850201	A01177:95:HFCNFDSX5:4:2327:21766:21057	60	-
chr1	88730328	88730329	A01177:95:HFCNFDSX5:4:1105:25183:8218/1	60	+
chr1	88804092	88804093	A01177:95:HFCNFDSX5:4:1125:1714:26944/1	60	+
chr1	90937449	90937450	A01177:95:HFCNFDSX5:4:1165:2645:21042/1	60	+
chr1	92307004	92307005	A01177:95:HFCNFDSX5:4:1341:1588:16861/1	60	-
chr1	95148568	95148569	A01177:95:HFCNFDSX5:4:1143:5376:28995/1	60	+
chr1	96293438	96293439	A01177:95:HFCNFDSX5:4:2538:1127:21042	60	-
chr1	96816556	96816557	A01177:95:HFCNFDSX5:4:1344:31494:24784/1	60	+
chr1	97350094	97350095	A01177:95:HFCNFDSX5:4:1371:17029:31391/1	60	+
chr1	97522639	97522640	A01177:95:HFCNFDSX5:4:1176:27697:27101/1	60	-
chr1	97553916	97553917	A01177:95:HFCNFDSX5:4:1123:30183:14559/1	60	-
chr1	97620176	97620177	A01177:95:HFCNFDSX5:4:1178:29215:11287/1	60	-
chr1	97688532	97688533	A01177:95:HFCNFDSX5:4:1350:32551:17253/1	60	+
chr1	97736920	97736921	A01177:95:HFCNFDSX5:4:1256:26883:21465/1	60	-
chr1	97804620	97804621	A01177:95:HFCNFDSX5:4:1376:27914:32800/1	60	-
chr1	97998915	97998916	A01177:95:HFCNFDSX5:4:2329:13187:20415/1	60	+
chr1	98026717	98026718	A01177:95:HFCNFDSX5:4:1144:21694:19993/1	60	+
chr1	99497495	99497496	A01177:95:HFCNFDSX5:4:1230:11668:30311/1	60	-
chr1	101026428	101026429	A01177:95:HFCNFDSX5:4:1117:26784:17065/1	60	-
chr1	101184990	101184991	A01177:95:HFCNFDSX5:4:2469:6343:34053	60	-
chr1	101328495	101328496	A01177:95:HFCNFDSX5:4:1125:27733:3176/1	60	+
chr1	101821999	101822000	A01177:95:HFCNFDSX5:4:1118:13801:10582/1	60	+
chr1	102606507	102606508	A01177:95:HFCNFDSX5:4:2343:28149:3114/1	60	+
chr1	103028899	103028900	A01177:95:HFCNFDSX5:4:1653:3595:13448/1	60	-
chr1	103788597	103788598	A01177:95:HFCNFDSX5:4:2452:7383:34945	60	-
chr1	105162770	105162771	A01177:95:HFCNFDSX5:4:1137:1768:27414/1	60	+
chr1	105580424	105580425	A01177:95:HFCNFDSX5:4:1422:27362:21230	60	+
chr1	105834867	105834868	A01177:95:HFCNFDSX5:4:1545:32353:2816/1	60	+
chr1	107689764	107689765	A01177:95:HFCNFDSX5:4:1112:31864:24424/1	60	-
chr1	107730418	107730419	A01177:95:HFCNFDSX5:4:1165:25138:34006/1	60	+
chr1	107840418	107840419	A01177:95:HFCNFDSX5:4:1125:17806:28823/1	60	-
chr1	109363186	109363187	A01177:95:HFCNFDSX5:4:1435:10429:5869	60	+
chr1	110512748	110512749	A01177:95:HFCNFDSX5:4:1631:23014:20087	60	+
chr1	110888750	110888751	A01177:95:HFCNFDSX5:4:1310:27254:17065/1	60	-
chr1	110893947	110893948	A01177:95:HFCNFDSX5:4:1146:16233:1454/1	60	+
chr1	110893949	110893950	A01177:95:HFCNFDSX5:4:2269:32976:35493	60	+
chr1	112591447	112591448	A01177:95:HFCNFDSX5:4:1311:18638:5243/1	60	-
chr1	112683378	112683379	A01177:95:HFCNFDSX5:4:1111:18240:8500/1	60	+
chr1	113492998	113492999	A01177:95:HFCNFDSX5:4:1228:15881:9298/1	60	-
chr1	113789546	113789547	A01177:95:HFCNFDSX5:4:1145:25889:15922	60	-
chr1	115561445	115561446	A01177:95:HFCNFDSX5:4:1278:24686:12900	60	+
chr1	117409728	117409729	A01177:95:HFCNFDSX5:4:1101:24207:22153/1	60	+
chr1	117443578	117443579	A01177:95:HFCNFDSX5:4:1237:31295:6402/1	60	-
chr1	119919259	119919260	A01177:95:HFCNFDSX5:4:2226:16486:31140/1	60	+
chr1	119954371	119954372	A01177:95:HFCNFDSX5:4:2537:28863:9048/1	60	-
chr1	119954372	119954373	A01177:95:HFCNFDSX5:4:1135:25192:8296/1	60	-
chr1	121557973	121557974	A01177:95:HFCNFDSX5:4:1554:29333:30405/1	60	-
chr1	144412575	144412576	A01177:95:HFCNFDSX5:4:2549:17029:36933	60	+
chr1	144702724	144702725	A01177:95:HFCNFDSX5:4:1121:18204:21433/1	60	+
chr1	149404542	149404543	A01177:95:HFCNFDSX5:4:1341:26413:17049/1	60	-
chr1	150096426	150096427	A01177:95:HFCNFDSX5:4:1172:1588:2174	60	+
chr1	150110911	150110912	A01177:95:HFCNFDSX5:4:2331:12337:27211	60	-
chr1	150122346	150122347	A01177:95:HFCNFDSX5:4:1112:3170:31469/1	60	-
chr1	150371165	150371166	A01177:95:HFCNFDSX5:4:1137:16577:1360/1	60	+
chr1	151417904	151417905	A01177:95:HFCNFDSX5:4:1351:13693:31720/1	60	+
chr1	151440314	151440315	A01177:95:HFCNFDSX5:4:1524:9968:18067/1	60	+
chr1	153187354	153187355	A01177:95:HFCNFDSX5:4:1319:29460:7200/1	60	+
chr1	153914366	153914367	A01177:95:HFCNFDSX5:4:1130:21775:33692/1	60	-
chr1	153954483	153954484	A01177:95:HFCNFDSX5:4:1116:4580:3349/1	60	-
chr1	155376438	155376439	A01177:95:HFCNFDSX5:4:1270:3613:1204/1	60	+
chr1	155390517	155390518	A01177:95:HFCNFDSX5:4:1177:24532:32236/1	60	-
chr1	155408072	155408073	A01177:95:HFCNFDSX5:4:2559:31259:5462/1	60	+
chr1	155456574	155456575	A01177:95:HFCNFDSX5:4:1135:3540:2331/1	60	-
chr1	155520653	155520654	A01177:95:HFCNFDSX5:4:1212:26241:35822	60	-
chr1	157369035	157369036	A01177:95:HFCNFDSX5:4:1108:9489:26193	60	+
chr1	160516913	160516914	A01177:95:HFCNFDSX5:4:1115:22083:5228/1	60	+
chr1	161290535	161290536	A01177:95:HFCNFDSX5:4:2668:24433:23860	60	-
chr1	162618661	162618662	A01177:95:HFCNFDSX5:4:1367:31340:5916/1	60	+
chr1	163727682	163727683	A01177:95:HFCNFDSX5:4:1327:2230:20603/1	60	+
chr1	164121488	164121489	A01177:95:HFCNFDSX5:4:1247:29704:24784	60	-
chr1	165749013	165749014	A01177:95:HFCNFDSX5:4:1136:8883:2190/1	60	-
chr1	167373527	167373528	A01177:95:HFCNFDSX5:4:2502:17092:7764	60	-
chr1	167408596	167408597	A01177:95:HFCNFDSX5:4:1654:21296:2613/1	60	+
chr1	168026672	168026673	A01177:95:HFCNFDSX5:4:1355:23285:8406/1	60	-
chr1	168040766	168040767	A01177:95:HFCNFDSX5:4:1245:6967:3129/1	60	-
chr1	168045486	168045487	A01177:95:HFCNFDSX5:4:1157:2537:17127/1	60	-
chr1	169681128	169681129	A01177:95:HFCNFDSX5:4:2360:19958:32550	60	-
chr1	170117135	170117136	A01177:95:HFCNFDSX5:4:1501:24560:27430/1	60	+
chr1	170726687	170726688	A01177:95:HFCNFDSX5:4:1217:18557:5791/1	60	+
chr1	172348368	172348369	A01177:95:HFCNFDSX5:4:1135:22227:36072/1	60	-
chr1	172603150	172603151	A01177:95:HFCNFDSX5:4:1466:4237:28369/1	60	+
chr1	173943711	173943712	A01177:95:HFCNFDSX5:4:1155:12536:17033/1	60	+
chr1	174015402	174015403	A01177:95:HFCNFDSX5:4:1461:28248:14121/1	60	-
chr1	174827393	174827394	A01177:95:HFCNFDSX5:4:1312:19334:30217/1	60	+
chr1	176406702	176406703	A01177:95:HFCNFDSX5:4:2162:6894:11616/1	60	+
chr1	177603411	177603412	A01177:95:HFCNFDSX5:4:2351:20283:24220	60	+
chr1	177789998	177789999	A01177:95:HFCNFDSX5:4:1327:15031:7263/1	60	+
chr1	178741379	178741380	A01177:95:HFCNFDSX5:4:1276:27887:33442/1	60	-
chr1	178864899	178864900	A01177:95:HFCNFDSX5:4:1159:4725:29246/1	60	+
chr1	179095410	179095411	A01177:95:HFCNFDSX5:4:2574:13431:7373	60	+
chr1	179214733	179214734	A01177:95:HFCNFDSX5:4:1101:23240:2534/1	60	+
chr1	179342510	179342511	A01177:95:HFCNFDSX5:4:1369:24261:17174/1	60	-
chr1	179459087	179459088	A01177:95:HFCNFDSX5:4:1411:11776:24956/1	60	+
chr1	179888460	179888461	A01177:95:HFCNFDSX5:4:2221:19895:20635/1	60	+
chr1	180291203	180291204	A01177:95:HFCNFDSX5:4:1152:26359:11725/1	60	+
chr1	180311373	180311374	A01177:95:HFCNFDSX5:4:1130:11993:36323/1	60	+
chr1	180458179	180458180	A01177:95:HFCNFDSX5:4:1248:6036:26162/1	60	+
chr1	180647259	180647260	A01177:95:HFCNFDSX5:4:1168:6804:4977/1	60	-
chr1	181534143	181534144	A01177:95:HFCNFDSX5:4:1413:3143:11350/1	60	+
chr1	183317073	183317074	A01177:95:HFCNFDSX5:4:1530:3170:26021/1	60	+
chr1	183851083	183851084	A01177:95:HFCNFDSX5:4:1172:28176:10708/1	60	-
chr1	184601557	184601558	A01177:95:HFCNFDSX5:4:1573:7753:27602	60	-
chr1	184679084	184679085	A01177:95:HFCNFDSX5:4:1113:11017:13150/1	60	+
chr1	184724243	184724244	A01177:95:HFCNFDSX5:4:1221:17544:35665	60	+
chr1	185131035	185131036	A01177:95:HFCNFDSX5:4:1376:5005:7811/1	60	+
chr1	185264652	185264653	A01177:95:HFCNFDSX5:4:2229:25961:24502/1	60	+
chr1	187573285	187573286	A01177:95:HFCNFDSX5:4:1122:24352:4836	60	+
chr1	189033402	189033403	A01177:95:HFCNFDSX5:4:1208:1235:26929/1	60	-
chr1	190406117	190406118	A01177:95:HFCNFDSX5:4:1441:8947:20431	60	-
chr1	190426890	190426891	A01177:95:HFCNFDSX5:4:1224:10221:2628/1	60	+
chr1	190426892	190426893	A01177:95:HFCNFDSX5:4:1467:15591:10081	60	+
chr1	191462626	191462627	A01177:95:HFCNFDSX5:4:1106:14823:10848/1	60	+
chr1	191602330	191602331	A01177:95:HFCNFDSX5:4:1105:14606:36839/1	60	-
chr1	191668542	191668543	A01177:95:HFCNFDSX5:4:1114:1678:17738	60	+
chr1	191687818	191687819	A01177:95:HFCNFDSX5:4:2135:24180:17597/1	60	+
chr1	191893171	191893172	A01177:95:HFCNFDSX5:4:2559:12997:5869	60	-
chr1	192271977	192271978	A01177:95:HFCNFDSX5:4:1302:24234:21480/1	60	+
chr1	192318841	192318842	A01177:95:HFCNFDSX5:4:2170:14479:23469/1	60	+
chr1	192459095	192459096	A01177:95:HFCNFDSX5:4:2277:15664:9142/1	60	-
chr1	192513345	192513346	A01177:95:HFCNFDSX5:4:1252:25220:23531/1	60	-
chr1	192547854	192547855	A01177:95:HFCNFDSX5:4:2151:17445:11036/1	60	-
chr1	192629532	192629533	A01177:95:HFCNFDSX5:4:1166:11415:16783/1	60	-
chr1	193367260	193367261	A01177:95:HFCNFDSX5:4:1126:3721:6903/1	60	-
chr1	194140427	194140428	A01177:95:HFCNFDSX5:4:1145:10194:34804/1	60	+
chr1	194164178	194164179	A01177:95:HFCNFDSX5:4:1227:32570:28933/1	60	-
chr1	194397986	194397987	A01177:95:HFCNFDSX5:4:2210:8052:6230/1	60	-
chr1	194693300	194693301	A01177:95:HFCNFDSX5:4:2136:13747:10802	60	-
chr1	194696343	194696344	A01177:95:HFCNFDSX5:4:1101:25165:36683/1	60	+
chr1	195595963	195595964	A01177:95:HFCNFDSX5:4:2360:26313:5478/1	60	-
chr1	195636096	195636097	A01177:95:HFCNFDSX5:4:1222:19262:13182/1	60	+
chr1	196339446	196339447	A01177:95:HFCNFDSX5:4:1306:21866:2347/1	60	+
chr1	196438003	196438004	A01177:95:HFCNFDSX5:4:2212:28890:13041	60	+
chr1	196673549	196673550	A01177:95:HFCNFDSX5:4:1166:31503:17033/1	60	+
chr1	196977316	196977317	A01177:95:HFCNFDSX5:4:2349:13910:21731/1	60	-
chr1	197534912	197534913	A01177:95:HFCNFDSX5:4:2375:32786:16407	60	-
chr1	197534915	197534916	A01177:95:HFCNFDSX5:4:1315:30472:10708/1	60	-
chr1	197723316	197723317	A01177:95:HFCNFDSX5:4:1132:32488:34334/1	60	+
chr1	197746046	197746047	A01177:95:HFCNFDSX5:4:1235:14950:5462/1	60	-
chr1	198868245	198868246	A01177:95:HFCNFDSX5:4:1301:28709:12821/1	60	+
chr1	199120502	199120503	A01177:95:HFCNFDSX5:4:2330:21558:4946/1	60	-
chr1	200390665	200390666	A01177:95:HFCNFDSX5:4:1131:7048:6527/1	60	-
chr1	202507254	202507255	A01177:95:HFCNFDSX5:4:1102:19018:35712/1	60	-
chr1	202567616	202567617	A01177:95:HFCNFDSX5:4:1119:25012:28808/1	60	+
chr1	202782080	202782081	A01177:95:HFCNFDSX5:4:1171:4906:9392	60	-
chr1	204492221	204492222	A01177:95:HFCNFDSX5:4:1213:19108:31360/1	60	+
chr1	204506610	204506611	A01177:95:HFCNFDSX5:4:2614:28637:13479	60	-
chr1	204507108	204507109	A01177:95:HFCNFDSX5:4:1621:17589:25034	60	-
chr1	204534302	204534303	A01177:95:HFCNFDSX5:4:2403:6099:36949/1	60	-
chr1	205734415	205734416	A01177:95:HFCNFDSX5:4:1250:25084:25144/1	60	+
chr1	206034750	206034751	A01177:95:HFCNFDSX5:4:1121:28149:19272/1	60	+
chr1	206561261	206561262	A01177:95:HFCNFDSX5:4:1143:14669:27774/1	60	+
chr1	206648047	206648048	A01177:95:HFCNFDSX5:4:1160:26205:30248/1	60	+
chr1	209530572	209530573	A01177:95:HFCNFDSX5:4:1164:18647:27586/1	60	-
chr1	209913653	209913654	A01177:95:HFCNFDSX5:4:1301:2546:11882/1	60	-
chr1	211295856	211295857	A01177:95:HFCNFDSX5:4:1305:22417:12665/1	60	+
chr1	212291597	212291598	A01177:95:HFCNFDSX5:4:1127:19388:16188/1	60	-
chr1	212359026	212359027	A01177:95:HFCNFDSX5:4:1211:18783:13009/1	60	+
chr1	212889180	212889181	A01177:95:HFCNFDSX5:4:1310:20094:5791/1	60	-
chr1	214061454	214061455	A01177:95:HFCNFDSX5:4:1548:25337:29089	60	-
chr1	215810942	215810943	A01177:95:HFCNFDSX5:4:1146:2094:29450/1	60	+
chr1	216334189	216334190	A01177:95:HFCNFDSX5:4:1170:23421:33379/1	60	+
chr1	216581467	216581468	A01177:95:HFCNFDSX5:4:1119:7030:12038/1	60	+
chr1	216721671	216721672	A01177:95:HFCNFDSX5:4:1358:32172:15311	60	-
chr1	216757012	216757013	A01177:95:HFCNFDSX5:4:1152:28149:13949/1	60	-
chr1	218479118	218479119	A01177:95:HFCNFDSX5:4:2211:9046:22889	60	+
chr1	218865293	218865294	A01177:95:HFCNFDSX5:4:1105:30138:12414/1	60	+
chr1	219231886	219231887	A01177:95:HFCNFDSX5:4:1122:23511:23077/1	60	+
chr1	220153242	220153243	A01177:95:HFCNFDSX5:4:1355:13024:13244/1	60	+
chr1	220224387	220224388	A01177:95:HFCNFDSX5:4:1101:12581:29168/1	60	+
chr1	220242288	220242289	A01177:95:HFCNFDSX5:4:1526:19524:2206/1	60	-
chr1	221666813	221666814	A01177:95:HFCNFDSX5:4:1265:20537:12383/1	60	+
chr1	222000574	222000575	A01177:95:HFCNFDSX5:4:2448:19605:23985	60	-
chr1	224397108	224397109	A01177:95:HFCNFDSX5:4:2234:4472:7889	60	-
chr1	224397109	224397110	A01177:95:HFCNFDSX5:4:1254:5457:31986	60	-
chr1	226144071	226144072	A01177:95:HFCNFDSX5:4:1103:8739:3255/1	60	+
chr1	226167953	226167954	A01177:95:HFCNFDSX5:4:1112:31141:29997/1	60	-
chr1	226239986	226239987	A01177:95:HFCNFDSX5:4:1444:9706:22091/1	60	+
chr1	226283855	226283856	A01177:95:HFCNFDSX5:4:2351:24623:20055/1	60	+
chr1	226284990	226284991	A01177:95:HFCNFDSX5:4:1228:20139:2394/1	60	-
chr1	226285001	226285002	A01177:95:HFCNFDSX5:4:1308:5394:34444/1	60	-
chr1	226397554	226397555	A01177:95:HFCNFDSX5:4:1219:24994:10019/1	60	-
chr1	226702378	226702379	A01177:95:HFCNFDSX5:4:2670:2112:34773/1	60	-
chr1	226730910	226730911	A01177:95:HFCNFDSX5:4:1106:17698:3270/1	60	-
chr1	226742884	226742885	A01177:95:HFCNFDSX5:4:1568:30915:23719/1	60	+
chr1	227581747	227581748	A01177:95:HFCNFDSX5:4:1453:17526:11490/1	60	+
chr1	227609475	227609476	A01177:95:HFCNFDSX5:4:1129:27516:29606/1	60	+
chr1	227657091	227657092	A01177:95:HFCNFDSX5:4:1119:26521:7310/1	60	+
chr1	228107509	228107510	A01177:95:HFCNFDSX5:4:2676:24695:11130/1	60	-
chr1	228221214	228221215	A01177:95:HFCNFDSX5:4:1354:21929:16517	60	-
chr1	228230071	228230072	A01177:95:HFCNFDSX5:4:1314:7844:22780/1	60	+
chr1	228230829	228230830	A01177:95:HFCNFDSX5:4:1268:8567:31548/1	60	+
chr1	228233479	228233480	A01177:95:HFCNFDSX5:4:1250:9986:12273/1	60	-
chr1	228233630	228233631	A01177:95:HFCNFDSX5:4:1349:5258:7968/1	60	+
chr1	228327162	228327163	A01177:95:HFCNFDSX5:4:1456:13376:19085/1	60	+
chr1	228328165	228328166	A01177:95:HFCNFDSX5:4:1517:25626:35697/1	60	+
chr1	228328850	228328851	A01177:95:HFCNFDSX5:4:1535:5312:6746	60	-
chr1	228331450	228331451	A01177:95:HFCNFDSX5:4:1545:11008:14826/1	60	+
chr1	228394766	228394767	A01177:95:HFCNFDSX5:4:1109:12066:33473/1	60	-
chr1	228499636	228499637	A01177:95:HFCNFDSX5:4:2244:23330:19664/1	60	-
chr1	229301607	229301608	A01177:95:HFCNFDSX5:4:1246:18078:29857	60	-
chr1	229301900	229301901	A01177:95:HFCNFDSX5:4:1169:24605:11256/1	60	+
chr1	229303646	229303647	A01177:95:HFCNFDSX5:4:1240:5529:3521/1	60	-
chr1	229326423	229326424	A01177:95:HFCNFDSX5:4:1419:26205:24518/1	60	-
chr1	229468908	229468909	A01177:95:HFCNFDSX5:4:1341:2148:9846/1	60	-
chr1	229527512	229527513	A01177:95:HFCNFDSX5:4:1344:6967:12085/1	60	-
chr1	229597129	229597130	A01177:95:HFCNFDSX5:4:1171:14552:3865/1	60	-
chr1	229617004	229617005	A01177:95:HFCNFDSX5:4:1621:21088:10676/1	60	-
chr1	229665553	229665554	A01177:95:HFCNFDSX5:4:1222:27001:14184/1	60	+
chr1	232796439	232796440	A01177:95:HFCNFDSX5:4:1636:27968:3521	60	+
chr1	233068836	233068837	A01177:95:HFCNFDSX5:4:2634:26241:12962/1	60	-
chr1	233615028	233615029	A01177:95:HFCNFDSX5:4:1575:8377:18850	60	+
chr1	234466155	234466156	A01177:95:HFCNFDSX5:4:1137:5466:33661/1	60	+
chr1	235325564	235325565	A01177:95:HFCNFDSX5:4:1349:12952:26929	60	-
chr1	236588766	236588767	A01177:95:HFCNFDSX5:4:1140:32515:36824/1	60	+
chr1	237677513	237677514	A01177:95:HFCNFDSX5:4:2238:18050:18161/1	60	-
chr1	238638291	238638292	A01177:95:HFCNFDSX5:4:1659:21694:7936/1	60	+
chr1	239888789	239888790	A01177:95:HFCNFDSX5:4:1112:23086:7373/1	60	+
chr1	240574128	240574129	A01177:95:HFCNFDSX5:4:2370:4481:10598	60	+
chr1	241488720	241488721	A01177:95:HFCNFDSX5:4:2329:1298:31548/1	60	-
chr1	244666412	244666413	A01177:95:HFCNFDSX5:4:1169:23430:7999/1	60	+
chr1	244843125	244843126	A01177:95:HFCNFDSX5:4:1575:23954:3145	60	+
chr1	244843126	244843127	A01177:95:HFCNFDSX5:4:1677:32081:10207	60	+
chr1	245187574	245187575	A01177:95:HFCNFDSX5:4:2145:25789:34507/1	60	+
chr1	245777139	245777140	A01177:95:HFCNFDSX5:4:1118:17743:30311/1	60	-
chr1	246845153	246845154	A01177:95:HFCNFDSX5:4:1234:18240:31234/1	60	-
chr1	246865038	246865039	A01177:95:HFCNFDSX5:4:2473:27118:28103	60	-
chr1	246893286	246893287	A01177:95:HFCNFDSX5:4:1334:3875:28588/1	60	+
chr1	247383377	247383378	A01177:95:HFCNFDSX5:4:1178:4065:10974/1	60	-
chr1	247903321	247903322	A01177:95:HFCNFDSX5:4:1417:19795:28573/1	60	+
chr1	248935835	248935836	A01177:95:HFCNFDSX5:4:1453:25690:5682/1	60	-
chr10	749095	749096	A01177:95:HFCNFDSX5:4:2622:20853:8108/1	60	-
chr10	2848126	2848127	A01177:95:HFCNFDSX5:4:2341:18521:14935/1	60	+
chr10	5128042	5128043	A01177:95:HFCNFDSX5:4:1213:9227:32283/1	60	+
chr10	5733608	5733609	A01177:95:HFCNFDSX5:4:2234:7518:14606/1	60	+
chr10	6663188	6663189	A01177:95:HFCNFDSX5:4:1541:27606:8469	60	-
chr10	6681865	6681866	A01177:95:HFCNFDSX5:4:1228:18403:35399/1	60	+
chr10	11517987	11517988	A01177:95:HFCNFDSX5:4:1177:9697:36573/1	60	+
chr10	11928258	11928259	A01177:95:HFCNFDSX5:4:1158:3757:16391	60	+
chr10	13339100	13339101	A01177:95:HFCNFDSX5:4:1243:20880:19272/1	60	-
chr10	14414492	14414493	A01177:95:HFCNFDSX5:4:2261:5457:5243/1	60	+
chr10	17666216	17666217	A01177:95:HFCNFDSX5:4:1238:11822:8782/1	60	+
chr10	17672996	17672997	A01177:95:HFCNFDSX5:4:2243:30436:2440	60	-
chr10	18606247	18606248	A01177:95:HFCNFDSX5:4:1171:20302:36401/1	60	-
chr10	18891377	18891378	A01177:95:HFCNFDSX5:4:1104:27471:35665/1	60	+
chr10	20211426	20211427	A01177:95:HFCNFDSX5:4:1476:17219:9768/1	60	-
chr10	21656607	21656608	A01177:95:HFCNFDSX5:4:1405:25066:36542/1	60	-
chr10	21695780	21695781	A01177:95:HFCNFDSX5:4:1106:7726:23891/1	60	-
chr10	21914842	21914843	A01177:95:HFCNFDSX5:4:1202:17707:8390/1	60	-
chr10	22338486	22338487	A01177:95:HFCNFDSX5:4:2112:11776:2096/1	60	+
chr10	22569781	22569782	A01177:95:HFCNFDSX5:4:1168:19705:27352/1	60	+
chr10	22663948	22663949	A01177:95:HFCNFDSX5:4:1271:14172:14293/1	60	-
chr10	25500059	25500060	A01177:95:HFCNFDSX5:4:1116:14407:2268/1	60	+
chr10	26513942	26513943	A01177:95:HFCNFDSX5:4:1115:32931:27806	60	+
chr10	26771523	26771524	A01177:95:HFCNFDSX5:4:1143:8874:2049/1	60	+
chr10	27064410	27064411	A01177:95:HFCNFDSX5:4:1116:4797:15969/1	60	+
chr10	27139758	27139759	A01177:95:HFCNFDSX5:4:1444:16242:18881/1	60	-
chr10	28607626	28607627	A01177:95:HFCNFDSX5:4:1114:19479:33348/1	60	-
chr10	28617693	28617694	A01177:95:HFCNFDSX5:4:1114:31810:22858/1	60	-
chr10	30574177	30574178	A01177:95:HFCNFDSX5:4:1528:8712:27226/1	60	-
chr10	31165377	31165378	A01177:95:HFCNFDSX5:4:2130:26747:4726/1	60	-
chr10	31392630	31392631	A01177:95:HFCNFDSX5:4:1234:20627:10473/1	60	-
chr10	31400929	31400930	A01177:95:HFCNFDSX5:4:1115:17626:2675/1	60	-
chr10	31401348	31401349	A01177:95:HFCNFDSX5:4:1125:17933:30138/1	60	-
chr10	31403951	31403952	A01177:95:HFCNFDSX5:4:1123:8883:18317/1	60	-
chr10	31824063	31824064	A01177:95:HFCNFDSX5:4:1119:15817:13792/1	60	-
chr10	32034934	32034935	A01177:95:HFCNFDSX5:4:1151:28791:35571	60	+
chr10	32735022	32735023	A01177:95:HFCNFDSX5:4:1137:13033:5368/1	60	+
chr10	33298442	33298443	A01177:95:HFCNFDSX5:4:1235:21124:1376/1	60	-
chr10	34489332	34489333	A01177:95:HFCNFDSX5:4:2534:1434:23422	60	+
chr10	37966944	37966945	A01177:95:HFCNFDSX5:4:1173:12888:20964/1	60	+
chr10	38181541	38181542	A01177:95:HFCNFDSX5:4:1102:23764:4445	60	+
chr10	38181543	38181544	A01177:95:HFCNFDSX5:4:1344:15085:20040	60	+
chr10	41832547	41832548	A01177:95:HFCNFDSX5:4:1251:18141:17942	60	+
chr10	43613171	43613172	A01177:95:HFCNFDSX5:4:1118:23538:25817/1	60	+
chr10	45496602	45496603	A01177:95:HFCNFDSX5:4:1532:7401:22827/1	60	-
chr10	50471692	50471693	A01177:95:HFCNFDSX5:4:1177:13548:7795	60	+
chr10	50529467	50529468	A01177:95:HFCNFDSX5:4:1469:6244:22106	60	+
chr10	52818092	52818093	A01177:95:HFCNFDSX5:4:1106:4698:30608/1	60	+
chr10	53977721	53977722	A01177:95:HFCNFDSX5:4:1355:9498:18881/1	60	+
chr10	56355769	56355770	A01177:95:HFCNFDSX5:4:2110:5104:16971	60	+
chr10	56383731	56383732	A01177:95:HFCNFDSX5:4:2557:26612:26506	60	-
chr10	57410868	57410869	A01177:95:HFCNFDSX5:4:1169:21549:9471/1	60	+
chr10	57590476	57590477	A01177:95:HFCNFDSX5:4:1332:10050:25848	60	+
chr10	57889959	57889960	A01177:95:HFCNFDSX5:4:1336:20003:7795/1	60	+
chr10	58093807	58093808	A01177:95:HFCNFDSX5:4:1119:18231:34914/1	60	+
chr10	58375960	58375961	A01177:95:HFCNFDSX5:4:2650:25672:23876/1	60	+
chr10	58389892	58389893	A01177:95:HFCNFDSX5:4:1447:8856:31704/1	60	+
chr10	59382886	59382887	A01177:95:HFCNFDSX5:4:1105:7961:29528/1	60	+
chr10	59728637	59728638	A01177:95:HFCNFDSX5:4:1145:29432:31015/1	60	+
chr10	59728643	59728644	A01177:95:HFCNFDSX5:4:1652:32922:2988/1	60	+
chr10	61275045	61275046	A01177:95:HFCNFDSX5:4:1214:22806:21699/1	60	-
chr10	61331063	61331064	A01177:95:HFCNFDSX5:4:1219:8992:24674	60	-
chr10	62238402	62238403	A01177:95:HFCNFDSX5:4:1128:22345:11099/1	60	-
chr10	63013183	63013184	A01177:95:HFCNFDSX5:4:1129:22878:17065/1	60	+
chr10	63371682	63371683	A01177:95:HFCNFDSX5:4:1122:24758:27962/1	60	-
chr10	68012529	68012530	A01177:95:HFCNFDSX5:4:1417:27344:36605	60	-
chr10	68032210	68032211	A01177:95:HFCNFDSX5:4:1101:10366:25300/1	60	-
chr10	68034007	68034008	A01177:95:HFCNFDSX5:4:1102:26060:1908/1	60	-
chr10	68645865	68645866	A01177:95:HFCNFDSX5:4:1306:4318:7654/1	60	-
chr10	71233410	71233411	A01177:95:HFCNFDSX5:4:2677:29550:10488/1	60	+
chr10	72154923	72154924	A01177:95:HFCNFDSX5:4:1157:6045:21230/1	60	+
chr10	72170098	72170099	A01177:95:HFCNFDSX5:4:1301:28999:35336/1	60	-
chr10	73066269	73066270	A01177:95:HFCNFDSX5:4:1157:31765:14669/1	60	+
chr10	73451165	73451166	A01177:95:HFCNFDSX5:4:1233:23348:36855/1	60	-
chr10	73568695	73568696	A01177:95:HFCNFDSX5:4:1137:26015:5400/1	60	-
chr10	73978638	73978639	A01177:95:HFCNFDSX5:4:1108:18982:9001	60	+
chr10	74303006	74303007	A01177:95:HFCNFDSX5:4:1107:16351:19820/1	60	+
chr10	74310099	74310100	A01177:95:HFCNFDSX5:4:1126:13078:15655/1	60	-
chr10	74334724	74334725	A01177:95:HFCNFDSX5:4:1329:25283:20259/1	60	-
chr10	74399816	74399817	A01177:95:HFCNFDSX5:4:1445:16432:19116	60	-
chr10	74448995	74448996	A01177:95:HFCNFDSX5:4:1230:4924:14497	60	+
chr10	74480645	74480646	A01177:95:HFCNFDSX5:4:1115:20121:32675/1	60	+
chr10	74535443	74535444	A01177:95:HFCNFDSX5:4:2634:4426:16141	60	-
chr10	74594083	74594084	A01177:95:HFCNFDSX5:4:1146:16468:12101/1	60	+
chr10	76380497	76380498	A01177:95:HFCNFDSX5:4:1109:16450:10034	60	-
chr10	76483172	76483173	A01177:95:HFCNFDSX5:4:1346:25355:31720	60	-
chr10	76674619	76674620	A01177:95:HFCNFDSX5:4:1245:2374:29434/1	60	+
chr10	77552443	77552444	A01177:95:HFCNFDSX5:4:1117:27380:11240/1	60	-
chr10	80148544	80148545	A01177:95:HFCNFDSX5:4:1348:17481:22498/1	60	-
chr10	80344415	80344416	A01177:95:HFCNFDSX5:4:1648:21142:4977/1	60	+
chr10	83360652	83360653	A01177:95:HFCNFDSX5:4:1453:8639:35368/1	60	-
chr10	83455132	83455133	A01177:95:HFCNFDSX5:4:1121:9344:3959/1	60	-
chr10	85823241	85823242	A01177:95:HFCNFDSX5:4:1609:12102:23923/1	60	+
chr10	86852838	86852839	A01177:95:HFCNFDSX5:4:1501:11831:9612	60	+
chr10	86882809	86882810	A01177:95:HFCNFDSX5:4:1441:9344:18521/1	60	-
chr10	87962034	87962035	A01177:95:HFCNFDSX5:4:2309:23366:28307/1	60	-
chr10	88206185	88206186	A01177:95:HFCNFDSX5:4:1147:11785:32330/1	60	+
chr10	88333188	88333189	A01177:95:HFCNFDSX5:4:1255:2790:9173/1	60	+
chr10	88342073	88342074	A01177:95:HFCNFDSX5:4:1152:5294:14105/1	60	+
chr10	88399737	88399738	A01177:95:HFCNFDSX5:4:1111:18096:19648/1	60	+
chr10	88413436	88413437	A01177:95:HFCNFDSX5:4:1363:2980:7968/1	60	+
chr10	88424857	88424858	A01177:95:HFCNFDSX5:4:1609:23601:23109/1	60	+
chr10	88431729	88431730	A01177:95:HFCNFDSX5:4:1177:31629:34037/1	60	+
chr10	88432640	88432641	A01177:95:HFCNFDSX5:4:1205:3215:2080/1	60	-
chr10	88481355	88481356	A01177:95:HFCNFDSX5:4:1115:22426:27398/1	60	-
chr10	88869299	88869300	A01177:95:HFCNFDSX5:4:1123:22742:18646/1	60	+
chr10	89058290	89058291	A01177:95:HFCNFDSX5:4:1324:20374:34773/1	60	-
chr10	89172025	89172026	A01177:95:HFCNFDSX5:4:1420:15085:20760/1	60	+
chr10	89246345	89246346	A01177:95:HFCNFDSX5:4:1273:24921:27492/1	60	-
chr10	89713608	89713609	A01177:95:HFCNFDSX5:4:1247:13331:3724/1	60	+
chr10	89737866	89737867	A01177:95:HFCNFDSX5:4:1515:6253:29199	60	-
chr10	91166792	91166793	A01177:95:HFCNFDSX5:4:1124:7518:19648/1	60	+
chr10	91498015	91498016	A01177:95:HFCNFDSX5:4:2150:29912:32816/1	60	+
chr10	91828085	91828086	A01177:95:HFCNFDSX5:4:1101:22688:25817/1	60	-
chr10	92015394	92015395	A01177:95:HFCNFDSX5:4:1151:32895:2754/1	60	+
chr10	92323223	92323224	A01177:95:HFCNFDSX5:4:1450:27651:20948	60	-
chr10	92875260	92875261	A01177:95:HFCNFDSX5:4:1360:27561:7357	60	-
chr10	93060720	93060721	A01177:95:HFCNFDSX5:4:2537:1777:33442	60	+
chr10	93869912	93869913	A01177:95:HFCNFDSX5:4:1413:18240:26600/1	60	-
chr10	94614468	94614469	A01177:95:HFCNFDSX5:4:1131:21676:18427/1	60	+
chr10	96921139	96921140	A01177:95:HFCNFDSX5:4:1157:13548:30906/1	60	-
chr10	97387804	97387805	A01177:95:HFCNFDSX5:4:1116:4815:30091/1	60	-
chr10	97543905	97543906	A01177:95:HFCNFDSX5:4:2219:29252:13698	60	+
chr10	98154864	98154865	A01177:95:HFCNFDSX5:4:1107:10420:14810/1	60	+
chr10	98216408	98216409	A01177:95:HFCNFDSX5:4:1631:6225:27242/1	60	-
chr10	100212352	100212353	A01177:95:HFCNFDSX5:4:1117:18511:20369/1	60	-
chr10	100237702	100237703	A01177:95:HFCNFDSX5:4:2144:7120:16892	60	+
chr10	101194393	101194394	A01177:95:HFCNFDSX5:4:2567:10113:18004/1	60	+
chr10	102659881	102659882	A01177:95:HFCNFDSX5:4:1102:12165:14638/1	60	-
chr10	102755862	102755863	A01177:95:HFCNFDSX5:4:2632:17164:31219/1	60	-
chr10	102979136	102979137	A01177:95:HFCNFDSX5:4:1651:16052:14920	60	-
chr10	103105261	103105262	A01177:95:HFCNFDSX5:4:1545:22697:29653	60	-
chr10	103141635	103141636	A01177:95:HFCNFDSX5:4:1123:29957:13855/1	60	+
chr10	103162405	103162406	A01177:95:HFCNFDSX5:4:1327:2672:6934/1	60	+
chr10	104926151	104926152	A01177:95:HFCNFDSX5:4:1619:13069:34867/1	60	-
chr10	106758242	106758243	A01177:95:HFCNFDSX5:4:2260:27145:16344/1	60	-
chr10	107165869	107165870	A01177:95:HFCNFDSX5:4:1642:5104:17942/1	60	+
chr10	107908957	107908958	A01177:95:HFCNFDSX5:4:1130:11641:13636/1	60	+
chr10	108111568	108111569	A01177:95:HFCNFDSX5:4:1469:8693:15107/1	60	-
chr10	109411553	109411554	A01177:95:HFCNFDSX5:4:1174:27299:10097/1	60	-
chr10	110642787	110642788	A01177:95:HFCNFDSX5:4:1417:29957:32769	60	-
chr10	110878673	110878674	A01177:95:HFCNFDSX5:4:1231:14714:31829/1	60	-
chr10	110975040	110975041	A01177:95:HFCNFDSX5:4:1329:27317:36182/1	60	+
chr10	113082439	113082440	A01177:95:HFCNFDSX5:4:1516:10447:4335/1	60	-
chr10	113720499	113720500	A01177:95:HFCNFDSX5:4:1509:10321:1548	60	+
chr10	114169933	114169934	A01177:95:HFCNFDSX5:4:1104:25509:16924/1	60	+
chr10	114966817	114966818	A01177:95:HFCNFDSX5:4:1323:8386:22811	60	-
chr10	114979256	114979257	A01177:95:HFCNFDSX5:4:1109:6225:16939/1	60	-
chr10	115167738	115167739	A01177:95:HFCNFDSX5:4:1604:13313:11866	60	-
chr10	115195077	115195078	A01177:95:HFCNFDSX5:4:1339:21151:3490/1	60	+
chr10	115338058	115338059	A01177:95:HFCNFDSX5:4:2142:26621:35102	60	-
chr10	117281515	117281516	A01177:95:HFCNFDSX5:4:1570:23204:10739/1	60	-
chr10	119084595	119084596	A01177:95:HFCNFDSX5:4:1127:9200:36652	60	-
chr10	119581218	119581219	A01177:95:HFCNFDSX5:4:1249:22218:9314/1	60	+
chr10	119593183	119593184	A01177:95:HFCNFDSX5:4:1114:28556:31657/1	60	+
chr10	119736969	119736970	A01177:95:HFCNFDSX5:4:1102:5041:17801/1	60	+
chr10	119812712	119812713	A01177:95:HFCNFDSX5:4:1144:21178:10332/1	60	-
chr10	121920600	121920601	A01177:95:HFCNFDSX5:4:1123:5086:18067/1	60	+
chr10	124208208	124208209	A01177:95:HFCNFDSX5:4:1643:18421:9157/1	60	+
chr10	124953838	124953839	A01177:95:HFCNFDSX5:4:1232:24885:26146/1	60	+
chr10	125247378	125247379	A01177:95:HFCNFDSX5:4:1161:1154:21652	60	+
chr10	129439797	129439798	A01177:95:HFCNFDSX5:4:1277:11957:6793	60	-
chr10	130099430	130099431	A01177:95:HFCNFDSX5:4:1177:28167:30859	60	-
chr10	132336919	132336920	A01177:95:HFCNFDSX5:4:1125:26404:5697/1	60	-
chr10	133491940	133491941	A01177:95:HFCNFDSX5:4:1146:12861:31782/1	60	+
chr11	227115	227116	A01177:95:HFCNFDSX5:4:1303:9299:8891/1	60	-
chr11	245841	245842	A01177:95:HFCNFDSX5:4:1222:9462:28338/1	60	+
chr11	340128	340129	A01177:95:HFCNFDSX5:4:1148:19642:35759/1	60	-
chr11	344959	344960	A01177:95:HFCNFDSX5:4:2260:18774:10457/1	60	+
chr11	5009454	5009455	A01177:95:HFCNFDSX5:4:2263:8630:25833/1	60	-
chr11	7127242	7127243	A01177:95:HFCNFDSX5:4:1226:25690:18239	60	+
chr11	8671467	8671468	A01177:95:HFCNFDSX5:4:1167:19054:24533/1	60	+
chr11	9991199	9991200	A01177:95:HFCNFDSX5:4:1152:13982:34851/1	60	-
chr11	11936187	11936188	A01177:95:HFCNFDSX5:4:2558:31394:11929	60	-
chr11	12190062	12190063	A01177:95:HFCNFDSX5:4:2424:27046:11851	60	-
chr11	12305904	12305905	A01177:95:HFCNFDSX5:4:1409:7491:8422	60	+
chr11	12310039	12310040	A01177:95:HFCNFDSX5:4:1658:26702:5588/1	60	-
chr11	12725847	12725848	A01177:95:HFCNFDSX5:4:1144:12156:36166/1	60	-
chr11	14647336	14647337	A01177:95:HFCNFDSX5:4:1129:3323:9345/1	60	+
chr11	14689889	14689890	A01177:95:HFCNFDSX5:4:1125:7274:20384/1	60	-
chr11	14699386	14699387	A01177:95:HFCNFDSX5:4:2624:4652:13213/1	60	+
chr11	16341644	16341645	A01177:95:HFCNFDSX5:4:2644:16143:9721/1	60	+
chr11	16343832	16343833	A01177:95:HFCNFDSX5:4:1347:17173:24064/1	60	+
chr11	16382170	16382171	A01177:95:HFCNFDSX5:4:1111:7003:22952/1	60	-
chr11	16559031	16559032	A01177:95:HFCNFDSX5:4:1118:5457:18239/1	60	+
chr11	16743721	16743722	A01177:95:HFCNFDSX5:4:1673:13494:16971/1	60	-
chr11	16749801	16749802	A01177:95:HFCNFDSX5:4:1312:2022:5713	60	+
chr11	17304261	17304262	A01177:95:HFCNFDSX5:4:1328:6813:19460	60	-
chr11	17906719	17906720	A01177:95:HFCNFDSX5:4:1139:6054:30107/1	60	+
chr11	18044935	18044936	A01177:95:HFCNFDSX5:4:1253:11704:7044/1	60	+
chr11	18086400	18086401	A01177:95:HFCNFDSX5:4:1111:28348:5243/1	60	-
chr11	20401325	20401326	A01177:95:HFCNFDSX5:4:1330:16477:19413/1	60	-
chr11	22620030	22620031	A01177:95:HFCNFDSX5:4:1616:20482:10003/1	60	+
chr11	23636991	23636992	A01177:95:HFCNFDSX5:4:1324:5285:31939	60	-
chr11	24551336	24551337	A01177:95:HFCNFDSX5:4:1126:3884:6277/1	60	-
chr11	26659259	26659260	A01177:95:HFCNFDSX5:4:1116:32081:6731/1	60	-
chr11	28026112	28026113	A01177:95:HFCNFDSX5:4:1202:6804:26584/1	60	+
chr11	28074386	28074387	A01177:95:HFCNFDSX5:4:1119:29225:18317/1	60	+
chr11	28079389	28079390	A01177:95:HFCNFDSX5:4:1142:14814:19288/1	60	-
chr11	28209658	28209659	A01177:95:HFCNFDSX5:4:1131:7672:1438/1	60	+
chr11	30958793	30958794	A01177:95:HFCNFDSX5:4:1628:9579:33708/1	60	-
chr11	31632750	31632751	A01177:95:HFCNFDSX5:4:1119:16007:16877/1	60	-
chr11	33109837	33109838	A01177:95:HFCNFDSX5:4:1113:12680:27492/1	60	+
chr11	34251741	34251742	A01177:95:HFCNFDSX5:4:1140:17662:2425/1	60	-
chr11	34604564	34604565	A01177:95:HFCNFDSX5:4:1102:24089:26960/1	60	-
chr11	34967106	34967107	A01177:95:HFCNFDSX5:4:1117:26313:13651/1	60	+
chr11	34973200	34973201	A01177:95:HFCNFDSX5:4:1620:19813:30545	60	+
chr11	36289427	36289428	A01177:95:HFCNFDSX5:4:1348:3992:32518	60	-
chr11	36317756	36317757	A01177:95:HFCNFDSX5:4:1218:6985:16376/1	60	+
chr11	36658397	36658398	A01177:95:HFCNFDSX5:4:1237:16152:4445	60	-
chr11	37342758	37342759	A01177:95:HFCNFDSX5:4:1248:2618:33332/1	60	+
chr11	37716330	37716331	A01177:95:HFCNFDSX5:4:1410:32633:30170/1	60	-
chr11	38042889	38042890	A01177:95:HFCNFDSX5:4:1176:7618:30217/1	60	-
chr11	38521101	38521102	A01177:95:HFCNFDSX5:4:1215:19623:15311/1	60	+
chr11	38558918	38558919	A01177:95:HFCNFDSX5:4:2119:30644:26287	60	+
chr11	38562515	38562516	A01177:95:HFCNFDSX5:4:1250:11632:12743/1	60	+
chr11	38828465	38828466	A01177:95:HFCNFDSX5:4:2664:6307:25504/1	60	-
chr11	39148121	39148122	A01177:95:HFCNFDSX5:4:1311:27679:2394/1	60	-
chr11	43340734	43340735	A01177:95:HFCNFDSX5:4:1306:14488:10019/1	60	-
chr11	46024435	46024436	A01177:95:HFCNFDSX5:4:1517:19976:30639/1	60	+
chr11	46024438	46024439	A01177:95:HFCNFDSX5:4:2403:5945:5431/1	60	+
chr11	46068988	46068989	A01177:95:HFCNFDSX5:4:1415:31448:34037	60	-
chr11	46106681	46106682	A01177:95:HFCNFDSX5:4:1160:11957:4413/1	60	+
chr11	46707821	46707822	A01177:95:HFCNFDSX5:4:1129:10257:9987/1	60	+
chr11	47067942	47067943	A01177:95:HFCNFDSX5:4:1153:15167:31829/1	60	+
chr11	47804420	47804421	A01177:95:HFCNFDSX5:4:1207:25247:2033	60	-
chr11	55626976	55626977	A01177:95:HFCNFDSX5:4:1323:22200:9157	60	-
chr11	57416786	57416787	A01177:95:HFCNFDSX5:4:1512:19940:18646/1	60	-
chr11	58567414	58567415	A01177:95:HFCNFDSX5:4:1102:13838:22576/1	60	-
chr11	58601493	58601494	A01177:95:HFCNFDSX5:4:2612:20609:11005	60	+
chr11	58612623	58612624	A01177:95:HFCNFDSX5:4:1315:19470:27915/1	60	-
chr11	59825290	59825291	A01177:95:HFCNFDSX5:4:1359:32805:13244	60	-
chr11	59825293	59825294	A01177:95:HFCNFDSX5:4:1277:7988:30765/1	60	-
chr11	61318279	61318280	A01177:95:HFCNFDSX5:4:2621:12120:26177	60	+
chr11	62342006	62342007	A01177:95:HFCNFDSX5:4:1448:17698:16642/1	60	-
chr11	62721002	62721003	A01177:95:HFCNFDSX5:4:1156:5303:26459/1	60	+
chr11	62749827	62749828	A01177:95:HFCNFDSX5:4:2171:2275:17487/1	60	-
chr11	62858022	62858023	A01177:95:HFCNFDSX5:4:1168:19180:8750/1	60	-
chr11	63586348	63586349	A01177:95:HFCNFDSX5:4:1124:4942:17002	60	+
chr11	63647053	63647054	A01177:95:HFCNFDSX5:4:1120:1172:18333/1	60	+
chr11	63660369	63660370	A01177:95:HFCNFDSX5:4:1308:7609:29606/1	60	+
chr11	63707478	63707479	A01177:95:HFCNFDSX5:4:1403:14742:30906/1	60	-
chr11	63724843	63724844	A01177:95:HFCNFDSX5:4:1349:10990:20682/1	60	-
chr11	63752072	63752073	A01177:95:HFCNFDSX5:4:1440:22878:35916/1	60	-
chr11	63850634	63850635	A01177:95:HFCNFDSX5:4:2365:30987:24220	60	+
chr11	63853462	63853463	A01177:95:HFCNFDSX5:4:1139:16143:15890/1	60	-
chr11	63859981	63859982	A01177:95:HFCNFDSX5:4:1176:1768:24001/1	60	+
chr11	64184219	64184220	A01177:95:HFCNFDSX5:4:1221:27136:13135/1	60	+
chr11	64199375	64199376	A01177:95:HFCNFDSX5:4:1375:15781:23625	60	+
chr11	64199388	64199389	A01177:95:HFCNFDSX5:4:1370:25753:31501	60	+
chr11	64200075	64200076	A01177:95:HFCNFDSX5:4:1368:28980:33270	60	-
chr11	64280226	64280227	A01177:95:HFCNFDSX5:4:2568:7229:27539/1	60	-
chr11	64769510	64769511	A01177:95:HFCNFDSX5:4:2253:11270:9330/1	60	+
chr11	64776802	64776803	A01177:95:HFCNFDSX5:4:1122:1344:13213/1	60	+
chr11	65196395	65196396	A01177:95:HFCNFDSX5:4:1567:13096:17159/1	60	+
chr11	65196902	65196903	A01177:95:HFCNFDSX5:4:1114:4372:32988/1	60	-
chr11	65197430	65197431	A01177:95:HFCNFDSX5:4:1331:13413:10285/1	60	+
chr11	65433584	65433585	A01177:95:HFCNFDSX5:4:1104:4499:21934/1	60	-
chr11	65434168	65434169	A01177:95:HFCNFDSX5:4:1164:23122:21715	60	-
chr11	65605059	65605060	A01177:95:HFCNFDSX5:4:2550:15727:30170/1	60	-
chr11	65622044	65622045	A01177:95:HFCNFDSX5:4:2540:21612:10081	60	-
chr11	66115898	66115899	A01177:95:HFCNFDSX5:4:1156:11794:15468/1	60	-
chr11	66140610	66140611	A01177:95:HFCNFDSX5:4:1106:19488:2300/1	60	+
chr11	66199441	66199442	A01177:95:HFCNFDSX5:4:2114:11198:31313/1	60	+
chr11	66348154	66348155	A01177:95:HFCNFDSX5:4:1263:1777:13996	60	+
chr11	66355311	66355312	A01177:95:HFCNFDSX5:4:1158:15600:25880/1	60	-
chr11	66621249	66621250	A01177:95:HFCNFDSX5:4:1136:31304:5040/1	60	+
chr11	66756181	66756182	A01177:95:HFCNFDSX5:4:1367:16486:23375/1	60	+
chr11	66787930	66787931	A01177:95:HFCNFDSX5:4:1124:18041:3082/1	60	-
chr11	66813100	66813101	A01177:95:HFCNFDSX5:4:1328:13810:18521	60	-
chr11	67134038	67134039	A01177:95:HFCNFDSX5:4:1127:12310:2957/1	60	-
chr11	67171008	67171009	A01177:95:HFCNFDSX5:4:1116:14344:19601/1	60	-
chr11	67182932	67182933	A01177:95:HFCNFDSX5:4:1127:23656:29590/1	60	+
chr11	67186831	67186832	A01177:95:HFCNFDSX5:4:1170:21513:12978	60	+
chr11	67197283	67197284	A01177:95:HFCNFDSX5:4:1241:28393:30060/1	60	+
chr11	67220606	67220607	A01177:95:HFCNFDSX5:4:1303:30906:2691/1	60	-
chr11	67294910	67294911	A01177:95:HFCNFDSX5:4:2562:26494:30812/1	60	-
chr11	67296232	67296233	A01177:95:HFCNFDSX5:4:1175:19859:8735/1	60	+
chr11	68184071	68184072	A01177:95:HFCNFDSX5:4:1520:1054:14403/1	60	-
chr11	68481534	68481535	A01177:95:HFCNFDSX5:4:1109:31765:10066/1	60	-
chr11	68492238	68492239	A01177:95:HFCNFDSX5:4:1110:5638:12414/1	60	-
chr11	68608989	68608990	A01177:95:HFCNFDSX5:4:1340:25699:35947/1	60	-
chr11	68781395	68781396	A01177:95:HFCNFDSX5:4:2557:20826:32080	60	-
chr11	69522029	69522030	A01177:95:HFCNFDSX5:4:1253:9308:30608/1	60	-
chr11	70376806	70376807	A01177:95:HFCNFDSX5:4:1103:22480:12743/1	60	-
chr11	71881089	71881090	A01177:95:HFCNFDSX5:4:1210:10818:17597/1	60	-
chr11	72400837	72400838	A01177:95:HFCNFDSX5:4:1315:3956:11287	60	-
chr11	72421131	72421132	A01177:95:HFCNFDSX5:4:1162:5457:15170/1	60	-
chr11	72902440	72902441	A01177:95:HFCNFDSX5:4:1159:2591:28870/1	60	+
chr11	73889003	73889004	A01177:95:HFCNFDSX5:4:1168:28411:11365/1	60	-
chr11	73903331	73903332	A01177:95:HFCNFDSX5:4:1127:32705:16329/1	60	+
chr11	74048723	74048724	A01177:95:HFCNFDSX5:4:2574:10700:3427/1	60	+
chr11	74097970	74097971	A01177:95:HFCNFDSX5:4:1655:7491:4445/1	60	-
chr11	74639625	74639626	A01177:95:HFCNFDSX5:4:1317:23963:14559/1	60	+
chr11	76001415	76001416	A01177:95:HFCNFDSX5:4:1175:22688:10285	60	+
chr11	76365319	76365320	A01177:95:HFCNFDSX5:4:1130:16342:6370/1	60	+
chr11	76785041	76785042	A01177:95:HFCNFDSX5:4:1341:2320:1063/1	60	-
chr11	76892653	76892654	A01177:95:HFCNFDSX5:4:1141:28583:10535/1	60	+
chr11	78526620	78526621	A01177:95:HFCNFDSX5:4:1153:29080:12273/1	60	+
chr11	83274293	83274294	A01177:95:HFCNFDSX5:4:1148:13223:7701/1	60	+
chr11	83420547	83420548	A01177:95:HFCNFDSX5:4:1231:23041:3756	60	-
chr11	83576036	83576037	A01177:95:HFCNFDSX5:4:1237:30671:16250/1	60	-
chr11	84125876	84125877	A01177:95:HFCNFDSX5:4:1245:6894:4883/1	60	+
chr11	84558228	84558229	A01177:95:HFCNFDSX5:4:1127:15890:5807/1	60	+
chr11	84618731	84618732	A01177:95:HFCNFDSX5:4:2668:26539:16892/1	60	+
chr11	86240509	86240510	A01177:95:HFCNFDSX5:4:1133:14217:4257/1	60	+
chr11	86547069	86547070	A01177:95:HFCNFDSX5:4:2222:23411:29669	60	-
chr11	86854219	86854220	A01177:95:HFCNFDSX5:4:2524:6153:2660	60	-
chr11	88272562	88272563	A01177:95:HFCNFDSX5:4:1438:25635:35806	60	+
chr11	90188401	90188402	A01177:95:HFCNFDSX5:4:2370:19316:36730	60	-
chr11	90255758	90255759	A01177:95:HFCNFDSX5:4:1370:7690:17378/1	60	+
chr11	90362131	90362132	A01177:95:HFCNFDSX5:4:1129:18177:24298/1	60	+
chr11	90397754	90397755	A01177:95:HFCNFDSX5:4:2407:31864:29121/1	60	-
chr11	90522495	90522496	A01177:95:HFCNFDSX5:4:1272:8721:15655/1	60	+
chr11	90793492	90793493	A01177:95:HFCNFDSX5:4:1103:2284:11021	60	-
chr11	93676679	93676680	A01177:95:HFCNFDSX5:4:1117:11921:20447/1	60	-
chr11	94427734	94427735	A01177:95:HFCNFDSX5:4:1346:29080:25958/1	60	+
chr11	95787185	95787186	A01177:95:HFCNFDSX5:4:1668:2609:4069/1	60	+
chr11	95795822	95795823	A01177:95:HFCNFDSX5:4:1128:29921:12947/1	60	-
chr11	97979469	97979470	A01177:95:HFCNFDSX5:4:2139:25464:29590/1	60	+
chr11	98214451	98214452	A01177:95:HFCNFDSX5:4:1161:8395:3004/1	60	-
chr11	98583867	98583868	A01177:95:HFCNFDSX5:4:1371:28357:9925/1	60	-
chr11	100711544	100711545	A01177:95:HFCNFDSX5:4:1146:18548:22091/1	60	+
chr11	100938302	100938303	A01177:95:HFCNFDSX5:4:1112:11008:19680/1	60	-
chr11	102405039	102405040	A01177:95:HFCNFDSX5:4:1463:15664:10927	60	-
chr11	103089080	103089081	A01177:95:HFCNFDSX5:4:1104:22562:35493/1	60	+
chr11	103173368	103173369	A01177:95:HFCNFDSX5:4:2121:30870:32346/1	60	+
chr11	103180131	103180132	A01177:95:HFCNFDSX5:4:1142:23222:7795/1	60	+
chr11	103448412	103448413	A01177:95:HFCNFDSX5:4:1257:14597:28745/1	60	+
chr11	104112333	104112334	A01177:95:HFCNFDSX5:4:1148:8305:24925/1	60	-
chr11	104148609	104148610	A01177:95:HFCNFDSX5:4:1225:22996:23813/1	60	+
chr11	104581878	104581879	A01177:95:HFCNFDSX5:4:2467:8892:15953	60	+
chr11	105832699	105832700	A01177:95:HFCNFDSX5:4:1166:21169:9972/1	60	-
chr11	108088328	108088329	A01177:95:HFCNFDSX5:4:1162:25111:14105	60	+
chr11	108257433	108257434	A01177:95:HFCNFDSX5:4:1626:17210:31297/1	60	-
chr11	108665864	108665865	A01177:95:HFCNFDSX5:4:1109:32687:22811/1	60	-
chr11	109155076	109155077	A01177:95:HFCNFDSX5:4:1102:27407:16391/1	60	+
chr11	109174758	109174759	A01177:95:HFCNFDSX5:4:1278:13467:15734/1	60	+
chr11	110354700	110354701	A01177:95:HFCNFDSX5:4:2166:17743:29622/1	60	-
chr11	111668319	111668320	A01177:95:HFCNFDSX5:4:1177:6569:15593/1	60	+
chr11	114415979	114415980	A01177:95:HFCNFDSX5:4:1224:5945:25598/1	60	+
chr11	116920422	116920423	A01177:95:HFCNFDSX5:4:1107:19479:6230/1	60	+
chr11	116920501	116920502	A01177:95:HFCNFDSX5:4:1114:25608:16783/1	60	+
chr11	116962034	116962035	A01177:95:HFCNFDSX5:4:1212:4453:28557/1	60	+
chr11	117918126	117918127	A01177:95:HFCNFDSX5:4:1117:8865:34507/1	60	-
chr11	118310495	118310496	A01177:95:HFCNFDSX5:4:1140:28167:9690/1	60	-
chr11	118466767	118466768	A01177:95:HFCNFDSX5:4:1306:15700:29027	60	+
chr11	118491835	118491836	A01177:95:HFCNFDSX5:4:1478:18032:7983/1	60	+
chr11	118586310	118586311	A01177:95:HFCNFDSX5:4:1309:6497:7200	60	+
chr11	119076313	119076314	A01177:95:HFCNFDSX5:4:1454:21640:24533/1	60	+
chr11	121947143	121947144	A01177:95:HFCNFDSX5:4:1146:21965:28980/1	60	+
chr11	122559936	122559937	A01177:95:HFCNFDSX5:4:1104:3070:7623/1	60	+
chr11	122559940	122559941	A01177:95:HFCNFDSX5:4:1101:2519:15374	60	+
chr11	122998426	122998427	A01177:95:HFCNFDSX5:4:1265:22309:1924/1	60	+
chr11	127865990	127865991	A01177:95:HFCNFDSX5:4:1157:4761:20541/1	60	+
chr11	128223445	128223446	A01177:95:HFCNFDSX5:4:2674:4526:34695/1	60	-
chr11	128584149	128584150	A01177:95:HFCNFDSX5:4:1105:9299:14278	60	+
chr11	130256789	130256790	A01177:95:HFCNFDSX5:4:1109:13693:30937/1	60	-
chr11	133066262	133066263	A01177:95:HFCNFDSX5:4:1159:31096:23782/1	60	+
chr12	360381	360382	A01177:95:HFCNFDSX5:4:1216:29649:34115/1	60	+
chr12	637936	637937	A01177:95:HFCNFDSX5:4:1323:4101:13573/1	60	-
chr12	766015	766016	A01177:95:HFCNFDSX5:4:1148:22815:9126/1	60	-
chr12	776814	776815	A01177:95:HFCNFDSX5:4:2341:3595:12571	60	-
chr12	879220	879221	A01177:95:HFCNFDSX5:4:1226:25491:25066/1	60	-
chr12	1049188	1049189	A01177:95:HFCNFDSX5:4:1441:4083:25160/1	60	-
chr12	1150844	1150845	A01177:95:HFCNFDSX5:4:1148:12689:12383/1	60	-
chr12	1238445	1238446	A01177:95:HFCNFDSX5:4:1128:10845:14418/1	60	-
chr12	1300050	1300051	A01177:95:HFCNFDSX5:4:1265:28827:22326	60	-
chr12	1779581	1779582	A01177:95:HFCNFDSX5:4:1134:20961:7827/1	60	+
chr12	1994500	1994501	A01177:95:HFCNFDSX5:4:1227:7853:26741/1	60	-
chr12	2815886	2815887	A01177:95:HFCNFDSX5:4:2658:20708:1752/1	60	-
chr12	3818980	3818981	A01177:95:HFCNFDSX5:4:2424:3649:15515/1	60	+
chr12	4495571	4495572	A01177:95:HFCNFDSX5:4:1105:21459:23907/1	60	+
chr12	6465117	6465118	A01177:95:HFCNFDSX5:4:1121:2772:2754/1	60	+
chr12	6518678	6518679	A01177:95:HFCNFDSX5:4:1129:19370:27774	60	-
chr12	6587106	6587107	A01177:95:HFCNFDSX5:4:1160:6063:12618/1	60	-
chr12	6795362	6795363	A01177:95:HFCNFDSX5:4:1130:23845:9784/1	60	+
chr12	6802664	6802665	A01177:95:HFCNFDSX5:4:1113:8775:9643/1	60	+
chr12	6920430	6920431	A01177:95:HFCNFDSX5:4:1148:12825:18850/1	60	+
chr12	7000068	7000069	A01177:95:HFCNFDSX5:4:1627:29206:34788/1	60	-
chr12	8963883	8963884	A01177:95:HFCNFDSX5:4:1324:20989:29199/1	60	+
chr12	8982860	8982861	A01177:95:HFCNFDSX5:4:1113:27561:31939	60	-
chr12	9691706	9691707	A01177:95:HFCNFDSX5:4:1234:2889:35274/1	60	-
chr12	10047852	10047853	A01177:95:HFCNFDSX5:4:1103:32172:18975/1	60	-
chr12	11984481	11984482	A01177:95:HFCNFDSX5:4:1369:24985:6464/1	60	+
chr12	12547133	12547134	A01177:95:HFCNFDSX5:4:1373:13602:17848/1	60	-
chr12	13333987	13333988	A01177:95:HFCNFDSX5:4:1203:22607:6668/1	60	-
chr12	14386297	14386298	A01177:95:HFCNFDSX5:4:1132:16342:16986/1	60	-
chr12	14403186	14403187	A01177:95:HFCNFDSX5:4:1229:31015:22388/1	60	+
chr12	15927077	15927078	A01177:95:HFCNFDSX5:4:1103:4119:3396/1	60	-
chr12	16214052	16214053	A01177:95:HFCNFDSX5:4:1156:6027:23829/1	60	+
chr12	18994855	18994856	A01177:95:HFCNFDSX5:4:1508:2591:1532/1	60	-
chr12	19153417	19153418	A01177:95:HFCNFDSX5:4:1377:11894:20744	60	-
chr12	19319574	19319575	A01177:95:HFCNFDSX5:4:1113:16749:31469/1	60	+
chr12	19643999	19644000	A01177:95:HFCNFDSX5:4:1259:14461:18082/1	60	-
chr12	19644001	19644002	A01177:95:HFCNFDSX5:4:1543:21603:29418/1	60	-
chr12	22189991	22189992	A01177:95:HFCNFDSX5:4:1221:9480:32878/1	60	-
chr12	22208402	22208403	A01177:95:HFCNFDSX5:4:1503:2275:34397/1	60	+
chr12	22660939	22660940	A01177:95:HFCNFDSX5:4:2202:19153:29465	60	-
chr12	22965030	22965031	A01177:95:HFCNFDSX5:4:2263:11342:8985/1	60	-
chr12	24534884	24534885	A01177:95:HFCNFDSX5:4:1130:17173:1360/1	60	-
chr12	24642914	24642915	A01177:95:HFCNFDSX5:4:1107:9146:27571/1	60	+
chr12	25183558	25183559	A01177:95:HFCNFDSX5:4:2566:1551:29356/1	60	-
chr12	25238378	25238379	A01177:95:HFCNFDSX5:4:1408:28474:20964	60	-
chr12	26917409	26917410	A01177:95:HFCNFDSX5:4:1330:13322:20525/1	60	+
chr12	26947399	26947400	A01177:95:HFCNFDSX5:4:2458:2202:33677/1	60	-
chr12	28294373	28294374	A01177:95:HFCNFDSX5:4:2676:8440:29481/1	60	+
chr12	28472877	28472878	A01177:95:HFCNFDSX5:4:1104:31548:33771/1	60	-
chr12	28568404	28568405	A01177:95:HFCNFDSX5:4:1115:8630:25363/1	60	+
chr12	28816863	28816864	A01177:95:HFCNFDSX5:4:1118:26494:27085	60	+
chr12	28997518	28997519	A01177:95:HFCNFDSX5:4:1150:24903:23140/1	60	-
chr12	32255443	32255444	A01177:95:HFCNFDSX5:4:1242:25102:20384/1	60	-
chr12	32299130	32299131	A01177:95:HFCNFDSX5:4:1107:10393:27383/1	60	+
chr12	32515678	32515679	A01177:95:HFCNFDSX5:4:1107:9001:9878/1	60	+
chr12	33525593	33525594	A01177:95:HFCNFDSX5:4:2109:31376:29277/1	60	-
chr12	34025000	34025001	A01177:95:HFCNFDSX5:4:2127:18340:23891/1	60	+
chr12	34716713	34716714	A01177:95:HFCNFDSX5:4:1322:22833:32268/1	60	+
chr12	37946163	37946164	A01177:95:HFCNFDSX5:4:1640:9444:17754/1	60	+
chr12	38648778	38648779	A01177:95:HFCNFDSX5:4:1154:4255:3975/1	60	+
chr12	39279867	39279868	A01177:95:HFCNFDSX5:4:1613:11397:20196	60	+
chr12	39322405	39322406	A01177:95:HFCNFDSX5:4:2164:13358:16892/1	60	-
chr12	39603357	39603358	A01177:95:HFCNFDSX5:4:1151:26259:16376/1	60	-
chr12	39921311	39921312	A01177:95:HFCNFDSX5:4:1142:24044:26631/1	60	+
chr12	40042350	40042351	A01177:95:HFCNFDSX5:4:1628:21052:20948/1	60	-
chr12	42107040	42107041	A01177:95:HFCNFDSX5:4:1114:32488:6277/1	60	+
chr12	42160291	42160292	A01177:95:HFCNFDSX5:4:1138:6677:24893/1	60	-
chr12	43431638	43431639	A01177:95:HFCNFDSX5:4:1133:9471:29731/1	60	+
chr12	43727351	43727352	A01177:95:HFCNFDSX5:4:2248:29107:28980	60	-
chr12	43771156	43771157	A01177:95:HFCNFDSX5:4:2402:16857:31344/1	60	-
chr12	43872959	43872960	A01177:95:HFCNFDSX5:4:1441:24894:8093/1	60	+
chr12	45336565	45336566	A01177:95:HFCNFDSX5:4:1163:23158:5869	60	+
chr12	45551229	45551230	A01177:95:HFCNFDSX5:4:1111:16929:2253/1	60	+
chr12	45942344	45942345	A01177:95:HFCNFDSX5:4:2571:4915:18208	60	+
chr12	45972183	45972184	A01177:95:HFCNFDSX5:4:1226:25527:12665/1	60	-
chr12	47689450	47689451	A01177:95:HFCNFDSX5:4:1176:18683:7169/1	60	-
chr12	48078045	48078046	A01177:95:HFCNFDSX5:4:1118:3468:16266/1	60	+
chr12	48086454	48086455	A01177:95:HFCNFDSX5:4:1139:28980:29418/1	60	+
chr12	48705332	48705333	A01177:95:HFCNFDSX5:4:1614:24912:6809	60	+
chr12	48947757	48947758	A01177:95:HFCNFDSX5:4:1139:28800:29324/1	60	-
chr12	49009194	49009195	A01177:95:HFCNFDSX5:4:2240:11840:24126/1	60	+
chr12	49417658	49417659	A01177:95:HFCNFDSX5:4:1109:10917:4961/1	60	+
chr12	49443679	49443680	A01177:95:HFCNFDSX5:4:2558:12789:17848/1	60	-
chr12	49466489	49466490	A01177:95:HFCNFDSX5:4:2421:5855:13792/1	60	-
chr12	49492794	49492795	A01177:95:HFCNFDSX5:4:1247:16721:1391	60	-
chr12	50007384	50007385	A01177:95:HFCNFDSX5:4:1118:13205:6104/1	60	+
chr12	50181935	50181936	A01177:95:HFCNFDSX5:4:1132:19967:31438/1	60	+
chr12	50482186	50482187	A01177:95:HFCNFDSX5:4:1128:6045:34757/1	60	+
chr12	50672747	50672748	A01177:95:HFCNFDSX5:4:1111:4264:32111/1	60	+
chr12	50687381	50687382	A01177:95:HFCNFDSX5:4:1126:25021:31767/1	60	+
chr12	50984071	50984072	A01177:95:HFCNFDSX5:4:1163:1443:16924/1	60	+
chr12	51358526	51358527	A01177:95:HFCNFDSX5:4:1205:16043:11459/1	60	+
chr12	51477672	51477673	A01177:95:HFCNFDSX5:4:1274:21838:24158/1	60	-
chr12	51710435	51710436	A01177:95:HFCNFDSX5:4:2359:10050:36683/1	60	-
chr12	52676822	52676823	A01177:95:HFCNFDSX5:4:1119:17363:30217/1	60	-
chr12	53388138	53388139	A01177:95:HFCNFDSX5:4:1157:23204:12868/1	60	+
chr12	53459700	53459701	A01177:95:HFCNFDSX5:4:2638:3314:1157/1	60	-
chr12	53547782	53547783	A01177:95:HFCNFDSX5:4:1316:29713:26678	60	+
chr12	53604311	53604312	A01177:95:HFCNFDSX5:4:1169:19434:31548/1	60	-
chr12	53613921	53613922	A01177:95:HFCNFDSX5:4:1519:19533:18443	60	-
chr12	54461909	54461910	A01177:95:HFCNFDSX5:4:1105:30517:17832	60	-
chr12	55778002	55778003	A01177:95:HFCNFDSX5:4:1246:5321:35822/1	60	+
chr12	55779367	55779368	A01177:95:HFCNFDSX5:4:1108:31168:12007/1	60	+
chr12	55948514	55948515	A01177:95:HFCNFDSX5:4:1217:6171:28213/1	60	+
chr12	56190362	56190363	A01177:95:HFCNFDSX5:4:1105:29613:30013/1	60	+
chr12	56618252	56618253	A01177:95:HFCNFDSX5:4:1163:8486:12806/1	60	+
chr12	56736729	56736730	A01177:95:HFCNFDSX5:4:1130:2781:29387	60	+
chr12	56739178	56739179	A01177:95:HFCNFDSX5:4:1678:17436:6449/1	60	-
chr12	57299213	57299214	A01177:95:HFCNFDSX5:4:1325:17969:7373/1	60	+
chr12	57408355	57408356	A01177:95:HFCNFDSX5:4:1111:24316:11193/1	60	-
chr12	57512669	57512670	A01177:95:HFCNFDSX5:4:1538:11153:9846/1	60	+
chr12	57512670	57512671	A01177:95:HFCNFDSX5:4:2334:20428:1235/1	60	+
chr12	57748288	57748289	A01177:95:HFCNFDSX5:4:1217:29098:4194	60	+
chr12	59937712	59937713	A01177:95:HFCNFDSX5:4:2647:24460:23844/1	60	-
chr12	59978072	59978073	A01177:95:HFCNFDSX5:4:1314:11234:2315/1	60	+
chr12	60134044	60134045	A01177:95:HFCNFDSX5:4:1209:21721:31125/1	60	+
chr12	60155081	60155082	A01177:95:HFCNFDSX5:4:1442:15239:13322/1	60	+
chr12	60218028	60218029	A01177:95:HFCNFDSX5:4:1543:12906:19774/1	60	-
chr12	61242416	61242417	A01177:95:HFCNFDSX5:4:1128:3106:18677/1	60	-
chr12	62562526	62562527	A01177:95:HFCNFDSX5:4:1118:8386:10629/1	60	-
chr12	64480504	64480505	A01177:95:HFCNFDSX5:4:1249:29342:32174/1	60	-
chr12	66147394	66147395	A01177:95:HFCNFDSX5:4:1122:6406:3662/1	60	-
chr12	67236914	67236915	A01177:95:HFCNFDSX5:4:1118:24117:33364	60	+
chr12	68316545	68316546	A01177:95:HFCNFDSX5:4:1164:2944:19742/1	60	-
chr12	68455726	68455727	A01177:95:HFCNFDSX5:4:1215:16080:6574/1	60	+
chr12	69812481	69812482	A01177:95:HFCNFDSX5:4:1105:5927:13855/1	60	+
chr12	70862522	70862523	A01177:95:HFCNFDSX5:4:2334:16179:2300	60	+
chr12	71127317	71127318	A01177:95:HFCNFDSX5:4:1111:1353:11694/1	60	+
chr12	71673501	71673502	A01177:95:HFCNFDSX5:4:1122:1434:27743/1	60	-
chr12	73431297	73431298	A01177:95:HFCNFDSX5:4:1209:20329:13620	60	+
chr12	74026761	74026762	A01177:95:HFCNFDSX5:4:1165:2672:31454/1	60	+
chr12	75804601	75804602	A01177:95:HFCNFDSX5:4:1467:17192:10629/1	60	+
chr12	76410211	76410212	A01177:95:HFCNFDSX5:4:1459:1524:28087/1	60	-
chr12	77053936	77053937	A01177:95:HFCNFDSX5:4:1162:22254:9565/1	60	+
chr12	78010970	78010971	A01177:95:HFCNFDSX5:4:2463:18322:23140/1	60	+
chr12	78289697	78289698	A01177:95:HFCNFDSX5:4:1228:26178:21402/1	60	-
chr12	78569169	78569170	A01177:95:HFCNFDSX5:4:1175:7600:17472	60	-
chr12	78895831	78895832	A01177:95:HFCNFDSX5:4:1450:12933:26960/1	60	-
chr12	79594750	79594751	A01177:95:HFCNFDSX5:4:1322:21088:28808	60	-
chr12	79825011	79825012	A01177:95:HFCNFDSX5:4:1269:15863:36229/1	60	+
chr12	79853988	79853989	A01177:95:HFCNFDSX5:4:1146:28040:26443	60	-
chr12	80796647	80796648	A01177:95:HFCNFDSX5:4:2377:6054:36057/1	60	+
chr12	82385758	82385759	A01177:95:HFCNFDSX5:4:1432:25916:21512/1	60	+
chr12	82430425	82430426	A01177:95:HFCNFDSX5:4:2472:27787:11631/1	60	+
chr12	82463265	82463266	A01177:95:HFCNFDSX5:4:1112:23294:2440/1	60	-
chr12	83467669	83467670	A01177:95:HFCNFDSX5:4:1377:16938:29951/1	60	+
chr12	85392760	85392761	A01177:95:HFCNFDSX5:4:1165:16089:5744/1	60	-
chr12	87423425	87423426	A01177:95:HFCNFDSX5:4:1239:22064:16720/1	60	+
chr12	88047405	88047406	A01177:95:HFCNFDSX5:4:1264:17183:28307/1	60	-
chr12	88085525	88085526	A01177:95:HFCNFDSX5:4:1148:18150:10034/1	60	-
chr12	89195744	89195745	A01177:95:HFCNFDSX5:4:1151:15338:12587	60	+
chr12	89604485	89604486	A01177:95:HFCNFDSX5:4:1372:7826:25285/1	60	+
chr12	90948469	90948470	A01177:95:HFCNFDSX5:4:1227:18213:15530/1	60	+
chr12	92526633	92526634	A01177:95:HFCNFDSX5:4:1113:11080:19554/1	60	+
chr12	95215556	95215557	A01177:95:HFCNFDSX5:4:2478:2275:34992/1	60	-
chr12	95336164	95336165	A01177:95:HFCNFDSX5:4:1548:32814:25316	60	+
chr12	96036034	96036035	A01177:95:HFCNFDSX5:4:2157:18439:27226	60	+
chr12	96920316	96920317	A01177:95:HFCNFDSX5:4:1162:25012:2503/1	60	+
chr12	99457787	99457788	A01177:95:HFCNFDSX5:4:2104:14733:9690/1	60	-
chr12	99512508	99512509	A01177:95:HFCNFDSX5:4:1269:9941:10160/1	60	-
chr12	100360256	100360257	A01177:95:HFCNFDSX5:4:1456:7048:13636/1	60	+
chr12	101374761	101374762	A01177:95:HFCNFDSX5:4:1102:4598:28213/1	60	+
chr12	101702293	101702294	A01177:95:HFCNFDSX5:4:1101:25825:4100/1	60	-
chr12	101918294	101918295	A01177:95:HFCNFDSX5:4:1221:13367:1094/1	60	-
chr12	103120086	103120087	A01177:95:HFCNFDSX5:4:1145:30472:6793/1	60	+
chr12	104068115	104068116	A01177:95:HFCNFDSX5:4:1360:27850:27837/1	60	+
chr12	106043439	106043440	A01177:95:HFCNFDSX5:4:2162:29903:33677	60	-
chr12	106680112	106680113	A01177:95:HFCNFDSX5:4:2558:15763:18176/1	60	+
chr12	106969911	106969912	A01177:95:HFCNFDSX5:4:1105:7898:17675/1	60	-
chr12	107027467	107027468	A01177:95:HFCNFDSX5:4:2201:9326:19993/1	60	+
chr12	108017353	108017354	A01177:95:HFCNFDSX5:4:1614:27136:11537	60	+
chr12	108682977	108682978	A01177:95:HFCNFDSX5:4:1142:6144:30295/1	60	-
chr12	108961935	108961936	A01177:95:HFCNFDSX5:4:1123:30255:29058/1	60	-
chr12	110536084	110536085	A01177:95:HFCNFDSX5:4:1140:31186:2926/1	60	-
chr12	111479771	111479772	A01177:95:HFCNFDSX5:4:1133:6641:14873/1	60	-
chr12	111918109	111918110	A01177:95:HFCNFDSX5:4:1102:31819:12947/1	60	+
chr12	111953826	111953827	A01177:95:HFCNFDSX5:4:1107:21061:19523/1	60	+
chr12	112041178	112041179	A01177:95:HFCNFDSX5:4:1161:23285:33739/1	60	-
chr12	112262808	112262809	A01177:95:HFCNFDSX5:4:1248:20076:7326/1	60	+
chr12	112478461	112478462	A01177:95:HFCNFDSX5:4:1618:32497:3568	60	-
chr12	113660165	113660166	A01177:95:HFCNFDSX5:4:1427:6569:9580/1	60	+
chr12	115565713	115565714	A01177:95:HFCNFDSX5:4:2376:25726:4304	60	-
chr12	117242265	117242266	A01177:95:HFCNFDSX5:4:1203:19940:26130/1	60	-
chr12	118246652	118246653	A01177:95:HFCNFDSX5:4:2118:32298:27680	60	-
chr12	118343845	118343846	A01177:95:HFCNFDSX5:4:1170:31684:26490/1	60	-
chr12	119340258	119340259	A01177:95:HFCNFDSX5:4:1170:15374:3349/1	60	-
chr12	119768275	119768276	A01177:95:HFCNFDSX5:4:1230:9344:2895	60	-
chr12	119857015	119857016	A01177:95:HFCNFDSX5:4:1340:27444:17487/1	60	+
chr12	120794173	120794174	A01177:95:HFCNFDSX5:4:1537:11053:34726/1	60	+
chr12	120814783	120814784	A01177:95:HFCNFDSX5:4:1168:22797:14168/1	60	-
chr12	120858540	120858541	A01177:95:HFCNFDSX5:4:1102:18683:35321	60	+
chr12	121252977	121252978	A01177:95:HFCNFDSX5:4:1162:13982:5885/1	60	+
chr12	121318902	121318903	A01177:95:HFCNFDSX5:4:1142:16712:2315/1	60	-
chr12	121322729	121322730	A01177:95:HFCNFDSX5:4:1411:5837:1799/1	60	-
chr12	121384147	121384148	A01177:95:HFCNFDSX5:4:1127:2220:28948/1	60	-
chr12	121402401	121402402	A01177:95:HFCNFDSX5:4:1141:28257:8625	60	+
chr12	122044929	122044930	A01177:95:HFCNFDSX5:4:1147:11469:10394/1	60	+
chr12	122173605	122173606	A01177:95:HFCNFDSX5:4:1565:29206:5384/1	60	+
chr12	122377465	122377466	A01177:95:HFCNFDSX5:4:1174:8811:1689/1	60	-
chr12	122387787	122387788	A01177:95:HFCNFDSX5:4:1107:29758:3302/1	60	+
chr12	122482579	122482580	A01177:95:HFCNFDSX5:4:1210:12617:35493/1	60	+
chr12	122578493	122578494	A01177:95:HFCNFDSX5:4:1120:1280:35180/1	60	+
chr12	122982622	122982623	A01177:95:HFCNFDSX5:4:1123:16731:15687/1	60	+
chr12	123039654	123039655	A01177:95:HFCNFDSX5:4:1246:11469:10833/1	60	-
chr12	123157303	123157304	A01177:95:HFCNFDSX5:4:1157:14290:16282/1	60	+
chr12	125226585	125226586	A01177:95:HFCNFDSX5:4:1136:31051:8484/1	60	-
chr12	126856188	126856189	A01177:95:HFCNFDSX5:4:1149:18638:7341	60	-
chr12	128815487	128815488	A01177:95:HFCNFDSX5:4:1101:24406:7968/1	60	-
chr12	129576124	129576125	A01177:95:HFCNFDSX5:4:1440:22119:6856	60	-
chr12	131759097	131759098	A01177:95:HFCNFDSX5:4:2431:19036:28792/1	60	-
chr12	132091812	132091813	A01177:95:HFCNFDSX5:4:1230:16984:15781/1	60	+
chr12	132093089	132093090	A01177:95:HFCNFDSX5:4:1328:3396:20181/1	60	+
chr12	132654313	132654314	A01177:95:HFCNFDSX5:4:1119:17743:26929/1	60	+
chr12	132654915	132654916	A01177:95:HFCNFDSX5:4:1171:19542:5087/1	60	+
chr12	132656797	132656798	A01177:95:HFCNFDSX5:4:1123:4969:35587/1	60	+
chr12	132664515	132664516	A01177:95:HFCNFDSX5:4:1463:32877:20102/1	60	+
chr12	132680094	132680095	A01177:95:HFCNFDSX5:4:1103:10926:7044/1	60	+
chr12	132794560	132794561	A01177:95:HFCNFDSX5:4:2567:26187:4131/1	60	-
chr12	132860665	132860666	A01177:95:HFCNFDSX5:4:1404:1922:5353/1	60	+
chr12	132923266	132923267	A01177:95:HFCNFDSX5:4:1107:18756:14528/1	60	+
chr12	132932394	132932395	A01177:95:HFCNFDSX5:4:1131:32461:16939/1	60	-
chr12	133107858	133107859	A01177:95:HFCNFDSX5:4:1108:16902:32863/1	60	+
chr13	20244490	20244491	A01177:95:HFCNFDSX5:4:1310:31403:29136/1	60	+
chr13	20630540	20630541	A01177:95:HFCNFDSX5:4:1177:29613:23281/1	60	-
chr13	20822766	20822767	A01177:95:HFCNFDSX5:4:1146:17544:8202	60	+
chr13	21378682	21378683	A01177:95:HFCNFDSX5:4:1104:15393:28432/1	60	-
chr13	21529064	21529065	A01177:95:HFCNFDSX5:4:1120:23891:5102/1	60	-
chr13	22894190	22894191	A01177:95:HFCNFDSX5:4:1172:6289:22936/1	60	-
chr13	23730055	23730056	A01177:95:HFCNFDSX5:4:1108:1054:8359/1	60	-
chr13	24302939	24302940	A01177:95:HFCNFDSX5:4:1234:8449:13432/1	60	-
chr13	25320535	25320536	A01177:95:HFCNFDSX5:4:1124:22553:22420/1	60	-
chr13	25389147	25389148	A01177:95:HFCNFDSX5:4:1161:28962:23469/1	60	-
chr13	26366879	26366880	A01177:95:HFCNFDSX5:4:1109:17065:13604/1	60	+
chr13	27112778	27112779	A01177:95:HFCNFDSX5:4:2313:23637:20040	60	-
chr13	27560672	27560673	A01177:95:HFCNFDSX5:4:1324:26250:28510/1	60	+
chr13	28185299	28185300	A01177:95:HFCNFDSX5:4:1210:24569:19492/1	60	+
chr13	28225674	28225675	A01177:95:HFCNFDSX5:4:1136:15519:21699	60	-
chr13	28346709	28346710	A01177:95:HFCNFDSX5:4:1121:20925:10958	60	+
chr13	28434886	28434887	A01177:95:HFCNFDSX5:4:1317:3685:11600/1	60	-
chr13	28459190	28459191	A01177:95:HFCNFDSX5:4:1677:4472:36605/1	60	+
chr13	29584885	29584886	A01177:95:HFCNFDSX5:4:1371:26512:26490/1	60	-
chr13	30208398	30208399	A01177:95:HFCNFDSX5:4:1158:19886:23030/1	60	-
chr13	30367086	30367087	A01177:95:HFCNFDSX5:4:1118:16767:17910/1	60	+
chr13	32632902	32632903	A01177:95:HFCNFDSX5:4:1134:6876:21010	60	+
chr13	32648790	32648791	A01177:95:HFCNFDSX5:4:1372:32877:24236/1	60	+
chr13	32736284	32736285	A01177:95:HFCNFDSX5:4:1538:9453:5149/1	60	-
chr13	32753414	32753415	A01177:95:HFCNFDSX5:4:1307:13946:1971/1	60	-
chr13	33560531	33560532	A01177:95:HFCNFDSX5:4:1127:8223:35211/1	60	+
chr13	35239794	35239795	A01177:95:HFCNFDSX5:4:2266:21667:12399/1	60	-
chr13	35411264	35411265	A01177:95:HFCNFDSX5:4:1172:27245:30921/1	60	-
chr13	36831695	36831696	A01177:95:HFCNFDSX5:4:2313:28917:32941/1	60	-
chr13	37031264	37031265	A01177:95:HFCNFDSX5:4:1115:28158:5384	60	-
chr13	37046546	37046547	A01177:95:HFCNFDSX5:4:1533:2826:15186	60	+
chr13	38031273	38031274	A01177:95:HFCNFDSX5:4:1110:16297:36354/1	60	-
chr13	38360031	38360032	A01177:95:HFCNFDSX5:4:1142:11216:10144/1	60	+
chr13	39674270	39674271	A01177:95:HFCNFDSX5:4:2609:30879:32456/1	60	+
chr13	39761674	39761675	A01177:95:HFCNFDSX5:4:1127:29758:30076/1	60	+
chr13	40215208	40215209	A01177:95:HFCNFDSX5:4:1152:21875:14920/1	60	+
chr13	40893521	40893522	A01177:95:HFCNFDSX5:4:1278:26395:30295/1	60	+
chr13	41329009	41329010	A01177:95:HFCNFDSX5:4:1413:21386:31673/1	60	-
chr13	42296084	42296085	A01177:95:HFCNFDSX5:4:1102:20826:13103/1	60	-
chr13	43267562	43267563	A01177:95:HFCNFDSX5:4:1124:19623:18944/1	60	+
chr13	44364464	44364465	A01177:95:HFCNFDSX5:4:1248:3423:24142/1	60	+
chr13	44538134	44538135	A01177:95:HFCNFDSX5:4:1401:14470:3161/1	60	+
chr13	44853225	44853226	A01177:95:HFCNFDSX5:4:1127:17553:13166	60	+
chr13	45237467	45237468	A01177:95:HFCNFDSX5:4:1128:27661:12884/1	60	-
chr13	45995601	45995602	A01177:95:HFCNFDSX5:4:1128:18159:21574/1	60	+
chr13	46082304	46082305	A01177:95:HFCNFDSX5:4:1518:25861:18818/1	60	-
chr13	46269662	46269663	A01177:95:HFCNFDSX5:4:1127:9815:32831/1	60	-
chr13	46440465	46440466	A01177:95:HFCNFDSX5:4:1461:3170:34068/1	60	+
chr13	46506781	46506782	A01177:95:HFCNFDSX5:4:2625:25256:35524/1	60	+
chr13	46571188	46571189	A01177:95:HFCNFDSX5:4:1176:6316:8359/1	60	-
chr13	49734703	49734704	A01177:95:HFCNFDSX5:4:1176:18810:1564/1	60	+
chr13	50090154	50090155	A01177:95:HFCNFDSX5:4:1144:2148:19961/1	60	+
chr13	50216940	50216941	A01177:95:HFCNFDSX5:4:1255:12174:8390/1	60	+
chr13	52387976	52387977	A01177:95:HFCNFDSX5:4:1152:3604:20635/1	60	-
chr13	52683117	52683118	A01177:95:HFCNFDSX5:4:1328:28655:3302/1	60	-
chr13	54444445	54444446	A01177:95:HFCNFDSX5:4:1447:7862:16203/1	60	-
chr13	54982179	54982180	A01177:95:HFCNFDSX5:4:1418:10438:28870/1	60	-
chr13	58321479	58321480	A01177:95:HFCNFDSX5:4:2211:3296:32690/1	60	+
chr13	59536638	59536639	A01177:95:HFCNFDSX5:4:1413:19859:36511/1	60	-
chr13	60126589	60126590	A01177:95:HFCNFDSX5:4:1147:26829:16141/1	60	-
chr13	61130432	61130433	A01177:95:HFCNFDSX5:4:2146:4788:32393/1	60	-
chr13	62195307	62195308	A01177:95:HFCNFDSX5:4:1528:13720:14137	60	+
chr13	62695865	62695866	A01177:95:HFCNFDSX5:4:1320:4815:35321/1	60	-
chr13	63231632	63231633	A01177:95:HFCNFDSX5:4:1126:29351:24612/1	60	+
chr13	63653515	63653516	A01177:95:HFCNFDSX5:4:2201:13051:14105/1	60	-
chr13	63944530	63944531	A01177:95:HFCNFDSX5:4:1125:4725:29778/1	60	+
chr13	63967663	63967664	A01177:95:HFCNFDSX5:4:1120:12997:13228/1	60	+
chr13	65583082	65583083	A01177:95:HFCNFDSX5:4:1175:17598:30843/1	60	-
chr13	65735726	65735727	A01177:95:HFCNFDSX5:4:1368:5430:9142/1	60	+
chr13	66107548	66107549	A01177:95:HFCNFDSX5:4:1113:1660:18991/1	60	+
chr13	66315661	66315662	A01177:95:HFCNFDSX5:4:1114:20130:32565/1	60	+
chr13	66392027	66392028	A01177:95:HFCNFDSX5:4:1266:21459:1861/1	60	-
chr13	66927147	66927148	A01177:95:HFCNFDSX5:4:1124:23927:30029/1	60	-
chr13	67180177	67180178	A01177:95:HFCNFDSX5:4:1161:4255:27305/1	60	+
chr13	67189677	67189678	A01177:95:HFCNFDSX5:4:1218:11243:16548/1	60	-
chr13	67303252	67303253	A01177:95:HFCNFDSX5:4:1465:7247:30358/1	60	+
chr13	68459711	68459712	A01177:95:HFCNFDSX5:4:1366:18521:24111/1	60	-
chr13	68645750	68645751	A01177:95:HFCNFDSX5:4:1246:10303:27539/1	60	+
chr13	68744239	68744240	A01177:95:HFCNFDSX5:4:1116:2501:6793/1	60	-
chr13	69095365	69095366	A01177:95:HFCNFDSX5:4:2137:17038:18255	60	-
chr13	69995345	69995346	A01177:95:HFCNFDSX5:4:1369:9607:24768/1	60	+
chr13	71574262	71574263	A01177:95:HFCNFDSX5:4:1136:19289:17456/1	60	-
chr13	71627237	71627238	A01177:95:HFCNFDSX5:4:1106:25373:3662/1	60	+
chr13	72562765	72562766	A01177:95:HFCNFDSX5:4:1142:9308:3020/1	60	+
chr13	73906434	73906435	A01177:95:HFCNFDSX5:4:2523:8422:16767	60	+
chr13	74030434	74030435	A01177:95:HFCNFDSX5:4:1620:5945:24972/1	60	+
chr13	74111566	74111567	A01177:95:HFCNFDSX5:4:1149:14145:1814/1	60	-
chr13	75332983	75332984	A01177:95:HFCNFDSX5:4:1144:29324:33802/1	60	-
chr13	75399157	75399158	A01177:95:HFCNFDSX5:4:1101:27425:9846/1	60	-
chr13	75565503	75565504	A01177:95:HFCNFDSX5:4:1120:2175:1626/1	60	+
chr13	75581807	75581808	A01177:95:HFCNFDSX5:4:1214:23692:23923/1	60	-
chr13	75702763	75702764	A01177:95:HFCNFDSX5:4:1142:23140:16266/1	60	-
chr13	77126531	77126532	A01177:95:HFCNFDSX5:4:1324:28682:29089/1	60	+
chr13	77273514	77273515	A01177:95:HFCNFDSX5:4:1118:19063:17472/1	60	-
chr13	77340996	77340997	A01177:95:HFCNFDSX5:4:2428:7572:27477	60	-
chr13	79325557	79325558	A01177:95:HFCNFDSX5:4:1203:29170:8108/1	60	-
chr13	79501025	79501026	A01177:95:HFCNFDSX5:4:1341:19642:34882/1	60	+
chr13	82572675	82572676	A01177:95:HFCNFDSX5:4:1267:26585:28119	60	-
chr13	82613706	82613707	A01177:95:HFCNFDSX5:4:1169:12500:6731/1	60	+
chr13	82747883	82747884	A01177:95:HFCNFDSX5:4:1205:3251:1548/1	60	+
chr13	83147741	83147742	A01177:95:HFCNFDSX5:4:1118:6027:6230/1	60	-
chr13	84082068	84082069	A01177:95:HFCNFDSX5:4:2414:25880:25394/1	60	-
chr13	85280442	85280443	A01177:95:HFCNFDSX5:4:1122:18765:35305/1	60	-
chr13	85466748	85466749	A01177:95:HFCNFDSX5:4:1252:6840:15217/1	60	-
chr13	86058362	86058363	A01177:95:HFCNFDSX5:4:1425:6858:26303/1	60	+
chr13	86175216	86175217	A01177:95:HFCNFDSX5:4:2114:18855:17989/1	60	+
chr13	86773687	86773688	A01177:95:HFCNFDSX5:4:1143:30779:19257/1	60	-
chr13	86817631	86817632	A01177:95:HFCNFDSX5:4:1136:26775:22905/1	60	-
chr13	87066810	87066811	A01177:95:HFCNFDSX5:4:1572:13829:30483	60	-
chr13	87073828	87073829	A01177:95:HFCNFDSX5:4:1645:16920:32330/1	60	-
chr13	87113884	87113885	A01177:95:HFCNFDSX5:4:1147:21965:22310/1	60	-
chr13	87786950	87786951	A01177:95:HFCNFDSX5:4:2140:16432:5650	60	-
chr13	87908901	87908902	A01177:95:HFCNFDSX5:4:2265:17137:25911	60	-
chr13	88300474	88300475	A01177:95:HFCNFDSX5:4:1114:28194:23359/1	60	+
chr13	88415711	88415712	A01177:95:HFCNFDSX5:4:1524:20844:36902/1	60	+
chr13	88736656	88736657	A01177:95:HFCNFDSX5:4:1136:19922:26005/1	60	+
chr13	88897929	88897930	A01177:95:HFCNFDSX5:4:1152:4869:14685/1	60	-
chr13	88930822	88930823	A01177:95:HFCNFDSX5:4:1125:13069:23156/1	60	+
chr13	88934796	88934797	A01177:95:HFCNFDSX5:4:1619:3866:35493/1	60	+
chr13	89165771	89165772	A01177:95:HFCNFDSX5:4:1107:30309:20729/1	60	+
chr13	89949553	89949554	A01177:95:HFCNFDSX5:4:1505:3893:7858/1	60	+
chr13	90093327	90093328	A01177:95:HFCNFDSX5:4:1448:6876:30530/1	60	-
chr13	90406993	90406994	A01177:95:HFCNFDSX5:4:1206:16658:8359/1	60	+
chr13	90533173	90533174	A01177:95:HFCNFDSX5:4:2218:25247:13307/1	60	+
chr13	91365035	91365036	A01177:95:HFCNFDSX5:4:1665:31855:18458/1	60	-
chr13	92881917	92881918	A01177:95:HFCNFDSX5:4:1278:28366:31892/1	60	-
chr13	94466795	94466796	A01177:95:HFCNFDSX5:4:1229:10312:35853/1	60	+
chr13	94594564	94594565	A01177:95:HFCNFDSX5:4:2271:3079:36793/1	60	-
chr13	95499003	95499004	A01177:95:HFCNFDSX5:4:1104:6072:35493/1	60	-
chr13	96147107	96147108	A01177:95:HFCNFDSX5:4:1568:2962:22373/1	60	+
chr13	97985710	97985711	A01177:95:HFCNFDSX5:4:1144:12093:24377/1	60	-
chr13	102372219	102372220	A01177:95:HFCNFDSX5:4:2361:1506:7545/1	60	-
chr13	102703039	102703040	A01177:95:HFCNFDSX5:4:1420:9245:10958	60	-
chr13	103838909	103838910	A01177:95:HFCNFDSX5:4:2561:21260:7310/1	60	-
chr13	105108985	105108986	A01177:95:HFCNFDSX5:4:2135:28085:3443	60	+
chr13	105952714	105952715	A01177:95:HFCNFDSX5:4:2121:15908:34178/1	60	+
chr13	107504469	107504470	A01177:95:HFCNFDSX5:4:2361:2935:22263/1	60	+
chr13	108210099	108210100	A01177:95:HFCNFDSX5:4:1228:27923:25238/1	60	-
chr13	108280791	108280792	A01177:95:HFCNFDSX5:4:2135:13838:25050/1	60	-
chr13	108727483	108727484	A01177:95:HFCNFDSX5:4:1118:10945:28307/1	60	+
chr13	111208808	111208809	A01177:95:HFCNFDSX5:4:1104:10248:14481/1	60	+
chr13	111208810	111208811	A01177:95:HFCNFDSX5:4:1370:22887:30608/1	60	+
chr13	111931904	111931905	A01177:95:HFCNFDSX5:4:1138:10854:8484/1	60	+
chr14	19170693	19170694	A01177:95:HFCNFDSX5:4:1143:16161:25379/1	60	-
chr14	20022403	20022404	A01177:95:HFCNFDSX5:4:1415:28339:11929/1	60	+
chr14	22570035	22570036	A01177:95:HFCNFDSX5:4:1214:14832:11146	60	+
chr14	22573478	22573479	A01177:95:HFCNFDSX5:4:1110:6045:14372/1	60	-
chr14	22912347	22912348	A01177:95:HFCNFDSX5:4:1142:6352:14685/1	60	+
chr14	22942613	22942614	A01177:95:HFCNFDSX5:4:1107:24135:12226/1	60	-
chr14	23026668	23026669	A01177:95:HFCNFDSX5:4:1112:32181:33646/1	60	-
chr14	23081048	23081049	A01177:95:HFCNFDSX5:4:1370:17309:21543/1	60	+
chr14	23814492	23814493	A01177:95:HFCNFDSX5:4:1268:11659:10222	60	-
chr14	24011687	24011688	A01177:95:HFCNFDSX5:4:1660:17101:22623	60	+
chr14	24203061	24203062	A01177:95:HFCNFDSX5:4:1225:1570:23500/1	60	-
chr14	24863677	24863678	A01177:95:HFCNFDSX5:4:1305:9453:30671/1	60	+
chr14	24918436	24918437	A01177:95:HFCNFDSX5:4:1413:13557:24314	60	+
chr14	25194364	25194365	A01177:95:HFCNFDSX5:4:2311:18457:23312/1	60	-
chr14	25194365	25194366	A01177:95:HFCNFDSX5:4:1123:25780:3771/1	60	-
chr14	25941680	25941681	A01177:95:HFCNFDSX5:4:2266:30373:4053	60	-
chr14	28059491	28059492	A01177:95:HFCNFDSX5:4:1108:23077:19914/1	60	+
chr14	29081236	29081237	A01177:95:HFCNFDSX5:4:1355:17228:29512/1	60	-
chr14	30609920	30609921	A01177:95:HFCNFDSX5:4:1504:6578:8312/1	60	+
chr14	30929417	30929418	A01177:95:HFCNFDSX5:4:2148:21061:18427/1	60	-
chr14	31130151	31130152	A01177:95:HFCNFDSX5:4:1259:10845:5869/1	60	+
chr14	35063353	35063354	A01177:95:HFCNFDSX5:4:1241:21766:3615/1	60	-
chr14	35129041	35129042	A01177:95:HFCNFDSX5:4:1107:15456:15483/1	60	-
chr14	35496750	35496751	A01177:95:HFCNFDSX5:4:1142:27787:1611	60	-
chr14	35596041	35596042	A01177:95:HFCNFDSX5:4:2344:29785:8077	60	-
chr14	35695522	35695523	A01177:95:HFCNFDSX5:4:1165:20329:28839/1	60	-
chr14	36022833	36022834	A01177:95:HFCNFDSX5:4:1143:24614:14340/1	60	+
chr14	39069160	39069161	A01177:95:HFCNFDSX5:4:1102:8467:11459/1	60	+
chr14	44944428	44944429	A01177:95:HFCNFDSX5:4:1226:13395:2644/1	60	+
chr14	45106325	45106326	A01177:95:HFCNFDSX5:4:1431:14154:34804/1	60	+
chr14	45128094	45128095	A01177:95:HFCNFDSX5:4:1109:16405:20415/1	60	+
chr14	45177811	45177812	A01177:95:HFCNFDSX5:4:1113:8657:24158/1	60	-
chr14	45208139	45208140	A01177:95:HFCNFDSX5:4:2166:31973:24298/1	60	+
chr14	46366970	46366971	A01177:95:HFCNFDSX5:4:1328:15248:25708/1	60	-
chr14	46587730	46587731	A01177:95:HFCNFDSX5:4:1143:22770:13463/1	60	+
chr14	47329767	47329768	A01177:95:HFCNFDSX5:4:2668:18674:1892/1	60	+
chr14	47546373	47546374	A01177:95:HFCNFDSX5:4:1364:14534:12446/1	60	-
chr14	47708300	47708301	A01177:95:HFCNFDSX5:4:1612:1832:14497/1	60	+
chr14	47744974	47744975	A01177:95:HFCNFDSX5:4:1245:11460:29481/1	60	-
chr14	48126030	48126031	A01177:95:HFCNFDSX5:4:1128:8250:27868/1	60	-
chr14	48298812	48298813	A01177:95:HFCNFDSX5:4:2223:18511:18490/1	60	-
chr14	48461882	48461883	A01177:95:HFCNFDSX5:4:2138:4001:15248	60	+
chr14	48504282	48504283	A01177:95:HFCNFDSX5:4:1220:19506:22529	60	+
chr14	48521072	48521073	A01177:95:HFCNFDSX5:4:1307:21007:2988/1	60	-
chr14	49093517	49093518	A01177:95:HFCNFDSX5:4:1277:12255:2112/1	60	-
chr14	49853613	49853614	A01177:95:HFCNFDSX5:4:2149:6632:19648	60	+
chr14	49862554	49862555	A01177:95:HFCNFDSX5:4:2425:6144:15953	60	+
chr14	49897839	49897840	A01177:95:HFCNFDSX5:4:1217:5276:22467/1	60	-
chr14	49937532	49937533	A01177:95:HFCNFDSX5:4:1162:25292:7247/1	60	-
chr14	50175659	50175660	A01177:95:HFCNFDSX5:4:1123:11541:36292/1	60	-
chr14	50352243	50352244	A01177:95:HFCNFDSX5:4:1536:10637:4726/1	60	+
chr14	50579870	50579871	A01177:95:HFCNFDSX5:4:1112:6479:13589/1	60	+
chr14	50845877	50845878	A01177:95:HFCNFDSX5:4:2139:28339:26177/1	60	+
chr14	51622996	51622997	A01177:95:HFCNFDSX5:4:2311:16034:26256/1	60	-
chr14	51892805	51892806	A01177:95:HFCNFDSX5:4:2250:14479:17675	60	-
chr14	51995310	51995311	A01177:95:HFCNFDSX5:4:1177:16776:30076/1	60	+
chr14	52874385	52874386	A01177:95:HFCNFDSX5:4:1124:9200:16548/1	60	-
chr14	55098484	55098485	A01177:95:HFCNFDSX5:4:1124:3712:9424/1	60	-
chr14	55652751	55652752	A01177:95:HFCNFDSX5:4:1508:23086:12007/1	60	+
chr14	55724465	55724466	A01177:95:HFCNFDSX5:4:1361:24026:20055/1	60	+
chr14	57267324	57267325	A01177:95:HFCNFDSX5:4:1305:15727:6621/1	60	-
chr14	58490922	58490923	A01177:95:HFCNFDSX5:4:1546:8540:26553/1	60	+
chr14	60178508	60178509	A01177:95:HFCNFDSX5:4:1276:10872:14967/1	60	+
chr14	60279676	60279677	A01177:95:HFCNFDSX5:4:1104:23972:28072	60	-
chr14	60819137	60819138	A01177:95:HFCNFDSX5:4:1535:11695:33739	60	+
chr14	60844060	60844061	A01177:95:HFCNFDSX5:4:2371:17472:1313/1	60	+
chr14	60869417	60869418	A01177:95:HFCNFDSX5:4:1116:9977:30827/1	60	+
chr14	60997189	60997190	A01177:95:HFCNFDSX5:4:2158:26955:2018/1	60	+
chr14	63419151	63419152	A01177:95:HFCNFDSX5:4:1121:22336:34945/1	60	+
chr14	63916783	63916784	A01177:95:HFCNFDSX5:4:2134:15383:28260	60	-
chr14	64379549	64379550	A01177:95:HFCNFDSX5:4:1361:28655:6057/1	60	+
chr14	66798315	66798316	A01177:95:HFCNFDSX5:4:1142:30201:9079/1	60	+
chr14	66970300	66970301	A01177:95:HFCNFDSX5:4:1125:20238:27492/1	60	-
chr14	67092188	67092189	A01177:95:HFCNFDSX5:4:1263:18457:11725/1	60	-
chr14	67597141	67597142	A01177:95:HFCNFDSX5:4:1674:19199:27696/1	60	+
chr14	67844719	67844720	A01177:95:HFCNFDSX5:4:1541:6605:22420/1	60	+
chr14	70377336	70377337	A01177:95:HFCNFDSX5:4:1213:25726:28291	60	-
chr14	70932556	70932557	A01177:95:HFCNFDSX5:4:1249:1940:36229/1	60	-
chr14	73107948	73107949	A01177:95:HFCNFDSX5:4:1419:11876:34585/1	60	+
chr14	73237627	73237628	A01177:95:HFCNFDSX5:4:2241:22950:12962	60	-
chr14	73280186	73280187	A01177:95:HFCNFDSX5:4:1364:14778:22420	60	-
chr14	73306010	73306011	A01177:95:HFCNFDSX5:4:1602:30192:13542/1	60	-
chr14	73588829	73588830	A01177:95:HFCNFDSX5:4:1122:9995:34961/1	60	+
chr14	73598656	73598657	A01177:95:HFCNFDSX5:4:2375:9670:20713	60	-
chr14	75116256	75116257	A01177:95:HFCNFDSX5:4:1321:14027:24752/1	60	+
chr14	76404900	76404901	A01177:95:HFCNFDSX5:4:1473:24469:29027/1	60	+
chr14	77436836	77436837	A01177:95:HFCNFDSX5:4:1121:16848:31360/1	60	+
chr14	80542277	80542278	A01177:95:HFCNFDSX5:4:1238:10737:18239/1	60	+
chr14	80601354	80601355	A01177:95:HFCNFDSX5:4:1129:21621:14356/1	60	-
chr14	80870461	80870462	A01177:95:HFCNFDSX5:4:1142:29695:9455	60	-
chr14	81483173	81483174	A01177:95:HFCNFDSX5:4:1274:9995:31078/1	60	-
chr14	83249627	83249628	A01177:95:HFCNFDSX5:4:1134:18466:30405/1	60	+
chr14	83750498	83750499	A01177:95:HFCNFDSX5:4:1438:21974:23735/1	60	-
chr14	84054284	84054285	A01177:95:HFCNFDSX5:4:2222:20473:25050	60	-
chr14	86211166	86211167	A01177:95:HFCNFDSX5:4:1115:10863:3490/1	60	+
chr14	86794263	86794264	A01177:95:HFCNFDSX5:4:1115:25012:17253/1	60	+
chr14	88430722	88430723	A01177:95:HFCNFDSX5:4:2325:21187:29168	60	-
chr14	88757147	88757148	A01177:95:HFCNFDSX5:4:2415:32181:26349	60	+
chr14	90912063	90912064	A01177:95:HFCNFDSX5:4:2621:27046:4711/1	60	-
chr14	90924227	90924228	A01177:95:HFCNFDSX5:4:1657:13639:4507	60	-
chr14	90924684	90924685	A01177:95:HFCNFDSX5:4:1125:29405:4382/1	60	+
chr14	90941722	90941723	A01177:95:HFCNFDSX5:4:1370:6352:30780/1	60	+
chr14	90973828	90973829	A01177:95:HFCNFDSX5:4:1113:22996:18740/1	60	-
chr14	92013611	92013612	A01177:95:HFCNFDSX5:4:2378:16333:6417	60	-
chr14	95098822	95098823	A01177:95:HFCNFDSX5:4:1610:25527:6433	60	-
chr14	95651287	95651288	A01177:95:HFCNFDSX5:4:2221:18069:25019/1	60	-
chr14	95651293	95651294	A01177:95:HFCNFDSX5:4:1123:1416:8516/1	60	-
chr14	95928838	95928839	A01177:95:HFCNFDSX5:4:1142:21522:35697/1	60	-
chr14	96567527	96567528	A01177:95:HFCNFDSX5:4:1119:5394:20102/1	60	+
chr14	96877581	96877582	A01177:95:HFCNFDSX5:4:1146:32461:36292/1	60	-
chr14	97084103	97084104	A01177:95:HFCNFDSX5:4:1108:10041:31594	60	-
chr14	97598764	97598765	A01177:95:HFCNFDSX5:4:1405:12346:7529/1	60	+
chr14	97718251	97718252	A01177:95:HFCNFDSX5:4:1147:21242:9220/1	60	+
chr14	98090926	98090927	A01177:95:HFCNFDSX5:4:1365:29315:18474/1	60	-
chr14	98215914	98215915	A01177:95:HFCNFDSX5:4:1114:12292:12007/1	60	-
chr14	98244098	98244099	A01177:95:HFCNFDSX5:4:1158:23113:25864/1	60	+
chr14	98428349	98428350	A01177:95:HFCNFDSX5:4:1123:23131:29935/1	60	-
chr14	98486240	98486241	A01177:95:HFCNFDSX5:4:2144:23927:9142/1	60	+
chr14	98494259	98494260	A01177:95:HFCNFDSX5:4:1116:11279:31015/1	60	+
chr14	98972963	98972964	A01177:95:HFCNFDSX5:4:1101:28718:24674/1	60	-
chr14	99476542	99476543	A01177:95:HFCNFDSX5:4:1551:20455:17409	60	+
chr14	100009989	100009990	A01177:95:HFCNFDSX5:4:1423:6081:7138/1	60	+
chr14	100041292	100041293	A01177:95:HFCNFDSX5:4:1231:32000:17362	60	+
chr14	100232732	100232733	A01177:95:HFCNFDSX5:4:1119:21784:32800/1	60	-
chr14	102084551	102084552	A01177:95:HFCNFDSX5:4:1515:21884:2096/1	60	-
chr14	102240324	102240325	A01177:95:HFCNFDSX5:4:2105:19054:21559	60	+
chr14	102665617	102665618	A01177:95:HFCNFDSX5:4:1106:4318:2895/1	60	+
chr14	102696999	102697000	A01177:95:HFCNFDSX5:4:1127:15076:3333	60	-
chr14	102767967	102767968	A01177:95:HFCNFDSX5:4:2263:20699:31078	60	-
chr14	102783827	102783828	A01177:95:HFCNFDSX5:4:1333:20184:14121/1	60	-
chr14	102808535	102808536	A01177:95:HFCNFDSX5:4:1124:29857:1658/1	60	+
chr14	102837133	102837134	A01177:95:HFCNFDSX5:4:2326:20446:10598	60	+
chr14	103120909	103120910	A01177:95:HFCNFDSX5:4:1336:4318:6057	60	+
chr14	103414141	103414142	A01177:95:HFCNFDSX5:4:1110:7292:9173/1	60	-
chr14	103463496	103463497	A01177:95:HFCNFDSX5:4:1118:10131:16094/1	60	-
chr14	103470185	103470186	A01177:95:HFCNFDSX5:4:1157:26684:36119/1	60	+
chr14	103486229	103486230	A01177:95:HFCNFDSX5:4:1107:24171:9878/1	60	-
chr14	103681473	103681474	A01177:95:HFCNFDSX5:4:1169:6967:29904/1	60	-
chr14	105430407	105430408	A01177:95:HFCNFDSX5:4:1172:32099:29716/1	60	-
chr15	24902528	24902529	A01177:95:HFCNFDSX5:4:1232:7663:3114/1	60	-
chr15	24968601	24968602	A01177:95:HFCNFDSX5:4:1224:16025:8390/1	60	-
chr15	25390251	25390252	A01177:95:HFCNFDSX5:4:1530:16062:29371/1	60	-
chr15	27597228	27597229	A01177:95:HFCNFDSX5:4:1124:3947:22326/1	60	+
chr15	33241099	33241100	A01177:95:HFCNFDSX5:4:2319:22697:7513/1	60	-
chr15	34727964	34727965	A01177:95:HFCNFDSX5:4:1271:32072:19867/1	60	-
chr15	36688814	36688815	A01177:95:HFCNFDSX5:4:1111:24876:22310/1	60	-
chr15	36957856	36957857	A01177:95:HFCNFDSX5:4:1247:4652:1094/1	60	+
chr15	37126788	37126789	A01177:95:HFCNFDSX5:4:1135:19560:32299/1	60	+
chr15	37279640	37279641	A01177:95:HFCNFDSX5:4:2110:19280:20228/1	60	-
chr15	40027571	40027572	A01177:95:HFCNFDSX5:4:1176:20907:34945/1	60	+
chr15	40522945	40522946	A01177:95:HFCNFDSX5:4:1120:25382:20212/1	60	-
chr15	40648771	40648772	A01177:95:HFCNFDSX5:4:1111:4218:15154/1	60	+
chr15	40654686	40654687	A01177:95:HFCNFDSX5:4:1251:17725:26428/1	60	-
chr15	41619779	41619780	A01177:95:HFCNFDSX5:4:1138:17915:11224	60	+
chr15	42563908	42563909	A01177:95:HFCNFDSX5:4:2646:25346:1423/1	60	-
chr15	42709235	42709236	A01177:95:HFCNFDSX5:4:1105:10068:25222/1	60	-
chr15	42805168	42805169	A01177:95:HFCNFDSX5:4:1266:28248:27837/1	60	+
chr15	42821435	42821436	A01177:95:HFCNFDSX5:4:1337:27245:22216/1	60	-
chr15	42821436	42821437	A01177:95:HFCNFDSX5:4:2533:26087:14043/1	60	-
chr15	42822363	42822364	A01177:95:HFCNFDSX5:4:1114:28122:30937/1	60	-
chr15	44621230	44621231	A01177:95:HFCNFDSX5:4:1111:25418:27571/1	60	+
chr15	45777738	45777739	A01177:95:HFCNFDSX5:4:1147:6677:6324/1	60	-
chr15	48788112	48788113	A01177:95:HFCNFDSX5:4:1215:17942:16000	60	+
chr15	50607871	50607872	A01177:95:HFCNFDSX5:4:1133:27561:6825/1	60	-
chr15	50936918	50936919	A01177:95:HFCNFDSX5:4:2266:26196:32925	60	+
chr15	51553177	51553178	A01177:95:HFCNFDSX5:4:2414:5014:25238	60	-
chr15	52995505	52995506	A01177:95:HFCNFDSX5:4:2606:12201:9408/1	60	-
chr15	55913978	55913979	A01177:95:HFCNFDSX5:4:1102:10456:18787/1	60	-
chr15	56440888	56440889	A01177:95:HFCNFDSX5:4:1158:16685:13573/1	60	+
chr15	56679651	56679652	A01177:95:HFCNFDSX5:4:1149:5909:9565/1	60	-
chr15	56999926	56999927	A01177:95:HFCNFDSX5:4:1151:18295:22623/1	60	+
chr15	57223634	57223635	A01177:95:HFCNFDSX5:4:1661:15781:21120	60	-
chr15	58859499	58859500	A01177:95:HFCNFDSX5:4:1452:23592:25629/1	60	-
chr15	59821406	59821407	A01177:95:HFCNFDSX5:4:1112:29776:17769/1	60	+
chr15	60451394	60451395	A01177:95:HFCNFDSX5:4:1325:20428:22028/1	60	+
chr15	64090452	64090453	A01177:95:HFCNFDSX5:4:1235:11894:18677/1	60	+
chr15	64227259	64227260	A01177:95:HFCNFDSX5:4:1122:25961:15640/1	60	-
chr15	64687657	64687658	A01177:95:HFCNFDSX5:4:1303:5240:2644/1	60	-
chr15	65233362	65233363	A01177:95:HFCNFDSX5:4:1133:3586:8171/1	60	-
chr15	65670112	65670113	A01177:95:HFCNFDSX5:4:1111:14940:12054/1	60	+
chr15	67605789	67605790	A01177:95:HFCNFDSX5:4:1248:3115:3662/1	60	-
chr15	67839936	67839937	A01177:95:HFCNFDSX5:4:1105:12852:18490	60	+
chr15	68162726	68162727	A01177:95:HFCNFDSX5:4:2204:24352:31422	60	-
chr15	69452851	69452852	A01177:95:HFCNFDSX5:4:1415:12988:7795	60	+
chr15	71124712	71124713	A01177:95:HFCNFDSX5:4:2328:1823:19805/1	60	-
chr15	72560829	72560830	A01177:95:HFCNFDSX5:4:1131:13919:32831/1	60	-
chr15	74932952	74932953	A01177:95:HFCNFDSX5:4:2123:24108:5854	60	-
chr15	75422639	75422640	A01177:95:HFCNFDSX5:4:1140:10719:31140/1	60	-
chr15	75439043	75439044	A01177:95:HFCNFDSX5:4:1609:16477:19914/1	60	+
chr15	75440914	75440915	A01177:95:HFCNFDSX5:4:2239:7048:10817	60	-
chr15	75497922	75497923	A01177:95:HFCNFDSX5:4:1118:5746:16642/1	60	-
chr15	75548552	75548553	A01177:95:HFCNFDSX5:4:1108:14913:14450/1	60	-
chr15	76647847	76647848	A01177:95:HFCNFDSX5:4:1122:7157:30577/1	60	+
chr15	76693855	76693856	A01177:95:HFCNFDSX5:4:1305:24080:29888/1	60	+
chr15	76741666	76741667	A01177:95:HFCNFDSX5:4:1154:1832:32910/1	60	+
chr15	77062325	77062326	A01177:95:HFCNFDSX5:4:1162:3703:20588/1	60	+
chr15	77459131	77459132	A01177:95:HFCNFDSX5:4:2375:28212:7983/1	60	-
chr15	78156296	78156297	A01177:95:HFCNFDSX5:4:1569:27796:9330/1	60	-
chr15	78547568	78547569	A01177:95:HFCNFDSX5:4:1631:12698:1438/1	60	-
chr15	79495670	79495671	A01177:95:HFCNFDSX5:4:1107:5339:11960	60	-
chr15	80118854	80118855	A01177:95:HFCNFDSX5:4:1512:18285:22608/1	60	+
chr15	80136569	80136570	A01177:95:HFCNFDSX5:4:1242:4255:17065/1	60	-
chr15	83036437	83036438	A01177:95:HFCNFDSX5:4:1125:9263:15812/1	60	-
chr15	84107861	84107862	A01177:95:HFCNFDSX5:4:1169:32868:21465/1	60	+
chr15	84137990	84137991	A01177:95:HFCNFDSX5:4:1172:2501:24455/1	60	-
chr15	85236228	85236229	A01177:95:HFCNFDSX5:4:1220:20817:33035/1	60	+
chr15	88538644	88538645	A01177:95:HFCNFDSX5:4:1107:11541:33004	60	+
chr15	89260422	89260423	A01177:95:HFCNFDSX5:4:1351:21992:33348/1	60	-
chr15	89282703	89282704	A01177:95:HFCNFDSX5:4:2139:7798:29622	60	-
chr15	89878766	89878767	A01177:95:HFCNFDSX5:4:1361:9100:33473/1	60	+
chr15	89975514	89975515	A01177:95:HFCNFDSX5:4:1206:6099:21355/1	60	-
chr15	90395171	90395172	A01177:95:HFCNFDSX5:4:1138:12554:20729/1	60	-
chr15	90573546	90573547	A01177:95:HFCNFDSX5:4:2526:17454:6918	60	-
chr15	91430541	91430542	A01177:95:HFCNFDSX5:4:1303:9869:29951/1	60	+
chr15	91528594	91528595	A01177:95:HFCNFDSX5:4:1406:31421:29074/1	60	-
chr15	92091583	92091584	A01177:95:HFCNFDSX5:4:1138:9516:1157/1	60	-
chr15	92927243	92927244	A01177:95:HFCNFDSX5:4:1103:31566:31046/1	60	+
chr15	93135021	93135022	A01177:95:HFCNFDSX5:4:2439:4580:32816/1	60	-
chr15	95725433	95725434	A01177:95:HFCNFDSX5:4:1525:5086:8484	60	+
chr15	95793716	95793717	A01177:95:HFCNFDSX5:4:1112:7419:27242/1	60	+
chr15	96643861	96643862	A01177:95:HFCNFDSX5:4:1159:25102:15749	60	-
chr15	98675391	98675392	A01177:95:HFCNFDSX5:4:1369:12527:12446/1	60	+
chr15	99609586	99609587	A01177:95:HFCNFDSX5:4:1505:22896:33442/1	60	+
chr15	100097780	100097781	A01177:95:HFCNFDSX5:4:1115:30581:18756/1	60	-
chr15	101645197	101645198	A01177:95:HFCNFDSX5:4:1509:3974:29387	60	-
chr16	111000	111001	A01177:95:HFCNFDSX5:4:2462:29939:17895	60	+
chr16	202165	202166	A01177:95:HFCNFDSX5:4:1121:11116:33489/1	60	-
chr16	202764	202765	A01177:95:HFCNFDSX5:4:1307:7310:23202/1	60	-
chr16	203356	203357	A01177:95:HFCNFDSX5:4:1116:13205:28401/1	60	-
chr16	206327	206328	A01177:95:HFCNFDSX5:4:1145:12463:30373/1	60	+
chr16	227494	227495	A01177:95:HFCNFDSX5:4:1139:30825:17049/1	60	+
chr16	316057	316058	A01177:95:HFCNFDSX5:4:2206:1832:35477	60	-
chr16	316608	316609	A01177:95:HFCNFDSX5:4:1164:4408:29105	60	-
chr16	588143	588144	A01177:95:HFCNFDSX5:4:1101:15655:28604/1	60	+
chr16	588152	588153	A01177:95:HFCNFDSX5:4:1450:10149:24267/1	60	+
chr16	597523	597524	A01177:95:HFCNFDSX5:4:1530:12283:19038/1	60	-
chr16	657891	657892	A01177:95:HFCNFDSX5:4:1123:23041:10019	60	-
chr16	1360986	1360987	A01177:95:HFCNFDSX5:4:1103:6515:33943/1	60	-
chr16	1499664	1499665	A01177:95:HFCNFDSX5:4:1131:19099:35884/1	60	+
chr16	1557801	1557802	A01177:95:HFCNFDSX5:4:2564:25861:36260/1	60	-
chr16	1680611	1680612	A01177:95:HFCNFDSX5:4:2267:13729:30248	60	-
chr16	1685884	1685885	A01177:95:HFCNFDSX5:4:2622:16694:6637/1	60	-
chr16	1688894	1688895	A01177:95:HFCNFDSX5:4:1256:27597:16313	60	-
chr16	1689962	1689963	A01177:95:HFCNFDSX5:4:1470:5430:31626/1	60	+
chr16	1690978	1690979	A01177:95:HFCNFDSX5:4:1131:13322:4241/1	60	+
chr16	1690986	1690987	A01177:95:HFCNFDSX5:4:2563:19804:34757/1	60	-
chr16	1694640	1694641	A01177:95:HFCNFDSX5:4:1329:30346:28087/1	60	+
chr16	1697399	1697400	A01177:95:HFCNFDSX5:4:1145:8739:27085/1	60	-
chr16	1717212	1717213	A01177:95:HFCNFDSX5:4:2573:21450:21637	60	+
chr16	1723628	1723629	A01177:95:HFCNFDSX5:4:1112:10872:2503	60	+
chr16	1834472	1834473	A01177:95:HFCNFDSX5:4:1248:30897:23625/1	60	-
chr16	1996919	1996920	A01177:95:HFCNFDSX5:4:1108:8684:29371/1	60	+
chr16	1996920	1996921	A01177:95:HFCNFDSX5:4:1311:24795:25050	60	+
chr16	2037552	2037553	A01177:95:HFCNFDSX5:4:1216:30147:34256/1	60	-
chr16	2249065	2249066	A01177:95:HFCNFDSX5:4:2112:4661:16172/1	60	+
chr16	2258487	2258488	A01177:95:HFCNFDSX5:4:2115:4417:19539	60	+
chr16	2265835	2265836	A01177:95:HFCNFDSX5:4:1130:3893:6731/1	60	-
chr16	2439612	2439613	A01177:95:HFCNFDSX5:4:1251:15890:1423/1	60	+
chr16	2624552	2624553	A01177:95:HFCNFDSX5:4:1319:17861:28729/1	60	+
chr16	2759207	2759208	A01177:95:HFCNFDSX5:4:1158:31738:26428	60	+
chr16	2875291	2875292	A01177:95:HFCNFDSX5:4:2540:14597:23610/1	60	+
chr16	2899637	2899638	A01177:95:HFCNFDSX5:4:1666:6614:30859/1	60	-
chr16	2899639	2899640	A01177:95:HFCNFDSX5:4:1467:25807:24267/1	60	-
chr16	2940384	2940385	A01177:95:HFCNFDSX5:4:2252:5638:30452/1	60	-
chr16	2975947	2975948	A01177:95:HFCNFDSX5:4:1131:19352:9862/1	60	+
chr16	3083434	3083435	A01177:95:HFCNFDSX5:4:1102:11586:29951/1	60	+
chr16	3083924	3083925	A01177:95:HFCNFDSX5:4:1502:23647:35023/1	60	-
chr16	3157477	3157478	A01177:95:HFCNFDSX5:4:2572:16188:14935/1	60	-
chr16	3604247	3604248	A01177:95:HFCNFDSX5:4:2156:2835:24627	60	-
chr16	3817655	3817656	A01177:95:HFCNFDSX5:4:1122:4146:7921/1	60	-
chr16	4091405	4091406	A01177:95:HFCNFDSX5:4:2119:26449:32080	60	-
chr16	4749583	4749584	A01177:95:HFCNFDSX5:4:2648:25898:16407/1	60	-
chr16	4865179	4865180	A01177:95:HFCNFDSX5:4:1501:14561:7075	60	-
chr16	5826814	5826815	A01177:95:HFCNFDSX5:4:1244:16631:12226/1	60	+
chr16	6032308	6032309	A01177:95:HFCNFDSX5:4:1252:10682:15953/1	60	-
chr16	6662919	6662920	A01177:95:HFCNFDSX5:4:1522:5466:21324	60	-
chr16	7345565	7345566	A01177:95:HFCNFDSX5:4:2178:19298:5760/1	60	-
chr16	8912862	8912863	A01177:95:HFCNFDSX5:4:2148:10863:19492/1	60	+
chr16	11729652	11729653	A01177:95:HFCNFDSX5:4:1218:31747:18458/1	60	-
chr16	11746361	11746362	A01177:95:HFCNFDSX5:4:2128:26277:1564/1	60	-
chr16	13935169	13935170	A01177:95:HFCNFDSX5:4:1530:21323:1470/1	60	+
chr16	17327656	17327657	A01177:95:HFCNFDSX5:4:1445:22959:17581	60	-
chr16	18854729	18854730	A01177:95:HFCNFDSX5:4:1108:26585:23015/1	60	-
chr16	20800019	20800020	A01177:95:HFCNFDSX5:4:1207:19244:26584/1	60	+
chr16	20817562	20817563	A01177:95:HFCNFDSX5:4:2225:28791:6918/1	60	-
chr16	22018320	22018321	A01177:95:HFCNFDSX5:4:2156:12997:33520/1	60	-
chr16	22358621	22358622	A01177:95:HFCNFDSX5:4:1266:1217:20541/1	60	-
chr16	22479327	22479328	A01177:95:HFCNFDSX5:4:1259:12563:30859	60	-
chr16	23850717	23850718	A01177:95:HFCNFDSX5:4:1108:2284:33786	60	+
chr16	24546205	24546206	A01177:95:HFCNFDSX5:4:1218:15221:5713/1	60	+
chr16	24944502	24944503	A01177:95:HFCNFDSX5:4:2436:29939:12132	60	-
chr16	25083561	25083562	A01177:95:HFCNFDSX5:4:1248:6605:7576/1	60	-
chr16	25300587	25300588	A01177:95:HFCNFDSX5:4:1111:12608:12900/1	60	-
chr16	25333355	25333356	A01177:95:HFCNFDSX5:4:1105:23845:30765/1	60	+
chr16	25640606	25640607	A01177:95:HFCNFDSX5:4:1125:3341:15859	60	-
chr16	27079607	27079608	A01177:95:HFCNFDSX5:4:2340:28926:23062	60	+
chr16	27232229	27232230	A01177:95:HFCNFDSX5:4:1157:26214:18991	60	-
chr16	27414407	27414408	A01177:95:HFCNFDSX5:4:1553:9634:1830/1	60	-
chr16	27414587	27414588	A01177:95:HFCNFDSX5:4:1528:13838:7357	60	-
chr16	27653859	27653860	A01177:95:HFCNFDSX5:4:1166:26377:13792/1	60	+
chr16	27936125	27936126	A01177:95:HFCNFDSX5:4:1125:24731:4241	60	+
chr16	28144852	28144853	A01177:95:HFCNFDSX5:4:2269:10818:31344/1	60	+
chr16	28157797	28157798	A01177:95:HFCNFDSX5:4:2174:13639:29058	60	-
chr16	28845444	28845445	A01177:95:HFCNFDSX5:4:1101:15266:15092/1	60	-
chr16	29006141	29006142	A01177:95:HFCNFDSX5:4:1125:16468:34178/1	60	+
chr16	29085800	29085801	A01177:95:HFCNFDSX5:4:1123:3459:11240/1	60	-
chr16	29097355	29097356	A01177:95:HFCNFDSX5:4:1118:1958:34726/1	60	+
chr16	29351407	29351408	A01177:95:HFCNFDSX5:4:1243:1244:18991/1	60	+
chr16	29545974	29545975	A01177:95:HFCNFDSX5:4:1303:3757:24721/1	60	-
chr16	29582877	29582878	A01177:95:HFCNFDSX5:4:1346:16188:11365/1	60	-
chr16	30295123	30295124	A01177:95:HFCNFDSX5:4:1261:16595:34898/1	60	+
chr16	30323721	30323722	A01177:95:HFCNFDSX5:4:2205:18195:1658/1	60	+
chr16	30406746	30406747	A01177:95:HFCNFDSX5:4:1111:28040:12289/1	60	+
chr16	30570686	30570687	A01177:95:HFCNFDSX5:4:1639:26277:3380	60	-
chr16	31724722	31724723	A01177:95:HFCNFDSX5:4:1348:2492:25629/1	60	+
chr16	35822647	35822648	A01177:95:HFCNFDSX5:4:1238:27706:17472	60	-
chr16	46808499	46808500	A01177:95:HFCNFDSX5:4:1164:2528:19429/1	60	+
chr16	53196985	53196986	A01177:95:HFCNFDSX5:4:1107:26277:19914/1	60	+
chr16	53227105	53227106	A01177:95:HFCNFDSX5:4:1409:14308:36699	60	-
chr16	53237791	53237792	A01177:95:HFCNFDSX5:4:1177:15691:15515/1	60	-
chr16	53859282	53859283	A01177:95:HFCNFDSX5:4:1153:15139:21574/1	60	+
chr16	53860839	53860840	A01177:95:HFCNFDSX5:4:1112:27272:22294/1	60	+
chr16	53973021	53973022	A01177:95:HFCNFDSX5:4:1145:29469:28385/1	60	+
chr16	54483468	54483469	A01177:95:HFCNFDSX5:4:1337:12653:10848/1	60	+
chr16	56455180	56455181	A01177:95:HFCNFDSX5:4:1134:24587:14669/1	60	-
chr16	61136837	61136838	A01177:95:HFCNFDSX5:4:1231:12626:26365/1	60	+
chr16	61564102	61564103	A01177:95:HFCNFDSX5:4:1301:2781:23938	60	+
chr16	62211906	62211907	A01177:95:HFCNFDSX5:4:1258:4734:12258/1	60	+
chr16	65019198	65019199	A01177:95:HFCNFDSX5:4:1260:20808:18959/1	60	-
chr16	67031191	67031192	A01177:95:HFCNFDSX5:4:1269:21395:3223/1	60	-
chr16	67559726	67559727	A01177:95:HFCNFDSX5:4:1643:12617:20212/1	60	-
chr16	67593397	67593398	A01177:95:HFCNFDSX5:4:1101:29441:34663/1	60	+
chr16	68136713	68136714	A01177:95:HFCNFDSX5:4:1149:1768:4272/1	60	-
chr16	68139299	68139300	A01177:95:HFCNFDSX5:4:1215:27109:28056/1	60	+
chr16	68178605	68178606	A01177:95:HFCNFDSX5:4:1105:21414:24643/1	60	+
chr16	68226458	68226459	A01177:95:HFCNFDSX5:4:1512:26241:28620/1	60	-
chr16	68868453	68868454	A01177:95:HFCNFDSX5:4:1552:16721:20838	60	-
chr16	69617908	69617909	A01177:95:HFCNFDSX5:4:1141:21486:12399/1	60	-
chr16	69643772	69643773	A01177:95:HFCNFDSX5:4:1123:32217:4053/1	60	+
chr16	69648508	69648509	A01177:95:HFCNFDSX5:4:2360:30147:20447	60	-
chr16	69650098	69650099	A01177:95:HFCNFDSX5:4:1123:15573:13432/1	60	+
chr16	69902140	69902141	A01177:95:HFCNFDSX5:4:1153:6198:27132/1	60	+
chr16	69983015	69983016	A01177:95:HFCNFDSX5:4:1111:7509:9392/1	60	-
chr16	70386836	70386837	A01177:95:HFCNFDSX5:4:2678:18177:20729	60	+
chr16	71871559	71871560	A01177:95:HFCNFDSX5:4:1123:24126:15530/1	60	-
chr16	71900912	71900913	A01177:95:HFCNFDSX5:4:2263:10022:11647/1	60	+
chr16	72365667	72365668	A01177:95:HFCNFDSX5:4:2516:25816:9157/1	60	-
chr16	74871074	74871075	A01177:95:HFCNFDSX5:4:1202:28772:5447/1	60	+
chr16	75067709	75067710	A01177:95:HFCNFDSX5:4:1275:29405:9580/1	60	-
chr16	76276929	76276930	A01177:95:HFCNFDSX5:4:1359:30915:20744	60	-
chr16	80733185	80733186	A01177:95:HFCNFDSX5:4:1475:13892:29528/1	60	-
chr16	81375701	81375702	A01177:95:HFCNFDSX5:4:1311:9326:14794/1	60	-
chr16	85740011	85740012	A01177:95:HFCNFDSX5:4:1213:10493:35634/1	60	-
chr16	87866028	87866029	A01177:95:HFCNFDSX5:4:1101:24885:28244/1	60	+
chr16	87990099	87990100	A01177:95:HFCNFDSX5:4:2147:31539:30342/1	60	+
chr16	88595631	88595632	A01177:95:HFCNFDSX5:4:1255:24849:29653/1	60	-
chr16	88653307	88653308	A01177:95:HFCNFDSX5:4:1142:6623:2628	60	-
chr16	88747630	88747631	A01177:95:HFCNFDSX5:4:1101:17092:19132/1	60	+
chr16	88797278	88797279	A01177:95:HFCNFDSX5:4:1565:12735:1407/1	60	+
chr16	89028466	89028467	A01177:95:HFCNFDSX5:4:2135:18954:6605/1	60	+
chr16	89124891	89124892	A01177:95:HFCNFDSX5:4:1148:30581:19633/1	60	+
chr16	89126356	89126357	A01177:95:HFCNFDSX5:4:1103:28899:26490	60	-
chr16	89129458	89129459	A01177:95:HFCNFDSX5:4:1138:6280:11960	60	+
chr16	89130103	89130104	A01177:95:HFCNFDSX5:4:1319:25654:8907/1	60	-
chr16	89313873	89313874	A01177:95:HFCNFDSX5:4:1167:29903:32236	60	-
chr16	89349133	89349134	A01177:95:HFCNFDSX5:4:1354:30752:35274/1	60	-
chr16	89414684	89414685	A01177:95:HFCNFDSX5:4:1101:26241:7451/1	60	-
chr16	89440388	89440389	A01177:95:HFCNFDSX5:4:1442:6415:31078/1	60	-
chr16	89449726	89449727	A01177:95:HFCNFDSX5:4:2140:26784:15530/1	60	+
chr16	89459496	89459497	A01177:95:HFCNFDSX5:4:1423:11053:14215/1	60	-
chr16	89562304	89562305	A01177:95:HFCNFDSX5:4:1105:20274:6292/1	60	-
chr16	89664306	89664307	A01177:95:HFCNFDSX5:4:1103:7274:19695/1	60	+
chr16	89741562	89741563	A01177:95:HFCNFDSX5:4:1104:23249:9095	60	-
chr16	89747370	89747371	A01177:95:HFCNFDSX5:4:1241:9607:6918/1	60	-
chr16	89747402	89747403	A01177:95:HFCNFDSX5:4:1126:7880:20932/1	60	-
chr16	89776811	89776812	A01177:95:HFCNFDSX5:4:1124:13729:1689/1	60	+
chr16	89810438	89810439	A01177:95:HFCNFDSX5:4:1103:28953:18192/1	60	-
chr16	89812595	89812596	A01177:95:HFCNFDSX5:4:1553:23746:5666/1	60	+
chr16	89814125	89814126	A01177:95:HFCNFDSX5:4:1119:22435:32205/1	60	+
chr16	89882296	89882297	A01177:95:HFCNFDSX5:4:1143:15998:15045/1	60	-
chr16	89900494	89900495	A01177:95:HFCNFDSX5:4:2427:16902:27633/1	60	+
chr16	89985300	89985301	A01177:95:HFCNFDSX5:4:1116:19081:4883/1	60	-
chr17	2116415	2116416	A01177:95:HFCNFDSX5:4:1138:2998:22185/1	60	-
chr17	2134182	2134183	A01177:95:HFCNFDSX5:4:1241:29333:34632/1	60	-
chr17	2150004	2150005	A01177:95:HFCNFDSX5:4:1216:9552:23610	60	-
chr17	2153150	2153151	A01177:95:HFCNFDSX5:4:1405:15148:25160/1	60	+
chr17	2236530	2236531	A01177:95:HFCNFDSX5:4:1211:16441:29121/1	60	-
chr17	2637008	2637009	A01177:95:HFCNFDSX5:4:1102:9959:14168/1	60	+
chr17	2637010	2637011	A01177:95:HFCNFDSX5:4:1212:8793:1219/1	60	+
chr17	2666968	2666969	A01177:95:HFCNFDSX5:4:1334:24469:19633/1	60	+
chr17	2667537	2667538	A01177:95:HFCNFDSX5:4:1303:12680:5321/1	60	-
chr17	3069264	3069265	A01177:95:HFCNFDSX5:4:1349:27805:32769/1	60	-
chr17	3723129	3723130	A01177:95:HFCNFDSX5:4:1549:2049:22921	60	+
chr17	3809801	3809802	A01177:95:HFCNFDSX5:4:1213:4354:2143/1	60	+
chr17	3828996	3828997	A01177:95:HFCNFDSX5:4:1117:28763:11287/1	60	+
chr17	4064530	4064531	A01177:95:HFCNFDSX5:4:1112:22679:27211/1	60	-
chr17	4064901	4064902	A01177:95:HFCNFDSX5:4:1250:24352:18740/1	60	-
chr17	4126487	4126488	A01177:95:HFCNFDSX5:4:1227:5755:34444/1	60	+
chr17	4197439	4197440	A01177:95:HFCNFDSX5:4:2151:3884:22153/1	60	-
chr17	4289391	4289392	A01177:95:HFCNFDSX5:4:2313:32615:1861	60	+
chr17	4363579	4363580	A01177:95:HFCNFDSX5:4:1341:12608:18411/1	60	+
chr17	4427626	4427627	A01177:95:HFCNFDSX5:4:1235:21070:26490/1	60	-
chr17	5017706	5017707	A01177:95:HFCNFDSX5:4:1122:31358:2973	60	-
chr17	5326574	5326575	A01177:95:HFCNFDSX5:4:1513:15067:22169/1	60	-
chr17	5328733	5328734	A01177:95:HFCNFDSX5:4:1632:12057:3270	60	-
chr17	5333908	5333909	A01177:95:HFCNFDSX5:4:1358:17553:29919/1	60	-
chr17	5400920	5400921	A01177:95:HFCNFDSX5:4:1139:22914:26115/1	60	-
chr17	6592590	6592591	A01177:95:HFCNFDSX5:4:1173:25075:23406/1	60	-
chr17	6630761	6630762	A01177:95:HFCNFDSX5:4:1118:30689:4570/1	60	+
chr17	6645221	6645222	A01177:95:HFCNFDSX5:4:1136:4996:9956/1	60	+
chr17	7228666	7228667	A01177:95:HFCNFDSX5:4:1107:29839:31062/1	60	+
chr17	7489766	7489767	A01177:95:HFCNFDSX5:4:1247:14443:19742	60	-
chr17	7492467	7492468	A01177:95:HFCNFDSX5:4:1213:3911:24768/1	60	-
chr17	7507370	7507371	A01177:95:HFCNFDSX5:4:1131:5421:17362/1	60	+
chr17	7603133	7603134	A01177:95:HFCNFDSX5:4:1103:17707:27430/1	60	+
chr17	7603134	7603135	A01177:95:HFCNFDSX5:4:1453:32271:32894	60	+
chr17	7604875	7604876	A01177:95:HFCNFDSX5:4:1102:2003:29074/1	60	+
chr17	7605361	7605362	A01177:95:HFCNFDSX5:4:1113:27037:18004/1	60	-
chr17	7677343	7677344	A01177:95:HFCNFDSX5:4:1345:32859:36855/1	60	-
chr17	7877669	7877670	A01177:95:HFCNFDSX5:4:1109:5321:1501/1	60	-
chr17	7936731	7936732	A01177:95:HFCNFDSX5:4:2317:31928:13604/1	60	-
chr17	8437603	8437604	A01177:95:HFCNFDSX5:4:1415:25491:16986	60	-
chr17	8442027	8442028	A01177:95:HFCNFDSX5:4:1118:3468:27445/1	60	-
chr17	8455290	8455291	A01177:95:HFCNFDSX5:4:1164:15058:36338/1	60	-
chr17	8541013	8541014	A01177:95:HFCNFDSX5:4:1147:7274:13620/1	60	-
chr17	8547704	8547705	A01177:95:HFCNFDSX5:4:1164:1913:22435/1	60	-
chr17	8853837	8853838	A01177:95:HFCNFDSX5:4:1667:11912:25661/1	60	-
chr17	9492899	9492900	A01177:95:HFCNFDSX5:4:1258:17228:22435	60	-
chr17	12763396	12763397	A01177:95:HFCNFDSX5:4:1466:2058:17143/1	60	-
chr17	14143419	14143420	A01177:95:HFCNFDSX5:4:1229:8314:14043/1	60	-
chr17	14479908	14479909	A01177:95:HFCNFDSX5:4:1376:28411:10300/1	60	+
chr17	15247001	15247002	A01177:95:HFCNFDSX5:4:2409:7636:30029/1	60	-
chr17	15495503	15495504	A01177:95:HFCNFDSX5:4:1104:19334:10770/1	60	+
chr17	15498536	15498537	A01177:95:HFCNFDSX5:4:1127:22200:3552/1	60	-
chr17	16010788	16010789	A01177:95:HFCNFDSX5:4:2345:10339:36808/1	60	+
chr17	17489729	17489730	A01177:95:HFCNFDSX5:4:1659:22824:27179/1	60	-
chr17	17858677	17858678	A01177:95:HFCNFDSX5:4:2560:4806:19179	60	-
chr17	18069316	18069317	A01177:95:HFCNFDSX5:4:1418:22318:9455/1	60	-
chr17	18869931	18869932	A01177:95:HFCNFDSX5:4:1257:7003:18505/1	60	+
chr17	18996021	18996022	A01177:95:HFCNFDSX5:4:1138:16523:16110	60	+
chr17	28057543	28057544	A01177:95:HFCNFDSX5:4:1316:8314:20462/1	60	+
chr17	28057544	28057545	A01177:95:HFCNFDSX5:4:2172:5457:10254/1	60	+
chr17	28625206	28625207	A01177:95:HFCNFDSX5:4:1110:29116:34068/1	60	-
chr17	28797151	28797152	A01177:95:HFCNFDSX5:4:1547:3341:32049	60	-
chr17	28918736	28918737	A01177:95:HFCNFDSX5:4:1322:12183:35775/1	60	-
chr17	28941253	28941254	A01177:95:HFCNFDSX5:4:1114:8513:21997/1	60	+
chr17	29256712	29256713	A01177:95:HFCNFDSX5:4:1340:16911:9862/1	60	+
chr17	29469231	29469232	A01177:95:HFCNFDSX5:4:1262:25500:9330	60	-
chr17	29478706	29478707	A01177:95:HFCNFDSX5:4:1169:9254:10755/1	60	-
chr17	29488725	29488726	A01177:95:HFCNFDSX5:4:1365:10836:4038/1	60	-
chr17	29659312	29659313	A01177:95:HFCNFDSX5:4:1105:32597:19899/1	60	+
chr17	29753075	29753076	A01177:95:HFCNFDSX5:4:1115:6180:22467/1	60	-
chr17	29868263	29868264	A01177:95:HFCNFDSX5:4:1134:22327:21621/1	60	+
chr17	30493873	30493874	A01177:95:HFCNFDSX5:4:2159:6958:27602/1	60	-
chr17	30500910	30500911	A01177:95:HFCNFDSX5:4:2546:11605:23375/1	60	-
chr17	31254482	31254483	A01177:95:HFCNFDSX5:4:1133:2537:5228/1	60	-
chr17	31257789	31257790	A01177:95:HFCNFDSX5:4:1513:25030:17347/1	60	-
chr17	31332477	31332478	A01177:95:HFCNFDSX5:4:1258:1660:8406/1	60	+
chr17	31950951	31950952	A01177:95:HFCNFDSX5:4:1671:2437:35493/1	60	-
chr17	32106251	32106252	A01177:95:HFCNFDSX5:4:1423:15718:21261	60	-
chr17	32200414	32200415	A01177:95:HFCNFDSX5:4:1122:7826:11036/1	60	+
chr17	32216095	32216096	A01177:95:HFCNFDSX5:4:2560:29550:24768/1	60	+
chr17	32216943	32216944	A01177:95:HFCNFDSX5:4:1257:29206:3255/1	60	-
chr17	32262601	32262602	A01177:95:HFCNFDSX5:4:2133:19822:24580/1	60	-
chr17	32377461	32377462	A01177:95:HFCNFDSX5:4:1133:17517:36338/1	60	+
chr17	32378029	32378030	A01177:95:HFCNFDSX5:4:1232:18394:24424/1	60	-
chr17	34742474	34742475	A01177:95:HFCNFDSX5:4:1513:32651:33646/1	60	+
chr17	34985635	34985636	A01177:95:HFCNFDSX5:4:1267:9598:27539	60	+
chr17	35106385	35106386	A01177:95:HFCNFDSX5:4:1468:3920:9878	60	-
chr17	35632678	35632679	A01177:95:HFCNFDSX5:4:1109:10375:22905/1	60	+
chr17	35648174	35648175	A01177:95:HFCNFDSX5:4:1176:4101:29637/1	60	-
chr17	38852282	38852283	A01177:95:HFCNFDSX5:4:1305:9010:9298/1	60	+
chr17	39303904	39303905	A01177:95:HFCNFDSX5:4:1303:31349:2675/1	60	-
chr17	39469532	39469533	A01177:95:HFCNFDSX5:4:1173:30418:15154/1	60	-
chr17	40407754	40407755	A01177:95:HFCNFDSX5:4:1227:20302:34178/1	60	+
chr17	40677912	40677913	A01177:95:HFCNFDSX5:4:1138:21016:18912/1	60	-
chr17	41722107	41722108	A01177:95:HFCNFDSX5:4:2104:13756:17300	60	-
chr17	41972805	41972806	A01177:95:HFCNFDSX5:4:1171:12183:22341	60	-
chr17	42198109	42198110	A01177:95:HFCNFDSX5:4:1611:30969:14700/1	60	+
chr17	42329552	42329553	A01177:95:HFCNFDSX5:4:1131:16848:3521/1	60	-
chr17	42499157	42499158	A01177:95:HFCNFDSX5:4:1156:21866:25300/1	60	-
chr17	44927567	44927568	A01177:95:HFCNFDSX5:4:1432:5764:25410	60	-
chr17	44942306	44942307	A01177:95:HFCNFDSX5:4:1231:16947:21825/1	60	+
chr17	44961940	44961941	A01177:95:HFCNFDSX5:4:1433:1036:36793/1	60	+
chr17	45245035	45245036	A01177:95:HFCNFDSX5:4:1113:21124:15436/1	60	-
chr17	47413421	47413422	A01177:95:HFCNFDSX5:4:1105:22128:8907/1	60	-
chr17	47659394	47659395	A01177:95:HFCNFDSX5:4:1115:19678:11397/1	60	+
chr17	48099940	48099941	A01177:95:HFCNFDSX5:4:1375:22146:4147/1	60	-
chr17	48405723	48405724	A01177:95:HFCNFDSX5:4:1137:27624:34178/1	60	+
chr17	49347992	49347993	A01177:95:HFCNFDSX5:4:2217:5132:22435	60	+
chr17	49631675	49631676	A01177:95:HFCNFDSX5:4:1609:30743:6324	60	+
chr17	49632380	49632381	A01177:95:HFCNFDSX5:4:1105:20898:27665/1	60	+
chr17	50159833	50159834	A01177:95:HFCNFDSX5:4:1311:17824:32017/1	60	+
chr17	50314381	50314382	A01177:95:HFCNFDSX5:4:1241:22209:35916/1	60	-
chr17	50734142	50734143	A01177:95:HFCNFDSX5:4:1410:28465:26271/1	60	+
chr17	50754542	50754543	A01177:95:HFCNFDSX5:4:1151:13485:12947/1	60	+
chr17	53369055	53369056	A01177:95:HFCNFDSX5:4:1258:6316:21574/1	60	+
chr17	53455182	53455183	A01177:95:HFCNFDSX5:4:2422:11098:4805	60	-
chr17	56223215	56223216	A01177:95:HFCNFDSX5:4:1357:24632:22294/1	60	+
chr17	56272757	56272758	A01177:95:HFCNFDSX5:4:1650:13349:20948/1	60	-
chr17	56292282	56292283	A01177:95:HFCNFDSX5:4:1125:12310:2613/1	60	+
chr17	56346524	56346525	A01177:95:HFCNFDSX5:4:2474:23981:1407/1	60	-
chr17	58008553	58008554	A01177:95:HFCNFDSX5:4:1212:22914:16438/1	60	+
chr17	58500044	58500045	A01177:95:HFCNFDSX5:4:1118:15365:10160/1	60	+
chr17	59097168	59097169	A01177:95:HFCNFDSX5:4:1178:26422:20791/1	60	+
chr17	59698300	59698301	A01177:95:HFCNFDSX5:4:1103:6234:6840/1	60	+
chr17	60880179	60880180	A01177:95:HFCNFDSX5:4:1103:22426:32534/1	60	-
chr17	60917119	60917120	A01177:95:HFCNFDSX5:4:2256:1994:5415	60	+
chr17	61024210	61024211	A01177:95:HFCNFDSX5:4:1615:7455:33755/1	60	-
chr17	61275908	61275909	A01177:95:HFCNFDSX5:4:1144:5132:2550/1	60	+
chr17	61694959	61694960	A01177:95:HFCNFDSX5:4:1520:19813:20087	60	+
chr17	61806607	61806608	A01177:95:HFCNFDSX5:4:1375:13566:28620	60	+
chr17	63692082	63692083	A01177:95:HFCNFDSX5:4:1571:29080:34851/1	60	-
chr17	64591627	64591628	A01177:95:HFCNFDSX5:4:1113:19289:15702/1	60	-
chr17	64856934	64856935	A01177:95:HFCNFDSX5:4:1246:19506:26162/1	60	-
chr17	65916093	65916094	A01177:95:HFCNFDSX5:4:1276:16749:16282	60	+
chr17	68404235	68404236	A01177:95:HFCNFDSX5:4:1122:2483:8015/1	60	+
chr17	69301639	69301640	A01177:95:HFCNFDSX5:4:1149:30490:24330/1	60	+
chr17	69304616	69304617	A01177:95:HFCNFDSX5:4:2557:26955:7467	60	-
chr17	69307429	69307430	A01177:95:HFCNFDSX5:4:1176:18683:19319/1	60	+
chr17	69418761	69418762	A01177:95:HFCNFDSX5:4:1105:2682:19288/1	60	+
chr17	69544425	69544426	A01177:95:HFCNFDSX5:4:1477:30472:4946/1	60	+
chr17	71268378	71268379	A01177:95:HFCNFDSX5:4:1124:8974:34475	60	+
chr17	75212817	75212818	A01177:95:HFCNFDSX5:4:1207:8784:5212/1	60	-
chr17	75787069	75787070	A01177:95:HFCNFDSX5:4:1451:23321:18051/1	60	+
chr17	75819953	75819954	A01177:95:HFCNFDSX5:4:1210:31602:31109	60	+
chr17	75852342	75852343	A01177:95:HFCNFDSX5:4:1173:8241:32706/1	60	-
chr17	75956063	75956064	A01177:95:HFCNFDSX5:4:1140:8160:35477/1	60	+
chr17	75958313	75958314	A01177:95:HFCNFDSX5:4:1107:6804:3662	60	-
chr17	76046851	76046852	A01177:95:HFCNFDSX5:4:1169:5900:2534/1	60	-
chr17	76327915	76327916	A01177:95:HFCNFDSX5:4:1264:21630:35133/1	60	+
chr17	76443079	76443080	A01177:95:HFCNFDSX5:4:1109:7157:5776/1	60	+
chr17	78004341	78004342	A01177:95:HFCNFDSX5:4:1411:10628:10285/1	60	-
chr17	78216373	78216374	A01177:95:HFCNFDSX5:4:2342:10312:36636/1	60	-
chr17	78694805	78694806	A01177:95:HFCNFDSX5:4:2322:21811:6449/1	60	+
chr17	78810355	78810356	A01177:95:HFCNFDSX5:4:1112:26458:12900/1	60	-
chr17	80636131	80636132	A01177:95:HFCNFDSX5:4:1138:21866:5321/1	60	+
chr17	80714517	80714518	A01177:95:HFCNFDSX5:4:1205:7184:17722/1	60	-
chr17	80732142	80732143	A01177:95:HFCNFDSX5:4:2359:1768:35681/1	60	+
chr17	80752751	80752752	A01177:95:HFCNFDSX5:4:2476:25238:21433/1	60	-
chr17	80778010	80778011	A01177:95:HFCNFDSX5:4:1172:27245:22373/1	60	-
chr17	80794899	80794900	A01177:95:HFCNFDSX5:4:2516:18403:31485/1	60	+
chr17	80801269	80801270	A01177:95:HFCNFDSX5:4:2423:22037:26130/1	60	-
chr17	80813290	80813291	A01177:95:HFCNFDSX5:4:1220:27832:26678/1	60	+
chr17	80933706	80933707	A01177:95:HFCNFDSX5:4:1105:32163:19210/1	60	-
chr17	81213384	81213385	A01177:95:HFCNFDSX5:4:1128:29785:29841/1	60	-
chr17	81214867	81214868	A01177:95:HFCNFDSX5:4:2158:27082:7185/1	60	+
chr17	81600342	81600343	A01177:95:HFCNFDSX5:4:2678:24460:30984/1	60	-
chr17	81600344	81600345	A01177:95:HFCNFDSX5:4:1159:19244:29622/1	60	-
chr17	81600598	81600599	A01177:95:HFCNFDSX5:4:2304:26304:26694/1	60	-
chr17	81601035	81601036	A01177:95:HFCNFDSX5:4:1417:8323:33818/1	60	-
chr17	81602627	81602628	A01177:95:HFCNFDSX5:4:1447:6858:4883/1	60	-
chr17	81607166	81607167	A01177:95:HFCNFDSX5:4:1222:7808:14606/1	60	-
chr17	81609257	81609258	A01177:95:HFCNFDSX5:4:1277:10149:28432/1	60	-
chr17	81621733	81621734	A01177:95:HFCNFDSX5:4:1147:14073:24173/1	60	-
chr17	81626234	81626235	A01177:95:HFCNFDSX5:4:1340:30264:16423	60	+
chr17	81676125	81676126	A01177:95:HFCNFDSX5:4:1166:14570:10723	60	+
chr17	81881118	81881119	A01177:95:HFCNFDSX5:4:1143:10357:24471/1	60	-
chr17	82109746	82109747	A01177:95:HFCNFDSX5:4:1224:24071:9361/1	60	-
chr17	82140943	82140944	A01177:95:HFCNFDSX5:4:1163:31675:35744/1	60	-
chr17	82163768	82163769	A01177:95:HFCNFDSX5:4:1377:5240:24909/1	60	-
chr17	82166616	82166617	A01177:95:HFCNFDSX5:4:1301:13774:23719/1	60	-
chr17	82166958	82166959	A01177:95:HFCNFDSX5:4:1202:23809:24972	60	+
chr17	82207090	82207091	A01177:95:HFCNFDSX5:4:1123:6171:23891/1	60	+
chr17	82207436	82207437	A01177:95:HFCNFDSX5:4:1621:32922:26443/1	60	-
chr17	82468825	82468826	A01177:95:HFCNFDSX5:4:1105:26856:24580/1	60	-
chr17	82526472	82526473	A01177:95:HFCNFDSX5:4:1153:15546:15859/1	60	+
chr17	82530296	82530297	A01177:95:HFCNFDSX5:4:2457:13096:10989	60	+
chr17	82770380	82770381	A01177:95:HFCNFDSX5:4:2115:12943:19711/1	60	-
chr17	82877835	82877836	A01177:95:HFCNFDSX5:4:1350:14895:33552/1	60	+
chr18	655875	655876	A01177:95:HFCNFDSX5:4:1169:13060:32628/1	60	-
chr18	1691855	1691856	A01177:95:HFCNFDSX5:4:1125:16767:16595/1	60	+
chr18	2739621	2739622	A01177:95:HFCNFDSX5:4:1440:28772:10081/1	60	+
chr18	2928893	2928894	A01177:95:HFCNFDSX5:4:1269:18385:18364/1	60	+
chr18	3268234	3268235	A01177:95:HFCNFDSX5:4:1613:25229:23985/1	60	+
chr18	9109926	9109927	A01177:95:HFCNFDSX5:4:1665:23240:15217/1	60	-
chr18	9401284	9401285	A01177:95:HFCNFDSX5:4:1123:24786:35305/1	60	+
chr18	12489611	12489612	A01177:95:HFCNFDSX5:4:2176:5999:31046/1	60	+
chr18	12687839	12687840	A01177:95:HFCNFDSX5:4:1152:30798:27806/1	60	-
chr18	12699515	12699516	A01177:95:HFCNFDSX5:4:1103:14036:11146/1	60	-
chr18	12745744	12745745	A01177:95:HFCNFDSX5:4:1227:3305:22153/1	60	-
chr18	12812961	12812962	A01177:95:HFCNFDSX5:4:1109:5782:22623/1	60	-
chr18	12817130	12817131	A01177:95:HFCNFDSX5:4:1131:6578:35368/1	60	+
chr18	13270206	13270207	A01177:95:HFCNFDSX5:4:1115:25825:29716/1	60	+
chr18	21147542	21147543	A01177:95:HFCNFDSX5:4:1638:25952:3067/1	60	+
chr18	21641150	21641151	A01177:95:HFCNFDSX5:4:1266:32253:14418/1	60	-
chr18	23002269	23002270	A01177:95:HFCNFDSX5:4:1104:15908:28980/1	60	-
chr18	26749929	26749930	A01177:95:HFCNFDSX5:4:1142:18692:25254/1	60	-
chr18	26775698	26775699	A01177:95:HFCNFDSX5:4:1669:4517:8594/1	60	-
chr18	26807338	26807339	A01177:95:HFCNFDSX5:4:1409:30192:18959/1	60	+
chr18	27235185	27235186	A01177:95:HFCNFDSX5:4:2452:22878:1031/1	60	+
chr18	28003174	28003175	A01177:95:HFCNFDSX5:4:1239:24930:19210/1	60	+
chr18	28072063	28072064	A01177:95:HFCNFDSX5:4:2620:21775:35196	60	-
chr18	32153163	32153164	A01177:95:HFCNFDSX5:4:1246:10013:1141/1	60	-
chr18	35639764	35639765	A01177:95:HFCNFDSX5:4:1131:12111:28855/1	60	-
chr18	36027987	36027988	A01177:95:HFCNFDSX5:4:2619:32045:13495/1	60	-
chr18	36471474	36471475	A01177:95:HFCNFDSX5:4:1458:30996:2503/1	60	-
chr18	37001151	37001152	A01177:95:HFCNFDSX5:4:1244:2926:19272/1	60	+
chr18	38617899	38617900	A01177:95:HFCNFDSX5:4:1408:15049:33692/1	60	+
chr18	40277982	40277983	A01177:95:HFCNFDSX5:4:1457:10176:27884/1	60	-
chr18	40777526	40777527	A01177:95:HFCNFDSX5:4:1161:14299:12477/1	60	-
chr18	43504939	43504940	A01177:95:HFCNFDSX5:4:2565:18168:6903/1	60	+
chr18	45675122	45675123	A01177:95:HFCNFDSX5:4:1532:30373:26224	60	+
chr18	46857713	46857714	A01177:95:HFCNFDSX5:4:1335:7835:5071/1	60	+
chr18	50947915	50947916	A01177:95:HFCNFDSX5:4:1114:29577:20932/1	60	-
chr18	53955381	53955382	A01177:95:HFCNFDSX5:4:2660:6786:34695	60	-
chr18	54760638	54760639	A01177:95:HFCNFDSX5:4:2560:24795:28526	60	-
chr18	56619815	56619816	A01177:95:HFCNFDSX5:4:1141:7717:5149/1	60	-
chr18	56801169	56801170	A01177:95:HFCNFDSX5:4:1263:5059:23375	60	-
chr18	58249245	58249246	A01177:95:HFCNFDSX5:4:1150:13819:11459/1	60	+
chr18	58386568	58386569	A01177:95:HFCNFDSX5:4:1444:4860:31172/1	60	+
chr18	59310182	59310183	A01177:95:HFCNFDSX5:4:2465:6912:19382/1	60	-
chr18	59310184	59310185	A01177:95:HFCNFDSX5:4:1235:16233:17675/1	60	-
chr18	60121440	60121441	A01177:95:HFCNFDSX5:4:1502:26096:24236/1	60	+
chr18	60122355	60122356	A01177:95:HFCNFDSX5:4:1138:10529:27524/1	60	+
chr18	61655971	61655972	A01177:95:HFCNFDSX5:4:2118:28447:13088	60	+
chr18	62255186	62255187	A01177:95:HFCNFDSX5:4:1550:4915:3771/1	60	-
chr18	62261405	62261406	A01177:95:HFCNFDSX5:4:2220:22652:6621/1	60	-
chr18	62269038	62269039	A01177:95:HFCNFDSX5:4:1109:11668:1188/1	60	-
chr18	64149658	64149659	A01177:95:HFCNFDSX5:4:1558:5222:5337/1	60	+
chr18	64341515	64341516	A01177:95:HFCNFDSX5:4:1518:27380:25300	60	+
chr18	64374603	64374604	A01177:95:HFCNFDSX5:4:1178:31421:9565/1	60	-
chr18	64385904	64385905	A01177:95:HFCNFDSX5:4:1231:19488:32581/1	60	-
chr18	64412874	64412875	A01177:95:HFCNFDSX5:4:1469:18982:12727/1	60	+
chr18	64487985	64487986	A01177:95:HFCNFDSX5:4:1216:20392:13291/1	60	-
chr18	64595430	64595431	A01177:95:HFCNFDSX5:4:1458:10484:35994/1	60	-
chr18	65824921	65824922	A01177:95:HFCNFDSX5:4:1231:16676:28651/1	60	+
chr18	65827726	65827727	A01177:95:HFCNFDSX5:4:1202:12418:14168/1	60	+
chr18	68934067	68934068	A01177:95:HFCNFDSX5:4:1165:2202:6183/1	60	-
chr18	69284925	69284926	A01177:95:HFCNFDSX5:4:2169:20618:19914	60	-
chr18	69999475	69999476	A01177:95:HFCNFDSX5:4:1427:21061:20870/1	60	-
chr18	70148836	70148837	A01177:95:HFCNFDSX5:4:1105:11957:32471	60	+
chr18	74945759	74945760	A01177:95:HFCNFDSX5:4:2158:23764:10927/1	60	+
chr18	76056923	76056924	A01177:95:HFCNFDSX5:4:1120:7184:7733/1	60	+
chr18	79122147	79122148	A01177:95:HFCNFDSX5:4:1404:25545:21746	60	-
chr18	79180156	79180157	A01177:95:HFCNFDSX5:4:1536:18050:21637/1	60	-
chr18	79210238	79210239	A01177:95:HFCNFDSX5:4:1136:3278:29590/1	60	-
chr18	80000869	80000870	A01177:95:HFCNFDSX5:4:1152:32931:19601	60	+
chr19	538475	538476	A01177:95:HFCNFDSX5:4:2217:13169:19507/1	60	-
chr19	625321	625322	A01177:95:HFCNFDSX5:4:1108:16125:22842/1	60	+
chr19	626126	626127	A01177:95:HFCNFDSX5:4:1319:32660:14121/1	60	+
chr19	811983	811984	A01177:95:HFCNFDSX5:4:1502:23990:9157/1	60	-
chr19	955925	955926	A01177:95:HFCNFDSX5:4:2347:29505:3302/1	60	-
chr19	1418598	1418599	A01177:95:HFCNFDSX5:4:1135:22453:6872/1	60	+
chr19	1429388	1429389	A01177:95:HFCNFDSX5:4:1151:18539:26835/1	60	+
chr19	1477908	1477909	A01177:95:HFCNFDSX5:4:1155:5448:11553/1	60	-
chr19	1803268	1803269	A01177:95:HFCNFDSX5:4:1116:24252:35352/1	60	-
chr19	1973870	1973871	A01177:95:HFCNFDSX5:4:1130:23484:21151/1	60	-
chr19	1981157	1981158	A01177:95:HFCNFDSX5:4:1130:17761:11647/1	60	+
chr19	2134352	2134353	A01177:95:HFCNFDSX5:4:1224:2148:25848/1	60	+
chr19	2134922	2134923	A01177:95:HFCNFDSX5:4:1266:8938:1344	60	+
chr19	2162879	2162880	A01177:95:HFCNFDSX5:4:1103:7193:29606/1	60	-
chr19	2198618	2198619	A01177:95:HFCNFDSX5:4:1340:7012:15859	60	+
chr19	2440014	2440015	A01177:95:HFCNFDSX5:4:1323:31973:3129	60	+
chr19	2766010	2766011	A01177:95:HFCNFDSX5:4:2243:1416:19257/1	60	+
chr19	3135616	3135617	A01177:95:HFCNFDSX5:4:1111:30852:35540	60	+
chr19	3197861	3197862	A01177:95:HFCNFDSX5:4:1456:21278:27884/1	60	+
chr19	3391912	3391913	A01177:95:HFCNFDSX5:4:2448:31846:11866	60	+
chr19	4113110	4113111	A01177:95:HFCNFDSX5:4:1109:22896:30686	60	-
chr19	4293085	4293086	A01177:95:HFCNFDSX5:4:1519:9146:4617/1	60	-
chr19	4385726	4385727	A01177:95:HFCNFDSX5:4:1626:5095:23938	60	-
chr19	4854115	4854116	A01177:95:HFCNFDSX5:4:1126:29758:30452	60	+
chr19	5628953	5628954	A01177:95:HFCNFDSX5:4:1139:16893:6324/1	60	+
chr19	5647895	5647896	A01177:95:HFCNFDSX5:4:1174:9082:18286/1	60	+
chr19	5958434	5958435	A01177:95:HFCNFDSX5:4:1156:2591:33411	60	+
chr19	6035536	6035537	A01177:95:HFCNFDSX5:4:1127:24975:10300/1	60	-
chr19	6234841	6234842	A01177:95:HFCNFDSX5:4:1252:4173:23062/1	60	+
chr19	6604560	6604561	A01177:95:HFCNFDSX5:4:1303:10917:7435/1	60	+
chr19	7138119	7138120	A01177:95:HFCNFDSX5:4:1661:21088:9361	60	+
chr19	7993460	7993461	A01177:95:HFCNFDSX5:4:1217:2175:27242/1	60	+
chr19	8464560	8464561	A01177:95:HFCNFDSX5:4:1151:18846:11428/1	60	+
chr19	9310285	9310286	A01177:95:HFCNFDSX5:4:2117:29523:19304/1	60	+
chr19	9330426	9330427	A01177:95:HFCNFDSX5:4:2468:21178:33035	60	-
chr19	9371075	9371076	A01177:95:HFCNFDSX5:4:1178:31620:3803/1	60	+
chr19	9379051	9379052	A01177:95:HFCNFDSX5:4:1107:20609:19210/1	60	+
chr19	9607789	9607790	A01177:95:HFCNFDSX5:4:2519:17671:19633/1	60	+
chr19	9725586	9725587	A01177:95:HFCNFDSX5:4:1156:23900:13260/1	60	+
chr19	9731133	9731134	A01177:95:HFCNFDSX5:4:1267:11912:4993/1	60	+
chr19	10316181	10316182	A01177:95:HFCNFDSX5:4:1175:8793:28526	60	-
chr19	10327526	10327527	A01177:95:HFCNFDSX5:4:1229:23312:17691/1	60	-
chr19	10370255	10370256	A01177:95:HFCNFDSX5:4:1117:20754:27007/1	60	-
chr19	10495870	10495871	A01177:95:HFCNFDSX5:4:1117:19759:1548/1	60	+
chr19	11107058	11107059	A01177:95:HFCNFDSX5:4:1108:30617:20259/1	60	+
chr19	11619125	11619126	A01177:95:HFCNFDSX5:4:1143:4508:29496/1	60	-
chr19	12278785	12278786	A01177:95:HFCNFDSX5:4:1633:29460:27461/1	60	-
chr19	12281818	12281819	A01177:95:HFCNFDSX5:4:1247:16550:36010/1	60	-
chr19	12459871	12459872	A01177:95:HFCNFDSX5:4:1125:6081:9706/1	60	+
chr19	12503499	12503500	A01177:95:HFCNFDSX5:4:1105:31295:4398/1	60	-
chr19	12532700	12532701	A01177:95:HFCNFDSX5:4:2421:6677:11459/1	60	+
chr19	12849294	12849295	A01177:95:HFCNFDSX5:4:1137:22299:9017/1	60	+
chr19	12849644	12849645	A01177:95:HFCNFDSX5:4:1136:2401:13855/1	60	-
chr19	12858667	12858668	A01177:95:HFCNFDSX5:4:2145:20745:26428/1	60	-
chr19	13351734	13351735	A01177:95:HFCNFDSX5:4:1161:12563:36025/1	60	+
chr19	13421025	13421026	A01177:95:HFCNFDSX5:4:1378:25482:3881/1	60	+
chr19	14462816	14462817	A01177:95:HFCNFDSX5:4:1153:22417:13761/1	60	-
chr19	15124409	15124410	A01177:95:HFCNFDSX5:4:1203:7952:8249/1	60	-
chr19	15267481	15267482	A01177:95:HFCNFDSX5:4:1143:10655:12555/1	60	+
chr19	15411220	15411221	A01177:95:HFCNFDSX5:4:1114:14217:32189/1	60	-
chr19	15881775	15881776	A01177:95:HFCNFDSX5:4:2120:10936:6621	60	-
chr19	16403320	16403321	A01177:95:HFCNFDSX5:4:1255:2537:32440/1	60	-
chr19	16448351	16448352	A01177:95:HFCNFDSX5:4:1134:2094:15139/1	60	+
chr19	16845759	16845760	A01177:95:HFCNFDSX5:4:1170:12662:8547/1	60	-
chr19	17567811	17567812	A01177:95:HFCNFDSX5:4:1530:5005:26256/1	60	+
chr19	17768704	17768705	A01177:95:HFCNFDSX5:4:2309:4878:7153	60	+
chr19	17768711	17768712	A01177:95:HFCNFDSX5:4:1241:29595:26819/1	60	+
chr19	17768712	17768713	A01177:95:HFCNFDSX5:4:1425:30626:13886/1	60	+
chr19	17768713	17768714	A01177:95:HFCNFDSX5:4:1202:12879:20008/1	60	+
chr19	19796602	19796603	A01177:95:HFCNFDSX5:4:1105:27651:23672/1	60	+
chr19	19912227	19912228	A01177:95:HFCNFDSX5:4:1128:27579:31093/1	60	+
chr19	21541032	21541033	A01177:95:HFCNFDSX5:4:1105:14525:8641/1	60	+
chr19	21647163	21647164	A01177:95:HFCNFDSX5:4:1214:26910:33536/1	60	+
chr19	27985401	27985402	A01177:95:HFCNFDSX5:4:1238:13847:8656/1	60	-
chr19	27994900	27994901	A01177:95:HFCNFDSX5:4:2419:15411:2754	60	-
chr19	30013463	30013464	A01177:95:HFCNFDSX5:4:1171:22978:36432/1	60	-
chr19	30561071	30561072	A01177:95:HFCNFDSX5:4:1208:19524:3552/1	60	-
chr19	32483342	32483343	A01177:95:HFCNFDSX5:4:2262:15067:18944/1	60	+
chr19	34402187	34402188	A01177:95:HFCNFDSX5:4:1114:3287:11882/1	60	+
chr19	36461242	36461243	A01177:95:HFCNFDSX5:4:1134:28483:34444/1	60	-
chr19	36565559	36565560	A01177:95:HFCNFDSX5:4:1650:32325:10817	60	+
chr19	36567389	36567390	A01177:95:HFCNFDSX5:4:1633:26603:7701/1	60	-
chr19	36602391	36602392	A01177:95:HFCNFDSX5:4:1264:25220:31767	60	-
chr19	36730123	36730124	A01177:95:HFCNFDSX5:4:1434:27859:1204/1	60	-
chr19	37083196	37083197	A01177:95:HFCNFDSX5:4:1112:10773:18145/1	60	+
chr19	37230933	37230934	A01177:95:HFCNFDSX5:4:1332:17110:3380/1	60	+
chr19	37244972	37244973	A01177:95:HFCNFDSX5:4:1119:18837:19241	60	+
chr19	38655766	38655767	A01177:95:HFCNFDSX5:4:1202:25961:26819/1	60	-
chr19	39374416	39374417	A01177:95:HFCNFDSX5:4:1141:30300:34616/1	60	+
chr19	39457250	39457251	A01177:95:HFCNFDSX5:4:1519:27208:16235	60	-
chr19	39932220	39932221	A01177:95:HFCNFDSX5:4:1204:26422:28933	60	+
chr19	40007189	40007190	A01177:95:HFCNFDSX5:4:1113:15465:11710/1	60	-
chr19	40013315	40013316	A01177:95:HFCNFDSX5:4:1361:7798:35697/1	60	+
chr19	40078930	40078931	A01177:95:HFCNFDSX5:4:1165:12084:18662/1	60	+
chr19	40200397	40200398	A01177:95:HFCNFDSX5:4:2342:9543:22592	60	+
chr19	40294167	40294168	A01177:95:HFCNFDSX5:4:2622:1561:34100	60	+
chr19	40337073	40337074	A01177:95:HFCNFDSX5:4:2237:24189:29982	60	-
chr19	40754925	40754926	A01177:95:HFCNFDSX5:4:1137:26512:6699/1	60	-
chr19	40999438	40999439	A01177:95:HFCNFDSX5:4:2220:8802:2143/1	60	+
chr19	41941976	41941977	A01177:95:HFCNFDSX5:4:1268:12979:7498/1	60	-
chr19	41972348	41972349	A01177:95:HFCNFDSX5:4:1103:31882:32002/1	60	+
chr19	43492243	43492244	A01177:95:HFCNFDSX5:4:2272:20826:16986	60	-
chr19	43548958	43548959	A01177:95:HFCNFDSX5:4:1228:20790:14857/1	60	-
chr19	43571706	43571707	A01177:95:HFCNFDSX5:4:1168:30092:10488/1	60	+
chr19	44129400	44129401	A01177:95:HFCNFDSX5:4:1102:27859:23469/1	60	+
chr19	44238174	44238175	A01177:95:HFCNFDSX5:4:1104:21504:19758/1	60	+
chr19	44286489	44286490	A01177:95:HFCNFDSX5:4:1107:7609:4460/1	60	-
chr19	45134439	45134440	A01177:95:HFCNFDSX5:4:1272:3992:20744/1	60	+
chr19	45478885	45478886	A01177:95:HFCNFDSX5:4:2176:25608:9768	60	+
chr19	45611051	45611052	A01177:95:HFCNFDSX5:4:1328:31557:7200/1	60	-
chr19	45774342	45774343	A01177:95:HFCNFDSX5:4:1132:8956:23860/1	60	+
chr19	45847986	45847987	A01177:95:HFCNFDSX5:4:1250:5791:24799/1	60	-
chr19	45852562	45852563	A01177:95:HFCNFDSX5:4:1432:14226:17268/1	60	-
chr19	46869687	46869688	A01177:95:HFCNFDSX5:4:1125:2031:25238/1	60	-
chr19	46873597	46873598	A01177:95:HFCNFDSX5:4:2674:6343:1548/1	60	+
chr19	46911342	46911343	A01177:95:HFCNFDSX5:4:1266:3721:18552/1	60	+
chr19	47041425	47041426	A01177:95:HFCNFDSX5:4:1639:5656:33144	60	+
chr19	47170093	47170094	A01177:95:HFCNFDSX5:4:1206:10592:29230/1	60	-
chr19	48901922	48901923	A01177:95:HFCNFDSX5:4:1376:8250:35697	60	-
chr19	49117863	49117864	A01177:95:HFCNFDSX5:4:1124:3504:30389/1	60	+
chr19	49342001	49342002	A01177:95:HFCNFDSX5:4:1651:19777:33458/1	60	-
chr19	49492875	49492876	A01177:95:HFCNFDSX5:4:1245:14299:18865	60	-
chr19	49601960	49601961	A01177:95:HFCNFDSX5:4:1403:28429:10488	60	-
chr19	49604401	49604402	A01177:95:HFCNFDSX5:4:1403:8522:2033	60	+
chr19	49606986	49606987	A01177:95:HFCNFDSX5:4:1121:29134:31532/1	60	+
chr19	49616969	49616970	A01177:95:HFCNFDSX5:4:2226:10529:22075	60	+
chr19	49627284	49627285	A01177:95:HFCNFDSX5:4:1336:15103:15562	60	+
chr19	49627285	49627286	A01177:95:HFCNFDSX5:4:2116:32353:9518	60	+
chr19	49796393	49796394	A01177:95:HFCNFDSX5:4:1420:5999:33802	60	-
chr19	49824017	49824018	A01177:95:HFCNFDSX5:4:1138:6560:16799/1	60	-
chr19	49926506	49926507	A01177:95:HFCNFDSX5:4:2663:19696:10551	60	+
chr19	50029583	50029584	A01177:95:HFCNFDSX5:4:1220:18719:36730/1	60	+
chr19	50035060	50035061	A01177:95:HFCNFDSX5:4:1168:14624:1172	60	+
chr19	50049598	50049599	A01177:95:HFCNFDSX5:4:2359:16378:21684	60	-
chr19	51197504	51197505	A01177:95:HFCNFDSX5:4:1241:16188:23547/1	60	+
chr19	51827970	51827971	A01177:95:HFCNFDSX5:4:1231:14082:17237/1	60	+
chr19	51849684	51849685	A01177:95:HFCNFDSX5:4:1117:30825:30483/1	60	-
chr19	52113186	52113187	A01177:95:HFCNFDSX5:4:1214:20112:1971/1	60	+
chr19	52124783	52124784	A01177:95:HFCNFDSX5:4:1213:28782:9846/1	60	+
chr19	52128425	52128426	A01177:95:HFCNFDSX5:4:1407:15628:7733/1	60	-
chr19	52304207	52304208	A01177:95:HFCNFDSX5:4:1214:16414:18270/1	60	+
chr19	52399638	52399639	A01177:95:HFCNFDSX5:4:1463:31937:33348/1	60	+
chr19	52614568	52614569	A01177:95:HFCNFDSX5:4:1113:31268:8860/1	60	-
chr19	52836510	52836511	A01177:95:HFCNFDSX5:4:1129:1416:4131/1	60	+
chr19	52839133	52839134	A01177:95:HFCNFDSX5:4:1247:11351:1485/1	60	+
chr19	52928813	52928814	A01177:95:HFCNFDSX5:4:1114:8043:20118/1	60	+
chr19	53148203	53148204	A01177:95:HFCNFDSX5:4:1565:21314:32800/1	60	+
chr19	53545322	53545323	A01177:95:HFCNFDSX5:4:1108:24876:10379/1	60	-
chr19	55529399	55529400	A01177:95:HFCNFDSX5:4:2668:4010:6089/1	60	-
chr19	57257190	57257191	A01177:95:HFCNFDSX5:4:1128:10646:25817/1	60	+
chr19	57871828	57871829	A01177:95:HFCNFDSX5:4:1301:8874:31015	60	+
chr2	727676	727677	A01177:95:HFCNFDSX5:4:1204:21947:24126/1	60	+
chr2	1040477	1040478	A01177:95:HFCNFDSX5:4:1160:22733:32440/1	60	+
chr2	3116936	3116937	A01177:95:HFCNFDSX5:4:1302:31250:12367/1	60	+
chr2	3386064	3386065	A01177:95:HFCNFDSX5:4:1147:27118:3552/1	60	-
chr2	8747794	8747795	A01177:95:HFCNFDSX5:4:1473:12219:20556/1	60	+
chr2	8770685	8770686	A01177:95:HFCNFDSX5:4:2407:20681:32080	60	-
chr2	9894854	9894855	A01177:95:HFCNFDSX5:4:1221:5945:17143/1	60	+
chr2	11183216	11183217	A01177:95:HFCNFDSX5:4:1132:31087:33191/1	60	+
chr2	11235462	11235463	A01177:95:HFCNFDSX5:4:1128:13539:28604/1	60	+
chr2	11242817	11242818	A01177:95:HFCNFDSX5:4:1515:14443:11600/1	60	-
chr2	13289590	13289591	A01177:95:HFCNFDSX5:4:1204:5132:4773/1	60	-
chr2	14562338	14562339	A01177:95:HFCNFDSX5:4:2144:6488:21496/1	60	-
chr2	15185895	15185896	A01177:95:HFCNFDSX5:4:1172:1714:25003/1	60	-
chr2	17729553	17729554	A01177:95:HFCNFDSX5:4:1229:32560:31391/1	60	+
chr2	23862824	23862825	A01177:95:HFCNFDSX5:4:1233:15338:15593/1	60	+
chr2	25062963	25062964	A01177:95:HFCNFDSX5:4:1146:20302:18458/1	60	-
chr2	25607082	25607083	A01177:95:HFCNFDSX5:4:1102:8178:16125/1	60	-
chr2	25679003	25679004	A01177:95:HFCNFDSX5:4:2350:1913:14325/1	60	+
chr2	25719267	25719268	A01177:95:HFCNFDSX5:4:1220:21721:32941/1	60	-
chr2	25754525	25754526	A01177:95:HFCNFDSX5:4:1119:6008:20102	60	-
chr2	26269725	26269726	A01177:95:HFCNFDSX5:4:1103:11342:14685/1	60	+
chr2	26284875	26284876	A01177:95:HFCNFDSX5:4:2274:14371:7780	60	-
chr2	26284877	26284878	A01177:95:HFCNFDSX5:4:1212:28284:1313/1	60	-
chr2	26342341	26342342	A01177:95:HFCNFDSX5:4:1237:32425:9737/1	60	+
chr2	27229048	27229049	A01177:95:HFCNFDSX5:4:1326:30572:12790	60	-
chr2	27399882	27399883	A01177:95:HFCNFDSX5:4:1146:11903:23923/1	60	-
chr2	27400163	27400164	A01177:95:HFCNFDSX5:4:2520:6090:30170/1	60	+
chr2	27909490	27909491	A01177:95:HFCNFDSX5:4:1145:15745:19930/1	60	+
chr2	27920010	27920011	A01177:95:HFCNFDSX5:4:1233:25039:36996/1	60	-
chr2	27952654	27952655	A01177:95:HFCNFDSX5:4:2110:7961:12680/1	60	-
chr2	27952658	27952659	A01177:95:HFCNFDSX5:4:1405:11333:15890	60	-
chr2	28052894	28052895	A01177:95:HFCNFDSX5:4:1110:1913:22028/1	60	-
chr2	32452786	32452787	A01177:95:HFCNFDSX5:4:1610:18367:30953	60	+
chr2	32556432	32556433	A01177:95:HFCNFDSX5:4:1121:4571:21308	60	-
chr2	32592494	32592495	A01177:95:HFCNFDSX5:4:1346:7184:7357/1	60	-
chr2	33310472	33310473	A01177:95:HFCNFDSX5:4:2242:22354:31093/1	60	+
chr2	33732628	33732629	A01177:95:HFCNFDSX5:4:1278:24207:7842/1	60	+
chr2	34084477	34084478	A01177:95:HFCNFDSX5:4:1475:3848:31610/1	60	-
chr2	34107595	34107596	A01177:95:HFCNFDSX5:4:1455:26187:1814/1	60	+
chr2	34269470	34269471	A01177:95:HFCNFDSX5:4:1623:30020:24298/1	60	-
chr2	36001792	36001793	A01177:95:HFCNFDSX5:4:2114:1470:6950/1	60	-
chr2	36917268	36917269	A01177:95:HFCNFDSX5:4:1103:24731:4147/1	60	-
chr2	36929581	36929582	A01177:95:HFCNFDSX5:4:1145:22119:22044/1	60	-
chr2	36950594	36950595	A01177:95:HFCNFDSX5:4:1112:24966:12633/1	60	+
chr2	37278751	37278752	A01177:95:HFCNFDSX5:4:1101:2293:11725/1	60	-
chr2	37463695	37463696	A01177:95:HFCNFDSX5:4:1348:7907:17065/1	60	-
chr2	38315042	38315043	A01177:95:HFCNFDSX5:4:2211:13096:31782	60	-
chr2	39026217	39026218	A01177:95:HFCNFDSX5:4:1353:12671:27946/1	60	-
chr2	39028403	39028404	A01177:95:HFCNFDSX5:4:1139:14651:21887/1	60	+
chr2	39252687	39252688	A01177:95:HFCNFDSX5:4:1103:28040:26130/1	60	+
chr2	39297965	39297966	A01177:95:HFCNFDSX5:4:1219:32542:14231/1	60	+
chr2	39307387	39307388	A01177:95:HFCNFDSX5:4:1169:3866:11443/1	60	-
chr2	42421194	42421195	A01177:95:HFCNFDSX5:4:1468:19931:14278	60	+
chr2	42613890	42613891	A01177:95:HFCNFDSX5:4:1228:17987:36652	60	+
chr2	43539634	43539635	A01177:95:HFCNFDSX5:4:1101:27615:13557/1	60	-
chr2	44191710	44191711	A01177:95:HFCNFDSX5:4:2175:10574:35524/1	60	-
chr2	44204837	44204838	A01177:95:HFCNFDSX5:4:2371:17183:19194	60	-
chr2	44205743	44205744	A01177:95:HFCNFDSX5:4:1263:11098:21277/1	60	+
chr2	44606117	44606118	A01177:95:HFCNFDSX5:4:1154:5466:33348/1	60	-
chr2	45068454	45068455	A01177:95:HFCNFDSX5:4:2477:2790:3411	60	+
chr2	45421606	45421607	A01177:95:HFCNFDSX5:4:2121:14199:12117	60	-
chr2	46752516	46752517	A01177:95:HFCNFDSX5:4:1149:22209:28307/1	60	+
chr2	47797514	47797515	A01177:95:HFCNFDSX5:4:1159:25418:19241/1	60	+
chr2	48291799	48291800	A01177:95:HFCNFDSX5:4:2152:20537:32769/1	60	+
chr2	48331139	48331140	A01177:95:HFCNFDSX5:4:2247:11713:19022/1	60	-
chr2	51800177	51800178	A01177:95:HFCNFDSX5:4:2216:20708:12868/1	60	+
chr2	53937425	53937426	A01177:95:HFCNFDSX5:4:1101:13548:29684/1	60	-
chr2	54142921	54142922	A01177:95:HFCNFDSX5:4:1130:4942:26146/1	60	+
chr2	54153948	54153949	A01177:95:HFCNFDSX5:4:1150:2302:36448/1	60	+
chr2	55040724	55040725	A01177:95:HFCNFDSX5:4:1127:14760:13401/1	60	+
chr2	55319160	55319161	A01177:95:HFCNFDSX5:4:1164:12707:8249/1	60	-
chr2	55520153	55520154	A01177:95:HFCNFDSX5:4:1118:32090:13730/1	60	-
chr2	56388031	56388032	A01177:95:HFCNFDSX5:4:1124:20365:5415/1	60	+
chr2	58073358	58073359	A01177:95:HFCNFDSX5:4:1132:11695:14763/1	60	-
chr2	58079673	58079674	A01177:95:HFCNFDSX5:4:1470:18502:32189/1	60	-
chr2	59661009	59661010	A01177:95:HFCNFDSX5:4:1310:16938:20682	60	-
chr2	59739662	59739663	A01177:95:HFCNFDSX5:4:2133:29387:35008	60	-
chr2	60306028	60306029	A01177:95:HFCNFDSX5:4:2442:8395:6981	60	+
chr2	60546773	60546774	A01177:95:HFCNFDSX5:4:2569:3260:27023	60	+
chr2	60772660	60772661	A01177:95:HFCNFDSX5:4:1109:3631:21966/1	60	-
chr2	61276169	61276170	A01177:95:HFCNFDSX5:4:1176:5828:36793/1	60	+
chr2	61327965	61327966	A01177:95:HFCNFDSX5:4:1157:27389:36307/1	60	+
chr2	61503861	61503862	A01177:95:HFCNFDSX5:4:1375:3305:31140/1	60	+
chr2	61521631	61521632	A01177:95:HFCNFDSX5:4:1351:4906:18129/1	60	-
chr2	62112560	62112561	A01177:95:HFCNFDSX5:4:1471:16152:27837/1	60	-
chr2	62324827	62324828	A01177:95:HFCNFDSX5:4:1302:24297:19774/1	60	-
chr2	62328223	62328224	A01177:95:HFCNFDSX5:4:1111:4942:27273/1	60	+
chr2	63208355	63208356	A01177:95:HFCNFDSX5:4:1163:6262:24486/1	60	+
chr2	64139345	64139346	A01177:95:HFCNFDSX5:4:1137:9046:32440/1	60	-
chr2	64471958	64471959	A01177:95:HFCNFDSX5:4:1271:16242:19977	60	+
chr2	65094505	65094506	A01177:95:HFCNFDSX5:4:1108:1976:17096	60	-
chr2	65099762	65099763	A01177:95:HFCNFDSX5:4:1149:4453:10426/1	60	+
chr2	65261829	65261830	A01177:95:HFCNFDSX5:4:1232:31105:19601/1	60	+
chr2	65273870	65273871	A01177:95:HFCNFDSX5:4:1209:32452:6245/1	60	+
[truncated: 2,419 more rows]
