# Supplementary material for: HIV-1 capsid stability enables inositol phosphate-independent infection of target cells and promotes integration into genes
Source: PLoS Pathog. 2023 Jun 2;19(6):e1011423. doi: 10.1371/journal.ppat.1011423 (PMC10266667; doi:10.1371/journal.ppat.1011423)
Supplement: S4 Data — (TAR.GZ) [file ppat.1011423.s015.tar.gz › IPMK_KO/CA_T200I/Unique_hg38_integration_sites/9055-GS-0004.bed]

chr1	701252	701253	A00252:305:HG52NDSX5:1:1626:4815:9204	60	+
chr1	796293	796294	A00252:305:HG52NDSX5:1:1242:25012:12680/1	60	+
chr1	812658	812659	A00252:305:HG52NDSX5:1:1141:10673:11929/1	60	+
chr1	812659	812660	A00252:305:HG52NDSX5:1:2322:21603:32988/1	60	+
chr1	831753	831754	A00252:305:HG52NDSX5:1:2653:14886:3756	60	-
chr1	912041	912042	A00252:305:HG52NDSX5:3:1127:9688:3959/1	60	-
chr1	1094871	1094872	A00252:305:HG52NDSX5:2:1639:3170:4069/1	60	+
chr1	1266026	1266027	A00252:305:HG52NDSX5:1:1328:14000:17347/1	60	+
chr1	1267967	1267968	A00252:305:HG52NDSX5:1:1133:10384:30373/1	60	+
chr1	1316913	1316914	A00252:305:HG52NDSX5:1:1246:27796:36855/1	60	+
chr1	1392989	1392990	A00252:305:HG52NDSX5:3:2124:11216:36417	60	-
chr1	1404693	1404694	A00252:305:HG52NDSX5:1:1157:23674:28369	60	+
chr1	1415029	1415030	A00252:305:HG52NDSX5:2:2621:32597:21840	60	-
chr1	1564340	1564341	A00252:305:HG52NDSX5:1:1319:13015:3615/1	60	+
chr1	1565662	1565663	A00252:305:HG52NDSX5:1:1145:25346:29857/1	60	+
chr1	1668397	1668398	A00252:305:HG52NDSX5:2:1653:21938:33191/1	60	+
chr1	1710191	1710192	A00252:305:HG52NDSX5:2:1456:12237:34648/1	60	+
chr1	1772084	1772085	A00252:305:HG52NDSX5:1:1137:12635:24878/1	60	+
chr1	1774442	1774443	A00252:305:HG52NDSX5:1:1145:16658:16407/1	60	+
chr1	1774443	1774444	A00252:305:HG52NDSX5:3:2671:17879:29262/1	60	+
chr1	1809110	1809111	A00252:305:HG52NDSX5:4:2234:13639:21605	60	+
chr1	1820045	1820046	A00252:305:HG52NDSX5:2:2363:5186:9283/1	60	+
chr1	1836619	1836620	A00252:305:HG52NDSX5:2:2557:25455:36432/1	60	-
chr1	1881901	1881902	A00252:305:HG52NDSX5:1:1139:4435:14622/1	60	+
chr1	1886079	1886080	A00252:305:HG52NDSX5:1:1253:2266:2127/1	60	-
chr1	3856416	3856417	A00252:305:HG52NDSX5:2:2372:23430:9909/1	60	-
chr1	5930492	5930493	A00252:305:HG52NDSX5:2:2251:11478:33301	60	+
chr1	6021877	6021878	A00252:305:HG52NDSX5:4:1527:15772:8422	60	-
chr1	6054406	6054407	A00252:305:HG52NDSX5:1:1342:1796:7921/1	60	+
chr1	6816512	6816513	A00252:305:HG52NDSX5:4:1572:32750:27774	60	-
chr1	6883917	6883918	A00252:305:HG52NDSX5:2:1160:25672:12226/1	60	+
chr1	7073547	7073548	A00252:305:HG52NDSX5:1:1119:8531:5963/1	60	+
chr1	7144305	7144306	A00252:305:HG52NDSX5:4:2261:4074:27367	60	-
chr1	7144306	7144307	A00252:305:HG52NDSX5:1:1262:5629:9831/1	60	-
chr1	7370707	7370708	A00252:305:HG52NDSX5:1:2208:8160:30718/1	60	-
chr1	8483665	8483666	A00252:305:HG52NDSX5:1:2151:20283:7905/1	60	+
chr1	8526854	8526855	A00252:305:HG52NDSX5:1:1435:17969:20619/1	60	+
chr1	8573105	8573106	A00252:305:HG52NDSX5:1:2127:24153:26537/1	60	+
chr1	8584128	8584129	A00252:305:HG52NDSX5:1:1470:10230:23187/1	60	+
chr1	9820306	9820307	A00252:305:HG52NDSX5:2:1163:17960:33223/1	60	+
chr1	9829863	9829864	A00252:305:HG52NDSX5:2:1149:6334:27774	60	+
chr1	10301815	10301816	A00252:305:HG52NDSX5:4:1416:9634:3051	60	+
chr1	10326363	10326364	A00252:305:HG52NDSX5:2:2616:21920:3192	60	-
chr1	10515166	10515167	A00252:305:HG52NDSX5:1:1458:9869:21966/1	60	+
chr1	10575755	10575756	A00252:305:HG52NDSX5:1:1101:12572:4601/1	60	+
chr1	10576221	10576222	A00252:305:HG52NDSX5:1:1331:21215:7169/1	60	+
chr1	11118735	11118736	A00252:305:HG52NDSX5:1:1161:10601:23015/1	60	+
chr1	12097218	12097219	A00252:305:HG52NDSX5:1:1128:16224:29058/1	60	+
chr1	12097220	12097221	A00252:305:HG52NDSX5:4:1313:30309:22983/1	60	+
chr1	12326455	12326456	A00252:305:HG52NDSX5:1:1150:2510:14450/1	60	-
chr1	12491428	12491429	A00252:305:HG52NDSX5:1:1336:10194:27539/1	60	-
chr1	12522343	12522344	A00252:305:HG52NDSX5:1:2565:27516:24439	60	+
chr1	13709616	13709617	A00252:305:HG52NDSX5:1:1472:10764:23109/1	60	+
chr1	13879366	13879367	A00252:305:HG52NDSX5:3:2260:31222:22748	60	-
chr1	14375461	14375462	A00252:305:HG52NDSX5:1:2202:25545:16767	60	+
chr1	15357987	15357988	A00252:305:HG52NDSX5:2:1657:19027:9956/1	60	+
chr1	15537412	15537413	A00252:305:HG52NDSX5:1:1255:4725:27774/1	60	+
chr1	15569231	15569232	A00252:305:HG52NDSX5:3:1615:21649:25426	60	-
chr1	15881709	15881710	A00252:305:HG52NDSX5:2:1422:15221:8218	60	-
chr1	15892751	15892752	A00252:305:HG52NDSX5:1:1327:21974:28213/1	60	+
chr1	15912854	15912855	A00252:305:HG52NDSX5:1:2450:18484:34444/1	60	+
chr1	15912977	15912978	A00252:305:HG52NDSX5:1:2263:19804:2816/1	60	-
chr1	16265217	16265218	A00252:305:HG52NDSX5:1:1248:6922:24533/1	60	-
chr1	16301052	16301053	A00252:305:HG52NDSX5:1:1250:18240:7968/1	60	+
chr1	16359324	16359325	A00252:305:HG52NDSX5:4:2113:9353:29309	60	-
chr1	16520580	16520581	A00252:305:HG52NDSX5:1:1367:28483:2942	60	+
chr1	16567651	16567652	A00252:305:HG52NDSX5:1:1329:15194:14873/1	60	+
chr1	16567652	16567653	A00252:305:HG52NDSX5:4:2146:11297:6496/1	60	+
chr1	16889674	16889675	A00252:305:HG52NDSX5:1:1120:5330:7842/1	60	+
chr1	16889750	16889751	A00252:305:HG52NDSX5:4:2566:2049:19570/1	60	-
chr1	17415624	17415625	A00252:305:HG52NDSX5:1:2367:8449:14058	60	-
chr1	19133008	19133009	A00252:305:HG52NDSX5:3:2245:12608:14465/1	60	+
chr1	19607163	19607164	A00252:305:HG52NDSX5:1:2525:12156:4539	60	-
chr1	19608987	19608988	A00252:305:HG52NDSX5:1:2137:3360:12978	60	-
chr1	20012251	20012252	A00252:305:HG52NDSX5:2:2438:9164:23062	60	-
chr1	20057612	20057613	A00252:305:HG52NDSX5:4:2223:27462:27226	60	+
chr1	20395149	20395150	A00252:305:HG52NDSX5:1:1214:23122:23844/1	60	-
chr1	20503794	20503795	A00252:305:HG52NDSX5:2:2616:17725:30185	60	-
chr1	20796921	20796922	A00252:305:HG52NDSX5:1:2224:20564:5415	60	-
chr1	20857437	20857438	A00252:305:HG52NDSX5:1:1144:6831:20400/1	60	+
chr1	20885119	20885120	A00252:305:HG52NDSX5:2:2472:2736:26271/1	60	-
chr1	20886521	20886522	A00252:305:HG52NDSX5:2:2136:27977:30624	60	-
chr1	20891932	20891933	A00252:305:HG52NDSX5:1:1274:10465:3302/1	60	-
chr1	20961740	20961741	A00252:305:HG52NDSX5:1:1117:19425:25144/1	60	+
chr1	20961742	20961743	A00252:305:HG52NDSX5:2:2149:19623:16438	60	+
chr1	21055033	21055034	A00252:305:HG52NDSX5:1:2130:16405:36166/1	60	-
chr1	21061242	21061243	A00252:305:HG52NDSX5:1:2173:29857:19914/1	60	-
chr1	21968383	21968384	A00252:305:HG52NDSX5:1:2651:16288:36464/1	60	-
chr1	22089399	22089400	A00252:305:HG52NDSX5:1:1525:27263:35806/1	60	+
chr1	23021870	23021871	A00252:305:HG52NDSX5:1:1130:18096:23782	60	-
chr1	23038979	23038980	A00252:305:HG52NDSX5:1:1263:3134:30279/1	60	+
chr1	23280887	23280888	A00252:305:HG52NDSX5:1:1106:24216:11929/1	60	+
chr1	23288156	23288157	A00252:305:HG52NDSX5:2:1502:12509:28698/1	60	+
chr1	23526338	23526339	A00252:305:HG52NDSX5:1:2361:8043:20713/1	60	-
chr1	23965467	23965468	A00252:305:HG52NDSX5:3:1250:16396:15264	60	-
chr1	24472675	24472676	A00252:305:HG52NDSX5:2:2675:9326:12759	60	-
chr1	24657743	24657744	A00252:305:HG52NDSX5:1:1272:28140:31970/1	60	+
chr1	24772239	24772240	A00252:305:HG52NDSX5:1:1211:14561:27618/1	60	-
chr1	24777531	24777532	A00252:305:HG52NDSX5:1:1109:14950:35305/1	60	+
chr1	25469548	25469549	A00252:305:HG52NDSX5:1:1103:4191:8061/1	60	+
chr1	25844479	25844480	A00252:305:HG52NDSX5:1:1319:2998:25786/1	60	+
chr1	26548098	26548099	A00252:305:HG52NDSX5:2:1665:8323:33317/1	60	-
chr1	26699934	26699935	A00252:305:HG52NDSX5:1:2312:21377:6793	60	+
chr1	26703121	26703122	A00252:305:HG52NDSX5:1:1655:1597:21261/1	60	-
chr1	27343535	27343536	A00252:305:HG52NDSX5:4:1405:24433:32972	60	+
chr1	27465720	27465721	A00252:305:HG52NDSX5:1:1120:4978:28745/1	60	-
chr1	27467888	27467889	A00252:305:HG52NDSX5:1:1218:19750:31908/1	60	+
chr1	27672545	27672546	A00252:305:HG52NDSX5:1:2525:6506:21089/1	60	+
chr1	27750031	27750032	A00252:305:HG52NDSX5:1:1140:14136:33865/1	60	+
chr1	27764174	27764175	A00252:305:HG52NDSX5:1:2517:8043:19492/1	60	+
chr1	27835112	27835113	A00252:305:HG52NDSX5:4:2501:8196:9017	60	-
chr1	28027522	28027523	A00252:305:HG52NDSX5:1:2357:3586:30686/1	60	+
chr1	28049865	28049866	A00252:305:HG52NDSX5:2:1233:20717:36589/1	60	+
chr1	28066940	28066941	A00252:305:HG52NDSX5:1:1506:11143:17472	60	-
chr1	28077094	28077095	A00252:305:HG52NDSX5:1:1174:23366:35853/1	60	-
chr1	28134084	28134085	A00252:305:HG52NDSX5:1:1155:26458:34820/1	60	+
chr1	28190066	28190067	A00252:305:HG52NDSX5:3:1507:27046:22404/1	60	+
chr1	28257295	28257296	A00252:305:HG52NDSX5:1:1210:24885:5008/1	60	+
chr1	28395454	28395455	A00252:305:HG52NDSX5:2:2670:23755:14387	60	-
chr1	28434075	28434076	A00252:305:HG52NDSX5:1:1108:16495:12587/1	60	-
chr1	28554431	28554432	A00252:305:HG52NDSX5:1:1223:5339:8202/1	60	+
chr1	28565653	28565654	A00252:305:HG52NDSX5:1:2203:16875:14841/1	60	-
chr1	28950096	28950097	A00252:305:HG52NDSX5:1:1163:11189:18333/1	60	+
chr1	30961851	30961852	A00252:305:HG52NDSX5:1:1111:18792:18035/1	60	-
chr1	31058744	31058745	A00252:305:HG52NDSX5:4:1658:14543:31438	60	-
chr1	31914729	31914730	A00252:305:HG52NDSX5:1:1312:7536:24377/1	60	+
chr1	31926543	31926544	A00252:305:HG52NDSX5:1:1319:9688:23469/1	60	+
chr1	32081962	32081963	A00252:305:HG52NDSX5:1:1334:4038:2127/1	60	+
chr1	32215582	32215583	A00252:305:HG52NDSX5:1:1405:16839:4977/1	60	+
chr1	32215585	32215586	A00252:305:HG52NDSX5:1:1136:6307:21966/1	60	+
chr1	33345658	33345659	A00252:305:HG52NDSX5:1:1659:1054:12900/1	60	-
chr1	33574091	33574092	A00252:305:HG52NDSX5:1:1334:26820:13933/1	60	-
chr1	33970537	33970538	A00252:305:HG52NDSX5:2:1565:26576:7279/1	60	+
chr1	33970538	33970539	A00252:305:HG52NDSX5:1:1147:21341:26021/1	60	+
chr1	34981560	34981561	A00252:305:HG52NDSX5:2:1651:24912:31297	60	-
chr1	34990955	34990956	A00252:305:HG52NDSX5:1:1253:13015:6652/1	60	+
chr1	35007066	35007067	A00252:305:HG52NDSX5:1:2156:10276:8422/1	60	+
chr1	35346271	35346272	A00252:305:HG52NDSX5:1:1245:5710:5462/1	60	+
chr1	35348567	35348568	A00252:305:HG52NDSX5:1:1316:2980:3364/1	60	+
chr1	35371630	35371631	A00252:305:HG52NDSX5:2:2134:18964:9878	60	-
chr1	35372209	35372210	A00252:305:HG52NDSX5:1:2221:7066:2394/1	60	+
chr1	35383785	35383786	A00252:305:HG52NDSX5:1:2274:5122:3568/1	60	-
chr1	35384101	35384102	A00252:305:HG52NDSX5:4:2204:29342:29669/1	60	-
chr1	35474588	35474589	A00252:305:HG52NDSX5:2:2125:27471:22795	60	-
chr1	35495923	35495924	A00252:305:HG52NDSX5:1:1670:20663:18302	60	-
chr1	35984479	35984480	A00252:305:HG52NDSX5:2:1213:19009:15092/1	60	-
chr1	36281474	36281475	A00252:305:HG52NDSX5:1:1439:27959:29966/1	60	+
chr1	36390240	36390241	A00252:305:HG52NDSX5:3:1467:12174:11647/1	60	+
chr1	36436304	36436305	A00252:305:HG52NDSX5:1:2147:29577:20369/1	60	+
chr1	37384095	37384096	A00252:305:HG52NDSX5:2:2266:12391:35853	60	-
chr1	38009441	38009442	A00252:305:HG52NDSX5:3:1319:14597:22326	60	-
chr1	38082002	38082003	A00252:305:HG52NDSX5:4:1238:12093:3521/1	60	-
chr1	39387656	39387657	A00252:305:HG52NDSX5:1:1109:9191:16157/1	60	+
chr1	39436236	39436237	A00252:305:HG52NDSX5:1:1409:2971:9831/1	60	+
chr1	39543517	39543518	A00252:305:HG52NDSX5:1:2316:12355:12367	60	-
chr1	40224030	40224031	A00252:305:HG52NDSX5:1:1273:23321:5306/1	60	+
chr1	40225112	40225113	A00252:305:HG52NDSX5:1:1603:18692:33332/1	60	+
chr1	41081009	41081010	A00252:305:HG52NDSX5:1:1130:13367:31469/1	60	+
chr1	41181355	41181356	A00252:305:HG52NDSX5:2:1438:12373:1783	60	-
chr1	42323910	42323911	A00252:305:HG52NDSX5:1:1247:1805:13009/1	60	-
chr1	42695704	42695705	A00252:305:HG52NDSX5:1:1357:2917:29371	60	+
chr1	42709807	42709808	A00252:305:HG52NDSX5:1:1102:6343:30702	60	-
chr1	42928974	42928975	A00252:305:HG52NDSX5:2:1151:6063:34788/1	60	-
chr1	42970171	42970172	A00252:305:HG52NDSX5:2:2514:30436:3944	60	-
chr1	43386314	43386315	A00252:305:HG52NDSX5:2:1634:23574:8093/1	60	-
chr1	43419567	43419568	A00252:305:HG52NDSX5:1:1135:19117:20666/1	60	+
chr1	43481692	43481693	A00252:305:HG52NDSX5:1:2572:6036:8907	60	+
chr1	43811219	43811220	A00252:305:HG52NDSX5:1:1168:7916:5619	60	+
chr1	43825875	43825876	A00252:305:HG52NDSX5:1:1453:4083:33646/1	60	-
chr1	43827982	43827983	A00252:305:HG52NDSX5:3:1344:18973:29434/1	60	+
chr1	43848277	43848278	A00252:305:HG52NDSX5:1:1229:10113:10927/1	60	-
chr1	44347163	44347164	A00252:305:HG52NDSX5:1:1301:32244:35509/1	60	+
chr1	44347164	44347165	A00252:305:HG52NDSX5:3:1441:29613:2988	60	+
chr1	44928510	44928511	A00252:305:HG52NDSX5:4:2510:30987:21120	60	-
chr1	44938213	44938214	A00252:305:HG52NDSX5:1:1601:13232:4523/1	60	-
chr1	45175927	45175928	A00252:305:HG52NDSX5:1:1250:7057:25958/1	60	+
chr1	45356979	45356980	A00252:305:HG52NDSX5:1:1117:5755:5916/1	60	+
chr1	45386658	45386659	A00252:305:HG52NDSX5:1:1114:14018:25207/1	60	+
chr1	45514963	45514964	A00252:305:HG52NDSX5:1:1528:30192:20682	60	-
chr1	45597350	45597351	A00252:305:HG52NDSX5:1:1141:3983:24706/1	60	+
chr1	45606441	45606442	A00252:305:HG52NDSX5:2:2673:7771:7842/1	60	-
chr1	45654837	45654838	A00252:305:HG52NDSX5:1:1110:4146:9612/1	60	+
chr1	45681964	45681965	A00252:305:HG52NDSX5:1:1114:9082:22326/1	60	+
chr1	45683961	45683962	A00252:305:HG52NDSX5:2:1677:11225:9721	60	+
chr1	46072784	46072785	A00252:305:HG52NDSX5:3:1271:30147:14967	60	-
chr1	46083138	46083139	A00252:305:HG52NDSX5:1:1361:10574:5431	60	-
chr1	46267759	46267760	A00252:305:HG52NDSX5:3:2372:28565:8093/1	60	-
chr1	46452120	46452121	A00252:305:HG52NDSX5:1:2644:9362:21997	60	+
chr1	46742534	46742535	A00252:305:HG52NDSX5:2:1629:24108:32127	60	-
chr1	47035914	47035915	A00252:305:HG52NDSX5:3:2438:3839:9361	60	-
chr1	50612389	50612390	A00252:305:HG52NDSX5:1:1125:20726:28745/1	60	+
chr1	51355543	51355544	A00252:305:HG52NDSX5:4:1538:1425:8281	60	+
chr1	51442285	51442286	A00252:305:HG52NDSX5:3:2422:15953:13557	60	-
chr1	51443056	51443057	A00252:305:HG52NDSX5:1:1513:26558:14826/1	60	+
chr1	51483116	51483117	A00252:305:HG52NDSX5:2:1436:13657:21292	60	-
chr1	51490849	51490850	A00252:305:HG52NDSX5:1:1274:13792:14387/1	60	+
chr1	52364857	52364858	A00252:305:HG52NDSX5:1:1126:13042:17973/1	60	+
chr1	52467245	52467246	A00252:305:HG52NDSX5:1:2358:16152:28839/1	60	-
chr1	52480966	52480967	A00252:305:HG52NDSX5:1:1156:25907:26569/1	60	+
chr1	52482382	52482383	A00252:305:HG52NDSX5:1:2303:14208:15107/1	60	-
chr1	52497610	52497611	A00252:305:HG52NDSX5:2:1168:6424:36417	60	-
chr1	52511715	52511716	A00252:305:HG52NDSX5:2:1245:12310:12226	60	+
chr1	52792992	52792993	A00252:305:HG52NDSX5:1:2676:27082:36871/1	60	+
chr1	52809935	52809936	A00252:305:HG52NDSX5:1:2152:28999:32737/1	60	-
chr1	52989599	52989600	A00252:305:HG52NDSX5:1:2348:12834:26976	60	+
chr1	53204767	53204768	A00252:305:HG52NDSX5:1:1128:13060:37012/1	60	-
chr1	53528988	53528989	A00252:305:HG52NDSX5:1:1134:20754:18302/1	60	+
chr1	53814302	53814303	A00252:305:HG52NDSX5:1:1259:8947:5368/1	60	-
chr1	54030353	54030354	A00252:305:HG52NDSX5:1:1370:8269:30467/1	60	+
chr1	54239159	54239160	A00252:305:HG52NDSX5:1:1612:3106:12289/1	60	-
chr1	54898168	54898169	A00252:305:HG52NDSX5:1:1147:14027:2519/1	60	+
chr1	55150530	55150531	A00252:305:HG52NDSX5:1:1221:12210:9392/1	60	+
chr1	55984775	55984776	A00252:305:HG52NDSX5:3:2667:11297:21966/1	60	+
chr1	56996771	56996772	A00252:305:HG52NDSX5:1:1534:20971:2581/1	60	+
chr1	57211264	57211265	A00252:305:HG52NDSX5:1:1108:25310:26757/1	60	+
chr1	57279599	57279600	A00252:305:HG52NDSX5:3:1577:31584:4586	60	+
chr1	58527391	58527392	A00252:305:HG52NDSX5:1:1377:1687:7545/1	60	+
chr1	61103365	61103366	A00252:305:HG52NDSX5:1:1136:23348:34726/1	60	+
chr1	61105261	61105262	A00252:305:HG52NDSX5:1:1566:12843:20509/1	60	-
chr1	61174563	61174564	A00252:305:HG52NDSX5:3:1568:20772:13792	60	-
chr1	61222398	61222399	A00252:305:HG52NDSX5:1:1347:12988:18255/1	60	+
chr1	61370324	61370325	A00252:305:HG52NDSX5:2:2557:32859:4006	60	-
chr1	62122576	62122577	A00252:305:HG52NDSX5:3:1205:31213:4038	60	-
chr1	62188964	62188965	A00252:305:HG52NDSX5:1:2246:26874:32409	60	-
chr1	62205575	62205576	A00252:305:HG52NDSX5:3:2609:20076:15248	60	-
chr1	62547249	62547250	A00252:305:HG52NDSX5:1:1159:4670:19038/1	60	-
chr1	62560776	62560777	A00252:305:HG52NDSX5:1:1428:26639:29966/1	60	-
chr1	62574038	62574039	A00252:305:HG52NDSX5:1:1159:10140:30326/1	60	+
chr1	62594491	62594492	A00252:305:HG52NDSX5:1:2273:24994:23610/1	60	-
chr1	62597080	62597081	A00252:305:HG52NDSX5:1:1239:14326:32722/1	60	-
chr1	62871381	62871382	A00252:305:HG52NDSX5:3:1409:6406:28526/1	60	-
chr1	63010693	63010694	A00252:305:HG52NDSX5:1:1101:2817:34835/1	60	+
chr1	63392232	63392233	A00252:305:HG52NDSX5:1:1540:4264:35618	60	+
chr1	64751709	64751710	A00252:305:HG52NDSX5:1:2641:25111:13322/1	60	+
chr1	64769552	64769553	A00252:305:HG52NDSX5:1:2440:20193:18427	60	-
chr1	64945891	64945892	A00252:305:HG52NDSX5:1:1160:14244:24064/1	60	+
chr1	66425357	66425358	A00252:305:HG52NDSX5:1:1133:27706:12179/1	60	-
chr1	66733262	66733263	A00252:305:HG52NDSX5:1:1216:5303:21198/1	60	+
chr1	66733263	66733264	A00252:305:HG52NDSX5:3:2151:19813:27790	60	+
chr1	66971617	66971618	A00252:305:HG52NDSX5:1:1113:2600:33113/1	60	+
chr1	67045867	67045868	A00252:305:HG52NDSX5:1:1208:6460:4633/1	60	+
chr1	67253276	67253277	A00252:305:HG52NDSX5:1:1419:26964:5040/1	60	-
chr1	67319407	67319408	A00252:305:HG52NDSX5:1:1544:15040:2707/1	60	-
chr1	67409925	67409926	A00252:305:HG52NDSX5:1:1438:4255:9925/1	60	-
chr1	68487775	68487776	A00252:305:HG52NDSX5:1:1275:32145:30201/1	60	-
chr1	69500624	69500625	A00252:305:HG52NDSX5:1:1419:10339:11882/1	60	+
chr1	70009329	70009330	A00252:305:HG52NDSX5:4:1234:27823:26162/1	60	-
chr1	70265477	70265478	A00252:305:HG52NDSX5:1:1178:22670:21966/1	60	-
chr1	70321574	70321575	A00252:305:HG52NDSX5:4:2556:4851:18035	60	-
chr1	70321576	70321577	A00252:305:HG52NDSX5:1:1121:21468:25300/1	60	-
chr1	71973295	71973296	A00252:305:HG52NDSX5:4:2132:5367:11600/1	60	-
chr1	71973296	71973297	A00252:305:HG52NDSX5:3:1622:3893:34945/1	60	-
chr1	72108109	72108110	A00252:305:HG52NDSX5:1:1245:8187:22905/1	60	+
chr1	72614097	72614098	A00252:305:HG52NDSX5:3:2541:23185:14935	60	-
chr1	72651948	72651949	A00252:305:HG52NDSX5:1:1122:16423:11553/1	60	+
chr1	72925514	72925515	A00252:305:HG52NDSX5:1:1528:30752:2300/1	60	-
chr1	72942331	72942332	A00252:305:HG52NDSX5:1:1322:8558:31344/1	60	+
chr1	73131478	73131479	A00252:305:HG52NDSX5:1:1106:15248:4194/1	60	+
chr1	73131480	73131481	A00252:305:HG52NDSX5:4:2536:4824:9784	60	+
chr1	73432106	73432107	A00252:305:HG52NDSX5:1:2351:22037:14512/1	60	+
chr1	73510996	73510997	A00252:305:HG52NDSX5:2:2674:11397:15405/1	60	+
chr1	73520039	73520040	A00252:305:HG52NDSX5:1:2306:5466:10144/1	60	+
chr1	73586572	73586573	A00252:305:HG52NDSX5:1:1137:9227:14372/1	60	-
chr1	74065399	74065400	A00252:305:HG52NDSX5:1:2332:4770:8469	60	-
chr1	74200075	74200076	A00252:305:HG52NDSX5:1:1416:5683:8265/1	60	+
chr1	74411792	74411793	A00252:305:HG52NDSX5:1:2546:25961:29481	60	+
chr1	74414666	74414667	A00252:305:HG52NDSX5:1:2610:7789:32268	60	-
chr1	75316479	75316480	A00252:305:HG52NDSX5:1:1304:15402:4429/1	60	-
chr1	75740630	75740631	A00252:305:HG52NDSX5:1:1605:5421:33113	60	-
chr1	75813598	75813599	A00252:305:HG52NDSX5:1:1215:23619:5259/1	60	-
chr1	76324739	76324740	A00252:305:HG52NDSX5:3:1143:32985:10770	60	-
chr1	81219596	81219597	A00252:305:HG52NDSX5:1:1106:9932:21825/1	60	+
chr1	82185766	82185767	A00252:305:HG52NDSX5:3:1212:30978:2973/1	60	+
chr1	82200146	82200147	A00252:305:HG52NDSX5:3:2214:31448:34287	60	-
chr1	82438143	82438144	A00252:305:HG52NDSX5:1:2113:29740:16705/1	60	+
chr1	82465606	82465607	A00252:305:HG52NDSX5:1:1570:13684:12665/1	60	+
chr1	82676282	82676283	A00252:305:HG52NDSX5:1:1426:18982:12446/1	60	+
chr1	82710408	82710409	A00252:305:HG52NDSX5:1:1547:4218:16532/1	60	-
chr1	82812921	82812922	A00252:305:HG52NDSX5:3:1425:7129:19820/1	60	+
chr1	83799747	83799748	A00252:305:HG52NDSX5:1:1132:11171:20275/1	60	+
chr1	83859710	83859711	A00252:305:HG52NDSX5:1:2267:11496:17394/1	60	+
chr1	84122350	84122351	A00252:305:HG52NDSX5:1:1671:3206:8954/1	60	-
chr1	84176436	84176437	A00252:305:HG52NDSX5:2:1644:8043:4993/1	60	+
chr1	84821892	84821893	A00252:305:HG52NDSX5:3:2444:8567:15734/1	60	-
chr1	85191734	85191735	A00252:305:HG52NDSX5:2:1511:14660:29982/1	60	+
chr1	85426833	85426834	A00252:305:HG52NDSX5:1:1117:11098:32643/1	60	+
chr1	86347606	86347607	A00252:305:HG52NDSX5:2:2235:15835:30483	60	-
chr1	86357797	86357798	A00252:305:HG52NDSX5:1:1324:18828:20134/1	60	-
chr1	86573970	86573971	A00252:305:HG52NDSX5:1:1212:15411:19852/1	60	+
chr1	86930282	86930283	A00252:305:HG52NDSX5:1:1374:24804:10285/1	60	-
chr1	86973373	86973374	A00252:305:HG52NDSX5:2:1125:21703:33411	60	+
chr1	86979948	86979949	A00252:305:HG52NDSX5:1:1165:24731:12352/1	60	+
chr1	88781763	88781764	A00252:305:HG52NDSX5:1:1244:9200:29731/1	60	-
chr1	88967528	88967529	A00252:305:HG52NDSX5:1:1267:7717:34460/1	60	+
chr1	88968525	88968526	A00252:305:HG52NDSX5:1:1358:6388:20635/1	60	-
chr1	89038563	89038564	A00252:305:HG52NDSX5:2:1359:7554:21089/1	60	+
chr1	89268679	89268680	A00252:305:HG52NDSX5:1:1137:5186:12101/1	60	+
chr1	89839330	89839331	A00252:305:HG52NDSX5:1:1465:12933:2347/1	60	-
chr1	89857819	89857820	A00252:305:HG52NDSX5:1:2511:9887:24909/1	60	+
chr1	90008795	90008796	A00252:305:HG52NDSX5:1:1159:2781:21903/1	60	+
chr1	90462904	90462905	A00252:305:HG52NDSX5:3:2106:29188:1783	60	-
chr1	90462905	90462906	A00252:305:HG52NDSX5:1:1672:16839:28808/1	60	-
chr1	90945931	90945932	A00252:305:HG52NDSX5:1:1108:10393:12978/1	60	+
chr1	90986026	90986027	A00252:305:HG52NDSX5:3:1330:10022:9674	60	-
chr1	91154551	91154552	A00252:305:HG52NDSX5:2:1342:3495:10708	60	-
chr1	92013558	92013559	A00252:305:HG52NDSX5:2:1125:23303:3740/1	60	-
chr1	92212087	92212088	A00252:305:HG52NDSX5:3:2659:20555:5869/1	60	+
chr1	92246742	92246743	A00252:305:HG52NDSX5:1:1308:19623:3944/1	60	-
chr1	92511323	92511324	A00252:305:HG52NDSX5:3:2132:17345:24017/1	60	-
chr1	92599429	92599430	A00252:305:HG52NDSX5:1:1403:15908:33833	60	-
chr1	92664542	92664543	A00252:305:HG52NDSX5:2:1354:26639:27680/1	60	-
chr1	92832039	92832040	A00252:305:HG52NDSX5:1:1110:20555:12226	60	+
chr1	92832042	92832043	A00252:305:HG52NDSX5:2:2209:5575:36699	60	+
chr1	93116815	93116816	A00252:305:HG52NDSX5:1:1126:8260:28761/1	60	-
chr1	93268728	93268729	A00252:305:HG52NDSX5:1:2266:5168:26005/1	60	-
chr1	94392936	94392937	A00252:305:HG52NDSX5:3:1204:17029:34992/1	60	-
chr1	94479660	94479661	A00252:305:HG52NDSX5:1:2530:13304:30138/1	60	+
chr1	95131192	95131193	A00252:305:HG52NDSX5:1:2570:4589:5118/1	60	-
chr1	95214105	95214106	A00252:305:HG52NDSX5:2:2317:9127:23093	60	-
chr1	96595321	96595322	A00252:305:HG52NDSX5:4:1623:6614:30358	60	+
chr1	97427736	97427737	A00252:305:HG52NDSX5:1:2415:7093:29590/1	60	-
chr1	97442463	97442464	A00252:305:HG52NDSX5:1:1228:21947:2769/1	60	+
chr1	97665784	97665785	A00252:305:HG52NDSX5:1:2561:30526:17942	60	-
chr1	97698886	97698887	A00252:305:HG52NDSX5:4:2642:25473:8844	60	-
chr1	97707870	97707871	A00252:305:HG52NDSX5:1:1357:30056:2848/1	60	+
chr1	97728201	97728202	A00252:305:HG52NDSX5:1:1168:27353:28510/1	60	+
chr1	97765263	97765264	A00252:305:HG52NDSX5:1:2253:11758:21981/1	60	-
chr1	97787880	97787881	A00252:305:HG52NDSX5:2:1103:10872:16720/1	60	-
chr1	98103170	98103171	A00252:305:HG52NDSX5:2:2311:21197:11898/1	60	+
chr1	98181633	98181634	A00252:305:HG52NDSX5:1:1138:4237:32315/1	60	+
chr1	98580774	98580775	A00252:305:HG52NDSX5:1:1477:31575:18724	60	+
chr1	99299719	99299720	A00252:305:HG52NDSX5:2:1301:17852:36605/1	60	-
chr1	99356307	99356308	A00252:305:HG52NDSX5:1:1226:13539:4961/1	60	-
chr1	99614898	99614899	A00252:305:HG52NDSX5:1:1106:5023:24846/1	60	+
chr1	99871264	99871265	A00252:305:HG52NDSX5:1:1248:27733:21903/1	60	+
chr1	100070352	100070353	A00252:305:HG52NDSX5:2:2233:24768:3051	60	-
chr1	100430121	100430122	A00252:305:HG52NDSX5:1:1248:5638:25848/1	60	+
chr1	101136153	101136154	A00252:305:HG52NDSX5:1:1139:11379:6073/1	60	+
chr1	101349447	101349448	A00252:305:HG52NDSX5:1:1560:19596:28541/1	60	+
chr1	101757358	101757359	A00252:305:HG52NDSX5:4:2642:8178:21637	60	-
chr1	102265232	102265233	A00252:305:HG52NDSX5:1:1175:11758:13745/1	60	+
chr1	102501464	102501465	A00252:305:HG52NDSX5:1:1213:23439:20384/1	60	+
chr1	102909341	102909342	A00252:305:HG52NDSX5:1:1307:16107:9157/1	60	+
chr1	102999100	102999101	A00252:305:HG52NDSX5:2:2359:17571:36620/1	60	+
chr1	103000027	103000028	A00252:305:HG52NDSX5:1:1456:1127:16783	60	+
chr1	103206338	103206339	A00252:305:HG52NDSX5:1:1431:20139:27915/1	60	+
chr1	103505730	103505731	A00252:305:HG52NDSX5:3:2118:30698:23938	60	-
chr1	103532006	103532007	A00252:305:HG52NDSX5:3:2137:8621:10942/1	60	+
chr1	103613240	103613241	A00252:305:HG52NDSX5:3:1350:15239:18082/1	60	-
chr1	104430072	104430073	A00252:305:HG52NDSX5:3:2104:15582:12665/1	60	-
chr1	105832781	105832782	A00252:305:HG52NDSX5:2:1214:9435:32362/1	60	+
chr1	105844562	105844563	A00252:305:HG52NDSX5:1:2176:23493:7921/1	60	+
chr1	105933272	105933273	A00252:305:HG52NDSX5:2:1302:11478:18991/1	60	+
chr1	107808499	107808500	A00252:305:HG52NDSX5:2:1524:18484:23202/1	60	+
chr1	107830985	107830986	A00252:305:HG52NDSX5:1:1148:8522:36918/1	60	-
chr1	107858319	107858320	A00252:305:HG52NDSX5:1:2365:25256:17863/1	60	+
chr1	107871243	107871244	A00252:305:HG52NDSX5:1:1206:14389:11130/1	60	-
chr1	108085761	108085762	A00252:305:HG52NDSX5:1:1564:19497:21480/1	60	+
chr1	108089370	108089371	A00252:305:HG52NDSX5:1:1211:27407:22561/1	60	-
chr1	108102584	108102585	A00252:305:HG52NDSX5:1:1176:19940:30953/1	60	+
chr1	108586916	108586917	A00252:305:HG52NDSX5:1:1103:30888:13526/1	60	+
chr1	108628367	108628368	A00252:305:HG52NDSX5:1:1616:16929:1094/1	60	+
chr1	109363270	109363271	A00252:305:HG52NDSX5:3:1501:23393:12038/1	60	-
chr1	109432834	109432835	A00252:305:HG52NDSX5:1:1659:27019:23077/1	60	-
chr1	109975946	109975947	A00252:305:HG52NDSX5:3:1358:11315:16329	60	-
chr1	110003038	110003039	A00252:305:HG52NDSX5:1:1106:11559:9706/1	60	+
chr1	110410747	110410748	A00252:305:HG52NDSX5:2:2214:27389:24690/1	60	+
chr1	110410749	110410750	A00252:305:HG52NDSX5:1:1127:25518:6136/1	60	+
chr1	110410751	110410752	A00252:305:HG52NDSX5:4:1459:28565:25034	60	+
chr1	111165764	111165765	A00252:305:HG52NDSX5:3:2365:16333:35070	60	-
chr1	111637571	111637572	A00252:305:HG52NDSX5:1:1114:21025:14262/1	60	+
chr1	112648775	112648776	A00252:305:HG52NDSX5:3:1366:32750:11772	60	-
chr1	112684858	112684859	A00252:305:HG52NDSX5:1:1654:19407:33379/1	60	-
chr1	113002289	113002290	A00252:305:HG52NDSX5:4:1149:27100:11256	60	-
chr1	113103362	113103363	A00252:305:HG52NDSX5:1:1302:23809:27477/1	60	+
chr1	113285819	113285820	A00252:305:HG52NDSX5:1:1123:28791:1626/1	60	+
chr1	113394474	113394475	A00252:305:HG52NDSX5:1:2335:20735:23218/1	60	+
chr1	113934022	113934023	A00252:305:HG52NDSX5:4:2315:24316:30232/1	60	-
chr1	114040256	114040257	A00252:305:HG52NDSX5:1:1206:12617:11475/1	60	-
chr1	114399351	114399352	A00252:305:HG52NDSX5:3:2445:16143:34053	60	-
chr1	114429987	114429988	A00252:305:HG52NDSX5:1:1474:30147:2754/1	60	-
chr1	114705911	114705912	A00252:305:HG52NDSX5:1:1112:13015:17112/1	60	+
chr1	114972790	114972791	A00252:305:HG52NDSX5:1:1319:9155:10520/1	60	-
chr1	115554541	115554542	A00252:305:HG52NDSX5:1:2310:24786:22310/1	60	-
chr1	117415356	117415357	A00252:305:HG52NDSX5:1:1335:17752:31516	60	+
chr1	117465018	117465019	A00252:305:HG52NDSX5:1:1637:6524:10755/1	60	-
chr1	117514693	117514694	A00252:305:HG52NDSX5:3:2410:6072:20149/1	60	+
chr1	117712960	117712961	A00252:305:HG52NDSX5:1:1319:21386:15295/1	60	+
chr1	117891038	117891039	A00252:305:HG52NDSX5:1:1432:13874:8985/1	60	+
chr1	118377968	118377969	A00252:305:HG52NDSX5:4:1304:2419:10567	60	+
chr1	119109203	119109204	A00252:305:HG52NDSX5:1:1275:27615:27555/1	60	-
chr1	119270575	119270576	A00252:305:HG52NDSX5:1:1423:27425:34710/1	60	+
chr1	120844261	120844262	A00252:305:HG52NDSX5:1:2643:3685:25066/1	60	+
chr1	121220283	121220284	A00252:305:HG52NDSX5:4:1259:1714:32299/1	60	-
chr1	145620313	145620314	A00252:305:HG52NDSX5:3:1105:11279:2206/1	60	-
chr1	145877892	145877893	A00252:305:HG52NDSX5:1:1566:14036:28526/1	60	+
chr1	145971886	145971887	A00252:305:HG52NDSX5:2:1420:24578:15499	60	+
chr1	148938050	148938051	A00252:305:HG52NDSX5:1:2126:28592:34225/1	60	+
chr1	149353597	149353598	A00252:305:HG52NDSX5:3:2264:1063:28635/1	60	-
chr1	149409077	149409078	A00252:305:HG52NDSX5:1:1111:9534:5572/1	60	-
chr1	149568421	149568422	A00252:305:HG52NDSX5:3:1175:13132:13526/1	60	-
chr1	149712539	149712540	A00252:305:HG52NDSX5:1:1110:21902:16094	60	+
chr1	149712540	149712541	A00252:305:HG52NDSX5:4:1168:1796:35196	60	+
chr1	150093411	150093412	A00252:305:HG52NDSX5:2:1520:5285:12242/1	60	+
chr1	150153907	150153908	A00252:305:HG52NDSX5:1:1615:5972:15499/1	60	+
chr1	150384860	150384861	A00252:305:HG52NDSX5:1:1122:13413:14826/1	60	+
chr1	150577125	150577126	A00252:305:HG52NDSX5:1:1335:5565:5744/1	60	-
chr1	150662485	150662486	A00252:305:HG52NDSX5:1:1436:16324:17112/1	60	+
chr1	150680851	150680852	A00252:305:HG52NDSX5:1:2150:18683:24486/1	60	-
chr1	150838002	150838003	A00252:305:HG52NDSX5:1:1515:7798:10363/1	60	+
chr1	150909084	150909085	A00252:305:HG52NDSX5:1:1118:20600:1908/1	60	-
chr1	151022703	151022704	A00252:305:HG52NDSX5:2:1358:15564:2769/1	60	-
chr1	151065179	151065180	A00252:305:HG52NDSX5:3:2644:5502:2816	60	-
chr1	153023057	153023058	A00252:305:HG52NDSX5:1:1242:17454:14121/1	60	+
chr1	153484670	153484671	A00252:305:HG52NDSX5:1:1318:3495:18975	60	-
chr1	153872583	153872584	A00252:305:HG52NDSX5:2:2210:19180:26757/1	60	+
chr1	153888795	153888796	A00252:305:HG52NDSX5:1:1313:20437:32690/1	60	+
chr1	153903037	153903038	A00252:305:HG52NDSX5:3:1672:11379:29496/1	60	+
chr1	153908361	153908362	A00252:305:HG52NDSX5:1:1103:10420:8265/1	60	+
chr1	153914802	153914803	A00252:305:HG52NDSX5:4:2143:17110:29403	60	-
chr1	153919189	153919190	A00252:305:HG52NDSX5:1:2116:16025:6856/1	60	-
chr1	154246549	154246550	A00252:305:HG52NDSX5:2:1307:19099:17973/1	60	+
chr1	154889642	154889643	A00252:305:HG52NDSX5:4:2147:8522:8234	60	-
chr1	154889643	154889644	A00252:305:HG52NDSX5:2:1372:10221:12430/1	60	-
chr1	154889644	154889645	A00252:305:HG52NDSX5:3:2560:1696:14951/1	60	-
chr1	154889645	154889646	A00252:305:HG52NDSX5:1:2664:1967:4492/1	60	-
chr1	154978317	154978318	A00252:305:HG52NDSX5:1:1235:30581:18255/1	60	+
chr1	155392168	155392169	A00252:305:HG52NDSX5:4:1413:24053:35603/1	60	-
chr1	155427533	155427534	A00252:305:HG52NDSX5:3:2213:18132:19711	60	-
chr1	155468618	155468619	A00252:305:HG52NDSX5:1:2142:24424:7780/1	60	+
chr1	155487744	155487745	A00252:305:HG52NDSX5:1:1329:20817:34287/1	60	-
chr1	155528998	155528999	A00252:305:HG52NDSX5:1:1163:19361:33708/1	60	-
chr1	155553276	155553277	A00252:305:HG52NDSX5:1:1618:8540:12837/1	60	+
chr1	155677432	155677433	A00252:305:HG52NDSX5:4:1417:23945:31563/1	60	+
chr1	155777558	155777559	A00252:305:HG52NDSX5:3:1322:27254:32064/1	60	-
chr1	156049474	156049475	A00252:305:HG52NDSX5:1:1303:9353:10269	60	+
chr1	156521209	156521210	A00252:305:HG52NDSX5:1:1355:21142:33630/1	60	+
chr1	156778731	156778732	A00252:305:HG52NDSX5:1:1235:11876:11663/1	60	-
chr1	156780478	156780479	A00252:305:HG52NDSX5:1:1416:14678:27696/1	60	+
chr1	157093759	157093760	A00252:305:HG52NDSX5:3:1674:21468:2691/1	60	+
chr1	160436504	160436505	A00252:305:HG52NDSX5:1:1105:13123:6057/1	60	+
chr1	160437401	160437402	A00252:305:HG52NDSX5:1:1677:14344:31532/1	60	+
chr1	160441780	160441781	A00252:305:HG52NDSX5:1:1521:28185:30921	60	-
chr1	160466580	160466581	A00252:305:HG52NDSX5:4:2262:30364:9079	60	-
chr1	160510828	160510829	A00252:305:HG52NDSX5:3:1377:32145:22467	60	-
chr1	160527672	160527673	A00252:305:HG52NDSX5:1:1652:12816:30796/1	60	+
chr1	160595157	160595158	A00252:305:HG52NDSX5:1:1122:14127:14090/1	60	+
chr1	161022255	161022256	A00252:305:HG52NDSX5:4:2371:20907:7138/1	60	-
chr1	161428068	161428069	A00252:305:HG52NDSX5:2:2647:22372:23672	60	+
chr1	161621681	161621682	A00252:305:HG52NDSX5:1:1106:28583:25848/1	60	+
chr1	161621682	161621683	A00252:305:HG52NDSX5:4:2149:4490:16564	60	+
chr1	161810204	161810205	A00252:305:HG52NDSX5:1:1135:5376:19476/1	60	+
chr1	161824561	161824562	A00252:305:HG52NDSX5:1:1662:8196:24142/1	60	-
chr1	161883171	161883172	A00252:305:HG52NDSX5:1:1101:12897:16689/1	60	-
chr1	161902439	161902440	A00252:305:HG52NDSX5:1:1157:16667:36526/1	60	+
chr1	163278904	163278905	A00252:305:HG52NDSX5:1:1240:26494:8077/1	60	-
chr1	163352094	163352095	A00252:305:HG52NDSX5:2:1634:20853:5478	60	-
chr1	163828711	163828712	A00252:305:HG52NDSX5:2:1564:24487:36667/1	60	+
chr1	163974417	163974418	A00252:305:HG52NDSX5:1:1248:5258:6151/1	60	+
chr1	164159225	164159226	A00252:305:HG52NDSX5:1:1142:17119:3396/1	60	+
chr1	164579661	164579662	A00252:305:HG52NDSX5:1:1319:4020:8891/1	60	+
chr1	166131118	166131119	A00252:305:HG52NDSX5:1:2340:20482:18552	60	+
chr1	166185081	166185082	A00252:305:HG52NDSX5:4:1621:12174:34319/1	60	+
chr1	166902600	166902601	A00252:305:HG52NDSX5:1:1109:23457:17942/1	60	+
chr1	167006081	167006082	A00252:305:HG52NDSX5:1:1458:17481:7811	60	-
chr1	167048267	167048268	A00252:305:HG52NDSX5:2:2251:31349:6370/1	60	+
chr1	167143609	167143610	A00252:305:HG52NDSX5:3:2156:17797:5384	60	-
chr1	167418676	167418677	A00252:305:HG52NDSX5:2:2215:1524:18443	60	-
chr1	167957881	167957882	A00252:305:HG52NDSX5:3:1443:11505:34194/1	60	-
chr1	168015504	168015505	A00252:305:HG52NDSX5:3:2532:23845:1955	60	-
chr1	168066756	168066757	A00252:305:HG52NDSX5:1:1128:13485:18208/1	60	-
chr1	168479280	168479281	A00252:305:HG52NDSX5:1:1533:12228:15280/1	60	+
chr1	168491081	168491082	A00252:305:HG52NDSX5:2:2249:16857:31281/1	60	-
chr1	168561409	168561410	A00252:305:HG52NDSX5:1:1237:27145:20697	60	+
chr1	169396925	169396926	A00252:305:HG52NDSX5:2:1668:10646:27633/1	60	+
chr1	169678552	169678553	A00252:305:HG52NDSX5:1:2662:7744:23202/1	60	+
chr1	169678554	169678555	A00252:305:HG52NDSX5:4:2101:6822:12305	60	+
chr1	169696629	169696630	A00252:305:HG52NDSX5:1:2607:4580:26459	60	-
chr1	169995607	169995608	A00252:305:HG52NDSX5:1:1130:15338:24799/1	60	-
chr1	170028866	170028867	A00252:305:HG52NDSX5:2:1411:11044:30827/1	60	+
chr1	170046895	170046896	A00252:305:HG52NDSX5:1:1107:11541:7921/1	60	-
chr1	170867836	170867837	A00252:305:HG52NDSX5:1:2357:12608:29371/1	60	+
chr1	171295317	171295318	A00252:305:HG52NDSX5:1:1335:3784:7294/1	60	+
chr1	171880359	171880360	A00252:305:HG52NDSX5:2:2238:25021:3865	60	-
chr1	172174476	172174477	A00252:305:HG52NDSX5:1:1561:13169:36104/1	60	+
chr1	172395329	172395330	A00252:305:HG52NDSX5:4:1560:30382:7263/1	60	+
chr1	172472165	172472166	A00252:305:HG52NDSX5:1:2642:4987:12289/1	60	+
chr1	172563320	172563321	A00252:305:HG52NDSX5:1:1202:11731:35117/1	60	+
chr1	172563322	172563323	A00252:305:HG52NDSX5:4:1611:1714:21652/1	60	+
chr1	172570507	172570508	A00252:305:HG52NDSX5:2:2142:12436:2926	60	-
chr1	172576373	172576374	A00252:305:HG52NDSX5:1:2569:14326:9674/1	60	+
chr1	173956580	173956581	A00252:305:HG52NDSX5:2:2650:10511:28964/1	60	+
chr1	174068400	174068401	A00252:305:HG52NDSX5:3:2640:4987:1110/1	60	-
chr1	174499195	174499196	A00252:305:HG52NDSX5:3:1510:23927:32189	60	-
chr1	174508529	174508530	A00252:305:HG52NDSX5:3:2111:23601:28244	60	+
chr1	176054199	176054200	A00252:305:HG52NDSX5:4:1623:26784:24612	60	-
chr1	176125219	176125220	A00252:305:HG52NDSX5:4:2532:28727:6183	60	-
chr1	179726718	179726719	A00252:305:HG52NDSX5:3:2122:20871:1783/1	60	-
chr1	179726719	179726720	A00252:305:HG52NDSX5:1:2629:27127:12305/1	60	-
chr1	179864667	179864668	A00252:305:HG52NDSX5:1:1122:5683:4351/1	60	+
chr1	179998439	179998440	A00252:305:HG52NDSX5:2:1103:18213:25081/1	60	-
chr1	180010045	180010046	A00252:305:HG52NDSX5:1:1202:3775:10880/1	60	-
chr1	180059913	180059914	A00252:305:HG52NDSX5:1:1166:11098:4272/1	60	-
chr1	180060109	180060110	A00252:305:HG52NDSX5:1:1213:9534:3443/1	60	-
chr1	180098974	180098975	A00252:305:HG52NDSX5:1:1531:5701:5791/1	60	+
chr1	180362292	180362293	A00252:305:HG52NDSX5:1:2313:7572:29387	60	-
chr1	180500439	180500440	A00252:305:HG52NDSX5:4:1115:30644:35274/1	60	-
chr1	180758718	180758719	A00252:305:HG52NDSX5:1:2539:6415:10473	60	+
chr1	180763868	180763869	A00252:305:HG52NDSX5:3:1478:27272:18349	60	-
chr1	181019937	181019938	A00252:305:HG52NDSX5:4:1419:20799:18004/1	60	+
chr1	182578877	182578878	A00252:305:HG52NDSX5:1:2147:7943:4914/1	60	+
chr1	182850706	182850707	A00252:305:HG52NDSX5:2:2628:21233:35790	60	-
chr1	182874754	182874755	A00252:305:HG52NDSX5:1:1120:25391:11647	60	-
chr1	183498024	183498025	A00252:305:HG52NDSX5:1:1256:14344:18098/1	60	-
chr1	183575933	183575934	A00252:305:HG52NDSX5:1:1131:11478:34773/1	60	+
chr1	183656877	183656878	A00252:305:HG52NDSX5:3:1270:8965:29387/1	60	-
chr1	184056733	184056734	A00252:305:HG52NDSX5:1:1130:20130:17440/1	60	+
chr1	184060503	184060504	A00252:305:HG52NDSX5:1:1454:16134:25520/1	60	-
chr1	184071010	184071011	A00252:305:HG52NDSX5:2:2660:30210:10254/1	60	-
chr1	184644083	184644084	A00252:305:HG52NDSX5:1:2321:13575:1705/1	60	+
chr1	184644085	184644086	A00252:305:HG52NDSX5:3:1214:30689:24987	60	+
chr1	184965077	184965078	A00252:305:HG52NDSX5:1:1276:28971:24048/1	60	-
chr1	185135392	185135393	A00252:305:HG52NDSX5:2:1469:20283:21934/1	60	+
chr1	185970054	185970055	A00252:305:HG52NDSX5:3:2302:14660:31767/1	60	+
chr1	187912363	187912364	A00252:305:HG52NDSX5:2:1265:10059:35070	60	-
chr1	188318850	188318851	A00252:305:HG52NDSX5:1:1260:24153:12007/1	60	+
chr1	189190813	189190814	A00252:305:HG52NDSX5:1:2127:16080:25050	60	+
chr1	189477525	189477526	A00252:305:HG52NDSX5:2:1371:30553:36902/1	60	+
chr1	189880258	189880259	A00252:305:HG52NDSX5:2:1454:5457:17613/1	60	+
chr1	190092972	190092973	A00252:305:HG52NDSX5:1:2249:4255:9768/1	60	-
chr1	190159455	190159456	A00252:305:HG52NDSX5:1:1322:4173:32581/1	60	-
chr1	190228583	190228584	A00252:305:HG52NDSX5:3:1363:20039:29152/1	60	-
chr1	190375580	190375581	A00252:305:HG52NDSX5:1:1614:29713:22420/1	60	+
chr1	190527715	190527716	A00252:305:HG52NDSX5:1:1204:10330:25488/1	60	+
chr1	190932844	190932845	A00252:305:HG52NDSX5:3:1604:14091:35321	60	-
chr1	191012620	191012621	A00252:305:HG52NDSX5:1:1168:27859:32894/1	60	+
chr1	191419454	191419455	A00252:305:HG52NDSX5:1:2329:14082:22247/1	60	-
chr1	191421985	191421986	A00252:305:HG52NDSX5:1:1166:12680:23422/1	60	-
chr1	191560072	191560073	A00252:305:HG52NDSX5:1:2173:20591:1892/1	60	-
chr1	191637458	191637459	A00252:305:HG52NDSX5:2:1450:8151:36464/1	60	-
chr1	191884221	191884222	A00252:305:HG52NDSX5:1:2562:23818:21104	60	-
chr1	191986252	191986253	A00252:305:HG52NDSX5:1:1136:15899:19727/1	60	+
chr1	192059987	192059988	A00252:305:HG52NDSX5:2:1469:21911:30796	60	-
chr1	192074528	192074529	A00252:305:HG52NDSX5:1:1162:5972:32690	60	-
chr1	192145871	192145872	A00252:305:HG52NDSX5:2:1370:1018:18787/1	60	+
chr1	192319917	192319918	A00252:305:HG52NDSX5:1:1520:14299:6464	60	+
chr1	192319921	192319922	A00252:305:HG52NDSX5:3:1472:27434:10300	60	+
chr1	192552682	192552683	A00252:305:HG52NDSX5:1:1164:2103:20729/1	60	+
chr1	193268416	193268417	A00252:305:HG52NDSX5:1:1171:19307:27195/1	60	-
chr1	193292999	193293000	A00252:305:HG52NDSX5:2:1202:18403:8500	60	-
chr1	193851604	193851605	A00252:305:HG52NDSX5:2:1522:7572:30702	60	-
chr1	194612428	194612429	A00252:305:HG52NDSX5:1:1202:3604:26960/1	60	-
chr1	194734619	194734620	A00252:305:HG52NDSX5:1:1227:19018:10347/1	60	-
chr1	194905801	194905802	A00252:305:HG52NDSX5:1:1654:19063:26146/1	60	+
chr1	194991058	194991059	A00252:305:HG52NDSX5:1:2631:16052:3677/1	60	+
chr1	195132192	195132193	A00252:305:HG52NDSX5:1:1155:14959:18787/1	60	-
chr1	195279118	195279119	A00252:305:HG52NDSX5:1:1518:6569:18630/1	60	+
chr1	195315771	195315772	A00252:305:HG52NDSX5:1:1441:1606:8750/1	60	-
chr1	195627817	195627818	A00252:305:HG52NDSX5:1:1109:15609:13651/1	60	+
chr1	195761644	195761645	A00252:305:HG52NDSX5:1:2641:28682:27492/1	60	+
chr1	196446128	196446129	A00252:305:HG52NDSX5:1:1521:5159:28432/1	60	+
chr1	196497106	196497107	A00252:305:HG52NDSX5:1:1339:4833:7576/1	60	-
chr1	196596846	196596847	A00252:305:HG52NDSX5:3:2522:10610:10692/1	60	-
chr1	197610760	197610761	A00252:305:HG52NDSX5:1:2224:10547:9048/1	60	-
chr1	197722525	197722526	A00252:305:HG52NDSX5:1:1239:13521:24189/1	60	-
chr1	198305708	198305709	A00252:305:HG52NDSX5:1:1210:13322:27289/1	60	+
chr1	198738227	198738228	A00252:305:HG52NDSX5:4:1230:8431:30592/1	60	-
chr1	198771807	198771808	A00252:305:HG52NDSX5:1:2103:14317:19272/1	60	-
chr1	198972475	198972476	A00252:305:HG52NDSX5:4:2566:26765:19758/1	60	-
chr1	198972476	198972477	A00252:305:HG52NDSX5:3:2258:16622:18818	60	-
chr1	199053403	199053404	A00252:305:HG52NDSX5:1:1151:25427:3192/1	60	-
chr1	199071239	199071240	A00252:305:HG52NDSX5:4:1417:32768:19006	60	-
chr1	199103586	199103587	A00252:305:HG52NDSX5:1:1231:6343:6527/1	60	+
chr1	199233650	199233651	A00252:305:HG52NDSX5:1:1206:17888:19288/1	60	+
chr1	200152225	200152226	A00252:305:HG52NDSX5:1:1129:5150:6684/1	60	+
chr1	200555980	200555981	A00252:305:HG52NDSX5:4:2218:4752:22748/1	60	+
chr1	200565381	200565382	A00252:305:HG52NDSX5:1:1145:4698:15327/1	60	-
chr1	200650672	200650673	A00252:305:HG52NDSX5:1:2339:14714:22874/1	60	+
chr1	200684588	200684589	A00252:305:HG52NDSX5:1:1448:17861:16767	60	+
chr1	200833307	200833308	A00252:305:HG52NDSX5:3:2658:1280:11506	60	-
chr1	200838300	200838301	A00252:305:HG52NDSX5:1:1338:9824:24173/1	60	-
chr1	201869502	201869503	A00252:305:HG52NDSX5:2:2260:11261:29951	60	-
chr1	201883486	201883487	A00252:305:HG52NDSX5:1:1148:8874:8970/1	60	+
chr1	202534593	202534594	A00252:305:HG52NDSX5:3:1218:24071:36385	60	+
chr1	202557213	202557214	A00252:305:HG52NDSX5:1:2540:30373:4742	60	+
chr1	202559477	202559478	A00252:305:HG52NDSX5:1:2263:10854:26804/1	60	+
chr1	202569401	202569402	A00252:305:HG52NDSX5:1:2316:9932:13902	60	+
chr1	203697579	203697580	A00252:305:HG52NDSX5:1:2230:8467:20415/1	60	-
chr1	204083887	204083888	A00252:305:HG52NDSX5:1:2671:30906:11271	60	+
chr1	205414574	205414575	A00252:305:HG52NDSX5:1:2367:2248:34475/1	60	+
chr1	205836772	205836773	A00252:305:HG52NDSX5:3:1451:1868:12524/1	60	+
chr1	206092129	206092130	A00252:305:HG52NDSX5:1:2315:28031:2722	60	-
chr1	206283317	206283318	A00252:305:HG52NDSX5:1:1363:5882:21731/1	60	-
chr1	206649931	206649932	A00252:305:HG52NDSX5:4:1207:13702:26694	60	-
chr1	207159041	207159042	A00252:305:HG52NDSX5:1:1558:8133:3771/1	60	-
chr1	207338782	207338783	A00252:305:HG52NDSX5:1:1155:2672:28980/1	60	+
chr1	207343203	207343204	A00252:305:HG52NDSX5:1:2172:25075:23531	60	-
chr1	207876382	207876383	A00252:305:HG52NDSX5:1:1125:24460:31735/1	60	+
chr1	211669397	211669398	A00252:305:HG52NDSX5:1:1560:27001:20478/1	60	-
chr1	211759304	211759305	A00252:305:HG52NDSX5:1:2127:14886:9580/1	60	+
chr1	211759368	211759369	A00252:305:HG52NDSX5:4:2242:22905:12070	60	+
chr1	211770492	211770493	A00252:305:HG52NDSX5:1:1237:20772:22373/1	60	-
chr1	211993552	211993553	A00252:305:HG52NDSX5:2:1172:19822:20666/1	60	+
chr1	212134333	212134334	A00252:305:HG52NDSX5:3:2214:28483:24925/1	60	-
chr1	212348618	212348619	A00252:305:HG52NDSX5:1:1414:21368:2174/1	60	+
chr1	212373598	212373599	A00252:305:HG52NDSX5:1:1628:20518:35963/1	60	-
chr1	212726132	212726133	A00252:305:HG52NDSX5:1:1571:24171:6809/1	60	-
chr1	212732542	212732543	A00252:305:HG52NDSX5:2:2234:19877:21637	60	-
chr1	213238060	213238061	A00252:305:HG52NDSX5:3:2636:6135:1846	60	+
chr1	213413646	213413647	A00252:305:HG52NDSX5:1:1118:18945:28886	60	+
chr1	213413647	213413648	A00252:305:HG52NDSX5:4:2329:13006:2065	60	+
chr1	213866304	213866305	A00252:305:HG52NDSX5:1:1163:23466:30107/1	60	-
chr1	213983641	213983642	A00252:305:HG52NDSX5:1:1224:18069:27931	60	-
chr1	214657279	214657280	A00252:305:HG52NDSX5:2:2538:8386:36558/1	60	-
chr1	214778456	214778457	A00252:305:HG52NDSX5:1:1232:24035:24518/1	60	-
chr1	215603006	215603007	A00252:305:HG52NDSX5:1:1613:6307:16705/1	60	-
chr1	215958653	215958654	A00252:305:HG52NDSX5:1:1645:24885:33066/1	60	-
chr1	215968844	215968845	A00252:305:HG52NDSX5:1:1255:9462:32440/1	60	+
chr1	216177811	216177812	A00252:305:HG52NDSX5:1:1165:11071:25989/1	60	+
chr1	216284430	216284431	A00252:305:HG52NDSX5:1:2616:27688:1814	60	+
chr1	216296566	216296567	A00252:305:HG52NDSX5:3:2645:16477:26772/1	60	+
chr1	216441067	216441068	A00252:305:HG52NDSX5:1:1162:25590:6856/1	60	-
chr1	216636943	216636944	A00252:305:HG52NDSX5:3:1427:29758:17143	60	-
chr1	216814455	216814456	A00252:305:HG52NDSX5:3:1630:19714:4507/1	60	+
chr1	217970439	217970440	A00252:305:HG52NDSX5:3:1108:26711:36573	60	+
chr1	218722349	218722350	A00252:305:HG52NDSX5:2:1115:14235:29997/1	60	-
chr1	219128316	219128317	A00252:305:HG52NDSX5:1:1552:22073:18051/1	60	+
chr1	219179758	219179759	A00252:305:HG52NDSX5:2:2361:25021:25003/1	60	+
chr1	219208683	219208684	A00252:305:HG52NDSX5:2:2568:11948:1047/1	60	-
chr1	219774935	219774936	A00252:305:HG52NDSX5:2:2417:19750:17534/1	60	-
chr1	221061324	221061325	A00252:305:HG52NDSX5:1:1673:17400:28870/1	60	+
chr1	221602209	221602210	A00252:305:HG52NDSX5:1:1233:10836:26960/1	60	+
chr1	221625614	221625615	A00252:305:HG52NDSX5:3:2167:29360:13291/1	60	+
chr1	221659379	221659380	A00252:305:HG52NDSX5:4:2611:32127:16360	60	-
chr1	221725227	221725228	A00252:305:HG52NDSX5:2:2414:25093:30295/1	60	-
chr1	222120718	222120719	A00252:305:HG52NDSX5:1:2625:18927:11412/1	60	-
chr1	222579816	222579817	A00252:305:HG52NDSX5:2:2332:24451:10332	60	-
chr1	222854923	222854924	A00252:305:HG52NDSX5:1:1114:21450:19852/1	60	+
chr1	222927784	222927785	A00252:305:HG52NDSX5:1:1107:5584:1517/1	60	-
chr1	223828717	223828718	A00252:305:HG52NDSX5:1:1201:30779:11804	60	-
chr1	224368929	224368930	A00252:305:HG52NDSX5:1:1120:14606:11287/1	60	+
chr1	226246904	226246905	A00252:305:HG52NDSX5:1:1261:24478:27414/1	60	+
chr1	226251007	226251008	A00252:305:HG52NDSX5:1:2303:17842:18991/1	60	-
chr1	226394140	226394141	A00252:305:HG52NDSX5:1:1201:4065:18208/1	60	+
chr1	226394141	226394142	A00252:305:HG52NDSX5:2:1273:5168:21715/1	60	+
chr1	226729349	226729350	A00252:305:HG52NDSX5:3:1539:11966:34334/1	60	-
chr1	227129902	227129903	A00252:305:HG52NDSX5:1:2171:16866:28072/1	60	-
chr1	227568266	227568267	A00252:305:HG52NDSX5:1:1134:11822:19116/1	60	+
chr1	227583144	227583145	A00252:305:HG52NDSX5:1:2253:23402:20791/1	60	-
chr1	227649606	227649607	A00252:305:HG52NDSX5:1:1408:21079:32142/1	60	-
chr1	227657597	227657598	A00252:305:HG52NDSX5:1:2618:12653:13385/1	60	+
chr1	228186267	228186268	A00252:305:HG52NDSX5:1:1613:5358:34945/1	60	-
chr1	228230365	228230366	A00252:305:HG52NDSX5:1:1260:16107:27477/1	60	-
chr1	228234609	228234610	A00252:305:HG52NDSX5:1:1122:17264:35117/1	60	-
chr1	228236431	228236432	A00252:305:HG52NDSX5:1:2431:32904:36589/1	60	-
chr1	228247679	228247680	A00252:305:HG52NDSX5:1:2572:5565:23500/1	60	-
chr1	228330275	228330276	A00252:305:HG52NDSX5:1:1127:28510:27633/1	60	+
chr1	228330277	228330278	A00252:305:HG52NDSX5:1:2635:23800:32972	60	+
chr1	228404372	228404373	A00252:305:HG52NDSX5:1:1136:28067:31313	60	-
chr1	228423713	228423714	A00252:305:HG52NDSX5:1:1104:10945:3818/1	60	+
chr1	228496445	228496446	A00252:305:HG52NDSX5:1:2278:29640:3818/1	60	+
chr1	228655874	228655875	A00252:305:HG52NDSX5:1:1413:4309:9424/1	60	+
chr1	229284963	229284964	A00252:305:HG52NDSX5:1:1217:11876:23938/1	60	+
chr1	229284964	229284965	A00252:305:HG52NDSX5:1:2104:30147:9862	60	+
chr1	229287705	229287706	A00252:305:HG52NDSX5:1:1507:29948:33880/1	60	+
chr1	229304171	229304172	A00252:305:HG52NDSX5:2:1615:20745:8171/1	60	+
chr1	229321026	229321027	A00252:305:HG52NDSX5:1:1260:18882:2534/1	60	+
chr1	229322260	229322261	A00252:305:HG52NDSX5:1:1423:21504:3850	60	-
chr1	229338443	229338444	A00252:305:HG52NDSX5:1:1210:4336:16955/1	60	-
chr1	229456699	229456700	A00252:305:HG52NDSX5:1:1251:12346:23312/1	60	-
chr1	229458505	229458506	A00252:305:HG52NDSX5:1:1509:10420:18223/1	60	+
chr1	229467504	229467505	A00252:305:HG52NDSX5:1:1155:6225:6230/1	60	-
chr1	229523399	229523400	A00252:305:HG52NDSX5:1:2143:10158:30765/1	60	-
chr1	229608729	229608730	A00252:305:HG52NDSX5:1:1228:24126:6198/1	60	+
chr1	229648492	229648493	A00252:305:HG52NDSX5:2:2641:31241:20650	60	-
chr1	229774460	229774461	A00252:305:HG52NDSX5:2:1412:14769:3897/1	60	+
chr1	230163073	230163074	A00252:305:HG52NDSX5:1:1128:1705:2127/1	60	+
chr1	230223265	230223266	A00252:305:HG52NDSX5:1:1452:2944:35650/1	60	+
chr1	230715765	230715766	A00252:305:HG52NDSX5:1:2318:8034:7200/1	60	+
chr1	230950586	230950587	A00252:305:HG52NDSX5:1:1502:16107:20337/1	60	+
chr1	230962376	230962377	A00252:305:HG52NDSX5:1:1123:4661:32362	60	-
chr1	231404168	231404169	A00252:305:HG52NDSX5:1:1213:25057:27289/1	60	-
chr1	231609118	231609119	A00252:305:HG52NDSX5:4:1568:27190:31485/1	60	+
chr1	231661717	231661718	A00252:305:HG52NDSX5:1:1636:1262:32017/1	60	-
chr1	231665338	231665339	A00252:305:HG52NDSX5:2:2303:16676:17347/1	60	-
chr1	231675200	231675201	A00252:305:HG52NDSX5:1:1661:27254:36354	60	-
chr1	231676060	231676061	A00252:305:HG52NDSX5:1:1236:16062:35978/1	60	+
chr1	231689505	231689506	A00252:305:HG52NDSX5:1:1230:17038:10488/1	60	+
chr1	232381269	232381270	A00252:305:HG52NDSX5:1:1324:16351:19288/1	60	-
chr1	232470219	232470220	A00252:305:HG52NDSX5:2:1239:11279:6965	60	-
chr1	232712219	232712220	A00252:305:HG52NDSX5:4:1130:14742:3881/1	60	-
chr1	233039446	233039447	A00252:305:HG52NDSX5:1:2512:27172:19836	60	-
chr1	233075936	233075937	A00252:305:HG52NDSX5:1:1158:24505:31876/1	60	-
chr1	233159361	233159362	A00252:305:HG52NDSX5:1:2469:8567:16579/1	60	-
chr1	233239756	233239757	A00252:305:HG52NDSX5:1:1208:16197:13886/1	60	-
chr1	233847633	233847634	A00252:305:HG52NDSX5:1:1532:25599:29731	60	+
chr1	234300333	234300334	A00252:305:HG52NDSX5:1:2659:29134:24768/1	60	+
chr1	234456055	234456056	A00252:305:HG52NDSX5:1:1110:5014:34444/1	60	-
chr1	234603042	234603043	A00252:305:HG52NDSX5:1:1134:12771:28526/1	60	+
chr1	235225550	235225551	A00252:305:HG52NDSX5:1:1459:14045:25911	60	-
chr1	235263075	235263076	A00252:305:HG52NDSX5:1:2328:14344:25801	60	-
chr1	235318354	235318355	A00252:305:HG52NDSX5:1:1346:9570:17127/1	60	-
chr1	237172137	237172138	A00252:305:HG52NDSX5:1:1137:15402:27539/1	60	+
chr1	237533135	237533136	A00252:305:HG52NDSX5:1:1144:17427:3458/1	60	+
chr1	237573111	237573112	A00252:305:HG52NDSX5:1:1239:16920:27352/1	60	+
chr1	237680219	237680220	A00252:305:HG52NDSX5:1:1141:29432:7498/1	60	+
chr1	237696194	237696195	A00252:305:HG52NDSX5:1:1121:12943:33520/1	60	+
chr1	239722094	239722095	A00252:305:HG52NDSX5:1:1101:30092:4758/1	60	+
chr1	239722285	239722286	A00252:305:HG52NDSX5:1:1225:17490:21261/1	60	-
chr1	240292662	240292663	A00252:305:HG52NDSX5:1:1110:30318:30201	60	-
chr1	241870480	241870481	A00252:305:HG52NDSX5:1:1201:5249:15875/1	60	+
chr1	244623735	244623736	A00252:305:HG52NDSX5:1:2315:26476:8766/1	60	-
chr1	244657958	244657959	A00252:305:HG52NDSX5:3:1315:18385:29919	60	+
chr1	245872105	245872106	A00252:305:HG52NDSX5:2:1352:30942:12242/1	60	+
chr1	246455835	246455836	A00252:305:HG52NDSX5:1:1158:10827:19899/1	60	+
chr1	246706083	246706084	A00252:305:HG52NDSX5:1:1213:7708:33505/1	60	+
chr1	246738733	246738734	A00252:305:HG52NDSX5:2:1340:4535:15389/1	60	-
chr1	246738734	246738735	A00252:305:HG52NDSX5:1:1338:25717:35509/1	60	-
chr1	246759766	246759767	A00252:305:HG52NDSX5:4:2242:5710:14074	60	-
chr1	246874128	246874129	A00252:305:HG52NDSX5:4:2611:7220:24862	60	-
chr1	246876320	246876321	A00252:305:HG52NDSX5:4:2312:8178:2628	60	-
chr1	247303620	247303621	A00252:305:HG52NDSX5:1:1552:23863:26725/1	60	+
chr1	247905713	247905714	A00252:305:HG52NDSX5:4:2505:10158:34303/1	60	+
chr10	178054	178055	A00252:305:HG52NDSX5:1:1151:18005:6965/1	60	-
chr10	4655806	4655807	A00252:305:HG52NDSX5:2:1235:6632:31579/1	60	+
chr10	4883805	4883806	A00252:305:HG52NDSX5:1:1107:15293:12446/1	60	-
chr10	5260737	5260738	A00252:305:HG52NDSX5:1:1357:19642:2597/1	60	-
chr10	5708342	5708343	A00252:305:HG52NDSX5:2:1650:31376:32283	60	-
chr10	5721533	5721534	A00252:305:HG52NDSX5:4:1675:10637:5259	60	-
chr10	6375118	6375119	A00252:305:HG52NDSX5:4:2103:10619:12743/1	60	+
chr10	6517507	6517508	A00252:305:HG52NDSX5:1:1178:26856:22733/1	60	+
chr10	6916015	6916016	A00252:305:HG52NDSX5:1:1301:14642:8343/1	60	+
chr10	7021482	7021483	A00252:305:HG52NDSX5:1:1273:6858:24831/1	60	+
chr10	7893279	7893280	A00252:305:HG52NDSX5:1:1122:23999:15029/1	60	-
chr10	7965492	7965493	A00252:305:HG52NDSX5:2:1417:2989:21981	60	-
chr10	8001987	8001988	A00252:305:HG52NDSX5:3:1233:25988:12868	60	-
chr10	8079360	8079361	A00252:305:HG52NDSX5:1:1438:16559:7842/1	60	-
chr10	8152037	8152038	A00252:305:HG52NDSX5:3:1543:4562:24956/1	60	+
chr10	8170455	8170456	A00252:305:HG52NDSX5:2:2648:19985:34381	60	+
chr10	8277186	8277187	A00252:305:HG52NDSX5:1:1676:17960:2879/1	60	-
chr10	8445677	8445678	A00252:305:HG52NDSX5:1:1677:15221:23688/1	60	-
chr10	8821192	8821193	A00252:305:HG52NDSX5:1:1149:15989:31501/1	60	+
chr10	8825254	8825255	A00252:305:HG52NDSX5:1:2133:26096:17691/1	60	-
chr10	9316704	9316705	A00252:305:HG52NDSX5:2:2133:30987:4178	60	+
chr10	11062387	11062388	A00252:305:HG52NDSX5:1:1674:26992:15483	60	-
chr10	11869328	11869329	A00252:305:HG52NDSX5:1:1218:26359:21183/1	60	-
chr10	15834564	15834565	A00252:305:HG52NDSX5:1:1140:15402:21590/1	60	-
chr10	16459359	16459360	A00252:305:HG52NDSX5:1:1126:18665:3067/1	60	-
chr10	16750509	16750510	A00252:305:HG52NDSX5:1:1239:16875:36793	60	+
chr10	17159320	17159321	A00252:305:HG52NDSX5:1:1415:18747:25567/1	60	+
chr10	17581257	17581258	A00252:305:HG52NDSX5:1:1361:6189:8359/1	60	+
chr10	17590277	17590278	A00252:305:HG52NDSX5:1:1427:16984:16689/1	60	-
chr10	17677581	17677582	A00252:305:HG52NDSX5:1:1265:13639:3693	60	-
chr10	18880335	18880336	A00252:305:HG52NDSX5:1:1238:27100:15577/1	60	-
chr10	22329790	22329791	A00252:305:HG52NDSX5:3:1212:1768:4617/1	60	-
chr10	23373610	23373611	A00252:305:HG52NDSX5:1:1170:25735:6981/1	60	-
chr10	23805646	23805647	A00252:305:HG52NDSX5:1:1105:8106:32064/1	60	-
chr10	25570610	25570611	A00252:305:HG52NDSX5:1:2224:26485:30326	60	-
chr10	25978757	25978758	A00252:305:HG52NDSX5:1:1518:8721:15781	60	+
chr10	26464162	26464163	A00252:305:HG52NDSX5:1:2408:24424:2394	60	+
chr10	26498540	26498541	A00252:305:HG52NDSX5:1:1424:16188:28244/1	60	+
chr10	27036642	27036643	A00252:305:HG52NDSX5:1:1122:7383:27148/1	60	+
chr10	27043645	27043646	A00252:305:HG52NDSX5:3:2658:13792:36558	60	-
chr10	27125823	27125824	A00252:305:HG52NDSX5:4:1104:27624:13448	60	-
chr10	27196928	27196929	A00252:305:HG52NDSX5:1:2104:21757:14904	60	-
chr10	27196929	27196930	A00252:305:HG52NDSX5:4:1627:30644:12540	60	-
chr10	28538557	28538558	A00252:305:HG52NDSX5:3:1566:31539:7639/1	60	-
chr10	28542547	28542548	A00252:305:HG52NDSX5:1:1308:26747:31501/1	60	-
chr10	28542549	28542550	A00252:305:HG52NDSX5:2:1326:9607:13025/1	60	-
chr10	31162912	31162913	A00252:305:HG52NDSX5:1:2663:17680:34835/1	60	-
chr10	31345141	31345142	A00252:305:HG52NDSX5:1:1228:10872:10081/1	60	-
chr10	31347287	31347288	A00252:305:HG52NDSX5:3:1174:24460:18396	60	-
chr10	31425076	31425077	A00252:305:HG52NDSX5:1:1421:9815:7968/1	60	+
chr10	31486476	31486477	A00252:305:HG52NDSX5:1:1238:30734:31798	60	-
chr10	31520704	31520705	A00252:305:HG52NDSX5:3:2322:27254:24893/1	60	-
chr10	31888656	31888657	A00252:305:HG52NDSX5:1:2518:13015:7279	60	-
chr10	32417141	32417142	A00252:305:HG52NDSX5:3:1327:23502:21684/1	60	+
chr10	32462804	32462805	A00252:305:HG52NDSX5:1:1154:4978:16752	60	-
chr10	32903206	32903207	A00252:305:HG52NDSX5:2:2148:6108:15796	60	+
chr10	32993984	32993985	A00252:305:HG52NDSX5:2:1118:18539:21449	60	+
chr10	33858531	33858532	A00252:305:HG52NDSX5:2:1545:5231:31407/1	60	-
chr10	34372215	34372216	A00252:305:HG52NDSX5:3:1172:10474:29215	60	-
chr10	34476420	34476421	A00252:305:HG52NDSX5:1:1329:11559:4977/1	60	+
chr10	35010649	35010650	A00252:305:HG52NDSX5:1:2339:16975:19993/1	60	+
chr10	35357574	35357575	A00252:305:HG52NDSX5:1:1111:8883:36824/1	60	+
chr10	37834335	37834336	A00252:305:HG52NDSX5:1:1323:28311:8249/1	60	-
chr10	38015496	38015497	A00252:305:HG52NDSX5:2:1638:29469:32111/1	60	-
chr10	38021810	38021811	A00252:305:HG52NDSX5:4:2469:6488:6746/1	60	+
chr10	42629553	42629554	A00252:305:HG52NDSX5:1:1216:14742:12680/1	60	-
chr10	42957874	42957875	A00252:305:HG52NDSX5:3:1429:17372:34240/1	60	+
chr10	44623437	44623438	A00252:305:HG52NDSX5:1:1323:12427:27712/1	60	+
chr10	44623441	44623442	A00252:305:HG52NDSX5:2:1230:9842:23954	60	+
chr10	45586520	45586521	A00252:305:HG52NDSX5:2:1141:26124:2738	60	-
chr10	46566380	46566381	A00252:305:HG52NDSX5:4:1372:18096:32831	60	+
chr10	47052812	47052813	A00252:305:HG52NDSX5:1:1116:6524:15107/1	60	+
chr10	48396254	48396255	A00252:305:HG52NDSX5:1:1372:28637:5494/1	60	-
chr10	50364178	50364179	A00252:305:HG52NDSX5:2:2630:13250:8750/1	60	-
chr10	50392679	50392680	A00252:305:HG52NDSX5:1:1175:9742:11475/1	60	+
chr10	50405203	50405204	A00252:305:HG52NDSX5:1:1162:18891:30107/1	60	+
chr10	50426774	50426775	A00252:305:HG52NDSX5:2:1131:11469:11616/1	60	-
chr10	51239137	51239138	A00252:305:HG52NDSX5:2:2405:1886:29121/1	60	-
chr10	51302162	51302163	A00252:305:HG52NDSX5:1:1202:12183:31735/1	60	-
chr10	51433443	51433444	A00252:305:HG52NDSX5:1:1103:18801:29543/1	60	-
chr10	52811038	52811039	A00252:305:HG52NDSX5:2:1230:12554:1846/1	60	+
chr10	53131592	53131593	A00252:305:HG52NDSX5:3:2405:25907:30295	60	+
chr10	53174140	53174141	A00252:305:HG52NDSX5:4:1350:2284:33223	60	-
chr10	53319062	53319063	A00252:305:HG52NDSX5:1:1165:24108:13777/1	60	-
chr10	54066627	54066628	A00252:305:HG52NDSX5:1:1259:21974:10050/1	60	+
chr10	57253330	57253331	A00252:305:HG52NDSX5:1:1423:3929:32941	60	-
chr10	58289134	58289135	A00252:305:HG52NDSX5:1:1517:29414:5838/1	60	+
chr10	58353838	58353839	A00252:305:HG52NDSX5:3:1503:17228:18959	60	-
chr10	59704853	59704854	A00252:305:HG52NDSX5:4:1241:10303:24220	60	+
chr10	59872322	59872323	A00252:305:HG52NDSX5:1:1322:23628:12289/1	60	-
chr10	59882988	59882989	A00252:305:HG52NDSX5:1:1123:20681:36933/1	60	+
chr10	60895066	60895067	A00252:305:HG52NDSX5:2:2629:22752:20760/1	60	-
chr10	60928058	60928059	A00252:305:HG52NDSX5:2:1557:31973:2534	60	+
chr10	61307803	61307804	A00252:305:HG52NDSX5:1:1108:3441:12399/1	60	+
chr10	61685596	61685597	A00252:305:HG52NDSX5:1:1634:23113:36072/1	60	+
chr10	61694166	61694167	A00252:305:HG52NDSX5:1:1269:4996:3818/1	60	+
chr10	61994685	61994686	A00252:305:HG52NDSX5:2:2656:11993:10332/1	60	+
chr10	62442271	62442272	A00252:305:HG52NDSX5:1:2205:19298:1344/1	60	+
chr10	62654291	62654292	A00252:305:HG52NDSX5:2:1422:32777:1579	60	-
chr10	62717794	62717795	A00252:305:HG52NDSX5:1:1404:16541:17801	60	-
chr10	62808314	62808315	A00252:305:HG52NDSX5:1:2325:9453:10974/1	60	+
chr10	63233377	63233378	A00252:305:HG52NDSX5:1:1577:4345:21981/1	60	+
chr10	63233378	63233379	A00252:305:HG52NDSX5:3:2109:1226:12696	60	+
chr10	63335698	63335699	A00252:305:HG52NDSX5:1:1161:12617:32487/1	60	-
chr10	63417500	63417501	A00252:305:HG52NDSX5:1:1122:11559:12148/1	60	+
chr10	63540987	63540988	A00252:305:HG52NDSX5:4:1210:15293:33176/1	60	+
chr10	64665539	64665540	A00252:305:HG52NDSX5:1:1372:20826:25974/1	60	-
chr10	64665541	64665542	A00252:305:HG52NDSX5:1:2255:13901:12320/1	60	-
chr10	64935279	64935280	A00252:305:HG52NDSX5:1:1114:9661:33098	60	-
chr10	65715942	65715943	A00252:305:HG52NDSX5:3:1208:2528:35149/1	60	-
chr10	65766136	65766137	A00252:305:HG52NDSX5:2:2613:25907:25128	60	+
chr10	66224981	66224982	A00252:305:HG52NDSX5:2:1132:26567:21042/1	60	-
chr10	67208408	67208409	A00252:305:HG52NDSX5:4:1219:31819:29418	60	-
chr10	67991165	67991166	A00252:305:HG52NDSX5:1:1443:15393:14184/1	60	+
chr10	68068173	68068174	A00252:305:HG52NDSX5:1:1105:17445:18928/1	60	-
chr10	68105827	68105828	A00252:305:HG52NDSX5:1:1460:20039:12273/1	60	+
chr10	68310901	68310902	A00252:305:HG52NDSX5:2:1670:7346:33567/1	60	+
chr10	68653089	68653090	A00252:305:HG52NDSX5:1:1647:31295:7247/1	60	-
chr10	70360018	70360019	A00252:305:HG52NDSX5:4:1624:4571:18396	60	-
chr10	70827491	70827492	A00252:305:HG52NDSX5:1:1133:10917:17581/1	60	+
chr10	70827492	70827493	A00252:305:HG52NDSX5:4:2316:9941:32988/1	60	+
chr10	70848445	70848446	A00252:305:HG52NDSX5:1:1525:30056:17033	60	-
chr10	71715122	71715123	A00252:305:HG52NDSX5:2:2107:28510:31955/1	60	-
chr10	71715123	71715124	A00252:305:HG52NDSX5:4:2134:6542:30013/1	60	-
chr10	71715126	71715127	A00252:305:HG52NDSX5:4:1414:29496:6167/1	60	-
chr10	71715127	71715128	A00252:305:HG52NDSX5:3:2638:18936:16626/1	60	-
chr10	71715128	71715129	A00252:305:HG52NDSX5:1:1502:32154:27524/1	60	-
chr10	71715130	71715131	A00252:305:HG52NDSX5:1:2443:5385:8907/1	60	-
chr10	71943586	71943587	A00252:305:HG52NDSX5:1:1102:6262:22106/1	60	+
chr10	71943588	71943589	A00252:305:HG52NDSX5:3:1505:13928:25207	60	+
chr10	72149680	72149681	A00252:305:HG52NDSX5:1:2508:31937:36761/1	60	+
chr10	72559833	72559834	A00252:305:HG52NDSX5:4:2361:28791:27774	60	+
chr10	72712347	72712348	A00252:305:HG52NDSX5:1:1150:5746:27978/1	60	+
chr10	73147566	73147567	A00252:305:HG52NDSX5:1:1264:23927:9893	60	+
chr10	73199359	73199360	A00252:305:HG52NDSX5:1:1356:15700:35728/1	60	+
chr10	74114722	74114723	A00252:305:HG52NDSX5:1:1158:5981:36589/1	60	+
chr10	74243725	74243726	A00252:305:HG52NDSX5:2:2372:18991:17284/1	60	-
chr10	74288874	74288875	A00252:305:HG52NDSX5:2:2615:24017:11083/1	60	+
chr10	74304679	74304680	A00252:305:HG52NDSX5:2:1218:20853:17190/1	60	-
chr10	74318882	74318883	A00252:305:HG52NDSX5:1:1233:2917:15060/1	60	+
chr10	74336039	74336040	A00252:305:HG52NDSX5:3:1119:10402:24643	60	+
chr10	74336815	74336816	A00252:305:HG52NDSX5:3:2635:29206:4476	60	-
chr10	74369630	74369631	A00252:305:HG52NDSX5:1:1175:17481:13322/1	60	+
chr10	74398758	74398759	A00252:305:HG52NDSX5:1:1629:16812:16360/1	60	+
chr10	74523285	74523286	A00252:305:HG52NDSX5:3:2115:18412:30718/1	60	-
chr10	74529922	74529923	A00252:305:HG52NDSX5:1:1144:2356:23766/1	60	+
chr10	74552480	74552481	A00252:305:HG52NDSX5:3:1615:27272:26365	60	-
chr10	74598776	74598777	A00252:305:HG52NDSX5:1:1206:17318:34835/1	60	+
chr10	74867528	74867529	A00252:305:HG52NDSX5:1:1333:4417:23202/1	60	+
chr10	74981224	74981225	A00252:305:HG52NDSX5:1:2214:8838:30890/1	60	-
chr10	76297889	76297890	A00252:305:HG52NDSX5:1:1206:14642:22748/1	60	+
chr10	77174782	77174783	A00252:305:HG52NDSX5:1:1105:10954:3677/1	60	+
chr10	79744770	79744771	A00252:305:HG52NDSX5:2:2109:14181:30217	60	-
chr10	82157558	82157559	A00252:305:HG52NDSX5:2:2260:8892:10066/1	60	+
chr10	83900113	83900114	A00252:305:HG52NDSX5:1:2543:20211:23688/1	60	-
chr10	84462714	84462715	A00252:305:HG52NDSX5:3:1616:1154:19742	60	-
chr10	86471927	86471928	A00252:305:HG52NDSX5:1:1139:9453:5807/1	60	-
chr10	86518318	86518319	A00252:305:HG52NDSX5:1:1247:27046:31266/1	60	-
chr10	86770497	86770498	A00252:305:HG52NDSX5:1:1520:25735:20259/1	60	+
chr10	86826222	86826223	A00252:305:HG52NDSX5:1:1440:18069:23516/1	60	-
chr10	87115140	87115141	A00252:305:HG52NDSX5:2:2456:14959:20541/1	60	+
chr10	87146503	87146504	A00252:305:HG52NDSX5:3:2223:15447:23735	60	-
chr10	87553986	87553987	A00252:305:HG52NDSX5:1:1271:16532:3035/1	60	-
chr10	87786294	87786295	A00252:305:HG52NDSX5:1:2633:24316:33395	60	-
chr10	88027880	88027881	A00252:305:HG52NDSX5:2:2623:6289:29606/1	60	-
chr10	88146749	88146750	A00252:305:HG52NDSX5:2:2659:17861:25003/1	60	-
chr10	88240454	88240455	A00252:305:HG52NDSX5:1:1631:25889:9627/1	60	-
chr10	88276709	88276710	A00252:305:HG52NDSX5:1:1101:15121:26866/1	60	+
chr10	88298864	88298865	A00252:305:HG52NDSX5:3:2510:25590:28526/1	60	-
chr10	88367773	88367774	A00252:305:HG52NDSX5:1:1660:9769:9799/1	60	-
chr10	88416638	88416639	A00252:305:HG52NDSX5:1:1402:13503:19179/1	60	+
chr10	88431870	88431871	A00252:305:HG52NDSX5:1:1555:15121:19006/1	60	-
chr10	88459541	88459542	A00252:305:HG52NDSX5:1:1525:20247:34741	60	-
chr10	88516190	88516191	A00252:305:HG52NDSX5:2:2431:26259:30561/1	60	+
chr10	88525618	88525619	A00252:305:HG52NDSX5:1:1123:17038:2660/1	60	-
chr10	88537831	88537832	A00252:305:HG52NDSX5:4:1565:14027:20807/1	60	-
chr10	88915066	88915067	A00252:305:HG52NDSX5:1:1546:18747:13792	60	-
chr10	88983042	88983043	A00252:305:HG52NDSX5:1:1347:29089:27195/1	60	-
chr10	88983044	88983045	A00252:305:HG52NDSX5:1:1163:24713:20212/1	60	-
chr10	89458497	89458498	A00252:305:HG52NDSX5:2:1422:23204:19789/1	60	+
chr10	89724838	89724839	A00252:305:HG52NDSX5:1:1222:18738:33035/1	60	-
chr10	89724992	89724993	A00252:305:HG52NDSX5:3:2259:4770:13291	60	-
chr10	90011604	90011605	A00252:305:HG52NDSX5:2:1656:13648:3583/1	60	-
chr10	90626347	90626348	A00252:305:HG52NDSX5:1:1230:20446:3114/1	60	+
chr10	90899073	90899074	A00252:305:HG52NDSX5:1:1471:30165:13401/1	60	+
chr10	91235058	91235059	A00252:305:HG52NDSX5:1:1121:20021:35728	60	-
chr10	91480289	91480290	A00252:305:HG52NDSX5:1:1227:7392:25441	60	-
chr10	91808216	91808217	A00252:305:HG52NDSX5:3:2627:27606:29512/1	60	-
chr10	91992699	91992700	A00252:305:HG52NDSX5:1:1512:19696:6355/1	60	+
chr10	92002332	92002333	A00252:305:HG52NDSX5:4:1312:18014:36918	60	-
chr10	92167004	92167005	A00252:305:HG52NDSX5:1:1516:5050:32972	60	-
chr10	92188868	92188869	A00252:305:HG52NDSX5:1:1215:5728:25817/1	60	+
chr10	92337998	92337999	A00252:305:HG52NDSX5:1:1201:9417:33489/1	60	-
chr10	92509648	92509649	A00252:305:HG52NDSX5:1:2153:28565:2268/1	60	-
chr10	92767796	92767797	A00252:305:HG52NDSX5:1:1404:6008:16783	60	-
chr10	93111704	93111705	A00252:305:HG52NDSX5:1:1361:29812:22592	60	+
chr10	94898129	94898130	A00252:305:HG52NDSX5:1:2218:20274:7012/1	60	-
chr10	95176753	95176754	A00252:305:HG52NDSX5:4:2611:26657:4664	60	+
chr10	96933896	96933897	A00252:305:HG52NDSX5:1:2403:26024:25426/1	60	-
chr10	96964021	96964022	A00252:305:HG52NDSX5:1:1119:14733:34115/1	60	+
chr10	97105995	97105996	A00252:305:HG52NDSX5:1:1113:6795:26506/1	60	+
chr10	97136899	97136900	A00252:305:HG52NDSX5:1:2429:6506:30514/1	60	+
chr10	97175118	97175119	A00252:305:HG52NDSX5:1:1111:15311:30138/1	60	+
chr10	97238122	97238123	A00252:305:HG52NDSX5:1:1569:13404:24361/1	60	+
chr10	98821454	98821455	A00252:305:HG52NDSX5:1:1113:9525:12446/1	60	+
chr10	98821459	98821460	A00252:305:HG52NDSX5:1:1238:27832:32722/1	60	+
chr10	98821460	98821461	A00252:305:HG52NDSX5:4:2449:11541:30185/1	60	+
chr10	99949551	99949552	A00252:305:HG52NDSX5:1:1348:5195:10363/1	60	+
chr10	100169706	100169707	A00252:305:HG52NDSX5:1:1670:12409:36793/1	60	-
chr10	100491783	100491784	A00252:305:HG52NDSX5:1:1124:25473:6370/1	60	+
chr10	100491784	100491785	A00252:305:HG52NDSX5:3:2151:14235:30780/1	60	+
chr10	101815741	101815742	A00252:305:HG52NDSX5:2:1136:5412:22263	60	+
chr10	102050817	102050818	A00252:305:HG52NDSX5:2:2123:19976:4899/1	60	-
chr10	102286478	102286479	A00252:305:HG52NDSX5:2:2121:11785:15608	60	-
chr10	102710442	102710443	A00252:305:HG52NDSX5:1:1631:9308:9032/1	60	-
chr10	103154910	103154911	A00252:305:HG52NDSX5:1:1674:11342:5822/1	60	+
chr10	103395737	103395738	A00252:305:HG52NDSX5:2:1238:16396:32706/1	60	+
chr10	103506728	103506729	A00252:305:HG52NDSX5:1:1209:14850:20509/1	60	+
chr10	103999719	103999720	A00252:305:HG52NDSX5:2:2346:8368:5494/1	60	-
chr10	106353705	106353706	A00252:305:HG52NDSX5:2:2357:24985:27195/1	60	-
chr10	107681601	107681602	A00252:305:HG52NDSX5:3:2274:18430:9173	60	+
chr10	109860977	109860978	A00252:305:HG52NDSX5:1:1659:28673:21527/1	60	+
chr10	110852123	110852124	A00252:305:HG52NDSX5:1:1572:28655:2644/1	60	+
chr10	111001364	111001365	A00252:305:HG52NDSX5:1:1530:7464:7968/1	60	-
chr10	111126059	111126060	A00252:305:HG52NDSX5:4:1150:2456:25066/1	60	-
chr10	112568960	112568961	A00252:305:HG52NDSX5:1:1468:23276:13401	60	-
chr10	112681963	112681964	A00252:305:HG52NDSX5:1:1330:5258:36338/1	60	-
chr10	112996011	112996012	A00252:305:HG52NDSX5:1:1668:4725:9706/1	60	+
chr10	113887919	113887920	A00252:305:HG52NDSX5:1:1101:11162:8923/1	60	+
chr10	114561267	114561268	A00252:305:HG52NDSX5:1:1101:2383:25504/1	60	+
chr10	115113408	115113409	A00252:305:HG52NDSX5:1:2353:15049:5822	60	+
chr10	115377129	115377130	A00252:305:HG52NDSX5:3:2462:5972:32471/1	60	-
chr10	115995735	115995736	A00252:305:HG52NDSX5:2:1461:16315:33223	60	-
chr10	116136560	116136561	A00252:305:HG52NDSX5:3:1336:21305:6480/1	60	-
chr10	116136561	116136562	A00252:305:HG52NDSX5:3:2675:26024:15687/1	60	-
chr10	116572960	116572961	A00252:305:HG52NDSX5:2:2522:28492:25379	60	-
chr10	117303136	117303137	A00252:305:HG52NDSX5:1:1532:20808:18803/1	60	-
chr10	117325306	117325307	A00252:305:HG52NDSX5:1:1136:14552:35493/1	60	+
chr10	117338576	117338577	A00252:305:HG52NDSX5:1:1209:16776:14356	60	+
chr10	117996384	117996385	A00252:305:HG52NDSX5:2:1638:2022:23406/1	60	-
chr10	119046649	119046650	A00252:305:HG52NDSX5:2:1310:28980:10191	60	-
chr10	119125543	119125544	A00252:305:HG52NDSX5:4:2278:9362:22905	60	+
chr10	119797810	119797811	A00252:305:HG52NDSX5:1:2116:27841:35274/1	60	+
chr10	120101279	120101280	A00252:305:HG52NDSX5:1:2248:10682:21903	60	-
chr10	122113562	122113563	A00252:305:HG52NDSX5:1:1114:7139:5556/1	60	+
chr10	122113567	122113568	A00252:305:HG52NDSX5:3:2414:20500:2268/1	60	+
chr10	122862349	122862350	A00252:305:HG52NDSX5:1:2469:16740:35149/1	60	-
chr10	123281798	123281799	A00252:305:HG52NDSX5:3:2521:28845:34507	60	-
chr10	123297343	123297344	A00252:305:HG52NDSX5:1:1156:16604:35728/1	60	+
chr10	124760612	124760613	A00252:305:HG52NDSX5:1:1233:22073:4648/1	60	-
chr10	128855179	128855180	A00252:305:HG52NDSX5:1:1116:5846:24768/1	60	+
chr11	241324	241325	A00252:305:HG52NDSX5:1:1534:15817:20838/1	60	+
chr11	248659	248660	A00252:305:HG52NDSX5:1:1148:19135:21042/1	60	+
chr11	325379	325380	A00252:305:HG52NDSX5:1:1455:14036:26991/1	60	+
chr11	325551	325552	A00252:305:HG52NDSX5:1:1504:9272:29606/1	60	+
chr11	2012194	2012195	A00252:305:HG52NDSX5:1:2236:4797:8703/1	60	+
chr11	3210834	3210835	A00252:305:HG52NDSX5:1:1201:1027:11913/1	60	+
chr11	3974684	3974685	A00252:305:HG52NDSX5:1:1132:14742:23954/1	60	-
chr11	4254167	4254168	A00252:305:HG52NDSX5:1:1115:17336:23218/1	60	-
chr11	4345617	4345618	A00252:305:HG52NDSX5:4:2459:19877:29058/1	60	-
chr11	5206107	5206108	A00252:305:HG52NDSX5:2:1202:14443:33332/1	60	+
chr11	5843618	5843619	A00252:305:HG52NDSX5:1:2160:23818:24612	60	+
chr11	7595517	7595518	A00252:305:HG52NDSX5:1:1347:20085:16924/1	60	-
chr11	8158881	8158882	A00252:305:HG52NDSX5:2:2472:18430:13495/1	60	+
chr11	8372638	8372639	A00252:305:HG52NDSX5:1:1105:8079:6057/1	60	+
chr11	8372640	8372641	A00252:305:HG52NDSX5:1:1434:27010:27759	60	+
chr11	8749719	8749720	A00252:305:HG52NDSX5:1:2242:6207:34663/1	60	-
chr11	8915051	8915052	A00252:305:HG52NDSX5:4:2151:20889:31876/1	60	-
chr11	9416585	9416586	A00252:305:HG52NDSX5:2:1528:22010:25614/1	60	+
chr11	9423943	9423944	A00252:305:HG52NDSX5:1:1338:14425:8876/1	60	+
chr11	9985163	9985164	A00252:305:HG52NDSX5:1:1139:7048:10473/1	60	+
chr11	10423703	10423704	A00252:305:HG52NDSX5:1:1328:27208:16799/1	60	+
chr11	10802210	10802211	A00252:305:HG52NDSX5:1:1273:10737:26850	60	-
chr11	10853449	10853450	A00252:305:HG52NDSX5:1:1123:8712:19085/1	60	+
chr11	11215022	11215023	A00252:305:HG52NDSX5:1:1273:7753:32049	60	-
chr11	11897032	11897033	A00252:305:HG52NDSX5:1:1446:14434:23829/1	60	-
chr11	14544090	14544091	A00252:305:HG52NDSX5:1:1141:8278:3020/1	60	+
chr11	14620226	14620227	A00252:305:HG52NDSX5:1:2647:4408:10692/1	60	+
chr11	14646459	14646460	A00252:305:HG52NDSX5:1:1234:12174:26240/1	60	+
chr11	14701782	14701783	A00252:305:HG52NDSX5:2:1167:30427:31955/1	60	-
chr11	14767813	14767814	A00252:305:HG52NDSX5:4:2631:1470:1313	60	-
chr11	14768082	14768083	A00252:305:HG52NDSX5:1:1326:3387:30812/1	60	+
chr11	14775171	14775172	A00252:305:HG52NDSX5:1:1168:3766:10645/1	60	+
chr11	15429019	15429020	A00252:305:HG52NDSX5:3:2651:26512:19257/1	60	-
chr11	16279377	16279378	A00252:305:HG52NDSX5:1:1414:13313:26334/1	60	+
chr11	16308762	16308763	A00252:305:HG52NDSX5:1:2319:6144:9345/1	60	+
chr11	16339692	16339693	A00252:305:HG52NDSX5:4:1154:28890:16673	60	-
chr11	17094011	17094012	A00252:305:HG52NDSX5:1:1159:18539:3255/1	60	+
chr11	17117014	17117015	A00252:305:HG52NDSX5:4:1521:12879:6825	60	-
chr11	17176993	17176994	A00252:305:HG52NDSX5:1:1630:28420:16266/1	60	+
chr11	18469479	18469480	A00252:305:HG52NDSX5:1:1410:21730:26475/1	60	+
chr11	18496956	18496957	A00252:305:HG52NDSX5:1:1120:17092:4351/1	60	+
chr11	18590839	18590840	A00252:305:HG52NDSX5:1:2614:17508:31626/1	60	+
chr11	18775832	18775833	A00252:305:HG52NDSX5:1:1362:11812:10394/1	60	+
chr11	19121884	19121885	A00252:305:HG52NDSX5:2:1355:25681:32064/1	60	-
chr11	19158741	19158742	A00252:305:HG52NDSX5:1:2343:19488:9659/1	60	-
chr11	20401321	20401322	A00252:305:HG52NDSX5:1:1314:9335:1438/1	60	+
chr11	20411982	20411983	A00252:305:HG52NDSX5:1:1101:11975:30311/1	60	+
chr11	20414755	20414756	A00252:305:HG52NDSX5:4:2642:22489:19022	60	+
chr11	20435673	20435674	A00252:305:HG52NDSX5:1:1215:11695:7623/1	60	+
chr11	20455924	20455925	A00252:305:HG52NDSX5:1:1152:5303:24236/1	60	+
chr11	23172300	23172301	A00252:305:HG52NDSX5:2:1329:10068:9283/1	60	+
chr11	23548781	23548782	A00252:305:HG52NDSX5:1:1540:18945:4836/1	60	-
chr11	23586825	23586826	A00252:305:HG52NDSX5:3:1140:27832:29277	60	-
chr11	24366424	24366425	A00252:305:HG52NDSX5:3:2120:14841:16767/1	60	-
chr11	27501355	27501356	A00252:305:HG52NDSX5:1:2253:18647:2597/1	60	+
chr11	28026676	28026677	A00252:305:HG52NDSX5:1:1207:13819:33786/1	60	+
chr11	28058151	28058152	A00252:305:HG52NDSX5:3:1413:19036:9846	60	-
chr11	28192661	28192662	A00252:305:HG52NDSX5:1:1308:15311:11287/1	60	+
chr11	28192662	28192663	A00252:305:HG52NDSX5:3:2151:25753:32189	60	+
chr11	28380678	28380679	A00252:305:HG52NDSX5:1:1607:17400:14747/1	60	-
chr11	28401098	28401099	A00252:305:HG52NDSX5:1:1106:20256:36135/1	60	+
chr11	28406372	28406373	A00252:305:HG52NDSX5:4:1637:25446:9549/1	60	-
chr11	28556410	28556411	A00252:305:HG52NDSX5:1:1346:9028:34444/1	60	+
chr11	31462661	31462662	A00252:305:HG52NDSX5:1:1156:7093:35477/1	60	+
chr11	31653251	31653252	A00252:305:HG52NDSX5:1:1129:26521:31673/1	60	+
chr11	31670403	31670404	A00252:305:HG52NDSX5:2:1262:25355:20791/1	60	+
chr11	32424364	32424365	A00252:305:HG52NDSX5:1:1148:3902:30545/1	60	+
chr11	33123004	33123005	A00252:305:HG52NDSX5:1:1636:19009:12273/1	60	+
chr11	33196823	33196824	A00252:305:HG52NDSX5:3:2336:2356:3756/1	60	+
chr11	33267339	33267340	A00252:305:HG52NDSX5:3:1355:20166:16438/1	60	-
chr11	34884229	34884230	A00252:305:HG52NDSX5:1:2232:26006:36198/1	60	+
chr11	34974450	34974451	A00252:305:HG52NDSX5:2:1649:12825:13463/1	60	+
chr11	36494734	36494735	A00252:305:HG52NDSX5:1:1474:27028:14857/1	60	-
chr11	37014627	37014628	A00252:305:HG52NDSX5:4:1420:7301:15421	60	-
chr11	37054100	37054101	A00252:305:HG52NDSX5:1:2643:21133:5525/1	60	+
chr11	37106896	37106897	A00252:305:HG52NDSX5:2:2574:10203:30029/1	60	-
chr11	37189874	37189875	A00252:305:HG52NDSX5:1:1137:9914:17440/1	60	+
chr11	37238995	37238996	A00252:305:HG52NDSX5:2:1348:25111:15608/1	60	-
chr11	37291860	37291861	A00252:305:HG52NDSX5:1:1114:5339:36072/1	60	-
chr11	37458517	37458518	A00252:305:HG52NDSX5:1:1148:25174:12774/1	60	+
chr11	37475695	37475696	A00252:305:HG52NDSX5:1:1405:27046:7247/1	60	+
chr11	37521751	37521752	A00252:305:HG52NDSX5:2:2561:4752:28103	60	-
chr11	37759163	37759164	A00252:305:HG52NDSX5:1:1367:16089:7216/1	60	+
chr11	37765309	37765310	A00252:305:HG52NDSX5:1:1170:29604:24455/1	60	+
chr11	38029706	38029707	A00252:305:HG52NDSX5:1:2265:12717:26897/1	60	-
chr11	38101644	38101645	A00252:305:HG52NDSX5:2:1277:1045:15577/1	60	-
chr11	38198285	38198286	A00252:305:HG52NDSX5:4:2517:20998:14278/1	60	+
chr11	38377172	38377173	A00252:305:HG52NDSX5:2:1447:30201:27367/1	60	+
chr11	38478832	38478833	A00252:305:HG52NDSX5:1:1162:21594:2660/1	60	+
chr11	38526194	38526195	A00252:305:HG52NDSX5:1:1472:24144:6793/1	60	+
chr11	38555368	38555369	A00252:305:HG52NDSX5:1:1313:26639:17942/1	60	+
chr11	38720434	38720435	A00252:305:HG52NDSX5:4:2237:25834:4210	60	-
chr11	39625081	39625082	A00252:305:HG52NDSX5:1:1602:31891:3396/1	60	+
chr11	40866440	40866441	A00252:305:HG52NDSX5:1:1127:24379:1031/1	60	-
chr11	41673655	41673656	A00252:305:HG52NDSX5:3:2424:4933:28541/1	60	-
chr11	43413757	43413758	A00252:305:HG52NDSX5:1:1125:13910:36010/1	60	-
chr11	43455639	43455640	A00252:305:HG52NDSX5:1:1565:14904:34225/1	60	+
chr11	43597740	43597741	A00252:305:HG52NDSX5:3:2221:26078:31782/1	60	-
chr11	43744661	43744662	A00252:305:HG52NDSX5:1:2261:28818:7279/1	60	+
chr11	43761510	43761511	A00252:305:HG52NDSX5:1:1138:7428:13228	60	+
chr11	44140890	44140891	A00252:305:HG52NDSX5:3:1570:12500:27117	60	-
chr11	46091805	46091806	A00252:305:HG52NDSX5:3:2411:31421:20838/1	60	+
chr11	46109580	46109581	A00252:305:HG52NDSX5:1:1462:10194:24502/1	60	+
chr11	46448705	46448706	A00252:305:HG52NDSX5:1:1575:18078:13949/1	60	-
chr11	46495649	46495650	A00252:305:HG52NDSX5:1:1227:23918:6872/1	60	+
chr11	46624513	46624514	A00252:305:HG52NDSX5:3:1251:30942:29684	60	-
chr11	46800336	46800337	A00252:305:HG52NDSX5:1:1272:22327:26443/1	60	+
chr11	46950519	46950520	A00252:305:HG52NDSX5:1:1206:26304:17613/1	60	-
chr11	47057390	47057391	A00252:305:HG52NDSX5:1:1376:4887:27586/1	60	-
chr11	47064996	47064997	A00252:305:HG52NDSX5:3:2347:9100:17973	60	+
chr11	47300063	47300064	A00252:305:HG52NDSX5:3:2314:21233:26146/1	60	+
chr11	48265210	48265211	A00252:305:HG52NDSX5:1:1258:14271:28307/1	60	+
chr11	50297641	50297642	A00252:305:HG52NDSX5:3:2255:31620:8124/1	60	+
chr11	57626889	57626890	A00252:305:HG52NDSX5:1:1325:22146:31704/1	60	+
chr11	58570456	58570457	A00252:305:HG52NDSX5:1:1203:10068:8970/1	60	-
chr11	58603654	58603655	A00252:305:HG52NDSX5:1:1148:25156:8171/1	60	+
chr11	58737079	58737080	A00252:305:HG52NDSX5:1:2375:25129:2581	60	+
chr11	58745835	58745836	A00252:305:HG52NDSX5:1:1201:20925:35289/1	60	+
chr11	59123243	59123244	A00252:305:HG52NDSX5:3:2561:25961:25410	60	-
chr11	59155500	59155501	A00252:305:HG52NDSX5:1:1325:28917:11177/1	60	-
chr11	59550985	59550986	A00252:305:HG52NDSX5:1:1516:23538:28761	60	+
chr11	59560324	59560325	A00252:305:HG52NDSX5:1:1530:9887:35149/1	60	+
chr11	59830790	59830791	A00252:305:HG52NDSX5:1:1505:8829:15029	60	-
chr11	61801111	61801112	A00252:305:HG52NDSX5:2:1501:11442:30577	60	-
chr11	61808615	61808616	A00252:305:HG52NDSX5:1:1112:29894:36949/1	60	+
chr11	62195954	62195955	A00252:305:HG52NDSX5:3:1349:32208:36636	60	+
chr11	62359864	62359865	A00252:305:HG52NDSX5:3:1419:16568:12806	60	-
chr11	62582336	62582337	A00252:305:HG52NDSX5:1:2467:13214:34679	60	-
chr11	62618651	62618652	A00252:305:HG52NDSX5:1:2352:28818:26412/1	60	-
chr11	62638548	62638549	A00252:305:HG52NDSX5:1:1150:16025:20917/1	60	-
chr11	62712072	62712073	A00252:305:HG52NDSX5:1:1143:10881:7905/1	60	-
chr11	62783944	62783945	A00252:305:HG52NDSX5:1:1171:13331:4570/1	60	-
chr11	62817499	62817500	A00252:305:HG52NDSX5:1:1227:2799:1799/1	60	+
chr11	62867483	62867484	A00252:305:HG52NDSX5:1:1202:19678:1658	60	-
chr11	62874921	62874922	A00252:305:HG52NDSX5:2:1357:8097:33364/1	60	-
chr11	63318996	63318997	A00252:305:HG52NDSX5:1:2635:24569:25254	60	+
chr11	63602501	63602502	A00252:305:HG52NDSX5:1:1204:11722:30561/1	60	-
chr11	63649337	63649338	A00252:305:HG52NDSX5:1:1319:27019:8609	60	+
chr11	63652229	63652230	A00252:305:HG52NDSX5:1:1366:23312:30123/1	60	-
chr11	63714280	63714281	A00252:305:HG52NDSX5:1:1134:26793:26193	60	-
chr11	63716576	63716577	A00252:305:HG52NDSX5:1:1178:19452:14231	60	-
chr11	63716577	63716578	A00252:305:HG52NDSX5:4:2526:26042:12242	60	-
chr11	63726773	63726774	A00252:305:HG52NDSX5:3:1104:9833:7529/1	60	-
chr11	63949380	63949381	A00252:305:HG52NDSX5:1:1320:9995:6026/1	60	+
chr11	64772193	64772194	A00252:305:HG52NDSX5:1:1452:9543:20901/1	60	+
chr11	64773714	64773715	A00252:305:HG52NDSX5:1:1441:17852:4507/1	60	-
chr11	64774779	64774780	A00252:305:HG52NDSX5:1:2327:10131:23359/1	60	+
chr11	64873190	64873191	A00252:305:HG52NDSX5:1:1133:10926:1814/1	60	+
chr11	65062111	65062112	A00252:305:HG52NDSX5:2:2306:18521:10645	60	+
chr11	65085711	65085712	A00252:305:HG52NDSX5:4:2142:6153:2754	60	-
chr11	65193940	65193941	A00252:305:HG52NDSX5:2:1506:12111:32111	60	-
chr11	65194442	65194443	A00252:305:HG52NDSX5:4:1506:28194:8641	60	-
chr11	65195342	65195343	A00252:305:HG52NDSX5:1:1472:7744:15906/1	60	+
chr11	65195561	65195562	A00252:305:HG52NDSX5:1:1260:2835:28792/1	60	-
chr11	65195758	65195759	A00252:305:HG52NDSX5:1:1220:12156:24173/1	60	-
chr11	65197430	65197431	A00252:305:HG52NDSX5:1:1118:22001:19899/1	60	+
chr11	65202333	65202334	A00252:305:HG52NDSX5:1:1264:24216:7639/1	60	+
chr11	65274966	65274967	A00252:305:HG52NDSX5:1:1503:31141:7858/1	60	-
chr11	65346061	65346062	A00252:305:HG52NDSX5:2:2535:20320:22435	60	-
chr11	65347992	65347993	A00252:305:HG52NDSX5:1:1431:12192:24111	60	+
chr11	65434444	65434445	A00252:305:HG52NDSX5:4:1517:17065:23281/1	60	-
chr11	65678775	65678776	A00252:305:HG52NDSX5:2:2352:23402:22764	60	-
chr11	66101809	66101810	A00252:305:HG52NDSX5:1:1135:2772:26772/1	60	+
chr11	66104260	66104261	A00252:305:HG52NDSX5:1:1148:8657:19836/1	60	+
chr11	66105976	66105977	A00252:305:HG52NDSX5:4:2313:26549:14309/1	60	-
chr11	66106259	66106260	A00252:305:HG52NDSX5:4:1222:32009:14497/1	60	-
chr11	66140957	66140958	A00252:305:HG52NDSX5:1:1623:9905:31986/1	60	+
chr11	66141093	66141094	A00252:305:HG52NDSX5:1:1237:2989:21104/1	60	-
chr11	66144219	66144220	A00252:305:HG52NDSX5:3:1275:14498:1924/1	60	-
chr11	66154677	66154678	A00252:305:HG52NDSX5:2:2632:31530:27915/1	60	+
chr11	66162736	66162737	A00252:305:HG52NDSX5:1:2371:4987:32080/1	60	+
chr11	66175703	66175704	A00252:305:HG52NDSX5:1:2205:5819:14763/1	60	+
chr11	66235616	66235617	A00252:305:HG52NDSX5:1:1155:8495:8688/1	60	-
chr11	66238753	66238754	A00252:305:HG52NDSX5:1:2306:1985:35744	60	-
chr11	66343237	66343238	A00252:305:HG52NDSX5:2:1216:6406:33442/1	60	+
chr11	66348183	66348184	A00252:305:HG52NDSX5:3:1134:27453:18505	60	-
chr11	66620251	66620252	A00252:305:HG52NDSX5:1:1541:19840:20071/1	60	+
chr11	66631788	66631789	A00252:305:HG52NDSX5:1:1228:11406:26099/1	60	+
chr11	66654527	66654528	A00252:305:HG52NDSX5:1:1102:4056:32941/1	60	+
chr11	66699864	66699865	A00252:305:HG52NDSX5:3:1318:6515:10019/1	60	+
chr11	66752817	66752818	A00252:305:HG52NDSX5:3:2250:29206:5979	60	-
chr11	66800853	66800854	A00252:305:HG52NDSX5:1:1164:20193:3740/1	60	-
chr11	66843992	66843993	A00252:305:HG52NDSX5:2:1478:6840:29215/1	60	+
chr11	67128351	67128352	A00252:305:HG52NDSX5:2:1509:18358:3850	60	-
chr11	67146950	67146951	A00252:305:HG52NDSX5:1:1104:11288:2033/1	60	-
chr11	67149474	67149475	A00252:305:HG52NDSX5:3:1509:24677:22654/1	60	+
chr11	67175599	67175600	A00252:305:HG52NDSX5:1:1367:31376:26083/1	60	+
chr11	67176636	67176637	A00252:305:HG52NDSX5:1:1164:10619:26396	60	-
chr11	67185334	67185335	A00252:305:HG52NDSX5:1:1167:2944:27727	60	-
chr11	67245241	67245242	A00252:305:HG52NDSX5:2:2509:14597:28839	60	-
chr11	67245242	67245243	A00252:305:HG52NDSX5:1:1127:20193:12915/1	60	-
chr11	67274603	67274604	A00252:305:HG52NDSX5:2:1309:10285:35274/1	60	-
chr11	67293479	67293480	A00252:305:HG52NDSX5:3:2336:11406:20118/1	60	-
chr11	67294320	67294321	A00252:305:HG52NDSX5:1:1350:4797:34319/1	60	+
chr11	67294321	67294322	A00252:305:HG52NDSX5:4:1545:8766:12947	60	+
chr11	67394222	67394223	A00252:305:HG52NDSX5:1:1230:22797:22529/1	60	-
chr11	67518722	67518723	A00252:305:HG52NDSX5:1:2210:31222:20181	60	-
chr11	67795839	67795840	A00252:305:HG52NDSX5:4:1264:9778:19617/1	60	-
chr11	67795840	67795841	A00252:305:HG52NDSX5:1:1456:13015:15515/1	60	-
chr11	68165541	68165542	A00252:305:HG52NDSX5:1:1139:6858:35697/1	60	+
chr11	68165543	68165544	A00252:305:HG52NDSX5:4:2162:18900:5885	60	+
chr11	68176102	68176103	A00252:305:HG52NDSX5:1:2243:8666:30154/1	60	+
chr11	68503400	68503401	A00252:305:HG52NDSX5:3:1652:5755:13620/1	60	+
chr11	68570358	68570359	A00252:305:HG52NDSX5:1:1163:11993:14904/1	60	+
chr11	68570832	68570833	A00252:305:HG52NDSX5:1:1134:14036:25394/1	60	+
chr11	68570833	68570834	A00252:305:HG52NDSX5:4:2307:5312:12164/1	60	+
chr11	70251591	70251592	A00252:305:HG52NDSX5:2:1159:1036:27868	60	+
chr11	70836985	70836986	A00252:305:HG52NDSX5:1:1169:15845:12336/1	60	+
chr11	72021522	72021523	A00252:305:HG52NDSX5:1:1143:12825:4695/1	60	-
chr11	72912232	72912233	A00252:305:HG52NDSX5:4:1619:19199:22654/1	60	+
chr11	72919975	72919976	A00252:305:HG52NDSX5:1:2210:22345:20932/1	60	-
chr11	72924427	72924428	A00252:305:HG52NDSX5:1:2234:15139:35634/1	60	-
chr11	72974700	72974701	A00252:305:HG52NDSX5:1:1228:25473:1986/1	60	+
chr11	72975137	72975138	A00252:305:HG52NDSX5:1:1430:26350:4069/1	60	-
chr11	73002442	73002443	A00252:305:HG52NDSX5:1:1518:19081:33317/1	60	+
chr11	73059081	73059082	A00252:305:HG52NDSX5:3:2228:23592:23563	60	-
chr11	73103569	73103570	A00252:305:HG52NDSX5:1:1438:3188:28401/1	60	+
chr11	73720782	73720783	A00252:305:HG52NDSX5:2:1414:5086:23359	60	-
chr11	73997576	73997577	A00252:305:HG52NDSX5:2:1314:28040:12195	60	-
chr11	74020970	74020971	A00252:305:HG52NDSX5:3:2152:15881:9862	60	-
chr11	74020971	74020972	A00252:305:HG52NDSX5:2:1609:23746:35321	60	-
chr11	74076606	74076607	A00252:305:HG52NDSX5:2:2477:22073:20901	60	-
chr11	74097246	74097247	A00252:305:HG52NDSX5:1:1133:26386:13463/1	60	+
chr11	74146049	74146050	A00252:305:HG52NDSX5:1:1148:18331:19366/1	60	+
chr11	74153757	74153758	A00252:305:HG52NDSX5:1:1219:7256:22294	60	-
chr11	74205432	74205433	A00252:305:HG52NDSX5:3:1626:32597:34585	60	-
chr11	74390136	74390137	A00252:305:HG52NDSX5:2:1143:17626:25535	60	-
chr11	74618696	74618697	A00252:305:HG52NDSX5:1:1452:7057:33098/1	60	+
chr11	74886022	74886023	A00252:305:HG52NDSX5:1:1342:10945:35978/1	60	+
chr11	75405687	75405688	A00252:305:HG52NDSX5:1:1140:23701:7185/1	60	-
chr11	75808695	75808696	A00252:305:HG52NDSX5:3:1209:10013:14011	60	-
chr11	75916994	75916995	A00252:305:HG52NDSX5:1:2174:16450:17801/1	60	-
chr11	75959985	75959986	A00252:305:HG52NDSX5:4:1554:31114:5650/1	60	-
chr11	76199054	76199055	A00252:305:HG52NDSX5:1:2278:7762:28839	60	+
chr11	76507781	76507782	A00252:305:HG52NDSX5:2:2517:26494:30906	60	+
chr11	76886903	76886904	A00252:305:HG52NDSX5:2:1520:6524:26005/1	60	+
chr11	78466001	78466002	A00252:305:HG52NDSX5:1:2626:18195:13275/1	60	+
chr11	78961208	78961209	A00252:305:HG52NDSX5:1:1169:24035:10332/1	60	+
chr11	80051043	80051044	A00252:305:HG52NDSX5:1:1211:25437:3458/1	60	+
chr11	82041106	82041107	A00252:305:HG52NDSX5:4:1263:27326:8860/1	60	-
chr11	82573962	82573963	A00252:305:HG52NDSX5:1:1447:15004:35712/1	60	+
chr11	83009398	83009399	A00252:305:HG52NDSX5:3:1304:19705:27477/1	60	+
chr11	83163364	83163365	A00252:305:HG52NDSX5:1:1150:10628:25254/1	60	-
chr11	83811891	83811892	A00252:305:HG52NDSX5:1:2211:16351:10488	60	-
chr11	85291191	85291192	A00252:305:HG52NDSX5:2:2230:24840:25911	60	-
chr11	85662212	85662213	A00252:305:HG52NDSX5:3:1404:27670:25019	60	+
chr11	85677564	85677565	A00252:305:HG52NDSX5:1:2228:17183:12493/1	60	+
chr11	86314758	86314759	A00252:305:HG52NDSX5:1:1324:10863:6277/1	60	-
chr11	86333871	86333872	A00252:305:HG52NDSX5:1:1116:24551:1485/1	60	+
chr11	86345958	86345959	A00252:305:HG52NDSX5:1:2159:10908:34444/1	60	-
chr11	87082122	87082123	A00252:305:HG52NDSX5:1:1361:15402:26631/1	60	-
chr11	87231734	87231735	A00252:305:HG52NDSX5:1:1602:28537:14653/1	60	+
chr11	87250630	87250631	A00252:305:HG52NDSX5:4:2119:3784:10520	60	-
chr11	87312100	87312101	A00252:305:HG52NDSX5:1:1273:26449:33051/1	60	+
chr11	87345506	87345507	A00252:305:HG52NDSX5:4:1168:26106:15702/1	60	+
chr11	87345507	87345508	A00252:305:HG52NDSX5:1:1126:8974:9361/1	60	+
chr11	88265882	88265883	A00252:305:HG52NDSX5:1:2517:8160:2159/1	60	-
chr11	88847467	88847468	A00252:305:HG52NDSX5:1:1115:7355:31892/1	60	+
chr11	88861387	88861388	A00252:305:HG52NDSX5:1:1106:5394:27524/1	60	-
chr11	90358607	90358608	A00252:305:HG52NDSX5:1:1648:3712:2534/1	60	+
chr11	90655231	90655232	A00252:305:HG52NDSX5:1:1157:14018:3098/1	60	-
chr11	90806127	90806128	A00252:305:HG52NDSX5:2:2204:31313:1673	60	+
chr11	91002775	91002776	A00252:305:HG52NDSX5:1:1246:18530:36933/1	60	+
chr11	91027250	91027251	A00252:305:HG52NDSX5:1:2260:10411:29857/1	60	+
chr11	91056685	91056686	A00252:305:HG52NDSX5:1:1140:16947:19100/1	60	+
chr11	91399411	91399412	A00252:305:HG52NDSX5:2:1244:28067:34037/1	60	+
chr11	93687103	93687104	A00252:305:HG52NDSX5:1:2277:27814:21480/1	60	-
chr11	93719622	93719623	A00252:305:HG52NDSX5:1:1129:6569:17096	60	+
chr11	93814565	93814566	A00252:305:HG52NDSX5:1:1155:21061:17112/1	60	+
chr11	94425439	94425440	A00252:305:HG52NDSX5:1:2323:7645:8124	60	-
chr11	94488926	94488927	A00252:305:HG52NDSX5:1:1224:13584:29872/1	60	+
chr11	94779930	94779931	A00252:305:HG52NDSX5:1:1371:29279:15405/1	60	-
chr11	95771301	95771302	A00252:305:HG52NDSX5:2:1141:27525:24205/1	60	-
chr11	96366780	96366781	A00252:305:HG52NDSX5:1:1109:17228:28667/1	60	+
chr11	96385110	96385111	A00252:305:HG52NDSX5:1:1510:18656:4492/1	60	-
chr11	97187148	97187149	A00252:305:HG52NDSX5:4:1129:20166:30154	60	-
chr11	100747792	100747793	A00252:305:HG52NDSX5:1:2171:8404:30733/1	60	-
chr11	102101767	102101768	A00252:305:HG52NDSX5:1:1437:8829:8797/1	60	-
chr11	102197944	102197945	A00252:305:HG52NDSX5:1:1557:28375:22294/1	60	-
chr11	102481553	102481554	A00252:305:HG52NDSX5:1:1454:26847:9909/1	60	+
chr11	103062643	103062644	A00252:305:HG52NDSX5:1:1121:14154:25974/1	60	+
chr11	103067868	103067869	A00252:305:HG52NDSX5:4:1574:7970:9909/1	60	+
chr11	103089616	103089617	A00252:305:HG52NDSX5:1:1135:13114:33567/1	60	-
chr11	103125090	103125091	A00252:305:HG52NDSX5:1:1464:2736:2065/1	60	+
chr11	103177844	103177845	A00252:305:HG52NDSX5:2:1215:1407:5149/1	60	+
chr11	103185798	103185799	A00252:305:HG52NDSX5:1:1407:11207:6558/1	60	+
chr11	103219682	103219683	A00252:305:HG52NDSX5:1:1128:2085:32972/1	60	+
chr11	103446343	103446344	A00252:305:HG52NDSX5:1:2356:11966:26036/1	60	-
chr11	103477534	103477535	A00252:305:HG52NDSX5:1:1272:6063:13307/1	60	-
chr11	103523862	103523863	A00252:305:HG52NDSX5:1:1105:24017:9173/1	60	-
chr11	104717664	104717665	A00252:305:HG52NDSX5:4:2406:26350:1658/1	60	-
chr11	104957153	104957154	A00252:305:HG52NDSX5:1:1341:13295:21731/1	60	-
chr11	106080979	106080980	A00252:305:HG52NDSX5:1:1163:17635:35571/1	60	+
chr11	106514473	106514474	A00252:305:HG52NDSX5:1:1366:24957:10426/1	60	-
chr11	106521323	106521324	A00252:305:HG52NDSX5:1:1343:25943:8437/1	60	+
chr11	107353531	107353532	A00252:305:HG52NDSX5:1:2417:10800:12837/1	60	+
chr11	107430630	107430631	A00252:305:HG52NDSX5:1:1631:13413:2675/1	60	+
chr11	107940173	107940174	A00252:305:HG52NDSX5:3:2212:18629:29121	60	-
chr11	108302547	108302548	A00252:305:HG52NDSX5:4:1511:28212:27305	60	-
chr11	108303033	108303034	A00252:305:HG52NDSX5:4:2308:11595:3004	60	-
chr11	108309614	108309615	A00252:305:HG52NDSX5:1:1210:16071:11569/1	60	+
chr11	108632965	108632966	A00252:305:HG52NDSX5:1:1102:21640:11350/1	60	-
chr11	108855817	108855818	A00252:305:HG52NDSX5:1:1142:16920:18396/1	60	+
chr11	108897157	108897158	A00252:305:HG52NDSX5:3:2644:4915:21840	60	-
chr11	109388320	109388321	A00252:305:HG52NDSX5:1:1636:19416:12508/1	60	+
chr11	109488454	109488455	A00252:305:HG52NDSX5:1:1466:1859:20964/1	60	+
chr11	109620142	109620143	A00252:305:HG52NDSX5:2:1235:22272:30295	60	-
chr11	110248073	110248074	A00252:305:HG52NDSX5:1:2202:28528:4116/1	60	-
chr11	111609370	111609371	A00252:305:HG52NDSX5:1:1106:9905:31485/1	60	+
chr11	111647400	111647401	A00252:305:HG52NDSX5:2:1432:1208:14794	60	-
chr11	113648824	113648825	A00252:305:HG52NDSX5:2:2115:17427:12790	60	+
chr11	113735634	113735635	A00252:305:HG52NDSX5:1:1143:19669:1548/1	60	-
chr11	114467132	114467133	A00252:305:HG52NDSX5:1:1454:28194:33755/1	60	+
chr11	116979429	116979430	A00252:305:HG52NDSX5:1:1270:8531:21371/1	60	+
chr11	117109033	117109034	A00252:305:HG52NDSX5:3:2433:24071:12555/1	60	+
chr11	117675648	117675649	A00252:305:HG52NDSX5:1:1122:27199:14121	60	+
chr11	118467174	118467175	A00252:305:HG52NDSX5:1:1601:32027:33599	60	-
chr11	118603204	118603205	A00252:305:HG52NDSX5:1:1159:27444:25316/1	60	-
chr11	118787026	118787027	A00252:305:HG52NDSX5:2:1523:28664:36793	60	-
chr11	118869775	118869776	A00252:305:HG52NDSX5:2:2428:28158:12649	60	-
chr11	119053078	119053079	A00252:305:HG52NDSX5:3:1105:27100:27508/1	60	+
chr11	119747744	119747745	A00252:305:HG52NDSX5:1:1237:8865:26177/1	60	+
chr11	121050710	121050711	A00252:305:HG52NDSX5:2:1535:23918:3615	60	-
chr11	121905535	121905536	A00252:305:HG52NDSX5:1:1216:16749:29309/1	60	-
chr11	122559943	122559944	A00252:305:HG52NDSX5:1:1615:18177:31751/1	60	+
chr11	123258515	123258516	A00252:305:HG52NDSX5:2:2120:32045:18129/1	60	+
chr11	124589536	124589537	A00252:305:HG52NDSX5:1:1354:8540:13683/1	60	-
chr11	124770762	124770763	A00252:305:HG52NDSX5:2:2260:32606:11835/1	60	-
chr11	124770763	124770764	A00252:305:HG52NDSX5:1:1252:2175:34162/1	60	-
chr11	125524552	125524553	A00252:305:HG52NDSX5:4:1669:2374:18850/1	60	-
chr11	126058452	126058453	A00252:305:HG52NDSX5:1:1625:28221:24001/1	60	-
chr11	126058453	126058454	A00252:305:HG52NDSX5:3:2642:15302:16752/1	60	-
chr11	126901190	126901191	A00252:305:HG52NDSX5:2:1364:25762:8030	60	+
chr11	128255830	128255831	A00252:305:HG52NDSX5:4:1523:15320:22701	60	-
chr11	128261606	128261607	A00252:305:HG52NDSX5:1:2438:20808:32550/1	60	+
chr11	128320086	128320087	A00252:305:HG52NDSX5:1:1520:6045:3192/1	60	+
chr11	128351610	128351611	A00252:305:HG52NDSX5:2:2464:9191:10614/1	60	+
chr11	128392282	128392283	A00252:305:HG52NDSX5:2:2119:11722:15969	60	-
chr11	128440066	128440067	A00252:305:HG52NDSX5:1:2562:31855:8437	60	-
chr11	128507882	128507883	A00252:305:HG52NDSX5:1:1163:11605:15890/1	60	+
chr11	128830972	128830973	A00252:305:HG52NDSX5:1:1621:21007:19398/1	60	-
chr11	129009872	129009873	A00252:305:HG52NDSX5:1:1224:8160:20697/1	60	+
chr11	129125168	129125169	A00252:305:HG52NDSX5:1:1357:25744:3145/1	60	-
chr11	129233778	129233779	A00252:305:HG52NDSX5:3:1517:5746:5055/1	60	-
chr11	130235816	130235817	A00252:305:HG52NDSX5:2:1216:9019:18646/1	60	-
chr11	130295190	130295191	A00252:305:HG52NDSX5:1:1149:15745:16110/1	60	+
chr11	131789291	131789292	A00252:305:HG52NDSX5:1:1146:14959:14904/1	60	+
chr11	133143546	133143547	A00252:305:HG52NDSX5:1:1164:26006:27398/1	60	+
chr11	134194916	134194917	A00252:305:HG52NDSX5:2:1222:2718:3568	60	-
chr11	134195838	134195839	A00252:305:HG52NDSX5:1:1331:17029:21371/1	60	+
chr11	134206472	134206473	A00252:305:HG52NDSX5:1:1125:14669:33348/1	60	+
chr11	134212783	134212784	A00252:305:HG52NDSX5:2:2655:13169:9706	60	-
chr12	327230	327231	A00252:305:HG52NDSX5:1:1167:29505:15984/1	60	+
chr12	779050	779051	A00252:305:HG52NDSX5:1:1203:28158:9799/1	60	+
chr12	786454	786455	A00252:305:HG52NDSX5:1:1168:21486:29622/1	60	+
chr12	829948	829949	A00252:305:HG52NDSX5:1:1102:29107:27508/1	60	+
chr12	845412	845413	A00252:305:HG52NDSX5:1:1417:8477:4805/1	60	+
chr12	862747	862748	A00252:305:HG52NDSX5:1:1257:13503:18552/1	60	+
chr12	862748	862749	A00252:305:HG52NDSX5:1:2119:12915:10895	60	+
chr12	1041716	1041717	A00252:305:HG52NDSX5:1:1178:14950:10222/1	60	+
chr12	1066569	1066570	A00252:305:HG52NDSX5:2:2401:16947:8234	60	-
chr12	1174289	1174290	A00252:305:HG52NDSX5:1:2552:23122:5807	60	+
chr12	1206683	1206684	A00252:305:HG52NDSX5:1:1307:17915:2738/1	60	+
chr12	1224303	1224304	A00252:305:HG52NDSX5:1:1160:12744:7153/1	60	+
chr12	1239398	1239399	A00252:305:HG52NDSX5:3:1104:32362:23750/1	60	-
chr12	1354940	1354941	A00252:305:HG52NDSX5:1:1239:8043:13228/1	60	+
chr12	1416717	1416718	A00252:305:HG52NDSX5:1:1206:16405:30780/1	60	+
chr12	1717843	1717844	A00252:305:HG52NDSX5:2:1260:8332:7811/1	60	+
chr12	1753344	1753345	A00252:305:HG52NDSX5:2:1304:19289:7404/1	60	+
chr12	1770696	1770697	A00252:305:HG52NDSX5:1:1430:18177:26741/1	60	+
chr12	2203124	2203125	A00252:305:HG52NDSX5:2:2125:15628:36104	60	-
chr12	2211848	2211849	A00252:305:HG52NDSX5:1:1234:6596:23218	60	+
chr12	2368059	2368060	A00252:305:HG52NDSX5:2:2120:30309:33974/1	60	+
chr12	3649681	3649682	A00252:305:HG52NDSX5:3:2402:17110:15843	60	-
chr12	4265656	4265657	A00252:305:HG52NDSX5:2:2631:24071:36667	60	-
chr12	4527444	4527445	A00252:305:HG52NDSX5:3:1406:10664:4617	60	-
chr12	4679726	4679727	A00252:305:HG52NDSX5:1:1211:20166:8766	60	-
chr12	6565372	6565373	A00252:305:HG52NDSX5:1:1329:26069:30608/1	60	+
chr12	6575797	6575798	A00252:305:HG52NDSX5:2:2660:5240:22686	60	+
chr12	6578276	6578277	A00252:305:HG52NDSX5:1:1672:14461:20713	60	+
chr12	6785593	6785594	A00252:305:HG52NDSX5:3:2660:30508:9862/1	60	-
chr12	6805940	6805941	A00252:305:HG52NDSX5:1:1408:15564:35931/1	60	+
chr12	6889304	6889305	A00252:305:HG52NDSX5:1:1127:16767:31626/1	60	-
chr12	6920976	6920977	A00252:305:HG52NDSX5:2:1260:7247:2018/1	60	+
chr12	6931757	6931758	A00252:305:HG52NDSX5:4:2353:26431:30765	60	-
chr12	6932070	6932071	A00252:305:HG52NDSX5:1:1255:8305:29434/1	60	+
chr12	6958581	6958582	A00252:305:HG52NDSX5:2:1241:29866:26068	60	+
chr12	6993182	6993183	A00252:305:HG52NDSX5:1:1677:24921:14841/1	60	+
chr12	6993184	6993185	A00252:305:HG52NDSX5:2:1574:25084:7545	60	+
chr12	7013586	7013587	A00252:305:HG52NDSX5:2:1621:7084:1078/1	60	+
chr12	7195666	7195667	A00252:305:HG52NDSX5:1:2310:19090:30295	60	-
chr12	8208571	8208572	A00252:305:HG52NDSX5:1:2577:6795:2112	60	-
chr12	8712498	8712499	A00252:305:HG52NDSX5:2:1555:9263:18850	60	+
chr12	8748275	8748276	A00252:305:HG52NDSX5:2:1366:14904:7200/1	60	+
chr12	8917669	8917670	A00252:305:HG52NDSX5:2:1342:8594:2691	60	-
chr12	9491288	9491289	A00252:305:HG52NDSX5:1:1171:7717:10410/1	60	-
chr12	9586619	9586620	A00252:305:HG52NDSX5:1:1112:8621:35149/1	60	+
chr12	9769214	9769215	A00252:305:HG52NDSX5:1:1223:29125:16423/1	60	+
chr12	10391440	10391441	A00252:305:HG52NDSX5:1:2437:8070:5541/1	60	-
chr12	10593024	10593025	A00252:305:HG52NDSX5:1:1130:6108:7623/1	60	-
chr12	10595615	10595616	A00252:305:HG52NDSX5:2:1141:17390:17926	60	+
chr12	10732126	10732127	A00252:305:HG52NDSX5:1:1263:20971:14325/1	60	+
chr12	11624579	11624580	A00252:305:HG52NDSX5:1:1220:3794:20212/1	60	-
chr12	12412193	12412194	A00252:305:HG52NDSX5:1:2140:18475:13761/1	60	-
chr12	12480588	12480589	A00252:305:HG52NDSX5:1:1668:18665:10019/1	60	+
chr12	12711805	12711806	A00252:305:HG52NDSX5:1:1328:26178:28322/1	60	+
chr12	12778998	12778999	A00252:305:HG52NDSX5:2:2539:15004:36558	60	-
chr12	12981335	12981336	A00252:305:HG52NDSX5:4:1645:31548:20995/1	60	+
chr12	13464096	13464097	A00252:305:HG52NDSX5:1:1312:7780:4507	60	+
chr12	13607896	13607897	A00252:305:HG52NDSX5:1:1436:14669:13307/1	60	-
chr12	14003936	14003937	A00252:305:HG52NDSX5:1:1678:25798:9032/1	60	+
chr12	14158569	14158570	A00252:305:HG52NDSX5:2:2463:22001:13792/1	60	-
chr12	14158572	14158573	A00252:305:HG52NDSX5:2:2460:17653:33974/1	60	-
chr12	14158574	14158575	A00252:305:HG52NDSX5:3:2107:17110:8703/1	60	-
chr12	14370791	14370792	A00252:305:HG52NDSX5:2:2521:21206:10504	60	-
chr12	14398811	14398812	A00252:305:HG52NDSX5:3:1121:19488:36151/1	60	+
chr12	14415643	14415644	A00252:305:HG52NDSX5:1:2115:28709:14700/1	60	-
chr12	14759103	14759104	A00252:305:HG52NDSX5:1:2522:29333:1689	60	+
chr12	14933776	14933777	A00252:305:HG52NDSX5:1:1102:19235:23563/1	60	+
chr12	15532949	15532950	A00252:305:HG52NDSX5:1:2417:19895:25551	60	-
chr12	15889300	15889301	A00252:305:HG52NDSX5:1:1446:20247:7498/1	60	+
chr12	15912960	15912961	A00252:305:HG52NDSX5:3:1177:24786:33426	60	-
chr12	15921838	15921839	A00252:305:HG52NDSX5:1:1476:14479:27821	60	-
chr12	15987910	15987911	A00252:305:HG52NDSX5:1:2146:10104:33238/1	60	-
chr12	16255405	16255406	A00252:305:HG52NDSX5:2:2471:6126:25567	60	-
chr12	16423503	16423504	A00252:305:HG52NDSX5:4:1145:2609:29434/1	60	-
chr12	17772730	17772731	A00252:305:HG52NDSX5:1:1149:18087:10363/1	60	+
chr12	19138050	19138051	A00252:305:HG52NDSX5:1:1163:10538:34585/1	60	-
chr12	19286047	19286048	A00252:305:HG52NDSX5:3:2204:6985:31563/1	60	-
chr12	19466359	19466360	A00252:305:HG52NDSX5:1:1157:4517:35618/1	60	+
chr12	19475943	19475944	A00252:305:HG52NDSX5:2:1114:6090:19774/1	60	+
chr12	19608268	19608269	A00252:305:HG52NDSX5:1:1415:2591:20447	60	-
chr12	19608270	19608271	A00252:305:HG52NDSX5:1:1132:12292:24408/1	60	-
chr12	21210063	21210064	A00252:305:HG52NDSX5:1:2241:24623:6339/1	60	+
chr12	21373220	21373221	A00252:305:HG52NDSX5:2:1208:32588:15655	60	-
chr12	21453841	21453842	A00252:305:HG52NDSX5:1:1322:23466:35931/1	60	+
chr12	21922839	21922840	A00252:305:HG52NDSX5:2:1327:5891:4272/1	60	+
chr12	22057568	22057569	A00252:305:HG52NDSX5:1:2558:14009:8594/1	60	-
chr12	22154141	22154142	A00252:305:HG52NDSX5:3:1303:11559:37012	60	-
chr12	22515798	22515799	A00252:305:HG52NDSX5:1:1230:12518:33692/1	60	-
chr12	22516662	22516663	A00252:305:HG52NDSX5:1:2543:21820:23688/1	60	+
chr12	22535383	22535384	A00252:305:HG52NDSX5:1:2241:14696:15264/1	60	+
chr12	22634910	22634911	A00252:305:HG52NDSX5:1:1445:23583:10207	60	+
chr12	22644809	22644810	A00252:305:HG52NDSX5:3:2323:20690:30342	60	+
chr12	22645823	22645824	A00252:305:HG52NDSX5:1:1339:13593:30733/1	60	-
chr12	22659214	22659215	A00252:305:HG52NDSX5:1:1138:16929:16188/1	60	+
chr12	22673807	22673808	A00252:305:HG52NDSX5:1:2103:31186:26663	60	-
chr12	22723528	22723529	A00252:305:HG52NDSX5:1:1226:2401:33959/1	60	-
chr12	23581751	23581752	A00252:305:HG52NDSX5:2:2106:15112:23688	60	-
chr12	23581756	23581757	A00252:305:HG52NDSX5:1:1105:8901:27680/1	60	-
chr12	24182490	24182491	A00252:305:HG52NDSX5:1:1176:21386:2832/1	60	-
chr12	24453346	24453347	A00252:305:HG52NDSX5:1:1107:9833:12070/1	60	+
chr12	25023340	25023341	A00252:305:HG52NDSX5:4:1527:21585:16924	60	-
chr12	25090930	25090931	A00252:305:HG52NDSX5:1:1102:8522:34632/1	60	-
chr12	25497622	25497623	A00252:305:HG52NDSX5:4:2452:27055:11678	60	-
chr12	26621632	26621633	A00252:305:HG52NDSX5:1:2158:11388:23030/1	60	-
chr12	26705257	26705258	A00252:305:HG52NDSX5:1:1229:28944:25974	60	-
chr12	26733397	26733398	A00252:305:HG52NDSX5:1:1618:6262:2848/1	60	+
chr12	26791777	26791778	A00252:305:HG52NDSX5:3:2501:5819:19586	60	+
chr12	26947839	26947840	A00252:305:HG52NDSX5:1:1403:10836:33661	60	+
chr12	26956988	26956989	A00252:305:HG52NDSX5:2:1441:11288:28181/1	60	+
chr12	27365982	27365983	A00252:305:HG52NDSX5:3:2276:21974:12806	60	+
chr12	27528107	27528108	A00252:305:HG52NDSX5:2:1344:21124:30029	60	+
chr12	27690389	27690390	A00252:305:HG52NDSX5:1:1165:19651:6370/1	60	+
chr12	27727404	27727405	A00252:305:HG52NDSX5:1:1575:18846:21856/1	60	-
chr12	27776263	27776264	A00252:305:HG52NDSX5:2:1621:11595:30279	60	-
chr12	28300185	28300186	A00252:305:HG52NDSX5:3:1414:12608:7889/1	60	-
chr12	28300935	28300936	A00252:305:HG52NDSX5:2:1272:6705:5368	60	-
chr12	28452140	28452141	A00252:305:HG52NDSX5:2:1371:7030:24032/1	60	+
chr12	28549188	28549189	A00252:305:HG52NDSX5:1:1342:18620:37059/1	60	-
chr12	29163644	29163645	A00252:305:HG52NDSX5:1:1377:10673:25708/1	60	-
chr12	29251950	29251951	A00252:305:HG52NDSX5:1:1558:8811:3944/1	60	+
chr12	29266389	29266390	A00252:305:HG52NDSX5:1:1334:9353:26929/1	60	+
chr12	29843108	29843109	A00252:305:HG52NDSX5:1:1117:27055:21449/1	60	+
chr12	30648831	30648832	A00252:305:HG52NDSX5:1:2345:21540:35697/1	60	+
chr12	30658292	30658293	A00252:305:HG52NDSX5:1:2347:11505:3192	60	-
chr12	31851754	31851755	A00252:305:HG52NDSX5:1:1126:3540:12884/1	60	+
chr12	32229920	32229921	A00252:305:HG52NDSX5:4:2330:24704:14152	60	-
chr12	32229921	32229922	A00252:305:HG52NDSX5:1:2129:9688:4366/1	60	-
chr12	32235653	32235654	A00252:305:HG52NDSX5:1:1308:9381:30827/1	60	-
chr12	32488802	32488803	A00252:305:HG52NDSX5:4:1372:20256:20196/1	60	-
chr12	32706844	32706845	A00252:305:HG52NDSX5:3:2502:18457:33802/1	60	+
chr12	32965938	32965939	A00252:305:HG52NDSX5:1:1250:23773:18552/1	60	-
chr12	34064869	34064870	A00252:305:HG52NDSX5:1:2247:6958:19304/1	60	+
chr12	34833783	34833784	A00252:305:HG52NDSX5:1:2266:20139:31861/1	60	-
chr12	35061382	35061383	A00252:305:HG52NDSX5:3:1126:13042:36730/1	60	+
chr12	39301474	39301475	A00252:305:HG52NDSX5:1:1326:4119:3834/1	60	-
chr12	39352567	39352568	A00252:305:HG52NDSX5:1:1266:15112:22561/1	60	-
chr12	39569886	39569887	A00252:305:HG52NDSX5:1:1262:21477:19774/1	60	+
chr12	39600051	39600052	A00252:305:HG52NDSX5:1:1507:8666:12649/1	60	+
chr12	39888848	39888849	A00252:305:HG52NDSX5:1:1102:7771:32142/1	60	-
chr12	39953244	39953245	A00252:305:HG52NDSX5:1:2170:9372:12931/1	60	-
chr12	40041888	40041889	A00252:305:HG52NDSX5:1:2213:15365:21934/1	60	-
chr12	41130862	41130863	A00252:305:HG52NDSX5:1:1142:13539:28604/1	60	+
chr12	41544422	41544423	A00252:305:HG52NDSX5:1:1351:17192:17644/1	60	-
chr12	41622898	41622899	A00252:305:HG52NDSX5:2:2578:7482:27571/1	60	+
chr12	42101024	42101025	A00252:305:HG52NDSX5:1:1176:4661:16579/1	60	+
chr12	42105868	42105869	A00252:305:HG52NDSX5:2:2349:16821:9392/1	60	+
chr12	42123981	42123982	A00252:305:HG52NDSX5:1:2557:3965:24643/1	60	+
chr12	42159707	42159708	A00252:305:HG52NDSX5:1:1114:9344:4523/1	60	-
chr12	42185582	42185583	A00252:305:HG52NDSX5:1:1122:17427:16892/1	60	+
chr12	42441975	42441976	A00252:305:HG52NDSX5:1:1512:24614:35947	60	-
chr12	43217787	43217788	A00252:305:HG52NDSX5:1:1475:21314:21652	60	-
chr12	43459684	43459685	A00252:305:HG52NDSX5:1:1152:9372:33035/1	60	-
chr12	44255190	44255191	A00252:305:HG52NDSX5:2:2430:7916:17801	60	-
chr12	44257649	44257650	A00252:305:HG52NDSX5:2:2256:11740:14090/1	60	+
chr12	44970965	44970966	A00252:305:HG52NDSX5:1:2324:14904:15311	60	+
chr12	45119890	45119891	A00252:305:HG52NDSX5:1:2262:24424:34397/1	60	+
chr12	45227341	45227342	A00252:305:HG52NDSX5:1:1612:15727:1016	60	-
chr12	45705522	45705523	A00252:305:HG52NDSX5:1:1256:10646:17863/1	60	+
chr12	46225626	46225627	A00252:305:HG52NDSX5:1:1144:19425:37043/1	60	+
chr12	46233813	46233814	A00252:305:HG52NDSX5:1:1467:2980:16642/1	60	+
chr12	46362930	46362931	A00252:305:HG52NDSX5:1:1273:5828:25551/1	60	+
chr12	46434247	46434248	A00252:305:HG52NDSX5:2:1371:27633:7232/1	60	+
chr12	46503546	46503547	A00252:305:HG52NDSX5:1:1263:16794:34710/1	60	+
chr12	47038369	47038370	A00252:305:HG52NDSX5:4:2651:22652:11913/1	60	-
chr12	47222793	47222794	A00252:305:HG52NDSX5:1:1507:27877:19648	60	-
chr12	47355803	47355804	A00252:305:HG52NDSX5:1:1442:19940:11851	60	+
chr12	47671719	47671720	A00252:305:HG52NDSX5:1:1135:25753:6355/1	60	+
chr12	47692822	47692823	A00252:305:HG52NDSX5:1:1436:21187:9471/1	60	+
chr12	47835868	47835869	A00252:305:HG52NDSX5:4:1124:14262:13542	60	+
chr12	48028601	48028602	A00252:305:HG52NDSX5:1:1101:17065:14325	60	+
chr12	48028603	48028604	A00252:305:HG52NDSX5:2:1577:10800:20447	60	+
chr12	48092424	48092425	A00252:305:HG52NDSX5:3:1369:25916:32283/1	60	+
chr12	48271091	48271092	A00252:305:HG52NDSX5:4:2365:22978:29951	60	+
chr12	48701352	48701353	A00252:305:HG52NDSX5:1:1130:2293:23218/1	60	+
chr12	48703906	48703907	A00252:305:HG52NDSX5:1:2404:20274:12399/1	60	-
chr12	48706558	48706559	A00252:305:HG52NDSX5:1:1101:9218:35931/1	60	-
chr12	48713447	48713448	A00252:305:HG52NDSX5:1:1352:19678:26522/1	60	+
chr12	48954686	48954687	A00252:305:HG52NDSX5:1:1537:3830:17268	60	+
chr12	49004272	49004273	A00252:305:HG52NDSX5:1:1135:19551:11647/1	60	+
chr12	49009948	49009949	A00252:305:HG52NDSX5:2:1366:4218:17065/1	60	-
chr12	49011458	49011459	A00252:305:HG52NDSX5:1:1462:20274:10394	60	-
chr12	49015923	49015924	A00252:305:HG52NDSX5:4:1367:1172:11882/1	60	+
chr12	49036044	49036045	A00252:305:HG52NDSX5:1:1109:23719:20087/1	60	-
chr12	49046018	49046019	A00252:305:HG52NDSX5:2:2278:29948:12399	60	+
chr12	49267311	49267312	A00252:305:HG52NDSX5:2:1312:20862:4586	60	-
chr12	49269938	49269939	A00252:305:HG52NDSX5:1:2141:5810:2973/1	60	+
chr12	49419736	49419737	A00252:305:HG52NDSX5:1:1250:24966:11005/1	60	-
chr12	49438932	49438933	A00252:305:HG52NDSX5:3:2153:11966:36276/1	60	-
chr12	49494067	49494068	A00252:305:HG52NDSX5:1:1307:24017:26866/1	60	+
chr12	49512075	49512076	A00252:305:HG52NDSX5:1:1255:18267:26897/1	60	-
chr12	49592319	49592320	A00252:305:HG52NDSX5:3:2567:23222:20603/1	60	-
chr12	49817100	49817101	A00252:305:HG52NDSX5:1:1324:3161:7122/1	60	+
chr12	49836839	49836840	A00252:305:HG52NDSX5:2:2350:6189:4413/1	60	-
chr12	49994930	49994931	A00252:305:HG52NDSX5:2:1260:29026:8390/1	60	+
chr12	50542682	50542683	A00252:305:HG52NDSX5:1:1148:9878:21292/1	60	+
chr12	51129257	51129258	A00252:305:HG52NDSX5:1:2236:21215:31845	60	+
chr12	51633701	51633702	A00252:305:HG52NDSX5:1:1410:6027:22169/1	60	+
chr12	51885724	51885725	A00252:305:HG52NDSX5:1:1671:19967:5603/1	60	-
chr12	52633255	52633256	A00252:305:HG52NDSX5:1:1557:14488:26459	60	+
chr12	52640829	52640830	A00252:305:HG52NDSX5:1:1462:27245:13385/1	60	-
chr12	52669910	52669911	A00252:305:HG52NDSX5:1:1148:2600:12070/1	60	+
chr12	52672756	52672757	A00252:305:HG52NDSX5:1:1249:3974:18552/1	60	+
chr12	52673354	52673355	A00252:305:HG52NDSX5:2:1430:3495:3850	60	-
chr12	52693958	52693959	A00252:305:HG52NDSX5:2:1304:11360:2127/1	60	+
chr12	53021270	53021271	A00252:305:HG52NDSX5:1:1140:5132:29637	60	-
chr12	53298133	53298134	A00252:305:HG52NDSX5:1:1438:14651:30592	60	-
chr12	53551150	53551151	A00252:305:HG52NDSX5:1:2412:12409:11804/1	60	+
chr12	54246919	54246920	A00252:305:HG52NDSX5:1:1466:10917:19523/1	60	+
chr12	54503143	54503144	A00252:305:HG52NDSX5:1:2141:28836:1360/1	60	+
chr12	54511594	54511595	A00252:305:HG52NDSX5:1:1109:10429:3771/1	60	+
chr12	55797987	55797988	A00252:305:HG52NDSX5:1:1645:23149:2942/1	60	-
chr12	55913712	55913713	A00252:305:HG52NDSX5:1:1142:12020:19210/1	60	+
chr12	55991257	55991258	A00252:305:HG52NDSX5:1:1145:17119:18709	60	+
chr12	56044130	56044131	A00252:305:HG52NDSX5:4:2309:23565:2691	60	-
chr12	56109935	56109936	A00252:305:HG52NDSX5:1:1105:5810:36135/1	60	+
chr12	56190362	56190363	A00252:305:HG52NDSX5:1:1128:10601:21324/1	60	+
chr12	56190395	56190396	A00252:305:HG52NDSX5:1:1259:11270:4319	60	+
chr12	56472152	56472153	A00252:305:HG52NDSX5:1:2520:15501:31000	60	-
chr12	56787431	56787432	A00252:305:HG52NDSX5:2:2408:24894:2174/1	60	+
chr12	57065225	57065226	A00252:305:HG52NDSX5:1:1142:10520:4398/1	60	+
chr12	57072165	57072166	A00252:305:HG52NDSX5:1:2426:20419:9142	60	-
chr12	57100473	57100474	A00252:305:HG52NDSX5:4:1418:32967:23453	60	-
chr12	57380899	57380900	A00252:305:HG52NDSX5:1:1102:15682:27430/1	60	+
chr12	57705992	57705993	A00252:305:HG52NDSX5:1:1207:3947:5196/1	60	+
chr12	58758387	58758388	A00252:305:HG52NDSX5:4:2642:11216:6668	60	-
chr12	58851321	58851322	A00252:305:HG52NDSX5:2:2426:13259:15499	60	-
chr12	60102395	60102396	A00252:305:HG52NDSX5:1:1105:19587:18035/1	60	-
chr12	60226062	60226063	A00252:305:HG52NDSX5:1:2221:18403:13917/1	60	-
chr12	60345960	60345961	A00252:305:HG52NDSX5:1:1527:25220:31109/1	60	+
chr12	60463111	60463112	A00252:305:HG52NDSX5:1:1145:26033:3834/1	60	-
chr12	60552031	60552032	A00252:305:HG52NDSX5:1:1232:5294:28917/1	60	+
chr12	60816048	60816049	A00252:305:HG52NDSX5:1:1117:25283:10895/1	60	-
chr12	60855836	60855837	A00252:305:HG52NDSX5:1:1123:16740:14262/1	60	+
chr12	60966901	60966902	A00252:305:HG52NDSX5:1:1448:2510:4930/1	60	+
chr12	61111459	61111460	A00252:305:HG52NDSX5:1:1167:11071:34287	60	+
chr12	62268996	62268997	A00252:305:HG52NDSX5:1:1428:29839:21198/1	60	+
chr12	62321496	62321497	A00252:305:HG52NDSX5:1:1262:7274:28087/1	60	+
chr12	62328563	62328564	A00252:305:HG52NDSX5:1:1153:25039:33113/1	60	+
chr12	62355491	62355492	A00252:305:HG52NDSX5:1:1636:12472:4836/1	60	+
chr12	62545979	62545980	A00252:305:HG52NDSX5:1:1451:2320:8202/1	60	+
chr12	62595890	62595891	A00252:305:HG52NDSX5:1:2168:28176:16188/1	60	-
chr12	62772995	62772996	A00252:305:HG52NDSX5:3:1668:29116:14528/1	60	-
chr12	62886901	62886902	A00252:305:HG52NDSX5:1:1138:9824:1407/1	60	+
chr12	64554470	64554471	A00252:305:HG52NDSX5:3:1452:8919:24549/1	60	-
chr12	65231463	65231464	A00252:305:HG52NDSX5:1:1158:8712:29168/1	60	-
chr12	65237864	65237865	A00252:305:HG52NDSX5:1:1635:28257:6057/1	60	-
chr12	66141273	66141274	A00252:305:HG52NDSX5:1:2215:17616:34507/1	60	+
chr12	67825287	67825288	A00252:305:HG52NDSX5:1:1318:27724:34162/1	60	-
chr12	67845198	67845199	A00252:305:HG52NDSX5:1:2527:26657:34037	60	+
chr12	69537179	69537180	A00252:305:HG52NDSX5:1:2349:19623:18787/1	60	+
chr12	69597486	69597487	A00252:305:HG52NDSX5:1:1645:30282:7592	60	+
chr12	70312751	70312752	A00252:305:HG52NDSX5:1:2526:25102:27305	60	-
chr12	70353236	70353237	A00252:305:HG52NDSX5:4:2333:20980:12649/1	60	-
chr12	70356343	70356344	A00252:305:HG52NDSX5:1:1647:28935:6136/1	60	+
chr12	70512631	70512632	A00252:305:HG52NDSX5:1:1426:18575:30373/1	60	-
chr12	71631361	71631362	A00252:305:HG52NDSX5:1:1109:22634:19711/1	60	+
chr12	71781265	71781266	A00252:305:HG52NDSX5:4:1351:13738:26443/1	60	+
chr12	71867929	71867930	A00252:305:HG52NDSX5:1:1544:30608:25441/1	60	+
chr12	71897959	71897960	A00252:305:HG52NDSX5:3:2261:24532:15264	60	+
chr12	72551005	72551006	A00252:305:HG52NDSX5:1:1140:12861:18411/1	60	+
chr12	72884122	72884123	A00252:305:HG52NDSX5:4:2306:5493:12853	60	-
chr12	73085193	73085194	A00252:305:HG52NDSX5:2:2677:32560:15170	60	+
chr12	73798062	73798063	A00252:305:HG52NDSX5:2:2357:8169:23249/1	60	-
chr12	74402323	74402324	A00252:305:HG52NDSX5:1:1156:8070:14246/1	60	+
chr12	74540174	74540175	A00252:305:HG52NDSX5:3:1621:7238:2440/1	60	-
chr12	74732438	74732439	A00252:305:HG52NDSX5:1:2431:8811:27586/1	60	+
chr12	74786412	74786413	A00252:305:HG52NDSX5:2:2109:10981:5572	60	-
chr12	74786416	74786417	A00252:305:HG52NDSX5:1:1228:6506:27383/1	60	-
chr12	76180394	76180395	A00252:305:HG52NDSX5:1:1216:4906:25770/1	60	+
chr12	76373768	76373769	A00252:305:HG52NDSX5:2:1363:8684:26804	60	-
chr12	76835873	76835874	A00252:305:HG52NDSX5:1:1107:21974:35540/1	60	-
chr12	76929081	76929082	A00252:305:HG52NDSX5:1:1572:16242:13213/1	60	+
chr12	77075114	77075115	A00252:305:HG52NDSX5:1:1321:11324:11710/1	60	-
chr12	77222013	77222014	A00252:305:HG52NDSX5:1:1458:18710:28291/1	60	-
chr12	77281850	77281851	A00252:305:HG52NDSX5:1:1365:15962:30608/1	60	+
chr12	77659116	77659117	A00252:305:HG52NDSX5:4:1377:23050:10347/1	60	-
chr12	78079573	78079574	A00252:305:HG52NDSX5:3:1303:26973:36057	60	-
chr12	78291741	78291742	A00252:305:HG52NDSX5:1:1235:18358:36573/1	60	+
chr12	78653039	78653040	A00252:305:HG52NDSX5:3:1675:21187:1517/1	60	+
chr12	78704144	78704145	A00252:305:HG52NDSX5:1:2251:10556:25598/1	60	-
chr12	78746232	78746233	A00252:305:HG52NDSX5:3:2126:24894:8625	60	-
chr12	78894657	78894658	A00252:305:HG52NDSX5:1:1135:10465:18208	60	+
chr12	79316116	79316117	A00252:305:HG52NDSX5:1:1334:7428:25848	60	-
chr12	79795817	79795818	A00252:305:HG52NDSX5:1:2376:19551:8860/1	60	+
chr12	79823196	79823197	A00252:305:HG52NDSX5:3:2462:3106:31328	60	-
chr12	79827050	79827051	A00252:305:HG52NDSX5:2:2609:7374:27132/1	60	-
chr12	81524696	81524697	A00252:305:HG52NDSX5:1:2478:16966:5572	60	+
chr12	81968331	81968332	A00252:305:HG52NDSX5:1:1241:23728:28964/1	60	+
chr12	81989332	81989333	A00252:305:HG52NDSX5:4:1601:18304:32722/1	60	-
chr12	82085276	82085277	A00252:305:HG52NDSX5:1:1256:27199:34976/1	60	-
chr12	82432228	82432229	A00252:305:HG52NDSX5:1:1468:14950:19147/1	60	+
chr12	82559260	82559261	A00252:305:HG52NDSX5:2:2407:8802:31422	60	+
chr12	82696285	82696286	A00252:305:HG52NDSX5:1:1240:19099:35415	60	-
chr12	83031861	83031862	A00252:305:HG52NDSX5:1:1212:8766:27633/1	60	+
chr12	84957512	84957513	A00252:305:HG52NDSX5:2:2476:24596:11052	60	-
chr12	85353137	85353138	A00252:305:HG52NDSX5:1:1416:27624:14387/1	60	+
chr12	85353575	85353576	A00252:305:HG52NDSX5:1:1232:22968:15436	60	-
chr12	85353576	85353577	A00252:305:HG52NDSX5:1:1636:2166:22529/1	60	-
chr12	85391645	85391646	A00252:305:HG52NDSX5:1:1403:16197:35837/1	60	-
chr12	86851753	86851754	A00252:305:HG52NDSX5:1:1329:1235:6292/1	60	+
chr12	87800721	87800722	A00252:305:HG52NDSX5:1:1511:27968:12947/1	60	-
chr12	88083124	88083125	A00252:305:HG52NDSX5:1:1112:27344:26804	60	+
chr12	88120992	88120993	A00252:305:HG52NDSX5:1:2335:23023:25958/1	60	+
chr12	88127539	88127540	A00252:305:HG52NDSX5:2:1407:1579:25019	60	+
chr12	88160633	88160634	A00252:305:HG52NDSX5:1:1130:3305:21527/1	60	+
chr12	88172366	88172367	A00252:305:HG52NDSX5:1:1118:9661:11365/1	60	+
chr12	88246887	88246888	A00252:305:HG52NDSX5:1:1618:29432:26506	60	+
chr12	89066550	89066551	A00252:305:HG52NDSX5:1:1657:13386:10927/1	60	-
chr12	89171771	89171772	A00252:305:HG52NDSX5:2:1257:26033:23594	60	-
chr12	89175431	89175432	A00252:305:HG52NDSX5:2:2155:16559:36871/1	60	+
chr12	89175432	89175433	A00252:305:HG52NDSX5:4:2613:19434:18834	60	+
chr12	89218121	89218122	A00252:305:HG52NDSX5:2:2475:23321:31266	60	+
chr12	89293830	89293831	A00252:305:HG52NDSX5:1:2264:20998:29152/1	60	-
chr12	89343041	89343042	A00252:305:HG52NDSX5:1:1168:18710:24283/1	60	+
chr12	89665925	89665926	A00252:305:HG52NDSX5:1:1161:20148:32972/1	60	+
chr12	90059820	90059821	A00252:305:HG52NDSX5:1:2541:6054:16955/1	60	+
chr12	90631006	90631007	A00252:305:HG52NDSX5:1:1113:20057:32158/1	60	+
chr12	91402346	91402347	A00252:305:HG52NDSX5:1:1473:19868:20525/1	60	-
chr12	91418867	91418868	A00252:305:HG52NDSX5:1:2229:6831:4398	60	-
chr12	92139470	92139471	A00252:305:HG52NDSX5:2:2126:17309:24799/1	60	-
chr12	92815364	92815365	A00252:305:HG52NDSX5:4:1269:31891:30420/1	60	-
chr12	93392385	93392386	A00252:305:HG52NDSX5:4:2236:32145:24283	60	+
chr12	93501855	93501856	A00252:305:HG52NDSX5:1:1123:9842:19695/1	60	+
chr12	94527559	94527560	A00252:305:HG52NDSX5:3:2244:15989:10927/1	60	-
chr12	95048453	95048454	A00252:305:HG52NDSX5:1:1249:10899:28667/1	60	+
chr12	95139669	95139670	A00252:305:HG52NDSX5:1:1528:23863:8656/1	60	-
chr12	95139670	95139671	A00252:305:HG52NDSX5:4:2461:1904:15812	60	-
chr12	95150646	95150647	A00252:305:HG52NDSX5:4:1616:2754:10708	60	-
chr12	95257626	95257627	A00252:305:HG52NDSX5:1:1126:24397:23328/1	60	+
chr12	96294626	96294627	A00252:305:HG52NDSX5:4:2339:31675:14074	60	-
chr12	96361217	96361218	A00252:305:HG52NDSX5:2:2522:30852:17347/1	60	+
chr12	96367086	96367087	A00252:305:HG52NDSX5:1:1139:13829:28385/1	60	+
chr12	96929207	96929208	A00252:305:HG52NDSX5:1:1162:29966:25770/1	60	+
chr12	97329845	97329846	A00252:305:HG52NDSX5:1:1140:17707:29058/1	60	-
chr12	98503573	98503574	A00252:305:HG52NDSX5:3:2205:23891:18693	60	-
chr12	98617303	98617304	A00252:305:HG52NDSX5:1:1101:8070:11553/1	60	+
chr12	98626860	98626861	A00252:305:HG52NDSX5:4:2439:15917:25332	60	+
chr12	98675285	98675286	A00252:305:HG52NDSX5:4:1230:4444:10254	60	-
chr12	98675286	98675287	A00252:305:HG52NDSX5:1:1247:8431:2754/1	60	-
chr12	98924962	98924963	A00252:305:HG52NDSX5:1:1164:11595:31782/1	60	+
chr12	99377649	99377650	A00252:305:HG52NDSX5:1:1516:27480:18239/1	60	-
chr12	100092355	100092356	A00252:305:HG52NDSX5:1:1316:7871:36699/1	60	-
chr12	100311356	100311357	A00252:305:HG52NDSX5:3:1538:23647:15922	60	-
chr12	101286775	101286776	A00252:305:HG52NDSX5:1:1257:17824:22999/1	60	-
chr12	101323170	101323171	A00252:305:HG52NDSX5:1:2420:20057:31845	60	-
chr12	101776183	101776184	A00252:305:HG52NDSX5:2:1275:21070:24862	60	-
chr12	102043949	102043950	A00252:305:HG52NDSX5:3:2460:25699:28369	60	-
chr12	102047054	102047055	A00252:305:HG52NDSX5:3:1566:27914:29011	60	-
chr12	102101251	102101252	A00252:305:HG52NDSX5:3:1349:13630:1705/1	60	+
chr12	102177210	102177211	A00252:305:HG52NDSX5:1:2352:10393:36276	60	+
chr12	104365274	104365275	A00252:305:HG52NDSX5:3:2344:24695:36495	60	+
chr12	104851316	104851317	A00252:305:HG52NDSX5:1:2559:12201:14293/1	60	-
chr12	106680013	106680014	A00252:305:HG52NDSX5:2:1676:3251:26600/1	60	-
chr12	106697524	106697525	A00252:305:HG52NDSX5:3:1265:26350:11240/1	60	-
chr12	106697525	106697526	A00252:305:HG52NDSX5:3:2106:32497:35759	60	-
chr12	106842208	106842209	A00252:305:HG52NDSX5:1:1121:24044:31861/1	60	-
chr12	106969310	106969311	A00252:305:HG52NDSX5:1:1205:8034:10457	60	+
chr12	106971079	106971080	A00252:305:HG52NDSX5:1:1129:10999:17503/1	60	-
chr12	108677146	108677147	A00252:305:HG52NDSX5:1:1342:20256:2253/1	60	+
chr12	108677148	108677149	A00252:305:HG52NDSX5:2:1518:13702:23657/1	60	+
chr12	108717703	108717704	A00252:305:HG52NDSX5:3:2151:19913:26678	60	-
chr12	108717704	108717705	A00252:305:HG52NDSX5:1:2352:12707:16892	60	-
chr12	110131116	110131117	A00252:305:HG52NDSX5:3:1608:17689:36010/1	60	-
chr12	110262772	110262773	A00252:305:HG52NDSX5:2:1251:26738:7560/1	60	+
chr12	110494065	110494066	A00252:305:HG52NDSX5:1:1159:21386:2018/1	60	+
chr12	110575431	110575432	A00252:305:HG52NDSX5:1:1237:7482:13636/1	60	-
chr12	111501601	111501602	A00252:305:HG52NDSX5:1:1219:19443:4664	60	+
chr12	111962419	111962420	A00252:305:HG52NDSX5:1:1477:26006:26083	60	-
chr12	111986457	111986458	A00252:305:HG52NDSX5:1:1259:14398:19257/1	60	-
chr12	113260638	113260639	A00252:305:HG52NDSX5:1:1266:4761:13777/1	60	+
chr12	113494610	113494611	A00252:305:HG52NDSX5:1:2352:18313:16892/1	60	-
chr12	113626686	113626687	A00252:305:HG52NDSX5:4:1377:24270:33630	60	+
chr12	114608309	114608310	A00252:305:HG52NDSX5:1:2605:14317:15264/1	60	-
chr12	114950359	114950360	A00252:305:HG52NDSX5:3:2408:30327:28244	60	-
chr12	116036850	116036851	A00252:305:HG52NDSX5:3:2152:11261:13166	60	-
chr12	116036851	116036852	A00252:305:HG52NDSX5:1:1527:17490:7012	60	-
chr12	116099227	116099228	A00252:305:HG52NDSX5:1:1173:21088:26647/1	60	+
chr12	116187999	116188000	A00252:305:HG52NDSX5:1:2139:12165:36714/1	60	+
chr12	116191287	116191288	A00252:305:HG52NDSX5:1:1516:30318:21872	60	-
chr12	116210454	116210455	A00252:305:HG52NDSX5:1:1163:26304:21026/1	60	+
chr12	118193838	118193839	A00252:305:HG52NDSX5:1:1533:1362:13526/1	60	+
chr12	118262043	118262044	A00252:305:HG52NDSX5:1:1413:9986:27117/1	60	-
chr12	118265645	118265646	A00252:305:HG52NDSX5:1:2120:17879:21840/1	60	-
chr12	118346947	118346948	A00252:305:HG52NDSX5:1:1124:20582:26365/1	60	+
chr12	118350730	118350731	A00252:305:HG52NDSX5:1:2327:30364:35196/1	60	-
chr12	119736286	119736287	A00252:305:HG52NDSX5:1:1101:11225:24690	60	+
chr12	119779425	119779426	A00252:305:HG52NDSX5:1:1424:2853:15107/1	60	+
chr12	119853347	119853348	A00252:305:HG52NDSX5:2:1147:19804:26897	60	-
chr12	120001825	120001826	A00252:305:HG52NDSX5:1:1263:7518:19930	60	-
chr12	120104088	120104089	A00252:305:HG52NDSX5:3:2541:27760:9361/1	60	-
chr12	120172339	120172340	A00252:305:HG52NDSX5:3:1668:2989:2190/1	60	-
chr12	120172340	120172341	A00252:305:HG52NDSX5:1:1276:21368:17895/1	60	-
chr12	120515610	120515611	A00252:305:HG52NDSX5:1:1124:1759:11929/1	60	+
chr12	120793506	120793507	A00252:305:HG52NDSX5:1:2406:10999:24987/1	60	+
chr12	120849027	120849028	A00252:305:HG52NDSX5:1:1104:22073:26850/1	60	+
chr12	120849029	120849030	A00252:305:HG52NDSX5:3:1647:2130:36213	60	+
chr12	120850243	120850244	A00252:305:HG52NDSX5:1:2638:20799:22138	60	+
chr12	120853878	120853879	A00252:305:HG52NDSX5:1:1663:6867:7435	60	-
chr12	120981146	120981147	A00252:305:HG52NDSX5:1:1109:19750:28119/1	60	-
chr12	121346576	121346577	A00252:305:HG52NDSX5:1:2468:25138:36886	60	+
chr12	121348216	121348217	A00252:305:HG52NDSX5:1:1150:10954:24064/1	60	+
chr12	121559273	121559274	A00252:305:HG52NDSX5:1:1354:14488:3349	60	-
chr12	121807379	121807380	A00252:305:HG52NDSX5:1:1470:15447:33536/1	60	-
chr12	121917720	121917721	A00252:305:HG52NDSX5:1:1406:22128:21151/1	60	-
chr12	122332689	122332690	A00252:305:HG52NDSX5:1:1137:27778:26303/1	60	+
chr12	122341095	122341096	A00252:305:HG52NDSX5:3:1240:29595:35806	60	-
chr12	122341096	122341097	A00252:305:HG52NDSX5:1:1123:11722:10488/1	60	-
chr12	122351925	122351926	A00252:305:HG52NDSX5:1:1608:14290:34319/1	60	+
chr12	122490232	122490233	A00252:305:HG52NDSX5:1:1116:6099:18975/1	60	+
chr12	122490233	122490234	A00252:305:HG52NDSX5:3:2151:2456:34209	60	+
chr12	122494428	122494429	A00252:305:HG52NDSX5:1:1246:20627:4304/1	60	+
chr12	122529963	122529964	A00252:305:HG52NDSX5:1:1126:1280:5682/1	60	-
chr12	122539788	122539789	A00252:305:HG52NDSX5:1:1320:24397:33567/1	60	-
chr12	122541037	122541038	A00252:305:HG52NDSX5:1:1409:17806:16110/1	60	+
chr12	122600857	122600858	A00252:305:HG52NDSX5:1:1205:26133:26960/1	60	+
chr12	122602275	122602276	A00252:305:HG52NDSX5:3:1114:9444:26209/1	60	+
chr12	122884895	122884896	A00252:305:HG52NDSX5:1:1162:21061:8782/1	60	+
chr12	123023480	123023481	A00252:305:HG52NDSX5:1:1103:26539:10817/1	60	+
chr12	123023481	123023482	A00252:305:HG52NDSX5:3:2152:26440:9267/1	60	+
chr12	123023482	123023483	A00252:305:HG52NDSX5:1:1454:26142:10254/1	60	+
chr12	123054833	123054834	A00252:305:HG52NDSX5:2:1177:9796:2675/1	60	-
chr12	123086590	123086591	A00252:305:HG52NDSX5:1:1114:2446:23359	60	-
chr12	123198387	123198388	A00252:305:HG52NDSX5:1:1254:16866:36276/1	60	+
chr12	123201626	123201627	A00252:305:HG52NDSX5:1:1106:25482:11209/1	60	+
chr12	123201627	123201628	A00252:305:HG52NDSX5:3:2464:16080:26459	60	+
chr12	123346233	123346234	A00252:305:HG52NDSX5:1:1366:6271:1204/1	60	+
chr12	123609067	123609068	A00252:305:HG52NDSX5:1:2475:8006:32487	60	+
chr12	123999163	123999164	A00252:305:HG52NDSX5:1:2675:6849:31767/1	60	-
chr12	126077564	126077565	A00252:305:HG52NDSX5:1:1463:16306:20400/1	60	+
chr12	128097387	128097388	A00252:305:HG52NDSX5:3:2222:11957:11992/1	60	+
chr12	128323769	128323770	A00252:305:HG52NDSX5:1:2513:15763:3396	60	+
chr12	128777431	128777432	A00252:305:HG52NDSX5:3:2455:9570:29496	60	+
chr12	129040971	129040972	A00252:305:HG52NDSX5:1:2522:5629:34632/1	60	-
chr12	129172898	129172899	A00252:305:HG52NDSX5:1:2517:17996:6104	60	-
chr12	129396549	129396550	A00252:305:HG52NDSX5:1:1102:10285:3051/1	60	+
chr12	129507743	129507744	A00252:305:HG52NDSX5:1:2246:27407:24251/1	60	+
chr12	129535294	129535295	A00252:305:HG52NDSX5:1:1445:11749:20337/1	60	+
chr12	129566189	129566190	A00252:305:HG52NDSX5:3:2535:28366:23187/1	60	+
chr12	129567673	129567674	A00252:305:HG52NDSX5:4:1458:22670:31548	60	-
chr12	129666821	129666822	A00252:305:HG52NDSX5:1:1470:5294:15577	60	-
chr12	129726087	129726088	A00252:305:HG52NDSX5:1:1624:15528:19366/1	60	-
chr12	130991243	130991244	A00252:305:HG52NDSX5:2:2177:10285:8375/1	60	+
chr12	131664483	131664484	A00252:305:HG52NDSX5:1:1378:18078:19304/1	60	+
chr12	132072791	132072792	A00252:305:HG52NDSX5:1:1145:5348:16736/1	60	+
chr12	132088215	132088216	A00252:305:HG52NDSX5:2:1204:1398:12837	60	-
chr12	132532364	132532365	A00252:305:HG52NDSX5:1:1175:20202:14653/1	60	+
chr12	132532365	132532366	A00252:305:HG52NDSX5:3:2151:16803:25551/1	60	+
chr12	132629127	132629128	A00252:305:HG52NDSX5:1:1217:3911:27618/1	60	-
chr12	132630103	132630104	A00252:305:HG52NDSX5:1:1276:10176:8719/1	60	-
chr12	132653445	132653446	A00252:305:HG52NDSX5:1:2316:25762:32831/1	60	-
chr12	132654902	132654903	A00252:305:HG52NDSX5:1:2344:5376:31281/1	60	+
chr12	132695254	132695255	A00252:305:HG52NDSX5:1:1124:8657:9126/1	60	+
chr12	132723865	132723866	A00252:305:HG52NDSX5:1:1454:6280:35571/1	60	+
chr12	133042066	133042067	A00252:305:HG52NDSX5:1:1350:26485:30452/1	60	-
chr12	133061517	133061518	A00252:305:HG52NDSX5:2:1447:1796:35822	60	+
chr12	133141080	133141081	A00252:305:HG52NDSX5:1:2676:4318:29731/1	60	+
chr13	19739286	19739287	A00252:305:HG52NDSX5:1:1645:1624:4961/1	60	+
chr13	20498387	20498388	A00252:305:HG52NDSX5:1:1105:13666:7310/1	60	+
chr13	20498388	20498389	A00252:305:HG52NDSX5:1:2356:28420:23750	60	+
chr13	20498392	20498393	A00252:305:HG52NDSX5:2:1169:17897:11162	60	+
chr13	22499309	22499310	A00252:305:HG52NDSX5:4:2164:26494:17910/1	60	+
chr13	22677474	22677475	A00252:305:HG52NDSX5:1:1240:9353:36010/1	60	-
chr13	23370555	23370556	A00252:305:HG52NDSX5:1:2145:20094:12712	60	-
chr13	23776284	23776285	A00252:305:HG52NDSX5:1:1215:8748:23218/1	60	+
chr13	24741663	24741664	A00252:305:HG52NDSX5:1:2630:10899:7498	60	+
chr13	25318961	25318962	A00252:305:HG52NDSX5:1:2348:1949:29418	60	-
chr13	26272785	26272786	A00252:305:HG52NDSX5:1:1412:15275:23375/1	60	-
chr13	26731156	26731157	A00252:305:HG52NDSX5:2:1468:16504:18082/1	60	-
chr13	27236151	27236152	A00252:305:HG52NDSX5:3:1428:17418:1564/1	60	+
chr13	27567332	27567333	A00252:305:HG52NDSX5:3:2478:20383:3255/1	60	-
chr13	28180246	28180247	A00252:305:HG52NDSX5:2:2443:32226:32221	60	-
chr13	29248604	29248605	A00252:305:HG52NDSX5:1:1116:21495:23218	60	+
chr13	29864513	29864514	A00252:305:HG52NDSX5:2:1178:18069:30279	60	+
chr13	31158947	31158948	A00252:305:HG52NDSX5:1:1143:4779:31093/1	60	-
chr13	31327845	31327846	A00252:305:HG52NDSX5:1:1326:29640:31939/1	60	-
chr13	31623899	31623900	A00252:305:HG52NDSX5:2:2256:5403:34929	60	-
chr13	32979850	32979851	A00252:305:HG52NDSX5:1:1631:24587:1579/1	60	-
chr13	34996627	34996628	A00252:305:HG52NDSX5:1:1166:5855:29763/1	60	+
chr13	34997585	34997586	A00252:305:HG52NDSX5:2:1315:16369:8609/1	60	-
chr13	35041591	35041592	A00252:305:HG52NDSX5:2:1207:9625:24862	60	-
chr13	35283138	35283139	A00252:305:HG52NDSX5:2:2155:12798:7592/1	60	-
chr13	35286751	35286752	A00252:305:HG52NDSX5:1:2221:26820:23077	60	-
chr13	35394338	35394339	A00252:305:HG52NDSX5:1:1274:25789:2879	60	+
chr13	35483523	35483524	A00252:305:HG52NDSX5:1:1136:14922:5729/1	60	+
chr13	35530867	35530868	A00252:305:HG52NDSX5:1:1112:30165:36135/1	60	+
chr13	35571148	35571149	A00252:305:HG52NDSX5:1:1614:26585:16752/1	60	+
chr13	37022507	37022508	A00252:305:HG52NDSX5:1:1614:7129:16783/1	60	+
chr13	37022508	37022509	A00252:305:HG52NDSX5:3:2152:2383:7623	60	+
chr13	37389219	37389220	A00252:305:HG52NDSX5:2:2137:19117:11647	60	-
chr13	37801552	37801553	A00252:305:HG52NDSX5:1:1120:17282:29199/1	60	+
chr13	37857777	37857778	A00252:305:HG52NDSX5:1:1458:30255:30499/1	60	-
chr13	37899069	37899070	A00252:305:HG52NDSX5:1:2562:5999:29387/1	60	-
chr13	37959219	37959220	A00252:305:HG52NDSX5:1:1525:4155:25942/1	60	+
chr13	38350385	38350386	A00252:305:HG52NDSX5:1:1152:25364:30420/1	60	-
chr13	39044783	39044784	A00252:305:HG52NDSX5:1:1213:27055:7576/1	60	-
chr13	39383623	39383624	A00252:305:HG52NDSX5:4:2412:19569:7420	60	-
chr13	39677235	39677236	A00252:305:HG52NDSX5:1:1402:10122:6214/1	60	-
chr13	40988967	40988968	A00252:305:HG52NDSX5:3:1108:18267:15906	60	+
chr13	41013419	41013420	A00252:305:HG52NDSX5:1:1255:29089:5149/1	60	-
chr13	41296141	41296142	A00252:305:HG52NDSX5:1:1248:24758:21167	60	-
chr13	41569110	41569111	A00252:305:HG52NDSX5:2:1141:18159:22106/1	60	+
chr13	41892766	41892767	A00252:305:HG52NDSX5:2:1164:13720:21402/1	60	-
chr13	41931402	41931403	A00252:305:HG52NDSX5:1:1171:11939:25457/1	60	-
chr13	42367907	42367908	A00252:305:HG52NDSX5:1:1155:5330:6809/1	60	+
chr13	43041081	43041082	A00252:305:HG52NDSX5:4:2261:8784:14387/1	60	-
chr13	43281685	43281686	A00252:305:HG52NDSX5:1:1207:25003:35744/1	60	+
chr13	43850589	43850590	A00252:305:HG52NDSX5:2:2408:15456:25535	60	-
chr13	44270286	44270287	A00252:305:HG52NDSX5:3:2442:5367:33646/1	60	+
chr13	44270287	44270288	A00252:305:HG52NDSX5:1:1444:25608:14121/1	60	+
chr13	44538344	44538345	A00252:305:HG52NDSX5:1:1132:28727:36746/1	60	-
chr13	44547852	44547853	A00252:305:HG52NDSX5:2:1450:19542:19398	60	-
chr13	44558088	44558089	A00252:305:HG52NDSX5:1:1104:17824:19460/1	60	+
chr13	44941437	44941438	A00252:305:HG52NDSX5:1:1115:13675:19038/1	60	+
chr13	44963896	44963897	A00252:305:HG52NDSX5:4:2560:30698:21559	60	-
chr13	45220065	45220066	A00252:305:HG52NDSX5:1:1203:26666:25034/1	60	-
chr13	45235136	45235137	A00252:305:HG52NDSX5:1:1571:29866:23563/1	60	+
chr13	46007239	46007240	A00252:305:HG52NDSX5:1:1378:17454:20102/1	60	+
chr13	46261180	46261181	A00252:305:HG52NDSX5:1:1106:18710:13479/1	60	-
chr13	46363821	46363822	A00252:305:HG52NDSX5:3:1656:2663:17628/1	60	-
chr13	46780726	46780727	A00252:305:HG52NDSX5:1:1435:2998:28698	60	-
chr13	46781412	46781413	A00252:305:HG52NDSX5:1:1352:20121:27320/1	60	-
chr13	48335640	48335641	A00252:305:HG52NDSX5:2:2654:17029:35806	60	-
chr13	48360335	48360336	A00252:305:HG52NDSX5:3:2471:14407:29731/1	60	-
chr13	48384015	48384016	A00252:305:HG52NDSX5:1:1461:28239:22373/1	60	+
chr13	48384434	48384435	A00252:305:HG52NDSX5:1:1241:13358:20337/1	60	-
chr13	48488582	48488583	A00252:305:HG52NDSX5:3:1570:7808:13291/1	60	-
chr13	48529906	48529907	A00252:305:HG52NDSX5:1:1208:13684:23437/1	60	-
chr13	48970885	48970886	A00252:305:HG52NDSX5:1:1649:17481:16705	60	+
chr13	49492716	49492717	A00252:305:HG52NDSX5:2:1446:29912:28181	60	-
chr13	49522186	49522187	A00252:305:HG52NDSX5:1:1130:19750:29716/1	60	-
chr13	49734479	49734480	A00252:305:HG52NDSX5:3:2358:29369:22889/1	60	+
chr13	49854772	49854773	A00252:305:HG52NDSX5:1:2539:8187:25817/1	60	+
chr13	50004608	50004609	A00252:305:HG52NDSX5:4:1178:1533:4053/1	60	+
chr13	50059635	50059636	A00252:305:HG52NDSX5:1:2624:6216:1485	60	+
chr13	50070220	50070221	A00252:305:HG52NDSX5:2:1377:1371:1767/1	60	+
chr13	50215668	50215669	A00252:305:HG52NDSX5:1:1433:13693:21386/1	60	+
chr13	50385400	50385401	A00252:305:HG52NDSX5:1:1638:16559:28103/1	60	+
chr13	50775193	50775194	A00252:305:HG52NDSX5:1:1374:11415:1438/1	60	+
chr13	50960712	50960713	A00252:305:HG52NDSX5:1:2657:8205:10504	60	+
chr13	51434141	51434142	A00252:305:HG52NDSX5:1:2230:26440:35665/1	60	-
chr13	52178399	52178400	A00252:305:HG52NDSX5:1:2268:27724:16845/1	60	-
chr13	53625177	53625178	A00252:305:HG52NDSX5:2:2574:32154:17785	60	-
chr13	54760092	54760093	A00252:305:HG52NDSX5:2:1514:10276:9956/1	60	-
chr13	56629124	56629125	A00252:305:HG52NDSX5:2:2621:26214:16203	60	+
chr13	56853048	56853049	A00252:305:HG52NDSX5:1:1533:16315:34256/1	60	-
chr13	56875253	56875254	A00252:305:HG52NDSX5:1:1350:2392:4852/1	60	-
chr13	58580760	58580761	A00252:305:HG52NDSX5:1:1207:11062:31861/1	60	-
chr13	58747245	58747246	A00252:305:HG52NDSX5:1:1475:14208:28635	60	-
chr13	59522224	59522225	A00252:305:HG52NDSX5:1:1112:17635:21073/1	60	+
chr13	59782573	59782574	A00252:305:HG52NDSX5:1:1208:25771:28401/1	60	+
chr13	60539277	60539278	A00252:305:HG52NDSX5:1:1528:21902:2253/1	60	-
chr13	61135948	61135949	A00252:305:HG52NDSX5:2:1251:20708:29027/1	60	-
chr13	61308780	61308781	A00252:305:HG52NDSX5:1:1173:18855:35430/1	60	-
chr13	61527620	61527621	A00252:305:HG52NDSX5:1:1571:25391:12273/1	60	+
chr13	61556720	61556721	A00252:305:HG52NDSX5:1:1649:18783:29888/1	60	+
chr13	61851995	61851996	A00252:305:HG52NDSX5:2:2533:7102:24471	60	-
chr13	62538431	62538432	A00252:305:HG52NDSX5:1:1166:16405:3443/1	60	-
chr13	62826468	62826469	A00252:305:HG52NDSX5:2:1175:11116:13667/1	60	+
chr13	62980385	62980386	A00252:305:HG52NDSX5:1:1221:1787:11569/1	60	+
chr13	63152264	63152265	A00252:305:HG52NDSX5:1:1347:14371:4460/1	60	-
chr13	63243512	63243513	A00252:305:HG52NDSX5:1:1137:6922:26224/1	60	+
chr13	63347898	63347899	A00252:305:HG52NDSX5:2:1159:21766:19022/1	60	+
chr13	63945576	63945577	A00252:305:HG52NDSX5:1:1477:19868:20181	60	-
chr13	63953228	63953229	A00252:305:HG52NDSX5:1:2254:24279:29450/1	60	+
chr13	64199850	64199851	A00252:305:HG52NDSX5:3:1510:17282:1830/1	60	+
chr13	64311920	64311921	A00252:305:HG52NDSX5:1:1235:8675:15828/1	60	+
chr13	64990210	64990211	A00252:305:HG52NDSX5:1:2656:26223:9267/1	60	+
chr13	64998486	64998487	A00252:305:HG52NDSX5:1:1517:2293:18897/1	60	+
chr13	65593164	65593165	A00252:305:HG52NDSX5:1:1155:7997:1031/1	60	+
chr13	65729452	65729453	A00252:305:HG52NDSX5:1:1311:15393:14434/1	60	+
chr13	65797952	65797953	A00252:305:HG52NDSX5:1:2550:15329:26443/1	60	-
chr13	66192079	66192080	A00252:305:HG52NDSX5:1:1114:7591:20682/1	60	+
chr13	66309832	66309833	A00252:305:HG52NDSX5:1:1149:26277:29058	60	-
chr13	66368962	66368963	A00252:305:HG52NDSX5:2:1203:5882:2566	60	-
chr13	66865869	66865870	A00252:305:HG52NDSX5:1:1218:11713:18364/1	60	+
chr13	66924476	66924477	A00252:305:HG52NDSX5:3:1248:5972:25363/1	60	-
chr13	67239311	67239312	A00252:305:HG52NDSX5:1:1456:15465:33348/1	60	+
chr13	67412893	67412894	A00252:305:HG52NDSX5:1:1360:8250:8234/1	60	+
chr13	67486326	67486327	A00252:305:HG52NDSX5:1:1675:1479:36746/1	60	+
chr13	67518695	67518696	A00252:305:HG52NDSX5:1:2576:4878:10473/1	60	+
chr13	68637502	68637503	A00252:305:HG52NDSX5:2:2471:6262:1470/1	60	+
chr13	68716794	68716795	A00252:305:HG52NDSX5:1:1228:8712:11318/1	60	+
chr13	68716795	68716796	A00252:305:HG52NDSX5:1:1559:30210:26287	60	+
chr13	68742408	68742409	A00252:305:HG52NDSX5:1:1213:30074:12242/1	60	-
chr13	69356813	69356814	A00252:305:HG52NDSX5:1:2347:29921:16736/1	60	+
chr13	69441115	69441116	A00252:305:HG52NDSX5:1:1166:27254:27680/1	60	+
chr13	69441116	69441117	A00252:305:HG52NDSX5:3:2152:4363:28056	60	+
chr13	69736346	69736347	A00252:305:HG52NDSX5:1:1372:17228:30733/1	60	+
chr13	69952316	69952317	A00252:305:HG52NDSX5:2:2120:19397:34491	60	+
chr13	71022934	71022935	A00252:305:HG52NDSX5:2:2667:19786:14278	60	-
chr13	71142901	71142902	A00252:305:HG52NDSX5:1:1559:28230:2628	60	-
chr13	71473478	71473479	A00252:305:HG52NDSX5:1:2164:27398:9204/1	60	+
chr13	71541037	71541038	A00252:305:HG52NDSX5:1:1304:23574:34147/1	60	-
chr13	71601090	71601091	A00252:305:HG52NDSX5:2:1465:12192:18724/1	60	-
chr13	71661823	71661824	A00252:305:HG52NDSX5:2:1578:5538:20791/1	60	-
chr13	71814722	71814723	A00252:305:HG52NDSX5:1:2168:15564:31767/1	60	+
chr13	72017055	72017056	A00252:305:HG52NDSX5:1:2361:25916:21887	60	-
chr13	72569885	72569886	A00252:305:HG52NDSX5:1:2237:7916:19899/1	60	+
chr13	72856984	72856985	A00252:305:HG52NDSX5:1:1410:21278:14888/1	60	+
chr13	72972288	72972289	A00252:305:HG52NDSX5:1:1254:28926:21934	60	-
chr13	73572146	73572147	A00252:305:HG52NDSX5:1:1101:19081:17660/1	60	+
chr13	73990276	73990277	A00252:305:HG52NDSX5:1:2518:23204:1031/1	60	-
chr13	74064362	74064363	A00252:305:HG52NDSX5:1:1148:26106:36151/1	60	-
chr13	74130099	74130100	A00252:305:HG52NDSX5:1:1346:26069:25034/1	60	+
chr13	75324644	75324645	A00252:305:HG52NDSX5:1:1167:23529:27398/1	60	+
chr13	75565832	75565833	A00252:305:HG52NDSX5:1:1245:3739:33520/1	60	+
chr13	75565833	75565834	A00252:305:HG52NDSX5:2:2650:12861:5948	60	+
chr13	75592017	75592018	A00252:305:HG52NDSX5:4:1168:7835:22138	60	-
chr13	76207020	76207021	A00252:305:HG52NDSX5:1:1570:9353:24799/1	60	+
chr13	77100979	77100980	A00252:305:HG52NDSX5:1:1119:18611:10269/1	60	+
chr13	77114639	77114640	A00252:305:HG52NDSX5:1:1249:25789:24111/1	60	+
chr13	77219223	77219224	A00252:305:HG52NDSX5:1:1461:17761:35164	60	-
chr13	77234313	77234314	A00252:305:HG52NDSX5:1:1302:8657:25034/1	60	-
chr13	77744986	77744987	A00252:305:HG52NDSX5:1:2448:17318:26694/1	60	-
chr13	77746193	77746194	A00252:305:HG52NDSX5:1:2656:19226:23516/1	60	+
chr13	78523019	78523020	A00252:305:HG52NDSX5:1:2516:16957:8625/1	60	-
chr13	78523021	78523022	A00252:305:HG52NDSX5:2:1277:14877:16986/1	60	-
chr13	79332779	79332780	A00252:305:HG52NDSX5:1:2251:32696:22106/1	60	-
chr13	79335113	79335114	A00252:305:HG52NDSX5:3:2351:17327:10457	60	-
chr13	79339520	79339521	A00252:305:HG52NDSX5:1:1645:23782:15499/1	60	+
chr13	79345496	79345497	A00252:305:HG52NDSX5:1:1274:3622:12117/1	60	+
chr13	79349855	79349856	A00252:305:HG52NDSX5:3:1430:21332:33771/1	60	-
chr13	79363992	79363993	A00252:305:HG52NDSX5:1:1353:15917:14215/1	60	+
chr13	79400082	79400083	A00252:305:HG52NDSX5:1:2268:11162:10520	60	-
chr13	80087478	80087479	A00252:305:HG52NDSX5:1:2314:27308:29778/1	60	-
chr13	81212030	81212031	A00252:305:HG52NDSX5:1:1306:10375:12352/1	60	+
chr13	81624687	81624688	A00252:305:HG52NDSX5:1:1507:8377:3380/1	60	+
chr13	82094479	82094480	A00252:305:HG52NDSX5:1:1237:24921:3662/1	60	+
chr13	82266585	82266586	A00252:305:HG52NDSX5:2:1220:21359:9768/1	60	+
chr13	82346191	82346192	A00252:305:HG52NDSX5:1:1630:23113:30499/1	60	-
chr13	82536859	82536860	A00252:305:HG52NDSX5:1:1346:9127:12132	60	+
chr13	82929518	82929519	A00252:305:HG52NDSX5:1:2216:5728:16203/1	60	+
chr13	83002293	83002294	A00252:305:HG52NDSX5:1:1324:9860:21762/1	60	+
chr13	83494648	83494649	A00252:305:HG52NDSX5:1:1502:19135:19507/1	60	+
chr13	83683582	83683583	A00252:305:HG52NDSX5:1:1120:26919:36526	60	-
chr13	84259234	84259235	A00252:305:HG52NDSX5:1:1176:19199:27727/1	60	-
chr13	84259235	84259236	A00252:305:HG52NDSX5:3:1519:18475:35243/1	60	-
chr13	84622037	84622038	A00252:305:HG52NDSX5:2:1473:27199:28307/1	60	-
chr13	84819025	84819026	A00252:305:HG52NDSX5:1:1129:20925:34037	60	-
chr13	84983244	84983245	A00252:305:HG52NDSX5:1:1135:6949:9580/1	60	-
chr13	84985017	84985018	A00252:305:HG52NDSX5:1:1433:2374:4006/1	60	-
chr13	86000680	86000681	A00252:305:HG52NDSX5:1:1215:26106:16579/1	60	+
chr13	86596441	86596442	A00252:305:HG52NDSX5:2:1325:26992:22623/1	60	+
chr13	86687951	86687952	A00252:305:HG52NDSX5:1:1222:14344:21386	60	+
chr13	86926571	86926572	A00252:305:HG52NDSX5:1:1178:31114:35211	60	-
chr13	87114504	87114505	A00252:305:HG52NDSX5:3:1325:14787:7498/1	60	+
chr13	87122753	87122754	A00252:305:HG52NDSX5:1:2418:28185:35149/1	60	+
chr13	87451274	87451275	A00252:305:HG52NDSX5:1:1159:5258:16110/1	60	+
chr13	87458073	87458074	A00252:305:HG52NDSX5:1:1615:15293:24909	60	+
chr13	87845961	87845962	A00252:305:HG52NDSX5:1:1334:1217:1125/1	60	-
chr13	87916259	87916260	A00252:305:HG52NDSX5:3:2337:32524:9314/1	60	+
chr13	88672583	88672584	A00252:305:HG52NDSX5:1:1102:27896:31548/1	60	+
chr13	88822920	88822921	A00252:305:HG52NDSX5:1:1154:27109:31407	60	+
chr13	88942391	88942392	A00252:305:HG52NDSX5:3:1659:16441:3098/1	60	-
chr13	88972460	88972461	A00252:305:HG52NDSX5:3:2138:15157:16376	60	-
chr13	89038875	89038876	A00252:305:HG52NDSX5:1:1378:15817:10911/1	60	+
chr13	89050820	89050821	A00252:305:HG52NDSX5:1:1340:14796:14058/1	60	-
chr13	89169793	89169794	A00252:305:HG52NDSX5:2:1269:5918:7200/1	60	+
chr13	89580047	89580048	A00252:305:HG52NDSX5:1:1148:4218:8829/1	60	+
chr13	90294450	90294451	A00252:305:HG52NDSX5:1:1327:11695:12665/1	60	+
chr13	90677163	90677164	A00252:305:HG52NDSX5:1:1566:8142:21167/1	60	-
chr13	90846572	90846573	A00252:305:HG52NDSX5:1:1526:1461:35681/1	60	+
chr13	92175735	92175736	A00252:305:HG52NDSX5:1:1518:25816:1423/1	60	+
chr13	92391061	92391062	A00252:305:HG52NDSX5:1:1129:16025:18255/1	60	-
chr13	93324819	93324820	A00252:305:HG52NDSX5:4:1350:29505:31673	60	-
chr13	93324820	93324821	A00252:305:HG52NDSX5:2:2267:32940:9157	60	-
chr13	93467883	93467884	A00252:305:HG52NDSX5:1:2669:22336:19319/1	60	+
chr13	94010410	94010411	A00252:305:HG52NDSX5:1:1445:21169:22185/1	60	+
chr13	94238158	94238159	A00252:305:HG52NDSX5:1:1658:17815:35603/1	60	+
chr13	95752244	95752245	A00252:305:HG52NDSX5:2:1167:24433:13025/1	60	+
chr13	98178188	98178189	A00252:305:HG52NDSX5:3:1270:9688:36245/1	60	-
chr13	99322491	99322492	A00252:305:HG52NDSX5:1:1118:20003:19601/1	60	+
chr13	99514255	99514256	A00252:305:HG52NDSX5:2:2343:3414:31579	60	-
chr13	99608337	99608338	A00252:305:HG52NDSX5:1:2316:2944:27164	60	+
[truncated: 5,887 more rows]
