# Supplementary material for: HIV-1 capsid stability enables inositol phosphate-independent infection of target cells and promotes integration into genes
Source: PLoS Pathog. 2023 Jun 2;19(6):e1011423. doi: 10.1371/journal.ppat.1011423 (PMC10266667; doi:10.1371/journal.ppat.1011423)
Supplement: S4 Data — (TAR.GZ) [file ppat.1011423.s015.tar.gz › IPMK_KO/CA_WT/Unique_hg38_integration_sites/6884-GS-6.bed]

chr1	633420	633421	A00758:219:HLTGFDSX2:1:2571:5330:4022/1	60	+
chr1	783260	783261	A00758:219:HLTGFDSX2:1:1624:15157:33599/1	60	+
chr1	784931	784932	A00758:219:HLTGFDSX2:1:1326:2419:6026/1	60	-
chr1	798808	798809	A00758:219:HLTGFDSX2:4:2677:1687:13933	60	+
chr1	800545	800546	A00758:219:HLTGFDSX2:1:1665:10348:36323/1	60	-
chr1	837220	837221	A00758:219:HLTGFDSX2:1:1161:29469:33301/1	60	+
chr1	1096751	1096752	A00758:219:HLTGFDSX2:4:1128:18050:13182/1	60	-
chr1	1100373	1100374	A00758:219:HLTGFDSX2:1:1119:8956:3317/1	60	+
chr1	1109097	1109098	A00758:219:HLTGFDSX2:3:2304:15555:28119	60	+
chr1	1265447	1265448	A00758:219:HLTGFDSX2:1:1106:11116:13103/1	60	-
chr1	1272835	1272836	A00758:224:HLY2FDSX2:4:1110:24243:29857	60	-
chr1	1310790	1310791	A00758:219:HLTGFDSX2:1:1404:9896:15123/1	60	-
chr1	1316849	1316850	A00758:219:HLTGFDSX2:1:2113:27064:13823/1	60	-
chr1	1317466	1317467	A00758:219:HLTGFDSX2:1:1101:19271:16454/1	60	-
chr1	1388906	1388907	A00758:219:HLTGFDSX2:1:1308:29649:1141	60	-
chr1	1391262	1391263	A00758:219:HLTGFDSX2:2:1552:24822:20024	60	+
chr1	1391341	1391342	A00758:219:HLTGFDSX2:1:1557:30445:28855/1	60	-
chr1	1392442	1392443	A00758:219:HLTGFDSX2:1:1164:26241:25582/1	60	-
chr1	1392777	1392778	A00758:219:HLTGFDSX2:3:1448:23231:3302	60	+
chr1	1395271	1395272	A00758:219:HLTGFDSX2:1:1661:18584:12853	60	+
chr1	1558861	1558862	A00758:219:HLTGFDSX2:2:1536:7789:33771	60	+
chr1	1566616	1566617	A00758:219:HLTGFDSX2:4:1342:4038:20196/1	60	-
chr1	1567774	1567775	A00758:224:HLY2FDSX2:3:2201:27742:6417	60	+
chr1	1644080	1644081	A00758:219:HLTGFDSX2:1:1241:27272:25426/1	60	+
chr1	1647172	1647173	A00758:219:HLTGFDSX2:2:1330:2519:29309	60	+
chr1	1649781	1649782	A00758:219:HLTGFDSX2:1:1242:24460:3677	60	+
chr1	1656939	1656940	A00758:219:HLTGFDSX2:2:1610:18493:18897	60	+
chr1	1664612	1664613	A00758:219:HLTGFDSX2:1:1236:20763:25269/1	60	+
chr1	1714384	1714385	A00758:219:HLTGFDSX2:1:1570:4761:25457	60	+
chr1	1834615	1834616	A00758:219:HLTGFDSX2:1:2323:31792:1939	60	+
chr1	1880224	1880225	A00758:219:HLTGFDSX2:1:2260:7672:19633/1	60	-
chr1	1996100	1996101	A00758:219:HLTGFDSX2:1:1517:3206:2440	60	+
chr1	2048946	2048947	A00758:219:HLTGFDSX2:1:1508:22263:29653/1	60	-
chr1	2152457	2152458	A00758:219:HLTGFDSX2:4:1144:5032:23954	60	-
chr1	2212106	2212107	A00758:224:HLY2FDSX2:4:1663:5819:15327	60	+
chr1	2241634	2241635	A00758:219:HLTGFDSX2:3:1663:26223:20823	60	+
chr1	2264847	2264848	A00758:219:HLTGFDSX2:4:1433:12662:33379	60	+
chr1	5828923	5828924	A00758:219:HLTGFDSX2:2:2364:8784:5431	60	+
chr1	5942951	5942952	A00758:219:HLTGFDSX2:2:1415:8540:18255	60	-
chr1	6494239	6494240	A00758:219:HLTGFDSX2:1:1575:3604:2253/1	60	+
chr1	6535480	6535481	A00758:219:HLTGFDSX2:2:1350:27245:24001	60	+
chr1	6870387	6870388	A00758:219:HLTGFDSX2:1:1165:7817:22044/1	60	+
chr1	7023821	7023822	A00758:219:HLTGFDSX2:3:1646:32524:24064	60	+
chr1	7029231	7029232	A00758:219:HLTGFDSX2:2:1121:31069:18255	60	+
chr1	7802113	7802114	A00758:219:HLTGFDSX2:4:2623:27290:2472/1	60	-
chr1	8079747	8079748	A00758:219:HLTGFDSX2:2:1550:31566:18803	60	+
chr1	8418437	8418438	A00758:219:HLTGFDSX2:1:1239:1063:6872/1	60	-
chr1	8459698	8459699	A00758:219:HLTGFDSX2:1:2407:15121:14058/1	60	+
chr1	8630683	8630684	A00758:224:HLY2FDSX2:3:1611:3956:21997/1	60	+
chr1	8634502	8634503	A00758:219:HLTGFDSX2:1:1139:1823:34209/1	60	+
chr1	8725376	8725377	A00758:219:HLTGFDSX2:1:1121:27471:2190/1	60	+
chr1	8792937	8792938	A00758:219:HLTGFDSX2:4:1464:1362:15186/1	60	-
chr1	9573077	9573078	A00758:219:HLTGFDSX2:1:1645:25807:18568/1	60	+
chr1	9575030	9575031	A00758:219:HLTGFDSX2:2:1211:14018:28150	60	-
chr1	9628175	9628176	A00758:219:HLTGFDSX2:3:2419:26829:2018	60	+
chr1	9938686	9938687	A00758:219:HLTGFDSX2:4:1678:24035:20134/1	60	+
chr1	10100689	10100690	A00758:219:HLTGFDSX2:3:1163:21920:1720	60	+
chr1	10137382	10137383	A00758:219:HLTGFDSX2:1:1251:19171:7858/1	60	+
chr1	10139870	10139871	A00758:219:HLTGFDSX2:1:1108:29785:26647	60	+
chr1	10281420	10281421	A00758:219:HLTGFDSX2:1:1454:26603:20979/1	60	-
chr1	10331896	10331897	A00758:219:HLTGFDSX2:1:1126:19542:18051/1	60	-
chr1	10568833	10568834	A00758:219:HLTGFDSX2:1:1328:32759:22561	60	+
chr1	12286955	12286956	A00758:219:HLTGFDSX2:3:1110:32127:28103	60	-
chr1	12328692	12328693	A00758:219:HLTGFDSX2:1:2260:12952:23171/1	60	+
chr1	12492770	12492771	A00758:219:HLTGFDSX2:1:1221:16613:29763/1	60	-
chr1	12544446	12544447	A00758:224:HLY2FDSX2:4:1469:5710:14450	60	+
chr1	12758597	12758598	A00758:219:HLTGFDSX2:1:2372:20971:4241/1	60	-
chr1	13503864	13503865	A00758:219:HLTGFDSX2:1:1113:2899:18630/1	60	+
chr1	13760301	13760302	A00758:219:HLTGFDSX2:1:1613:6298:17628/1	60	+
chr1	15373239	15373240	A00758:219:HLTGFDSX2:4:2361:15655:6778	60	+
chr1	15536449	15536450	A00758:219:HLTGFDSX2:1:1230:27823:11788/1	60	+
chr1	15570851	15570852	A00758:219:HLTGFDSX2:1:1233:17788:12853/1	60	-
chr1	15629121	15629122	A00758:219:HLTGFDSX2:1:1371:26576:22247/1	60	+
chr1	15696841	15696842	A00758:219:HLTGFDSX2:1:1616:28962:11193/1	60	+
chr1	15868588	15868589	A00758:219:HLTGFDSX2:1:1207:23475:1939/1	60	+
chr1	15875002	15875003	A00758:219:HLTGFDSX2:1:1341:31024:4178/1	60	+
chr1	15890154	15890155	A00758:219:HLTGFDSX2:1:1171:15646:24768/1	60	-
chr1	15902218	15902219	A00758:219:HLTGFDSX2:1:1368:27353:20149/1	60	+
chr1	15920768	15920769	A00758:219:HLTGFDSX2:1:2109:8531:27665/1	60	+
chr1	16259286	16259287	A00758:219:HLTGFDSX2:1:1164:22878:17440/1	60	-
chr1	16323990	16323991	A00758:219:HLTGFDSX2:1:1260:28212:12994/1	60	+
chr1	16328848	16328849	A00758:219:HLTGFDSX2:1:1229:21404:26005/1	60	-
chr1	16490999	16491000	A00758:219:HLTGFDSX2:4:1538:1280:12477	60	+
chr1	16676508	16676509	A00758:219:HLTGFDSX2:3:2465:15076:8437	60	-
chr1	17044276	17044277	A00758:219:HLTGFDSX2:1:2317:23773:15984/1	60	-
chr1	17482240	17482241	A00758:219:HLTGFDSX2:4:2415:29134:19695/1	60	+
chr1	17596876	17596877	A00758:219:HLTGFDSX2:2:2358:21522:11741	60	-
chr1	19226796	19226797	A00758:219:HLTGFDSX2:1:1242:4679:32988/1	60	+
chr1	19885567	19885568	A00758:219:HLTGFDSX2:1:1651:20528:29246	60	+
chr1	20648058	20648059	A00758:219:HLTGFDSX2:4:1257:13774:13730	60	-
chr1	20745638	20745639	A00758:219:HLTGFDSX2:1:1411:13268:25911/1	60	+
chr1	20849164	20849165	A00758:219:HLTGFDSX2:3:2558:2492:22435	60	-
chr1	20882581	20882582	A00758:219:HLTGFDSX2:4:1273:12807:10895	60	-
chr1	20977178	20977179	A00758:219:HLTGFDSX2:3:1266:4607:33051	60	+
chr1	20997468	20997469	A00758:219:HLTGFDSX2:1:1516:9091:3082/1	60	+
chr1	21058490	21058491	A00758:219:HLTGFDSX2:4:1573:31783:18302/1	60	+
chr1	21070513	21070514	A00758:219:HLTGFDSX2:1:2143:15465:19789/1	60	+
chr1	21171076	21171077	A00758:219:HLTGFDSX2:1:1117:14516:26663/1	60	+
chr1	21348241	21348242	A00758:219:HLTGFDSX2:3:1333:25464:35227	60	+
chr1	21462418	21462419	A00758:219:HLTGFDSX2:1:1103:22815:10504/1	60	-
chr1	21779292	21779293	A00758:219:HLTGFDSX2:1:2135:21115:29919/1	60	-
chr1	22080658	22080659	A00758:219:HLTGFDSX2:4:2523:10077:6981/1	60	+
chr1	23057964	23057965	A00758:219:HLTGFDSX2:1:1127:5186:21621/1	60	+
chr1	23116496	23116497	A00758:219:HLTGFDSX2:4:2454:10899:2895/1	60	-
chr1	23289563	23289564	A00758:219:HLTGFDSX2:1:1342:1931:7185/1	60	+
chr1	23313395	23313396	A00758:219:HLTGFDSX2:1:1152:25970:1626/1	60	+
chr1	23321923	23321924	A00758:219:HLTGFDSX2:1:1147:27633:2221/1	60	-
chr1	23339657	23339658	A00758:219:HLTGFDSX2:1:1101:7545:2253/1	60	+
chr1	23403451	23403452	A00758:219:HLTGFDSX2:1:1272:31720:28463/1	60	-
chr1	24514357	24514358	A00758:219:HLTGFDSX2:1:1116:18846:7294/1	60	-
chr1	24522211	24522212	A00758:219:HLTGFDSX2:1:1169:9182:22498/1	60	+
chr1	24776731	24776732	A00758:219:HLTGFDSX2:3:1176:9543:12195	60	-
chr1	24784962	24784963	A00758:219:HLTGFDSX2:1:1109:28158:34287	60	-
chr1	24840720	24840721	A00758:219:HLTGFDSX2:1:1203:28203:17769/1	60	+
chr1	25438442	25438443	A00758:219:HLTGFDSX2:1:1328:31322:2942/1	60	-
chr1	25597136	25597137	A00758:219:HLTGFDSX2:2:2614:29206:33661	60	+
chr1	25921579	25921580	A00758:219:HLTGFDSX2:2:2260:8693:5494	60	+
chr1	26247006	26247007	A00758:219:HLTGFDSX2:1:1115:15772:26553/1	60	+
chr1	26252474	26252475	A00758:219:HLTGFDSX2:1:1358:23439:4977/1	60	+
chr1	26550888	26550889	A00758:219:HLTGFDSX2:1:1626:31629:25332/1	60	+
chr1	26700894	26700895	A00758:219:HLTGFDSX2:1:1418:19416:6621/1	60	+
chr1	26704894	26704895	A00758:219:HLTGFDSX2:3:2117:7401:33317	60	-
chr1	26719174	26719175	A00758:219:HLTGFDSX2:1:1256:17083:6277	60	-
chr1	26727989	26727990	A00758:219:HLTGFDSX2:4:1217:25961:9690	60	-
chr1	26727991	26727992	A00758:219:HLTGFDSX2:1:1243:23873:21699	60	-
chr1	26927952	26927953	A00758:219:HLTGFDSX2:4:2203:28131:5306/1	60	-
chr1	27075390	27075391	A00758:219:HLTGFDSX2:2:2447:25183:4648	60	+
chr1	27154218	27154219	A00758:219:HLTGFDSX2:2:1307:18421:33301	60	-
chr1	27427647	27427648	A00758:219:HLTGFDSX2:4:2662:29206:22701	60	-
chr1	27473624	27473625	A00758:219:HLTGFDSX2:1:1206:23185:35509/1	60	+
chr1	27476633	27476634	A00758:219:HLTGFDSX2:1:2141:5873:22122/1	60	-
chr1	27477646	27477647	A00758:219:HLTGFDSX2:1:1105:12843:3693/1	60	-
chr1	27739774	27739775	A00758:219:HLTGFDSX2:3:1301:10791:22310	60	+
chr1	27744660	27744661	A00758:219:HLTGFDSX2:1:2573:27796:24236/1	60	-
chr1	27801671	27801672	A00758:219:HLTGFDSX2:4:1247:17400:13369/1	60	-
chr1	27862091	27862092	A00758:219:HLTGFDSX2:1:2537:11415:24267	60	+
chr1	27922935	27922936	A00758:219:HLTGFDSX2:1:1349:2266:12367	60	+
chr1	28047768	28047769	A00758:219:HLTGFDSX2:3:1210:15745:6590	60	+
chr1	28050658	28050659	A00758:219:HLTGFDSX2:2:1354:28013:25927	60	-
chr1	28078581	28078582	A00758:219:HLTGFDSX2:3:2358:8594:26303	60	+
chr1	28436537	28436538	A00758:219:HLTGFDSX2:1:1126:13042:21919/1	60	+
chr1	28437435	28437436	A00758:219:HLTGFDSX2:1:1367:21233:36511/1	60	-
chr1	28438962	28438963	A00758:219:HLTGFDSX2:4:1206:8341:35196/1	60	+
chr1	28458580	28458581	A00758:219:HLTGFDSX2:1:1145:9100:1251/1	60	-
chr1	28472119	28472120	A00758:219:HLTGFDSX2:1:1224:9896:6981	60	+
chr1	28551297	28551298	A00758:219:HLTGFDSX2:1:2413:5168:28980	60	+
chr1	28566569	28566570	A00758:219:HLTGFDSX2:4:2622:26214:1266/1	60	-
chr1	28584715	28584716	A00758:219:HLTGFDSX2:4:1515:11704:1438	60	+
chr1	28589658	28589659	A00758:219:HLTGFDSX2:4:1160:13259:10520	60	-
chr1	28605716	28605717	A00758:219:HLTGFDSX2:1:2127:12870:17362	60	+
chr1	28621060	28621061	A00758:219:HLTGFDSX2:3:2565:19054:15327	60	+
chr1	28631971	28631972	A00758:219:HLTGFDSX2:4:1464:14742:11177/1	60	+
chr1	28704034	28704035	A00758:219:HLTGFDSX2:1:1504:14769:32769/1	60	-
chr1	28782941	28782942	A00758:224:HLY2FDSX2:4:1312:19162:29011	60	+
chr1	29008925	29008926	A00758:224:HLY2FDSX2:4:1613:22806:27273	60	-
chr1	29044619	29044620	A00758:219:HLTGFDSX2:1:1347:3649:11506/1	60	-
chr1	29053714	29053715	A00758:219:HLTGFDSX2:3:1335:9534:35697	60	+
chr1	29065947	29065948	A00758:219:HLTGFDSX2:2:1262:9299:25520	60	-
chr1	29084977	29084978	A00758:219:HLTGFDSX2:1:2235:17237:3411	60	-
chr1	29092379	29092380	A00758:219:HLTGFDSX2:4:1345:2022:25942/1	60	-
chr1	29189032	29189033	A00758:219:HLTGFDSX2:1:1503:20039:24330	60	-
chr1	30217508	30217509	A00758:219:HLTGFDSX2:3:1461:4029:13855	60	-
chr1	30266786	30266787	A00758:219:HLTGFDSX2:3:1376:20754:21120	60	+
chr1	30784905	30784906	A00758:219:HLTGFDSX2:3:1270:32190:15749	60	+
chr1	31054054	31054055	A00758:219:HLTGFDSX2:2:2474:20600:29058	60	-
chr1	31056341	31056342	A00758:219:HLTGFDSX2:4:2304:31647:32033	60	+
chr1	31095356	31095357	A00758:219:HLTGFDSX2:1:2202:3748:16250	60	-
chr1	31276687	31276688	A00758:219:HLTGFDSX2:3:1650:7084:36370	60	-
chr1	31655077	31655078	A00758:219:HLTGFDSX2:4:1468:3378:2519/1	60	+
chr1	31861846	31861847	A00758:219:HLTGFDSX2:1:1165:6144:8844/1	60	-
chr1	31911106	31911107	A00758:219:HLTGFDSX2:1:1328:6587:12587/1	60	+
chr1	31914430	31914431	A00758:219:HLTGFDSX2:3:1201:27100:34773	60	+
chr1	31916230	31916231	A00758:219:HLTGFDSX2:1:2316:8178:10645	60	+
chr1	31922625	31922626	A00758:219:HLTGFDSX2:1:1331:27425:25191	60	+
chr1	31925252	31925253	A00758:219:HLTGFDSX2:1:1269:5891:33739/1	60	-
chr1	31926700	31926701	A00758:219:HLTGFDSX2:4:1124:18891:8750/1	60	-
chr1	31930617	31930618	A00758:219:HLTGFDSX2:3:2528:13575:21652	60	-
chr1	32019788	32019789	A00758:219:HLTGFDSX2:3:2355:3197:15452	60	-
chr1	32047030	32047031	A00758:219:HLTGFDSX2:4:1444:19253:37027/1	60	+
chr1	32053959	32053960	A00758:219:HLTGFDSX2:1:1118:3278:1595/1	60	+
chr1	32085605	32085606	A00758:219:HLTGFDSX2:4:1559:2329:25692	60	-
chr1	32142657	32142658	A00758:219:HLTGFDSX2:2:2543:14452:20071	60	+
chr1	32309473	32309474	A00758:219:HLTGFDSX2:3:2370:16523:13730	60	+
chr1	32601542	32601543	A00758:219:HLTGFDSX2:1:1511:17264:25723/1	60	+
chr1	32639065	32639066	A00758:219:HLTGFDSX2:3:2237:4562:22451	60	-
chr1	32659704	32659705	A00758:219:HLTGFDSX2:1:2369:24117:6245/1	60	+
chr1	32813208	32813209	A00758:219:HLTGFDSX2:1:1106:15492:7341/1	60	+
chr1	32832641	32832642	A00758:219:HLTGFDSX2:1:1634:8947:21402/1	60	+
chr1	32856581	32856582	A00758:219:HLTGFDSX2:1:1103:29722:14168/1	60	+
chr1	32856582	32856583	A00758:219:HLTGFDSX2:3:2611:24108:33912	60	+
chr1	34894002	34894003	A00758:224:HLY2FDSX2:4:2578:4906:24267	60	-
chr1	35013610	35013611	A00758:219:HLTGFDSX2:1:1320:9498:1282/1	60	+
chr1	35026945	35026946	A00758:219:HLTGFDSX2:1:1175:20609:18239/1	60	+
chr1	35067149	35067150	A00758:219:HLTGFDSX2:2:2320:26395:25316	60	-
chr1	35357283	35357284	A00758:219:HLTGFDSX2:1:1472:5204:28917/1	60	+
chr1	35361532	35361533	A00758:219:HLTGFDSX2:1:1413:15944:26850/1	60	-
chr1	35399580	35399581	A00758:219:HLTGFDSX2:2:1160:29912:31908	60	-
chr1	35413136	35413137	A00758:219:HLTGFDSX2:2:1515:23764:9330	60	+
chr1	35511472	35511473	A00758:219:HLTGFDSX2:3:1374:13232:36338	60	+
chr1	35627600	35627601	A00758:219:HLTGFDSX2:4:1108:5873:2675/1	60	+
chr1	35628973	35628974	A00758:219:HLTGFDSX2:2:1149:6280:15812	60	+
chr1	35975859	35975860	A00758:219:HLTGFDSX2:2:1453:2040:16266	60	-
chr1	35988940	35988941	A00758:219:HLTGFDSX2:1:1105:5303:10520/1	60	-
chr1	35993045	35993046	A00758:219:HLTGFDSX2:1:1218:12264:6292/1	60	-
chr1	36076111	36076112	A00758:219:HLTGFDSX2:4:2256:20898:3803	60	-
chr1	36902829	36902830	A00758:224:HLY2FDSX2:4:1449:14823:35243	60	+
chr1	36902884	36902885	A00758:219:HLTGFDSX2:1:1255:17038:36793	60	-
chr1	37500534	37500535	A00758:219:HLTGFDSX2:2:1347:11695:31203	60	-
chr1	37502968	37502969	A00758:219:HLTGFDSX2:4:1342:12057:5838/1	60	+
chr1	37543375	37543376	A00758:219:HLTGFDSX2:4:2104:18313:1235/1	60	-
chr1	37598612	37598613	A00758:219:HLTGFDSX2:4:2355:3812:25473	60	+
chr1	38739118	38739119	A00758:219:HLTGFDSX2:1:1261:31521:20102/1	60	-
chr1	39218282	39218283	A00758:219:HLTGFDSX2:1:1658:17390:31140/1	60	+
chr1	39277800	39277801	A00758:219:HLTGFDSX2:1:1115:14552:19930/1	60	-
chr1	39330635	39330636	A00758:219:HLTGFDSX2:1:1127:17833:35759/1	60	+
chr1	39330657	39330658	A00758:219:HLTGFDSX2:1:1243:12689:17644/1	60	-
chr1	39363929	39363930	A00758:219:HLTGFDSX2:4:2351:23990:21684/1	60	-
chr1	39364010	39364011	A00758:219:HLTGFDSX2:1:1122:5647:22764/1	60	+
chr1	39373035	39373036	A00758:219:HLTGFDSX2:1:1404:5584:24752	60	+
chr1	39429054	39429055	A00758:219:HLTGFDSX2:2:2401:11577:15217	60	-
chr1	39568399	39568400	A00758:219:HLTGFDSX2:4:2152:4643:7435	60	-
chr1	39881104	39881105	A00758:219:HLTGFDSX2:1:1101:3495:30091	60	+
chr1	40203263	40203264	A00758:219:HLTGFDSX2:1:1131:16984:30780	60	+
chr1	40242144	40242145	A00758:219:HLTGFDSX2:2:2648:30816:11584	60	+
chr1	40269766	40269767	A00758:219:HLTGFDSX2:2:1474:7509:27680	60	-
chr1	40291309	40291310	A00758:219:HLTGFDSX2:1:1153:15609:5509	60	+
chr1	40320392	40320393	A00758:219:HLTGFDSX2:4:1536:17146:16188/1	60	-
chr1	40599606	40599607	A00758:219:HLTGFDSX2:3:1349:17553:1235	60	-
chr1	40739400	40739401	A00758:219:HLTGFDSX2:1:1133:28908:13542/1	60	+
chr1	41144744	41144745	A00758:219:HLTGFDSX2:1:2219:26259:8296/1	60	-
chr1	41212759	41212760	A00758:219:HLTGFDSX2:1:1240:11704:32315/1	60	+
chr1	42219041	42219042	A00758:219:HLTGFDSX2:4:1365:17707:31532	60	+
chr1	42259992	42259993	A00758:219:HLTGFDSX2:2:1362:15130:22748	60	+
chr1	42266331	42266332	A00758:219:HLTGFDSX2:1:1478:28628:1658/1	60	-
chr1	42292915	42292916	A00758:224:HLY2FDSX2:3:1666:1949:34585/1	60	-
chr1	42303379	42303380	A00758:219:HLTGFDSX2:1:1152:3016:13636/1	60	+
chr1	42618378	42618379	A00758:219:HLTGFDSX2:2:2257:11134:35368	60	+
chr1	42691274	42691275	A00758:219:HLTGFDSX2:2:1431:9516:12743	60	-
chr1	42770824	42770825	A00758:219:HLTGFDSX2:3:2430:17400:11804	60	+
chr1	42772076	42772077	A00758:219:HLTGFDSX2:4:1113:3857:17534/1	60	+
chr1	42808812	42808813	A00758:219:HLTGFDSX2:1:1130:16875:28682	60	+
chr1	42889203	42889204	A00758:219:HLTGFDSX2:2:1201:32380:5744	60	+
chr1	43403348	43403349	A00758:219:HLTGFDSX2:1:1364:22706:30326/1	60	-
chr1	43700997	43700998	A00758:219:HLTGFDSX2:2:1427:4110:25989	60	-
chr1	43733112	43733113	A00758:219:HLTGFDSX2:1:1144:13865:26475/1	60	+
chr1	43746272	43746273	A00758:219:HLTGFDSX2:1:2115:15311:8656/1	60	+
chr1	43780143	43780144	A00758:219:HLTGFDSX2:1:2354:23493:28839/1	60	-
chr1	43786567	43786568	A00758:219:HLTGFDSX2:1:1108:11116:36746/1	60	+
chr1	44098733	44098734	A00758:219:HLTGFDSX2:2:2632:21974:28056	60	-
chr1	44426556	44426557	A00758:219:HLTGFDSX2:4:1575:21233:5979	60	+
chr1	44763734	44763735	A00758:219:HLTGFDSX2:1:1121:1524:3411/1	60	-
chr1	44857086	44857087	A00758:219:HLTGFDSX2:1:1112:6858:9549/1	60	-
chr1	44936567	44936568	A00758:219:HLTGFDSX2:1:1655:32090:35681	60	-
chr1	44979080	44979081	A00758:219:HLTGFDSX2:1:2603:24840:30452/1	60	+
chr1	45381574	45381575	A00758:219:HLTGFDSX2:1:2603:31340:2942/1	60	+
chr1	45419891	45419892	A00758:219:HLTGFDSX2:2:1318:19795:35243	60	-
chr1	45626392	45626393	A00758:219:HLTGFDSX2:1:2209:22950:23140	60	+
chr1	45633437	45633438	A00758:219:HLTGFDSX2:1:1321:4119:4711	60	+
chr1	45681858	45681859	A00758:219:HLTGFDSX2:1:1140:12753:24236/1	60	+
chr1	45833272	45833273	A00758:219:HLTGFDSX2:3:1349:22544:32393	60	+
chr1	45881101	45881102	A00758:219:HLTGFDSX2:1:1529:2220:31485/1	60	+
chr1	45908240	45908241	A00758:219:HLTGFDSX2:1:1666:10574:28197/1	60	+
chr1	46102430	46102431	A00758:219:HLTGFDSX2:2:1321:12391:36166	60	+
chr1	46124383	46124384	A00758:219:HLTGFDSX2:2:2222:12897:29183	60	+
chr1	46474565	46474566	A00758:219:HLTGFDSX2:4:2114:32606:11083/1	60	+
chr1	49702257	49702258	A00758:219:HLTGFDSX2:3:2638:10710:35665	60	-
chr1	50546626	50546627	A00758:219:HLTGFDSX2:4:2668:12780:36933	60	-
chr1	50569388	50569389	A00758:219:HLTGFDSX2:3:2130:31747:9377	60	+
chr1	50981528	50981529	A00758:219:HLTGFDSX2:1:1519:23294:11490	60	-
chr1	51199755	51199756	A00758:219:HLTGFDSX2:2:2259:4128:27430	60	-
chr1	51293107	51293108	A00758:219:HLTGFDSX2:4:2243:28673:4742	60	+
chr1	51596660	51596661	A00758:219:HLTGFDSX2:4:1154:10791:19586	60	+
chr1	51691554	51691555	A00758:219:HLTGFDSX2:4:1629:28619:24784/1	60	+
chr1	51751799	51751800	A00758:219:HLTGFDSX2:4:1163:24334:13949	60	+
chr1	52083881	52083882	A00758:219:HLTGFDSX2:3:2313:12888:11287	60	+
chr1	52274502	52274503	A00758:219:HLTGFDSX2:3:1424:2889:36652	60	-
chr1	52468480	52468481	A00758:224:HLY2FDSX2:3:2516:17969:28228	60	-
chr1	52476794	52476795	A00758:219:HLTGFDSX2:1:1511:16197:27414/1	60	+
chr1	52523691	52523692	A00758:219:HLTGFDSX2:1:1540:13801:23234/1	60	+
chr1	52716148	52716149	A00758:219:HLTGFDSX2:3:1216:31756:17315	60	+
chr1	53041220	53041221	A00758:219:HLTGFDSX2:4:1369:31042:32925/1	60	-
chr1	53864555	53864556	A00758:219:HLTGFDSX2:1:1501:3848:1204/1	60	-
chr1	53954406	53954407	A00758:219:HLTGFDSX2:3:2266:18783:13322	60	-
chr1	54957941	54957942	A00758:219:HLTGFDSX2:3:2410:15176:13025	60	-
chr1	55140174	55140175	A00758:219:HLTGFDSX2:1:1329:8820:35837/1	60	+
chr1	55161750	55161751	A00758:219:HLTGFDSX2:1:2458:31846:14152/1	60	-
chr1	55514137	55514138	A00758:219:HLTGFDSX2:3:2171:8901:21480	60	-
chr1	56996248	56996249	A00758:219:HLTGFDSX2:3:1109:24487:17942	60	+
chr1	57780848	57780849	A00758:219:HLTGFDSX2:3:1604:14696:9815	60	-
chr1	57941699	57941700	A00758:219:HLTGFDSX2:2:1250:18584:8938	60	-
chr1	59636979	59636980	A00758:219:HLTGFDSX2:1:1337:19877:7607/1	60	-
chr1	59679447	59679448	A00758:219:HLTGFDSX2:2:1122:5864:29058	60	+
chr1	61364805	61364806	A00758:219:HLTGFDSX2:1:2210:20735:10661/1	60	-
chr1	61669868	61669869	A00758:219:HLTGFDSX2:2:2152:17155:29919	60	-
chr1	61677270	61677271	A00758:219:HLTGFDSX2:1:1473:23086:23970/1	60	+
chr1	61954946	61954947	A00758:219:HLTGFDSX2:2:1113:9408:17190	60	-
chr1	62151493	62151494	A00758:219:HLTGFDSX2:3:2545:3278:9831	60	+
chr1	62162907	62162908	A00758:219:HLTGFDSX2:4:1670:22227:33098	60	-
chr1	62464279	62464280	A00758:219:HLTGFDSX2:2:2153:26033:35023	60	+
chr1	62486484	62486485	A00758:219:HLTGFDSX2:1:2137:25916:13056/1	60	-
chr1	62607596	62607597	A00758:219:HLTGFDSX2:3:1301:23167:3756	60	-
chr1	62796685	62796686	A00758:219:HLTGFDSX2:1:1318:1515:22748/1	60	-
chr1	63992325	63992326	A00758:219:HLTGFDSX2:4:1145:21630:19038/1	60	+
chr1	65271271	65271272	A00758:219:HLTGFDSX2:1:2237:26006:36104	60	-
chr1	65422420	65422421	A00758:219:HLTGFDSX2:1:2421:22616:9001/1	60	-
chr1	65502252	65502253	A00758:219:HLTGFDSX2:1:1459:19705:16203/1	60	+
chr1	65622429	65622430	A00758:219:HLTGFDSX2:4:1566:5556:7200/1	60	-
chr1	66732368	66732369	A00758:219:HLTGFDSX2:4:2401:17589:19711	60	-
chr1	70212322	70212323	A00758:219:HLTGFDSX2:1:2464:19705:22905/1	60	+
chr1	70349295	70349296	A00758:219:HLTGFDSX2:1:1661:24686:20322	60	-
chr1	70393095	70393096	A00758:219:HLTGFDSX2:1:1245:18620:28980/1	60	+
chr1	70397590	70397591	A00758:219:HLTGFDSX2:2:1470:31250:36385	60	-
chr1	71966726	71966727	A00758:219:HLTGFDSX2:1:1106:28637:25755/1	60	+
chr1	72873106	72873107	A00758:219:HLTGFDSX2:1:1453:19931:8829/1	60	+
chr1	72934273	72934274	A00758:219:HLTGFDSX2:2:1578:24912:10347	60	+
chr1	72970790	72970791	A00758:219:HLTGFDSX2:3:2239:4761:10269	60	+
chr1	73088240	73088241	A00758:219:HLTGFDSX2:1:1605:28763:21402/1	60	-
chr1	74609665	74609666	A00758:219:HLTGFDSX2:1:1174:30092:16971/1	60	-
chr1	74767116	74767117	A00758:219:HLTGFDSX2:1:1304:17336:34773/1	60	-
chr1	75187223	75187224	A00758:219:HLTGFDSX2:1:1105:30825:36839/1	60	-
chr1	75298810	75298811	A00758:219:HLTGFDSX2:1:1214:22236:34867/1	60	-
chr1	75325488	75325489	A00758:219:HLTGFDSX2:1:1504:5448:30217/1	60	+
chr1	75595101	75595102	A00758:219:HLTGFDSX2:1:1477:23764:34006/1	60	+
chr1	75881528	75881529	A00758:219:HLTGFDSX2:1:1305:21043:6496/1	60	-
chr1	76717499	76717500	A00758:219:HLTGFDSX2:3:2642:10728:25144	60	+
chr1	77673431	77673432	A00758:219:HLTGFDSX2:4:2305:22182:26224/1	60	+
chr1	78373027	78373028	A00758:219:HLTGFDSX2:1:2472:13910:17660/1	60	-
chr1	80067698	80067699	A00758:219:HLTGFDSX2:1:1425:6596:9690/1	60	+
chr1	80416706	80416707	A00758:219:HLTGFDSX2:4:1547:18927:31422	60	-
chr1	80455213	80455214	A00758:219:HLTGFDSX2:3:1434:30364:30592	60	-
chr1	81622653	81622654	A00758:219:HLTGFDSX2:3:2177:2862:25551	60	-
chr1	82403728	82403729	A00758:219:HLTGFDSX2:1:1114:27688:3443/1	60	+
chr1	82655815	82655816	A00758:219:HLTGFDSX2:1:1251:17273:7701	60	-
chr1	84198700	84198701	A00758:219:HLTGFDSX2:2:1410:27091:33098	60	-
chr1	84550119	84550120	A00758:219:HLTGFDSX2:1:1230:20889:2284/1	60	+
chr1	85012519	85012520	A00758:219:HLTGFDSX2:2:2523:22001:6934	60	-
chr1	85614719	85614720	A00758:219:HLTGFDSX2:1:1132:15067:35790/1	60	-
chr1	85659164	85659165	A00758:219:HLTGFDSX2:1:1668:29523:30264/1	60	+
chr1	86666341	86666342	A00758:219:HLTGFDSX2:3:2503:21395:2660	60	+
chr1	87820538	87820539	A00758:219:HLTGFDSX2:1:1416:29939:34804/1	60	+
chr1	88835015	88835016	A00758:219:HLTGFDSX2:1:1145:5348:24940/1	60	-
chr1	89011321	89011322	A00758:219:HLTGFDSX2:1:2454:28239:8124/1	60	-
chr1	89150097	89150098	A00758:219:HLTGFDSX2:2:2464:12038:11130	60	-
chr1	89691868	89691869	A00758:219:HLTGFDSX2:2:2342:24424:30639	60	+
chr1	89839317	89839318	A00758:219:HLTGFDSX2:1:2229:13160:36025/1	60	-
chr1	90923623	90923624	A00758:219:HLTGFDSX2:1:1117:22589:5134/1	60	+
chr1	92250258	92250259	A00758:219:HLTGFDSX2:4:2464:19036:12727/1	60	-
chr1	92509427	92509428	A00758:219:HLTGFDSX2:4:1527:4390:26318/1	60	-
chr1	92955298	92955299	A00758:219:HLTGFDSX2:1:1425:13648:2863/1	60	+
chr1	93107189	93107190	A00758:219:HLTGFDSX2:1:1104:32145:20024/1	60	+
chr1	93118553	93118554	A00758:219:HLTGFDSX2:1:1105:22598:17456/1	60	+
chr1	93126930	93126931	A00758:219:HLTGFDSX2:1:1446:1045:4930/1	60	-
chr1	93191155	93191156	A00758:219:HLTGFDSX2:1:2477:20048:30984/1	60	+
chr1	93257749	93257750	A00758:219:HLTGFDSX2:1:1243:25310:31579/1	60	+
chr1	93774285	93774286	A00758:219:HLTGFDSX2:2:2521:31629:10927	60	-
chr1	93985272	93985273	A00758:219:HLTGFDSX2:1:1378:13485:15389	60	+
chr1	95165588	95165589	A00758:219:HLTGFDSX2:2:1409:32597:17769	60	-
chr1	95589360	95589361	A00758:219:HLTGFDSX2:3:2323:28185:13291	60	-
chr1	96786189	96786190	A00758:219:HLTGFDSX2:1:2140:17228:27946	60	+
chr1	96810928	96810929	A00758:219:HLTGFDSX2:1:1546:6732:18568/1	60	+
chr1	97564987	97564988	A00758:219:HLTGFDSX2:1:1107:4634:7513/1	60	-
chr1	97623397	97623398	A00758:219:HLTGFDSX2:1:1221:29975:20556/1	60	-
chr1	97721686	97721687	A00758:219:HLTGFDSX2:1:2362:8739:24142/1	60	+
chr1	98877028	98877029	A00758:219:HLTGFDSX2:1:1260:14904:15749/1	60	+
chr1	98960367	98960368	A00758:219:HLTGFDSX2:3:1357:2257:5713	60	+
chr1	99354683	99354684	A00758:224:HLY2FDSX2:3:1376:22625:19914	60	+
chr1	99879799	99879800	A00758:219:HLTGFDSX2:2:2634:13322:11162	60	+
chr1	99890877	99890878	A00758:219:HLTGFDSX2:4:1132:11849:17472/1	60	+
chr1	100119444	100119445	A00758:219:HLTGFDSX2:1:1242:27742:8015/1	60	-
chr1	100802196	100802197	A00758:219:HLTGFDSX2:2:1532:28736:34162	60	+
chr1	101051060	101051061	A00758:219:HLTGFDSX2:1:1475:17680:18114/1	60	+
chr1	101056144	101056145	A00758:219:HLTGFDSX2:1:1169:6560:25848/1	60	-
chr1	101383284	101383285	A00758:219:HLTGFDSX2:1:1177:6298:14434/1	60	+
chr1	101914288	101914289	A00758:219:HLTGFDSX2:1:1527:19750:29403/1	60	+
chr1	102415394	102415395	A00758:219:HLTGFDSX2:3:1549:4734:3615	60	-
chr1	102444101	102444102	A00758:219:HLTGFDSX2:2:1514:9335:34256	60	+
chr1	102833712	102833713	A00758:219:HLTGFDSX2:1:1529:16360:1329	60	+
chr1	103125443	103125444	A00758:219:HLTGFDSX2:1:1420:17183:32095/1	60	+
chr1	105096201	105096202	A00758:219:HLTGFDSX2:3:2421:1696:12947	60	+
chr1	105463486	105463487	A00758:219:HLTGFDSX2:4:1237:8151:17581	60	+
chr1	105660438	105660439	A00758:219:HLTGFDSX2:4:2341:5773:4445/1	60	+
chr1	105837510	105837511	A00758:219:HLTGFDSX2:4:1463:24343:12618/1	60	+
chr1	107614790	107614791	A00758:219:HLTGFDSX2:4:1372:17345:34444/1	60	+
chr1	107713551	107713552	A00758:219:HLTGFDSX2:4:2255:20283:3114	60	-
chr1	107884651	107884652	A00758:219:HLTGFDSX2:1:1177:31268:34726/1	60	+
chr1	108055247	108055248	A00758:219:HLTGFDSX2:1:1139:20130:33724/1	60	+
chr1	108642018	108642019	A00758:219:HLTGFDSX2:2:1173:24505:6136	60	-
chr1	108752127	108752128	A00758:219:HLTGFDSX2:1:1546:17806:32800/1	60	+
chr1	108755427	108755428	A00758:219:HLTGFDSX2:2:1142:11469:19633	60	-
chr1	109663586	109663587	A00758:219:HLTGFDSX2:1:2545:31810:13119/1	60	+
chr1	110075354	110075355	A00758:219:HLTGFDSX2:3:2248:8079:5024	60	-
chr1	110376581	110376582	A00758:219:HLTGFDSX2:1:1232:3649:30138/1	60	+
chr1	110920583	110920584	A00758:219:HLTGFDSX2:4:1269:18394:33066/1	60	+
chr1	111117121	111117122	A00758:219:HLTGFDSX2:1:2603:27154:5087/1	60	+
chr1	111176288	111176289	A00758:219:HLTGFDSX2:1:1367:31114:2675/1	60	+
chr1	111176334	111176335	A00758:219:HLTGFDSX2:1:1274:18593:5666/1	60	-
chr1	111210970	111210971	A00758:219:HLTGFDSX2:1:1216:16758:4554/1	60	-
chr1	111636280	111636281	A00758:219:HLTGFDSX2:4:1346:12527:12665/1	60	-
chr1	111667334	111667335	A00758:219:HLTGFDSX2:4:2576:21992:16250/1	60	+
chr1	111699717	111699718	A00758:219:HLTGFDSX2:1:1117:2528:18020	60	+
chr1	111699721	111699722	A00758:219:HLTGFDSX2:4:1104:31367:30483	60	+
chr1	112635908	112635909	A00758:219:HLTGFDSX2:4:1115:21160:18129/1	60	+
chr1	112652224	112652225	A00758:224:HLY2FDSX2:3:1142:15013:4539	60	+
chr1	112659034	112659035	A00758:219:HLTGFDSX2:1:1660:26332:19351/1	60	-
chr1	112680734	112680735	A00758:219:HLTGFDSX2:4:2527:23276:35415/1	60	+
chr1	112977902	112977903	A00758:219:HLTGFDSX2:4:1423:7581:29121	60	-
chr1	112980091	112980092	A00758:219:HLTGFDSX2:3:1615:1669:13714	60	+
chr1	113184970	113184971	A00758:219:HLTGFDSX2:4:1572:12038:17769/1	60	-
chr1	113469980	113469981	A00758:219:HLTGFDSX2:1:1221:11577:22608/1	60	-
chr1	113613585	113613586	A00758:219:HLTGFDSX2:1:1225:3341:6433/1	60	+
chr1	113763311	113763312	A00758:219:HLTGFDSX2:1:1533:28863:17503/1	60	+
chr1	114424310	114424311	A00758:219:HLTGFDSX2:1:1350:20907:5979/1	60	+
chr1	114496147	114496148	A00758:219:HLTGFDSX2:1:1115:4227:30702	60	-
chr1	114781146	114781147	A00758:219:HLTGFDSX2:1:1520:16450:9251	60	+
chr1	114781315	114781316	A00758:219:HLTGFDSX2:1:2603:5945:19930/1	60	+
chr1	117222388	117222389	A00758:219:HLTGFDSX2:3:2357:9064:7858	60	+
chr1	117287576	117287577	A00758:219:HLTGFDSX2:1:1432:8079:30827	60	-
chr1	117413646	117413647	A00758:219:HLTGFDSX2:1:1119:32588:20165/1	60	-
chr1	117414552	117414553	A00758:219:HLTGFDSX2:1:1515:16360:1673/1	60	+
chr1	117414556	117414557	A00758:219:HLTGFDSX2:4:2401:14253:29496/1	60	-
chr1	117442484	117442485	A00758:219:HLTGFDSX2:4:1235:23999:6793/1	60	-
chr1	117442935	117442936	A00758:219:HLTGFDSX2:1:1303:13169:36886/1	60	+
chr1	117866428	117866429	A00758:219:HLTGFDSX2:1:1145:30147:34726/1	60	+
chr1	118165846	118165847	A00758:219:HLTGFDSX2:1:1644:21061:16861	60	+
chr1	119459486	119459487	A00758:219:HLTGFDSX2:4:2140:16143:16423/1	60	+
chr1	143196127	143196128	A00758:219:HLTGFDSX2:2:1304:26395:2675	60	+
chr1	143240705	143240706	A00758:219:HLTGFDSX2:2:1102:30969:23782	60	+
chr1	143243223	143243224	A00758:219:HLTGFDSX2:1:1106:5475:11193	60	-
chr1	144790260	144790261	A00758:219:HLTGFDSX2:3:2515:28158:31876	60	+
chr1	145287818	145287819	A00758:219:HLTGFDSX2:4:1416:5141:23077	60	+
chr1	145778948	145778949	A00758:219:HLTGFDSX2:1:1227:7627:6621/1	60	+
chr1	145943693	145943694	A00758:219:HLTGFDSX2:1:2244:2175:2785/1	60	+
chr1	145946529	145946530	A00758:219:HLTGFDSX2:1:1170:13015:23813/1	60	+
chr1	146497158	146497159	A00758:219:HLTGFDSX2:1:2445:7401:15499	60	-
chr1	147153525	147153526	A00758:219:HLTGFDSX2:1:1664:22254:9502	60	-
chr1	147194366	147194367	A00758:219:HLTGFDSX2:2:2572:6922:31297	60	+
chr1	147493960	147493961	A00758:219:HLTGFDSX2:2:2249:31476:7654	60	-
chr1	149848953	149848954	A00758:219:HLTGFDSX2:4:2471:13349:23860/1	60	+
chr1	149920701	149920702	A00758:219:HLTGFDSX2:1:2628:31919:20541/1	60	-
chr1	149948733	149948734	A00758:224:HLY2FDSX2:3:1572:3604:19257/1	60	+
chr1	149984008	149984009	A00758:219:HLTGFDSX2:2:2676:10393:32017	60	+
chr1	150108004	150108005	A00758:219:HLTGFDSX2:1:1158:10339:21183	60	+
chr1	150142931	150142932	A00758:219:HLTGFDSX2:2:1131:3667:29857	60	+
chr1	150178626	150178627	A00758:219:HLTGFDSX2:1:1117:4625:32299/1	60	-
chr1	150218533	150218534	A00758:219:HLTGFDSX2:1:1535:19199:28385/1	60	+
chr1	150231112	150231113	A00758:219:HLTGFDSX2:3:2123:21323:23766	60	-
chr1	150337861	150337862	A00758:219:HLTGFDSX2:1:1101:14452:2159/1	60	+
chr1	150349089	150349090	A00758:219:HLTGFDSX2:1:2461:18747:26287/1	60	-
chr1	150360289	150360290	A00758:219:HLTGFDSX2:3:2120:12825:12211	60	-
chr1	150402639	150402640	A00758:219:HLTGFDSX2:1:2205:2691:3646/1	60	-
chr1	150436556	150436557	A00758:219:HLTGFDSX2:2:1423:3531:2691	60	+
chr1	150440582	150440583	A00758:219:HLTGFDSX2:3:1430:31620:5055	60	-
chr1	150673986	150673987	A00758:219:HLTGFDSX2:1:1222:9453:32142/1	60	+
chr1	150763151	150763152	A00758:224:HLY2FDSX2:3:2664:9706:27853	60	-
chr1	150766959	150766960	A00758:219:HLTGFDSX2:3:1601:22489:31861	60	+
chr1	150828616	150828617	A00758:219:HLTGFDSX2:1:1222:20600:26616/1	60	+
chr1	150848132	150848133	A00758:219:HLTGFDSX2:2:1356:19334:31626	60	-
chr1	150872722	150872723	A00758:219:HLTGFDSX2:1:1120:25916:9831/1	60	+
chr1	151088550	151088551	A00758:219:HLTGFDSX2:1:1636:9516:18192/1	60	-
chr1	151219564	151219565	A00758:219:HLTGFDSX2:2:2362:31665:36104	60	-
chr1	151331579	151331580	A00758:219:HLTGFDSX2:1:2612:17644:11913	60	+
chr1	151751302	151751303	A00758:219:HLTGFDSX2:3:1507:12147:11068	60	-
chr1	151937414	151937415	A00758:219:HLTGFDSX2:3:2506:11577:23109	60	+
chr1	153639319	153639320	A00758:219:HLTGFDSX2:1:1352:7898:5055/1	60	+
chr1	153896378	153896379	A00758:219:HLTGFDSX2:4:1524:3992:30608/1	60	-
chr1	153901462	153901463	A00758:219:HLTGFDSX2:1:1111:17743:32283/1	60	+
chr1	153939961	153939962	A00758:219:HLTGFDSX2:3:1550:28393:21198	60	-
chr1	153972856	153972857	A00758:219:HLTGFDSX2:1:1101:2591:29872	60	+
chr1	153972857	153972858	A00758:219:HLTGFDSX2:4:2618:1931:26694	60	+
chr1	154003046	154003047	A00758:219:HLTGFDSX2:4:1627:1280:30984/1	60	+
chr1	154213330	154213331	A00758:219:HLTGFDSX2:1:2424:15926:7686/1	60	-
chr1	154248271	154248272	A00758:219:HLTGFDSX2:1:1227:31810:7420/1	60	+
chr1	154844735	154844736	A00758:219:HLTGFDSX2:1:2429:28122:13275	60	+
chr1	154950991	154950992	A00758:219:HLTGFDSX2:1:1402:29505:29731/1	60	-
chr1	155390346	155390347	A00758:219:HLTGFDSX2:1:1477:4707:15280/1	60	-
chr1	155456427	155456428	A00758:219:HLTGFDSX2:1:1155:4417:31876/1	60	-
chr1	155516798	155516799	A00758:219:HLTGFDSX2:1:1108:17119:4993/1	60	+
chr1	155576382	155576383	A00758:219:HLTGFDSX2:1:2235:29261:8672	60	+
chr1	155725785	155725786	A00758:219:HLTGFDSX2:1:1603:17137:31266/1	60	+
chr1	155781730	155781731	A00758:219:HLTGFDSX2:1:1353:6931:6950/1	60	+
chr1	155898151	155898152	A00758:219:HLTGFDSX2:1:1339:4318:5650/1	60	-
chr1	155918698	155918699	A00758:219:HLTGFDSX2:1:2137:32081:19695/1	60	+
chr1	155919338	155919339	A00758:219:HLTGFDSX2:1:1142:5990:11271/1	60	-
chr1	155928382	155928383	A00758:219:HLTGFDSX2:1:1269:11098:17519/1	60	+
chr1	156195286	156195287	A00758:219:HLTGFDSX2:2:1224:12671:1360	60	-
chr1	156743889	156743890	A00758:219:HLTGFDSX2:3:1155:29767:17221	60	-
chr1	156796103	156796104	A00758:219:HLTGFDSX2:1:1368:8549:12947/1	60	-
chr1	157037908	157037909	A00758:219:HLTGFDSX2:4:1275:10285:25441/1	60	+
chr1	157131998	157131999	A00758:219:HLTGFDSX2:1:1401:7654:13808	60	+
chr1	158004808	158004809	A00758:224:HLY2FDSX2:3:2602:8296:34929	60	-
chr1	158129375	158129376	A00758:219:HLTGFDSX2:1:1301:15085:31657/1	60	+
chr1	158702845	158702846	A00758:219:HLTGFDSX2:4:1124:10619:24799	60	-
chr1	160235634	160235635	A00758:219:HLTGFDSX2:1:1622:24035:28056	60	-
chr1	160453671	160453672	A00758:219:HLTGFDSX2:1:1234:25536:3380/1	60	+
chr1	160496605	160496606	A00758:219:HLTGFDSX2:1:1112:22607:28776	60	+
chr1	160559555	160559556	A00758:219:HLTGFDSX2:4:2535:30318:5963	60	-
chr1	160559774	160559775	A00758:219:HLTGFDSX2:4:2317:15383:17112/1	60	+
chr1	160578193	160578194	A00758:219:HLTGFDSX2:1:1110:11062:30827/1	60	-
chr1	160591651	160591652	A00758:219:HLTGFDSX2:1:1319:5113:12289/1	60	+
chr1	160924863	160924864	A00758:219:HLTGFDSX2:1:1208:24578:33004/1	60	-
chr1	161161406	161161407	A00758:219:HLTGFDSX2:1:1143:8395:17503/1	60	-
chr1	161335039	161335040	A00758:219:HLTGFDSX2:4:1248:16712:30342/1	60	-
chr1	161338542	161338543	A00758:219:HLTGFDSX2:2:1334:9109:21402	60	-
chr1	161823126	161823127	A00758:219:HLTGFDSX2:1:1557:29487:30452	60	+
chr1	161881451	161881452	A00758:219:HLTGFDSX2:1:1106:32696:5572	60	-
chr1	162517747	162517748	A00758:219:HLTGFDSX2:3:2477:29631:3991	60	-
chr1	163303175	163303176	A00758:219:HLTGFDSX2:2:2363:10610:16016	60	-
chr1	165452854	165452855	A00758:219:HLTGFDSX2:1:1242:30436:12618/1	60	-
chr1	166641996	166641997	A00758:219:HLTGFDSX2:3:1608:26747:7795	60	+
chr1	166860452	166860453	A00758:219:HLTGFDSX2:1:1552:14181:27680/1	60	-
chr1	167240447	167240448	A00758:219:HLTGFDSX2:1:1405:29821:3944/1	60	+
chr1	167446845	167446846	A00758:219:HLTGFDSX2:3:2372:2600:24220	60	+
chr1	167509647	167509648	A00758:219:HLTGFDSX2:4:1478:27299:22999/1	60	+
chr1	167930981	167930982	A00758:219:HLTGFDSX2:1:1132:6587:3818/1	60	-
chr1	168021737	168021738	A00758:219:HLTGFDSX2:1:1169:17463:34992/1	60	-
chr1	168127361	168127362	A00758:219:HLTGFDSX2:3:2604:29767:6699	60	+
chr1	168336354	168336355	A00758:219:HLTGFDSX2:4:2313:1380:14967	60	-
chr1	169290158	169290159	A00758:219:HLTGFDSX2:1:1268:30698:12477/1	60	+
chr1	171877630	171877631	A00758:219:HLTGFDSX2:1:1158:7898:22968/1	60	+
chr1	172270536	172270537	A00758:219:HLTGFDSX2:1:2152:3495:32002/1	60	+
chr1	172326607	172326608	A00758:219:HLTGFDSX2:1:2541:31132:31579/1	60	+
chr1	172585944	172585945	A00758:219:HLTGFDSX2:1:1244:19334:7576/1	60	+
chr1	173574762	173574763	A00758:219:HLTGFDSX2:4:2552:7672:6731	60	+
chr1	173882433	173882434	A00758:219:HLTGFDSX2:4:1254:11460:22717	60	-
chr1	174023625	174023626	A00758:219:HLTGFDSX2:1:1659:14678:11663/1	60	+
chr1	174959480	174959481	A00758:219:HLTGFDSX2:1:1477:25509:19586/1	60	-
chr1	178848179	178848180	A00758:219:HLTGFDSX2:3:1527:22281:12117	60	-
chr1	179979444	179979445	A00758:219:HLTGFDSX2:2:1311:13205:3035	60	+
chr1	179981104	179981105	A00758:219:HLTGFDSX2:4:1133:2528:36307/1	60	-
chr1	180018302	180018303	A00758:219:HLTGFDSX2:1:1173:11487:28181/1	60	+
chr1	180470062	180470063	A00758:219:HLTGFDSX2:1:1270:26747:16250/1	60	+
chr1	180596448	180596449	A00758:219:HLTGFDSX2:4:2118:4137:3959	60	+
chr1	180637775	180637776	A00758:219:HLTGFDSX2:4:2211:20636:3223	60	-
chr1	180794073	180794074	A00758:219:HLTGFDSX2:1:1126:15022:32487	60	-
chr1	181071550	181071551	A00758:219:HLTGFDSX2:4:2178:27606:3865	60	+
chr1	182980153	182980154	A00758:219:HLTGFDSX2:1:2139:30508:34788	60	+
chr1	183643755	183643756	A00758:219:HLTGFDSX2:4:1320:5565:6183	60	-
chr1	184690465	184690466	A00758:219:HLTGFDSX2:2:1278:22245:1313	60	-
chr1	184718038	184718039	A00758:219:HLTGFDSX2:1:2257:26440:17503/1	60	-
chr1	184733769	184733770	A00758:219:HLTGFDSX2:1:2125:13928:5760	60	+
chr1	185287915	185287916	A00758:219:HLTGFDSX2:1:1244:21911:21026/1	60	+
chr1	187378181	187378182	A00758:224:HLY2FDSX2:4:1369:25229:3944	60	-
chr1	189731435	189731436	A00758:219:HLTGFDSX2:1:1518:20338:36683/1	60	+
chr1	190390108	190390109	A00758:219:HLTGFDSX2:2:2126:26449:13103	60	+
chr1	191162031	191162032	A00758:219:HLTGFDSX2:3:1426:3522:35243	60	+
chr1	191402920	191402921	A00758:219:HLTGFDSX2:4:2405:4725:4852/1	60	+
chr1	191863839	191863840	A00758:219:HLTGFDSX2:4:2660:25690:34053/1	60	-
chr1	191904099	191904100	A00758:219:HLTGFDSX2:1:1635:20518:35524/1	60	+
chr1	192006880	192006881	A00758:219:HLTGFDSX2:1:1361:27407:5807/1	60	-
chr1	192452533	192452534	A00758:219:HLTGFDSX2:1:1136:18566:26882/1	60	-
chr1	193134592	193134593	A00758:219:HLTGFDSX2:2:1155:6054:2394	60	+
chr1	193324973	193324974	A00758:219:HLTGFDSX2:1:1606:22489:15170/1	60	+
chr1	193539315	193539316	A00758:219:HLTGFDSX2:1:1673:21847:24079/1	60	+
chr1	194095969	194095970	A00758:219:HLTGFDSX2:4:2218:18846:30624/1	60	-
chr1	194108996	194108997	A00758:219:HLTGFDSX2:1:1129:6316:35790/1	60	+
chr1	194164369	194164370	A00758:219:HLTGFDSX2:4:2126:4155:13385/1	60	-
chr1	194327197	194327198	A00758:219:HLTGFDSX2:1:2439:21549:9690/1	60	-
chr1	194462317	194462318	A00758:219:HLTGFDSX2:1:1139:18367:25598/1	60	+
chr1	194590415	194590416	A00758:219:HLTGFDSX2:1:2118:26973:22310/1	60	+
chr1	194703719	194703720	A00758:219:HLTGFDSX2:1:1161:26169:13307/1	60	+
chr1	194723975	194723976	A00758:219:HLTGFDSX2:4:1153:1163:31062/1	60	-
chr1	195072575	195072576	A00758:219:HLTGFDSX2:1:1156:13060:35352/1	60	+
chr1	195179660	195179661	A00758:219:HLTGFDSX2:3:2428:20175:7529	60	-
chr1	195373207	195373208	A00758:219:HLTGFDSX2:1:2175:26458:18223/1	60	-
chr1	195435652	195435653	A00758:219:HLTGFDSX2:1:1604:26295:16470/1	60	+
chr1	196309142	196309143	A00758:219:HLTGFDSX2:4:1120:22281:18568/1	60	+
chr1	197118284	197118285	A00758:219:HLTGFDSX2:1:1145:23963:11115	60	+
chr1	197155184	197155185	A00758:219:HLTGFDSX2:1:1276:7482:22623/1	60	-
chr1	197415841	197415842	A00758:219:HLTGFDSX2:4:1248:31629:27211	60	+
chr1	197653936	197653937	A00758:219:HLTGFDSX2:1:1139:6298:1908/1	60	-
chr1	198905300	198905301	A00758:219:HLTGFDSX2:1:1249:25138:16470/1	60	+
chr1	198941053	198941054	A00758:219:HLTGFDSX2:4:1272:16369:1188	60	-
chr1	199052053	199052054	A00758:219:HLTGFDSX2:1:1125:27425:35556/1	60	+
chr1	199228764	199228765	A00758:219:HLTGFDSX2:1:1402:9986:17127/1	60	+
chr1	199263115	199263116	A00758:219:HLTGFDSX2:4:1408:25229:36855/1	60	-
chr1	200423911	200423912	A00758:219:HLTGFDSX2:2:1166:6985:35665	60	+
chr1	200827880	200827881	A00758:219:HLTGFDSX2:1:1363:19090:12070/1	60	-
chr1	201733242	201733243	A00758:219:HLTGFDSX2:1:2351:2184:19241	60	-
chr1	201894085	201894086	A00758:219:HLTGFDSX2:1:1655:31873:25441/1	60	+
chr1	202060324	202060325	A00758:219:HLTGFDSX2:4:2555:13883:20932	60	+
chr1	202253529	202253530	A00758:219:HLTGFDSX2:3:1502:25283:10551	60	-
chr1	202375506	202375507	A00758:219:HLTGFDSX2:1:1241:18810:26647/1	60	+
chr1	202531237	202531238	A00758:219:HLTGFDSX2:1:2160:21694:9408/1	60	+
chr1	202759126	202759127	A00758:219:HLTGFDSX2:1:1465:27046:9126/1	60	+
chr1	203641968	203641969	A00758:219:HLTGFDSX2:4:1609:29622:16939/1	60	-
chr1	203894980	203894981	A00758:219:HLTGFDSX2:2:1540:9787:19382	60	+
chr1	205219635	205219636	A00758:224:HLY2FDSX2:3:2552:31458:22717	60	+
chr1	205282128	205282129	A00758:219:HLTGFDSX2:2:2254:5891:21089	60	-
chr1	205652928	205652929	A00758:219:HLTGFDSX2:2:1460:7509:34851	60	+
chr1	206433543	206433544	A00758:219:HLTGFDSX2:1:1369:17933:29168	60	-
chr1	206619872	206619873	A00758:219:HLTGFDSX2:3:2612:20437:4570	60	-
chr1	207135279	207135280	A00758:219:HLTGFDSX2:1:2426:5159:17221/1	60	+
chr1	207465025	207465026	A00758:219:HLTGFDSX2:1:2473:7907:20290/1	60	-
chr1	207787507	207787508	A00758:219:HLTGFDSX2:1:1217:7220:7044/1	60	+
chr1	209717720	209717721	A00758:219:HLTGFDSX2:3:2608:4906:10582	60	-
chr1	211706168	211706169	A00758:219:HLTGFDSX2:2:1328:13150:29183	60	-
chr1	211789244	211789245	A00758:219:HLTGFDSX2:2:1236:7943:26772	60	+
chr1	211789411	211789412	A00758:219:HLTGFDSX2:1:1251:26802:18787/1	60	-
chr1	212107022	212107023	A00758:219:HLTGFDSX2:3:1451:13521:16391	60	+
chr1	212745028	212745029	A00758:219:HLTGFDSX2:4:2545:17707:36292	60	+
chr1	212999614	212999615	A00758:219:HLTGFDSX2:1:2549:12563:11068/1	60	+
chr1	213173503	213173504	A00758:219:HLTGFDSX2:2:2174:20401:12774	60	-
chr1	214287334	214287335	A00758:219:HLTGFDSX2:1:2354:20609:5932/1	60	-
chr1	214345916	214345917	A00758:219:HLTGFDSX2:2:2316:31476:12132	60	+
chr1	216402734	216402735	A00758:219:HLTGFDSX2:1:1134:10230:27508/1	60	+
chr1	217426111	217426112	A00758:219:HLTGFDSX2:1:1161:24994:13025/1	60	-
chr1	217926526	217926527	A00758:219:HLTGFDSX2:4:2150:7916:14669/1	60	+
chr1	218623157	218623158	A00758:219:HLTGFDSX2:4:2353:10411:17143/1	60	+
chr1	219331158	219331159	A00758:219:HLTGFDSX2:1:1430:19298:2127	60	-
chr1	220417480	220417481	A00758:219:HLTGFDSX2:1:2377:17029:9533/1	60	+
chr1	221226017	221226018	A00758:219:HLTGFDSX2:2:1242:27453:26710	60	-
chr1	221941604	221941605	A00758:219:HLTGFDSX2:1:1176:6659:7482/1	60	-
chr1	223000633	223000634	A00758:219:HLTGFDSX2:2:1573:9471:1172	60	+
chr1	223205935	223205936	A00758:219:HLTGFDSX2:2:1502:32904:5807	60	+
chr1	223782462	223782463	A00758:219:HLTGFDSX2:2:1420:17743:23703	60	-
chr1	224257441	224257442	A00758:219:HLTGFDSX2:1:1472:24994:29434/1	60	+
chr1	224263517	224263518	A00758:219:HLTGFDSX2:3:1415:23023:36511	60	-
chr1	224409092	224409093	A00758:219:HLTGFDSX2:1:1106:32606:23672/1	60	-
chr1	224416425	224416426	A00758:219:HLTGFDSX2:2:1646:8666:31970	60	+
chr1	224418316	224418317	A00758:219:HLTGFDSX2:1:1203:3405:21512	60	+
chr1	224474840	224474841	A00758:219:HLTGFDSX2:3:1251:32850:13197	60	-
chr1	225500493	225500494	A00758:219:HLTGFDSX2:3:1118:16676:14716	60	-
chr1	225508073	225508074	A00758:219:HLTGFDSX2:1:1217:31286:25488/1	60	+
chr1	225514202	225514203	A00758:219:HLTGFDSX2:1:1334:10854:24298/1	60	+
chr1	225534570	225534571	A00758:219:HLTGFDSX2:1:1216:10022:10551/1	60	+
chr1	225732022	225732023	A00758:219:HLTGFDSX2:1:1631:30662:5118	60	+
chr1	226231781	226231782	A00758:219:HLTGFDSX2:1:1578:15302:27868/1	60	-
chr1	226264639	226264640	A00758:219:HLTGFDSX2:1:1627:32506:20650/1	60	+
chr1	226273499	226273500	A00758:219:HLTGFDSX2:1:1112:30725:35728/1	60	+
chr1	226714054	226714055	A00758:219:HLTGFDSX2:4:2574:15709:25034	60	-
chr1	226726722	226726723	A00758:219:HLTGFDSX2:1:1213:20121:19304/1	60	+
chr1	227135814	227135815	A00758:224:HLY2FDSX2:4:1120:25464:4977	60	-
chr1	227648457	227648458	A00758:219:HLTGFDSX2:1:1453:21540:27806/1	60	+
chr1	227650012	227650013	A00758:219:HLTGFDSX2:1:1111:7374:15045/1	60	+
chr1	227650668	227650669	A00758:219:HLTGFDSX2:4:2156:20925:15530/1	60	+
chr1	228087229	228087230	A00758:219:HLTGFDSX2:1:1105:24523:34413/1	60	+
chr1	228090582	228090583	A00758:219:HLTGFDSX2:4:1204:22417:32581	60	-
chr1	228218782	228218783	A00758:219:HLTGFDSX2:1:1177:17978:6261/1	60	+
chr1	228230244	228230245	A00758:219:HLTGFDSX2:1:2423:8820:5337	60	-
chr1	228231346	228231347	A00758:219:HLTGFDSX2:1:2166:15935:21856/1	60	-
chr1	228233529	228233530	A00758:219:HLTGFDSX2:1:2174:6470:20055/1	60	-
chr1	228234610	228234611	A00758:219:HLTGFDSX2:1:1262:8766:35023/1	60	-
chr1	228247440	228247441	A00758:219:HLTGFDSX2:1:1612:8919:36417	60	+
chr1	228253918	228253919	A00758:219:HLTGFDSX2:1:1216:19533:26960/1	60	+
chr1	228294717	228294718	A00758:219:HLTGFDSX2:1:1125:25482:30373/1	60	-
chr1	228326097	228326098	A00758:219:HLTGFDSX2:1:1112:18005:31829/1	60	-
chr1	228326907	228326908	A00758:219:HLTGFDSX2:2:1142:22408:19977	60	-
chr1	228326931	228326932	A00758:219:HLTGFDSX2:1:2648:22914:18035/1	60	+
chr1	228387578	228387579	A00758:219:HLTGFDSX2:1:1214:22399:22247	60	-
chr1	228489256	228489257	A00758:219:HLTGFDSX2:1:1640:22489:17018/1	60	-
chr1	228491025	228491026	A00758:219:HLTGFDSX2:1:1127:2003:34084/1	60	+
chr1	228494155	228494156	A00758:219:HLTGFDSX2:1:1461:15076:24878	60	+
chr1	228653055	228653056	A00758:219:HLTGFDSX2:1:1145:26096:27398/1	60	+
chr1	228653253	228653254	A00758:219:HLTGFDSX2:1:2364:20546:7138/1	60	-
chr1	229268259	229268260	A00758:219:HLTGFDSX2:1:1349:12689:36182/1	60	-
chr1	229308096	229308097	A00758:219:HLTGFDSX2:2:1457:16324:13604	60	+
chr1	229309396	229309397	A00758:219:HLTGFDSX2:1:1163:3360:13698/1	60	-
chr1	229322605	229322606	A00758:219:HLTGFDSX2:1:1551:23538:12790/1	60	-
chr1	229405496	229405497	A00758:219:HLTGFDSX2:3:2243:14190:33238	60	-
chr1	229457525	229457526	A00758:219:HLTGFDSX2:4:1122:27679:6370/1	60	+
chr1	229458624	229458625	A00758:219:HLTGFDSX2:3:2113:6994:31015	60	-
chr1	229491881	229491882	A00758:219:HLTGFDSX2:4:1215:20898:2895	60	-
chr1	229499124	229499125	A00758:219:HLTGFDSX2:3:2106:26323:9502	60	-
chr1	229516646	229516647	A00758:219:HLTGFDSX2:2:1464:28067:14904	60	+
chr1	229542277	229542278	A00758:219:HLTGFDSX2:1:1574:24921:5165	60	+
chr1	229600374	229600375	A00758:219:HLTGFDSX2:1:1243:11713:13166/1	60	+
chr1	229607498	229607499	A00758:219:HLTGFDSX2:1:1118:19488:20337/1	60	+
chr1	229656939	229656940	A00758:219:HLTGFDSX2:1:1615:17499:23563/1	60	+
chr1	230239499	230239500	A00758:219:HLTGFDSX2:3:1167:10646:34710	60	+
chr1	230957534	230957535	A00758:219:HLTGFDSX2:1:1507:27299:22623/1	60	+
chr1	231255757	231255758	A00758:219:HLTGFDSX2:4:1672:3106:30389/1	60	+
chr1	231265412	231265413	A00758:219:HLTGFDSX2:1:1463:12391:30436	60	-
chr1	231328801	231328802	A00758:219:HLTGFDSX2:1:1352:29396:29857/1	60	+
chr1	231352072	231352073	A00758:219:HLTGFDSX2:2:1643:25111:28134	60	+
chr1	231359988	231359989	A00758:219:HLTGFDSX2:1:1109:9842:7858/1	60	-
chr1	231376003	231376004	A00758:219:HLTGFDSX2:4:2358:23330:13401	60	-
chr1	231655016	231655017	A00758:219:HLTGFDSX2:1:1115:31213:31626	60	-
chr1	232216503	232216504	A00758:219:HLTGFDSX2:3:2342:27453:20165	60	-
chr1	232333322	232333323	A00758:224:HLY2FDSX2:4:2605:18991:4977	60	-
chr1	232473566	232473567	A00758:219:HLTGFDSX2:1:1235:30382:18537/1	60	+
chr1	233062465	233062466	A00758:219:HLTGFDSX2:1:2471:19949:29590/1	60	-
chr1	233175387	233175388	A00758:219:HLTGFDSX2:2:2658:30743:19758	60	+
chr1	233188155	233188156	A00758:219:HLTGFDSX2:4:2469:4571:25379	60	+
chr1	233195527	233195528	A00758:219:HLTGFDSX2:1:1231:7880:13416/1	60	+
chr1	233231739	233231740	A00758:219:HLTGFDSX2:1:1104:22399:22185	60	-
chr1	234386810	234386811	A00758:219:HLTGFDSX2:3:2359:23782:30906	60	+
chr1	235176947	235176948	A00758:219:HLTGFDSX2:2:1421:26585:24643	60	-
chr1	235194788	235194789	A00758:219:HLTGFDSX2:1:1214:18792:11490	60	+
chr1	235447886	235447887	A00758:219:HLTGFDSX2:1:2468:7256:18693	60	+
chr1	235496633	235496634	A00758:219:HLTGFDSX2:2:2404:1750:21402	60	+
chr1	236047023	236047024	A00758:219:HLTGFDSX2:3:1274:30427:16986	60	-
chr1	236346997	236346998	A00758:219:HLTGFDSX2:2:1237:1886:15154	60	+
chr1	236532881	236532882	A00758:219:HLTGFDSX2:1:1436:32940:5337	60	-
chr1	237126856	237126857	A00758:219:HLTGFDSX2:3:2667:8061:34710	60	-
chr1	237452934	237452935	A00758:219:HLTGFDSX2:1:1409:28375:10488	60	+
chr1	237486734	237486735	A00758:219:HLTGFDSX2:1:1141:26187:5979/1	60	-
chr1	237628386	237628387	A00758:219:HLTGFDSX2:1:1138:21929:34366	60	-
chr1	237629784	237629785	A00758:219:HLTGFDSX2:4:2513:31765:24909/1	60	-
chr1	237743238	237743239	A00758:219:HLTGFDSX2:1:1440:14886:22889/1	60	-
chr1	237788758	237788759	A00758:219:HLTGFDSX2:4:2231:30572:22623	60	+
chr1	238263739	238263740	A00758:219:HLTGFDSX2:1:2172:23032:27289/1	60	+
chr1	238930679	238930680	A00758:219:HLTGFDSX2:1:1229:14036:11303/1	60	-
chr1	239214909	239214910	A00758:219:HLTGFDSX2:1:1329:28601:1423/1	60	-
chr1	239731592	239731593	A00758:219:HLTGFDSX2:1:1419:17897:1861/1	60	-
chr1	240394889	240394890	A00758:219:HLTGFDSX2:1:1518:16794:30232	60	+
chr1	240554380	240554381	A00758:219:HLTGFDSX2:3:2423:4707:19695	60	-
chr1	241345744	241345745	A00758:219:HLTGFDSX2:4:1538:31873:3834	60	+
chr1	241558845	241558846	A00758:219:HLTGFDSX2:1:1163:23185:5165	60	+
chr1	241629990	241629991	A00758:219:HLTGFDSX2:1:2458:12436:30859/1	60	-
chr1	245114980	245114981	A00758:219:HLTGFDSX2:1:1272:10511:13651	60	-
chr1	245231476	245231477	A00758:219:HLTGFDSX2:1:1529:32850:3333	60	-
chr1	245839421	245839422	A00758:219:HLTGFDSX2:4:1456:5900:29246	60	+
chr1	245961411	245961412	A00758:219:HLTGFDSX2:2:1357:22299:4758	60	-
chr1	246327987	246327988	A00758:219:HLTGFDSX2:1:1243:18611:23516	60	+
chr1	246345980	246345981	A00758:219:HLTGFDSX2:1:2414:7997:13683	60	+
chr1	246441036	246441037	A00758:219:HLTGFDSX2:1:1206:10972:30138/1	60	+
chr1	246617521	246617522	A00758:219:HLTGFDSX2:1:2408:29396:15264	60	-
chr1	247143615	247143616	A00758:219:HLTGFDSX2:1:1165:28293:18020/1	60	+
chr1	248147035	248147036	A00758:219:HLTGFDSX2:2:1132:16839:12931	60	+
chr10	62771	62772	A00758:219:HLTGFDSX2:1:1308:32904:5838/1	60	-
chr10	3097989	3097990	A00758:219:HLTGFDSX2:1:2645:19587:19664	60	-
chr10	5421788	5421789	A00758:219:HLTGFDSX2:2:2529:24957:22138	60	-
chr10	5461782	5461783	A00758:219:HLTGFDSX2:4:1507:9381:31203/1	60	+
chr10	5705512	5705513	A00758:219:HLTGFDSX2:1:1373:26693:20823/1	60	+
chr10	5786643	5786644	A00758:219:HLTGFDSX2:1:2344:14434:12305/1	60	-
chr10	5795362	5795363	A00758:219:HLTGFDSX2:1:2363:16414:16329/1	60	+
chr10	6158138	6158139	A00758:219:HLTGFDSX2:1:2666:14172:33364	60	+
chr10	6967498	6967499	A00758:219:HLTGFDSX2:1:1338:1805:35055/1	60	+
chr10	7241477	7241478	A00758:219:HLTGFDSX2:1:1376:18439:5494	60	-
chr10	7395662	7395663	A00758:219:HLTGFDSX2:1:1120:11162:2942/1	60	+
chr10	7952473	7952474	A00758:219:HLTGFDSX2:1:1358:5466:18881/1	60	+
chr10	8321887	8321888	A00758:219:HLTGFDSX2:2:1353:17770:8876	60	-
chr10	9115497	9115498	A00758:219:HLTGFDSX2:4:1164:9399:3646/1	60	-
chr10	10181963	10181964	A00758:219:HLTGFDSX2:1:1366:32344:6746	60	+
chr10	11028963	11028964	A00758:224:HLY2FDSX2:3:2610:8160:15154	60	+
chr10	11564968	11564969	A00758:219:HLTGFDSX2:1:1514:4128:15311/1	60	-
chr10	11588845	11588846	A00758:219:HLTGFDSX2:1:1433:26521:7341/1	60	+
chr10	11921714	11921715	A00758:219:HLTGFDSX2:1:2443:13494:10457	60	-
chr10	11980709	11980710	A00758:219:HLTGFDSX2:1:1310:8413:6386/1	60	+
chr10	12005497	12005498	A00758:219:HLTGFDSX2:1:1418:28149:26068/1	60	-
chr10	12151852	12151853	A00758:219:HLTGFDSX2:3:1131:6795:11882	60	+
chr10	14187651	14187652	A00758:219:HLTGFDSX2:4:1307:27588:3521/1	60	+
chr10	14518107	14518108	A00758:219:HLTGFDSX2:3:1355:20971:1485	60	-
chr10	15840281	15840282	A00758:219:HLTGFDSX2:1:2205:31765:3208/1	60	+
chr10	16460918	16460919	A00758:219:HLTGFDSX2:1:1649:30400:26396	60	+
chr10	16646503	16646504	A00758:219:HLTGFDSX2:1:2452:18973:19006/1	60	-
chr10	18350191	18350192	A00758:219:HLTGFDSX2:4:2259:23023:20478	60	-
chr10	19381733	19381734	A00758:219:HLTGFDSX2:1:1201:17987:16861/1	60	+
chr10	19737407	19737408	A00758:219:HLTGFDSX2:4:1676:30237:5729/1	60	+
chr10	20578864	20578865	A00758:219:HLTGFDSX2:2:1305:26277:8296	60	-
chr10	21574958	21574959	A00758:219:HLTGFDSX2:1:2345:28375:30311/1	60	-
chr10	21579821	21579822	A00758:219:HLTGFDSX2:4:2441:22209:8077	60	-
chr10	21659959	21659960	A00758:219:HLTGFDSX2:1:1107:19605:22545/1	60	+
chr10	21917670	21917671	A00758:219:HLTGFDSX2:1:1518:5575:26052/1	60	-
chr10	21942413	21942414	A00758:219:HLTGFDSX2:1:1178:6768:23610/1	60	-
chr10	22629527	22629528	A00758:219:HLTGFDSX2:1:1123:27480:22091/1	60	-
chr10	23367053	23367054	A00758:219:HLTGFDSX2:1:2541:19108:2895	60	-
chr10	23979181	23979182	A00758:219:HLTGFDSX2:3:1145:29523:30702	60	-
chr10	24536870	24536871	A00758:219:HLTGFDSX2:1:2342:32759:30107/1	60	-
chr10	24650890	24650891	A00758:219:HLTGFDSX2:2:1218:29658:27179	60	-
chr10	25329319	25329320	A00758:219:HLTGFDSX2:3:1668:28022:34053	60	+
chr10	26466441	26466442	A00758:219:HLTGFDSX2:4:2536:6343:31735/1	60	+
chr10	26483675	26483676	A00758:219:HLTGFDSX2:1:1162:19669:36808	60	+
chr10	26539040	26539041	A00758:219:HLTGFDSX2:4:1119:23683:34585/1	60	-
chr10	26541260	26541261	A00758:219:HLTGFDSX2:3:2217:30309:28651	60	-
chr10	27048255	27048256	A00758:219:HLTGFDSX2:1:1403:17336:1329/1	60	-
chr10	27055079	27055080	A00758:219:HLTGFDSX2:2:1113:20817:10770	60	+
chr10	27970344	27970345	A00758:219:HLTGFDSX2:1:2427:31684:27712	60	+
chr10	28204205	28204206	A00758:219:HLTGFDSX2:1:1427:13530:36229	60	-
chr10	28473983	28473984	A00758:219:HLTGFDSX2:2:2631:14217:31438	60	+
chr10	28600142	28600143	A00758:219:HLTGFDSX2:1:1118:15935:25864/1	60	+
chr10	28722372	28722373	A00758:219:HLTGFDSX2:2:2150:24686:29058	60	+
chr10	28771542	28771543	A00758:219:HLTGFDSX2:1:1421:6614:29450	60	+
chr10	29649114	29649115	A00758:219:HLTGFDSX2:1:1216:10303:21621/1	60	-
chr10	29891722	29891723	A00758:219:HLTGFDSX2:2:2175:4417:32346	60	+
chr10	31527893	31527894	A00758:219:HLTGFDSX2:1:1205:18385:4085/1	60	+
chr10	31553013	31553014	A00758:219:HLTGFDSX2:4:1150:6605:33442	60	+
chr10	31825178	31825179	A00758:219:HLTGFDSX2:1:1140:10339:18615/1	60	+
chr10	31841838	31841839	A00758:219:HLTGFDSX2:3:2269:32181:17268	60	+
chr10	31941693	31941694	A00758:219:HLTGFDSX2:1:2234:3983:17816/1	60	-
chr10	32109847	32109848	A00758:219:HLTGFDSX2:1:1130:22571:23234	60	-
chr10	32323769	32323770	A00758:219:HLTGFDSX2:1:1375:12020:11851/1	60	+
chr10	32323770	32323771	A00758:219:HLTGFDSX2:4:1220:25247:28494	60	+
chr10	32400151	32400152	A00758:219:HLTGFDSX2:2:2264:26585:30968	60	+
chr10	32454186	32454187	A00758:219:HLTGFDSX2:4:2447:16251:25034/1	60	+
chr10	33194141	33194142	A00758:219:HLTGFDSX2:2:1168:25644:34976	60	+
chr10	34516387	34516388	A00758:219:HLTGFDSX2:3:2643:13901:15107	60	+
chr10	34713570	34713571	A00758:219:HLTGFDSX2:1:1509:18385:15076/1	60	+
chr10	34724416	34724417	A00758:219:HLTGFDSX2:4:1641:18828:36918/1	60	+
chr10	35766454	35766455	A00758:219:HLTGFDSX2:1:1223:22209:5102/1	60	-
chr10	37071503	37071504	A00758:219:HLTGFDSX2:4:1374:18728:26005/1	60	+
chr10	37744115	37744116	A00758:219:HLTGFDSX2:1:1435:10592:20619/1	60	+
chr10	38034704	38034705	A00758:219:HLTGFDSX2:1:2249:26711:9956	60	-
chr10	38141849	38141850	A00758:219:HLTGFDSX2:4:1231:18656:25692/1	60	-
chr10	40878918	40878919	A00758:219:HLTGFDSX2:1:1157:14362:30686	60	-
chr10	42631261	42631262	A00758:219:HLTGFDSX2:4:1436:21847:36417	60	+
chr10	43722803	43722804	A00758:219:HLTGFDSX2:4:1136:22516:19100/1	60	-
chr10	45643649	45643650	A00758:219:HLTGFDSX2:3:1239:4978:10113	60	-
chr10	45951225	45951226	A00758:219:HLTGFDSX2:1:1259:6632:12258/1	60	+
chr10	46130234	46130235	A00758:219:HLTGFDSX2:1:2602:20916:27477	60	-
chr10	46244482	46244483	A00758:219:HLTGFDSX2:1:1330:16116:34100/1	60	+
chr10	48403759	48403760	A00758:219:HLTGFDSX2:1:1360:4933:27602	60	+
chr10	50910196	50910197	A00758:219:HLTGFDSX2:1:2275:17743:3630	60	+
chr10	51312942	51312943	A00758:219:HLTGFDSX2:1:2469:28980:3583	60	+
chr10	52395562	52395563	A00758:219:HLTGFDSX2:2:2528:3775:21590	60	+
chr10	54027542	54027543	A00758:219:HLTGFDSX2:1:1248:21178:25050	60	-
chr10	59199489	59199490	A00758:219:HLTGFDSX2:2:1666:16116:3474	60	+
chr10	59446892	59446893	A00758:219:HLTGFDSX2:1:2436:18285:1188/1	60	-
chr10	59687100	59687101	A00758:219:HLTGFDSX2:2:2357:2627:28745	60	-
chr10	59851608	59851609	A00758:219:HLTGFDSX2:2:2422:15763:33489	60	+
chr10	61323410	61323411	A00758:219:HLTGFDSX2:1:1118:11749:20055/1	60	+
chr10	61347719	61347720	A00758:219:HLTGFDSX2:1:1158:27489:13683/1	60	-
chr10	61417274	61417275	A00758:219:HLTGFDSX2:4:1608:29360:25692/1	60	+
chr10	61748343	61748344	A00758:219:HLTGFDSX2:1:2543:13015:29951/1	60	-
chr10	61825578	61825579	A00758:219:HLTGFDSX2:3:2401:26530:27430	60	+
chr10	62231205	62231206	A00758:219:HLTGFDSX2:1:2270:26765:16908/1	60	-
chr10	62282340	62282341	A00758:219:HLTGFDSX2:4:1119:21847:8234/1	60	+
chr10	63584626	63584627	A00758:224:HLY2FDSX2:3:1101:24487:12305/1	60	-
chr10	64763748	64763749	A00758:219:HLTGFDSX2:1:1362:5141:10332/1	60	+
chr10	65258699	65258700	A00758:219:HLTGFDSX2:1:1519:2682:35822/1	60	-
chr10	65380514	65380515	A00758:219:HLTGFDSX2:3:2151:23538:30577	60	-
chr10	66212103	66212104	A00758:224:HLY2FDSX2:4:2143:25093:15984	60	+
chr10	67116319	67116320	A00758:219:HLTGFDSX2:1:1174:27462:1579/1	60	-
chr10	67956756	67956757	A00758:219:HLTGFDSX2:1:2109:22363:19993/1	60	+
chr10	67962278	67962279	A00758:219:HLTGFDSX2:1:1426:3884:13041/1	60	-
chr10	68066777	68066778	A00758:219:HLTGFDSX2:1:1268:3965:8891/1	60	-
chr10	68170947	68170948	A00758:219:HLTGFDSX2:3:2458:24288:4100	60	+
chr10	68380011	68380012	A00758:219:HLTGFDSX2:1:1173:29658:13432/1	60	+
chr10	68400745	68400746	A00758:219:HLTGFDSX2:3:2362:8919:8829	60	+
chr10	68401131	68401132	A00758:219:HLTGFDSX2:1:1517:32551:30592/1	60	-
chr10	68414292	68414293	A00758:219:HLTGFDSX2:1:1574:24478:27101	60	+
chr10	68662200	68662201	A00758:219:HLTGFDSX2:3:1469:21721:21605	60	+
chr10	69217667	69217668	A00758:219:HLTGFDSX2:1:1169:32660:12273	60	-
chr10	70106620	70106621	A00758:219:HLTGFDSX2:1:1408:19587:11553	60	-
chr10	70158750	70158751	A00758:219:HLTGFDSX2:1:1108:11659:11256/1	60	+
chr10	72126221	72126222	A00758:219:HLTGFDSX2:1:1639:12183:12446/1	60	-
chr10	72128307	72128308	A00758:219:HLTGFDSX2:2:2101:21323:23516	60	+
chr10	72142809	72142810	A00758:219:HLTGFDSX2:1:1247:31177:32597/1	60	+
chr10	72180057	72180058	A00758:219:HLTGFDSX2:1:2235:11243:11600	60	-
chr10	72182857	72182858	A00758:219:HLTGFDSX2:1:1224:8739:13432/1	60	-
chr10	72204028	72204029	A00758:219:HLTGFDSX2:2:2312:27199:15060	60	+
chr10	72226655	72226656	A00758:219:HLTGFDSX2:4:1503:4833:14779/1	60	+
chr10	72509185	72509186	A00758:219:HLTGFDSX2:1:1643:7455:6637/1	60	+
chr10	72767996	72767997	A00758:219:HLTGFDSX2:1:1224:6994:31735/1	60	-
chr10	72773632	72773633	A00758:219:HLTGFDSX2:1:1347:6650:31391/1	60	-
chr10	72973152	72973153	A00758:219:HLTGFDSX2:2:1455:27001:11397	60	+
chr10	73038104	73038105	A00758:219:HLTGFDSX2:1:1111:24117:9690/1	60	-
chr10	73056824	73056825	A00758:219:HLTGFDSX2:4:2525:2465:36198/1	60	-
chr10	74178948	74178949	A00758:219:HLTGFDSX2:1:1519:11767:22874/1	60	+
chr10	74296375	74296376	A00758:219:HLTGFDSX2:4:2636:27534:22185	60	-
chr10	74314252	74314253	A00758:219:HLTGFDSX2:1:1607:27588:22404/1	60	-
chr10	74466330	74466331	A00758:219:HLTGFDSX2:4:1319:8124:3129/1	60	-
chr10	74491078	74491079	A00758:219:HLTGFDSX2:1:1111:2727:36307/1	60	+
chr10	74504782	74504783	A00758:219:HLTGFDSX2:1:1634:2501:33442/1	60	-
chr10	74535439	74535440	A00758:219:HLTGFDSX2:1:1330:28899:35634/1	60	+
chr10	74599171	74599172	A00758:219:HLTGFDSX2:1:2362:21603:10942	60	+
chr10	74599385	74599386	A00758:219:HLTGFDSX2:1:1248:1832:7607/1	60	-
chr10	74643974	74643975	A00758:219:HLTGFDSX2:1:1132:28375:35540/1	60	-
chr10	74652629	74652630	A00758:219:HLTGFDSX2:4:1228:22299:31000	60	+
chr10	74933767	74933768	A00758:219:HLTGFDSX2:1:2176:20835:13870/1	60	-
chr10	74943929	74943930	A00758:219:HLTGFDSX2:1:1413:29225:28307/1	60	+
chr10	74981318	74981319	A00758:219:HLTGFDSX2:4:2239:15411:10332/1	60	-
chr10	77361398	77361399	A00758:219:HLTGFDSX2:1:2138:20491:25895/1	60	+
chr10	83355501	83355502	A00758:219:HLTGFDSX2:2:2165:23764:11209	60	+
chr10	85163427	85163428	A00758:219:HLTGFDSX2:4:1138:32434:30765	60	+
chr10	86420993	86420994	A00758:219:HLTGFDSX2:4:1327:21974:16407	60	-
chr10	86444074	86444075	A00758:219:HLTGFDSX2:1:1245:26350:19382/1	60	+
chr10	86479753	86479754	A00758:219:HLTGFDSX2:1:2341:19497:6856	60	-
chr10	86877418	86877419	A00758:219:HLTGFDSX2:2:1668:4056:20415	60	-
chr10	88101184	88101185	A00758:219:HLTGFDSX2:1:1331:15980:18897/1	60	+
chr10	88164847	88164848	A00758:219:HLTGFDSX2:2:1275:4318:24627	60	-
chr10	88173102	88173103	A00758:219:HLTGFDSX2:1:2232:31494:26882/1	60	+
chr10	88258842	88258843	A00758:219:HLTGFDSX2:1:2332:10890:24424	60	-
chr10	88263575	88263576	A00758:219:HLTGFDSX2:3:2107:27362:17127	60	-
chr10	88299001	88299002	A00758:219:HLTGFDSX2:2:2101:13196:35837	60	+
chr10	88328237	88328238	A00758:219:HLTGFDSX2:4:1624:2211:7482/1	60	+
chr10	88334080	88334081	A00758:219:HLTGFDSX2:1:1366:29432:23312	60	+
chr10	88412832	88412833	A00758:219:HLTGFDSX2:4:2406:4101:20243/1	60	-
chr10	88436842	88436843	A00758:219:HLTGFDSX2:1:1213:23095:19413/1	60	-
chr10	88443426	88443427	A00758:219:HLTGFDSX2:4:1364:13865:28855	60	+
chr10	88600664	88600665	A00758:219:HLTGFDSX2:1:1114:22489:20494/1	60	+
chr10	88846383	88846384	A00758:219:HLTGFDSX2:1:1203:23791:21371/1	60	+
chr10	90623965	90623966	A00758:219:HLTGFDSX2:1:1612:28302:34475/1	60	+
chr10	91203618	91203619	A00758:219:HLTGFDSX2:1:1148:3016:24815/1	60	-
chr10	91393145	91393146	A00758:219:HLTGFDSX2:2:2145:21947:23406	60	+
chr10	91572793	91572794	A00758:219:HLTGFDSX2:4:1158:20690:18756/1	60	+
chr10	92454501	92454502	A00758:219:HLTGFDSX2:1:1460:29053:8750/1	60	-
chr10	92504510	92504511	A00758:219:HLTGFDSX2:1:1473:23665:13197/1	60	-
chr10	92605769	92605770	A00758:219:HLTGFDSX2:1:2326:12988:6136	60	-
chr10	92827342	92827343	A00758:219:HLTGFDSX2:1:1139:8766:20243	60	-
chr10	93023845	93023846	A00758:219:HLTGFDSX2:1:1617:31756:23359/1	60	-
chr10	93078808	93078809	A00758:219:HLTGFDSX2:3:2202:32470:24909	60	+
chr10	93407600	93407601	A00758:219:HLTGFDSX2:1:1250:26648:9909	60	-
chr10	93627136	93627137	A00758:219:HLTGFDSX2:3:1250:9299:36198	60	-
chr10	95267514	95267515	A00758:219:HLTGFDSX2:3:2607:5629:3443	60	-
chr10	95396642	95396643	A00758:219:HLTGFDSX2:1:2441:8766:34679	60	+
chr10	96293552	96293553	A00758:219:HLTGFDSX2:1:1234:16034:29011/1	60	+
chr10	96544782	96544783	A00758:219:HLTGFDSX2:1:2559:23972:28855/1	60	+
chr10	96743508	96743509	A00758:219:HLTGFDSX2:4:1531:32886:31266	60	-
chr10	96957238	96957239	A00758:219:HLTGFDSX2:4:1415:29912:36448/1	60	-
chr10	97496977	97496978	A00758:219:HLTGFDSX2:1:2239:27905:23234/1	60	-
chr10	97810837	97810838	A00758:219:HLTGFDSX2:2:2612:2058:15922	60	-
chr10	98175866	98175867	A00758:219:HLTGFDSX2:3:2341:31539:10457	60	-
chr10	98778529	98778530	A00758:219:HLTGFDSX2:1:1362:6307:7028	60	+
chr10	98871921	98871922	A00758:219:HLTGFDSX2:1:1354:4996:4194/1	60	-
chr10	100162011	100162012	A00758:219:HLTGFDSX2:4:1401:20708:28056/1	60	+
chr10	100204353	100204354	A00758:219:HLTGFDSX2:1:1116:29984:10864/1	60	+
chr10	100434736	100434737	A00758:219:HLTGFDSX2:2:1519:20265:20212	60	+
chr10	101352909	101352910	A00758:219:HLTGFDSX2:4:2125:13476:27712	60	+
chr10	101460160	101460161	A00758:219:HLTGFDSX2:4:1334:4119:35524/1	60	-
chr10	101490711	101490712	A00758:224:HLY2FDSX2:4:2438:16685:22592	60	+
chr10	101495121	101495122	A00758:219:HLTGFDSX2:1:1401:16215:31454/1	60	-
chr10	101537421	101537422	A00758:219:HLTGFDSX2:2:2117:31584:4116	60	+
chr10	101804665	101804666	A00758:219:HLTGFDSX2:1:1543:27326:28870	60	-
chr10	101914009	101914010	A00758:219:HLTGFDSX2:1:1153:30255:32064/1	60	-
chr10	101972787	101972788	A00758:219:HLTGFDSX2:1:1132:28610:34225/1	60	-
chr10	101998283	101998284	A00758:219:HLTGFDSX2:1:2464:8458:24032/1	60	-
chr10	102253431	102253432	A00758:219:HLTGFDSX2:1:1272:16107:35681/1	60	+
chr10	102279329	102279330	A00758:219:HLTGFDSX2:2:1334:11749:13009	60	+
chr10	102293681	102293682	A00758:219:HLTGFDSX2:4:2135:16848:13761/1	60	+
chr10	102347191	102347192	A00758:219:HLTGFDSX2:4:1269:10800:30060	60	-
chr10	102521524	102521525	A00758:219:HLTGFDSX2:1:1140:3920:7811/1	60	-
chr10	102665268	102665269	A00758:219:HLTGFDSX2:1:1158:24053:14434/1	60	+
chr10	102761234	102761235	A00758:219:HLTGFDSX2:3:2658:25319:23891	60	-
chr10	102807548	102807549	A00758:219:HLTGFDSX2:2:2330:10556:34491	60	-
chr10	102997597	102997598	A00758:219:HLTGFDSX2:1:1343:29107:20024/1	60	-
chr10	103024534	103024535	A00758:219:HLTGFDSX2:3:1549:19316:34726	60	+
chr10	103109910	103109911	A00758:219:HLTGFDSX2:4:1610:26639:18756/1	60	+
chr10	103147372	103147373	A00758:219:HLTGFDSX2:1:1103:28565:27915/1	60	+
chr10	103147982	103147983	A00758:219:HLTGFDSX2:1:1426:20130:15468/1	60	-
chr10	103148383	103148384	A00758:219:HLTGFDSX2:1:1660:15582:19179/1	60	-
chr10	103183032	103183033	A00758:219:HLTGFDSX2:1:1136:25427:6668/1	60	+
chr10	103189025	103189026	A00758:219:HLTGFDSX2:1:1170:18059:3959/1	60	+
chr10	103998975	103998976	A00758:219:HLTGFDSX2:2:1559:8034:12837	60	-
chr10	104011808	104011809	A00758:219:HLTGFDSX2:1:1122:19840:3630	60	-
chr10	104022682	104022683	A00758:219:HLTGFDSX2:2:2455:24786:22341	60	-
chr10	110201187	110201188	A00758:219:HLTGFDSX2:4:2616:28899:36730/1	60	+
chr10	110245188	110245189	A00758:219:HLTGFDSX2:1:1263:12138:13557/1	60	-
chr10	110264143	110264144	A00758:219:HLTGFDSX2:1:1152:13105:4085/1	60	-
chr10	110385935	110385936	A00758:219:HLTGFDSX2:4:2577:8558:22420/1	60	-
chr10	110677472	110677473	A00758:219:HLTGFDSX2:4:1665:14425:35243/1	60	+
chr10	112269788	112269789	A00758:219:HLTGFDSX2:4:1673:15275:5776/1	60	-
chr10	112668151	112668152	A00758:219:HLTGFDSX2:1:1103:20066:11130/1	60	-
chr10	112669021	112669022	A00758:219:HLTGFDSX2:1:1628:19949:4100/1	60	+
chr10	115179883	115179884	A00758:219:HLTGFDSX2:4:2151:4906:29121/1	60	+
chr10	115216491	115216492	A00758:224:HLY2FDSX2:4:1246:13431:4742	60	+
chr10	115821733	115821734	A00758:219:HLTGFDSX2:4:1122:30246:31172/1	60	-
chr10	117367666	117367667	A00758:219:HLTGFDSX2:1:1617:7609:8249/1	60	-
chr10	117371014	117371015	A00758:219:HLTGFDSX2:1:2365:23511:8547	60	-
chr10	118037316	118037317	A00758:219:HLTGFDSX2:1:2672:20699:27853/1	60	+
chr10	118500568	118500569	A00758:219:HLTGFDSX2:3:2141:5755:13777	60	+
chr10	119089153	119089154	A00758:219:HLTGFDSX2:4:1526:23140:29074	60	-
chr10	119590259	119590260	A00758:219:HLTGFDSX2:1:1139:10809:28980/1	60	+
chr10	119590261	119590262	A00758:219:HLTGFDSX2:2:1427:32298:27054	60	+
chr10	119600834	119600835	A00758:219:HLTGFDSX2:1:2510:28791:10989	60	+
chr10	119662778	119662779	A00758:219:HLTGFDSX2:1:2376:31837:12508	60	-
chr10	119695991	119695992	A00758:219:HLTGFDSX2:4:1305:29107:20995	60	-
chr10	119756557	119756558	A00758:219:HLTGFDSX2:1:1101:19687:8782	60	+
chr10	120373670	120373671	A00758:219:HLTGFDSX2:4:2370:19542:36683/1	60	+
chr10	121297286	121297287	A00758:219:HLTGFDSX2:1:1647:29080:10144/1	60	-
chr10	121672565	121672566	A00758:219:HLTGFDSX2:4:2255:27471:32377/1	60	-
chr10	121796720	121796721	A00758:219:HLTGFDSX2:1:1169:3929:22106/1	60	-
chr10	123160765	123160766	A00758:219:HLTGFDSX2:1:1334:28031:10144/1	60	-
chr10	123169785	123169786	A00758:219:HLTGFDSX2:1:1141:12057:25755/1	60	+
chr10	124757493	124757494	A00758:219:HLTGFDSX2:1:1331:30255:33849/1	60	-
chr10	124760650	124760651	A00758:219:HLTGFDSX2:3:1231:11858:24690	60	-
chr10	124885117	124885118	A00758:219:HLTGFDSX2:3:1332:23972:21371	60	-
chr10	124927914	124927915	A00758:219:HLTGFDSX2:2:2445:16052:13009	60	+
chr10	125619090	125619091	A00758:219:HLTGFDSX2:4:1450:19741:30545	60	-
chr10	126526500	126526501	A00758:219:HLTGFDSX2:4:1233:19651:2049	60	-
chr10	127490924	127490925	A00758:219:HLTGFDSX2:3:1622:20311:23265	60	-
chr10	132060841	132060842	A00758:219:HLTGFDSX2:2:2538:27380:3505	60	-
chr10	133487213	133487214	A00758:219:HLTGFDSX2:3:1228:13358:29418	60	+
chr11	220145	220146	A00758:219:HLTGFDSX2:3:1470:14073:17534	60	+
chr11	239564	239565	A00758:219:HLTGFDSX2:3:1636:21694:3677	60	-
chr11	283548	283549	A00758:219:HLTGFDSX2:1:1426:17752:13667	60	+
chr11	322825	322826	A00758:219:HLTGFDSX2:1:1146:16152:20290/1	60	-
chr11	332864	332865	A00758:219:HLTGFDSX2:1:1139:4282:1767/1	60	+
chr11	338281	338282	A00758:219:HLTGFDSX2:2:1359:1407:33051	60	-
chr11	338810	338811	A00758:219:HLTGFDSX2:3:1108:13765:29465	60	-
chr11	340584	340585	A00758:219:HLTGFDSX2:1:1127:4173:35399/1	60	+
chr11	341285	341286	A00758:219:HLTGFDSX2:1:1105:17309:20165/1	60	-
chr11	341698	341699	A00758:219:HLTGFDSX2:1:1556:29261:24048/1	60	+
chr11	343209	343210	A00758:219:HLTGFDSX2:1:1107:6632:20932/1	60	+
chr11	465137	465138	A00758:219:HLTGFDSX2:1:1537:25753:30248/1	60	+
chr11	684582	684583	A00758:219:HLTGFDSX2:1:1357:18385:28667/1	60	+
chr11	717149	717150	A00758:219:HLTGFDSX2:2:1153:5909:19617	60	+
chr11	759828	759829	A00758:219:HLTGFDSX2:3:1366:3007:13589	60	-
chr11	781375	781376	A00758:219:HLTGFDSX2:1:1632:17463:2331	60	-
chr11	3360404	3360405	A00758:219:HLTGFDSX2:1:1478:19280:15405/1	60	+
chr11	3643950	3643951	A00758:219:HLTGFDSX2:1:1527:10981:27085	60	-
chr11	3717747	3717748	A00758:219:HLTGFDSX2:1:1330:2446:7075/1	60	+
chr11	3717897	3717898	A00758:219:HLTGFDSX2:1:1120:14100:30984/1	60	-
chr11	3725087	3725088	A00758:219:HLTGFDSX2:1:1453:25509:27289/1	60	-
chr11	3760910	3760911	A00758:219:HLTGFDSX2:4:2225:24478:23876	60	-
chr11	3872943	3872944	A00758:219:HLTGFDSX2:1:2275:30870:36855	60	-
chr11	3956249	3956250	A00758:219:HLTGFDSX2:1:2257:11451:8453	60	+
chr11	4051263	4051264	A00758:219:HLTGFDSX2:1:1118:24325:27336/1	60	-
chr11	4061457	4061458	A00758:219:HLTGFDSX2:4:2371:14516:25128/1	60	+
chr11	4114966	4114967	A00758:219:HLTGFDSX2:1:1105:7880:5087/1	60	+
chr11	4716803	4716804	A00758:219:HLTGFDSX2:3:2316:16188:13777	60	-
chr11	6607407	6607408	A00758:219:HLTGFDSX2:1:1355:19117:26396/1	60	-
chr11	9423607	9423608	A00758:219:HLTGFDSX2:1:1271:21847:30311/1	60	-
chr11	9660220	9660221	A00758:219:HLTGFDSX2:1:1622:30246:15734/1	60	+
chr11	10195415	10195416	A00758:224:HLY2FDSX2:3:1562:8015:10520/1	60	+
chr11	10509645	10509646	A00758:219:HLTGFDSX2:1:1434:8314:9001/1	60	-
chr11	10765253	10765254	A00758:224:HLY2FDSX2:4:1259:21694:24064	60	-
chr11	10819776	10819777	A00758:219:HLTGFDSX2:2:2439:2573:26334	60	+
chr11	10878701	10878702	A00758:219:HLTGFDSX2:1:1119:29695:23641	60	+
chr11	10949707	10949708	A00758:219:HLTGFDSX2:4:2136:29026:29528/1	60	+
chr11	11854906	11854907	A00758:219:HLTGFDSX2:2:1608:17255:27774	60	-
chr11	11908689	11908690	A00758:219:HLTGFDSX2:1:1169:29884:25629/1	60	-
chr11	11933578	11933579	A00758:219:HLTGFDSX2:1:1366:14127:35070/1	60	+
chr11	12122634	12122635	A00758:219:HLTGFDSX2:2:1168:19705:11099	60	+
chr11	12172549	12172550	A00758:219:HLTGFDSX2:2:2516:5077:10629	60	+
chr11	12839204	12839205	A00758:219:HLTGFDSX2:1:1123:26829:10692	60	+
chr11	13418868	13418869	A00758:219:HLTGFDSX2:1:1127:1669:1125/1	60	-
chr11	13877701	13877702	A00758:219:HLTGFDSX2:4:1228:14271:1344	60	-
chr11	14647468	14647469	A00758:219:HLTGFDSX2:1:2629:4399:21981/1	60	+
chr11	17149473	17149474	A00758:219:HLTGFDSX2:1:1264:21070:29183/1	60	+
chr11	18328565	18328566	A00758:224:HLY2FDSX2:4:1154:30608:8750	60	-
chr11	18452450	18452451	A00758:224:HLY2FDSX2:3:1252:31765:3959	60	-
chr11	18656426	18656427	A00758:219:HLTGFDSX2:1:1649:15221:18427	60	-
chr11	19990713	19990714	A00758:219:HLTGFDSX2:2:1169:18918:30499	60	-
chr11	20489588	20489589	A00758:219:HLTGFDSX2:1:2165:16667:3114/1	60	+
chr11	22217096	22217097	A00758:219:HLTGFDSX2:1:1151:21323:3881/1	60	-
chr11	22402088	22402089	A00758:219:HLTGFDSX2:4:1408:17680:18740	60	-
chr11	22623832	22623833	A00758:219:HLTGFDSX2:3:2415:27950:5494	60	+
chr11	22822147	22822148	A00758:219:HLTGFDSX2:1:1122:26901:30859	60	+
chr11	22966542	22966543	A00758:219:HLTGFDSX2:1:2413:30337:21746/1	60	+
chr11	23578992	23578993	A00758:219:HLTGFDSX2:1:1201:25364:25692	60	-
chr11	23582186	23582187	A00758:219:HLTGFDSX2:1:2107:21558:10457/1	60	-
chr11	26878117	26878118	A00758:219:HLTGFDSX2:1:1151:9769:34569/1	60	-
chr11	28183394	28183395	A00758:219:HLTGFDSX2:4:1414:16206:16501/1	60	-
chr11	28187452	28187453	A00758:219:HLTGFDSX2:1:2229:15112:19993/1	60	-
chr11	28321868	28321869	A00758:219:HLTGFDSX2:1:1129:6479:10802	60	+
chr11	28333830	28333831	A00758:219:HLTGFDSX2:1:1510:27326:9079/1	60	-
chr11	28848953	28848954	A00758:219:HLTGFDSX2:2:2228:18710:23876	60	-
chr11	29563357	29563358	A00758:219:HLTGFDSX2:1:1620:18322:17127	60	-
chr11	30992248	30992249	A00758:219:HLTGFDSX2:1:1206:28565:18928/1	60	+
chr11	32130243	32130244	A00758:219:HLTGFDSX2:1:1470:24804:17425/1	60	-
chr11	32618795	32618796	A00758:219:HLTGFDSX2:1:2322:12952:28682	60	-
chr11	32652284	32652285	A00758:219:HLTGFDSX2:2:1304:29839:29027	60	-
chr11	33120359	33120360	A00758:219:HLTGFDSX2:1:2574:2835:35556/1	60	-
chr11	33236385	33236386	A00758:219:HLTGFDSX2:1:2523:30074:7952/1	60	+
chr11	33357264	33357265	A00758:219:HLTGFDSX2:1:1677:17119:27070/1	60	-
chr11	33883802	33883803	A00758:219:HLTGFDSX2:1:1374:13910:11240/1	60	+
chr11	34061242	34061243	A00758:219:HLTGFDSX2:4:2141:12337:28432	60	+
chr11	34550026	34550027	A00758:219:HLTGFDSX2:1:1453:7111:1626/1	60	+
chr11	34961873	34961874	A00758:219:HLTGFDSX2:1:1417:25699:16814/1	60	+
chr11	34983102	34983103	A00758:219:HLTGFDSX2:1:2251:28999:28917/1	60	+
chr11	35153820	35153821	A00758:219:HLTGFDSX2:4:1259:28872:24596	60	-
chr11	35620914	35620915	A00758:219:HLTGFDSX2:4:1638:20419:35634/1	60	+
chr11	35768840	35768841	A00758:219:HLTGFDSX2:1:1525:27706:22420/1	60	-
chr11	36649260	36649261	A00758:219:HLTGFDSX2:1:1223:19045:14121/1	60	-
chr11	37271297	37271298	A00758:219:HLTGFDSX2:1:1355:28601:2112/1	60	+
chr11	37646741	37646742	A00758:219:HLTGFDSX2:1:1162:3866:19617/1	60	-
chr11	37989753	37989754	A00758:219:HLTGFDSX2:4:1556:20365:9173/1	60	+
chr11	38511730	38511731	A00758:219:HLTGFDSX2:1:1239:20148:20478	60	-
chr11	38573910	38573911	A00758:219:HLTGFDSX2:2:1470:9290:25441	60	+
chr11	38720998	38720999	A00758:219:HLTGFDSX2:1:1544:13196:29763	60	-
chr11	40569593	40569594	A00758:219:HLTGFDSX2:1:1232:32009:10426/1	60	+
chr11	41718320	41718321	A00758:219:HLTGFDSX2:3:1373:1154:33270	60	+
chr11	42007603	42007604	A00758:224:HLY2FDSX2:4:1535:14877:16329	60	+
chr11	43772701	43772702	A00758:219:HLTGFDSX2:3:1507:28501:30874	60	+
chr11	44000230	44000231	A00758:224:HLY2FDSX2:3:2372:16658:8672	60	+
chr11	45377876	45377877	A00758:219:HLTGFDSX2:3:2534:14217:1376	60	-
chr11	45521918	45521919	A00758:219:HLTGFDSX2:1:1246:31891:25848/1	60	-
chr11	45759752	45759753	A00758:219:HLTGFDSX2:3:2425:11379:33661	60	-
chr11	45808924	45808925	A00758:219:HLTGFDSX2:1:1629:3658:20854/1	60	+
chr11	46090001	46090002	A00758:219:HLTGFDSX2:2:2557:6271:31078	60	+
chr11	46438847	46438848	A00758:219:HLTGFDSX2:1:1655:7482:17425/1	60	-
chr11	46470325	46470326	A00758:219:HLTGFDSX2:1:1445:32362:8782	60	+
chr11	46484527	46484528	A00758:219:HLTGFDSX2:1:1127:31241:24126/1	60	+
chr11	46552267	46552268	A00758:224:HLY2FDSX2:3:2334:2501:26334	60	+
chr11	46632793	46632794	A00758:219:HLTGFDSX2:4:1502:30454:3161/1	60	-
chr11	46807763	46807764	A00758:219:HLTGFDSX2:1:1419:16731:13495/1	60	+
chr11	46867023	46867024	A00758:219:HLTGFDSX2:1:1371:28456:3396/1	60	-
chr11	47107919	47107920	A00758:219:HLTGFDSX2:1:1103:32886:36182/1	60	-
chr11	47189209	47189210	A00758:219:HLTGFDSX2:4:1340:5791:10332/1	60	-
chr11	47191786	47191787	A00758:219:HLTGFDSX2:4:2233:25843:28620	60	-
chr11	47212782	47212783	A00758:219:HLTGFDSX2:4:1466:13295:13119	60	+
chr11	47500176	47500177	A00758:219:HLTGFDSX2:1:2667:10050:13228/1	60	-
chr11	47597356	47597357	A00758:219:HLTGFDSX2:3:1131:25825:12148	60	+
chr11	47675440	47675441	A00758:224:HLY2FDSX2:3:2153:12518:19132	60	+
chr11	47749696	47749697	A00758:219:HLTGFDSX2:1:1140:10176:13636/1	60	-
chr11	47862262	47862263	A00758:219:HLTGFDSX2:2:1363:26639:31125	60	-
chr11	48075448	48075449	A00758:219:HLTGFDSX2:3:1577:1741:30749	60	+
chr11	58572846	58572847	A00758:219:HLTGFDSX2:1:1148:14027:27633/1	60	+
chr11	58689659	58689660	A00758:219:HLTGFDSX2:1:1309:16685:1986/1	60	-
chr11	59120994	59120995	A00758:219:HLTGFDSX2:1:1141:19171:12430	60	-
chr11	59550985	59550986	A00758:219:HLTGFDSX2:3:1343:27570:26631	60	+
chr11	59555281	59555282	A00758:219:HLTGFDSX2:3:2138:2501:26365	60	-
chr11	59917761	59917762	A00758:219:HLTGFDSX2:4:1134:13223:18098/1	60	+
chr11	61276375	61276376	A00758:219:HLTGFDSX2:2:1513:5294:3646	60	-
chr11	61371330	61371331	A00758:219:HLTGFDSX2:2:1333:27335:30295	60	-
chr11	61670420	61670421	A00758:219:HLTGFDSX2:1:1562:2980:33552	60	+
chr11	61803529	61803530	A00758:219:HLTGFDSX2:1:2163:19849:19366	60	-
chr11	61821081	61821082	A00758:219:HLTGFDSX2:4:2160:31882:11459	60	-
chr11	61969575	61969576	A00758:219:HLTGFDSX2:2:1110:16378:2613	60	-
chr11	61991895	61991896	A00758:219:HLTGFDSX2:2:1215:31439:2832	60	-
chr11	62360500	62360501	A00758:219:HLTGFDSX2:4:2249:8232:28244/1	60	-
chr11	62364440	62364441	A00758:219:HLTGFDSX2:1:2432:32253:33833/1	60	-
chr11	62457969	62457970	A00758:219:HLTGFDSX2:3:1461:1579:17785	60	+
chr11	62563690	62563691	A00758:219:HLTGFDSX2:1:1655:8784:18364/1	60	+
chr11	62564035	62564036	A00758:219:HLTGFDSX2:1:1122:17119:35931/1	60	+
chr11	62584731	62584732	A00758:219:HLTGFDSX2:1:2475:16821:30937	60	-
chr11	62655328	62655329	A00758:219:HLTGFDSX2:1:1260:8874:25880/1	60	+
chr11	62670739	62670740	A00758:219:HLTGFDSX2:3:1621:18611:6668	60	+
chr11	62737189	62737190	A00758:219:HLTGFDSX2:1:1111:17969:33301/1	60	-
chr11	62784012	62784013	A00758:224:HLY2FDSX2:4:2452:23637:12712	60	-
chr11	62816131	62816132	A00758:219:HLTGFDSX2:1:1322:12626:20948/1	60	-
chr11	63576242	63576243	A00758:219:HLTGFDSX2:4:2345:7139:2237	60	+
chr11	63635701	63635702	A00758:219:HLTGFDSX2:4:2620:27082:3740	60	-
chr11	63689333	63689334	A00758:219:HLTGFDSX2:1:1212:24053:6762/1	60	+
chr11	63703328	63703329	A00758:219:HLTGFDSX2:4:2329:5963:30545/1	60	-
chr11	63714901	63714902	A00758:219:HLTGFDSX2:1:1335:5882:1501/1	60	-
chr11	63727775	63727776	A00758:219:HLTGFDSX2:2:1358:20889:27398	60	+
chr11	63749639	63749640	A00758:219:HLTGFDSX2:4:1459:8675:4429/1	60	+
chr11	63757984	63757985	A00758:219:HLTGFDSX2:1:1328:7157:30796	60	+
chr11	63798761	63798762	A00758:224:HLY2FDSX2:4:1642:21965:15170	60	+
chr11	63853470	63853471	A00758:219:HLTGFDSX2:1:1342:25834:25285/1	60	-
chr11	63941661	63941662	A00758:219:HLTGFDSX2:1:1327:18873:11350/1	60	+
chr11	63941693	63941694	A00758:219:HLTGFDSX2:4:2422:14217:2942	60	-
chr11	63948947	63948948	A00758:224:HLY2FDSX2:3:1445:23357:11976/1	60	+
chr11	63984198	63984199	A00758:224:HLY2FDSX2:3:1610:13431:35775	60	+
chr11	64162488	64162489	A00758:219:HLTGFDSX2:1:1314:8630:19946/1	60	+
chr11	64189726	64189727	A00758:219:HLTGFDSX2:1:1331:7355:23938/1	60	+
chr11	64193310	64193311	A00758:219:HLTGFDSX2:1:1526:15293:4116	60	+
chr11	64195604	64195605	A00758:219:HLTGFDSX2:1:1403:11948:29105/1	60	+
chr11	64215774	64215775	A00758:219:HLTGFDSX2:1:1473:20835:15624/1	60	-
chr11	64315346	64315347	A00758:219:HLTGFDSX2:1:1102:8965:15702/1	60	-
chr11	64456242	64456243	A00758:219:HLTGFDSX2:1:2173:13648:5368	60	-
chr11	64771278	64771279	A00758:219:HLTGFDSX2:1:1601:6912:33724/1	60	-
chr11	64781378	64781379	A00758:219:HLTGFDSX2:1:1526:8865:20666	60	-
chr11	64970528	64970529	A00758:219:HLTGFDSX2:4:1216:3920:16454/1	60	+
chr11	65033185	65033186	A00758:219:HLTGFDSX2:1:1152:28311:25723/1	60	+
chr11	65079737	65079738	A00758:219:HLTGFDSX2:1:1326:21061:31861/1	60	-
chr11	65101635	65101636	A00758:219:HLTGFDSX2:1:1265:21061:28166/1	60	+
chr11	65102236	65102237	A00758:219:HLTGFDSX2:3:1362:32470:35211	60	-
chr11	65191531	65191532	A00758:219:HLTGFDSX2:3:1558:21025:8656	60	-
chr11	65194300	65194301	A00758:219:HLTGFDSX2:1:1131:15835:35305	60	-
chr11	65195758	65195759	A00758:219:HLTGFDSX2:1:1226:6912:28902/1	60	-
chr11	65265191	65265192	A00758:219:HLTGFDSX2:1:1155:30825:13510	60	+
chr11	65276503	65276504	A00758:219:HLTGFDSX2:1:2127:28899:18411	60	-
chr11	65280975	65280976	A00758:219:HLTGFDSX2:1:1125:32307:25942	60	-
chr11	65281557	65281558	A00758:219:HLTGFDSX2:1:2329:11442:29450/1	60	-
chr11	65286099	65286100	A00758:219:HLTGFDSX2:1:1227:19651:9659/1	60	-
chr11	65290169	65290170	A00758:219:HLTGFDSX2:4:1504:24334:26537	60	+
chr11	65318768	65318769	A00758:219:HLTGFDSX2:2:1272:21694:10379	60	+
chr11	65341073	65341074	A00758:219:HLTGFDSX2:2:2320:4074:15812	60	+
chr11	65424697	65424698	A00758:219:HLTGFDSX2:1:1160:29758:6089/1	60	-
chr11	65429453	65429454	A00758:219:HLTGFDSX2:1:1530:18765:26256	60	+
chr11	65432443	65432444	A00758:219:HLTGFDSX2:1:1150:4978:19038/1	60	-
chr11	65437791	65437792	A00758:219:HLTGFDSX2:1:1149:11514:6778	60	-
chr11	65439718	65439719	A00758:219:HLTGFDSX2:1:1232:5954:7357/1	60	-
chr11	65502801	65502802	A00758:219:HLTGFDSX2:1:1162:9787:16031/1	60	+
chr11	65503718	65503719	A00758:219:HLTGFDSX2:1:1548:13530:30530/1	60	+
chr11	65609941	65609942	A00758:219:HLTGFDSX2:3:1466:10682:8970	60	-
chr11	65609943	65609944	A00758:219:HLTGFDSX2:2:1650:3323:31266	60	-
chr11	65611600	65611601	A00758:219:HLTGFDSX2:4:1112:31430:31845/1	60	-
chr11	65622935	65622936	A00758:219:HLTGFDSX2:1:1506:3025:31563	60	-
chr11	65647726	65647727	A00758:219:HLTGFDSX2:1:2164:8522:23234/1	60	+
chr11	65654408	65654409	A00758:219:HLTGFDSX2:1:2673:28049:21637	60	+
chr11	65654411	65654412	A00758:219:HLTGFDSX2:2:1104:30960:32440	60	-
chr11	65729818	65729819	A00758:219:HLTGFDSX2:4:1447:13756:15201	60	-
chr11	65842756	65842757	A00758:219:HLTGFDSX2:4:2425:4209:14199	60	+
chr11	65845300	65845301	A00758:219:HLTGFDSX2:2:2504:32551:20228	60	-
chr11	66055604	66055605	A00758:219:HLTGFDSX2:2:1140:1271:28682	60	+
chr11	66061952	66061953	A00758:219:HLTGFDSX2:4:1156:19886:22247/1	60	+
chr11	66123078	66123079	A00758:219:HLTGFDSX2:1:1138:31711:25473/1	60	-
chr11	66154038	66154039	A00758:219:HLTGFDSX2:1:1476:26042:18881/1	60	+
chr11	66174658	66174659	A00758:219:HLTGFDSX2:1:1542:22209:14747/1	60	+
chr11	66181020	66181021	A00758:219:HLTGFDSX2:1:1154:15456:20494/1	60	+
chr11	66192981	66192982	A00758:219:HLTGFDSX2:1:1118:2148:32831	60	+
chr11	66206715	66206716	A00758:219:HLTGFDSX2:1:1163:21242:1861/1	60	+
chr11	66271289	66271290	A00758:219:HLTGFDSX2:1:1244:19036:29888	60	-
chr11	66353686	66353687	A00758:219:HLTGFDSX2:2:1526:25617:22279	60	-
chr11	66433609	66433610	A00758:219:HLTGFDSX2:2:2347:4933:26944	60	-
chr11	66501965	66501966	A00758:219:HLTGFDSX2:3:2422:29631:4085	60	-
chr11	66640476	66640477	A00758:219:HLTGFDSX2:1:2504:3739:28354	60	+
chr11	66643333	66643334	A00758:219:HLTGFDSX2:1:1114:3748:9392	60	+
chr11	66658073	66658074	A00758:219:HLTGFDSX2:1:1478:13937:16736	60	+
chr11	66659526	66659527	A00758:219:HLTGFDSX2:2:2212:29776:8813	60	-
chr11	66667865	66667866	A00758:219:HLTGFDSX2:1:1340:2926:4304/1	60	-
chr11	66675332	66675333	A00758:219:HLTGFDSX2:1:1556:8712:10410/1	60	+
chr11	66751337	66751338	A00758:219:HLTGFDSX2:1:1543:27380:1877	60	+
chr11	66763914	66763915	A00758:219:HLTGFDSX2:4:1304:24370:19774/1	60	+
chr11	66785167	66785168	A00758:219:HLTGFDSX2:2:1450:2067:4601	60	-
chr11	67130611	67130612	A00758:219:HLTGFDSX2:1:1460:22236:12884/1	60	+
chr11	67135903	67135904	A00758:219:HLTGFDSX2:1:1205:10619:36072	60	-
chr11	67167193	67167194	A00758:219:HLTGFDSX2:1:1669:26648:10034/1	60	-
chr11	67174834	67174835	A00758:219:HLTGFDSX2:4:1210:11451:10645/1	60	+
chr11	67183688	67183689	A00758:219:HLTGFDSX2:1:1130:30228:7435	60	-
chr11	67187630	67187631	A00758:219:HLTGFDSX2:1:1343:1506:8735/1	60	+
chr11	67215787	67215788	A00758:219:HLTGFDSX2:1:1336:3730:20196/1	60	-
chr11	67223950	67223951	A00758:219:HLTGFDSX2:1:1415:20392:13228/1	60	-
chr11	67235931	67235932	A00758:219:HLTGFDSX2:2:2614:17553:6684	60	+
chr11	67280408	67280409	A00758:219:HLTGFDSX2:1:1222:14615:16157/1	60	+
chr11	67298251	67298252	A00758:219:HLTGFDSX2:1:1230:20627:1172/1	60	+
chr11	67326980	67326981	A00758:219:HLTGFDSX2:4:2370:30608:3270/1	60	+
chr11	67394009	67394010	A00758:219:HLTGFDSX2:1:1623:30391:11600	60	-
chr11	67394010	67394011	A00758:219:HLTGFDSX2:1:2373:10827:4679	60	-
chr11	67398113	67398114	A00758:219:HLTGFDSX2:1:2637:13829:9690/1	60	+
chr11	67469865	67469866	A00758:219:HLTGFDSX2:3:1124:20184:26772	60	-
chr11	67489405	67489406	A00758:219:HLTGFDSX2:1:1149:8151:17550/1	60	-
chr11	67683636	67683637	A00758:219:HLTGFDSX2:2:1462:32606:13307	60	-
chr11	68086590	68086591	A00758:219:HLTGFDSX2:1:1570:27688:18098/1	60	-
chr11	68087431	68087432	A00758:219:HLTGFDSX2:1:1508:13539:3051	60	+
chr11	68095053	68095054	A00758:219:HLTGFDSX2:1:1454:12554:9486/1	60	+
chr11	68175586	68175587	A00758:219:HLTGFDSX2:1:1102:5855:26600/1	60	-
chr11	68490334	68490335	A00758:219:HLTGFDSX2:4:2550:18819:10504/1	60	-
chr11	68497734	68497735	A00758:219:HLTGFDSX2:1:1219:24243:27132/1	60	+
chr11	68681553	68681554	A00758:219:HLTGFDSX2:3:2413:18204:24408	60	+
chr11	68907250	68907251	A00758:219:HLTGFDSX2:4:1367:20048:16172/1	60	-
chr11	69134766	69134767	A00758:224:HLY2FDSX2:4:1106:5782:28948	60	+
chr11	69247262	69247263	A00758:219:HLTGFDSX2:4:1304:6732:2879/1	60	+
chr11	70070669	70070670	A00758:219:HLTGFDSX2:3:1274:7672:5071	60	-
chr11	70349514	70349515	A00758:219:HLTGFDSX2:1:1421:20256:32095/1	60	-
chr11	70394408	70394409	A00758:219:HLTGFDSX2:1:1163:6994:36307/1	60	+
chr11	70553337	70553338	A00758:219:HLTGFDSX2:4:1614:17020:4194/1	60	+
chr11	71948981	71948982	A00758:219:HLTGFDSX2:4:1426:19904:8281/1	60	+
chr11	71961956	71961957	A00758:219:HLTGFDSX2:4:1562:30743:19257/1	60	-
chr11	71968506	71968507	A00758:219:HLTGFDSX2:3:2674:8214:32503	60	-
chr11	72035498	72035499	A00758:219:HLTGFDSX2:3:1444:17481:31735	60	+
chr11	72106775	72106776	A00758:219:HLTGFDSX2:2:2516:31042:31266	60	-
chr11	72853616	72853617	A00758:219:HLTGFDSX2:1:1321:30933:25222/1	60	+
chr11	72934654	72934655	A00758:219:HLTGFDSX2:2:2205:29622:22733	60	+
chr11	72984328	72984329	A00758:219:HLTGFDSX2:1:1321:1344:28463/1	60	-
chr11	72996481	72996482	A00758:219:HLTGFDSX2:1:1544:23312:5791/1	60	+
chr11	73003621	73003622	A00758:219:HLTGFDSX2:4:2221:3902:34804/1	60	-
chr11	73006434	73006435	A00758:219:HLTGFDSX2:1:2132:18403:6151/1	60	+
chr11	73069891	73069892	A00758:219:HLTGFDSX2:1:1111:14055:27931	60	-
chr11	73590807	73590808	A00758:219:HLTGFDSX2:1:1403:9860:17440	60	+
chr11	73608702	73608703	A00758:219:HLTGFDSX2:3:2449:18575:34976	60	+
chr11	73692285	73692286	A00758:219:HLTGFDSX2:1:2247:16369:3724/1	60	-
chr11	73730498	73730499	A00758:219:HLTGFDSX2:2:2635:10764:16470	60	-
chr11	74086609	74086610	A00758:219:HLTGFDSX2:1:1323:7229:36526	60	+
chr11	74103237	74103238	A00758:219:HLTGFDSX2:1:1104:1190:25786/1	60	+
chr11	74112045	74112046	A00758:219:HLTGFDSX2:4:1261:20916:18082/1	60	+
chr11	74116325	74116326	A00758:219:HLTGFDSX2:4:2203:28113:15890/1	60	-
chr11	74193709	74193710	A00758:219:HLTGFDSX2:1:2474:29649:11130	60	-
chr11	74345267	74345268	A00758:219:HLTGFDSX2:1:2348:4743:20823/1	60	+
chr11	74388165	74388166	A00758:219:HLTGFDSX2:1:1225:2636:9377/1	60	+
chr11	74899832	74899833	A00758:219:HLTGFDSX2:4:1215:32786:18630/1	60	+
chr11	76078997	76078998	A00758:219:HLTGFDSX2:1:1153:4779:21981/1	60	-
chr11	76391960	76391961	A00758:224:HLY2FDSX2:3:1321:16432:1297	60	-
chr11	77515456	77515457	A00758:219:HLTGFDSX2:2:2119:27145:31845	60	-
chr11	77740818	77740819	A00758:219:HLTGFDSX2:1:1122:12518:14653/1	60	+
chr11	77744626	77744627	A00758:219:HLTGFDSX2:1:2644:28330:34867/1	60	+
chr11	77745619	77745620	A00758:219:HLTGFDSX2:1:1511:4481:36370/1	60	+
chr11	77889519	77889520	A00758:219:HLTGFDSX2:4:2622:7157:7999/1	60	-
chr11	78098152	78098153	A00758:219:HLTGFDSX2:1:1331:15049:12931	60	-
chr11	78527691	78527692	A00758:219:HLTGFDSX2:4:2311:29423:33098/1	60	-
chr11	78528775	78528776	A00758:219:HLTGFDSX2:4:1418:11659:2425	60	-
chr11	78543464	78543465	A00758:219:HLTGFDSX2:4:2403:10095:7357/1	60	+
chr11	78601819	78601820	A00758:219:HLTGFDSX2:1:1577:5104:14904/1	60	+
chr11	79929318	79929319	A00758:219:HLTGFDSX2:1:1175:23095:21981	60	+
chr11	80497036	80497037	A00758:219:HLTGFDSX2:4:2146:31910:5024	60	+
chr11	80932051	80932052	A00758:219:HLTGFDSX2:1:2364:22607:28902/1	60	+
chr11	84083011	84083012	A00758:224:HLY2FDSX2:3:1526:20066:26099/1	60	+
chr11	85658588	85658589	A00758:219:HLTGFDSX2:1:1645:13114:5916/1	60	-
chr11	87041185	87041186	A00758:219:HLTGFDSX2:1:1156:11532:12978/1	60	-
chr11	87054297	87054298	A00758:224:HLY2FDSX2:4:1471:16260:11553	60	-
chr11	87145203	87145204	A00758:219:HLTGFDSX2:1:2347:19922:23406/1	60	+
chr11	87146212	87146213	A00758:219:HLTGFDSX2:3:1332:17427:1454	60	-
chr11	88403912	88403913	A00758:219:HLTGFDSX2:1:1302:14018:20697/1	60	+
chr11	88839161	88839162	A00758:219:HLTGFDSX2:1:1537:15646:27179/1	60	-
chr11	90444650	90444651	A00758:219:HLTGFDSX2:3:2513:31638:5431	60	-
chr11	90533237	90533238	A00758:219:HLTGFDSX2:4:1432:20112:35415	60	-
chr11	90870524	90870525	A00758:219:HLTGFDSX2:1:1230:26982:20917/1	60	-
chr11	91357964	91357965	A00758:219:HLTGFDSX2:1:2372:31684:26459/1	60	-
chr11	93724295	93724296	A00758:219:HLTGFDSX2:3:2333:21477:6183	60	+
chr11	94083048	94083049	A00758:219:HLTGFDSX2:3:2434:13512:10802	60	-
chr11	94418102	94418103	A00758:219:HLTGFDSX2:2:1126:2645:36573	60	+
chr11	94949567	94949568	A00758:219:HLTGFDSX2:4:2233:7545:6574	60	+
chr11	95162285	95162286	A00758:219:HLTGFDSX2:2:1408:32199:3709	60	+
chr11	95179335	95179336	A00758:219:HLTGFDSX2:1:1149:2112:17832/1	60	+
chr11	99111917	99111918	A00758:219:HLTGFDSX2:1:2266:10366:30499/1	60	-
chr11	101032476	101032477	A00758:219:HLTGFDSX2:3:2311:20772:18584	60	+
chr11	101093636	101093637	A00758:219:HLTGFDSX2:1:2141:20989:23970	60	+
chr11	102100396	102100397	A00758:219:HLTGFDSX2:3:1613:13747:12837	60	-
chr11	102136464	102136465	A00758:219:HLTGFDSX2:1:2348:4092:25238/1	60	-
chr11	102213363	102213364	A00758:219:HLTGFDSX2:4:1301:6641:26616	60	+
chr11	102975247	102975248	A00758:219:HLTGFDSX2:1:1239:13729:33223	60	+
chr11	103065413	103065414	A00758:219:HLTGFDSX2:2:1257:27444:11005	60	-
chr11	103366188	103366189	A00758:219:HLTGFDSX2:1:1257:31792:25081	60	-
chr11	103387129	103387130	A00758:219:HLTGFDSX2:4:2276:21567:34397/1	60	-
chr11	103424597	103424598	A00758:219:HLTGFDSX2:1:1404:21603:1986	60	-
chr11	104803313	104803314	A00758:219:HLTGFDSX2:1:1429:7844:15295/1	60	-
chr11	106240815	106240816	A00758:219:HLTGFDSX2:1:1252:22978:15702/1	60	+
chr11	106489003	106489004	A00758:219:HLTGFDSX2:1:1163:18728:32518/1	60	+
chr11	107452548	107452549	A00758:219:HLTGFDSX2:1:1133:31919:18192/1	60	-
chr11	108044968	108044969	A00758:219:HLTGFDSX2:1:1119:29939:24345/1	60	+
chr11	108117461	108117462	A00758:219:HLTGFDSX2:3:1303:27281:4272	60	+
chr11	108232180	108232181	A00758:219:HLTGFDSX2:1:2526:8088:26584/1	60	+
chr11	108255627	108255628	A00758:219:HLTGFDSX2:1:1160:7618:9925	60	+
chr11	108274362	108274363	A00758:219:HLTGFDSX2:1:1335:4634:20353/1	60	+
chr11	108274363	108274364	A00758:224:HLY2FDSX2:3:1241:15537:27117	60	+
chr11	108331184	108331185	A00758:219:HLTGFDSX2:1:1129:30346:9706/1	60	+
chr11	108643447	108643448	A00758:219:HLTGFDSX2:4:2652:9616:22842/1	60	+
chr11	110232806	110232807	A00758:219:HLTGFDSX2:1:2417:32253:10097/1	60	+
chr11	111621958	111621959	A00758:219:HLTGFDSX2:1:2561:16007:6324/1	60	-
chr11	111824486	111824487	A00758:219:HLTGFDSX2:2:2247:25473:24158	60	-
chr11	111869965	111869966	A00758:219:HLTGFDSX2:1:1315:10899:35744/1	60	+
chr11	112716730	112716731	A00758:219:HLTGFDSX2:1:2371:9209:36730	60	-
chr11	113793370	113793371	A00758:219:HLTGFDSX2:1:1639:26494:2566/1	60	-
chr11	113854195	113854196	A00758:219:HLTGFDSX2:1:1649:6198:24752/1	60	+
chr11	114208793	114208794	A00758:219:HLTGFDSX2:1:1101:11071:21386	60	+
chr11	114261375	114261376	A00758:219:HLTGFDSX2:1:1439:16405:19069/1	60	-
chr11	116927562	116927563	A00758:219:HLTGFDSX2:1:1241:30816:23390/1	60	-
chr11	116955832	116955833	A00758:219:HLTGFDSX2:2:1521:9805:4131	60	+
chr11	117040793	117040794	A00758:219:HLTGFDSX2:3:2507:27362:28588	60	+
chr11	117078013	117078014	A00758:219:HLTGFDSX2:2:2227:22507:2237	60	-
chr11	117217903	117217904	A00758:219:HLTGFDSX2:2:1110:4833:22545	60	+
chr11	117243371	117243372	A00758:219:HLTGFDSX2:2:1474:5014:35102	60	+
chr11	117252989	117252990	A00758:219:HLTGFDSX2:1:1252:11776:33442/1	60	-
chr11	119001431	119001432	A00758:219:HLTGFDSX2:1:1309:2202:32174/1	60	-
chr11	119182847	119182848	A00758:219:HLTGFDSX2:1:1669:16884:24314/1	60	-
chr11	119213084	119213085	A00758:219:HLTGFDSX2:1:1447:26765:35571/1	60	+
chr11	119241462	119241463	A00758:219:HLTGFDSX2:1:1352:12943:22592/1	60	-
chr11	119257955	119257956	A00758:219:HLTGFDSX2:4:1425:13838:20228	60	+
chr11	119262882	119262883	A00758:219:HLTGFDSX2:4:2625:13693:4445	60	+
chr11	119293076	119293077	A00758:219:HLTGFDSX2:3:2214:9299:19351	60	-
chr11	119360502	119360503	A00758:219:HLTGFDSX2:4:1338:5782:35086	60	+
chr11	121055480	121055481	A00758:219:HLTGFDSX2:1:1619:10628:6089/1	60	-
chr11	121649345	121649346	A00758:219:HLTGFDSX2:1:2232:23158:23093/1	60	+
chr11	122419476	122419477	A00758:219:HLTGFDSX2:4:1659:10013:21778/1	60	+
chr11	124774736	124774737	A00758:219:HLTGFDSX2:1:1153:4526:36385/1	60	-
chr11	124788007	124788008	A00758:224:HLY2FDSX2:3:2456:31819:1297	60	-
chr11	125018413	125018414	A00758:219:HLTGFDSX2:1:1655:21766:7842/1	60	+
chr11	125894642	125894643	A00758:219:HLTGFDSX2:1:1264:19777:16986/1	60	+
chr11	126232354	126232355	A00758:219:HLTGFDSX2:2:1212:26711:2597	60	-
chr11	126329830	126329831	A00758:219:HLTGFDSX2:1:1145:1217:6198/1	60	-
chr11	126927788	126927789	A00758:219:HLTGFDSX2:1:1106:20699:32925/1	60	+
chr11	128271625	128271626	A00758:219:HLTGFDSX2:4:2219:11577:26616/1	60	+
chr11	128413046	128413047	A00758:219:HLTGFDSX2:1:2436:8513:36464/1	60	-
chr11	128415298	128415299	A00758:219:HLTGFDSX2:1:2412:2691:1047/1	60	+
chr11	128448024	128448025	A00758:219:HLTGFDSX2:1:1268:14154:35650/1	60	+
chr11	128452425	128452426	A00758:219:HLTGFDSX2:1:1260:2844:3286/1	60	-
chr11	129205961	129205962	A00758:219:HLTGFDSX2:1:1112:29776:19961/1	60	+
chr11	129259814	129259815	A00758:219:HLTGFDSX2:1:1112:2700:11584/1	60	+
chr11	129956517	129956518	A00758:219:HLTGFDSX2:1:2105:20898:21277/1	60	-
chr11	130078619	130078620	A00758:219:HLTGFDSX2:2:2415:26223:6543	60	-
chr11	131998489	131998490	A00758:219:HLTGFDSX2:4:1353:27796:5134/1	60	-
chr11	133939397	133939398	A00758:219:HLTGFDSX2:1:1138:30526:29246/1	60	+
chr11	134284968	134284969	A00758:219:HLTGFDSX2:4:1222:31702:10833/1	60	+
chr11	134353729	134353730	A00758:219:HLTGFDSX2:1:2151:27787:34209/1	60	-
chr11	134562872	134562873	A00758:219:HLTGFDSX2:4:1239:2627:13839/1	60	-
chr12	318073	318074	A00758:219:HLTGFDSX2:1:1113:23882:21245/1	60	-
chr12	329763	329764	A00758:219:HLTGFDSX2:4:2178:23185:16000/1	60	-
chr12	540900	540901	A00758:219:HLTGFDSX2:2:1628:1841:20431	60	+
chr12	757469	757470	A00758:219:HLTGFDSX2:1:1373:7157:15201	60	+
chr12	774684	774685	A00758:219:HLTGFDSX2:2:1302:19416:16235	60	-
chr12	775360	775361	A00758:219:HLTGFDSX2:4:1223:25400:8187/1	60	-
chr12	806525	806526	A00758:219:HLTGFDSX2:1:2547:12337:8516	60	-
chr12	820266	820267	A00758:219:HLTGFDSX2:1:1374:12518:8453/1	60	-
chr12	824112	824113	A00758:219:HLTGFDSX2:1:1313:6696:6136	60	-
chr12	863872	863873	A00758:219:HLTGFDSX2:3:1111:7283:2801	60	+
chr12	871820	871821	A00758:219:HLTGFDSX2:1:1125:31611:32221/1	60	-
chr12	876607	876608	A00758:219:HLTGFDSX2:3:1407:13069:20024	60	-
chr12	1012733	1012734	A00758:219:HLTGFDSX2:1:1551:11505:10739	60	+
chr12	1036239	1036240	A00758:219:HLTGFDSX2:1:2410:26377:20901/1	60	+
chr12	1267587	1267588	A00758:219:HLTGFDSX2:1:1373:6958:24752/1	60	+
chr12	1285939	1285940	A00758:219:HLTGFDSX2:1:1103:4246:13761/1	60	+
chr12	1985027	1985028	A00758:219:HLTGFDSX2:1:1309:5249:14935	60	-
chr12	3522568	3522569	A00758:219:HLTGFDSX2:2:2454:19343:34710	60	-
chr12	3849524	3849525	A00758:219:HLTGFDSX2:1:1204:12961:9596/1	60	+
chr12	6197213	6197214	A00758:219:HLTGFDSX2:4:2138:21043:6527	60	+
chr12	6454577	6454578	A00758:219:HLTGFDSX2:1:1643:3875:28902/1	60	+
chr12	6509419	6509420	A00758:219:HLTGFDSX2:2:2244:13286:25942	60	-
chr12	6514588	6514589	A00758:219:HLTGFDSX2:1:1107:32533:35603/1	60	-
chr12	6523520	6523521	A00758:219:HLTGFDSX2:1:2367:5321:26584	60	-
chr12	6531402	6531403	A00758:219:HLTGFDSX2:4:1111:20898:16391/1	60	+
chr12	6549318	6549319	A00758:219:HLTGFDSX2:1:1148:20057:18380/1	60	+
chr12	6573448	6573449	A00758:219:HLTGFDSX2:1:1660:5547:6872/1	60	-
chr12	6573506	6573507	A00758:219:HLTGFDSX2:1:1329:11071:11678/1	60	-
chr12	6573911	6573912	A00758:219:HLTGFDSX2:3:1332:1651:27618	60	-
chr12	6580040	6580041	A00758:219:HLTGFDSX2:1:2521:28709:27946	60	-
chr12	6587084	6587085	A00758:219:HLTGFDSX2:4:2130:1099:29888/1	60	-
chr12	6597634	6597635	A00758:219:HLTGFDSX2:2:1110:28067:34882	60	-
chr12	6597636	6597637	A00758:219:HLTGFDSX2:1:1221:2962:28667/1	60	-
chr12	6616588	6616589	A00758:219:HLTGFDSX2:3:1503:18783:35149	60	+
chr12	6665978	6665979	A00758:219:HLTGFDSX2:2:1174:16342:22341	60	-
chr12	6678444	6678445	A00758:219:HLTGFDSX2:2:1104:32832:22623	60	+
chr12	6690755	6690756	A00758:219:HLTGFDSX2:2:2408:19750:21010	60	-
chr12	6804985	6804986	A00758:219:HLTGFDSX2:3:1659:22101:34757	60	-
chr12	6808672	6808673	A00758:219:HLTGFDSX2:4:1108:30092:4820/1	60	-
chr12	6808699	6808700	A00758:219:HLTGFDSX2:1:1219:10113:10614/1	60	+
chr12	6861423	6861424	A00758:219:HLTGFDSX2:1:1238:2926:16799	60	-
chr12	6882570	6882571	A00758:219:HLTGFDSX2:2:1146:11478:4836	60	-
chr12	6966418	6966419	A00758:219:HLTGFDSX2:1:1512:26558:17738/1	60	+
chr12	6988183	6988184	A00758:219:HLTGFDSX2:1:1124:1461:24283	60	+
chr12	6990426	6990427	A00758:219:HLTGFDSX2:1:1248:17888:24267/1	60	+
chr12	7004369	7004370	A00758:219:HLTGFDSX2:1:1252:3296:28964/1	60	-
chr12	7009780	7009781	A00758:219:HLTGFDSX2:1:2174:20428:13041/1	60	-
chr12	7100889	7100890	A00758:219:HLTGFDSX2:1:1421:17201:8328	60	+
chr12	7505571	7505572	A00758:219:HLTGFDSX2:1:2332:13485:25598	60	+
chr12	7648419	7648420	A00758:219:HLTGFDSX2:1:1242:22363:22153/1	60	-
chr12	8053188	8053189	A00758:219:HLTGFDSX2:2:2529:5963:12540	60	+
chr12	8608432	8608433	A00758:219:HLTGFDSX2:4:1434:26313:4382	60	-
chr12	8977261	8977262	A00758:219:HLTGFDSX2:1:1374:3703:29825	60	+
chr12	9868708	9868709	A00758:219:HLTGFDSX2:1:1102:15944:35712/1	60	+
chr12	9986383	9986384	A00758:219:HLTGFDSX2:2:2233:24948:31172	60	+
chr12	10493395	10493396	A00758:219:HLTGFDSX2:2:1112:2618:25410	60	+
chr12	10529433	10529434	A00758:219:HLTGFDSX2:1:1101:9200:3583/1	60	+
chr12	10529894	10529895	A00758:219:HLTGFDSX2:1:2429:29595:22748/1	60	-
chr12	10557171	10557172	A00758:219:HLTGFDSX2:1:1454:19425:36699/1	60	-
chr12	10585361	10585362	A00758:219:HLTGFDSX2:4:1125:6515:20165/1	60	-
chr12	11655340	11655341	A00758:219:HLTGFDSX2:1:1122:14534:24502/1	60	+
chr12	11747514	11747515	A00758:219:HLTGFDSX2:1:2116:16071:6809	60	+
chr12	11781680	11781681	A00758:219:HLTGFDSX2:2:2239:2971:6073	60	+
chr12	11830255	11830256	A00758:219:HLTGFDSX2:1:1131:20103:24158/1	60	+
chr12	11899079	11899080	A00758:219:HLTGFDSX2:2:2635:2682:3599	60	-
chr12	12248736	12248737	A00758:219:HLTGFDSX2:3:2610:28339:18505	60	-
chr12	12299558	12299559	A00758:219:HLTGFDSX2:4:1503:18132:18928/1	60	+
chr12	12727210	12727211	A00758:219:HLTGFDSX2:4:2513:1362:26021/1	60	+
chr12	12838677	12838678	A00758:219:HLTGFDSX2:1:2227:19388:24455	60	+
chr12	14383312	14383313	A00758:219:HLTGFDSX2:1:1160:21558:27305/1	60	+
chr12	14384412	14384413	A00758:219:HLTGFDSX2:1:2135:7202:9987/1	60	+
chr12	14396368	14396369	A00758:219:HLTGFDSX2:1:1319:22209:22952/1	60	-
chr12	14463289	14463290	A00758:219:HLTGFDSX2:1:1663:4634:3787/1	60	-
chr12	14963038	14963039	A00758:224:HLY2FDSX2:3:1242:19623:36855	60	+
chr12	15275649	15275650	A00758:219:HLTGFDSX2:2:2228:4607:36025	60	+
chr12	17374285	17374286	A00758:219:HLTGFDSX2:1:1425:17427:25222	60	+
chr12	19346700	19346701	A00758:219:HLTGFDSX2:1:1423:17526:20760/1	60	-
chr12	19510187	19510188	A00758:219:HLTGFDSX2:1:1311:30219:9111/1	60	-
chr12	20225838	20225839	A00758:219:HLTGFDSX2:1:1220:3721:4993/1	60	-
chr12	21548748	21548749	A00758:219:HLTGFDSX2:1:1177:14931:25285	60	+
chr12	23411247	23411248	A00758:219:HLTGFDSX2:2:1328:14778:32534	60	-
chr12	24106617	24106618	A00758:219:HLTGFDSX2:2:1277:8404:7404	60	-
chr12	24324703	24324704	A00758:219:HLTGFDSX2:1:2219:18059:14951/1	60	+
chr12	25208023	25208024	A00758:219:HLTGFDSX2:1:1571:16631:36432/1	60	-
chr12	25431785	25431786	A00758:219:HLTGFDSX2:1:1115:18620:17331/1	60	+
chr12	26803246	26803247	A00758:219:HLTGFDSX2:1:2509:20229:32205/1	60	-
chr12	27031007	27031008	A00758:219:HLTGFDSX2:2:1461:25898:3161	60	+
chr12	27258135	27258136	A00758:219:HLTGFDSX2:2:2416:32796:25254	60	-
chr12	27750903	27750904	A00758:219:HLTGFDSX2:4:2420:15537:20228	60	-
chr12	28232743	28232744	A00758:219:HLTGFDSX2:4:1614:4182:24549/1	60	+
chr12	28318930	28318931	A00758:219:HLTGFDSX2:1:2102:26386:22294/1	60	-
chr12	28322180	28322181	A00758:219:HLTGFDSX2:1:1106:31810:4977/1	60	+
chr12	28322664	28322665	A00758:219:HLTGFDSX2:4:1177:29098:11804	60	+
chr12	28357205	28357206	A00758:219:HLTGFDSX2:1:1172:29930:35603/1	60	+
chr12	28431811	28431812	A00758:219:HLTGFDSX2:3:2358:10294:4601	60	+
chr12	28453900	28453901	A00758:219:HLTGFDSX2:1:1108:2365:27289/1	60	-
chr12	28465802	28465803	A00758:224:HLY2FDSX2:3:2410:1334:26694	60	+
chr12	29264345	29264346	A00758:219:HLTGFDSX2:1:1106:21820:4961/1	60	+
chr12	29272106	29272107	A00758:219:HLTGFDSX2:1:2370:14100:2926/1	60	-
chr12	29642697	29642698	A00758:219:HLTGFDSX2:3:1673:17282:8907	60	-
chr12	30301006	30301007	A00758:219:HLTGFDSX2:1:2527:9290:23343	60	-
chr12	30349625	30349626	A00758:219:HLTGFDSX2:3:2470:10646:11631	60	-
chr12	30511710	30511711	A00758:219:HLTGFDSX2:1:1103:13087:1548/1	60	+
chr12	30655190	30655191	A00758:219:HLTGFDSX2:2:1511:23710:12085	60	+
chr12	32145365	32145366	A00758:219:HLTGFDSX2:4:2150:32515:24987	60	-
chr12	34851526	34851527	A00758:219:HLTGFDSX2:1:2258:24542:35884	60	+
chr12	38308586	38308587	A00758:219:HLTGFDSX2:1:2622:3893:13244/1	60	-
chr12	38983968	38983969	A00758:219:HLTGFDSX2:1:1109:27091:33755	60	-
chr12	39341550	39341551	A00758:219:HLTGFDSX2:4:1144:8730:21496	60	-
chr12	39825032	39825033	A00758:219:HLTGFDSX2:1:1161:11207:19836	60	-
chr12	39916142	39916143	A00758:219:HLTGFDSX2:1:2151:5719:25113/1	60	-
chr12	41675182	41675183	A00758:219:HLTGFDSX2:1:1432:16080:19977/1	60	-
chr12	42083323	42083324	A00758:219:HLTGFDSX2:1:1675:24813:31469/1	60	+
chr12	42333689	42333690	A00758:219:HLTGFDSX2:4:2156:14389:22247/1	60	-
chr12	42382990	42382991	A00758:219:HLTGFDSX2:4:1224:5330:26130/1	60	-
chr12	43905648	43905649	A00758:219:HLTGFDSX2:1:2428:26359:31109/1	60	+
chr12	43919012	43919013	A00758:219:HLTGFDSX2:4:1145:12870:27414/1	60	+
chr12	44138327	44138328	A00758:219:HLTGFDSX2:1:1421:19425:10864/1	60	+
chr12	45303554	45303555	A00758:219:HLTGFDSX2:1:1334:9842:5228/1	60	+
chr12	45309998	45309999	A00758:219:HLTGFDSX2:2:1211:25663:30029	60	+
chr12	45806563	45806564	A00758:219:HLTGFDSX2:1:2115:16378:20024/1	60	+
chr12	45871040	45871041	A00758:219:HLTGFDSX2:1:1242:8404:24158/1	60	+
chr12	45883389	45883390	A00758:219:HLTGFDSX2:1:1307:2962:1110/1	60	-
chr12	46889593	46889594	A00758:219:HLTGFDSX2:1:1653:10348:28119	60	+
chr12	47089978	47089979	A00758:219:HLTGFDSX2:1:2150:12590:5040	60	+
chr12	48078119	48078120	A00758:219:HLTGFDSX2:1:1643:10257:20666/1	60	-
chr12	48663346	48663347	A00758:219:HLTGFDSX2:1:1311:21368:14325/1	60	+
chr12	48935619	48935620	A00758:219:HLTGFDSX2:1:1142:12283:31626/1	60	-
chr12	49008197	49008198	A00758:219:HLTGFDSX2:4:1670:8133:34554/1	60	-
chr12	49010923	49010924	A00758:219:HLTGFDSX2:1:1330:11749:9721/1	60	+
chr12	49011418	49011419	A00758:219:HLTGFDSX2:1:1631:12933:36667/1	60	-
chr12	49037014	49037015	A00758:219:HLTGFDSX2:1:1165:29170:6480/1	60	-
chr12	49133206	49133207	A00758:219:HLTGFDSX2:1:1354:19009:13213/1	60	-
chr12	49133230	49133231	A00758:219:HLTGFDSX2:1:1122:1163:16814/1	60	-
chr12	49433567	49433568	A00758:219:HLTGFDSX2:1:1566:24216:10958/1	60	+
chr12	49475611	49475612	A00758:219:HLTGFDSX2:4:2472:4128:33692/1	60	-
chr12	49494867	49494868	A00758:219:HLTGFDSX2:1:2246:22318:14246/1	60	+
chr12	49517755	49517756	A00758:219:HLTGFDSX2:1:2541:24713:2863	60	-
chr12	49676013	49676014	A00758:219:HLTGFDSX2:1:1118:18756:11459/1	60	+
chr12	49745149	49745150	A00758:219:HLTGFDSX2:3:1159:19813:31203	60	+
chr12	49758696	49758697	A00758:219:HLTGFDSX2:1:1127:5113:12195/1	60	-
chr12	49999445	49999446	A00758:219:HLTGFDSX2:4:1177:5719:8171	60	-
chr12	50018717	50018718	A00758:219:HLTGFDSX2:1:1211:18521:1908	60	-
chr12	50222637	50222638	A00758:219:HLTGFDSX2:1:1229:8278:34679/1	60	+
chr12	50405493	50405494	A00758:219:HLTGFDSX2:1:1110:9833:18521/1	60	-
chr12	50421456	50421457	A00758:219:HLTGFDSX2:1:1462:3803:6511	60	-
chr12	50548987	50548988	A00758:219:HLTGFDSX2:1:1140:23791:30859/1	60	+
chr12	50793285	50793286	A00758:219:HLTGFDSX2:1:1104:22507:32831/1	60	+
chr12	50986063	50986064	A00758:219:HLTGFDSX2:1:1109:2546:4147/1	60	+
chr12	51057472	51057473	A00758:219:HLTGFDSX2:1:1346:20320:1861	60	-
chr12	51177021	51177022	A00758:219:HLTGFDSX2:2:1259:5511:19930	60	-
chr12	51290811	51290812	A00758:219:HLTGFDSX2:1:2107:25690:31015	60	+
chr12	51458564	51458565	A00758:219:HLTGFDSX2:1:1172:11143:20008/1	60	+
chr12	51613137	51613138	A00758:219:HLTGFDSX2:1:1577:28818:34115/1	60	+
chr12	51614274	51614275	A00758:219:HLTGFDSX2:1:1175:26576:10629/1	60	+
chr12	51615302	51615303	A00758:219:HLTGFDSX2:1:1601:26106:29857/1	60	-
chr12	51671926	51671927	A00758:219:HLTGFDSX2:4:1412:11107:7701/1	60	-
chr12	51688238	51688239	A00758:219:HLTGFDSX2:1:1309:10050:10786/1	60	+
chr12	51754517	51754518	A00758:219:HLTGFDSX2:1:1108:6696:19507/1	60	+
chr12	51953926	51953927	A00758:219:HLTGFDSX2:1:2312:19533:29810/1	60	-
chr12	52028766	52028767	A00758:219:HLTGFDSX2:1:1548:23439:8954/1	60	-
chr12	52072814	52072815	A00758:219:HLTGFDSX2:4:2303:22544:34648/1	60	+
chr12	52639357	52639358	A00758:219:HLTGFDSX2:1:1472:32371:14685/1	60	-
chr12	52641150	52641151	A00758:224:HLY2FDSX2:3:1339:19199:28322	60	+
chr12	52653834	52653835	A00758:219:HLTGFDSX2:2:1668:30870:2754	60	-
chr12	53310010	53310011	A00758:219:HLTGFDSX2:4:1173:23439:15687/1	60	+
chr12	53449668	53449669	A00758:219:HLTGFDSX2:1:2145:23240:19633	60	-
chr12	53466357	53466358	A00758:219:HLTGFDSX2:1:1112:1931:14168/1	60	-
chr12	53473931	53473932	A00758:219:HLTGFDSX2:1:1433:32669:16485/1	60	-
chr12	53590126	53590127	A00758:219:HLTGFDSX2:1:1337:7066:29575/1	60	+
chr12	53607987	53607988	A00758:219:HLTGFDSX2:3:2439:25319:25927	60	+
chr12	53610772	53610773	A00758:219:HLTGFDSX2:4:2309:17409:29606	60	+
chr12	53612813	53612814	A00758:219:HLTGFDSX2:1:1133:6244:30780	60	+
chr12	53687746	53687747	A00758:219:HLTGFDSX2:1:1669:21432:3474	60	+
chr12	53915568	53915569	A00758:219:HLTGFDSX2:2:2542:26973:2394	60	-
chr12	54067776	54067777	A00758:219:HLTGFDSX2:4:2667:6867:3521	60	+
chr12	54287181	54287182	A00758:219:HLTGFDSX2:1:1119:15076:10911/1	60	-
chr12	54536032	54536033	A00758:219:HLTGFDSX2:1:2216:15076:2487/1	60	-
chr12	54993899	54993900	A00758:219:HLTGFDSX2:1:2524:23448:18427	60	-
chr12	55786640	55786641	A00758:219:HLTGFDSX2:1:2478:4860:21057	60	-
chr12	55786641	55786642	A00758:219:HLTGFDSX2:1:1376:30978:9142	60	-
chr12	55796620	55796621	A00758:219:HLTGFDSX2:1:1150:30183:6136/1	60	+
chr12	55805105	55805106	A00758:219:HLTGFDSX2:2:1455:23122:20588	60	-
chr12	55911160	55911161	A00758:219:HLTGFDSX2:1:1377:1524:26835/1	60	+
chr12	55924194	55924195	A00758:219:HLTGFDSX2:2:2172:24496:17362	60	+
chr12	55970192	55970193	A00758:219:HLTGFDSX2:2:2625:17173:9095	60	-
chr12	55988967	55988968	A00758:219:HLTGFDSX2:3:2411:29930:33191	60	+
chr12	56144896	56144897	A00758:219:HLTGFDSX2:1:2478:6225:25551	60	+
chr12	56184276	56184277	A00758:219:HLTGFDSX2:1:1138:29568:25207/1	60	+
chr12	56187341	56187342	A00758:219:HLTGFDSX2:2:2247:30680:30389	60	+
chr12	56215449	56215450	A00758:219:HLTGFDSX2:4:1408:26151:5259	60	+
chr12	56278021	56278022	A00758:219:HLTGFDSX2:1:1124:11333:13416/1	60	+
chr12	56284669	56284670	A00758:219:HLTGFDSX2:2:1478:5475:26068	60	+
chr12	56427341	56427342	A00758:219:HLTGFDSX2:4:1549:5864:31908/1	60	-
chr12	56498053	56498054	A00758:219:HLTGFDSX2:4:1302:16975:31955/1	60	+
chr12	56503585	56503586	A00758:219:HLTGFDSX2:2:2617:1633:6950	60	+
chr12	56611092	56611093	A00758:219:HLTGFDSX2:4:1378:20735:28886	60	-
chr12	56621706	56621707	A00758:219:HLTGFDSX2:1:1167:30563:32878/1	60	+
chr12	56671866	56671867	A00758:219:HLTGFDSX2:1:1124:25997:22247	60	-
chr12	56681795	56681796	A00758:219:HLTGFDSX2:2:1444:10357:23782	60	-
chr12	56742631	56742632	A00758:219:HLTGFDSX2:1:1522:3721:18051/1	60	+
chr12	57098336	57098337	A00758:219:HLTGFDSX2:1:1147:2383:36464/1	60	+
chr12	57345392	57345393	A00758:219:HLTGFDSX2:1:1238:31186:7717/1	60	-
chr12	57368288	57368289	A00758:219:HLTGFDSX2:3:2349:10402:16877	60	-
chr12	57401155	57401156	A00758:219:HLTGFDSX2:1:1107:13485:33270/1	60	-
chr12	57409653	57409654	A00758:219:HLTGFDSX2:1:1160:22001:12821/1	60	+
chr12	57412248	57412249	A00758:219:HLTGFDSX2:1:1252:8513:10254/1	60	-
chr12	57566464	57566465	A00758:219:HLTGFDSX2:1:1272:12355:34100/1	60	+
chr12	57702604	57702605	A00758:219:HLTGFDSX2:2:1516:4173:5650	60	-
chr12	57801262	57801263	A00758:219:HLTGFDSX2:1:1647:7346:31375	60	-
chr12	57942710	57942711	A00758:224:HLY2FDSX2:4:1554:24008:22592	60	-
chr12	58757545	58757546	A00758:219:HLTGFDSX2:1:1537:24514:1986	60	-
chr12	58851284	58851285	A00758:219:HLTGFDSX2:1:1228:5728:25911/1	60	-
chr12	59429230	59429231	A00758:219:HLTGFDSX2:1:1156:12391:12900/1	60	-
chr12	59654347	59654348	A00758:219:HLTGFDSX2:4:1117:16288:6464/1	60	-
chr12	59759843	59759844	A00758:219:HLTGFDSX2:3:1673:22263:14027	60	-
chr12	60460706	60460707	A00758:219:HLTGFDSX2:1:1113:16857:15405	60	-
chr12	60891686	60891687	A00758:219:HLTGFDSX2:3:2624:3956:19805	60	+
chr12	61610150	61610151	A00758:219:HLTGFDSX2:1:1108:15040:1892/1	60	+
chr12	62222660	62222661	A00758:219:HLTGFDSX2:4:1215:2691:25598	60	+
chr12	62360181	62360182	A00758:219:HLTGFDSX2:1:1119:1768:17143/1	60	-
chr12	62370015	62370016	A00758:219:HLTGFDSX2:4:2367:5222:7059/1	60	+
chr12	62538904	62538905	A00758:219:HLTGFDSX2:1:1312:20600:12743/1	60	-
chr12	62626047	62626048	A00758:219:HLTGFDSX2:1:1132:19298:3787	60	+
chr12	63132134	63132135	A00758:219:HLTGFDSX2:3:1549:31105:15875	60	-
chr12	64113333	64113334	A00758:219:HLTGFDSX2:4:1173:19488:22060	60	+
chr12	64409569	64409570	A00758:224:HLY2FDSX2:3:2329:29903:27320	60	-
chr12	65234154	65234155	A00758:219:HLTGFDSX2:1:1376:1145:1658	60	-
chr12	65262448	65262449	A00758:219:HLTGFDSX2:2:2633:10899:6026	60	+
chr12	66147394	66147395	A00758:219:HLTGFDSX2:1:1542:6515:23453/1	60	-
chr12	66287067	66287068	A00758:219:HLTGFDSX2:2:1123:3540:34554	60	+
chr12	66410640	66410641	A00758:219:HLTGFDSX2:2:1661:2157:30592	60	-
chr12	67032047	67032048	A00758:219:HLTGFDSX2:1:1206:20943:26772/1	60	-
chr12	67083137	67083138	A00758:219:HLTGFDSX2:2:1613:30110:10520	60	+
chr12	68282519	68282520	A00758:219:HLTGFDSX2:3:1134:16966:24017	60	+
chr12	68297652	68297653	A00758:219:HLTGFDSX2:1:1422:29170:26115/1	60	-
chr12	68616101	68616102	A00758:219:HLTGFDSX2:4:2376:24795:25864	60	-
chr12	68644544	68644545	A00758:219:HLTGFDSX2:3:2449:26160:23938	60	-
chr12	69533783	69533784	A00758:219:HLTGFDSX2:1:1475:4146:10739	60	-
chr12	69814461	69814462	A00758:219:HLTGFDSX2:1:1220:16278:4977/1	60	-
chr12	70040245	70040246	A00758:219:HLTGFDSX2:3:1226:27407:12007	60	-
chr12	70821359	70821360	A00758:219:HLTGFDSX2:1:1338:2220:32612	60	+
chr12	71815341	71815342	A00758:219:HLTGFDSX2:4:2551:26684:1360	60	-
chr12	71887255	71887256	A00758:224:HLY2FDSX2:4:1327:20853:34820	60	-
chr12	72023704	72023705	A00758:224:HLY2FDSX2:3:2108:7301:13667	60	+
chr12	74347278	74347279	A00758:219:HLTGFDSX2:3:1215:14299:17957	60	-
chr12	74347279	74347280	A00758:219:HLTGFDSX2:1:2540:6858:6762/1	60	-
chr12	74484603	74484604	A00758:219:HLTGFDSX2:1:1105:15781:19335/1	60	+
chr12	75367050	75367051	A00758:219:HLTGFDSX2:1:1165:15962:21183/1	60	+
chr12	75960889	75960890	A00758:219:HLTGFDSX2:4:1639:18123:30311	60	+
chr12	76535021	76535022	A00758:219:HLTGFDSX2:1:1137:7093:13557/1	60	-
chr12	76623233	76623234	A00758:219:HLTGFDSX2:1:1137:12816:3333/1	60	-
chr12	76834187	76834188	A00758:219:HLTGFDSX2:1:2226:21730:24502/1	60	-
chr12	77942249	77942250	A00758:219:HLTGFDSX2:3:2334:16315:17190	60	+
chr12	78124349	78124350	A00758:219:HLTGFDSX2:1:1105:30436:18944/1	60	-
chr12	78476593	78476594	A00758:219:HLTGFDSX2:1:1203:2022:27320	60	+
chr12	79781188	79781189	A00758:219:HLTGFDSX2:4:1668:31051:19006/1	60	-
chr12	80505143	80505144	A00758:219:HLTGFDSX2:1:1526:30201:18912/1	60	-
chr12	80780363	80780364	A00758:219:HLTGFDSX2:1:1322:30798:30937/1	60	-
chr12	81498826	81498827	A00758:219:HLTGFDSX2:1:2258:3676:12367	60	+
chr12	82035209	82035210	A00758:219:HLTGFDSX2:1:1308:14199:6010/1	60	-
chr12	82401894	82401895	A00758:219:HLTGFDSX2:3:2315:26395:1360	60	-
chr12	82690892	82690893	A00758:219:HLTGFDSX2:1:1314:11171:4116/1	60	+
chr12	88771430	88771431	A00758:219:HLTGFDSX2:1:2277:20012:18208/1	60	-
chr12	89206387	89206388	A00758:219:HLTGFDSX2:3:2563:7428:33458	60	-
chr12	89249941	89249942	A00758:219:HLTGFDSX2:4:2575:18873:30827/1	60	-
chr12	89284904	89284905	A00758:219:HLTGFDSX2:1:1238:14470:28432/1	60	+
chr12	89322364	89322365	A00758:219:HLTGFDSX2:1:1150:5565:18239/1	60	-
chr12	89416719	89416720	A00758:219:HLTGFDSX2:1:1121:3604:8672/1	60	+
chr12	89432367	89432368	A00758:219:HLTGFDSX2:1:1121:5412:14309	60	-
chr12	89757479	89757480	A00758:219:HLTGFDSX2:1:2347:11460:31704/1	60	+
chr12	89854119	89854120	A00758:219:HLTGFDSX2:1:1150:3152:9643/1	60	-
chr12	90048366	90048367	A00758:219:HLTGFDSX2:1:2609:17761:2503	60	+
chr12	90332613	90332614	A00758:219:HLTGFDSX2:1:1326:20636:4194	60	+
chr12	91133620	91133621	A00758:219:HLTGFDSX2:1:2340:25861:26960/1	60	-
chr12	92775227	92775228	A00758:219:HLTGFDSX2:1:1158:15456:1705/1	60	+
chr12	92854497	92854498	A00758:219:HLTGFDSX2:1:1127:26530:16752/1	60	-
chr12	93325276	93325277	A00758:219:HLTGFDSX2:1:1255:20012:13636/1	60	-
chr12	93427117	93427118	A00758:219:HLTGFDSX2:2:1426:10294:27618	60	-
chr12	93719248	93719249	A00758:219:HLTGFDSX2:1:1207:25771:11960/1	60	-
chr12	93924948	93924949	A00758:224:HLY2FDSX2:4:1521:19723:20619	60	-
chr12	95225915	95225916	A00758:224:HLY2FDSX2:4:1247:20952:7686	60	+
chr12	95276858	95276859	A00758:219:HLTGFDSX2:2:2661:6497:36417	60	-
chr12	95493155	95493156	A00758:219:HLTGFDSX2:1:1523:21721:32315/1	60	-
chr12	96955364	96955365	A00758:219:HLTGFDSX2:1:2173:11433:36479/1	60	+
chr12	97833944	97833945	A00758:219:HLTGFDSX2:4:2350:32199:34240/1	60	-
chr12	98629421	98629422	A00758:219:HLTGFDSX2:4:1242:13801:12273	60	+
chr12	98669879	98669880	A00758:219:HLTGFDSX2:1:1111:7283:4366/1	60	-
chr12	98773577	98773578	A00758:224:HLY2FDSX2:4:1562:7464:27665	60	-
chr12	98957554	98957555	A00758:219:HLTGFDSX2:2:1406:15013:29684	60	+
chr12	100037899	100037900	A00758:219:HLTGFDSX2:1:1214:8305:14246/1	60	+
chr12	100048445	100048446	A00758:219:HLTGFDSX2:1:2360:25825:32597	60	+
chr12	100183783	100183784	A00758:219:HLTGFDSX2:4:1639:8956:33567	60	+
chr12	100725564	100725565	A00758:219:HLTGFDSX2:2:1301:32443:3161	60	-
chr12	100953030	100953031	A00758:219:HLTGFDSX2:4:2247:16034:17112	60	-
chr12	101416539	101416540	A00758:219:HLTGFDSX2:1:1439:13512:17816/1	60	+
chr12	101719126	101719127	A00758:219:HLTGFDSX2:4:1671:27163:13432/1	60	-
chr12	101879135	101879136	A00758:219:HLTGFDSX2:4:2245:22535:26584	60	-
chr12	102044791	102044792	A00758:219:HLTGFDSX2:1:1110:27444:9502/1	60	+
chr12	103491988	103491989	A00758:219:HLTGFDSX2:4:2242:20844:28886	60	+
chr12	104070844	104070845	A00758:219:HLTGFDSX2:4:2417:21504:23860	60	+
chr12	104475180	104475181	A00758:219:HLTGFDSX2:1:1463:17327:20134/1	60	-
chr12	104994664	104994665	A00758:219:HLTGFDSX2:1:1259:8169:11663/1	60	-
chr12	105122117	105122118	A00758:219:HLTGFDSX2:4:1244:32705:36182/1	60	+
chr12	105140491	105140492	A00758:219:HLTGFDSX2:2:2670:6759:22623	60	+
chr12	106914442	106914443	A00758:219:HLTGFDSX2:4:1362:8630:8171	60	+
chr12	107021418	107021419	A00758:219:HLTGFDSX2:1:2346:24605:14387/1	60	+
chr12	107050996	107050997	A00758:219:HLTGFDSX2:4:2306:19931:5666	60	-
chr12	108664236	108664237	A00758:219:HLTGFDSX2:1:1648:25111:31234/1	60	-
chr12	108709378	108709379	A00758:219:HLTGFDSX2:2:2552:6017:33771	60	-
chr12	109468848	109468849	A00758:219:HLTGFDSX2:3:1504:2139:23703	60	-
chr12	109799427	109799428	A00758:219:HLTGFDSX2:2:1342:10113:20823	60	-
chr12	109947457	109947458	A00758:219:HLTGFDSX2:1:1126:26874:1971/1	60	-
chr12	109950312	109950313	A00758:219:HLTGFDSX2:1:2120:23909:23891/1	60	+
chr12	109970410	109970411	A00758:219:HLTGFDSX2:3:2602:15103:17347	60	+
chr12	109985676	109985677	A00758:219:HLTGFDSX2:2:1411:1353:11600	60	-
chr12	110029631	110029632	A00758:219:HLTGFDSX2:4:1164:28980:12727/1	60	+
chr12	110578301	110578302	A00758:219:HLTGFDSX2:1:1115:16143:14168/1	60	-
chr12	110649987	110649988	A00758:219:HLTGFDSX2:2:2626:7066:16423	60	+
chr12	110701792	110701793	A00758:219:HLTGFDSX2:2:2159:1759:1125	60	+
chr12	111145187	111145188	A00758:219:HLTGFDSX2:3:1524:3088:20462	60	+
chr12	111514619	111514620	A00758:219:HLTGFDSX2:1:1408:16080:19946/1	60	-
chr12	111647873	111647874	A00758:219:HLTGFDSX2:2:2228:22200:5588	60	-
chr12	111770065	111770066	A00758:219:HLTGFDSX2:4:2238:4661:3208	60	+
chr12	111870808	111870809	A00758:219:HLTGFDSX2:3:1234:12075:11819	60	-
chr12	111878666	111878667	A00758:219:HLTGFDSX2:4:1261:32163:26663/1	60	+
chr12	111881426	111881427	A00758:219:HLTGFDSX2:4:1232:29613:37027	60	+
chr12	112001838	112001839	A00758:219:HLTGFDSX2:1:1205:32461:8985/1	60	-
chr12	112075368	112075369	A00758:219:HLTGFDSX2:1:1662:16423:4069/1	60	+
chr12	112086673	112086674	A00758:219:HLTGFDSX2:1:1574:23972:22498/1	60	+
chr12	112241465	112241466	A00758:219:HLTGFDSX2:2:2446:5430:1532	60	-
chr12	112279014	112279015	A00758:219:HLTGFDSX2:4:1446:11840:36589/1	60	+
chr12	112284065	112284066	A00758:219:HLTGFDSX2:1:1219:23746:11710/1	60	+
chr12	112300477	112300478	A00758:219:HLTGFDSX2:1:1506:12970:22420/1	60	+
chr12	112566053	112566054	A00758:224:HLY2FDSX2:3:2547:20003:11960	60	-
chr12	112628983	112628984	A00758:219:HLTGFDSX2:1:1373:8377:13589/1	60	+
chr12	113005531	113005532	A00758:224:HLY2FDSX2:3:1411:17815:13996	60	-
chr12	113224938	113224939	A00758:219:HLTGFDSX2:1:2472:19642:3724	60	+
chr12	113255581	113255582	A00758:219:HLTGFDSX2:1:1540:32850:26287/1	60	+
chr12	113571007	113571008	A00758:219:HLTGFDSX2:1:1475:6569:27336/1	60	+
chr12	113571011	113571012	A00758:219:HLTGFDSX2:4:2362:26657:26960/1	60	+
chr12	113608713	113608714	A00758:219:HLTGFDSX2:1:1176:20329:24142/1	60	-
chr12	113712057	113712058	A00758:219:HLTGFDSX2:1:1402:17842:14231/1	60	-
chr12	114778773	114778774	A00758:219:HLTGFDSX2:1:1621:15854:20838	60	+
chr12	114781729	114781730	A00758:219:HLTGFDSX2:3:1357:22299:19100	60	-
chr12	116140469	116140470	A00758:219:HLTGFDSX2:1:1621:28085:5666/1	60	-
chr12	116225442	116225443	A00758:219:HLTGFDSX2:2:1364:28574:27273	60	+
chr12	116585457	116585458	A00758:219:HLTGFDSX2:1:1101:12319:20415/1	60	-
chr12	116967993	116967994	A00758:219:HLTGFDSX2:4:1601:26169:16501/1	60	+
chr12	117201496	117201497	A00758:219:HLTGFDSX2:2:2547:26476:15969	60	+
chr12	117211110	117211111	A00758:219:HLTGFDSX2:2:1563:32280:28526	60	+
chr12	118084893	118084894	A00758:219:HLTGFDSX2:4:1513:9932:35352/1	60	-
chr12	118119115	118119116	A00758:219:HLTGFDSX2:2:1149:4282:8719	60	-
chr12	118368669	118368670	A00758:224:HLY2FDSX2:4:2205:30237:29309	60	+
chr12	118923752	118923753	A00758:219:HLTGFDSX2:1:1130:19822:33191/1	60	+
chr12	119871499	119871500	A00758:219:HLTGFDSX2:4:1260:11053:28995/1	60	-
chr12	120374555	120374556	A00758:219:HLTGFDSX2:2:1565:8350:32612	60	+
chr12	120451555	120451556	A00758:219:HLTGFDSX2:4:1513:21965:33990/1	60	-
chr12	120519160	120519161	A00758:219:HLTGFDSX2:1:2112:28827:18161/1	60	+
chr12	120825345	120825346	A00758:219:HLTGFDSX2:3:2445:7455:27085	60	+
chr12	120853874	120853875	A00758:219:HLTGFDSX2:1:1316:8169:35211	60	+
chr12	120854569	120854570	A00758:219:HLTGFDSX2:1:1107:15067:10895	60	-
chr12	120855102	120855103	A00758:219:HLTGFDSX2:4:1113:32904:5901/1	60	-
chr12	120873126	120873127	A00758:219:HLTGFDSX2:3:1408:25509:35681	60	-
chr12	120924420	120924421	A00758:219:HLTGFDSX2:1:1220:11822:25692	60	+
chr12	121018749	121018750	A00758:219:HLTGFDSX2:4:1430:13675:10895	60	+
chr12	121102867	121102868	A00758:219:HLTGFDSX2:3:1256:26829:35587	60	-
chr12	121179394	121179395	A00758:219:HLTGFDSX2:4:2568:10140:25786	60	+
chr12	121283793	121283794	A00758:219:HLTGFDSX2:4:2129:2817:3270/1	60	-
chr12	121332613	121332614	A00758:219:HLTGFDSX2:2:1150:6180:8844	60	+
chr12	121385718	121385719	A00758:219:HLTGFDSX2:1:2635:12988:32878/1	60	-
chr12	121418927	121418928	A00758:219:HLTGFDSX2:1:1108:21332:16172/1	60	+
chr12	121657460	121657461	A00758:219:HLTGFDSX2:2:1301:25165:5619	60	-
chr12	121767610	121767611	A00758:219:HLTGFDSX2:1:2555:14235:5478	60	-
chr12	121830173	121830174	A00758:219:HLTGFDSX2:2:1460:28185:26193	60	-
chr12	121840440	121840441	A00758:219:HLTGFDSX2:2:1115:8829:32972	60	-
chr12	121914217	121914218	A00758:219:HLTGFDSX2:1:1658:20103:22467/1	60	-
chr12	121938712	121938713	A00758:219:HLTGFDSX2:3:1510:24532:34491	60	+
chr12	122031304	122031305	A00758:224:HLY2FDSX2:3:1423:6072:24439/1	60	+
chr12	122045660	122045661	A00758:219:HLTGFDSX2:2:2138:12707:19993	60	-
chr12	122054290	122054291	A00758:219:HLTGFDSX2:4:2474:32768:26052	60	+
chr12	122338731	122338732	A00758:219:HLTGFDSX2:1:1415:19904:30044	60	-
chr12	122349889	122349890	A00758:219:HLTGFDSX2:1:1116:7554:31391/1	60	-
chr12	122480849	122480850	A00758:219:HLTGFDSX2:1:1276:9290:31673	60	-
chr12	122490456	122490457	A00758:219:HLTGFDSX2:1:1116:29857:31688/1	60	+
chr12	122494983	122494984	A00758:219:HLTGFDSX2:2:2634:25518:36949	60	+
chr12	122514613	122514614	A00758:219:HLTGFDSX2:2:2617:7735:27414	60	-
chr12	122548298	122548299	A00758:219:HLTGFDSX2:3:1475:28519:19413	60	-
chr12	122561175	122561176	A00758:219:HLTGFDSX2:1:2430:27516:35305/1	60	-
chr12	122572509	122572510	A00758:219:HLTGFDSX2:4:1365:13178:10473/1	60	-
chr12	122602529	122602530	A00758:219:HLTGFDSX2:1:2273:29577:4085/1	60	+
chr12	122627286	122627287	A00758:219:HLTGFDSX2:3:2351:5900:28494	60	-
chr12	123229015	123229016	A00758:219:HLTGFDSX2:1:1101:12472:35806/1	60	-
chr12	123568119	123568120	A00758:219:HLTGFDSX2:1:1153:32642:31407/1	60	+
chr12	123591322	123591323	A00758:219:HLTGFDSX2:1:1147:28320:16031/1	60	+
chr12	124940038	124940039	A00758:219:HLTGFDSX2:3:2637:19633:35149	60	-
chr12	124961145	124961146	A00758:219:HLTGFDSX2:1:1260:18493:33771/1	60	-
chr12	124961630	124961631	A00758:219:HLTGFDSX2:1:2177:18204:25786	60	+
chr12	126941704	126941705	A00758:219:HLTGFDSX2:1:1158:27923:33692/1	60	+
chr12	127643898	127643899	A00758:224:HLY2FDSX2:3:1511:19642:35383/1	60	+
chr12	128745480	128745481	A00758:219:HLTGFDSX2:2:2233:10881:19742	60	-
chr12	128762117	128762118	A00758:219:HLTGFDSX2:1:1161:30987:33583/1	60	+
chr12	129296032	129296033	A00758:219:HLTGFDSX2:4:1535:17951:24533	60	+
chr12	129388182	129388183	A00758:219:HLTGFDSX2:1:1160:10872:28714/1	60	+
chr12	129518854	129518855	A00758:219:HLTGFDSX2:1:1637:17110:23672/1	60	-
chr12	129550466	129550467	A00758:219:HLTGFDSX2:1:1112:31042:30201/1	60	-
chr12	129569182	129569183	A00758:219:HLTGFDSX2:1:1264:16414:12320/1	60	-
chr12	129572110	129572111	A00758:219:HLTGFDSX2:1:1516:13847:35524/1	60	-
chr12	129664153	129664154	A00758:219:HLTGFDSX2:1:1405:22571:17284/1	60	-
chr12	130835078	130835079	A00758:219:HLTGFDSX2:3:1155:2510:24314	60	+
chr12	131289256	131289257	A00758:219:HLTGFDSX2:3:1550:23149:34851	60	+
chr12	131962668	131962669	A00758:219:HLTGFDSX2:4:1220:16071:12790/1	60	-
chr12	131964596	131964597	A00758:219:HLTGFDSX2:1:1171:17897:17425/1	60	+
chr12	131998738	131998739	A00758:219:HLTGFDSX2:3:2115:20844:7936	60	-
chr12	131999778	131999779	A00758:219:HLTGFDSX2:2:2101:31394:27023	60	+
chr12	132030517	132030518	A00758:219:HLTGFDSX2:1:1109:18593:16470/1	60	+
chr12	132085630	132085631	A00758:219:HLTGFDSX2:1:2503:27471:29027/1	60	+
chr12	132107819	132107820	A00758:219:HLTGFDSX2:1:1138:7220:7889/1	60	-
chr12	132646900	132646901	A00758:219:HLTGFDSX2:4:2403:30698:32925/1	60	+
chr12	132654139	132654140	A00758:219:HLTGFDSX2:1:1265:14172:30953/1	60	-
chr12	132698292	132698293	A00758:219:HLTGFDSX2:1:1340:30481:9596/1	60	+
chr12	132739211	132739212	A00758:219:HLTGFDSX2:1:1176:5430:16595/1	60	+
chr12	132768542	132768543	A00758:219:HLTGFDSX2:2:2336:21775:36667	60	-
chr12	132850887	132850888	A00758:219:HLTGFDSX2:1:1342:5575:22357/1	60	-
chr12	132932432	132932433	A00758:219:HLTGFDSX2:2:1209:12228:1188	60	-
chr12	132933013	132933014	A00758:219:HLTGFDSX2:1:1303:27100:28667/1	60	+
chr12	133041141	133041142	A00758:219:HLTGFDSX2:1:1526:15203:35117	60	+
chr12	133056469	133056470	A00758:219:HLTGFDSX2:2:1660:23194:18646	60	+
chr12	133109620	133109621	A00758:219:HLTGFDSX2:1:2141:31232:23453/1	60	-
chr12	133139705	133139706	A00758:219:HLTGFDSX2:1:1101:16848:22247/1	60	+
chr13	19343836	19343837	A00758:219:HLTGFDSX2:3:1204:3830:8782	60	+
chr13	20026560	20026561	A00758:219:HLTGFDSX2:1:1336:20292:18881/1	60	-
chr13	21474228	21474229	A00758:219:HLTGFDSX2:1:2633:12572:23860	60	+
chr13	21533359	21533360	A00758:219:HLTGFDSX2:1:1340:18936:26177	60	+
chr13	22263912	22263913	A00758:219:HLTGFDSX2:2:1227:9462:9831	60	+
chr13	23145746	23145747	A00758:224:HLY2FDSX2:4:2215:32099:5854	60	-
chr13	23548601	23548602	A00758:219:HLTGFDSX2:4:2155:10140:3615	60	-
chr13	23989343	23989344	A00758:219:HLTGFDSX2:3:1356:1371:12571	60	+
chr13	24191599	24191600	A00758:219:HLTGFDSX2:1:1230:13006:36354	60	-
chr13	24263694	24263695	A00758:219:HLTGFDSX2:1:1229:22968:6042/1	60	-
chr13	24504279	24504280	A00758:219:HLTGFDSX2:1:1162:26883:4022/1	60	-
chr13	24895902	24895903	A00758:219:HLTGFDSX2:1:1225:9751:34726/1	60	-
chr13	25897458	25897459	A00758:219:HLTGFDSX2:2:1516:27642:25504	60	-
chr13	25996709	25996710	A00758:219:HLTGFDSX2:1:1261:15411:6167	60	+
chr13	26163040	26163041	A00758:219:HLTGFDSX2:2:1530:9399:6183	60	+
chr13	26188709	26188710	A00758:219:HLTGFDSX2:4:1125:17074:8578/1	60	+
chr13	27099825	27099826	A00758:219:HLTGFDSX2:1:1574:23972:8907/1	60	+
chr13	27471064	27471065	A00758:219:HLTGFDSX2:1:2108:13621:29309	60	+
chr13	27759788	27759789	A00758:219:HLTGFDSX2:4:2214:9453:20024	60	+
chr13	28177818	28177819	A00758:219:HLTGFDSX2:1:2201:17680:35869/1	60	+
chr13	28183166	28183167	A00758:219:HLTGFDSX2:1:1375:12626:13150	60	-
chr13	28226314	28226315	A00758:219:HLTGFDSX2:1:1435:17752:1517/1	60	-
chr13	28406571	28406572	A00758:219:HLTGFDSX2:1:2460:30192:20337/1	60	-
chr13	28478368	28478369	A00758:219:HLTGFDSX2:2:1215:27272:3724	60	-
chr13	28616621	28616622	A00758:219:HLTGFDSX2:2:1108:32931:13933	60	-
chr13	29403022	29403023	A00758:219:HLTGFDSX2:2:2662:24126:2315	60	-
chr13	29407762	29407763	A00758:219:HLTGFDSX2:3:1519:2193:24831	60	-
chr13	30620375	30620376	A00758:219:HLTGFDSX2:1:1273:29215:19805/1	60	+
chr13	30627003	30627004	A00758:219:HLTGFDSX2:1:1341:2790:2973/1	60	+
chr13	31147141	31147142	A00758:219:HLTGFDSX2:4:1639:23511:29622	60	-
chr13	31853298	31853299	A00758:219:HLTGFDSX2:2:1659:1145:27524	60	-
chr13	32477225	32477226	A00758:219:HLTGFDSX2:1:1376:30798:4069	60	-
chr13	32517491	32517492	A00758:219:HLTGFDSX2:1:2165:29848:22936/1	60	-
chr13	33325854	33325855	A00758:224:HLY2FDSX2:4:2636:10031:22060	60	+
chr13	35652937	35652938	A00758:219:HLTGFDSX2:1:2111:21911:18834	60	+
chr13	37023313	37023314	A00758:219:HLTGFDSX2:2:1125:31168:13980	60	+
chr13	38390504	38390505	A00758:219:HLTGFDSX2:4:1612:4643:34835/1	60	-
chr13	39048362	39048363	A00758:219:HLTGFDSX2:1:1117:30526:27398/1	60	+
chr13	39403581	39403582	A00758:219:HLTGFDSX2:2:2304:6081:36824	60	+
chr13	39620118	39620119	A00758:219:HLTGFDSX2:4:1403:15908:16266	60	-
chr13	40685094	40685095	A00758:219:HLTGFDSX2:1:1456:21811:9330	60	+
chr13	41684959	41684960	A00758:219:HLTGFDSX2:3:1556:17291:7513	60	-
chr13	41688556	41688557	A00758:219:HLTGFDSX2:1:1119:6117:25269	60	-
chr13	41688557	41688558	A00758:219:HLTGFDSX2:3:1678:3830:7373	60	-
chr13	41858342	41858343	A00758:219:HLTGFDSX2:3:2651:27489:30405	60	+
chr13	41943176	41943177	A00758:219:HLTGFDSX2:1:1643:3414:25629/1	60	+
chr13	44538033	44538034	A00758:219:HLTGFDSX2:1:1134:8983:8656/1	60	-
chr13	45097508	45097509	A00758:219:HLTGFDSX2:3:1503:1488:1407	60	+
chr13	45279828	45279829	A00758:219:HLTGFDSX2:1:1618:20057:24549	60	-
chr13	46246129	46246130	A00758:219:HLTGFDSX2:1:1116:24668:26960	60	-
chr13	46716722	46716723	A00758:219:HLTGFDSX2:1:1457:17897:14794/1	60	+
chr13	47670409	47670410	A00758:219:HLTGFDSX2:1:2456:17065:10034	60	-
chr13	48184897	48184898	A00758:219:HLTGFDSX2:3:2406:32470:33583	60	-
chr13	48363672	48363673	A00758:219:HLTGFDSX2:1:1118:23059:8516/1	60	-
chr13	48877584	48877585	A00758:219:HLTGFDSX2:2:1414:15682:6699	60	+
chr13	48959320	48959321	A00758:219:HLTGFDSX2:1:2306:17418:18850	60	-
chr13	48991788	48991789	A00758:219:HLTGFDSX2:1:1226:25843:29058/1	60	+
chr13	49087820	49087821	A00758:219:HLTGFDSX2:1:2123:27850:27868/1	60	+
chr13	49168198	49168199	A00758:219:HLTGFDSX2:1:2123:25690:13510/1	60	+
chr13	49173945	49173946	A00758:219:HLTGFDSX2:1:1327:29866:24533/1	60	+
chr13	49392451	49392452	A00758:219:HLTGFDSX2:1:1165:13458:26553	60	+
chr13	49528018	49528019	A00758:219:HLTGFDSX2:1:1206:3595:22247/1	60	+
chr13	49595475	49595476	A00758:219:HLTGFDSX2:1:1517:9064:4288	60	-
chr13	49775450	49775451	A00758:219:HLTGFDSX2:1:1439:17020:28150/1	60	+
chr13	50073850	50073851	A00758:219:HLTGFDSX2:1:1152:24415:6699/1	60	-
chr13	50091544	50091545	A00758:219:HLTGFDSX2:1:2253:5122:18443/1	60	+
chr13	50483664	50483665	A00758:219:HLTGFDSX2:4:2445:5710:27289/1	60	+
chr13	51363834	51363835	A00758:219:HLTGFDSX2:1:2434:21974:6449/1	60	-
chr13	53006707	53006708	A00758:219:HLTGFDSX2:1:2540:26910:3067	60	+
chr13	55032053	55032054	A00758:219:HLTGFDSX2:1:1101:24026:13792/1	60	+
chr13	59359742	59359743	A00758:219:HLTGFDSX2:4:1530:27091:14058/1	60	+
chr13	59454462	59454463	A00758:224:HLY2FDSX2:3:1423:8983:8656	60	-
chr13	59817543	59817544	A00758:219:HLTGFDSX2:1:1275:19126:7686/1	60	-
chr13	59909655	59909656	A00758:219:HLTGFDSX2:2:2327:15121:7232	60	-
chr13	60524994	60524995	A00758:219:HLTGFDSX2:2:1475:21151:4773	60	+
chr13	61055425	61055426	A00758:219:HLTGFDSX2:1:1318:14154:6715	60	+
chr13	62020171	62020172	A00758:219:HLTGFDSX2:1:2549:31584:25254	60	-
chr13	62553619	62553620	A00758:219:HLTGFDSX2:1:1117:11243:24627/1	60	-
chr13	62814730	62814731	A00758:219:HLTGFDSX2:1:1332:14642:25347/1	60	+
chr13	62837346	62837347	A00758:219:HLTGFDSX2:4:1271:19126:16767/1	60	+
chr13	62950996	62950997	A00758:219:HLTGFDSX2:2:1665:8594:31313	60	+
chr13	63406409	63406410	A00758:219:HLTGFDSX2:1:1144:3604:6637/1	60	-
chr13	64002661	64002662	A00758:219:HLTGFDSX2:2:2507:2257:33364	60	-
chr13	64089279	64089280	A00758:219:HLTGFDSX2:1:2266:18313:23750/1	60	+
chr13	64193538	64193539	A00758:219:HLTGFDSX2:1:1538:9652:8155	60	-
chr13	64935685	64935686	A00758:219:HLTGFDSX2:1:1355:13747:2159/1	60	+
chr13	65329055	65329056	A00758:219:HLTGFDSX2:3:2426:2582:4178	60	-
chr13	65744626	65744627	A00758:219:HLTGFDSX2:1:1302:30644:16423/1	60	+
chr13	65984023	65984024	A00758:219:HLTGFDSX2:4:1462:19262:20415	60	+
chr13	66215711	66215712	A00758:219:HLTGFDSX2:1:2221:23945:2190/1	60	-
chr13	66260772	66260773	A00758:219:HLTGFDSX2:1:1171:10312:17347	60	+
chr13	66274774	66274775	A00758:219:HLTGFDSX2:1:1110:26630:12759/1	60	+
chr13	66514643	66514644	A00758:219:HLTGFDSX2:1:1463:5403:6965/1	60	-
chr13	67203041	67203042	A00758:219:HLTGFDSX2:1:1504:7798:12868/1	60	+
chr13	67302218	67302219	A00758:219:HLTGFDSX2:1:1101:21522:30091	60	-
chr13	67321932	67321933	A00758:219:HLTGFDSX2:1:1349:9869:35430/1	60	-
chr13	67534925	67534926	A00758:219:HLTGFDSX2:1:1428:20247:6652/1	60	+
chr13	67550942	67550943	A00758:219:HLTGFDSX2:3:2421:27760:36699	60	-
chr13	67626488	67626489	A00758:219:HLTGFDSX2:1:2250:25355:36980/1	60	+
chr13	67760061	67760062	A00758:219:HLTGFDSX2:1:1564:4679:33426/1	60	-
chr13	68649439	68649440	A00758:219:HLTGFDSX2:1:1251:24406:13228/1	60	-
chr13	68650359	68650360	A00758:219:HLTGFDSX2:4:1646:14832:23954	60	-
chr13	69098295	69098296	A00758:219:HLTGFDSX2:1:1638:25852:11475/1	60	-
chr13	69238724	69238725	A00758:219:HLTGFDSX2:1:2577:7247:24659/1	60	-
chr13	69289754	69289755	A00758:219:HLTGFDSX2:1:1105:14091:2347/1	60	+
chr13	69349453	69349454	A00758:219:HLTGFDSX2:1:1657:29161:36025	60	+
chr13	70074070	70074071	A00758:219:HLTGFDSX2:3:1225:22580:3959	60	+
chr13	71310400	71310401	A00758:219:HLTGFDSX2:4:2627:31213:23547/1	60	+
chr13	71469024	71469025	A00758:224:HLY2FDSX2:4:1338:21974:22075	60	-
chr13	71469025	71469026	A00758:219:HLTGFDSX2:1:1222:27236:1564/1	60	-
chr13	71600393	71600394	A00758:219:HLTGFDSX2:1:1219:11270:15655/1	60	-
chr13	73389447	73389448	A00758:219:HLTGFDSX2:2:2612:24795:20478	60	+
chr13	73599754	73599755	A00758:219:HLTGFDSX2:1:2231:20139:12258/1	60	-
chr13	75451905	75451906	A00758:219:HLTGFDSX2:1:1345:14579:25019/1	60	+
chr13	75588491	75588492	A00758:219:HLTGFDSX2:1:2120:4869:31281/1	60	-
chr13	75818156	75818157	A00758:219:HLTGFDSX2:1:1335:22128:26256/1	60	-
chr13	77004819	77004820	A00758:219:HLTGFDSX2:1:1219:15058:25629/1	60	-
chr13	77071499	77071500	A00758:219:HLTGFDSX2:2:1374:5611:4476	60	+
chr13	77227646	77227647	A00758:219:HLTGFDSX2:1:1232:4996:1689/1	60	-
chr13	77749693	77749694	A00758:219:HLTGFDSX2:1:1123:2799:3082/1	60	-
chr13	79497533	79497534	A00758:219:HLTGFDSX2:1:2275:20283:23657/1	60	-
chr13	79505440	79505441	A00758:219:HLTGFDSX2:1:1111:2383:2268/1	60	+
chr13	80324044	80324045	A00758:219:HLTGFDSX2:4:1421:30508:35289/1	60	-
chr13	80800706	80800707	A00758:219:HLTGFDSX2:1:2650:24912:21089	60	+
chr13	80920911	80920912	A00758:219:HLTGFDSX2:1:2612:22869:5588	60	+
chr13	81124952	81124953	A00758:219:HLTGFDSX2:4:1130:3079:31970	60	+
chr13	82240850	82240851	A00758:219:HLTGFDSX2:1:1373:31448:36135/1	60	-
chr13	82356542	82356543	A00758:219:HLTGFDSX2:2:1134:8097:3865	60	-
chr13	82687027	82687028	A00758:219:HLTGFDSX2:1:2407:8811:29684/1	60	+
chr13	82906962	82906963	A00758:219:HLTGFDSX2:1:1474:19244:27555/1	60	-
chr13	83144040	83144041	A00758:219:HLTGFDSX2:1:1217:14470:7012	60	-
chr13	83205822	83205823	A00758:219:HLTGFDSX2:4:2267:9543:32268	60	+
chr13	83497058	83497059	A00758:219:HLTGFDSX2:1:1427:9833:24502/1	60	-
chr13	83741809	83741810	A00758:219:HLTGFDSX2:2:2226:3685:35180	60	+
chr13	84127782	84127783	A00758:219:HLTGFDSX2:1:1139:5927:5776	60	+
chr13	84188706	84188707	A00758:219:HLTGFDSX2:1:1258:28212:29403/1	60	+
chr13	84801120	84801121	A00758:219:HLTGFDSX2:4:2406:3739:30890/1	60	+
chr13	84917057	84917058	A00758:219:HLTGFDSX2:2:1340:13666:9659	60	-
chr13	85380436	85380437	A00758:219:HLTGFDSX2:1:2437:6307:18740/1	60	-
chr13	85535605	85535606	A00758:219:HLTGFDSX2:2:2555:3703:21903	60	-
chr13	86284588	86284589	A00758:219:HLTGFDSX2:1:1660:31204:9502/1	60	-
chr13	86907514	86907515	A00758:219:HLTGFDSX2:4:2419:7916:16861	60	-
chr13	86980796	86980797	A00758:219:HLTGFDSX2:1:1670:27670:10614/1	60	-
chr13	87427687	87427688	A00758:219:HLTGFDSX2:1:1371:8513:22404	60	-
chr13	87517401	87517402	A00758:219:HLTGFDSX2:1:1278:4517:34741/1	60	+
chr13	88637840	88637841	A00758:219:HLTGFDSX2:1:1445:32190:18818/1	60	+
chr13	88746290	88746291	A00758:219:HLTGFDSX2:1:2354:19497:2221/1	60	+
chr13	88844983	88844984	A00758:219:HLTGFDSX2:1:1314:20907:14340/1	60	+
chr13	88906881	88906882	A00758:219:HLTGFDSX2:1:1117:22670:20744/1	60	+
chr13	88922203	88922204	A00758:224:HLY2FDSX2:3:2416:10375:31610	60	+
chr13	89146920	89146921	A00758:219:HLTGFDSX2:1:1266:13946:18004/1	60	-
chr13	89911667	89911668	A00758:219:HLTGFDSX2:1:1630:24722:22357/1	60	+
chr13	93901187	93901188	A00758:219:HLTGFDSX2:2:2409:32127:2707	60	-
chr13	94939964	94939965	A00758:219:HLTGFDSX2:4:1368:27552:20306/1	60	+
chr13	95623000	95623001	A00758:219:HLTGFDSX2:2:1171:21423:14450	60	+
chr13	96220221	96220222	A00758:219:HLTGFDSX2:1:2660:27715:1830/1	60	+
chr13	98062429	98062430	A00758:219:HLTGFDSX2:2:2125:25509:16767	60	+
chr13	98083755	98083756	A00758:219:HLTGFDSX2:1:1406:18882:33786/1	60	-
chr13	98509705	98509706	A00758:219:HLTGFDSX2:1:1242:15962:15483/1	60	-
chr13	98774449	98774450	A00758:219:HLTGFDSX2:1:2458:15040:35869	60	-
chr13	99224216	99224217	A00758:219:HLTGFDSX2:1:2226:11333:9752/1	60	-
chr13	99370147	99370148	A00758:219:HLTGFDSX2:1:2437:1750:31892/1	60	-
chr13	99616936	99616937	A00758:219:HLTGFDSX2:4:1116:21640:34741	60	-
chr13	99901811	99901812	A00758:224:HLY2FDSX2:4:1560:3233:5807	60	+
chr13	100016582	100016583	A00758:219:HLTGFDSX2:1:1432:21124:10802	60	+
chr13	100266623	100266624	A00758:219:HLTGFDSX2:3:2609:31593:25739	60	-
chr13	100417176	100417177	A00758:219:HLTGFDSX2:1:2530:13395:27445	60	-
chr13	102968875	102968876	A00758:219:HLTGFDSX2:1:1208:19108:9846/1	60	-
chr13	104925937	104925938	A00758:219:HLTGFDSX2:1:1552:15438:2707	60	+
chr13	108184811	108184812	A00758:219:HLTGFDSX2:1:2268:3088:31516/1	60	+
chr13	108810829	108810830	A00758:219:HLTGFDSX2:1:2236:5077:17268/1	60	+
chr13	110838210	110838211	A00758:219:HLTGFDSX2:1:1459:6605:19539/1	60	-
chr13	111959877	111959878	A00758:219:HLTGFDSX2:3:1147:24704:35227	60	-
chr13	113277016	113277017	A00758:224:HLY2FDSX2:4:1604:1904:4570	60	+
chr13	113383152	113383153	A00758:219:HLTGFDSX2:4:2123:22887:31986/1	60	+
chr13	113644926	113644927	A00758:219:HLTGFDSX2:1:1110:13865:33614/1	60	+
chr13	114114747	114114748	A00758:219:HLTGFDSX2:1:1658:3314:1939/1	60	-
chr13	114239890	114239891	A00758:219:HLTGFDSX2:4:1629:2989:17534/1	60	+
chr13	114330348	114330349	A00758:219:HLTGFDSX2:1:1651:29333:34851	60	-
chr14	19708372	19708373	A00758:219:HLTGFDSX2:1:1611:7410:11256/1	60	+
chr14	20287929	20287930	A00758:219:HLTGFDSX2:1:1216:18340:6449/1	60	-
chr14	20321863	20321864	A00758:219:HLTGFDSX2:4:2344:13964:17942	60	-
chr14	20394033	20394034	A00758:219:HLTGFDSX2:4:1225:20410:31923	60	-
chr14	21187369	21187370	A00758:219:HLTGFDSX2:1:1513:12590:26052/1	60	-
chr14	21395969	21395970	A00758:219:HLTGFDSX2:1:1171:13087:30796	60	-
chr14	21465820	21465821	A00758:219:HLTGFDSX2:1:1374:23411:6684/1	60	-
chr14	22130265	22130266	A00758:219:HLTGFDSX2:1:1159:4237:16564/1	60	+
chr14	22581674	22581675	A00758:219:HLTGFDSX2:1:1429:13675:6856	60	+
chr14	22904159	22904160	A00758:219:HLTGFDSX2:1:1607:24704:19695/1	60	+
chr14	23087505	23087506	A00758:219:HLTGFDSX2:4:1410:21215:20322/1	60	+
chr14	23087687	23087688	A00758:219:HLTGFDSX2:1:1455:10890:2942/1	60	+
chr14	23395736	23395737	A00758:219:HLTGFDSX2:1:2149:30056:14841/1	60	+
chr14	23730605	23730606	A00758:219:HLTGFDSX2:1:1247:9399:20682/1	60	+
chr14	23940709	23940710	A00758:219:HLTGFDSX2:1:2348:13539:24721	60	+
chr14	23943211	23943212	A00758:219:HLTGFDSX2:3:1158:32805:35070	60	+
chr14	24107121	24107122	A00758:224:HLY2FDSX2:3:2339:17110:7952	60	-
chr14	24107122	24107123	A00758:219:HLTGFDSX2:1:1418:4589:24283	60	-
chr14	24133955	24133956	A00758:219:HLTGFDSX2:1:1105:29631:26099	60	+
chr14	24155082	24155083	A00758:219:HLTGFDSX2:1:1311:2682:23109/1	60	-
chr14	24222883	24222884	A00758:219:HLTGFDSX2:1:1554:19334:35321	60	+
chr14	24229584	24229585	A00758:219:HLTGFDSX2:1:1319:28845:32534/1	60	+
chr14	24433922	24433923	A00758:219:HLTGFDSX2:4:1602:7346:17472/1	60	+
chr14	24456093	24456094	A00758:219:HLTGFDSX2:1:2109:6180:21277/1	60	-
chr14	26338602	26338603	A00758:219:HLTGFDSX2:1:1229:32081:35759/1	60	+
chr14	26338603	26338604	A00758:219:HLTGFDSX2:2:1146:7636:16564	60	+
chr14	26561559	26561560	A00758:219:HLTGFDSX2:3:2278:28763:6464	60	+
chr14	28194407	28194408	A00758:219:HLTGFDSX2:3:2236:7934:20181	60	-
chr14	28369693	28369694	A00758:219:HLTGFDSX2:1:1411:32416:36182	60	-
chr14	29591029	29591030	A00758:224:HLY2FDSX2:3:2373:1470:2910	60	+
chr14	30924343	30924344	A00758:219:HLTGFDSX2:3:1353:13096:20415	60	+
chr14	31487642	31487643	A00758:224:HLY2FDSX2:3:2663:4499:24095	60	+
chr14	31802421	31802422	A00758:219:HLTGFDSX2:1:1206:13621:33786/1	60	-
chr14	32116553	32116554	A00758:219:HLTGFDSX2:1:1346:2392:1125	60	-
chr14	33361892	33361893	A00758:219:HLTGFDSX2:1:1321:25382:23907/1	60	+
chr14	34786114	34786115	A00758:219:HLTGFDSX2:1:1111:12355:7075	60	+
chr14	34786116	34786117	A00758:219:HLTGFDSX2:3:1531:6587:3067	60	+
chr14	34979973	34979974	A00758:219:HLTGFDSX2:4:1149:28465:17127	60	+
chr14	34997161	34997162	A00758:219:HLTGFDSX2:3:1343:18927:17268	60	+
chr14	35160934	35160935	A00758:219:HLTGFDSX2:3:2678:27091:32283	60	-
chr14	35275318	35275319	A00758:219:HLTGFDSX2:1:1202:25355:13620/1	60	-
chr14	35500643	35500644	A00758:219:HLTGFDSX2:4:1556:10050:15577	60	-
[truncated: 5,352 more rows]
