# Supplementary material for: HIV-1 capsid stability enables inositol phosphate-independent infection of target cells and promotes integration into genes
Source: PLoS Pathog. 2023 Jun 2;19(6):e1011423. doi: 10.1371/journal.ppat.1011423 (PMC10266667; doi:10.1371/journal.ppat.1011423)
Supplement: S4 Data — (TAR.GZ) [file ppat.1011423.s015.tar.gz › IPMK_KO/CA_WT/Unique_hg38_integration_sites/7076-GS-8.bed]

chr1	766865	766866	A00758:226:HLWW7DSX2:1:1165:17607:33833/1	60	+
chr1	770807	770808	A00758:226:HLWW7DSX2:2:2237:11831:12054	60	-
chr1	784284	784285	A00758:226:HLWW7DSX2:2:1307:28501:2910/1	60	-
chr1	809857	809858	A00758:226:HLWW7DSX2:1:1414:22914:18724/1	60	-
chr1	812127	812128	A00758:226:HLWW7DSX2:1:1141:24279:10473/1	60	+
chr1	812351	812352	A00758:226:HLWW7DSX2:1:1338:13729:28995/1	60	+
chr1	829888	829889	A00758:226:HLWW7DSX2:1:1571:9136:7075	60	-
chr1	835355	835356	A00758:226:HLWW7DSX2:1:1131:29939:25942/1	60	+
chr1	840220	840221	A00758:226:HLWW7DSX2:1:1560:13711:29027/1	60	+
chr1	840347	840348	A00758:226:HLWW7DSX2:1:1656:23836:3881/1	60	+
chr1	844800	844801	A00758:226:HLWW7DSX2:2:1114:27868:21010/1	60	+
chr1	849701	849702	A00758:226:HLWW7DSX2:1:1125:28926:9846/1	60	+
chr1	900888	900889	A00758:226:HLWW7DSX2:1:1660:4788:30796/1	60	-
chr1	945321	945322	A00758:226:HLWW7DSX2:1:1252:17734:8688/1	60	+
chr1	945537	945538	A00758:226:HLWW7DSX2:1:1106:6958:13917	60	+
chr1	963891	963892	A00758:226:HLWW7DSX2:1:1118:21323:19413/1	60	-
chr1	1010886	1010887	A00758:226:HLWW7DSX2:1:2166:30481:24878	60	-
chr1	1015506	1015507	A00758:226:HLWW7DSX2:3:2576:12943:1799	60	+
chr1	1016129	1016130	A00758:226:HLWW7DSX2:1:1161:4083:7748/1	60	+
chr1	1022294	1022295	A00758:226:HLWW7DSX2:4:1315:26521:12446	60	-
chr1	1022296	1022297	A00758:226:HLWW7DSX2:1:1175:25066:11741	60	-
chr1	1103228	1103229	A00758:226:HLWW7DSX2:1:1603:24894:11068/1	60	-
chr1	1103534	1103535	A00758:226:HLWW7DSX2:1:1135:4110:12994/1	60	-
chr1	1109578	1109579	A00758:226:HLWW7DSX2:1:1106:30969:11631/1	60	+
chr1	1216442	1216443	A00758:226:HLWW7DSX2:2:1541:31955:17503	60	+
chr1	1222481	1222482	A00758:226:HLWW7DSX2:1:1159:2926:10128/1	60	+
chr1	1255185	1255186	A00758:226:HLWW7DSX2:2:1334:1723:27931	60	+
chr1	1256137	1256138	A00758:226:HLWW7DSX2:1:1105:28411:13432/1	60	-
chr1	1257017	1257018	A00758:226:HLWW7DSX2:1:1618:26250:21590	60	+
chr1	1257082	1257083	A00758:226:HLWW7DSX2:1:1117:4444:6026/1	60	+
chr1	1262856	1262857	A00758:226:HLWW7DSX2:4:1201:7455:18787/1	60	-
chr1	1263000	1263001	A00758:226:HLWW7DSX2:1:1472:14859:14732/1	60	+
chr1	1263339	1263340	A00758:226:HLWW7DSX2:3:2445:16785:16125	60	-
chr1	1263588	1263589	A00758:226:HLWW7DSX2:2:2411:13566:19382	60	-
chr1	1263948	1263949	A00758:226:HLWW7DSX2:1:1101:16179:13667	60	+
chr1	1265123	1265124	A00758:226:HLWW7DSX2:1:1105:22887:7467/1	60	+
chr1	1266335	1266336	A00758:226:HLWW7DSX2:1:1263:19298:22013/1	60	+
chr1	1267831	1267832	A00758:226:HLWW7DSX2:1:1413:17327:31469	60	-
chr1	1274962	1274963	A00758:226:HLWW7DSX2:1:1156:6126:23594	60	+
chr1	1276128	1276129	A00758:226:HLWW7DSX2:1:1258:28402:33771/1	60	+
chr1	1276715	1276716	A00758:226:HLWW7DSX2:2:1329:20238:16845	60	-
chr1	1277603	1277604	A00758:226:HLWW7DSX2:1:1110:24035:36135/1	60	-
chr1	1278921	1278922	A00758:226:HLWW7DSX2:1:1160:15781:27602/1	60	-
chr1	1284102	1284103	A00758:226:HLWW7DSX2:4:1547:28203:31140/1	60	-
chr1	1284103	1284104	A00758:226:HLWW7DSX2:4:1166:8205:1830/1	60	-
chr1	1313865	1313866	A00758:226:HLWW7DSX2:1:2271:14868:18443/1	60	+
chr1	1314115	1314116	A00758:226:HLWW7DSX2:1:1330:1253:1595/1	60	-
chr1	1314404	1314405	A00758:226:HLWW7DSX2:2:1149:19244:1501	60	-
chr1	1315145	1315146	A00758:226:HLWW7DSX2:1:2537:30445:13604/1	60	+
chr1	1315651	1315652	A00758:226:HLWW7DSX2:1:1116:31024:18302	60	-
chr1	1315878	1315879	A00758:226:HLWW7DSX2:1:1216:28176:24205	60	-
chr1	1318690	1318691	A00758:226:HLWW7DSX2:1:1423:13449:9972/1	60	+
chr1	1320878	1320879	A00758:226:HLWW7DSX2:2:1142:1551:6652/1	60	+
chr1	1342446	1342447	A00758:226:HLWW7DSX2:4:1570:21052:15029	60	+
chr1	1379391	1379392	A00758:226:HLWW7DSX2:1:1153:18602:5713/1	60	-
chr1	1379530	1379531	A00758:226:HLWW7DSX2:1:1301:18376:19257/1	60	+
chr1	1389955	1389956	A00758:226:HLWW7DSX2:3:2277:7844:15233	60	-
chr1	1390669	1390670	A00758:226:HLWW7DSX2:1:1554:17372:11475/1	60	-
chr1	1390893	1390894	A00758:226:HLWW7DSX2:1:1151:5647:26835/1	60	+
chr1	1392636	1392637	A00758:226:HLWW7DSX2:1:1571:3983:19789/1	60	+
chr1	1393584	1393585	A00758:226:HLWW7DSX2:1:1101:2049:25614	60	+
chr1	1394551	1394552	A00758:226:HLWW7DSX2:1:1652:32741:22216	60	-
chr1	1395138	1395139	A00758:226:HLWW7DSX2:2:1455:14823:23312/1	60	-
chr1	1395377	1395378	A00758:226:HLWW7DSX2:1:2267:4878:27320/1	60	-
chr1	1395512	1395513	A00758:226:HLWW7DSX2:3:1642:15203:29356	60	-
chr1	1396467	1396468	A00758:226:HLWW7DSX2:3:2525:9146:29637	60	-
chr1	1397120	1397121	A00758:226:HLWW7DSX2:1:1117:13087:3239	60	-
chr1	1401888	1401889	A00758:226:HLWW7DSX2:1:1448:18828:2190	60	-
chr1	1402438	1402439	A00758:226:HLWW7DSX2:1:1111:32371:1407/1	60	+
chr1	1402685	1402686	A00758:226:HLWW7DSX2:2:1113:28610:18161	60	-
chr1	1403662	1403663	A00758:226:HLWW7DSX2:1:1125:7401:11365/1	60	+
chr1	1478400	1478401	A00758:226:HLWW7DSX2:1:1119:32660:18599	60	-
chr1	1484682	1484683	A00758:226:HLWW7DSX2:1:1125:18484:19758/1	60	-
chr1	1487649	1487650	A00758:226:HLWW7DSX2:1:1101:4001:9956/1	60	+
chr1	1491783	1491784	A00758:226:HLWW7DSX2:1:1225:4924:7827/1	60	-
chr1	1493478	1493479	A00758:226:HLWW7DSX2:1:1576:4689:8547/1	60	+
chr1	1514677	1514678	A00758:226:HLWW7DSX2:1:2167:5403:35336/1	60	-
chr1	1549933	1549934	A00758:226:HLWW7DSX2:1:1246:30382:28119	60	-
chr1	1562682	1562683	A00758:226:HLWW7DSX2:1:1529:31711:25222/1	60	-
chr1	1566328	1566329	A00758:226:HLWW7DSX2:1:1451:6207:9392/1	60	+
chr1	1567780	1567781	A00758:226:HLWW7DSX2:3:1367:28601:8312	60	-
chr1	1569618	1569619	A00758:226:HLWW7DSX2:4:1215:23619:19069	60	-
chr1	1569701	1569702	A00758:226:HLWW7DSX2:3:1601:16504:29481/1	60	-
chr1	1572240	1572241	A00758:226:HLWW7DSX2:1:2219:7247:2895/1	60	-
chr1	1617904	1617905	A00758:226:HLWW7DSX2:1:1112:12427:18317	60	+
chr1	1646920	1646921	A00758:226:HLWW7DSX2:1:1252:28113:17581/1	60	-
chr1	1647335	1647336	A00758:226:HLWW7DSX2:2:2523:28284:2503	60	+
chr1	1647745	1647746	A00758:226:HLWW7DSX2:1:1576:1407:14951/1	60	-
chr1	1650128	1650129	A00758:226:HLWW7DSX2:3:1133:4345:28025/1	60	+
chr1	1651048	1651049	A00758:226:HLWW7DSX2:3:2670:15989:10144/1	60	-
chr1	1651607	1651608	A00758:226:HLWW7DSX2:4:1122:17662:6057/1	60	-
chr1	1652996	1652997	A00758:226:HLWW7DSX2:2:1362:8603:12602/1	60	-
chr1	1655677	1655678	A00758:226:HLWW7DSX2:3:1154:2230:23891/1	60	+
chr1	1666337	1666338	A00758:226:HLWW7DSX2:3:2313:31042:9909	60	-
chr1	1666470	1666471	A00758:226:HLWW7DSX2:1:1244:4752:29074/1	60	-
chr1	1685699	1685700	A00758:226:HLWW7DSX2:4:1348:4526:19539	60	-
chr1	1685805	1685806	A00758:226:HLWW7DSX2:1:1112:1280:34522/1	60	-
chr1	1710534	1710535	A00758:226:HLWW7DSX2:3:2176:9959:10066/1	60	-
chr1	1716747	1716748	A00758:226:HLWW7DSX2:1:1244:4010:31955	60	-
chr1	1721279	1721280	A00758:226:HLWW7DSX2:1:2642:16387:11992/1	60	+
chr1	1743696	1743697	A00758:226:HLWW7DSX2:1:2316:8314:28072/1	60	-
chr1	1792324	1792325	A00758:226:HLWW7DSX2:1:1203:20772:14074/1	60	-
chr1	1800064	1800065	A00758:226:HLWW7DSX2:1:1177:8115:1955	60	-
chr1	1801107	1801108	A00758:226:HLWW7DSX2:2:2237:29894:14528	60	+
chr1	1801966	1801967	A00758:226:HLWW7DSX2:1:1531:31186:25379/1	60	+
chr1	1810108	1810109	A00758:226:HLWW7DSX2:1:1235:21576:32534/1	60	+
chr1	1810258	1810259	A00758:226:HLWW7DSX2:3:1508:7157:5963/1	60	+
chr1	1813095	1813096	A00758:226:HLWW7DSX2:3:1543:19470:17644/1	60	+
chr1	1816868	1816869	A00758:226:HLWW7DSX2:1:1574:22028:7044/1	60	+
chr1	1818348	1818349	A00758:226:HLWW7DSX2:2:1169:5321:13808/1	60	-
chr1	1821897	1821898	A00758:226:HLWW7DSX2:2:1160:17345:32972	60	-
chr1	1822860	1822861	A00758:226:HLWW7DSX2:1:2317:1235:1282/1	60	-
chr1	1823513	1823514	A00758:226:HLWW7DSX2:2:1452:1253:22388/1	60	-
chr1	1825763	1825764	A00758:226:HLWW7DSX2:1:1138:5737:33630/1	60	-
chr1	1828992	1828993	A00758:226:HLWW7DSX2:1:1172:32768:28745/1	60	+
chr1	1835616	1835617	A00758:226:HLWW7DSX2:1:1230:24388:20995/1	60	+
chr1	1838315	1838316	A00758:226:HLWW7DSX2:1:1333:13602:36354/1	60	+
chr1	1839418	1839419	A00758:226:HLWW7DSX2:1:1161:19162:18176/1	60	-
chr1	1864749	1864750	A00758:226:HLWW7DSX2:1:2164:20699:5838/1	60	+
chr1	1866376	1866377	A00758:226:HLWW7DSX2:1:1149:18991:8390/1	60	+
chr1	1867459	1867460	A00758:226:HLWW7DSX2:1:1255:28239:23844/1	60	+
chr1	1875983	1875984	A00758:226:HLWW7DSX2:2:2375:6379:34992/1	60	+
chr1	1882040	1882041	A00758:226:HLWW7DSX2:1:2248:27841:31516	60	-
chr1	1886746	1886747	A00758:226:HLWW7DSX2:4:1362:30246:30201/1	60	-
chr1	3638116	3638117	A00758:226:HLWW7DSX2:2:1655:6036:13917/1	60	+
chr1	3787609	3787610	A00758:226:HLWW7DSX2:1:1353:20491:18944	60	+
chr1	3835610	3835611	A00758:226:HLWW7DSX2:1:1336:20772:4836/1	60	-
chr1	4816768	4816769	A00758:226:HLWW7DSX2:1:1632:27859:24032/1	60	-
chr1	5897149	5897150	A00758:226:HLWW7DSX2:1:1521:23122:15389/1	60	+
chr1	6195507	6195508	A00758:226:HLWW7DSX2:1:1168:3396:17331/1	60	+
chr1	6197020	6197021	A00758:226:HLWW7DSX2:1:1271:29333:16313/1	60	+
chr1	6360857	6360858	A00758:226:HLWW7DSX2:1:1128:27353:20964	60	+
chr1	6793990	6793991	A00758:226:HLWW7DSX2:1:1666:9073:22467/1	60	-
chr1	6822989	6822990	A00758:226:HLWW7DSX2:1:1114:32434:9189/1	60	-
chr1	6823073	6823074	A00758:226:HLWW7DSX2:1:1144:28302:5071/1	60	-
chr1	6826113	6826114	A00758:226:HLWW7DSX2:2:1373:11541:11929/1	60	-
chr1	6843562	6843563	A00758:226:HLWW7DSX2:1:1323:22073:26475/1	60	-
chr1	6847477	6847478	A00758:226:HLWW7DSX2:1:2509:18747:5682/1	60	-
chr1	6868451	6868452	A00758:226:HLWW7DSX2:1:1127:32136:19382/1	60	-
chr1	6870590	6870591	A00758:226:HLWW7DSX2:2:1354:14986:24690/1	60	-
chr1	6871136	6871137	A00758:226:HLWW7DSX2:1:1553:15356:13401/1	60	+
chr1	7252814	7252815	A00758:226:HLWW7DSX2:2:1659:20464:4617/1	60	-
chr1	8415663	8415664	A00758:226:HLWW7DSX2:2:1562:23818:8672/1	60	-
chr1	8416326	8416327	A00758:226:HLWW7DSX2:1:1465:29984:32189	60	-
chr1	8487733	8487734	A00758:226:HLWW7DSX2:3:1504:18801:10880/1	60	+
chr1	8490642	8490643	A00758:226:HLWW7DSX2:1:1403:9869:7404/1	60	-
chr1	8497970	8497971	A00758:226:HLWW7DSX2:2:1240:19642:22545/1	60	+
chr1	8520599	8520600	A00758:226:HLWW7DSX2:1:2376:14968:13166/1	60	-
chr1	8550252	8550253	A00758:226:HLWW7DSX2:1:1203:26160:24408/1	60	-
chr1	8569661	8569662	A00758:226:HLWW7DSX2:1:1314:15040:24220/1	60	-
chr1	8597001	8597002	A00758:226:HLWW7DSX2:1:1153:9787:10520/1	60	-
chr1	8623849	8623850	A00758:226:HLWW7DSX2:1:1501:8775:17660/1	60	+
chr1	8623852	8623853	A00758:226:HLWW7DSX2:1:1537:15600:2707/1	60	-
chr1	8625131	8625132	A00758:226:HLWW7DSX2:1:1115:13783:25645/1	60	-
chr1	8629184	8629185	A00758:226:HLWW7DSX2:1:1528:25482:22357/1	60	-
chr1	8630300	8630301	A00758:226:HLWW7DSX2:2:1440:18466:15217	60	+
chr1	8635534	8635535	A00758:226:HLWW7DSX2:1:2224:14516:4022/1	60	-
chr1	8643445	8643446	A00758:226:HLWW7DSX2:1:1141:24080:5776	60	+
chr1	8652944	8652945	A00758:226:HLWW7DSX2:1:1159:9118:5948	60	+
chr1	8657657	8657658	A00758:226:HLWW7DSX2:1:1577:29225:35352/1	60	+
chr1	8682641	8682642	A00758:226:HLWW7DSX2:2:2267:24704:1407/1	60	-
chr1	8747607	8747608	A00758:226:HLWW7DSX2:3:1167:15121:35133	60	+
chr1	8753240	8753241	A00758:226:HLWW7DSX2:1:1533:12472:2018/1	60	+
chr1	8758931	8758932	A00758:226:HLWW7DSX2:1:1632:16586:16939/1	60	+
chr1	8766703	8766704	A00758:226:HLWW7DSX2:3:1525:2483:19727/1	60	+
chr1	8792488	8792489	A00758:226:HLWW7DSX2:3:1245:31774:22200/1	60	+
chr1	9553612	9553613	A00758:226:HLWW7DSX2:1:1159:29966:28682/1	60	+
chr1	9553701	9553702	A00758:226:HLWW7DSX2:1:1122:22706:27289/1	60	-
chr1	9556898	9556899	A00758:226:HLWW7DSX2:3:1565:14154:21057/1	60	+
chr1	9564466	9564467	A00758:226:HLWW7DSX2:1:2565:31747:21026	60	-
chr1	9569865	9569866	A00758:226:HLWW7DSX2:1:1665:26178:9471	60	-
chr1	9792705	9792706	A00758:226:HLWW7DSX2:1:1128:23737:24940/1	60	-
chr1	9794745	9794746	A00758:226:HLWW7DSX2:1:1214:4490:30718/1	60	-
chr1	9795383	9795384	A00758:226:HLWW7DSX2:1:1649:17906:33442/1	60	-
chr1	9815145	9815146	A00758:226:HLWW7DSX2:1:1477:7003:18317	60	+
chr1	10087456	10087457	A00758:226:HLWW7DSX2:1:1135:3983:10895	60	-
chr1	10087744	10087745	A00758:226:HLWW7DSX2:1:1260:15944:35368/1	60	-
chr1	10105345	10105346	A00758:226:HLWW7DSX2:1:1121:14724:34194/1	60	+
chr1	10275347	10275348	A00758:226:HLWW7DSX2:1:1175:19687:35430	60	+
chr1	10275709	10275710	A00758:226:HLWW7DSX2:3:2321:18575:26396/1	60	-
chr1	10279599	10279600	A00758:226:HLWW7DSX2:2:1546:24388:14920/1	60	+
chr1	10295050	10295051	A00758:226:HLWW7DSX2:1:1164:16984:20102/1	60	-
chr1	10297056	10297057	A00758:226:HLWW7DSX2:1:1231:1886:33786/1	60	+
chr1	10298952	10298953	A00758:226:HLWW7DSX2:1:1259:2871:7529/1	60	+
chr1	10301053	10301054	A00758:226:HLWW7DSX2:3:2243:19633:14074/1	60	+
chr1	10350340	10350341	A00758:226:HLWW7DSX2:2:1238:30563:27430/1	60	-
chr1	10364114	10364115	A00758:226:HLWW7DSX2:1:1115:24234:8077/1	60	+
chr1	10521729	10521730	A00758:226:HLWW7DSX2:2:1322:4038:11459	60	-
chr1	10521731	10521732	A00758:226:HLWW7DSX2:1:1336:14516:7686	60	-
chr1	10561049	10561050	A00758:226:HLWW7DSX2:2:1208:15682:4069	60	-
chr1	10561436	10561437	A00758:226:HLWW7DSX2:1:1527:14959:32189/1	60	-
chr1	10574630	10574631	A00758:226:HLWW7DSX2:2:2478:32497:23484/1	60	+
chr1	10575091	10575092	A00758:226:HLWW7DSX2:1:1169:24587:20995/1	60	+
chr1	10575620	10575621	A00758:226:HLWW7DSX2:1:1203:9281:33943/1	60	+
chr1	10576321	10576322	A00758:226:HLWW7DSX2:2:1152:26304:30671/1	60	-
chr1	10580109	10580110	A00758:226:HLWW7DSX2:4:2448:17951:18114	60	-
chr1	10585277	10585278	A00758:226:HLWW7DSX2:1:1561:16152:33724/1	60	+
chr1	10587888	10587889	A00758:226:HLWW7DSX2:1:2626:15031:34100/1	60	-
chr1	10602038	10602039	A00758:226:HLWW7DSX2:1:1512:8115:7216/1	60	+
chr1	11017457	11017458	A00758:226:HLWW7DSX2:1:1131:24487:7106/1	60	-
chr1	11025634	11025635	A00758:226:HLWW7DSX2:2:1221:27841:26381/1	60	+
chr1	11029603	11029604	A00758:226:HLWW7DSX2:1:1172:2826:27586/1	60	-
chr1	11119044	11119045	A00758:226:HLWW7DSX2:1:1103:29062:26021/1	60	-
chr1	11136523	11136524	A00758:226:HLWW7DSX2:1:1138:21450:24674/1	60	+
chr1	11181622	11181623	A00758:226:HLWW7DSX2:4:2369:14724:32534	60	-
chr1	11211582	11211583	A00758:226:HLWW7DSX2:1:1322:6813:18208/1	60	+
chr1	11216075	11216076	A00758:226:HLWW7DSX2:1:1434:5493:33583	60	+
chr1	11220563	11220564	A00758:226:HLWW7DSX2:2:1412:32597:12007/1	60	-
chr1	11285412	11285413	A00758:226:HLWW7DSX2:1:2460:8675:13103/1	60	-
chr1	11294681	11294682	A00758:226:HLWW7DSX2:1:1311:28537:18035	60	+
chr1	11410419	11410420	A00758:226:HLWW7DSX2:1:1247:25590:35446/1	60	-
chr1	11961596	11961597	A00758:226:HLWW7DSX2:1:1101:8956:33348/1	60	+
chr1	11961597	11961598	A00758:226:HLWW7DSX2:1:1153:21820:25504	60	+
chr1	11994855	11994856	A00758:226:HLWW7DSX2:1:1578:15040:34366/1	60	+
chr1	12273993	12273994	A00758:226:HLWW7DSX2:1:1439:25075:36338/1	60	-
chr1	12294361	12294362	A00758:226:HLWW7DSX2:1:2102:31313:21371/1	60	-
chr1	12296754	12296755	A00758:226:HLWW7DSX2:2:2122:17815:30843/1	60	+
chr1	12297806	12297807	A00758:226:HLWW7DSX2:2:2346:16830:12665	60	+
chr1	12327174	12327175	A00758:226:HLWW7DSX2:1:1219:32009:6230/1	60	+
chr1	12333430	12333431	A00758:226:HLWW7DSX2:3:1505:11035:3756/1	60	-
chr1	12347704	12347705	A00758:226:HLWW7DSX2:1:1173:6533:14372/1	60	+
chr1	12364864	12364865	A00758:226:HLWW7DSX2:2:1114:28004:31422/1	60	-
chr1	12365589	12365590	A00758:226:HLWW7DSX2:1:1201:8323:4194/1	60	+
chr1	12366549	12366550	A00758:226:HLWW7DSX2:1:1328:22878:12054/1	60	+
chr1	12369775	12369776	A00758:226:HLWW7DSX2:1:1405:21875:29042/1	60	+
chr1	12372414	12372415	A00758:226:HLWW7DSX2:1:1121:24740:33692/1	60	-
chr1	12373056	12373057	A00758:226:HLWW7DSX2:3:1221:26603:29496/1	60	-
chr1	12428629	12428630	A00758:226:HLWW7DSX2:1:1377:27172:1454/1	60	+
chr1	12444915	12444916	A00758:226:HLWW7DSX2:1:1223:9109:7247/1	60	-
chr1	12447782	12447783	A00758:226:HLWW7DSX2:1:1453:1515:32643/1	60	-
chr1	12455224	12455225	A00758:226:HLWW7DSX2:3:2642:23222:27430	60	-
chr1	12499077	12499078	A00758:226:HLWW7DSX2:1:1251:20690:17002/1	60	-
chr1	13557991	13557992	A00758:226:HLWW7DSX2:3:1537:5168:18239	60	+
chr1	13758725	13758726	A00758:226:HLWW7DSX2:1:1368:1533:20337/1	60	-
chr1	14963156	14963157	A00758:226:HLWW7DSX2:1:1105:31186:32643/1	60	+
chr1	15537295	15537296	A00758:226:HLWW7DSX2:1:1260:26657:5854/1	60	-
chr1	15555147	15555148	A00758:226:HLWW7DSX2:1:1343:11776:3505	60	-
chr1	15655525	15655526	A00758:226:HLWW7DSX2:2:2571:26711:6355/1	60	-
chr1	15658128	15658129	A00758:226:HLWW7DSX2:1:1645:30834:27649/1	60	-
chr1	15661452	15661453	A00758:226:HLWW7DSX2:1:1426:26675:3912/1	60	-
chr1	15694271	15694272	A00758:226:HLWW7DSX2:2:1573:30083:21277/1	60	-
chr1	15870664	15870665	A00758:226:HLWW7DSX2:1:1102:12301:2942/1	60	-
chr1	15884721	15884722	A00758:226:HLWW7DSX2:4:2227:27679:11005/1	60	-
chr1	15909107	15909108	A00758:226:HLWW7DSX2:3:1618:28700:26459/1	60	+
chr1	15909202	15909203	A00758:226:HLWW7DSX2:1:1513:28330:18302/1	60	+
chr1	15915819	15915820	A00758:226:HLWW7DSX2:1:1520:29912:20917/1	60	+
chr1	15935550	15935551	A00758:226:HLWW7DSX2:4:1245:14841:29481/1	60	-
chr1	15960621	15960622	A00758:226:HLWW7DSX2:1:1158:6696:18787/1	60	+
chr1	16290821	16290822	A00758:226:HLWW7DSX2:3:1510:27787:6965	60	+
chr1	16295481	16295482	A00758:226:HLWW7DSX2:4:2669:26259:20603/1	60	+
chr1	16314800	16314801	A00758:226:HLWW7DSX2:1:1113:6596:10911/1	60	+
chr1	16314801	16314802	A00758:226:HLWW7DSX2:3:1122:5330:4022	60	+
chr1	16333202	16333203	A00758:226:HLWW7DSX2:1:2561:9019:17456/1	60	-
chr1	16340152	16340153	A00758:226:HLWW7DSX2:1:1249:15845:5353/1	60	+
chr1	16350939	16350940	A00758:226:HLWW7DSX2:2:2161:12454:27571	60	-
chr1	16568167	16568168	A00758:226:HLWW7DSX2:2:1550:18701:29559/1	60	-
chr1	17015712	17015713	A00758:226:HLWW7DSX2:1:1157:21911:17957/1	60	+
chr1	17036186	17036187	A00758:226:HLWW7DSX2:1:1417:20699:3020	60	-
chr1	17036614	17036615	A00758:226:HLWW7DSX2:1:1530:15383:1517/1	60	-
chr1	17039376	17039377	A00758:226:HLWW7DSX2:1:2632:15673:26913	60	+
chr1	17422143	17422144	A00758:226:HLWW7DSX2:1:2163:3947:28933	60	-
chr1	18915932	18915933	A00758:226:HLWW7DSX2:1:2562:19452:36683/1	60	-
chr1	19089218	19089219	A00758:226:HLWW7DSX2:1:1443:28248:4163/1	60	+
chr1	19122501	19122502	A00758:226:HLWW7DSX2:1:1256:8431:18975/1	60	+
chr1	19122503	19122504	A00758:226:HLWW7DSX2:2:1643:9679:35697/1	60	+
chr1	19130526	19130527	A00758:226:HLWW7DSX2:1:1133:2510:25567/1	60	-
chr1	19137173	19137174	A00758:226:HLWW7DSX2:1:2474:3730:4413/1	60	-
chr1	19137552	19137553	A00758:226:HLWW7DSX2:1:1147:20157:8500	60	+
chr1	19162873	19162874	A00758:226:HLWW7DSX2:1:1161:18783:2018/1	60	-
chr1	19174506	19174507	A00758:226:HLWW7DSX2:1:1667:4734:32049/1	60	+
chr1	19190005	19190006	A00758:226:HLWW7DSX2:2:1140:30798:23359/1	60	-
chr1	19190494	19190495	A00758:226:HLWW7DSX2:2:2109:8106:33786	60	-
chr1	19200120	19200121	A00758:226:HLWW7DSX2:1:1230:9968:17628/1	60	-
chr1	19229075	19229076	A00758:226:HLWW7DSX2:1:1663:2184:5024/1	60	+
chr1	19340616	19340617	A00758:226:HLWW7DSX2:4:2353:4282:6496/1	60	-
chr1	19418104	19418105	A00758:226:HLWW7DSX2:1:1472:8793:36479/1	60	-
chr1	19604726	19604727	A00758:226:HLWW7DSX2:1:1153:18964:2863/1	60	+
chr1	19606242	19606243	A00758:226:HLWW7DSX2:1:1512:1099:3991	60	-
chr1	19609380	19609381	A00758:226:HLWW7DSX2:1:1107:26612:28416/1	60	-
chr1	19615897	19615898	A00758:226:HLWW7DSX2:3:1140:25626:2284/1	60	+
chr1	19698864	19698865	A00758:226:HLWW7DSX2:3:1339:9661:17503	60	+
chr1	19904905	19904906	A00758:226:HLWW7DSX2:2:1248:13214:14168	60	+
chr1	20652425	20652426	A00758:226:HLWW7DSX2:2:1528:14235:31156	60	+
chr1	20882992	20882993	A00758:226:HLWW7DSX2:1:1250:18231:23140/1	60	-
chr1	20883896	20883897	A00758:226:HLWW7DSX2:1:1413:8594:6449/1	60	+
chr1	20894633	20894634	A00758:226:HLWW7DSX2:4:1477:26160:12884/1	60	-
chr1	20895846	20895847	A00758:226:HLWW7DSX2:2:1232:21847:34882	60	-
chr1	20902140	20902141	A00758:226:HLWW7DSX2:1:1629:10267:32236/1	60	-
chr1	20917839	20917840	A00758:226:HLWW7DSX2:1:1216:31340:5979/1	60	+
chr1	20928856	20928857	A00758:226:HLWW7DSX2:3:1273:32217:25786	60	+
chr1	20963069	20963070	A00758:226:HLWW7DSX2:1:1427:5819:1204	60	+
chr1	20963120	20963121	A00758:226:HLWW7DSX2:4:1670:31241:12665	60	-
chr1	20964174	20964175	A00758:226:HLWW7DSX2:1:1131:26359:35837/1	60	+
chr1	20965024	20965025	A00758:226:HLWW7DSX2:4:1160:2284:11835	60	+
chr1	20968162	20968163	A00758:226:HLWW7DSX2:1:1410:30192:22686/1	60	-
chr1	20968507	20968508	A00758:226:HLWW7DSX2:1:2373:15917:18255/1	60	+
chr1	20976504	20976505	A00758:226:HLWW7DSX2:3:1414:7880:26694/1	60	+
chr1	21000714	21000715	A00758:226:HLWW7DSX2:1:1107:31051:5854/1	60	+
chr1	21055866	21055867	A00758:226:HLWW7DSX2:1:1568:30445:14888/1	60	+
chr1	21056639	21056640	A00758:226:HLWW7DSX2:1:2177:13738:24596/1	60	+
chr1	21059396	21059397	A00758:226:HLWW7DSX2:1:2155:17870:27837/1	60	+
chr1	21059406	21059407	A00758:226:HLWW7DSX2:1:1244:30436:3662	60	+
chr1	21090709	21090710	A00758:226:HLWW7DSX2:1:1470:30165:3317/1	60	+
chr1	21103764	21103765	A00758:226:HLWW7DSX2:1:1159:14995:12587/1	60	+
chr1	21116245	21116246	A00758:226:HLWW7DSX2:4:1361:5954:13025/1	60	+
chr1	21116875	21116876	A00758:226:HLWW7DSX2:3:2245:27670:21104/1	60	+
chr1	21117332	21117333	A00758:226:HLWW7DSX2:2:1548:27344:16939/1	60	-
chr1	21122969	21122970	A00758:226:HLWW7DSX2:2:1476:2835:35837/1	60	-
chr1	21137845	21137846	A00758:226:HLWW7DSX2:4:2571:20383:13369/1	60	+
chr1	21152127	21152128	A00758:226:HLWW7DSX2:2:2363:29116:4163/1	60	+
chr1	21451139	21451140	A00758:226:HLWW7DSX2:2:2249:16143:22748/1	60	-
chr1	21707308	21707309	A00758:226:HLWW7DSX2:1:1530:14678:9909/1	60	-
chr1	21709535	21709536	A00758:226:HLWW7DSX2:3:1313:1018:29684	60	+
chr1	21710082	21710083	A00758:226:HLWW7DSX2:2:1125:30472:27179/1	60	+
chr1	21719561	21719562	A00758:226:HLWW7DSX2:3:2552:32832:8563	60	+
chr1	21727159	21727160	A00758:226:HLWW7DSX2:1:1350:19515:31281/1	60	+
chr1	21727561	21727562	A00758:226:HLWW7DSX2:3:1430:2844:18944	60	-
chr1	21727876	21727877	A00758:226:HLWW7DSX2:1:1138:17852:3944/1	60	+
chr1	21735405	21735406	A00758:226:HLWW7DSX2:1:1605:6099:36135/1	60	+
chr1	21737373	21737374	A00758:226:HLWW7DSX2:1:1324:4020:2691/1	60	-
chr1	21749426	21749427	A00758:226:HLWW7DSX2:1:1224:20961:31876/1	60	+
chr1	22056748	22056749	A00758:226:HLWW7DSX2:1:1116:17155:23563/1	60	-
chr1	22501721	22501722	A00758:226:HLWW7DSX2:1:1549:24252:19351	60	-
chr1	22509177	22509178	A00758:226:HLWW7DSX2:1:1259:27914:29669/1	60	-
chr1	23053780	23053781	A00758:226:HLWW7DSX2:1:1420:17255:22952/1	60	-
chr1	23055999	23056000	A00758:226:HLWW7DSX2:1:1659:8513:20870/1	60	+
chr1	23063209	23063210	A00758:226:HLWW7DSX2:1:1461:3143:35336/1	60	-
chr1	23109633	23109634	A00758:226:HLWW7DSX2:4:1361:32606:20666	60	+
chr1	23111594	23111595	A00758:226:HLWW7DSX2:1:1121:30626:24596/1	60	+
chr1	23128657	23128658	A00758:226:HLWW7DSX2:1:1153:2546:4711/1	60	-
chr1	23285921	23285922	A00758:226:HLWW7DSX2:1:1135:18358:28025/1	60	-
chr1	23302383	23302384	A00758:226:HLWW7DSX2:2:1373:19289:19586/1	60	+
chr1	23304648	23304649	A00758:226:HLWW7DSX2:1:1138:6081:36824/1	60	+
chr1	23305659	23305660	A00758:226:HLWW7DSX2:1:2508:25825:21762/1	60	-
chr1	23306252	23306253	A00758:226:HLWW7DSX2:1:2318:13964:19319/1	60	+
chr1	23308158	23308159	A00758:226:HLWW7DSX2:2:1645:25102:34475/1	60	+
chr1	23308890	23308891	A00758:226:HLWW7DSX2:1:1608:23312:10144/1	60	+
chr1	23311743	23311744	A00758:226:HLWW7DSX2:1:1212:7826:1548/1	60	-
chr1	23312578	23312579	A00758:226:HLWW7DSX2:1:1506:12454:35493/1	60	+
chr1	23313025	23313026	A00758:226:HLWW7DSX2:2:2249:27145:23171/1	60	+
chr1	23313695	23313696	A00758:226:HLWW7DSX2:1:1626:28339:14465/1	60	-
chr1	23313940	23313941	A00758:226:HLWW7DSX2:1:1322:22959:8437/1	60	-
chr1	23314740	23314741	A00758:226:HLWW7DSX2:1:2254:3775:4742/1	60	+
chr1	23318803	23318804	A00758:226:HLWW7DSX2:3:1278:10276:9799	60	-
chr1	23320690	23320691	A00758:226:HLWW7DSX2:1:1267:6017:8594	60	+
chr1	23359931	23359932	A00758:226:HLWW7DSX2:1:2345:10312:13777/1	60	+
chr1	23440407	23440408	A00758:226:HLWW7DSX2:3:1324:23276:17221/1	60	-
chr1	23695308	23695309	A00758:226:HLWW7DSX2:4:1246:13015:30827	60	-
chr1	23711565	23711566	A00758:226:HLWW7DSX2:1:1251:18304:15530/1	60	-
chr1	23967776	23967777	A00758:226:HLWW7DSX2:2:1458:4001:34538	60	+
chr1	24645468	24645469	A00758:226:HLWW7DSX2:3:1526:24777:2159	60	+
chr1	24662912	24662913	A00758:226:HLWW7DSX2:1:1365:18855:23312/1	60	-
chr1	24663602	24663603	A00758:226:HLWW7DSX2:1:1150:21305:16000/1	60	-
chr1	24667513	24667514	A00758:226:HLWW7DSX2:1:1661:10827:27539/1	60	+
chr1	24765905	24765906	A00758:226:HLWW7DSX2:1:1465:14534:17926/1	60	+
chr1	24779133	24779134	A00758:226:HLWW7DSX2:1:1347:32696:26209/1	60	+
chr1	24803574	24803575	A00758:226:HLWW7DSX2:1:1166:31530:26224	60	-
chr1	24826833	24826834	A00758:226:HLWW7DSX2:1:2172:6940:21339/1	60	-
chr1	25124492	25124493	A00758:226:HLWW7DSX2:1:1469:27995:24549	60	-
chr1	25228923	25228924	A00758:226:HLWW7DSX2:1:2177:18882:6417/1	60	-
chr1	25285287	25285288	A00758:226:HLWW7DSX2:3:1450:7988:9815	60	-
chr1	25345110	25345111	A00758:226:HLWW7DSX2:1:1158:11342:2597	60	-
chr1	25446574	25446575	A00758:226:HLWW7DSX2:1:1124:22354:1376/1	60	+
chr1	25450825	25450826	A00758:226:HLWW7DSX2:2:2113:5267:31313/1	60	-
chr1	25478618	25478619	A00758:226:HLWW7DSX2:2:1543:18927:6652	60	-
chr1	25480592	25480593	A00758:226:HLWW7DSX2:1:1371:13738:20995/1	60	+
chr1	25489574	25489575	A00758:226:HLWW7DSX2:1:1178:17906:13526/1	60	+
chr1	25618818	25618819	A00758:226:HLWW7DSX2:4:2425:13277:28494	60	-
chr1	25715855	25715856	A00758:226:HLWW7DSX2:2:1217:22815:27727/1	60	+
chr1	25842843	25842844	A00758:226:HLWW7DSX2:4:1169:23583:26083/1	60	+
chr1	25850859	25850860	A00758:226:HLWW7DSX2:2:1518:14977:28839/1	60	-
chr1	25851278	25851279	A00758:226:HLWW7DSX2:1:1275:10474:27555/1	60	-
chr1	25900737	25900738	A00758:226:HLWW7DSX2:2:1255:18539:4726	60	-
chr1	26121360	26121361	A00758:226:HLWW7DSX2:3:1538:11541:25363/1	60	+
chr1	26236822	26236823	A00758:226:HLWW7DSX2:2:2330:6433:8938/1	60	-
chr1	26252910	26252911	A00758:226:HLWW7DSX2:1:1501:2980:21840	60	-
chr1	26254551	26254552	A00758:226:HLWW7DSX2:1:1428:30192:21496/1	60	-
chr1	26271586	26271587	A00758:226:HLWW7DSX2:1:1167:31647:34256/1	60	-
chr1	26271623	26271624	A00758:226:HLWW7DSX2:1:1160:23737:27477/1	60	-
chr1	26330564	26330565	A00758:226:HLWW7DSX2:1:1578:21802:28792/1	60	+
chr1	26445165	26445166	A00758:226:HLWW7DSX2:1:2172:19614:11412	60	-
chr1	26458544	26458545	A00758:226:HLWW7DSX2:1:1206:19849:5431/1	60	+
chr1	26461521	26461522	A00758:226:HLWW7DSX2:1:2553:14913:35243/1	60	+
chr1	26476292	26476293	A00758:226:HLWW7DSX2:2:1236:21368:1955/1	60	+
chr1	26485270	26485271	A00758:226:HLWW7DSX2:1:1125:30364:20102/1	60	+
chr1	26699759	26699760	A00758:226:HLWW7DSX2:1:1104:21893:35744/1	60	+
chr1	26699780	26699781	A00758:226:HLWW7DSX2:1:1166:11406:24752	60	-
chr1	26700674	26700675	A00758:226:HLWW7DSX2:1:1635:20464:16861	60	-
chr1	26701915	26701916	A00758:226:HLWW7DSX2:2:1638:19099:12179/1	60	+
chr1	26702707	26702708	A00758:226:HLWW7DSX2:3:1252:26413:7623	60	-
chr1	26704890	26704891	A00758:226:HLWW7DSX2:1:1212:9534:26083/1	60	+
chr1	26711992	26711993	A00758:226:HLWW7DSX2:3:1338:26973:28792	60	-
chr1	26713820	26713821	A00758:226:HLWW7DSX2:1:1232:21902:14747/1	60	-
chr1	26718200	26718201	A00758:226:HLWW7DSX2:1:1176:12762:21277/1	60	+
chr1	26727610	26727611	A00758:226:HLWW7DSX2:1:1172:2293:34710/1	60	+
chr1	26730096	26730097	A00758:226:HLWW7DSX2:1:1669:30490:25332/1	60	-
chr1	26733333	26733334	A00758:226:HLWW7DSX2:1:2223:27353:16861	60	+
chr1	26751381	26751382	A00758:226:HLWW7DSX2:1:1170:7175:18897/1	60	+
chr1	26759991	26759992	A00758:226:HLWW7DSX2:1:2677:2392:13088/1	60	+
chr1	26762721	26762722	A00758:226:HLWW7DSX2:1:1328:16920:18270	60	-
chr1	26776192	26776193	A00758:226:HLWW7DSX2:2:1516:26919:28667/1	60	-
chr1	26776193	26776194	A00758:226:HLWW7DSX2:1:1123:14443:7059/1	60	-
chr1	26859531	26859532	A00758:226:HLWW7DSX2:1:1443:22978:5306/1	60	+
chr1	26899123	26899124	A00758:226:HLWW7DSX2:1:1171:7057:17440/1	60	-
chr1	26933399	26933400	A00758:226:HLWW7DSX2:1:1337:4065:17237/1	60	-
chr1	27268255	27268256	A00758:226:HLWW7DSX2:1:1116:13160:15076	60	-
chr1	27272167	27272168	A00758:226:HLWW7DSX2:1:1237:32678:23860/1	60	+
chr1	27414924	27414925	A00758:226:HLWW7DSX2:1:1161:4309:22764/1	60	+
chr1	27447623	27447624	A00758:226:HLWW7DSX2:1:1139:20808:23124/1	60	+
chr1	27451173	27451174	A00758:226:HLWW7DSX2:1:1305:27037:17472/1	60	+
chr1	27463671	27463672	A00758:226:HLWW7DSX2:1:1673:11876:4366	60	+
chr1	27465790	27465791	A00758:226:HLWW7DSX2:2:2414:12527:26224	60	-
chr1	27783776	27783777	A00758:226:HLWW7DSX2:1:1556:8684:5102/1	60	-
chr1	27799867	27799868	A00758:226:HLWW7DSX2:1:1133:15953:10989/1	60	+
chr1	27805559	27805560	A00758:226:HLWW7DSX2:2:1554:18602:2174/1	60	-
chr1	27822893	27822894	A00758:226:HLWW7DSX2:1:1269:29441:17816/1	60	-
chr1	27839202	27839203	A00758:226:HLWW7DSX2:1:1352:28610:25895/1	60	-
chr1	27847361	27847362	A00758:226:HLWW7DSX2:4:2147:17725:2221/1	60	-
chr1	27999791	27999792	A00758:226:HLWW7DSX2:1:2118:13078:30185/1	60	-
chr1	28008284	28008285	A00758:226:HLWW7DSX2:1:2124:25084:14434/1	60	+
chr1	28013944	28013945	A00758:226:HLWW7DSX2:1:1411:14796:36448/1	60	-
chr1	28031917	28031918	A00758:226:HLWW7DSX2:1:1277:26901:32925/1	60	-
chr1	28032436	28032437	A00758:226:HLWW7DSX2:3:2572:11107:15593/1	60	-
chr1	28035432	28035433	A00758:226:HLWW7DSX2:1:2430:32054:3490/1	60	-
chr1	28037860	28037861	A00758:226:HLWW7DSX2:3:1220:4246:28980/1	60	-
chr1	28040092	28040093	A00758:226:HLWW7DSX2:1:1248:16993:14888/1	60	-
chr1	28046500	28046501	A00758:226:HLWW7DSX2:4:1108:25247:10739	60	-
chr1	28060914	28060915	A00758:226:HLWW7DSX2:1:1272:32669:13761/1	60	+
chr1	28063823	28063824	A00758:226:HLWW7DSX2:4:1255:11189:17613/1	60	+
chr1	28070958	28070959	A00758:226:HLWW7DSX2:3:1375:30382:18317/1	60	+
chr1	28073918	28073919	A00758:226:HLWW7DSX2:1:2472:27245:3270	60	+
chr1	28076457	28076458	A00758:226:HLWW7DSX2:1:2550:10728:27899/1	60	-
chr1	28227449	28227450	A00758:226:HLWW7DSX2:2:1363:26558:16391/1	60	+
chr1	28277841	28277842	A00758:226:HLWW7DSX2:1:1361:23818:33223/1	60	+
chr1	28417196	28417197	A00758:226:HLWW7DSX2:2:1270:26295:36260/1	60	+
chr1	28422990	28422991	A00758:226:HLWW7DSX2:1:1140:26684:31579/1	60	+
chr1	28428908	28428909	A00758:226:HLWW7DSX2:1:1278:11279:7748/1	60	-
chr1	28470115	28470116	A00758:226:HLWW7DSX2:1:2625:13042:16157/1	60	-
chr1	28488809	28488810	A00758:226:HLWW7DSX2:1:1337:5086:33348/1	60	+
chr1	28565974	28565975	A00758:226:HLWW7DSX2:2:1252:14705:19006	60	-
chr1	28620904	28620905	A00758:226:HLWW7DSX2:1:1135:32488:31172/1	60	-
chr1	28629754	28629755	A00758:226:HLWW7DSX2:4:2576:26793:9439/1	60	+
chr1	28742438	28742439	A00758:226:HLWW7DSX2:1:1303:31711:25034	60	+
chr1	28923624	28923625	A00758:226:HLWW7DSX2:4:2274:12644:18380	60	-
chr1	28949299	28949300	A00758:226:HLWW7DSX2:1:1172:16224:14090/1	60	+
chr1	28982132	28982133	A00758:226:HLWW7DSX2:1:1102:20745:28275	60	-
chr1	28986291	28986292	A00758:226:HLWW7DSX2:1:1445:1054:26678/1	60	-
chr1	28998058	28998059	A00758:226:HLWW7DSX2:1:1512:15510:13980/1	60	-
chr1	29014439	29014440	A00758:226:HLWW7DSX2:3:1364:3947:35634/1	60	-
chr1	29018738	29018739	A00758:226:HLWW7DSX2:1:2478:3188:30906/1	60	-
chr1	29028232	29028233	A00758:226:HLWW7DSX2:1:1449:20763:36667/1	60	+
chr1	29058402	29058403	A00758:226:HLWW7DSX2:3:1174:10746:26553/1	60	+
chr1	29065630	29065631	A00758:226:HLWW7DSX2:1:2574:23601:20917/1	60	-
chr1	29083165	29083166	A00758:226:HLWW7DSX2:1:2434:20862:6652/1	60	+
chr1	29162313	29162314	A00758:226:HLWW7DSX2:1:1640:7066:18928/1	60	+
chr1	29163254	29163255	A00758:226:HLWW7DSX2:2:1513:31421:26819/1	60	-
chr1	29597315	29597316	A00758:226:HLWW7DSX2:3:1322:7943:5134/1	60	-
chr1	30958674	30958675	A00758:226:HLWW7DSX2:3:2376:16975:32737/1	60	+
chr1	30960777	30960778	A00758:226:HLWW7DSX2:1:2464:32217:16642	60	-
chr1	30970534	30970535	A00758:226:HLWW7DSX2:4:1602:5810:24956	60	+
chr1	30971039	30971040	A00758:226:HLWW7DSX2:2:1254:26024:29121/1	60	+
chr1	30977776	30977777	A00758:226:HLWW7DSX2:1:2537:5358:7545/1	60	+
chr1	30986282	30986283	A00758:226:HLWW7DSX2:1:2647:2871:36996/1	60	+
chr1	31020771	31020772	A00758:226:HLWW7DSX2:2:2275:7889:14246/1	60	-
chr1	31022733	31022734	A00758:226:HLWW7DSX2:4:2111:20021:14841	60	+
chr1	31026648	31026649	A00758:226:HLWW7DSX2:2:2136:12726:36057	60	+
chr1	31039671	31039672	A00758:226:HLWW7DSX2:1:1278:32217:6872/1	60	+
chr1	31047152	31047153	A00758:226:HLWW7DSX2:4:1553:31837:6527/1	60	+
chr1	31063853	31063854	A00758:226:HLWW7DSX2:1:1473:13467:9408/1	60	+
chr1	31308874	31308875	A00758:226:HLWW7DSX2:1:1660:32334:18599/1	60	-
chr1	31332610	31332611	A00758:226:HLWW7DSX2:1:1406:6813:24815/1	60	+
chr1	31333781	31333782	A00758:226:HLWW7DSX2:1:1278:24668:14309/1	60	+
chr1	31335728	31335729	A00758:226:HLWW7DSX2:1:2468:2817:32831/1	60	+
chr1	31443360	31443361	A00758:226:HLWW7DSX2:1:1605:4472:33786	60	+
chr1	31484702	31484703	A00758:226:HLWW7DSX2:1:1463:31864:4319/1	60	-
chr1	31485485	31485486	A00758:226:HLWW7DSX2:1:1243:8675:17049/1	60	-
chr1	31876476	31876477	A00758:226:HLWW7DSX2:1:1212:1334:5462/1	60	+
chr1	31903813	31903814	A00758:226:HLWW7DSX2:1:1127:3784:25457/1	60	+
chr1	31903814	31903815	A00758:226:HLWW7DSX2:3:2404:31051:36761	60	+
chr1	31907463	31907464	A00758:226:HLWW7DSX2:1:1263:1181:19288	60	-
chr1	31909346	31909347	A00758:226:HLWW7DSX2:1:1108:14290:32565/1	60	-
chr1	31910411	31910412	A00758:226:HLWW7DSX2:1:1460:21739:17942/1	60	-
chr1	31912128	31912129	A00758:226:HLWW7DSX2:1:2378:16848:30452/1	60	-
chr1	31912341	31912342	A00758:226:HLWW7DSX2:1:1441:11975:24486/1	60	+
chr1	31912679	31912680	A00758:226:HLWW7DSX2:2:2245:14055:6355	60	-
chr1	31913818	31913819	A00758:226:HLWW7DSX2:1:1540:12599:6496/1	60	-
chr1	31915601	31915602	A00758:226:HLWW7DSX2:1:1120:14226:23281/1	60	+
chr1	31916033	31916034	A00758:226:HLWW7DSX2:3:1301:17499:17237	60	-
chr1	31917561	31917562	A00758:226:HLWW7DSX2:4:1616:27290:29528/1	60	+
chr1	31918644	31918645	A00758:226:HLWW7DSX2:1:1667:11397:9862/1	60	+
chr1	31919913	31919914	A00758:226:HLWW7DSX2:1:1228:6903:2644	60	+
chr1	31921003	31921004	A00758:226:HLWW7DSX2:1:2418:23719:27915/1	60	-
chr1	31924373	31924374	A00758:226:HLWW7DSX2:1:1659:20609:26349	60	-
chr1	31927522	31927523	A00758:226:HLWW7DSX2:2:1403:6234:7091/1	60	+
chr1	31929288	31929289	A00758:226:HLWW7DSX2:1:1148:25310:20776/1	60	+
chr1	31930550	31930551	A00758:226:HLWW7DSX2:1:1353:26160:30326	60	+
chr1	32019700	32019701	A00758:226:HLWW7DSX2:1:1371:32759:36589/1	60	+
chr1	32021023	32021024	A00758:226:HLWW7DSX2:1:1551:3486:8531/1	60	+
chr1	32021189	32021190	A00758:226:HLWW7DSX2:2:1426:7301:6308/1	60	-
chr1	32024114	32024115	A00758:226:HLWW7DSX2:1:1157:19651:24377/1	60	-
chr1	32034057	32034058	A00758:226:HLWW7DSX2:2:1431:9019:34147/1	60	+
chr1	32037401	32037402	A00758:226:HLWW7DSX2:1:1212:12038:16235	60	-
chr1	32039577	32039578	A00758:226:HLWW7DSX2:1:1168:31792:22795	60	-
chr1	32045032	32045033	A00758:226:HLWW7DSX2:1:1373:8187:24220/1	60	+
chr1	32131333	32131334	A00758:226:HLWW7DSX2:1:1132:21694:35994/1	60	+
chr1	32139985	32139986	A00758:226:HLWW7DSX2:1:2320:17915:28823/1	60	-
chr1	32141582	32141583	A00758:226:HLWW7DSX2:1:1120:30843:21527	60	-
chr1	32151894	32151895	A00758:226:HLWW7DSX2:1:2115:10556:13416/1	60	+
chr1	32159045	32159046	A00758:226:HLWW7DSX2:4:1244:22245:25081	60	-
chr1	32162186	32162187	A00758:226:HLWW7DSX2:2:1420:10673:5196/1	60	-
chr1	32188668	32188669	A00758:226:HLWW7DSX2:1:1404:12644:20635/1	60	+
chr1	32256929	32256930	A00758:226:HLWW7DSX2:2:1278:7780:12399/1	60	-
chr1	32287833	32287834	A00758:226:HLWW7DSX2:3:1330:31711:7498	60	-
chr1	32304286	32304287	A00758:226:HLWW7DSX2:1:1159:3848:3082	60	-
chr1	32312678	32312679	A00758:226:HLWW7DSX2:1:2147:27787:19648/1	60	+
chr1	32314026	32314027	A00758:226:HLWW7DSX2:1:1251:31991:22701/1	60	+
chr1	32370842	32370843	A00758:226:HLWW7DSX2:2:1151:10068:12759	60	-
chr1	32621469	32621470	A00758:226:HLWW7DSX2:1:2649:8540:34914/1	60	-
chr1	32626905	32626906	A00758:226:HLWW7DSX2:1:1675:30228:31704	60	-
chr1	32669927	32669928	A00758:226:HLWW7DSX2:2:2464:24948:9627	60	-
chr1	32790819	32790820	A00758:226:HLWW7DSX2:1:2427:26440:33004/1	60	+
chr1	32839394	32839395	A00758:226:HLWW7DSX2:1:2635:18728:12821/1	60	+
chr1	32850112	32850113	A00758:226:HLWW7DSX2:2:1329:23692:27868/1	60	+
chr1	33006001	33006002	A00758:226:HLWW7DSX2:1:1173:8413:21605/1	60	+
chr1	33044822	33044823	A00758:226:HLWW7DSX2:1:1212:12662:36166/1	60	+
chr1	34135920	34135921	A00758:226:HLWW7DSX2:1:2515:6659:13307	60	-
chr1	34990252	34990253	A00758:226:HLWW7DSX2:1:1171:8712:21652/1	60	-
chr1	35000612	35000613	A00758:226:HLWW7DSX2:1:1252:11415:26021/1	60	+
chr1	35003544	35003545	A00758:226:HLWW7DSX2:1:1352:2980:9251/1	60	+
chr1	35013392	35013393	A00758:226:HLWW7DSX2:3:1673:32217:21746/1	60	+
chr1	35102044	35102045	A00758:226:HLWW7DSX2:1:1610:31430:28933/1	60	+
chr1	35103112	35103113	A00758:226:HLWW7DSX2:2:1235:21287:5008/1	60	+
chr1	35111842	35111843	A00758:226:HLWW7DSX2:1:1240:21305:10394/1	60	+
chr1	35180013	35180014	A00758:226:HLWW7DSX2:1:2337:10737:17206/1	60	+
chr1	35181650	35181651	A00758:226:HLWW7DSX2:3:1312:29460:35759	60	-
chr1	35182414	35182415	A00758:226:HLWW7DSX2:1:1156:25201:12446/1	60	+
chr1	35288856	35288857	A00758:226:HLWW7DSX2:1:1419:9046:34695/1	60	+
chr1	35295458	35295459	A00758:226:HLWW7DSX2:1:2623:26295:34726/1	60	+
chr1	35326891	35326892	A00758:226:HLWW7DSX2:1:1106:24496:21778	60	+
chr1	35326899	35326900	A00758:226:HLWW7DSX2:1:1555:5113:8782/1	60	-
chr1	35334652	35334653	A00758:226:HLWW7DSX2:1:1319:9516:13620/1	60	+
chr1	35336967	35336968	A00758:226:HLWW7DSX2:1:1173:19334:7388/1	60	+
chr1	35339829	35339830	A00758:226:HLWW7DSX2:1:1271:25970:32565/1	60	+
chr1	35357586	35357587	A00758:226:HLWW7DSX2:1:2248:32298:16783/1	60	+
chr1	35366839	35366840	A00758:226:HLWW7DSX2:2:2529:25870:27226/1	60	-
chr1	35380854	35380855	A00758:226:HLWW7DSX2:4:1368:3866:15483/1	60	-
chr1	35383292	35383293	A00758:226:HLWW7DSX2:1:1113:12843:29340/1	60	-
chr1	35389045	35389046	A00758:226:HLWW7DSX2:2:2459:18059:27821/1	60	+
chr1	35390823	35390824	A00758:226:HLWW7DSX2:1:1237:27941:20603/1	60	+
chr1	35395363	35395364	A00758:226:HLWW7DSX2:1:1239:19994:12446/1	60	+
chr1	35395365	35395366	A00758:226:HLWW7DSX2:1:1321:23963:33755	60	+
chr1	35397156	35397157	A00758:226:HLWW7DSX2:2:1149:8015:35571/1	60	-
chr1	35398088	35398089	A00758:226:HLWW7DSX2:1:1147:3477:19758/1	60	+
chr1	35401576	35401577	A00758:226:HLWW7DSX2:3:2635:2175:8547/1	60	-
chr1	35404836	35404837	A00758:226:HLWW7DSX2:1:1640:31367:35493/1	60	+
chr1	35407630	35407631	A00758:226:HLWW7DSX2:2:1161:13223:15374/1	60	+
chr1	35411884	35411885	A00758:226:HLWW7DSX2:3:1613:21838:23625/1	60	+
chr1	35511002	35511003	A00758:226:HLWW7DSX2:1:1221:26078:27305	60	+
chr1	35511374	35511375	A00758:226:HLWW7DSX2:1:1466:5294:32957	60	-
chr1	35606731	35606732	A00758:226:HLWW7DSX2:1:2628:22978:23625/1	60	+
chr1	35626451	35626452	A00758:226:HLWW7DSX2:1:1315:18738:36166/1	60	+
chr1	35828712	35828713	A00758:226:HLWW7DSX2:1:1123:28908:33489/1	60	+
chr1	35829633	35829634	A00758:226:HLWW7DSX2:1:1264:11044:31328/1	60	-
chr1	35847269	35847270	A00758:226:HLWW7DSX2:1:1446:9182:15327/1	60	+
chr1	35852896	35852897	A00758:226:HLWW7DSX2:1:1633:31159:2754/1	60	-
chr1	35956330	35956331	A00758:226:HLWW7DSX2:1:1120:13783:27085	60	+
chr1	35965736	35965737	A00758:226:HLWW7DSX2:1:1202:28411:12587/1	60	+
chr1	35970928	35970929	A00758:226:HLWW7DSX2:1:1119:22869:34773/1	60	-
chr1	35976725	35976726	A00758:226:HLWW7DSX2:1:1353:19913:4006/1	60	+
chr1	35977234	35977235	A00758:226:HLWW7DSX2:3:1467:30535:14951/1	60	-
chr1	35980120	35980121	A00758:226:HLWW7DSX2:4:2672:5303:11397/1	60	-
chr1	35999254	35999255	A00758:226:HLWW7DSX2:1:1368:25238:19460/1	60	-
chr1	36011683	36011684	A00758:226:HLWW7DSX2:1:2223:2917:35571/1	60	+
chr1	36026152	36026153	A00758:226:HLWW7DSX2:1:1317:13874:21324/1	60	+
chr1	36282552	36282553	A00758:226:HLWW7DSX2:2:1377:19940:8281/1	60	-
chr1	37495789	37495790	A00758:226:HLWW7DSX2:1:2172:26431:23563/1	60	-
chr1	37496697	37496698	A00758:226:HLWW7DSX2:1:1471:3568:14810/1	60	-
chr1	37509123	37509124	A00758:226:HLWW7DSX2:1:1253:18457:10848/1	60	+
chr1	37520800	37520801	A00758:226:HLWW7DSX2:2:2639:8404:12947	60	-
chr1	37697891	37697892	A00758:226:HLWW7DSX2:4:1546:9335:6042/1	60	-
chr1	37826793	37826794	A00758:226:HLWW7DSX2:1:1103:25545:36057	60	-
chr1	37830406	37830407	A00758:226:HLWW7DSX2:1:1669:32588:35477/1	60	+
chr1	37887440	37887441	A00758:226:HLWW7DSX2:2:1258:28447:33692/1	60	+
chr1	38997218	38997219	A00758:226:HLWW7DSX2:1:1152:12066:21386/1	60	+
chr1	39041044	39041045	A00758:226:HLWW7DSX2:1:1401:23439:18098/1	60	+
chr1	39206919	39206920	A00758:226:HLWW7DSX2:1:2471:31873:16579/1	60	-
chr1	39219033	39219034	A00758:226:HLWW7DSX2:1:1668:7166:34381/1	60	+
chr1	39227253	39227254	A00758:226:HLWW7DSX2:1:1321:12246:2973/1	60	+
chr1	39228170	39228171	A00758:226:HLWW7DSX2:1:1363:26350:28087/1	60	+
chr1	39238780	39238781	A00758:226:HLWW7DSX2:1:1465:8965:4836/1	60	+
chr1	39253562	39253563	A00758:226:HLWW7DSX2:1:1151:20853:15468/1	60	+
chr1	39267181	39267182	A00758:226:HLWW7DSX2:2:1341:29270:36777/1	60	+
chr1	39280961	39280962	A00758:226:HLWW7DSX2:1:1624:25870:9565/1	60	-
chr1	39294254	39294255	A00758:226:HLWW7DSX2:1:1515:27877:27602/1	60	-
chr1	39309299	39309300	A00758:226:HLWW7DSX2:1:1128:18991:6261	60	+
chr1	39317527	39317528	A00758:226:HLWW7DSX2:1:1151:27896:16986/1	60	+
chr1	39318158	39318159	A00758:226:HLWW7DSX2:1:2546:2555:3067	60	+
chr1	39319315	39319316	A00758:226:HLWW7DSX2:1:1634:8024:19085/1	60	-
chr1	39323990	39323991	A00758:226:HLWW7DSX2:3:2257:10375:18803	60	+
chr1	39372697	39372698	A00758:226:HLWW7DSX2:1:1606:14389:12602/1	60	-
chr1	39428573	39428574	A00758:226:HLWW7DSX2:1:2169:17852:19789	60	-
chr1	39465846	39465847	A00758:226:HLWW7DSX2:1:1612:15040:19053	60	-
chr1	39552302	39552303	A00758:226:HLWW7DSX2:1:1142:22173:24486/1	60	-
chr1	39554670	39554671	A00758:226:HLWW7DSX2:1:1246:23041:28307/1	60	+
chr1	39851886	39851887	A00758:226:HLWW7DSX2:1:1176:19723:36620/1	60	+
chr1	39852374	39852375	A00758:226:HLWW7DSX2:2:2349:25934:9267/1	60	+
chr1	40044487	40044488	A00758:226:HLWW7DSX2:1:2565:19461:26271/1	60	-
chr1	40073360	40073361	A00758:226:HLWW7DSX2:1:1167:19497:24079/1	60	+
chr1	40079836	40079837	A00758:226:HLWW7DSX2:1:1107:25418:35399	60	-
chr1	40090628	40090629	A00758:226:HLWW7DSX2:1:1272:8395:26647/1	60	-
chr1	40180944	40180945	A00758:226:HLWW7DSX2:1:2676:18891:24220/1	60	-
chr1	40191297	40191298	A00758:226:HLWW7DSX2:2:1327:26313:4507	60	+
chr1	40204468	40204469	A00758:226:HLWW7DSX2:1:1567:10728:5541/1	60	-
chr1	40212681	40212682	A00758:226:HLWW7DSX2:1:2558:18177:7232	60	-
chr1	40215970	40215971	A00758:226:HLWW7DSX2:2:2473:24551:6464/1	60	-
chr1	40231113	40231114	A00758:226:HLWW7DSX2:1:2414:29315:14434/1	60	+
chr1	40232201	40232202	A00758:226:HLWW7DSX2:3:1407:7301:31454/1	60	-
chr1	40399916	40399917	A00758:226:HLWW7DSX2:1:1202:15890:1861/1	60	+
chr1	40412095	40412096	A00758:226:HLWW7DSX2:2:1210:16767:35853/1	60	+
chr1	40417983	40417984	A00758:226:HLWW7DSX2:1:1604:23068:16767/1	60	+
chr1	40418431	40418432	A00758:226:HLWW7DSX2:4:2548:25400:5431	60	-
chr1	40492092	40492093	A00758:226:HLWW7DSX2:1:1312:1949:29293/1	60	-
chr1	40494937	40494938	A00758:226:HLWW7DSX2:1:2224:12662:34914/1	60	-
chr1	40543800	40543801	A00758:226:HLWW7DSX2:1:1265:12292:10003/1	60	+
chr1	40546746	40546747	A00758:226:HLWW7DSX2:1:1376:13720:33332/1	60	-
chr1	40710387	40710388	A00758:226:HLWW7DSX2:1:1216:27769:31234	60	+
chr1	40719227	40719228	A00758:226:HLWW7DSX2:1:1572:13024:18537/1	60	+
chr1	40734086	40734087	A00758:226:HLWW7DSX2:2:1412:27100:5556/1	60	-
chr1	40765937	40765938	A00758:226:HLWW7DSX2:1:1106:15727:35023/1	60	+
chr1	41081641	41081642	A00758:226:HLWW7DSX2:3:2212:25690:20275/1	60	-
chr1	41095358	41095359	A00758:226:HLWW7DSX2:1:1278:23547:12461	60	+
chr1	41101189	41101190	A00758:226:HLWW7DSX2:2:1445:6325:36432/1	60	+
chr1	41108558	41108559	A00758:226:HLWW7DSX2:1:1535:28980:31955/1	60	+
chr1	41119281	41119282	A00758:226:HLWW7DSX2:2:1215:6831:14732/1	60	+
chr1	41129954	41129955	A00758:226:HLWW7DSX2:1:1130:22634:27132	60	+
chr1	41158101	41158102	A00758:226:HLWW7DSX2:1:1153:4906:7388	60	+
chr1	41158102	41158103	A00758:226:HLWW7DSX2:3:2670:16767:13839	60	+
chr1	41185193	41185194	A00758:226:HLWW7DSX2:1:1478:28094:6057/1	60	+
chr1	41211668	41211669	A00758:226:HLWW7DSX2:1:1522:15537:32033/1	60	-
chr1	41225695	41225696	A00758:226:HLWW7DSX2:4:1162:8431:4038	60	-
chr1	42190437	42190438	A00758:226:HLWW7DSX2:1:1663:25952:33974/1	60	-
chr1	42227283	42227284	A00758:226:HLWW7DSX2:1:1654:30192:23844/1	60	-
chr1	42229609	42229610	A00758:226:HLWW7DSX2:2:2444:1967:34898/1	60	-
chr1	42230924	42230925	A00758:226:HLWW7DSX2:1:1263:14190:16705/1	60	-
chr1	42269710	42269711	A00758:226:HLWW7DSX2:1:2632:10800:26177/1	60	+
chr1	42271259	42271260	A00758:226:HLWW7DSX2:1:1165:8540:6198/1	60	+
chr1	42280210	42280211	A00758:226:HLWW7DSX2:1:1220:15736:1344/1	60	-
chr1	42289246	42289247	A00758:226:HLWW7DSX2:1:1224:14091:14340/1	60	+
chr1	42312581	42312582	A00758:226:HLWW7DSX2:1:1158:6705:24596/1	60	-
chr1	42397834	42397835	A00758:226:HLWW7DSX2:1:2240:1868:21010/1	60	-
chr1	42638176	42638177	A00758:226:HLWW7DSX2:3:2555:2428:27524	60	-
chr1	42665845	42665846	A00758:226:HLWW7DSX2:1:1429:16568:28995	60	+
chr1	42689945	42689946	A00758:226:HLWW7DSX2:2:1431:30174:9659	60	-
chr1	42692293	42692294	A00758:226:HLWW7DSX2:1:1138:28556:20760/1	60	-
chr1	42694688	42694689	A00758:226:HLWW7DSX2:2:1277:16034:33207/1	60	-
chr1	42695553	42695554	A00758:226:HLWW7DSX2:1:1107:30210:29324/1	60	+
chr1	42703236	42703237	A00758:226:HLWW7DSX2:2:1202:31439:23657/1	60	+
chr1	42771021	42771022	A00758:226:HLWW7DSX2:2:1557:1072:35697	60	+
chr1	42772654	42772655	A00758:226:HLWW7DSX2:1:1324:8947:24815/1	60	-
chr1	42776709	42776710	A00758:226:HLWW7DSX2:1:1464:14615:15843/1	60	+
chr1	42813180	42813181	A00758:226:HLWW7DSX2:2:1514:2980:9846	60	-
chr1	42836489	42836490	A00758:226:HLWW7DSX2:1:1557:15808:19351/1	60	-
chr1	42842316	42842317	A00758:226:HLWW7DSX2:1:1205:20410:13385/1	60	+
chr1	42949891	42949892	A00758:226:HLWW7DSX2:2:1641:2049:29434/1	60	-
chr1	43365588	43365589	A00758:226:HLWW7DSX2:3:1430:31476:9377/1	60	-
chr1	43381914	43381915	A00758:226:HLWW7DSX2:1:1212:32063:30342/1	60	-
chr1	43396850	43396851	A00758:226:HLWW7DSX2:3:1145:20699:9909/1	60	-
chr1	43406826	43406827	A00758:226:HLWW7DSX2:1:1348:22580:26882/1	60	-
chr1	43414000	43414001	A00758:226:HLWW7DSX2:1:2571:22390:15405/1	60	-
chr1	43417137	43417138	A00758:226:HLWW7DSX2:2:1372:11903:36417/1	60	-
chr1	43607208	43607209	A00758:226:HLWW7DSX2:1:1161:10972:14168/1	60	+
chr1	43654891	43654892	A00758:226:HLWW7DSX2:1:1578:31756:33849/1	60	-
chr1	43657328	43657329	A00758:226:HLWW7DSX2:2:2539:24288:32315	60	-
chr1	43660264	43660265	A00758:226:HLWW7DSX2:1:1310:20157:17644	60	+
chr1	43678265	43678266	A00758:226:HLWW7DSX2:1:1203:7211:30170/1	60	+
chr1	43727841	43727842	A00758:226:HLWW7DSX2:1:1556:4553:35211/1	60	+
chr1	43742855	43742856	A00758:226:HLWW7DSX2:1:1403:23411:22686/1	60	-
chr1	43753924	43753925	A00758:226:HLWW7DSX2:1:1253:25446:3411/1	60	+
chr1	43777545	43777546	A00758:226:HLWW7DSX2:1:1144:25400:18584/1	60	+
chr1	43796561	43796562	A00758:226:HLWW7DSX2:1:1103:26874:22420	60	-
chr1	43799841	43799842	A00758:226:HLWW7DSX2:1:1537:6036:29105	60	-
chr1	43800986	43800987	A00758:226:HLWW7DSX2:3:1248:12924:11725	60	-
chr1	43815820	43815821	A00758:226:HLWW7DSX2:1:1222:18331:1329/1	60	+
chr1	43825050	43825051	A00758:226:HLWW7DSX2:1:1245:10972:35681/1	60	-
chr1	43829666	43829667	A00758:226:HLWW7DSX2:1:1212:1389:33270/1	60	+
chr1	43845403	43845404	A00758:226:HLWW7DSX2:1:2628:23294:26929/1	60	+
chr1	43846853	43846854	A00758:226:HLWW7DSX2:1:1116:20708:24173/1	60	+
chr1	43918254	43918255	A00758:226:HLWW7DSX2:4:2568:20365:7012	60	-
chr1	44743307	44743308	A00758:226:HLWW7DSX2:1:1115:20916:2300/1	60	+
chr1	44752240	44752241	A00758:226:HLWW7DSX2:1:1602:8983:23187/1	60	+
chr1	44753399	44753400	A00758:226:HLWW7DSX2:1:1456:22055:29387/1	60	-
chr1	44754935	44754936	A00758:226:HLWW7DSX2:1:1207:16721:5055	60	-
chr1	44778700	44778701	A00758:226:HLWW7DSX2:1:1525:18638:8469/1	60	-
chr1	44838446	44838447	A00758:226:HLWW7DSX2:4:2563:18964:11256/1	60	+
chr1	44898371	44898372	A00758:226:HLWW7DSX2:1:1311:13621:4382/1	60	-
chr1	44906901	44906902	A00758:226:HLWW7DSX2:1:1340:11143:34914/1	60	-
chr1	44914534	44914535	A00758:226:HLWW7DSX2:1:1316:17824:31610/1	60	+
chr1	44923533	44923534	A00758:226:HLWW7DSX2:3:1532:1561:2754/1	60	+
chr1	44935150	44935151	A00758:226:HLWW7DSX2:1:1654:31476:11162/1	60	+
chr1	44937599	44937600	A00758:226:HLWW7DSX2:1:1122:20627:11475	60	+
chr1	44944469	44944470	A00758:226:HLWW7DSX2:1:1330:6415:17456	60	+
chr1	44950165	44950166	A00758:226:HLWW7DSX2:1:1211:3034:18364	60	+
chr1	44969700	44969701	A00758:226:HLWW7DSX2:1:1341:22887:9471/1	60	-
chr1	45038826	45038827	A00758:226:HLWW7DSX2:2:2258:31439:6370/1	60	+
chr1	45451620	45451621	A00758:226:HLWW7DSX2:1:1217:30400:32440/1	60	-
chr1	45459065	45459066	A00758:226:HLWW7DSX2:4:1251:27905:24267/1	60	+
chr1	45460185	45460186	A00758:226:HLWW7DSX2:1:1448:12554:3568/1	60	+
chr1	45542224	45542225	A00758:226:HLWW7DSX2:4:2241:31593:24987/1	60	+
chr1	45629002	45629003	A00758:226:HLWW7DSX2:2:1172:1371:28948/1	60	-
chr1	45629424	45629425	A00758:226:HLWW7DSX2:1:2256:23637:11271	60	+
chr1	45636773	45636774	A00758:226:HLWW7DSX2:1:1134:2501:19633/1	60	+
chr1	45649211	45649212	A00758:226:HLWW7DSX2:1:1208:15519:16564/1	60	+
chr1	45649212	45649213	A00758:226:HLWW7DSX2:4:2147:7699:28322/1	60	+
chr1	45674512	45674513	A00758:226:HLWW7DSX2:3:1615:2889:20337	60	+
chr1	45685817	45685818	A00758:226:HLWW7DSX2:1:1424:4589:23813/1	60	+
chr1	45720011	45720012	A00758:226:HLWW7DSX2:1:1165:9769:33129/1	60	+
chr1	45832485	45832486	A00758:226:HLWW7DSX2:1:1172:17806:16986/1	60	+
chr1	45835389	45835390	A00758:226:HLWW7DSX2:4:1202:9815:17487	60	-
chr1	45835391	45835392	A00758:226:HLWW7DSX2:1:1374:4562:2910/1	60	-
chr1	45856142	45856143	A00758:226:HLWW7DSX2:1:2619:12915:2785/1	60	+
chr1	45870400	45870401	A00758:226:HLWW7DSX2:1:1117:27181:10551/1	60	+
chr1	45907444	45907445	A00758:226:HLWW7DSX2:4:2421:26214:19085/1	60	-
chr1	45908551	45908552	A00758:226:HLWW7DSX2:4:1141:1732:22122/1	60	+
chr1	45914793	45914794	A00758:226:HLWW7DSX2:1:1145:26223:27931/1	60	+
chr1	45916408	45916409	A00758:226:HLWW7DSX2:3:2154:20528:36699/1	60	-
chr1	45927003	45927004	A00758:226:HLWW7DSX2:1:1130:13548:30279/1	60	-
chr1	45946032	45946033	A00758:226:HLWW7DSX2:3:1324:13078:21073	60	+
chr1	45946811	45946812	A00758:226:HLWW7DSX2:1:1158:4761:34851	60	-
chr1	45954569	45954570	A00758:226:HLWW7DSX2:1:1102:15293:3208/1	60	-
chr1	45967855	45967856	A00758:226:HLWW7DSX2:1:1465:8223:11068/1	60	+
chr1	46045893	46045894	A00758:226:HLWW7DSX2:1:1653:10565:5228/1	60	+
chr1	46049070	46049071	A00758:226:HLWW7DSX2:1:1144:16152:12493/1	60	-
chr1	46049610	46049611	A00758:226:HLWW7DSX2:2:1674:10972:10160	60	-
chr1	46067154	46067155	A00758:226:HLWW7DSX2:3:2317:28583:4773/1	60	+
chr1	46070280	46070281	A00758:226:HLWW7DSX2:1:2166:29866:8406/1	60	-
chr1	46079772	46079773	A00758:226:HLWW7DSX2:2:1269:23339:8656/1	60	+
chr1	46083294	46083295	A00758:226:HLWW7DSX2:1:1248:14913:17895/1	60	-
chr1	46105443	46105444	A00758:226:HLWW7DSX2:2:1215:23818:30530	60	-
chr1	46121869	46121870	A00758:226:HLWW7DSX2:1:1332:5873:8281/1	60	+
chr1	46286686	46286687	A00758:226:HLWW7DSX2:1:1237:12029:32221/1	60	-
chr1	46288865	46288866	A00758:226:HLWW7DSX2:1:1126:26386:8766/1	60	-
chr1	46299086	46299087	A00758:226:HLWW7DSX2:1:1115:14751:4617/1	60	-
chr1	46660115	46660116	A00758:226:HLWW7DSX2:2:1567:18502:2347/1	60	-
chr1	46741961	46741962	A00758:226:HLWW7DSX2:1:2641:18909:34929/1	60	+
chr1	47033059	47033060	A00758:226:HLWW7DSX2:1:1148:4065:27633/1	60	-
chr1	47281927	47281928	A00758:226:HLWW7DSX2:1:1210:19099:34851/1	60	+
chr1	47303041	47303042	A00758:226:HLWW7DSX2:1:1472:7672:20603/1	60	+
chr1	47331741	47331742	A00758:226:HLWW7DSX2:2:1321:30364:17785/1	60	+
chr1	47380007	47380008	A00758:226:HLWW7DSX2:4:1648:27968:20870	60	+
chr1	48569268	48569269	A00758:226:HLWW7DSX2:3:1325:7636:10864/1	60	-
chr1	49568963	49568964	A00758:226:HLWW7DSX2:1:1278:2347:22373/1	60	+
chr1	49748211	49748212	A00758:226:HLWW7DSX2:1:1309:4092:16188/1	60	-
chr1	50540872	50540873	A00758:226:HLWW7DSX2:1:1506:16622:6918/1	60	+
chr1	50633046	50633047	A00758:226:HLWW7DSX2:1:1675:10791:11600/1	60	-
chr1	50737078	50737079	A00758:226:HLWW7DSX2:2:2309:22028:2315	60	-
chr1	50857218	50857219	A00758:226:HLWW7DSX2:1:2405:29297:35258/1	60	-
chr1	50877462	50877463	A00758:226:HLWW7DSX2:1:1163:30734:28604/1	60	-
chr1	50877463	50877464	A00758:226:HLWW7DSX2:1:2329:18593:23484/1	60	-
chr1	50907822	50907823	A00758:226:HLWW7DSX2:1:1631:21522:28432/1	60	+
chr1	51065218	51065219	A00758:226:HLWW7DSX2:4:1638:26684:18771/1	60	+
chr1	51123083	51123084	A00758:226:HLWW7DSX2:1:1110:24768:26944/1	60	+
chr1	51243071	51243072	A00758:226:HLWW7DSX2:4:2121:13829:16485	60	-
chr1	51355605	51355606	A00758:226:HLWW7DSX2:1:2322:3631:14638	60	+
chr1	51397115	51397116	A00758:226:HLWW7DSX2:1:1107:24523:10300	60	+
chr1	51419944	51419945	A00758:226:HLWW7DSX2:1:2660:3902:23876/1	60	+
chr1	51451451	51451452	A00758:226:HLWW7DSX2:1:1346:17228:33332/1	60	-
chr1	51742002	51742003	A00758:226:HLWW7DSX2:1:1241:18584:18615/1	60	-
chr1	51802098	51802099	A00758:226:HLWW7DSX2:4:2429:16866:7122	60	-
chr1	51803207	51803208	A00758:226:HLWW7DSX2:1:1262:29089:1391/1	60	-
chr1	51825111	51825112	A00758:226:HLWW7DSX2:1:1375:28022:1705/1	60	+
chr1	52066576	52066577	A00758:226:HLWW7DSX2:1:1252:31729:36871/1	60	+
chr1	52285514	52285515	A00758:226:HLWW7DSX2:1:1606:10737:24439/1	60	-
chr1	52286678	52286679	A00758:226:HLWW7DSX2:1:1120:3025:6856/1	60	+
chr1	52331637	52331638	A00758:226:HLWW7DSX2:3:2434:4092:14873/1	60	-
chr1	52416534	52416535	A00758:226:HLWW7DSX2:1:1144:29812:11036	60	+
chr1	52465045	52465046	A00758:226:HLWW7DSX2:1:1235:3812:32362/1	60	+
chr1	52465046	52465047	A00758:226:HLWW7DSX2:3:1520:24831:9956	60	+
chr1	52468034	52468035	A00758:226:HLWW7DSX2:1:1361:30671:36949/1	60	+
chr1	52474361	52474362	A00758:226:HLWW7DSX2:3:2350:25599:10441/1	60	+
chr1	52479015	52479016	A00758:226:HLWW7DSX2:3:1376:24614:29152/1	60	-
chr1	52480577	52480578	A00758:226:HLWW7DSX2:1:1233:26657:6699/1	60	-
chr1	52488513	52488514	A00758:226:HLWW7DSX2:1:1110:11388:9408/1	60	-
chr1	52516957	52516958	A00758:226:HLWW7DSX2:1:2447:1316:22623/1	60	-
chr1	52525961	52525962	A00758:226:HLWW7DSX2:4:1373:14326:11397	60	-
chr1	52646917	52646918	A00758:226:HLWW7DSX2:1:1339:2935:31876/1	60	-
chr1	52780333	52780334	A00758:226:HLWW7DSX2:1:1163:24171:16047/1	60	+
chr1	52934868	52934869	A00758:226:HLWW7DSX2:2:1656:3351:36292	60	+
chr1	53020168	53020169	A00758:226:HLWW7DSX2:1:1112:19560:26694/1	60	+
chr1	53024921	53024922	A00758:226:HLWW7DSX2:1:2242:6696:23703	60	+
chr1	53681252	53681253	A00758:226:HLWW7DSX2:1:1160:9824:22827	60	+
chr1	53768267	53768268	A00758:226:HLWW7DSX2:1:1122:1931:4178/1	60	+
chr1	53777788	53777789	A00758:226:HLWW7DSX2:1:2141:14235:5979/1	60	-
chr1	53918175	53918176	A00758:226:HLWW7DSX2:3:1356:15953:32315/1	60	+
chr1	54036024	54036025	A00758:226:HLWW7DSX2:1:1269:7591:10003/1	60	-
chr1	54286232	54286233	A00758:226:HLWW7DSX2:1:1314:10818:33160/1	60	+
chr1	54371017	54371018	A00758:226:HLWW7DSX2:2:2477:29740:28886	60	+
chr1	54396608	54396609	A00758:226:HLWW7DSX2:2:1162:22137:25144	60	+
chr1	54722536	54722537	A00758:226:HLWW7DSX2:1:2215:2148:4147/1	60	-
chr1	55119695	55119696	A00758:226:HLWW7DSX2:1:1132:29631:24283/1	60	-
chr1	55142788	55142789	A00758:226:HLWW7DSX2:2:1160:22309:23093/1	60	-
chr1	55148352	55148353	A00758:226:HLWW7DSX2:1:1375:1976:30405/1	60	-
chr1	56052289	56052290	A00758:226:HLWW7DSX2:1:1178:9968:31125/1	60	+
chr1	57055649	57055650	A00758:226:HLWW7DSX2:1:1507:10384:10269/1	60	-
chr1	57079283	57079284	A00758:226:HLWW7DSX2:2:2555:5077:9596	60	-
chr1	57207513	57207514	A00758:226:HLWW7DSX2:3:2656:3477:3286	60	-
chr1	57231094	57231095	A00758:226:HLWW7DSX2:1:1337:26738:26443/1	60	-
chr1	57372566	57372567	A00758:226:HLWW7DSX2:1:1407:1099:29168/1	60	+
chr1	58452645	58452646	A00758:226:HLWW7DSX2:2:2560:31729:31516/1	60	-
chr1	58508503	58508504	A00758:226:HLWW7DSX2:1:1101:7319:17143	60	+
chr1	58508504	58508505	A00758:226:HLWW7DSX2:2:2365:17418:15217	60	+
chr1	58689192	58689193	A00758:226:HLWW7DSX2:1:2366:27371:2456/1	60	+
chr1	58689703	58689704	A00758:226:HLWW7DSX2:1:1218:32398:33583/1	60	+
chr1	59408626	59408627	A00758:226:HLWW7DSX2:1:1313:5312:20776/1	60	+
chr1	59513180	59513181	A00758:226:HLWW7DSX2:1:1246:32823:18004/1	60	-
chr1	60327148	60327149	A00758:226:HLWW7DSX2:4:1378:23538:24032/1	60	-
chr1	61090632	61090633	A00758:226:HLWW7DSX2:2:1649:22173:31219/1	60	+
chr1	61103046	61103047	A00758:226:HLWW7DSX2:3:2217:5511:24878/1	60	-
chr1	61103599	61103600	A00758:226:HLWW7DSX2:1:1676:12970:8766/1	60	-
chr1	61163225	61163226	A00758:226:HLWW7DSX2:2:1626:10691:12273/1	60	+
chr1	61228817	61228818	A00758:226:HLWW7DSX2:1:1109:9643:33129/1	60	-
chr1	61697373	61697374	A00758:226:HLWW7DSX2:1:1567:26756:5901/1	60	+
chr1	62265011	62265012	A00758:226:HLWW7DSX2:1:1437:31828:18881/1	60	-
chr1	62303191	62303192	A00758:226:HLWW7DSX2:1:1112:21296:36652/1	60	+
chr1	62446520	62446521	A00758:226:HLWW7DSX2:1:1121:1624:15389	60	-
chr1	62544311	62544312	A00758:226:HLWW7DSX2:1:1559:3414:12978/1	60	+
chr1	62545078	62545079	A00758:226:HLWW7DSX2:1:1270:21169:10535/1	60	-
chr1	62579739	62579740	A00758:226:HLWW7DSX2:2:1173:14525:14716	60	-
chr1	62598050	62598051	A00758:226:HLWW7DSX2:1:1417:2573:20228/1	60	-
chr1	62602507	62602508	A00758:226:HLWW7DSX2:3:1439:2989:18756/1	60	+
chr1	62655971	62655972	A00758:226:HLWW7DSX2:1:1472:10881:19053/1	60	-
chr1	62814146	62814147	A00758:226:HLWW7DSX2:1:2118:28375:8766	60	+
chr1	62838642	62838643	A00758:226:HLWW7DSX2:3:1432:28284:18787	60	-
chr1	63154410	63154411	A00758:226:HLWW7DSX2:1:1409:9064:6073/1	60	-
chr1	63449982	63449983	A00758:226:HLWW7DSX2:2:1421:27082:14920/1	60	-
chr1	63509008	63509009	A00758:226:HLWW7DSX2:1:1620:22019:2801/1	60	+
chr1	64767868	64767869	A00758:226:HLWW7DSX2:1:1235:9968:33849/1	60	+
chr1	64778403	64778404	A00758:226:HLWW7DSX2:1:1444:9136:34256	60	-
chr1	65190997	65190998	A00758:226:HLWW7DSX2:2:2356:24153:13166/1	60	+
chr1	65611030	65611031	A00758:226:HLWW7DSX2:4:2350:17083:26412	60	-
chr1	66649128	66649129	A00758:226:HLWW7DSX2:1:1152:12798:16485	60	-
chr1	66973406	66973407	A00758:226:HLWW7DSX2:1:1431:21829:14434/1	60	+
chr1	67022483	67022484	A00758:226:HLWW7DSX2:3:1472:5520:5259	60	+
chr1	67258940	67258941	A00758:226:HLWW7DSX2:1:1305:19994:14920/1	60	+
chr1	68995185	68995186	A00758:226:HLWW7DSX2:1:2537:16324:22686/1	60	+
chr1	70155169	70155170	A00758:226:HLWW7DSX2:1:1550:6840:30311/1	60	+
chr1	70247866	70247867	A00758:226:HLWW7DSX2:2:2474:24180:26835/1	60	+
chr1	70274787	70274788	A00758:226:HLWW7DSX2:1:1237:23204:18349/1	60	+
chr1	70285568	70285569	A00758:226:HLWW7DSX2:1:1446:10773:29543/1	60	+
chr1	70291119	70291120	A00758:226:HLWW7DSX2:1:1176:9227:28651/1	60	-
chr1	70595182	70595183	A00758:226:HLWW7DSX2:4:1416:7066:17957	60	+
chr1	71351141	71351142	A00758:226:HLWW7DSX2:1:1434:5312:8907/1	60	+
chr1	71955193	71955194	A00758:226:HLWW7DSX2:2:1228:17743:7952/1	60	-
chr1	72099392	72099393	A00758:226:HLWW7DSX2:1:1345:7148:12023/1	60	-
chr1	72217767	72217768	A00758:226:HLWW7DSX2:2:2246:29613:15577	60	-
chr1	72322071	72322072	A00758:226:HLWW7DSX2:1:1127:4508:17534/1	60	-
chr1	72328142	72328143	A00758:226:HLWW7DSX2:1:1211:18710:5212/1	60	+
chr1	72590235	72590236	A00758:226:HLWW7DSX2:1:1213:17770:35524/1	60	+
chr1	72612358	72612359	A00758:226:HLWW7DSX2:2:1320:25644:6887/1	60	+
chr1	72632176	72632177	A00758:226:HLWW7DSX2:4:1567:12662:24893/1	60	-
chr1	72852915	72852916	A00758:226:HLWW7DSX2:1:1366:8160:29997/1	60	+
chr1	72894126	72894127	A00758:226:HLWW7DSX2:1:1109:10104:10034/1	60	+
chr1	73230048	73230049	A00758:226:HLWW7DSX2:1:2243:16532:20979/1	60	+
chr1	73440725	73440726	A00758:226:HLWW7DSX2:1:1223:7609:22842/1	60	-
chr1	73477889	73477890	A00758:226:HLWW7DSX2:1:1308:1732:6433/1	60	+
chr1	73701323	73701324	A00758:226:HLWW7DSX2:1:1445:14714:24940/1	60	+
chr1	73892582	73892583	A00758:226:HLWW7DSX2:4:1224:28031:4570/1	60	+
chr1	74111599	74111600	A00758:226:HLWW7DSX2:1:2522:9173:11428/1	60	+
chr1	74162436	74162437	A00758:226:HLWW7DSX2:1:1174:21621:21715/1	60	-
chr1	74206282	74206283	A00758:226:HLWW7DSX2:2:1202:32199:35994/1	60	+
chr1	74984277	74984278	A00758:226:HLWW7DSX2:1:1170:21757:5948/1	60	-
chr1	75103127	75103128	A00758:226:HLWW7DSX2:1:1123:3296:36354	60	+
chr1	75296591	75296592	A00758:226:HLWW7DSX2:1:1314:14452:1188	60	-
chr1	75303470	75303471	A00758:226:HLWW7DSX2:1:1411:20238:29747/1	60	+
chr1	75496905	75496906	A00758:226:HLWW7DSX2:4:1110:18945:12038/1	60	+
chr1	75501369	75501370	A00758:226:HLWW7DSX2:2:1251:22824:36385/1	60	-
chr1	75637342	75637343	A00758:226:HLWW7DSX2:1:1425:25400:17174/1	60	+
chr1	75658925	75658926	A00758:226:HLWW7DSX2:4:1621:3568:18724/1	60	+
chr1	75745358	75745359	A00758:226:HLWW7DSX2:1:2462:19804:4100	60	+
chr1	75788516	75788517	A00758:226:HLWW7DSX2:1:1573:11713:16047	60	+
chr1	75815315	75815316	A00758:226:HLWW7DSX2:1:1211:10493:20541/1	60	-
chr1	75818496	75818497	A00758:226:HLWW7DSX2:1:2174:20717:3427/1	60	-
chr1	75864307	75864308	A00758:226:HLWW7DSX2:1:1233:3242:29465/1	60	-
chr1	75891001	75891002	A00758:226:HLWW7DSX2:3:1355:20681:5869/1	60	+
chr1	76147517	76147518	A00758:226:HLWW7DSX2:1:1172:18331:16955/1	60	-
chr1	77286644	77286645	A00758:226:HLWW7DSX2:1:1278:3125:6433/1	60	+
chr1	77380070	77380071	A00758:226:HLWW7DSX2:1:1206:7455:26960/1	60	+
chr1	77577685	77577686	A00758:226:HLWW7DSX2:1:2165:6424:19601/1	60	-
chr1	77601055	77601056	A00758:226:HLWW7DSX2:1:1124:11406:29669/1	60	+
chr1	77640881	77640882	A00758:226:HLWW7DSX2:1:1250:25183:15170/1	60	+
chr1	77740888	77740889	A00758:226:HLWW7DSX2:2:2135:20735:18552/1	60	-
chr1	77803144	77803145	A00758:226:HLWW7DSX2:1:1677:17490:3411/1	60	-
chr1	77825481	77825482	A00758:226:HLWW7DSX2:1:1265:30047:15170/1	60	+
chr1	77901722	77901723	A00758:226:HLWW7DSX2:2:1420:29550:12211/1	60	+
chr1	77941171	77941172	A00758:226:HLWW7DSX2:1:2672:25328:6684	60	+
chr1	77948399	77948400	A00758:226:HLWW7DSX2:1:1420:19949:10363/1	60	-
chr1	77953961	77953962	A00758:226:HLWW7DSX2:1:1236:13711:10833	60	-
chr1	77966403	77966404	A00758:226:HLWW7DSX2:1:1141:14588:35462/1	60	+
chr1	78015886	78015887	A00758:226:HLWW7DSX2:1:1133:20699:18020/1	60	+
chr1	81167020	81167021	A00758:226:HLWW7DSX2:1:1141:19886:21746/1	60	-
chr1	81935160	81935161	A00758:226:HLWW7DSX2:1:1660:22272:32769/1	60	+
chr1	81938780	81938781	A00758:226:HLWW7DSX2:1:1521:8296:28729/1	60	-
chr1	81973538	81973539	A00758:226:HLWW7DSX2:1:1477:7455:27398/1	60	-
chr1	82151203	82151204	A00758:226:HLWW7DSX2:1:2278:11623:19492/1	60	+
chr1	82272193	82272194	A00758:226:HLWW7DSX2:1:1115:19551:6261/1	60	-
chr1	82509856	82509857	A00758:226:HLWW7DSX2:1:1157:24632:22514/1	60	-
chr1	82678365	82678366	A00758:226:HLWW7DSX2:1:1107:26142:35055/1	60	+
chr1	82700881	82700882	A00758:226:HLWW7DSX2:1:1364:29523:6464/1	60	-
chr1	82739121	82739122	A00758:226:HLWW7DSX2:1:2617:20943:35102/1	60	+
chr1	82751623	82751624	A00758:226:HLWW7DSX2:1:2443:6659:13651/1	60	-
chr1	83163812	83163813	A00758:226:HLWW7DSX2:1:2324:11198:12962/1	60	+
chr1	83172479	83172480	A00758:226:HLWW7DSX2:1:1475:11306:25300	60	-
chr1	83223306	83223307	A00758:226:HLWW7DSX2:2:2661:25021:1110	60	+
chr1	83403413	83403414	A00758:226:HLWW7DSX2:1:1413:30951:7623/1	60	+
chr1	83493502	83493503	A00758:226:HLWW7DSX2:2:1266:18439:19930/1	60	+
chr1	83588390	83588391	A00758:226:HLWW7DSX2:2:1276:6316:8797/1	60	-
chr1	83736721	83736722	A00758:226:HLWW7DSX2:1:1623:5602:21214/1	60	-
chr1	83739774	83739775	A00758:226:HLWW7DSX2:4:2368:27715:18521/1	60	+
chr1	83949758	83949759	A00758:226:HLWW7DSX2:1:1243:6216:24283/1	60	+
chr1	83979037	83979038	A00758:226:HLWW7DSX2:1:1109:10628:13823/1	60	+
chr1	84049114	84049115	A00758:226:HLWW7DSX2:1:1520:13431:3396/1	60	-
chr1	84148394	84148395	A00758:226:HLWW7DSX2:3:1246:22137:32972/1	60	-
chr1	84182258	84182259	A00758:226:HLWW7DSX2:2:1204:30029:6402	60	+
chr1	84182592	84182593	A00758:226:HLWW7DSX2:1:1167:9155:14434/1	60	+
chr1	84196090	84196091	A00758:226:HLWW7DSX2:1:1114:14434:36104/1	60	+
chr1	84206375	84206376	A00758:226:HLWW7DSX2:2:1442:29044:20040/1	60	-
chr1	84212238	84212239	A00758:226:HLWW7DSX2:1:1607:4878:16172/1	60	-
chr1	84214130	84214131	A00758:226:HLWW7DSX2:1:1667:29206:36761/1	60	-
chr1	84238181	84238182	A00758:226:HLWW7DSX2:1:2450:8657:15890/1	60	+
chr1	84552827	84552828	A00758:226:HLWW7DSX2:1:1308:4869:29528/1	60	+
chr1	84556709	84556710	A00758:226:HLWW7DSX2:2:2255:30752:8500/1	60	-
chr1	84620409	84620410	A00758:226:HLWW7DSX2:3:2243:11379:36104/1	60	-
chr1	84812812	84812813	A00758:226:HLWW7DSX2:1:1163:32307:36526/1	60	-
chr1	85150367	85150368	A00758:226:HLWW7DSX2:1:1164:3233:22874/1	60	-
chr1	85159275	85159276	A00758:226:HLWW7DSX2:1:1461:1108:6668/1	60	+
chr1	85657584	85657585	A00758:226:HLWW7DSX2:4:2410:2275:33489	60	-
chr1	85667005	85667006	A00758:226:HLWW7DSX2:1:1678:25762:18490	60	+
chr1	85697073	85697074	A00758:226:HLWW7DSX2:1:1611:4788:4523/1	60	+
chr1	86011241	86011242	A00758:226:HLWW7DSX2:1:1262:15989:7075/1	60	+
chr1	86709391	86709392	A00758:226:HLWW7DSX2:3:1104:21612:24392/1	60	-
chr1	86875623	86875624	A00758:226:HLWW7DSX2:1:1249:29360:27853/1	60	-
chr1	86877282	86877283	A00758:226:HLWW7DSX2:4:1643:29758:11224	60	+
chr1	86937061	86937062	A00758:226:HLWW7DSX2:1:1178:10908:19539/1	60	+
chr1	86972800	86972801	A00758:226:HLWW7DSX2:1:1166:8196:7889/1	60	-
chr1	87050669	87050670	A00758:226:HLWW7DSX2:4:2401:24144:32910	60	+
chr1	87482080	87482081	A00758:226:HLWW7DSX2:1:2555:24162:15906/1	60	-
chr1	88703802	88703803	A00758:226:HLWW7DSX2:1:1116:7862:34178/1	60	-
chr1	89009365	89009366	A00758:226:HLWW7DSX2:1:1462:14606:31172/1	60	-
chr1	89258809	89258810	A00758:226:HLWW7DSX2:2:1372:20048:2675/1	60	+
chr1	89268752	89268753	A00758:226:HLWW7DSX2:1:1210:22968:19351/1	60	+
chr1	89582371	89582372	A00758:226:HLWW7DSX2:1:1114:5394:26835/1	60	+
chr1	89641329	89641330	A00758:226:HLWW7DSX2:2:1224:22742:23844/1	60	-
chr1	89643878	89643879	A00758:226:HLWW7DSX2:1:1576:27127:31688/1	60	+
chr1	89689150	89689151	A00758:226:HLWW7DSX2:1:1276:25861:25113/1	60	+
chr1	89703683	89703684	A00758:226:HLWW7DSX2:2:1666:3902:5149/1	60	+
chr1	89861346	89861347	A00758:226:HLWW7DSX2:2:1538:9272:23062/1	60	+
chr1	90002841	90002842	A00758:226:HLWW7DSX2:1:2611:24551:33144/1	60	-
chr1	90014791	90014792	A00758:226:HLWW7DSX2:1:1348:25527:35775/1	60	-
chr1	90029550	90029551	A00758:226:HLWW7DSX2:1:1434:6497:21605/1	60	+
chr1	90977545	90977546	A00758:226:HLWW7DSX2:2:1257:19271:19085	60	+
chr1	91711656	91711657	A00758:226:HLWW7DSX2:4:2347:2817:15953/1	60	+
chr1	92182944	92182945	A00758:226:HLWW7DSX2:2:1366:20708:26052/1	60	+
chr1	92308119	92308120	A00758:226:HLWW7DSX2:3:1476:29677:25833/1	60	-
chr1	92324240	92324241	A00758:226:HLWW7DSX2:4:2168:30065:23437	60	-
chr1	92332080	92332081	A00758:226:HLWW7DSX2:1:1333:13494:25113/1	60	-
chr1	92343824	92343825	A00758:226:HLWW7DSX2:2:1519:13431:30639/1	60	-
chr1	92555192	92555193	A00758:226:HLWW7DSX2:1:1177:15492:30264/1	60	-
chr1	92573938	92573939	A00758:226:HLWW7DSX2:4:1102:19877:18630	60	-
chr1	92625082	92625083	A00758:226:HLWW7DSX2:1:1550:9100:6950/1	60	+
chr1	92706372	92706373	A00758:226:HLWW7DSX2:2:1238:22218:12007	60	+
chr1	92912689	92912690	A00758:226:HLWW7DSX2:3:2350:9706:36057	60	-
chr1	92934907	92934908	A00758:226:HLWW7DSX2:4:2261:12002:23375/1	60	-
chr1	93089304	93089305	A00758:226:HLWW7DSX2:1:1138:27416:18537/1	60	+
chr1	93125326	93125327	A00758:226:HLWW7DSX2:1:1466:17544:26710/1	60	+
chr1	93126330	93126331	A00758:226:HLWW7DSX2:1:1324:28637:12727/1	60	+
chr1	93167299	93167300	A00758:226:HLWW7DSX2:1:1312:6506:26631/1	60	+
chr1	93207483	93207484	A00758:226:HLWW7DSX2:1:1232:10303:34366	60	+
chr1	93225758	93225759	A00758:226:HLWW7DSX2:1:1103:10149:3223/1	60	-
chr1	93230807	93230808	A00758:226:HLWW7DSX2:1:1217:13630:27101/1	60	-
chr1	93232032	93232033	A00758:226:HLWW7DSX2:1:2237:23647:27477/1	60	+
chr1	93232078	93232079	A00758:226:HLWW7DSX2:1:1258:7808:10254/1	60	+
chr1	93251352	93251353	A00758:226:HLWW7DSX2:1:1141:3115:18881/1	60	-
chr1	93350869	93350870	A00758:226:HLWW7DSX2:1:1142:31720:22952/1	60	+
chr1	93526595	93526596	A00758:226:HLWW7DSX2:1:1669:30174:22811/1	60	+
chr1	94188121	94188122	A00758:226:HLWW7DSX2:4:1246:14353:32330	60	+
chr1	94207805	94207806	A00758:226:HLWW7DSX2:3:1413:22453:23437/1	60	-
chr1	94422812	94422813	A00758:226:HLWW7DSX2:1:1278:1904:11741/1	60	+
chr1	94462516	94462517	A00758:226:HLWW7DSX2:1:1432:27037:33379/1	60	+
chr1	96386312	96386313	A00758:226:HLWW7DSX2:2:1368:14091:13056/1	60	-
chr1	96631190	96631191	A00758:226:HLWW7DSX2:2:1302:32515:22514/1	60	+
chr1	96779002	96779003	A00758:226:HLWW7DSX2:1:1103:32597:21465/1	60	+
chr1	96779354	96779355	A00758:226:HLWW7DSX2:1:1302:7609:29168/1	60	+
chr1	96782559	96782560	A00758:226:HLWW7DSX2:1:1151:20392:9001/1	60	-
chr1	96790890	96790891	A00758:226:HLWW7DSX2:1:1101:8431:32784/1	60	-
chr1	96806467	96806468	A00758:226:HLWW7DSX2:1:1152:19587:3129/1	60	-
chr1	96808316	96808317	A00758:226:HLWW7DSX2:1:1138:27588:23750/1	60	+
chr1	97180443	97180444	A00758:226:HLWW7DSX2:1:1441:5782:3208	60	+
chr1	97241126	97241127	A00758:226:HLWW7DSX2:3:1234:21522:23390/1	60	+
chr1	97357099	97357100	A00758:226:HLWW7DSX2:1:2142:14136:17049	60	-
chr1	97434435	97434436	A00758:226:HLWW7DSX2:1:2224:14669:25300	60	-
chr1	97485863	97485864	A00758:226:HLWW7DSX2:1:2507:17246:11819	60	-
chr1	97531780	97531781	A00758:226:HLWW7DSX2:1:1163:30373:4899	60	-
chr1	97549626	97549627	A00758:226:HLWW7DSX2:1:1164:20184:6731/1	60	-
chr1	97567843	97567844	A00758:226:HLWW7DSX2:4:2470:10221:11115/1	60	-
chr1	97593264	97593265	A00758:226:HLWW7DSX2:1:1224:29261:18129/1	60	-
chr1	97703755	97703756	A00758:226:HLWW7DSX2:1:2332:4209:21277/1	60	-
chr1	97709828	97709829	A00758:226:HLWW7DSX2:1:1111:1660:36902/1	60	-
chr1	97712212	97712213	A00758:226:HLWW7DSX2:2:1369:28872:2675/1	60	+
chr1	97721655	97721656	A00758:226:HLWW7DSX2:1:2237:5891:32894/1	60	+
chr1	97737129	97737130	A00758:226:HLWW7DSX2:1:1148:12364:33207/1	60	-
chr1	97812680	97812681	A00758:226:HLWW7DSX2:2:1627:17915:35650/1	60	-
chr1	97833303	97833304	A00758:226:HLWW7DSX2:3:1270:15212:26303/1	60	+
chr1	97882245	97882246	A00758:226:HLWW7DSX2:1:2469:2663:30154/1	60	-
chr1	97882246	97882247	A00758:226:HLWW7DSX2:1:1204:31313:32268/1	60	-
chr1	98184399	98184400	A00758:226:HLWW7DSX2:1:1230:18819:34115/1	60	-
chr1	98241280	98241281	A00758:226:HLWW7DSX2:1:2360:17318:32612	60	-
chr1	98265598	98265599	A00758:226:HLWW7DSX2:2:2115:15329:28855/1	60	-
chr1	98291478	98291479	A00758:226:HLWW7DSX2:1:1111:13241:18630/1	60	+
chr1	98316535	98316536	A00758:226:HLWW7DSX2:1:2525:2275:11256	60	+
chr1	98374029	98374030	A00758:226:HLWW7DSX2:1:1477:13928:11303	60	-
chr1	98410664	98410665	A00758:226:HLWW7DSX2:1:1261:27769:8469/1	60	+
chr1	98432118	98432119	A00758:226:HLWW7DSX2:2:1363:19515:5040	60	+
chr1	98446179	98446180	A00758:226:HLWW7DSX2:1:2353:20410:11068/1	60	+
chr1	98447134	98447135	A00758:226:HLWW7DSX2:3:1135:6705:35336/1	60	-
chr1	98571816	98571817	A00758:226:HLWW7DSX2:1:1227:6849:14450/1	60	+
chr1	98817912	98817913	A00758:226:HLWW7DSX2:1:2311:20103:32236/1	60	-
chr1	99757151	99757152	A00758:226:HLWW7DSX2:1:2632:1081:26224/1	60	+
chr1	99880331	99880332	A00758:226:HLWW7DSX2:1:1125:1660:10285/1	60	+
chr1	99887724	99887725	A00758:226:HLWW7DSX2:2:2321:30219:9455/1	60	-
chr1	100026477	100026478	A00758:226:HLWW7DSX2:1:1156:17589:15358/1	60	+
chr1	100061915	100061916	A00758:226:HLWW7DSX2:1:1251:2410:32315/1	60	-
chr1	100117065	100117066	A00758:226:HLWW7DSX2:3:2220:5782:26944	60	-
chr1	100126906	100126907	A00758:226:HLWW7DSX2:3:2340:15537:29465	60	-
chr1	100137866	100137867	A00758:226:HLWW7DSX2:2:1633:12011:31908/1	60	+
chr1	100161232	100161233	A00758:226:HLWW7DSX2:1:1549:5846:10520	60	+
chr1	100236923	100236924	A00758:226:HLWW7DSX2:1:1329:30752:16485/1	60	+
chr1	100377691	100377692	A00758:226:HLWW7DSX2:1:1263:26304:2112/1	60	-
chr1	101034375	101034376	A00758:226:HLWW7DSX2:1:2456:1579:18630/1	60	-
chr1	101348758	101348759	A00758:226:HLWW7DSX2:1:1438:5303:23610/1	60	+
chr1	101861011	101861012	A00758:226:HLWW7DSX2:2:1605:18123:2942	60	-
chr1	102113025	102113026	A00758:226:HLWW7DSX2:1:1208:3757:19711/1	60	+
chr1	102424990	102424991	A00758:226:HLWW7DSX2:1:1639:32841:20447/1	60	-
chr1	102435918	102435919	A00758:226:HLWW7DSX2:1:1170:32723:17018/1	60	+
chr1	102449251	102449252	A00758:226:HLWW7DSX2:3:1545:29722:14043/1	60	-
chr1	102647352	102647353	A00758:226:HLWW7DSX2:1:2552:30761:1908/1	60	+
chr1	102698961	102698962	A00758:226:HLWW7DSX2:4:1352:3920:7153	60	+
chr1	104512997	104512998	A00758:226:HLWW7DSX2:4:2471:26585:35603/1	60	-
chr1	105828466	105828467	A00758:226:HLWW7DSX2:2:2259:15393:18004/1	60	+
chr1	105844352	105844353	A00758:226:HLWW7DSX2:1:1513:2555:5854/1	60	-
chr1	107704077	107704078	A00758:226:HLWW7DSX2:1:1328:7057:16626/1	60	-
chr1	107711236	107711237	A00758:226:HLWW7DSX2:1:1265:25075:17237	60	+
chr1	107809524	107809525	A00758:226:HLWW7DSX2:3:2315:28221:15452/1	60	+
chr1	107869131	107869132	A00758:226:HLWW7DSX2:3:1415:4643:16078/1	60	-
chr1	107873275	107873276	A00758:226:HLWW7DSX2:1:1161:8015:34413/1	60	-
chr1	107914800	107914801	A00758:226:HLWW7DSX2:2:1122:2338:3349/1	60	+
chr1	107949089	107949090	A00758:226:HLWW7DSX2:1:1448:4707:32064/1	60	+
chr1	108656591	108656592	A00758:226:HLWW7DSX2:1:1615:20745:19914/1	60	+
chr1	108695092	108695093	A00758:226:HLWW7DSX2:1:1539:8341:3818/1	60	-
chr1	108923125	108923126	A00758:226:HLWW7DSX2:1:1572:30508:23516/1	60	+
chr1	108932687	108932688	A00758:226:HLWW7DSX2:1:1102:18891:33896/1	60	-
chr1	108989567	108989568	A00758:226:HLWW7DSX2:3:1461:9498:29309/1	60	+
chr1	109343155	109343156	A00758:226:HLWW7DSX2:1:2656:27181:13808/1	60	-
chr1	109380199	109380200	A00758:226:HLWW7DSX2:2:2338:31901:27085/1	60	-
chr1	109382985	109382986	A00758:226:HLWW7DSX2:1:2123:27480:30733/1	60	+
chr1	109415299	109415300	A00758:226:HLWW7DSX2:1:1137:10547:36448/1	60	-
chr1	109579985	109579986	A00758:226:HLWW7DSX2:2:1676:4173:3771/1	60	+
chr1	109580180	109580181	A00758:226:HLWW7DSX2:1:1535:31774:21355/1	60	-
chr1	109585510	109585511	A00758:226:HLWW7DSX2:1:1612:24297:6778/1	60	-
chr1	109591943	109591944	A00758:226:HLWW7DSX2:4:1313:18810:34037	60	+
chr1	109796767	109796768	A00758:226:HLWW7DSX2:1:1167:19877:7513/1	60	-
chr1	109990997	109990998	A00758:226:HLWW7DSX2:1:1457:7672:33160/1	60	+
chr1	110328149	110328150	A00758:226:HLWW7DSX2:1:2121:4173:8563/1	60	-
chr1	110356505	110356506	A00758:226:HLWW7DSX2:4:1244:1163:36385/1	60	+
chr1	110753665	110753666	A00758:226:HLWW7DSX2:1:2630:9634:22999/1	60	+
chr1	110879093	110879094	A00758:226:HLWW7DSX2:1:1123:10800:30154	60	+
chr1	110889998	110889999	A00758:226:HLWW7DSX2:1:1314:25427:33285/1	60	+
chr1	110917141	110917142	A00758:226:HLWW7DSX2:2:1243:19596:28040/1	60	+
chr1	110917143	110917144	A00758:226:HLWW7DSX2:4:2333:9073:13855/1	60	+
chr1	110925967	110925968	A00758:226:HLWW7DSX2:1:2127:12979:21715/1	60	+
chr1	111106846	111106847	A00758:226:HLWW7DSX2:1:2371:18828:35415/1	60	+
chr1	111116611	111116612	A00758:226:HLWW7DSX2:3:2577:8648:4413	60	-
chr1	111126152	111126153	A00758:226:HLWW7DSX2:1:1156:27642:14700/1	60	+
chr1	111127307	111127308	A00758:226:HLWW7DSX2:3:2139:19434:28009	60	-
chr1	111127742	111127743	A00758:226:HLWW7DSX2:1:1662:2157:1219/1	60	+
chr1	111160722	111160723	A00758:226:HLWW7DSX2:1:1343:2663:7451/1	60	+
chr1	111162060	111162061	A00758:226:HLWW7DSX2:1:1668:2293:30859	60	-
chr1	111167879	111167880	A00758:226:HLWW7DSX2:1:1519:11605:35712/1	60	-
chr1	111168029	111168030	A00758:226:HLWW7DSX2:1:2141:26106:31266	60	-
chr1	111168122	111168123	A00758:226:HLWW7DSX2:1:1417:7310:4664/1	60	-
chr1	111174966	111174967	A00758:226:HLWW7DSX2:1:1334:10004:26584/1	60	-
chr1	111175523	111175524	A00758:226:HLWW7DSX2:1:1148:6931:24079/1	60	-
chr1	111182238	111182239	A00758:226:HLWW7DSX2:1:1511:22968:20791/1	60	+
chr1	111211994	111211995	A00758:226:HLWW7DSX2:1:1263:6506:5055	60	+
chr1	111440337	111440338	A00758:226:HLWW7DSX2:3:1665:2663:32315/1	60	-
chr1	111639538	111639539	A00758:226:HLWW7DSX2:1:1126:8757:26177/1	60	-
chr1	111710260	111710261	A00758:226:HLWW7DSX2:1:1654:30635:19633/1	60	+
chr1	112423390	112423391	A00758:226:HLWW7DSX2:1:1231:26413:26506/1	60	-
chr1	112539480	112539481	A00758:226:HLWW7DSX2:3:1320:15266:28275/1	60	-
chr1	112541644	112541645	A00758:226:HLWW7DSX2:3:2242:31394:9330	60	-
chr1	112575061	112575062	A00758:226:HLWW7DSX2:1:1110:16749:14090/1	60	-
chr1	112593576	112593577	A00758:226:HLWW7DSX2:1:1553:18557:25927	60	+
chr1	112671257	112671258	A00758:226:HLWW7DSX2:2:2474:10511:8077/1	60	-
chr1	112933871	112933872	A00758:226:HLWW7DSX2:4:2554:23656:34538/1	60	+
chr1	112934203	112934204	A00758:226:HLWW7DSX2:1:1112:10077:26021/1	60	+
chr1	112939297	112939298	A00758:226:HLWW7DSX2:1:1163:31033:22858/1	60	-
chr1	113434395	113434396	A00758:226:HLWW7DSX2:1:1120:12608:14246	60	-
chr1	113535129	113535130	A00758:226:HLWW7DSX2:1:1253:12355:11490	60	+
chr1	113547968	113547969	A00758:226:HLWW7DSX2:1:1555:3983:2002/1	60	-
chr1	113596011	113596012	A00758:226:HLWW7DSX2:3:1271:28203:35211/1	60	-
chr1	113762888	113762889	A00758:226:HLWW7DSX2:4:1305:1940:8954	60	-
chr1	113778855	113778856	A00758:226:HLWW7DSX2:1:1573:14977:21136/1	60	+
chr1	113797402	113797403	A00758:226:HLWW7DSX2:1:2407:6632:27821	60	-
chr1	113809527	113809528	A00758:226:HLWW7DSX2:1:1430:13883:31610/1	60	-
chr1	113817519	113817520	A00758:226:HLWW7DSX2:1:1216:26323:31641/1	60	-
chr1	113867071	113867072	A00758:226:HLWW7DSX2:1:1509:7410:8061/1	60	-
chr1	113937273	113937274	A00758:226:HLWW7DSX2:1:1460:12427:35352/1	60	-
chr1	113958341	113958342	A00758:226:HLWW7DSX2:1:1508:8576:5447/1	60	+
chr1	114355796	114355797	A00758:226:HLWW7DSX2:1:1130:19000:27884/1	60	+
chr1	114374109	114374110	A00758:226:HLWW7DSX2:2:1114:6885:1736/1	60	-
chr1	114428431	114428432	A00758:226:HLWW7DSX2:1:1447:29975:5869	60	+
chr1	114433281	114433282	A00758:226:HLWW7DSX2:1:1334:8178:36980/1	60	+
chr1	114434924	114434925	A00758:226:HLWW7DSX2:1:1462:1805:18677/1	60	+
chr1	114460110	114460111	A00758:226:HLWW7DSX2:1:1258:25427:33943/1	60	-
chr1	114704761	114704762	A00758:226:HLWW7DSX2:1:1128:7401:28463/1	60	-
chr1	114754056	114754057	A00758:226:HLWW7DSX2:2:2539:20907:13557	60	+
chr1	115371281	115371282	A00758:226:HLWW7DSX2:1:2538:21757:6292	60	-
chr1	115506152	115506153	A00758:226:HLWW7DSX2:1:1234:30644:2581/1	60	-
chr1	115549410	115549411	A00758:226:HLWW7DSX2:2:1175:11532:36714/1	60	-
chr1	116541652	116541653	A00758:226:HLWW7DSX2:1:2135:22887:5525	60	+
chr1	117047334	117047335	A00758:226:HLWW7DSX2:1:2350:21667:25081	60	+
chr1	117098265	117098266	A00758:226:HLWW7DSX2:1:1161:18213:5948/1	60	-
chr1	117408757	117408758	A00758:226:HLWW7DSX2:2:2238:21486:19225/1	60	-
chr1	117419203	117419204	A00758:226:HLWW7DSX2:1:1143:19000:24283/1	60	+
chr1	117419217	117419218	A00758:226:HLWW7DSX2:1:2356:25292:11600/1	60	+
chr1	117444898	117444899	A00758:226:HLWW7DSX2:1:1255:27416:7639/1	60	-
chr1	117485028	117485029	A00758:226:HLWW7DSX2:1:1216:10474:29997/1	60	+
chr1	117495609	117495610	A00758:226:HLWW7DSX2:1:1677:19849:29168/1	60	+
chr1	117619631	117619632	A00758:226:HLWW7DSX2:1:1524:19190:3317	60	-
chr1	117619632	117619633	A00758:226:HLWW7DSX2:1:1669:19271:20807/1	60	-
chr1	117644606	117644607	A00758:226:HLWW7DSX2:1:2445:18295:9533/1	60	+
chr1	117958575	117958576	A00758:226:HLWW7DSX2:1:1219:24795:34381/1	60	+
chr1	119001618	119001619	A00758:226:HLWW7DSX2:2:1420:12979:22592	60	+
chr1	119124819	119124820	A00758:226:HLWW7DSX2:2:1628:28067:16470/1	60	-
chr1	119935514	119935515	A00758:226:HLWW7DSX2:2:2152:30770:1141	60	-
chr1	119946858	119946859	A00758:226:HLWW7DSX2:1:2367:4616:6793/1	60	+
chr1	120831684	120831685	A00758:226:HLWW7DSX2:1:2428:30526:21731	60	+
chr1	120833526	120833527	A00758:226:HLWW7DSX2:4:1628:32886:23343	60	-
chr1	121558520	121558521	A00758:226:HLWW7DSX2:1:1462:5565:8469/1	60	-
chr1	144426836	144426837	A00758:226:HLWW7DSX2:4:1557:8160:8735/1	60	+
chr1	144426982	144426983	A00758:226:HLWW7DSX2:3:2427:4218:9298/1	60	-
chr1	144453381	144453382	A00758:226:HLWW7DSX2:1:1308:11831:24455/1	60	+
chr1	145287801	145287802	A00758:226:HLWW7DSX2:1:1322:15628:29841	60	+
chr1	145623988	145623989	A00758:226:HLWW7DSX2:2:1173:25482:18881/1	60	-
chr1	145646494	145646495	A00758:226:HLWW7DSX2:1:1556:28926:36401/1	60	+
chr1	145771130	145771131	A00758:226:HLWW7DSX2:1:1439:3857:3161/1	60	-
chr1	145921702	145921703	A00758:226:HLWW7DSX2:1:1124:7120:32518	60	-
chr1	145942593	145942594	A00758:226:HLWW7DSX2:1:1130:15555:16157/1	60	+
chr1	145946765	145946766	A00758:226:HLWW7DSX2:1:1252:25880:26209/1	60	+
chr1	146076369	146076370	A00758:226:HLWW7DSX2:1:1555:27001:8641	60	-
chr1	146318059	146318060	A00758:226:HLWW7DSX2:1:1227:19904:26381/1	60	+
chr1	146501237	146501238	A00758:226:HLWW7DSX2:1:1312:16740:18270	60	-
chr1	146565424	146565425	A00758:226:HLWW7DSX2:4:1562:11903:8265/1	60	+
chr1	147607289	147607290	A00758:226:HLWW7DSX2:1:2359:13467:5776/1	60	+
chr1	147937183	147937184	A00758:226:HLWW7DSX2:1:1203:19190:6637	60	+
chr1	147986167	147986168	A00758:226:HLWW7DSX2:1:2372:18123:1407/1	60	+
chr1	148333132	148333133	A00758:226:HLWW7DSX2:3:1272:2220:29857/1	60	+
chr1	149423595	149423596	A00758:226:HLWW7DSX2:1:1210:1235:15374/1	60	+
chr1	149423596	149423597	A00758:226:HLWW7DSX2:3:1135:18168:5713	60	+
chr1	149611567	149611568	A00758:226:HLWW7DSX2:3:2356:20853:19382/1	60	-
chr1	149619341	149619342	A00758:226:HLWW7DSX2:4:1607:6244:18035	60	-
chr1	149757852	149757853	A00758:226:HLWW7DSX2:1:1222:21549:28447/1	60	-
chr1	149819784	149819785	A00758:226:HLWW7DSX2:1:2157:27019:27586/1	60	+
chr1	149872477	149872478	A00758:226:HLWW7DSX2:1:1346:7328:25081/1	60	+
chr1	149876017	149876018	A00758:226:HLWW7DSX2:1:1640:5981:23375/1	60	+
chr1	149879764	149879765	A00758:226:HLWW7DSX2:2:1276:17354:31829/1	60	-
chr1	149903527	149903528	A00758:226:HLWW7DSX2:1:1106:11189:36338/1	60	+
chr1	149966613	149966614	A00758:226:HLWW7DSX2:1:1321:4743:31626	60	+
chr1	149994119	149994120	A00758:226:HLWW7DSX2:1:1409:15573:28933/1	60	+
chr1	149999594	149999595	A00758:226:HLWW7DSX2:1:1325:13132:34287/1	60	+
chr1	150000356	150000357	A00758:226:HLWW7DSX2:1:1141:14823:7153/1	60	+
chr1	150074519	150074520	A00758:226:HLWW7DSX2:2:1147:14986:1986/1	60	-
chr1	150079668	150079669	A00758:226:HLWW7DSX2:3:1466:32687:1799	60	-
chr1	150081252	150081253	A00758:226:HLWW7DSX2:1:1108:19072:34178/1	60	-
chr1	150082631	150082632	A00758:226:HLWW7DSX2:1:1315:5403:28792/1	60	-
chr1	150083571	150083572	A00758:226:HLWW7DSX2:2:2145:5041:12633/1	60	-
chr1	150084708	150084709	A00758:226:HLWW7DSX2:1:2236:2483:6136/1	60	-
chr1	150098057	150098058	A00758:226:HLWW7DSX2:3:2507:30662:13542	60	-
chr1	150098569	150098570	A00758:226:HLWW7DSX2:1:1148:13702:7780/1	60	-
chr1	150103935	150103936	A00758:226:HLWW7DSX2:1:2244:1777:22200/1	60	+
chr1	150104165	150104166	A00758:226:HLWW7DSX2:1:1275:25635:36151/1	60	+
chr1	150104166	150104167	A00758:226:HLWW7DSX2:2:2663:1262:9157	60	+
chr1	150104167	150104168	A00758:226:HLWW7DSX2:2:1316:12608:19946	60	+
chr1	150112033	150112034	A00758:226:HLWW7DSX2:1:1247:5575:25864/1	60	+
chr1	150112559	150112560	A00758:226:HLWW7DSX2:1:1214:25382:2613/1	60	-
chr1	150128016	150128017	A00758:226:HLWW7DSX2:1:1641:22372:5697/1	60	+
chr1	150144171	150144172	A00758:226:HLWW7DSX2:1:1121:14353:21715/1	60	-
chr1	150219829	150219830	A00758:226:HLWW7DSX2:4:2344:12635:18771	60	-
chr1	150335604	150335605	A00758:226:HLWW7DSX2:4:2640:21640:17801/1	60	-
chr1	150344128	150344129	A00758:226:HLWW7DSX2:1:1269:27172:3020/1	60	-
chr1	150350786	150350787	A00758:226:HLWW7DSX2:3:2620:2772:30937	60	+
chr1	150372359	150372360	A00758:226:HLWW7DSX2:1:1250:13313:10363/1	60	+
chr1	150374012	150374013	A00758:226:HLWW7DSX2:1:1121:13160:4210/1	60	+
chr1	150380749	150380750	A00758:226:HLWW7DSX2:1:1109:6081:16658/1	60	-
chr1	150399038	150399039	A00758:226:HLWW7DSX2:2:1667:18710:31422	60	+
chr1	150400864	150400865	A00758:226:HLWW7DSX2:1:1615:32850:21903	60	-
chr1	150414937	150414938	A00758:226:HLWW7DSX2:1:1322:5132:19398/1	60	-
chr1	150420131	150420132	A00758:226:HLWW7DSX2:1:1152:12915:31563/1	60	+
chr1	150421189	150421190	A00758:226:HLWW7DSX2:2:2675:24867:21198/1	60	+
chr1	150422939	150422940	A00758:226:HLWW7DSX2:1:1360:24786:5274/1	60	-
chr1	150431720	150431721	A00758:226:HLWW7DSX2:2:2311:19605:12179	60	-
chr1	150435798	150435799	A00758:226:HLWW7DSX2:1:1306:26720:11412/1	60	+
chr1	150438834	150438835	A00758:226:HLWW7DSX2:1:1405:25021:2644/1	60	-
chr1	150442779	150442780	A00758:226:HLWW7DSX2:1:1469:10095:11584/1	60	+
chr1	150444588	150444589	A00758:226:HLWW7DSX2:1:1221:6659:4476/1	60	+
chr1	150453925	150453926	A00758:226:HLWW7DSX2:1:1149:20663:31454/1	60	-
chr1	150459962	150459963	A00758:226:HLWW7DSX2:4:1533:20555:13228/1	60	+
chr1	150490659	150490660	A00758:226:HLWW7DSX2:1:1154:10212:14638	60	-
chr1	150641637	150641638	A00758:226:HLWW7DSX2:3:2617:2483:19758/1	60	-
chr1	150665550	150665551	A00758:226:HLWW7DSX2:1:1309:5529:8093/1	60	-
chr1	150674607	150674608	A00758:226:HLWW7DSX2:4:1256:28510:7279	60	-
chr1	150678042	150678043	A00758:226:HLWW7DSX2:1:2637:6560:26068	60	+
chr1	150689366	150689367	A00758:226:HLWW7DSX2:1:2430:28212:3067	60	-
chr1	150689473	150689474	A00758:226:HLWW7DSX2:1:2677:3884:33802/1	60	-
chr1	150695006	150695007	A00758:226:HLWW7DSX2:1:2353:22715:23672	60	+
chr1	150773375	150773376	A00758:226:HLWW7DSX2:2:1536:21323:17096/1	60	+
chr1	150823105	150823106	A00758:226:HLWW7DSX2:1:1356:15510:9345/1	60	+
chr1	150839639	150839640	A00758:226:HLWW7DSX2:1:1244:23538:13072	60	-
chr1	150858094	150858095	A00758:226:HLWW7DSX2:1:1468:18403:18270/1	60	+
chr1	150861785	150861786	A00758:226:HLWW7DSX2:1:1551:27254:30561/1	60	-
chr1	150932321	150932322	A00758:226:HLWW7DSX2:4:1654:28592:28714/1	60	-
chr1	150958123	150958124	A00758:226:HLWW7DSX2:1:1406:24424:10347/1	60	-
chr1	151018905	151018906	A00758:226:HLWW7DSX2:4:1131:24062:20964/1	60	-
chr1	151108195	151108196	A00758:226:HLWW7DSX2:3:1246:19370:23046	60	+
chr1	151181524	151181525	A00758:226:HLWW7DSX2:1:1114:16649:12790/1	60	+
chr1	151208863	151208864	A00758:226:HLWW7DSX2:1:1476:5918:25614/1	60	+
chr1	151227073	151227074	A00758:226:HLWW7DSX2:1:1151:9932:6605/1	60	+
chr1	151231030	151231031	A00758:226:HLWW7DSX2:1:1258:8070:11271/1	60	-
chr1	151234592	151234593	A00758:226:HLWW7DSX2:4:1411:26160:6558	60	-
chr1	151331580	151331581	A00758:226:HLWW7DSX2:1:1104:4083:18396/1	60	-
chr1	151333023	151333024	A00758:226:HLWW7DSX2:2:1612:13431:19993	60	+
chr1	151409678	151409679	A00758:226:HLWW7DSX2:4:1363:32796:21371	60	+
chr1	151417018	151417019	A00758:226:HLWW7DSX2:1:1310:1597:21104/1	60	+
chr1	151422249	151422250	A00758:226:HLWW7DSX2:1:1165:5737:19914	60	-
chr1	151429782	151429783	A00758:226:HLWW7DSX2:1:1133:7871:22701/1	60	-
chr1	151433251	151433252	A00758:226:HLWW7DSX2:1:1261:24505:24267/1	60	+
chr1	151438285	151438286	A00758:226:HLWW7DSX2:2:1528:32389:24298/1	60	+
chr1	151452208	151452209	A00758:226:HLWW7DSX2:1:1642:22987:31751/1	60	+
chr1	151455645	151455646	A00758:226:HLWW7DSX2:1:1115:2428:4006/1	60	-
chr1	151618895	151618896	A00758:226:HLWW7DSX2:1:1170:29134:23422/1	60	+
chr1	151637857	151637858	A00758:226:HLWW7DSX2:2:1246:2437:24471/1	60	-
chr1	151639522	151639523	A00758:226:HLWW7DSX2:1:1265:15167:5901	60	+
chr1	151656761	151656762	A00758:226:HLWW7DSX2:2:2460:21350:25817/1	60	+
chr1	151659975	151659976	A00758:226:HLWW7DSX2:1:2252:27425:23124/1	60	-
chr1	151662472	151662473	A00758:226:HLWW7DSX2:1:2250:25446:16250/1	60	-
chr1	151669792	151669793	A00758:226:HLWW7DSX2:1:1364:2085:7357/1	60	-
chr1	151677014	151677015	A00758:226:HLWW7DSX2:2:1117:24496:5995/1	60	-
chr1	151677617	151677618	A00758:226:HLWW7DSX2:1:1211:17029:14669/1	60	+
chr1	152739134	152739135	A00758:226:HLWW7DSX2:3:1414:22327:18082	60	-
chr1	153217426	153217427	A00758:226:HLWW7DSX2:1:2169:11062:18114/1	60	+
chr1	153326776	153326777	A00758:226:HLWW7DSX2:1:1130:7491:20478/1	60	+
chr1	153646716	153646717	A00758:226:HLWW7DSX2:1:1425:8142:24298/1	60	+
chr1	153877808	153877809	A00758:226:HLWW7DSX2:1:1141:14380:3787/1	60	+
chr1	153889270	153889271	A00758:226:HLWW7DSX2:1:2375:30418:13902	60	+
chr1	153899069	153899070	A00758:226:HLWW7DSX2:1:1104:4517:21809/1	60	-
chr1	153906577	153906578	A00758:226:HLWW7DSX2:2:2362:6759:9314/1	60	-
chr1	153912762	153912763	A00758:226:HLWW7DSX2:1:1540:7518:7247	60	+
chr1	153914135	153914136	A00758:226:HLWW7DSX2:1:1122:5032:30248	60	+
chr1	153916729	153916730	A00758:226:HLWW7DSX2:4:2552:13223:29371/1	60	-
chr1	153971458	153971459	A00758:226:HLWW7DSX2:1:1167:1515:20243/1	60	-
chr1	153996256	153996257	A00758:226:HLWW7DSX2:1:1159:19859:36573/1	60	+
chr1	154000665	154000666	A00758:226:HLWW7DSX2:2:2226:29188:21637	60	+
chr1	154162151	154162152	A00758:226:HLWW7DSX2:1:1138:26024:6292/1	60	-
chr1	154166363	154166364	A00758:226:HLWW7DSX2:1:1139:6632:10160/1	60	-
chr1	154175095	154175096	A00758:226:HLWW7DSX2:3:2231:16071:26663	60	-
chr1	154212261	154212262	A00758:226:HLWW7DSX2:1:1405:8187:5149/1	60	+
chr1	154223553	154223554	A00758:226:HLWW7DSX2:1:1111:5945:23312/1	60	+
chr1	154232321	154232322	A00758:226:HLWW7DSX2:1:1111:11876:4742	60	-
chr1	154235073	154235074	A00758:226:HLWW7DSX2:4:1356:6876:18411/1	60	+
chr1	154235125	154235126	A00758:226:HLWW7DSX2:2:2425:22652:30514/1	60	+
chr1	154237377	154237378	A00758:226:HLWW7DSX2:1:1555:31051:19163/1	60	-
chr1	154238780	154238781	A00758:226:HLWW7DSX2:4:1423:5330:6370/1	60	-
chr1	154239771	154239772	A00758:226:HLWW7DSX2:1:1159:26332:5102/1	60	-
chr1	154241986	154241987	A00758:226:HLWW7DSX2:1:1454:25247:5165/1	60	+
chr1	154242019	154242020	A00758:226:HLWW7DSX2:1:1117:15148:25222/1	60	+
chr1	154244194	154244195	A00758:226:HLWW7DSX2:1:2333:6551:29340/1	60	-
chr1	154245728	154245729	A00758:226:HLWW7DSX2:2:1153:15537:9204/1	60	+
chr1	154264162	154264163	A00758:226:HLWW7DSX2:2:1439:5267:5321	60	-
chr1	154550049	154550050	A00758:226:HLWW7DSX2:3:1202:13169:14090/1	60	+
chr1	154553621	154553622	A00758:226:HLWW7DSX2:1:2430:9607:28651/1	60	-
chr1	154556746	154556747	A00758:226:HLWW7DSX2:1:1264:29360:2988/1	60	+
chr1	154618674	154618675	A00758:226:HLWW7DSX2:2:1673:2745:33614	60	-
chr1	154619652	154619653	A00758:226:HLWW7DSX2:3:1154:21088:25958/1	60	-
chr1	154622234	154622235	A00758:226:HLWW7DSX2:1:1203:22435:11913/1	60	+
chr1	154925542	154925543	A00758:226:HLWW7DSX2:1:1170:5602:27477/1	60	+
chr1	154951397	154951398	A00758:226:HLWW7DSX2:1:1163:21242:4492/1	60	+
chr1	154970118	154970119	A00758:226:HLWW7DSX2:2:1424:30798:10645	60	+
chr1	154978105	154978106	A00758:226:HLWW7DSX2:1:1248:15311:7091/1	60	+
chr1	154980940	154980941	A00758:226:HLWW7DSX2:3:1125:31837:19147	60	+
chr1	154986583	154986584	A00758:226:HLWW7DSX2:1:1130:14018:13025/1	60	+
chr1	155340858	155340859	A00758:226:HLWW7DSX2:2:1359:13187:14434/1	60	-
chr1	155356683	155356684	A00758:226:HLWW7DSX2:2:2639:1488:2159/1	60	+
chr1	155368438	155368439	A00758:226:HLWW7DSX2:2:1243:22742:12790/1	60	-
chr1	155370333	155370334	A00758:226:HLWW7DSX2:1:1204:17002:1532/1	60	+
chr1	155378682	155378683	A00758:226:HLWW7DSX2:1:1277:13512:10551	60	+
chr1	155380054	155380055	A00758:226:HLWW7DSX2:3:2171:23818:30123	60	-
chr1	155382478	155382479	A00758:226:HLWW7DSX2:1:1548:4318:7341	60	-
chr1	155384598	155384599	A00758:226:HLWW7DSX2:1:1127:20636:7827	60	-
chr1	155398537	155398538	A00758:226:HLWW7DSX2:2:2256:2745:9627/1	60	+
chr1	155408445	155408446	A00758:226:HLWW7DSX2:1:1555:3296:31219/1	60	+
chr1	155409268	155409269	A00758:226:HLWW7DSX2:1:1612:25979:29481/1	60	+
chr1	155412536	155412537	A00758:226:HLWW7DSX2:1:1509:20862:3490/1	60	+
chr1	155412548	155412549	A00758:226:HLWW7DSX2:1:1156:16938:24752/1	60	+
chr1	155417899	155417900	A00758:226:HLWW7DSX2:1:1241:19958:19899/1	60	+
chr1	155430646	155430647	A00758:226:HLWW7DSX2:1:2247:6415:27226/1	60	-
chr1	155431524	155431525	A00758:226:HLWW7DSX2:3:2439:22634:12038	60	-
chr1	155440368	155440369	A00758:226:HLWW7DSX2:2:2342:11369:31172/1	60	-
chr1	155465858	155465859	A00758:226:HLWW7DSX2:2:2145:26784:14090/1	60	-
chr1	155471333	155471334	A00758:226:HLWW7DSX2:1:2226:20211:36057/1	60	+
chr1	155473012	155473013	A00758:226:HLWW7DSX2:4:2376:10294:35415/1	60	-
chr1	155477302	155477303	A00758:226:HLWW7DSX2:1:1633:14859:2957/1	60	+
chr1	155477921	155477922	A00758:226:HLWW7DSX2:1:1124:3079:31688/1	60	-
chr1	155487258	155487259	A00758:226:HLWW7DSX2:3:1153:14913:8907/1	60	+
chr1	155489912	155489913	A00758:226:HLWW7DSX2:1:1251:26187:22795	60	+
chr1	155501394	155501395	A00758:226:HLWW7DSX2:1:2520:9344:2456/1	60	-
chr1	155503626	155503627	A00758:226:HLWW7DSX2:3:1516:27724:28213/1	60	+
chr1	155503796	155503797	A00758:226:HLWW7DSX2:1:1218:27661:33144/1	60	+
chr1	155524984	155524985	A00758:226:HLWW7DSX2:1:1173:15845:13745/1	60	-
chr1	155525280	155525281	A00758:226:HLWW7DSX2:3:1139:31873:19899/1	60	+
chr1	155535591	155535592	A00758:226:HLWW7DSX2:1:1226:2338:36260/1	60	-
chr1	155541989	155541990	A00758:226:HLWW7DSX2:1:1222:12933:34068/1	60	+
chr1	155542286	155542287	A00758:226:HLWW7DSX2:3:2342:11776:19570/1	60	-
chr1	155552213	155552214	A00758:226:HLWW7DSX2:3:2127:14841:29324	60	-
chr1	155553431	155553432	A00758:226:HLWW7DSX2:1:1575:31069:32503/1	60	+
chr1	155555679	155555680	A00758:226:HLWW7DSX2:2:1136:2347:23970/1	60	+
chr1	155678066	155678067	A00758:226:HLWW7DSX2:1:2268:2474:14732/1	60	+
chr1	155682144	155682145	A00758:226:HLWW7DSX2:1:1326:29197:13072/1	60	+
chr1	155684062	155684063	A00758:226:HLWW7DSX2:1:1141:32416:10567	60	-
chr1	155699500	155699501	A00758:226:HLWW7DSX2:1:1164:5339:11772/1	60	-
chr1	155714319	155714320	A00758:226:HLWW7DSX2:1:1145:13982:23015/1	60	+
chr1	155718893	155718894	A00758:226:HLWW7DSX2:1:1169:12002:30921	60	+
chr1	155797051	155797052	A00758:226:HLWW7DSX2:3:1553:14913:32080/1	60	-
chr1	155801907	155801908	A00758:226:HLWW7DSX2:1:2452:28339:33379	60	-
chr1	155813902	155813903	A00758:226:HLWW7DSX2:1:2418:13105:19993/1	60	-
chr1	155816492	155816493	A00758:226:HLWW7DSX2:1:1515:1253:17347/1	60	-
chr1	155817508	155817509	A00758:226:HLWW7DSX2:4:1121:4553:2143	60	-
chr1	155817509	155817510	A00758:226:HLWW7DSX2:1:1113:21920:9486	60	-
chr1	155820105	155820106	A00758:226:HLWW7DSX2:1:1238:18457:27946/1	60	+
chr1	155820651	155820652	A00758:226:HLWW7DSX2:1:2371:4942:26804/1	60	+
chr1	155821411	155821412	A00758:226:HLWW7DSX2:1:1244:16712:8202/1	60	-
chr1	155825140	155825141	A00758:226:HLWW7DSX2:1:1441:16486:31140/1	60	+
chr1	155825639	155825640	A00758:226:HLWW7DSX2:1:2308:16984:13839/1	60	+
chr1	155845864	155845865	A00758:226:HLWW7DSX2:2:1231:18475:23500/1	60	-
chr1	155901802	155901803	A00758:226:HLWW7DSX2:1:1130:5746:5306/1	60	-
chr1	155904991	155904992	A00758:226:HLWW7DSX2:1:1323:24921:32095	60	+
chr1	155914593	155914594	A00758:226:HLWW7DSX2:1:2248:10429:9972/1	60	-
chr1	155921587	155921588	A00758:226:HLWW7DSX2:1:1124:20311:34037/1	60	+
chr1	155929153	155929154	A00758:226:HLWW7DSX2:1:2125:26901:10441/1	60	+
chr1	155929943	155929944	A00758:226:HLWW7DSX2:3:2530:7988:27633	60	+
chr1	155931950	155931951	A00758:226:HLWW7DSX2:1:1137:18620:28072/1	60	-
chr1	155950097	155950098	A00758:226:HLWW7DSX2:1:1253:4996:32722/1	60	-
chr1	155951157	155951158	A00758:226:HLWW7DSX2:2:1260:8440:15953	60	-
chr1	155956987	155956988	A00758:226:HLWW7DSX2:1:1647:17797:14027/1	60	+
chr1	156039199	156039200	A00758:226:HLWW7DSX2:1:1171:2058:22435/1	60	-
chr1	156220692	156220693	A00758:226:HLWW7DSX2:1:1253:32371:30373	60	+
chr1	156271862	156271863	A00758:226:HLWW7DSX2:1:1171:20401:21793/1	60	+
chr1	156290461	156290462	A00758:226:HLWW7DSX2:1:1470:13756:2895/1	60	-
chr1	156306507	156306508	A00758:226:HLWW7DSX2:2:1601:20817:21574/1	60	-
chr1	156307421	156307422	A00758:226:HLWW7DSX2:1:1447:16459:8202/1	60	+
chr1	156315763	156315764	A00758:226:HLWW7DSX2:3:1132:32045:32377/1	60	+
chr1	156322272	156322273	A00758:226:HLWW7DSX2:2:1441:16604:17347/1	60	-
chr1	156332463	156332464	A00758:226:HLWW7DSX2:1:1403:11767:17331/1	60	+
chr1	156334330	156334331	A00758:226:HLWW7DSX2:1:1207:17092:29841/1	60	-
chr1	156470848	156470849	A00758:226:HLWW7DSX2:1:1303:13024:8703/1	60	-
chr1	156470990	156470991	A00758:226:HLWW7DSX2:2:2278:26793:27007/1	60	+
chr1	156473525	156473526	A00758:226:HLWW7DSX2:1:1114:25644:6104	60	+
chr1	156533513	156533514	A00758:226:HLWW7DSX2:1:1114:22001:34303/1	60	-
chr1	156596797	156596798	A00758:226:HLWW7DSX2:1:1155:3115:2660/1	60	+
chr1	156599725	156599726	A00758:226:HLWW7DSX2:1:1321:19461:4789/1	60	-
chr1	156722214	156722215	A00758:226:HLWW7DSX2:1:1227:20826:21684/1	60	-
chr1	158940038	158940039	A00758:226:HLWW7DSX2:1:1262:6225:8140/1	60	-
chr1	159017012	159017013	A00758:226:HLWW7DSX2:1:1237:7997:18192/1	60	+
chr1	159017291	159017292	A00758:226:HLWW7DSX2:1:1239:11388:27226/1	60	-
chr1	159020340	159020341	A00758:226:HLWW7DSX2:2:1631:12825:8954	60	+
chr1	160234206	160234207	A00758:226:HLWW7DSX2:2:2215:16369:16282/1	60	+
chr1	160313160	160313161	A00758:226:HLWW7DSX2:1:1402:9353:24267	60	-
chr1	160325645	160325646	A00758:226:HLWW7DSX2:1:2239:15356:17910/1	60	+
chr1	160440126	160440127	A00758:226:HLWW7DSX2:1:2674:30978:14935/1	60	+
chr1	160440373	160440374	A00758:226:HLWW7DSX2:2:2628:5285:13714	60	-
chr1	160448941	160448942	A00758:226:HLWW7DSX2:3:1466:26784:33818/1	60	+
chr1	160451417	160451418	A00758:226:HLWW7DSX2:1:2434:17689:13808/1	60	-
chr1	160463924	160463925	A00758:226:HLWW7DSX2:1:1468:29939:22091/1	60	+
chr1	160467720	160467721	A00758:226:HLWW7DSX2:1:1144:18475:17989/1	60	-
chr1	160468423	160468424	A00758:226:HLWW7DSX2:1:1241:4562:28714/1	60	+
chr1	160504938	160504939	A00758:226:HLWW7DSX2:1:1343:10872:35383/1	60	+
chr1	160514329	160514330	A00758:226:HLWW7DSX2:1:1358:22480:4006/1	60	+
chr1	160528081	160528082	A00758:226:HLWW7DSX2:1:2135:7256:20791/1	60	+
chr1	160552943	160552944	A00758:226:HLWW7DSX2:1:2158:1787:24690	60	-
chr1	160555563	160555564	A00758:226:HLWW7DSX2:1:1263:22833:6026/1	60	-
chr1	160555792	160555793	A00758:226:HLWW7DSX2:1:1107:4896:4398/1	60	-
chr1	160556048	160556049	A00758:226:HLWW7DSX2:1:2247:10655:10770	60	+
chr1	160557743	160557744	A00758:226:HLWW7DSX2:4:1644:16848:11788/1	60	+
chr1	160562170	160562171	A00758:226:HLWW7DSX2:2:1261:21260:5838/1	60	-
chr1	160563025	160563026	A00758:226:HLWW7DSX2:1:1247:23312:2879/1	60	+
chr1	160564156	160564157	A00758:226:HLWW7DSX2:1:1176:12599:20901/1	60	-
chr1	160571851	160571852	A00758:226:HLWW7DSX2:1:2560:23059:29590/1	60	-
chr1	160574349	160574350	A00758:226:HLWW7DSX2:1:1609:17616:12023/1	60	+
chr1	160574705	160574706	A00758:226:HLWW7DSX2:1:1249:27181:28213/1	60	+
chr1	160577967	160577968	A00758:226:HLWW7DSX2:1:2234:2311:19993/1	60	+
chr1	160581675	160581676	A00758:226:HLWW7DSX2:1:1472:15266:20228/1	60	+
chr1	160584457	160584458	A00758:226:HLWW7DSX2:1:1601:28772:24987	60	-
chr1	160587914	160587915	A00758:226:HLWW7DSX2:1:1416:10737:22529	60	-
chr1	160592419	160592420	A00758:226:HLWW7DSX2:1:1214:23538:2300/1	60	-
chr1	160608767	160608768	A00758:226:HLWW7DSX2:1:1376:21341:31751/1	60	+
chr1	161060862	161060863	A00758:226:HLWW7DSX2:1:2277:14299:6057/1	60	-
chr1	161205539	161205540	A00758:226:HLWW7DSX2:1:1114:6289:28009/1	60	+
chr1	161206146	161206147	A00758:226:HLWW7DSX2:1:1610:24786:5462	60	+
chr1	161330031	161330032	A00758:226:HLWW7DSX2:1:1143:20573:23657/1	60	+
chr1	161334539	161334540	A00758:226:HLWW7DSX2:1:1507:25274:19179/1	60	+
chr1	161350677	161350678	A00758:226:HLWW7DSX2:1:1559:9851:34366/1	60	-
chr1	161794436	161794437	A00758:226:HLWW7DSX2:3:2251:8413:7263/1	60	+
chr1	161805238	161805239	A00758:226:HLWW7DSX2:1:1201:24551:6965/1	60	-
chr1	161825619	161825620	A00758:226:HLWW7DSX2:4:2268:8693:27915/1	60	-
chr1	161852918	161852919	A00758:226:HLWW7DSX2:1:1226:18484:13902/1	60	-
chr1	161861933	161861934	A00758:226:HLWW7DSX2:1:1216:4237:6104/1	60	-
chr1	161863769	161863770	A00758:226:HLWW7DSX2:1:1245:28429:14278/1	60	-
chr1	161868900	161868901	A00758:226:HLWW7DSX2:1:1172:17635:27806/1	60	+
chr1	161873326	161873327	A00758:226:HLWW7DSX2:2:2157:28465:3161/1	60	+
chr1	161884289	161884290	A00758:226:HLWW7DSX2:1:1254:2067:31782/1	60	+
chr1	161903829	161903830	A00758:226:HLWW7DSX2:1:1106:25898:21136/1	60	+
chr1	161917049	161917050	A00758:226:HLWW7DSX2:1:1337:19090:29606/1	60	+
chr1	161946249	161946250	A00758:226:HLWW7DSX2:1:1143:2338:34350/1	60	+
chr1	163331242	163331243	A00758:226:HLWW7DSX2:1:1452:30635:33974/1	60	-
chr1	163336195	163336196	A00758:226:HLWW7DSX2:1:1158:26594:13823/1	60	+
chr1	163687859	163687860	A00758:226:HLWW7DSX2:1:2424:18276:33739/1	60	-
chr1	163779073	163779074	A00758:226:HLWW7DSX2:1:2140:7916:33959/1	60	+
chr1	163802598	163802599	A00758:226:HLWW7DSX2:1:2250:8739:36824/1	60	+
chr1	163811203	163811204	A00758:226:HLWW7DSX2:1:1273:5602:34961/1	60	-
chr1	163921682	163921683	A00758:226:HLWW7DSX2:4:1445:19741:16047/1	60	-
chr1	164086065	164086066	A00758:226:HLWW7DSX2:2:1542:23411:28604/1	60	+
chr1	165484708	165484709	A00758:226:HLWW7DSX2:1:1639:6063:9330	60	+
chr1	165556459	165556460	A00758:226:HLWW7DSX2:1:1306:18231:11522/1	60	+
chr1	165756908	165756909	A00758:226:HLWW7DSX2:4:2104:5584:3991/1	60	+
chr1	165919892	165919893	A00758:226:HLWW7DSX2:3:2259:4616:23891/1	60	-
chr1	166939853	166939854	A00758:226:HLWW7DSX2:1:1117:20229:8281	60	+
chr1	167085700	167085701	A00758:226:HLWW7DSX2:1:1340:22426:35978/1	60	+
chr1	167098939	167098940	A00758:226:HLWW7DSX2:1:1177:16712:22670/1	60	-
chr1	167142231	167142232	A00758:226:HLWW7DSX2:1:2342:8965:22435/1	60	+
chr1	167201872	167201873	A00758:226:HLWW7DSX2:1:1467:10945:28620	60	+
chr1	167208877	167208878	A00758:226:HLWW7DSX2:3:1315:1732:14168	60	+
chr1	167245907	167245908	A00758:226:HLWW7DSX2:1:1156:1371:17112/1	60	-
chr1	167246173	167246174	A00758:226:HLWW7DSX2:1:1651:8974:20635/1	60	-
chr1	167276586	167276587	A00758:226:HLWW7DSX2:1:1535:10710:20384/1	60	-
chr1	167325476	167325477	A00758:226:HLWW7DSX2:1:1132:4869:31250/1	60	+
chr1	167401580	167401581	A00758:226:HLWW7DSX2:1:1142:19822:30561/1	60	-
chr1	167410546	167410547	A00758:226:HLWW7DSX2:1:1227:32362:1329/1	60	+
chr1	167620754	167620755	A00758:226:HLWW7DSX2:1:2136:25292:16955/1	60	+
chr1	167946509	167946510	A00758:226:HLWW7DSX2:2:1161:27181:9549/1	60	+
chr1	168020277	168020278	A00758:226:HLWW7DSX2:1:1269:9399:9126/1	60	+
chr1	168020659	168020660	A00758:226:HLWW7DSX2:1:1404:28140:20666/1	60	-
chr1	168043356	168043357	A00758:226:HLWW7DSX2:1:1345:23990:1110/1	60	-
chr1	168051004	168051005	A00758:226:HLWW7DSX2:2:1568:32904:26631/1	60	-
chr1	168063880	168063881	A00758:226:HLWW7DSX2:3:2110:26928:27461/1	60	+
chr1	168065716	168065717	A00758:226:HLWW7DSX2:1:1254:32054:26381/1	60	-
chr1	168066486	168066487	A00758:226:HLWW7DSX2:1:1165:16315:21449/1	60	-
chr1	168069819	168069820	A00758:226:HLWW7DSX2:1:1205:21856:29888/1	60	-
chr1	168249441	168249442	A00758:226:HLWW7DSX2:1:1124:18123:20353/1	60	+
chr1	168254973	168254974	A00758:226:HLWW7DSX2:4:1218:29053:9878	60	+
chr1	168525922	168525923	A00758:226:HLWW7DSX2:1:2265:29948:31313	60	-
chr1	168543274	168543275	A00758:226:HLWW7DSX2:1:1259:24867:20415/1	60	-
chr1	168958235	168958236	A00758:226:HLWW7DSX2:1:2626:25979:21308/1	60	-
chr1	169345907	169345908	A00758:226:HLWW7DSX2:1:1224:11252:22169/1	60	-
chr1	169379830	169379831	A00758:226:HLWW7DSX2:3:2246:16568:10081/1	60	-
chr1	169675860	169675861	A00758:226:HLWW7DSX2:1:1143:1280:8594/1	60	+
chr1	169677632	169677633	A00758:226:HLWW7DSX2:1:1446:30101:35117/1	60	+
chr1	169678510	169678511	A00758:226:HLWW7DSX2:1:1310:27308:22514/1	60	+
chr1	169691034	169691035	A00758:226:HLWW7DSX2:1:1101:1651:11459/1	60	+
chr1	169697481	169697482	A00758:226:HLWW7DSX2:1:1236:25491:32925/1	60	+
chr1	169826969	169826970	A00758:226:HLWW7DSX2:1:1265:14353:13448/1	60	+
chr1	169977592	169977593	A00758:226:HLWW7DSX2:1:2578:2157:8829/1	60	-
chr1	169984159	169984160	A00758:226:HLWW7DSX2:1:2153:2013:17910/1	60	-
chr1	170793154	170793155	A00758:226:HLWW7DSX2:1:2570:30282:27727/1	60	-
chr1	170867537	170867538	A00758:226:HLWW7DSX2:1:1431:5728:19993/1	60	+
chr1	170878581	170878582	A00758:226:HLWW7DSX2:2:1409:11008:18302/1	60	+
chr1	171268231	171268232	A00758:226:HLWW7DSX2:4:1265:1289:5666/1	60	-
chr1	171575200	171575201	A00758:226:HLWW7DSX2:1:1406:16532:8484/1	60	-
chr1	171709575	171709576	A00758:226:HLWW7DSX2:1:1269:29053:34616	60	+
chr1	172147756	172147757	A00758:226:HLWW7DSX2:1:1604:24044:1579/1	60	+
chr1	172207365	172207366	A00758:226:HLWW7DSX2:1:1404:29008:25927/1	60	+
chr1	172225107	172225108	A00758:226:HLWW7DSX2:3:2564:27227:14137	60	+
chr1	172408944	172408945	A00758:226:HLWW7DSX2:1:1636:17164:17065/1	60	-
chr1	172419761	172419762	A00758:226:HLWW7DSX2:2:1167:23348:5415/1	60	-
chr1	172547300	172547301	A00758:226:HLWW7DSX2:1:2202:11080:25410/1	60	-
chr1	172573746	172573747	A00758:226:HLWW7DSX2:1:1361:6017:9596/1	60	+
chr1	172577558	172577559	A00758:226:HLWW7DSX2:2:1419:3070:29136/1	60	+
chr1	172586772	172586773	A00758:226:HLWW7DSX2:2:2403:17806:7153/1	60	+
chr1	172586933	172586934	A00758:226:HLWW7DSX2:1:1105:28754:32095/1	60	+
chr1	172731212	172731213	A00758:226:HLWW7DSX2:1:1612:14516:2895/1	60	-
chr1	173597927	173597928	A00758:226:HLWW7DSX2:1:1535:25409:24518/1	60	-
chr1	173745663	173745664	A00758:226:HLWW7DSX2:1:1644:25229:6543/1	60	-
chr1	173807041	173807042	A00758:226:HLWW7DSX2:2:1463:23719:6120/1	60	+
chr1	173887313	173887314	A00758:226:HLWW7DSX2:1:1344:4453:20541/1	60	-
chr1	173911932	173911933	A00758:226:HLWW7DSX2:1:1107:4227:1454/1	60	+
chr1	173932729	173932730	A00758:226:HLWW7DSX2:1:1309:27923:1626/1	60	-
chr1	173940399	173940400	A00758:226:HLWW7DSX2:1:2131:24858:7529/1	60	+
chr1	173968377	173968378	A00758:226:HLWW7DSX2:1:1227:10357:5055/1	60	-
chr1	173968383	173968384	A00758:226:HLWW7DSX2:1:1533:18005:31798/1	60	+
chr1	174273391	174273392	A00758:226:HLWW7DSX2:1:1119:7699:32268/1	60	+
chr1	174374846	174374847	A00758:226:HLWW7DSX2:3:2650:3992:5682	60	-
chr1	174408568	174408569	A00758:226:HLWW7DSX2:1:1108:25211:31281/1	60	+
chr1	174421232	174421233	A00758:226:HLWW7DSX2:3:1146:20202:10050/1	60	-
chr1	174447947	174447948	A00758:226:HLWW7DSX2:1:1161:21567:14074/1	60	+
chr1	174742342	174742343	A00758:226:HLWW7DSX2:3:1162:32823:3630/1	60	+
chr1	174860209	174860210	A00758:226:HLWW7DSX2:1:1402:10339:4867/1	60	+
chr1	176030806	176030807	A00758:226:HLWW7DSX2:1:1611:23574:25034/1	60	-
chr1	177318037	177318038	A00758:226:HLWW7DSX2:4:2368:22417:10347	60	+
chr1	178796742	178796743	A00758:226:HLWW7DSX2:1:2254:23520:35023/1	60	+
chr1	178852856	178852857	A00758:226:HLWW7DSX2:1:1563:29360:13510	60	+
chr1	178887820	178887821	A00758:226:HLWW7DSX2:2:1113:28013:6887/1	60	+
chr1	178891681	178891682	A00758:226:HLWW7DSX2:1:1633:19352:2973/1	60	-
chr1	178898646	178898647	A00758:226:HLWW7DSX2:1:1226:15745:2362/1	60	+
chr1	178916254	178916255	A00758:226:HLWW7DSX2:1:2669:31295:8531/1	60	+
chr1	179121172	179121173	A00758:226:HLWW7DSX2:1:1241:29017:30358/1	60	+
chr1	179893893	179893894	A00758:226:HLWW7DSX2:1:1131:25753:27148/1	60	-
chr1	179911379	179911380	A00758:226:HLWW7DSX2:1:1369:17345:3380/1	60	-
chr1	179958505	179958506	A00758:226:HLWW7DSX2:1:1152:32045:4601/1	60	+
chr1	179972152	179972153	A00758:226:HLWW7DSX2:1:1250:28565:15076/1	60	-
chr1	180024599	180024600	A00758:226:HLWW7DSX2:1:1233:4065:32800/1	60	-
chr1	180059764	180059765	A00758:226:HLWW7DSX2:4:1118:4237:12273	60	+
chr1	180059889	180059890	A00758:226:HLWW7DSX2:1:2176:15031:22514/1	60	-
chr1	180062423	180062424	A00758:226:HLWW7DSX2:1:1170:30517:1767/1	60	-
chr1	180093768	180093769	A00758:226:HLWW7DSX2:1:1404:23430:29637/1	60	+
chr1	180147679	180147680	A00758:226:HLWW7DSX2:4:1343:7021:6543	60	-
chr1	180360305	180360306	A00758:226:HLWW7DSX2:1:1145:1407:5055/1	60	+
chr1	180725313	180725314	A00758:226:HLWW7DSX2:1:1402:22797:10629/1	60	+
chr1	180751780	180751781	A00758:226:HLWW7DSX2:1:1416:20491:36793/1	60	-
chr1	180781961	180781962	A00758:226:HLWW7DSX2:1:1121:10212:15577/1	60	-
chr1	180805509	180805510	A00758:226:HLWW7DSX2:3:2271:23647:11475/1	60	-
chr1	180827419	180827420	A00758:226:HLWW7DSX2:1:2242:30020:34820/1	60	-
chr1	180843076	180843077	A00758:226:HLWW7DSX2:3:2462:13765:2691	60	-
chr1	180848531	180848532	A00758:226:HLWW7DSX2:3:1348:1642:10661	60	-
chr1	180942922	180942923	A00758:226:HLWW7DSX2:1:1467:8657:19742	60	+
chr1	181428905	181428906	A00758:226:HLWW7DSX2:1:1647:15863:5040	60	+
chr1	182265108	182265109	A00758:226:HLWW7DSX2:1:1261:6578:27445/1	60	+
chr1	182878225	182878226	A00758:226:HLWW7DSX2:1:2277:30400:31876/1	60	-
chr1	183152632	183152633	A00758:226:HLWW7DSX2:1:2254:18258:31955	60	-
chr1	183505735	183505736	A00758:226:HLWW7DSX2:1:1109:29188:6637	60	-
chr1	183526886	183526887	A00758:226:HLWW7DSX2:1:1613:20564:5008/1	60	+
chr1	183556764	183556765	A00758:226:HLWW7DSX2:1:1120:24542:2127/1	60	+
chr1	184006117	184006118	A00758:226:HLWW7DSX2:1:1611:20952:21214/1	60	+
chr1	184054405	184054406	A00758:226:HLWW7DSX2:1:1238:28619:7435/1	60	-
chr1	184216245	184216246	A00758:226:HLWW7DSX2:1:1424:27163:20979/1	60	+
chr1	184516943	184516944	A00758:226:HLWW7DSX2:1:1669:23077:12399	60	-
chr1	184694098	184694099	A00758:226:HLWW7DSX2:2:1257:14290:25989/1	60	+
chr1	184727480	184727481	A00758:226:HLWW7DSX2:1:2341:24487:5228/1	60	+
chr1	184738459	184738460	A00758:226:HLWW7DSX2:1:1660:6063:2002/1	60	+
chr1	184748425	184748426	A00758:226:HLWW7DSX2:2:1262:13232:31923/1	60	+
chr1	184848465	184848466	A00758:226:HLWW7DSX2:1:1116:1072:9392/1	60	+
chr1	184908405	184908406	A00758:226:HLWW7DSX2:1:1232:7328:29966/1	60	-
chr1	184930899	184930900	A00758:226:HLWW7DSX2:1:2415:12689:26099/1	60	+
chr1	185100696	185100697	A00758:226:HLWW7DSX2:1:2649:13214:25629	60	+
chr1	185122297	185122298	A00758:226:HLWW7DSX2:2:1475:29622:34851	60	-
chr1	185212103	185212104	A00758:226:HLWW7DSX2:3:2509:27543:17253	60	+
chr1	185218701	185218702	A00758:226:HLWW7DSX2:1:1431:29089:18364/1	60	+
chr1	185260277	185260278	A00758:226:HLWW7DSX2:2:1172:22878:11992/1	60	+
chr1	185265401	185265402	A00758:226:HLWW7DSX2:2:2247:2157:25801	60	+
chr1	185306890	185306891	A00758:226:HLWW7DSX2:2:2161:14751:27884	60	-
chr1	185610641	185610642	A00758:226:HLWW7DSX2:3:1228:5584:33708/1	60	-
chr1	186124241	186124242	A00758:226:HLWW7DSX2:1:2518:4906:15468/1	60	-
chr1	186149378	186149379	A00758:226:HLWW7DSX2:1:1436:9616:3521/1	60	+
chr1	186333577	186333578	A00758:226:HLWW7DSX2:1:1552:28700:16877/1	60	+
chr1	186456665	186456666	A00758:226:HLWW7DSX2:1:1359:15718:6010/1	60	+
chr1	186462078	186462079	A00758:226:HLWW7DSX2:1:1361:17427:13792/1	60	-
chr1	186515253	186515254	A00758:226:HLWW7DSX2:1:2251:23891:20603/1	60	-
chr1	187257426	187257427	A00758:226:HLWW7DSX2:1:1610:4390:25567/1	60	-
chr1	187395362	187395363	A00758:226:HLWW7DSX2:1:1447:3468:4805	60	+
chr1	187395363	187395364	A00758:226:HLWW7DSX2:2:1569:4038:28401	60	+
chr1	187574486	187574487	A00758:226:HLWW7DSX2:1:1113:8250:7827/1	60	+
chr1	188164914	188164915	A00758:226:HLWW7DSX2:1:1338:20853:14465/1	60	-
chr1	188790333	188790334	A00758:226:HLWW7DSX2:1:1227:9607:29121	60	+
chr1	189203152	189203153	A00758:226:HLWW7DSX2:3:2563:6280:19633/1	60	-
chr1	189257235	189257236	A00758:226:HLWW7DSX2:1:1514:27561:31469/1	60	+
chr1	189360109	189360110	A00758:226:HLWW7DSX2:1:1247:7645:25629/1	60	-
chr1	189377084	189377085	A00758:226:HLWW7DSX2:1:1143:24596:6950/1	60	-
chr1	189809226	189809227	A00758:226:HLWW7DSX2:3:1413:20003:18756	60	+
chr1	190275544	190275545	A00758:226:HLWW7DSX2:1:1120:16731:9549/1	60	-
chr1	190339979	190339980	A00758:226:HLWW7DSX2:1:2544:15917:24142	60	-
chr1	190356737	190356738	A00758:226:HLWW7DSX2:1:1520:10719:9752/1	60	+
chr1	190492891	190492892	A00758:226:HLWW7DSX2:4:1278:6569:25708/1	60	+
chr1	190613873	190613874	A00758:226:HLWW7DSX2:1:1423:19768:16344/1	60	+
chr1	190616839	190616840	A00758:226:HLWW7DSX2:1:1123:9905:21057/1	60	-
chr1	190777157	190777158	A00758:226:HLWW7DSX2:1:1377:26359:16548/1	60	-
chr1	191056239	191056240	A00758:226:HLWW7DSX2:1:1322:10682:29575/1	60	+
chr1	191136224	191136225	A00758:226:HLWW7DSX2:1:1501:31512:12633/1	60	+
chr1	191140561	191140562	A00758:226:HLWW7DSX2:1:1103:28519:4163/1	60	-
chr1	191167915	191167916	A00758:226:HLWW7DSX2:2:1269:8793:35477/1	60	+
chr1	191323764	191323765	A00758:226:HLWW7DSX2:1:2421:25970:7764/1	60	+
chr1	191575515	191575516	A00758:226:HLWW7DSX2:1:1349:6126:35650	60	-
chr1	191576719	191576720	A00758:226:HLWW7DSX2:2:2253:5918:27993	60	+
chr1	191593661	191593662	A00758:226:HLWW7DSX2:1:1528:13521:24846/1	60	+
chr1	191604281	191604282	A00758:226:HLWW7DSX2:3:1123:16052:5713/1	60	+
chr1	191806464	191806465	A00758:226:HLWW7DSX2:2:1550:22571:16877/1	60	+
chr1	191834895	191834896	A00758:226:HLWW7DSX2:1:1167:10592:9878/1	60	-
chr1	191848717	191848718	A00758:226:HLWW7DSX2:1:1223:2790:34037/1	60	+
chr1	191948667	191948668	A00758:226:HLWW7DSX2:1:2528:25617:15139	60	-
chr1	192081848	192081849	A00758:226:HLWW7DSX2:1:1214:8458:18239	60	-
chr1	192134475	192134476	A00758:226:HLWW7DSX2:1:2349:24822:35587/1	60	+
chr1	192139003	192139004	A00758:226:HLWW7DSX2:1:2470:22634:15107/1	60	+
chr1	192163094	192163095	A00758:226:HLWW7DSX2:2:1666:5276:4022/1	60	+
chr1	192165094	192165095	A00758:226:HLWW7DSX2:1:1605:29939:18709/1	60	-
chr1	192202553	192202554	A00758:226:HLWW7DSX2:1:1256:9959:6277/1	60	-
chr1	192269468	192269469	A00758:226:HLWW7DSX2:1:1528:26106:32268/1	60	+
chr1	192278925	192278926	A00758:226:HLWW7DSX2:1:1122:17616:14967	60	+
chr1	192309976	192309977	A00758:226:HLWW7DSX2:1:1148:4535:25911/1	60	-
chr1	192384295	192384296	A00758:226:HLWW7DSX2:1:1617:23384:10676/1	60	+
chr1	192401042	192401043	A00758:226:HLWW7DSX2:3:1117:24026:24940/1	60	-
chr1	192417121	192417122	A00758:226:HLWW7DSX2:3:1304:5801:24032/1	60	+
chr1	192453953	192453954	A00758:226:HLWW7DSX2:1:1127:22779:22561/1	60	-
chr1	192522162	192522163	A00758:226:HLWW7DSX2:1:1532:27534:19179/1	60	-
chr1	192554162	192554163	A00758:226:HLWW7DSX2:1:1130:19289:8469/1	60	-
chr1	192662502	192662503	A00758:226:HLWW7DSX2:3:1426:12219:28322	60	-
chr1	192711657	192711658	A00758:226:HLWW7DSX2:1:1649:12129:36276/1	60	-
chr1	193020998	193020999	A00758:226:HLWW7DSX2:3:1538:28067:14215/1	60	-
chr1	193250657	193250658	A00758:226:HLWW7DSX2:1:1552:24740:14653/1	60	-
chr1	193252087	193252088	A00758:226:HLWW7DSX2:3:2572:31837:33990	60	+
chr1	193410313	193410314	A00758:226:HLWW7DSX2:1:1336:15944:35963/1	60	+
chr1	193790338	193790339	A00758:226:HLWW7DSX2:3:2418:30581:12680/1	60	-
chr1	194070672	194070673	A00758:226:HLWW7DSX2:1:1102:31096:2394/1	60	+
chr1	194149137	194149138	A00758:226:HLWW7DSX2:1:1176:15221:25911/1	60	-
chr1	194231787	194231788	A00758:226:HLWW7DSX2:2:1263:32624:16313/1	60	+
chr1	194242354	194242355	A00758:226:HLWW7DSX2:1:1547:26286:12164/1	60	+
chr1	194328550	194328551	A00758:226:HLWW7DSX2:1:1368:7717:32706/1	60	+
chr1	194373029	194373030	A00758:226:HLWW7DSX2:3:1144:31421:16047	60	+
chr1	194381433	194381434	A00758:226:HLWW7DSX2:3:1211:24153:14857	60	-
chr1	194473315	194473316	A00758:226:HLWW7DSX2:4:1134:12147:14231/1	60	+
chr1	194654728	194654729	A00758:226:HLWW7DSX2:1:1355:18710:14638/1	60	+
chr1	194682935	194682936	A00758:226:HLWW7DSX2:1:1601:15537:36260	60	-
chr1	194957006	194957007	A00758:226:HLWW7DSX2:1:1251:26006:6386/1	60	+
chr1	195039561	195039562	A00758:226:HLWW7DSX2:3:2508:15637:22623	60	+
chr1	195159471	195159472	A00758:226:HLWW7DSX2:4:1272:22164:14231/1	60	+
chr1	195170227	195170228	A00758:226:HLWW7DSX2:1:2335:7581:22576/1	60	+
chr1	195171668	195171669	A00758:226:HLWW7DSX2:1:1125:29197:5400/1	60	+
chr1	195187503	195187504	A00758:226:HLWW7DSX2:1:1114:6289:30514	60	-
chr1	195210615	195210616	A00758:226:HLWW7DSX2:1:2431:18692:24408	60	+
chr1	195302094	195302095	A00758:226:HLWW7DSX2:1:1301:23999:20134/1	60	+
chr1	195389227	195389228	A00758:226:HLWW7DSX2:3:1342:9037:31234/1	60	+
chr1	195432920	195432921	A00758:226:HLWW7DSX2:1:1132:12952:20729/1	60	-
chr1	195684820	195684821	A00758:226:HLWW7DSX2:1:1303:9091:23343	60	+
chr1	195703671	195703672	A00758:226:HLWW7DSX2:1:1139:30174:16016/1	60	+
chr1	195719324	195719325	A00758:226:HLWW7DSX2:1:1140:16016:18020	60	+
chr1	195757682	195757683	A00758:226:HLWW7DSX2:3:2343:21106:23829/1	60	-
chr1	195773523	195773524	A00758:226:HLWW7DSX2:3:1376:31105:5478/1	60	+
chr1	195995608	195995609	A00758:226:HLWW7DSX2:1:2313:25373:6198/1	60	-
chr1	196042083	196042084	A00758:226:HLWW7DSX2:3:2310:18240:13291	60	-
chr1	196148985	196148986	A00758:226:HLWW7DSX2:1:1632:19397:4742/1	60	+
chr1	196236801	196236802	A00758:226:HLWW7DSX2:1:1108:4363:5541/1	60	-
chr1	196440738	196440739	A00758:226:HLWW7DSX2:1:1647:4707:20415/1	60	-
chr1	196635088	196635089	A00758:226:HLWW7DSX2:2:1676:7600:10927	60	-
chr1	196971541	196971542	A00758:226:HLWW7DSX2:1:1215:20220:35790/1	60	+
chr1	197172328	197172329	A00758:226:HLWW7DSX2:3:2321:5701:2159/1	60	+
chr1	197176238	197176239	A00758:226:HLWW7DSX2:4:1260:8278:4492/1	60	-
chr1	197178416	197178417	A00758:226:HLWW7DSX2:1:2242:4851:14027/1	60	-
chr1	197196412	197196413	A00758:226:HLWW7DSX2:1:1121:18448:30217	60	+
chr1	197197782	197197783	A00758:226:HLWW7DSX2:1:1365:2193:6887/1	60	+
chr1	197250577	197250578	A00758:226:HLWW7DSX2:1:1375:30219:4445/1	60	-
chr1	197302821	197302822	A00758:226:HLWW7DSX2:3:2275:18593:8609	60	-
chr1	197582792	197582793	A00758:226:HLWW7DSX2:1:1437:27127:33223/1	60	+
chr1	197614248	197614249	A00758:226:HLWW7DSX2:1:2319:16242:28307/1	60	+
chr1	197623829	197623830	A00758:226:HLWW7DSX2:2:1601:28872:16579/1	60	+
chr1	197658909	197658910	A00758:226:HLWW7DSX2:2:1527:7789:11913/1	60	-
chr1	197660414	197660415	A00758:226:HLWW7DSX2:2:2327:30553:10473/1	60	+
chr1	197662239	197662240	A00758:226:HLWW7DSX2:2:2470:21712:5525/1	60	+
chr1	197670217	197670218	A00758:226:HLWW7DSX2:1:1576:5159:27148/1	60	-
chr1	197692012	197692013	A00758:226:HLWW7DSX2:1:1304:18846:30530/1	60	+
chr1	197695009	197695010	A00758:226:HLWW7DSX2:1:1165:15953:19257/1	60	+
chr1	197718351	197718352	A00758:226:HLWW7DSX2:1:1614:22507:11757/1	60	-
chr1	197722778	197722779	A00758:226:HLWW7DSX2:1:1456:22706:25942/1	60	+
chr1	197735014	197735015	A00758:226:HLWW7DSX2:2:2218:24668:4852/1	60	+
chr1	197756317	197756318	A00758:226:HLWW7DSX2:1:2663:28791:17597/1	60	+
chr1	197759062	197759063	A00758:226:HLWW7DSX2:3:2304:16459:33035	60	+
chr1	197861359	197861360	A00758:226:HLWW7DSX2:1:1632:20871:5509/1	60	+
chr1	198272468	198272469	A00758:226:HLWW7DSX2:1:2330:23158:23343/1	60	+
chr1	198276273	198276274	A00758:226:HLWW7DSX2:2:1502:16794:28729/1	60	-
chr1	198278367	198278368	A00758:226:HLWW7DSX2:1:1138:26874:30311/1	60	+
chr1	198279839	198279840	A00758:226:HLWW7DSX2:1:1258:9136:1532/1	60	+
chr1	198283844	198283845	A00758:226:HLWW7DSX2:1:1406:20546:27211/1	60	+
chr1	198317479	198317480	A00758:226:HLWW7DSX2:1:1153:14262:6684/1	60	-
chr1	198989535	198989536	A00758:226:HLWW7DSX2:1:1259:14895:1391/1	60	+
chr1	198992911	198992912	A00758:226:HLWW7DSX2:4:1464:8630:6417/1	60	-
chr1	199015244	199015245	A00758:226:HLWW7DSX2:3:1129:16107:28917/1	60	-
chr1	199144877	199144878	A00758:226:HLWW7DSX2:2:1528:16107:13385/1	60	-
chr1	199153090	199153091	A00758:226:HLWW7DSX2:1:1608:8287:31626/1	60	+
chr1	199153942	199153943	A00758:226:HLWW7DSX2:1:2409:16062:13495	60	+
chr1	199184793	199184794	A00758:226:HLWW7DSX2:1:1303:1334:1924/1	60	-
chr1	199205543	199205544	A00758:226:HLWW7DSX2:1:1370:24994:11835/1	60	-
chr1	199300406	199300407	A00758:226:HLWW7DSX2:1:1516:9227:26929/1	60	-
chr1	199356450	199356451	A00758:226:HLWW7DSX2:1:1204:11189:13479/1	60	+
chr1	199818321	199818322	A00758:226:HLWW7DSX2:2:1470:26992:32017/1	60	-
chr1	200404724	200404725	A00758:226:HLWW7DSX2:1:1163:7410:23062/1	60	+
chr1	200405843	200405844	A00758:226:HLWW7DSX2:2:2451:8449:35665/1	60	+
chr1	200421569	200421570	A00758:226:HLWW7DSX2:1:1151:23665:5995/1	60	-
chr1	200580340	200580341	A00758:226:HLWW7DSX2:1:1255:28519:34538	60	-
chr1	200581763	200581764	A00758:226:HLWW7DSX2:1:1668:26865:23813/1	60	-
chr1	200996376	200996377	A00758:226:HLWW7DSX2:1:1139:9787:5854/1	60	+
chr1	201523142	201523143	A00758:226:HLWW7DSX2:1:1357:18728:30577/1	60	+
chr1	201525337	201525338	A00758:226:HLWW7DSX2:1:1207:12771:18537	60	-
chr1	201838058	201838059	A00758:226:HLWW7DSX2:2:2145:25274:30608/1	60	+
chr1	201984245	201984246	A00758:226:HLWW7DSX2:1:1113:28366:13416/1	60	-
chr1	202331776	202331777	A00758:226:HLWW7DSX2:1:1145:15546:25379/1	60	+
chr1	202412393	202412394	A00758:226:HLWW7DSX2:1:1154:27208:26788	60	+
chr1	202416001	202416002	A00758:226:HLWW7DSX2:2:2569:16523:18270/1	60	-
chr1	202522160	202522161	A00758:226:HLWW7DSX2:1:1143:27398:28181/1	60	+
chr1	202559134	202559135	A00758:226:HLWW7DSX2:2:1359:4616:10113/1	60	-
chr1	202568884	202568885	A00758:226:HLWW7DSX2:2:1342:12771:34444	60	+
chr1	202573905	202573906	A00758:226:HLWW7DSX2:1:1111:28827:14904/1	60	+
chr1	202573907	202573908	A00758:226:HLWW7DSX2:4:1476:26838:27774/1	60	+
chr1	202757670	202757671	A00758:226:HLWW7DSX2:1:1413:15456:14074/1	60	+
chr1	202777905	202777906	A00758:226:HLWW7DSX2:1:1131:18665:25144/1	60	-
chr1	202860601	202860602	A00758:226:HLWW7DSX2:2:1261:18014:30780	60	-
chr1	202904039	202904040	A00758:226:HLWW7DSX2:1:2174:25229:17691/1	60	-
chr1	202916629	202916630	A00758:226:HLWW7DSX2:1:1169:7365:24612/1	60	-
chr1	203022931	203022932	A00758:226:HLWW7DSX2:1:1110:1289:35790/1	60	-
chr1	203198232	203198233	A00758:226:HLWW7DSX2:3:1130:13602:15374/1	60	-
chr1	203653315	203653316	A00758:226:HLWW7DSX2:1:2527:30843:34616/1	60	-
chr1	203657897	203657898	A00758:226:HLWW7DSX2:1:1124:28348:10066/1	60	+
chr1	203661537	203661538	A00758:226:HLWW7DSX2:1:1173:25274:29356	60	+
chr1	203670296	203670297	A00758:226:HLWW7DSX2:1:1115:4707:30060	60	-
chr1	203717259	203717260	A00758:226:HLWW7DSX2:1:1548:28565:23657/1	60	+
chr1	203723999	203724000	A00758:226:HLWW7DSX2:4:1250:25708:10473/1	60	-
chr1	203801028	203801029	A00758:226:HLWW7DSX2:4:2314:18855:31704/1	60	+
chr1	203802380	203802381	A00758:226:HLWW7DSX2:1:1426:19036:17394/1	60	-
chr1	203812800	203812801	A00758:226:HLWW7DSX2:1:1141:29179:8907/1	60	-
chr1	203841829	203841830	A00758:226:HLWW7DSX2:1:1276:26838:1407/1	60	-
chr1	203848154	203848155	A00758:226:HLWW7DSX2:1:1469:25048:32628/1	60	-
chr1	204405931	204405932	A00758:226:HLWW7DSX2:1:2117:14940:26584/1	60	+
chr1	204405946	204405947	A00758:226:HLWW7DSX2:1:1248:9851:15828	60	-
chr1	204429382	204429383	A00758:226:HLWW7DSX2:1:2316:25437:1172/1	60	-
chr1	204454675	204454676	A00758:226:HLWW7DSX2:1:2437:19253:14575	60	-
chr1	204487518	204487519	A00758:226:HLWW7DSX2:1:1213:25030:8578/1	60	-
chr1	204544227	204544228	A00758:226:HLWW7DSX2:1:1133:15609:8390/1	60	-
chr1	204649226	204649227	A00758:226:HLWW7DSX2:2:1310:23131:28432/1	60	-
chr1	205109164	205109165	A00758:226:HLWW7DSX2:1:1111:13467:8343/1	60	+
chr1	205114835	205114836	A00758:226:HLWW7DSX2:1:1228:7256:26804/1	60	+
chr1	205134930	205134931	A00758:226:HLWW7DSX2:3:1632:3911:1470/1	60	+
chr1	205609235	205609236	A00758:226:HLWW7DSX2:1:1668:20745:32283/1	60	-
chr1	205620116	205620117	A00758:226:HLWW7DSX2:1:1101:29008:1344/1	60	+
chr1	205720435	205720436	A00758:226:HLWW7DSX2:2:1128:17472:3818/1	60	+
chr1	205727916	205727917	A00758:226:HLWW7DSX2:1:1616:32479:8641/1	60	+
chr1	205770023	205770024	A00758:226:HLWW7DSX2:1:1176:2844:16783	60	-
chr1	205824248	205824249	A00758:226:HLWW7DSX2:1:1130:31548:31548	60	-
chr1	205857059	205857060	A00758:226:HLWW7DSX2:2:1414:16839:25833/1	60	-
chr1	206052480	206052481	A00758:226:HLWW7DSX2:2:1512:10520:35681	60	-
chr1	206053799	206053800	A00758:226:HLWW7DSX2:1:1252:25201:32268	60	-
chr1	206087593	206087594	A00758:226:HLWW7DSX2:1:1130:15890:30953/1	60	-
chr1	206090359	206090360	A00758:226:HLWW7DSX2:1:1240:21875:27289/1	60	+
chr1	206277784	206277785	A00758:226:HLWW7DSX2:1:1308:26666:28228/1	60	-
chr1	206600183	206600184	A00758:226:HLWW7DSX2:1:1448:12038:12007/1	60	-
chr1	206848924	206848925	A00758:226:HLWW7DSX2:1:1214:14606:20932/1	60	-
chr1	207355172	207355173	A00758:226:HLWW7DSX2:1:1322:28284:28494/1	60	-
chr1	207846345	207846346	A00758:226:HLWW7DSX2:1:1111:16938:12320/1	60	+
chr1	210539902	210539903	A00758:226:HLWW7DSX2:1:1334:6135:12054/1	60	+
chr1	211266872	211266873	A00758:226:HLWW7DSX2:1:2558:20844:31046/1	60	-
chr1	211274081	211274082	A00758:226:HLWW7DSX2:1:1607:3549:19194/1	60	+
chr1	211279809	211279810	A00758:226:HLWW7DSX2:1:1145:13250:7310/1	60	+
chr1	211697143	211697144	A00758:226:HLWW7DSX2:1:1614:19569:4225/1	60	-
chr1	211808057	211808058	A00758:226:HLWW7DSX2:1:1237:29369:16094/1	60	-
chr1	211941500	211941501	A00758:226:HLWW7DSX2:2:2178:30174:35650	60	+
chr1	211973465	211973466	A00758:226:HLWW7DSX2:1:1269:31593:13432	60	+
chr1	212030547	212030548	A00758:226:HLWW7DSX2:1:1145:20989:27414	60	-
chr1	212355586	212355587	A00758:226:HLWW7DSX2:1:1611:25021:16172/1	60	+
chr1	212359422	212359423	A00758:226:HLWW7DSX2:1:1317:20238:9674/1	60	-
chr1	212476058	212476059	A00758:226:HLWW7DSX2:2:2462:12617:16047/1	60	-
chr1	212632190	212632191	A00758:226:HLWW7DSX2:1:1302:18945:18114/1	60	+
chr1	212734659	212734660	A00758:226:HLWW7DSX2:4:1354:30969:13823/1	60	-
chr1	212735951	212735952	A00758:226:HLWW7DSX2:1:1415:3170:26490/1	60	-
chr1	212738880	212738881	A00758:226:HLWW7DSX2:1:1249:31982:20181/1	60	-
chr1	212788518	212788519	A00758:226:HLWW7DSX2:4:2102:6650:2550/1	60	+
chr1	212800569	212800570	A00758:226:HLWW7DSX2:1:1122:28809:4852/1	60	-
chr1	212882716	212882717	A00758:226:HLWW7DSX2:4:1611:29107:9471/1	60	+
chr1	212891667	212891668	A00758:226:HLWW7DSX2:1:1334:24279:20494/1	60	+
chr1	213004650	213004651	A00758:226:HLWW7DSX2:1:1643:26087:12696	60	-
chr1	213038801	213038802	A00758:226:HLWW7DSX2:4:1643:4833:13839	60	+
chr1	214290859	214290860	A00758:226:HLWW7DSX2:1:1156:6867:1736/1	60	-
chr1	214664113	214664114	A00758:226:HLWW7DSX2:1:1335:19190:6574/1	60	-
chr1	215602386	215602387	A00758:226:HLWW7DSX2:1:1262:21305:5572/1	60	+
chr1	215613346	215613347	A00758:226:HLWW7DSX2:1:1365:14262:16924/1	60	-
chr1	215917152	215917153	A00758:226:HLWW7DSX2:1:2469:20383:22294/1	60	+
chr1	216079317	216079318	A00758:226:HLWW7DSX2:1:1131:29423:11584/1	60	-
chr1	216503118	216503119	A00758:226:HLWW7DSX2:3:2163:3640:15749/1	60	-
chr1	216595706	216595707	A00758:226:HLWW7DSX2:1:1459:11632:32565/1	60	+
chr1	216770863	216770864	A00758:226:HLWW7DSX2:3:1370:18900:7952/1	60	-
chr1	216836937	216836938	A00758:226:HLWW7DSX2:1:2322:8070:18724/1	60	-
chr1	216869172	216869173	A00758:226:HLWW7DSX2:1:1361:18557:30686/1	60	-
chr1	216973929	216973930	A00758:226:HLWW7DSX2:1:1173:19578:12320/1	60	-
chr1	217467675	217467676	A00758:226:HLWW7DSX2:2:1641:17128:26553/1	60	+
chr1	217474345	217474346	A00758:226:HLWW7DSX2:1:1351:14778:20541/1	60	-
chr1	217475210	217475211	A00758:226:HLWW7DSX2:2:1265:31647:27179/1	60	+
chr1	217541786	217541787	A00758:226:HLWW7DSX2:1:1549:28402:3458/1	60	-
chr1	217585968	217585969	A00758:226:HLWW7DSX2:1:1207:9588:2628/1	60	-
chr1	218065912	218065913	A00758:226:HLWW7DSX2:1:1124:13584:27524/1	60	+
chr1	218849972	218849973	A00758:226:HLWW7DSX2:2:1245:25446:28839	60	-
chr1	218924236	218924237	A00758:226:HLWW7DSX2:1:1312:13259:11177/1	60	+
chr1	219751681	219751682	A00758:226:HLWW7DSX2:2:2475:18765:23688/1	60	-
chr1	220080423	220080424	A00758:226:HLWW7DSX2:1:1155:32705:21966/1	60	+
chr1	220181700	220181701	A00758:226:HLWW7DSX2:1:1124:3730:13275/1	60	+
chr1	220803736	220803737	A00758:226:HLWW7DSX2:2:1334:31846:10770/1	60	-
chr1	221618970	221618971	A00758:226:HLWW7DSX2:1:1369:19271:4053/1	60	+
chr1	221693865	221693866	A00758:226:HLWW7DSX2:1:1232:4318:7936/1	60	+
chr1	221735463	221735464	A00758:226:HLWW7DSX2:1:1132:30490:20572/1	60	-
chr1	221870627	221870628	A00758:226:HLWW7DSX2:2:1149:20754:10567	60	-
chr1	222505594	222505595	A00758:226:HLWW7DSX2:4:1216:11333:15483/1	60	-
chr1	222575383	222575384	A00758:226:HLWW7DSX2:1:1470:6533:26710/1	60	-
chr1	222661799	222661800	A00758:226:HLWW7DSX2:3:1632:30544:19570/1	60	-
chr1	222679975	222679976	A00758:226:HLWW7DSX2:1:1128:10700:17018/1	60	+
chr1	222826232	222826233	A00758:226:HLWW7DSX2:1:1276:21007:24314/1	60	-
chr1	222829213	222829214	A00758:226:HLWW7DSX2:3:1117:4716:28823/1	60	+
chr1	222857314	222857315	A00758:226:HLWW7DSX2:3:2541:29071:11162/1	60	+
chr1	222984276	222984277	A00758:226:HLWW7DSX2:1:1137:23529:31219/1	60	-
chr1	222995093	222995094	A00758:226:HLWW7DSX2:1:1127:1407:35806/1	60	+
chr1	223102547	223102548	A00758:226:HLWW7DSX2:1:1301:20636:16188/1	60	+
chr1	223805366	223805367	A00758:226:HLWW7DSX2:1:1113:27326:27430/1	60	+
chr1	224107814	224107815	A00758:226:HLWW7DSX2:1:1431:8793:14841/1	60	+
chr1	224125799	224125800	A00758:226:HLWW7DSX2:3:2602:31096:36057/1	60	-
chr1	224127218	224127219	A00758:226:HLWW7DSX2:1:1376:23222:4633/1	60	+
chr1	224258727	224258728	A00758:226:HLWW7DSX2:1:2205:20274:7294/1	60	+
chr1	224280072	224280073	A00758:226:HLWW7DSX2:4:1438:24650:28870/1	60	-
chr1	224389591	224389592	A00758:226:HLWW7DSX2:1:1360:14678:31829/1	60	+
chr1	224400864	224400865	A00758:226:HLWW7DSX2:1:1137:3170:11522/1	60	+
chr1	224403088	224403089	A00758:226:HLWW7DSX2:1:1243:12518:21731/1	60	+
chr1	224405621	224405622	A00758:226:HLWW7DSX2:1:2251:11162:19601/1	60	-
chr1	224407987	224407988	A00758:226:HLWW7DSX2:1:1555:22706:16830/1	60	+
chr1	224413009	224413010	A00758:226:HLWW7DSX2:1:1451:10375:21840/1	60	+
chr1	224428116	224428117	A00758:226:HLWW7DSX2:1:1409:3577:4836/1	60	-
chr1	224428592	224428593	A00758:226:HLWW7DSX2:2:2123:10429:32518/1	60	-
chr1	224431092	224431093	A00758:226:HLWW7DSX2:1:1464:7148:13307/1	60	-
chr1	225402714	225402715	A00758:226:HLWW7DSX2:1:2430:26648:17018	60	-
chr1	225420394	225420395	A00758:226:HLWW7DSX2:2:1572:30355:18364/1	60	+
chr1	225503026	225503027	A00758:226:HLWW7DSX2:1:1460:31376:11710/1	60	+
chr1	225507206	225507207	A00758:226:HLWW7DSX2:1:1248:6253:12665/1	60	-
chr1	225524317	225524318	A00758:226:HLWW7DSX2:1:2242:17282:28354/1	60	-
chr1	225780795	225780796	A00758:226:HLWW7DSX2:1:1673:5059:9815/1	60	-
chr1	225983665	225983666	A00758:226:HLWW7DSX2:3:1639:3676:35853/1	60	-
chr1	226151240	226151241	A00758:226:HLWW7DSX2:1:1545:16315:7357/1	60	-
chr1	226174887	226174888	A00758:226:HLWW7DSX2:1:2221:31702:10895/1	60	+
chr1	226231612	226231613	A00758:226:HLWW7DSX2:2:1519:26910:16626	60	-
chr1	226232452	226232453	A00758:226:HLWW7DSX2:1:1563:12382:17738/1	60	+
chr1	226240041	226240042	A00758:226:HLWW7DSX2:1:1645:13639:32033/1	60	-
chr1	226291693	226291694	A00758:226:HLWW7DSX2:4:2524:21359:27649/1	60	+
chr1	226292042	226292043	A00758:226:HLWW7DSX2:1:1420:23601:9486/1	60	+
chr1	226298335	226298336	A00758:226:HLWW7DSX2:1:1667:26395:9408/1	60	+
chr1	226387384	226387385	A00758:226:HLWW7DSX2:1:2636:17219:30686	60	+
chr1	226694184	226694185	A00758:226:HLWW7DSX2:1:1309:8196:36761/1	60	+
chr1	226701122	226701123	A00758:226:HLWW7DSX2:1:1438:2799:2863/1	60	+
chr1	226702941	226702942	A00758:226:HLWW7DSX2:2:2519:11885:26177/1	60	+
chr1	226719724	226719725	A00758:226:HLWW7DSX2:1:1174:24117:14982/1	60	-
chr1	226729864	226729865	A00758:226:HLWW7DSX2:1:1662:13413:33051/1	60	+
chr1	226730614	226730615	A00758:226:HLWW7DSX2:1:1136:21178:34350	60	-
chr1	226731452	226731453	A00758:226:HLWW7DSX2:1:1327:5502:13933/1	60	+
chr1	226732015	226732016	A00758:226:HLWW7DSX2:2:1170:1063:4210/1	60	-
chr1	227294494	227294495	A00758:226:HLWW7DSX2:1:2477:30843:34428/1	60	+
chr1	227567157	227567158	A00758:226:HLWW7DSX2:1:1618:31882:27117/1	60	+
chr1	227582697	227582698	A00758:226:HLWW7DSX2:3:1344:25446:25488/1	60	-
chr1	227589509	227589510	A00758:226:HLWW7DSX2:1:1452:25961:12947/1	60	+
chr1	227591073	227591074	A00758:226:HLWW7DSX2:1:1442:22507:33708	60	-
chr1	227602154	227602155	A00758:226:HLWW7DSX2:1:1347:22625:9173/1	60	-
chr1	227608599	227608600	A00758:226:HLWW7DSX2:1:1261:30309:7263/1	60	+
chr1	227643731	227643732	A00758:226:HLWW7DSX2:1:2341:13322:11851/1	60	-
chr1	227647545	227647546	A00758:226:HLWW7DSX2:1:1149:14841:24439/1	60	+
chr1	227650609	227650610	A00758:226:HLWW7DSX2:2:1620:1334:8594/1	60	+
chr1	227651710	227651711	A00758:226:HLWW7DSX2:4:1541:3405:8735/1	60	-
chr1	227652603	227652604	A00758:226:HLWW7DSX2:1:1134:2736:16376/1	60	+
chr1	227653079	227653080	A00758:226:HLWW7DSX2:1:1124:2067:27179	60	+
chr1	227656616	227656617	A00758:226:HLWW7DSX2:1:1330:16929:1501/1	60	+
chr1	227657911	227657912	A00758:226:HLWW7DSX2:2:1139:19045:4758/1	60	-
chr1	227659240	227659241	A00758:226:HLWW7DSX2:4:2446:20292:22451/1	60	+
chr1	227660301	227660302	A00758:226:HLWW7DSX2:1:2336:6922:30389/1	60	-
chr1	227660764	227660765	A00758:226:HLWW7DSX2:1:2450:23963:11678/1	60	-
chr1	227660970	227660971	A00758:226:HLWW7DSX2:1:2441:3549:30123/1	60	+
chr1	227768450	227768451	A00758:226:HLWW7DSX2:3:2543:32099:28119	60	-
chr1	227771874	227771875	A00758:226:HLWW7DSX2:1:1106:31322:5321/1	60	+
chr1	227777608	227777609	A00758:226:HLWW7DSX2:1:1274:19063:20447	60	+
chr1	228084744	228084745	A00758:226:HLWW7DSX2:2:1513:8748:24377/1	60	+
chr1	228087075	228087076	A00758:226:HLWW7DSX2:2:2602:13548:20322	60	-
chr1	228087780	228087781	A00758:226:HLWW7DSX2:1:1574:27037:8735/1	60	+
chr1	228187974	228187975	A00758:226:HLWW7DSX2:1:1159:12608:16783/1	60	-
chr1	228190684	228190685	A00758:226:HLWW7DSX2:1:1427:29550:7545/1	60	+
chr1	228194216	228194217	A00758:226:HLWW7DSX2:1:2238:9155:30279	60	+
chr1	228194450	228194451	A00758:226:HLWW7DSX2:1:2262:13060:26553/1	60	+
chr1	228216555	228216556	A00758:226:HLWW7DSX2:1:1146:6596:24909/1	60	+
chr1	228221540	228221541	A00758:226:HLWW7DSX2:1:1104:16297:31626/1	60	+
chr1	228221542	228221543	A00758:226:HLWW7DSX2:1:2169:27877:13667	60	+
chr1	228222846	228222847	A00758:226:HLWW7DSX2:1:1172:26729:15843	60	-
chr1	228228073	228228074	A00758:226:HLWW7DSX2:2:1218:29830:32142/1	60	+
chr1	228229868	228229869	A00758:226:HLWW7DSX2:1:1559:30906:15092/1	60	-
chr1	228229872	228229873	A00758:226:HLWW7DSX2:1:2309:1913:10942/1	60	-
chr1	228231312	228231313	A00758:226:HLWW7DSX2:1:1641:12337:2409/1	60	-
chr1	228231561	228231562	A00758:226:HLWW7DSX2:3:1577:2691:29606/1	60	+
chr1	228231626	228231627	A00758:226:HLWW7DSX2:4:2255:30933:19179/1	60	+
chr1	228231647	228231648	A00758:226:HLWW7DSX2:1:1128:29243:5760	60	+
chr1	228231649	228231650	A00758:226:HLWW7DSX2:3:2620:1651:17628	60	+
chr1	228232058	228232059	A00758:226:HLWW7DSX2:1:2547:4598:12242	60	-
chr1	228232405	228232406	A00758:226:HLWW7DSX2:1:1427:2510:22811	60	+
chr1	228232891	228232892	A00758:226:HLWW7DSX2:1:1514:18991:11866	60	-
chr1	228233437	228233438	A00758:226:HLWW7DSX2:2:1374:30526:35446/1	60	+
chr1	228233588	228233589	A00758:226:HLWW7DSX2:1:1168:6135:4726/1	60	+
chr1	228234008	228234009	A00758:226:HLWW7DSX2:2:1210:25762:19899/1	60	+
chr1	228234176	228234177	A00758:226:HLWW7DSX2:3:1247:18385:9032/1	60	-
chr1	228234293	228234294	A00758:226:HLWW7DSX2:3:2640:19515:11741/1	60	+
chr1	228234381	228234382	A00758:226:HLWW7DSX2:1:1428:26476:16752/1	60	+
chr1	228234498	228234499	A00758:226:HLWW7DSX2:1:1245:2808:27712/1	60	+
chr1	228234656	228234657	A00758:226:HLWW7DSX2:1:1233:12897:2754/1	60	-
chr1	228234755	228234756	A00758:226:HLWW7DSX2:1:1230:4562:14434/1	60	-
chr1	228234873	228234874	A00758:226:HLWW7DSX2:2:1502:32145:5087/1	60	+
chr1	228235107	228235108	A00758:226:HLWW7DSX2:1:2564:6334:5384	60	-
chr1	228235179	228235180	A00758:226:HLWW7DSX2:3:2242:10465:32675/1	60	+
chr1	228235399	228235400	A00758:226:HLWW7DSX2:1:1141:9661:9392/1	60	+
chr1	228236876	228236877	A00758:226:HLWW7DSX2:1:2533:6732:11741/1	60	-
chr1	228242084	228242085	A00758:226:HLWW7DSX2:1:1529:11171:9408/1	60	-
chr1	228243519	228243520	A00758:226:HLWW7DSX2:1:1310:30617:10081/1	60	+
chr1	228243748	228243749	A00758:226:HLWW7DSX2:1:2165:11849:27868/1	60	-
chr1	228245821	228245822	A00758:226:HLWW7DSX2:2:1631:23086:2895	60	+
chr1	228246454	228246455	A00758:226:HLWW7DSX2:4:1251:27597:10175/1	60	-
chr1	228248671	228248672	A00758:226:HLWW7DSX2:1:1253:17734:2895/1	60	-
chr1	228251094	228251095	A00758:226:HLWW7DSX2:1:1309:18177:2879	60	-
chr1	228253256	228253257	A00758:226:HLWW7DSX2:1:1168:19352:10989/1	60	-
chr1	228254066	228254067	A00758:226:HLWW7DSX2:1:1123:29613:27602/1	60	+
chr1	228255193	228255194	A00758:226:HLWW7DSX2:1:1506:17797:36699/1	60	+
chr1	228255379	228255380	A00758:226:HLWW7DSX2:1:1175:32036:4867/1	60	+
chr1	228255942	228255943	A00758:226:HLWW7DSX2:1:1351:4426:28322	60	+
chr1	228257584	228257585	A00758:226:HLWW7DSX2:1:1222:2654:8249/1	60	+
chr1	228257917	228257918	A00758:226:HLWW7DSX2:1:1302:20952:16360	60	-
chr1	228258540	228258541	A00758:226:HLWW7DSX2:2:1475:25500:31720/1	60	+
chr1	228260928	228260929	A00758:226:HLWW7DSX2:1:1353:20708:31782/1	60	-
chr1	228261876	228261877	A00758:226:HLWW7DSX2:1:1410:30120:24095/1	60	-
chr1	228261890	228261891	A00758:226:HLWW7DSX2:1:1102:20491:10551/1	60	+
chr1	228262193	228262194	A00758:226:HLWW7DSX2:1:1364:15790:28494	60	+
chr1	228263551	228263552	A00758:226:HLWW7DSX2:1:1406:27389:6934/1	60	-
chr1	228266445	228266446	A00758:226:HLWW7DSX2:1:1337:25310:30044/1	60	-
chr1	228270794	228270795	A00758:226:HLWW7DSX2:1:1544:9272:25880/1	60	-
chr1	228285089	228285090	A00758:226:HLWW7DSX2:1:1111:23068:8030/1	60	+
chr1	228295867	228295868	A00758:226:HLWW7DSX2:3:1678:29613:20870	60	-
chr1	228300754	228300755	A00758:226:HLWW7DSX2:1:2632:16622:33442	60	+
chr1	228301979	228301980	A00758:226:HLWW7DSX2:1:1664:21721:31125/1	60	+
chr1	228324941	228324942	A00758:226:HLWW7DSX2:1:2473:28167:4742/1	60	+
chr1	228325575	228325576	A00758:226:HLWW7DSX2:1:1357:22444:36605/1	60	-
chr1	228325752	228325753	A00758:226:HLWW7DSX2:1:1510:24460:7780/1	60	+
chr1	228325770	228325771	A00758:226:HLWW7DSX2:3:2340:32271:9846	60	-
chr1	228327769	228327770	A00758:226:HLWW7DSX2:1:1150:29514:31657/1	60	+
chr1	228328770	228328771	A00758:226:HLWW7DSX2:1:1201:16920:27978/1	60	-
chr1	228328873	228328874	A00758:226:HLWW7DSX2:2:2244:17788:13009	60	+
chr1	228390127	228390128	A00758:226:HLWW7DSX2:1:1461:4363:7733/1	60	-
chr1	228397536	228397537	A00758:226:HLWW7DSX2:1:1555:3694:36730/1	60	+
chr1	228398038	228398039	A00758:226:HLWW7DSX2:3:2533:11541:17660/1	60	-
chr1	228398318	228398319	A00758:226:HLWW7DSX2:1:1133:32705:29982	60	+
chr1	228399623	228399624	A00758:226:HLWW7DSX2:1:1174:28809:23954/1	60	+
chr1	228489810	228489811	A00758:226:HLWW7DSX2:4:1654:10646:32581/1	60	-
chr1	228490895	228490896	A00758:226:HLWW7DSX2:1:1133:8296:4711/1	60	+
chr1	228493220	228493221	A00758:226:HLWW7DSX2:1:1407:7464:34178/1	60	-
chr1	228493437	228493438	A00758:226:HLWW7DSX2:1:1158:19895:7420/1	60	+
chr1	228493449	228493450	A00758:226:HLWW7DSX2:3:2616:20699:1172	60	-
chr1	228498363	228498364	A00758:226:HLWW7DSX2:3:1662:30092:19727	60	-
chr1	228653252	228653253	A00758:226:HLWW7DSX2:2:2578:21305:22921/1	60	-
chr1	228654038	228654039	A00758:226:HLWW7DSX2:3:1630:24677:19022/1	60	-
chr1	228657085	228657086	A00758:226:HLWW7DSX2:1:1375:18511:2519/1	60	-
chr1	229028854	229028855	A00758:226:HLWW7DSX2:1:2231:26684:16047	60	+
chr1	229277464	229277465	A00758:226:HLWW7DSX2:1:1516:13476:10551/1	60	+
chr1	229278675	229278676	A00758:226:HLWW7DSX2:1:1101:14570:5400/1	60	+
chr1	229283416	229283417	A00758:226:HLWW7DSX2:1:1641:22498:1344/1	60	-
chr1	229285472	229285473	A00758:226:HLWW7DSX2:1:1120:27507:4852/1	60	-
chr1	229285849	229285850	A00758:226:HLWW7DSX2:2:1268:31503:15186/1	60	+
chr1	229286105	229286106	A00758:226:HLWW7DSX2:1:1250:32642:7075/1	60	-
chr1	229288566	229288567	A00758:226:HLWW7DSX2:1:2239:13178:23500	60	+
chr1	229289588	229289589	A00758:226:HLWW7DSX2:1:1227:9507:13761/1	60	-
chr1	229298472	229298473	A00758:226:HLWW7DSX2:1:2177:14290:35759/1	60	+
chr1	229301251	229301252	A00758:226:HLWW7DSX2:3:2674:10285:12633	60	-
chr1	229301784	229301785	A00758:226:HLWW7DSX2:2:1439:31774:16814/1	60	-
chr1	229303932	229303933	A00758:226:HLWW7DSX2:1:1232:6325:33959/1	60	+
chr1	229304657	229304658	A00758:226:HLWW7DSX2:1:1174:11921:32534/1	60	-
chr1	229304883	229304884	A00758:226:HLWW7DSX2:1:2217:18078:14669/1	60	+
chr1	229305563	229305564	A00758:226:HLWW7DSX2:1:1346:5945:25254/1	60	+
chr1	229305911	229305912	A00758:226:HLWW7DSX2:2:2420:17707:16188/1	60	-
chr1	229307804	229307805	A00758:226:HLWW7DSX2:1:1110:10646:25379/1	60	-
chr1	229322530	229322531	A00758:226:HLWW7DSX2:4:2111:28935:27743/1	60	+
chr1	229323931	229323932	A00758:226:HLWW7DSX2:1:2348:16224:18411/1	60	-
chr1	229324840	229324841	A00758:226:HLWW7DSX2:1:2266:1741:7670/1	60	+
chr1	229332786	229332787	A00758:226:HLWW7DSX2:1:1443:27353:12821	60	-
chr1	229339341	229339342	A00758:226:HLWW7DSX2:3:2278:28293:21590/1	60	+
chr1	229340594	229340595	A00758:226:HLWW7DSX2:1:1108:16197:33520/1	60	+
chr1	229442224	229442225	A00758:226:HLWW7DSX2:1:2226:32316:12994	60	-
chr1	229442260	229442261	A00758:226:HLWW7DSX2:1:1109:32127:16579/1	60	+
chr1	229449462	229449463	A00758:226:HLWW7DSX2:2:1675:9136:12743/1	60	-
chr1	229450086	229450087	A00758:226:HLWW7DSX2:1:2415:29875:9706/1	60	+
chr1	229453944	229453945	A00758:226:HLWW7DSX2:1:1101:23637:2691/1	60	-
chr1	229454665	229454666	A00758:226:HLWW7DSX2:1:1237:3351:6167/1	60	-
chr1	229457529	229457530	A00758:226:HLWW7DSX2:1:2677:24189:24502/1	60	-
chr1	229458440	229458441	A00758:226:HLWW7DSX2:4:1468:27507:16501	60	+
chr1	229460609	229460610	A00758:226:HLWW7DSX2:1:1314:8422:6277/1	60	-
chr1	229460749	229460750	A00758:226:HLWW7DSX2:4:2631:13883:11851/1	60	+
chr1	229465626	229465627	A00758:226:HLWW7DSX2:2:1663:12527:6370	60	-
chr1	229467450	229467451	A00758:226:HLWW7DSX2:1:1425:16134:31657/1	60	+
chr1	229480396	229480397	A00758:226:HLWW7DSX2:2:1108:32145:29262/1	60	-
chr1	229480398	229480399	A00758:226:HLWW7DSX2:2:1424:20781:2566/1	60	-
[truncated: 18,990 more rows]
