# Supplementary material for: HIV-1 capsid stability enables inositol phosphate-independent infection of target cells and promotes integration into genes
Source: PLoS Pathog. 2023 Jun 2;19(6):e1011423. doi: 10.1371/journal.ppat.1011423 (PMC10266667; doi:10.1371/journal.ppat.1011423)
Supplement: S4 Data — (TAR.GZ) [file ppat.1011423.s015.tar.gz › IPMK_KO/CA_WT/Unique_hg38_integration_sites/7399-GS-13.bed]

chr1	786094	786095	A01177:23:H2L2FDSX3:3:1660:11017:7795/1	60	-
chr1	801157	801158	A01177:23:H2L2FDSX3:1:1309:32280:22670/1	60	+
chr1	1105086	1105087	A01177:23:H2L2FDSX3:1:1451:7021:4225/1	60	+
chr1	1260754	1260755	A01177:23:H2L2FDSX3:1:2369:15148:2362/1	60	-
chr1	1263394	1263395	A01177:23:H2L2FDSX3:1:2112:3287:32330	60	-
chr1	1275789	1275790	A01177:23:H2L2FDSX3:1:1650:20636:31250/1	60	-
chr1	1318386	1318387	A01177:23:H2L2FDSX3:1:1216:8983:22748/1	60	+
chr1	1319256	1319257	A01177:23:H2L2FDSX3:1:1102:11849:35697/1	60	-
chr1	1386163	1386164	A01177:23:H2L2FDSX3:4:2116:20130:18568/1	60	+
chr1	1390563	1390564	A01177:23:H2L2FDSX3:2:2447:23041:22545	60	-
chr1	1572408	1572409	A01177:23:H2L2FDSX3:3:2127:20582:2879/1	60	-
chr1	1654694	1654695	A01177:23:H2L2FDSX3:1:2478:5710:26663/1	60	+
chr1	1656108	1656109	A01177:23:H2L2FDSX3:4:2250:11496:14011	60	-
chr1	1672607	1672608	A01177:23:H2L2FDSX3:3:1316:2754:33880/1	60	+
chr1	1672608	1672609	A01177:23:H2L2FDSX3:1:1619:1380:3850/1	60	+
chr1	1687042	1687043	A01177:23:H2L2FDSX3:1:1163:7030:18333	60	+
chr1	1690540	1690541	A01177:23:H2L2FDSX3:1:1676:12274:18552/1	60	-
chr1	1715032	1715033	A01177:23:H2L2FDSX3:3:1263:5547:27226/1	60	-
chr1	1722248	1722249	A01177:23:H2L2FDSX3:1:2657:6759:32675	60	-
chr1	1793435	1793436	A01177:23:H2L2FDSX3:1:2435:26069:6746/1	60	-
chr1	1804220	1804221	A01177:23:H2L2FDSX3:2:1460:32533:12680/1	60	-
chr1	1806376	1806377	A01177:23:H2L2FDSX3:3:1674:26115:3630/1	60	-
chr1	2058682	2058683	A01177:23:H2L2FDSX3:3:2332:12264:7764/1	60	+
chr1	2397940	2397941	A01177:23:H2L2FDSX3:1:1217:24966:17487/1	60	+
chr1	4041798	4041799	A01177:23:H2L2FDSX3:3:2571:17562:22701/1	60	-
chr1	4779544	4779545	A01177:23:H2L2FDSX3:1:1531:27444:21151	60	-
chr1	5935542	5935543	A01177:23:H2L2FDSX3:3:2132:26901:8406/1	60	-
chr1	6227352	6227353	A01177:23:H2L2FDSX3:1:1402:25934:1908	60	-
chr1	6541652	6541653	A01177:23:H2L2FDSX3:1:1536:24686:30342/1	60	+
chr1	6806593	6806594	A01177:23:H2L2FDSX3:1:1106:26539:16485/1	60	-
chr1	8145735	8145736	A01177:23:H2L2FDSX3:1:1116:18313:7874	60	+
chr1	8476230	8476231	A01177:23:H2L2FDSX3:1:1515:8187:29512/1	60	-
chr1	8478091	8478092	A01177:23:H2L2FDSX3:1:1251:29794:3490/1	60	+
chr1	8565992	8565993	A01177:23:H2L2FDSX3:1:1104:14859:13573/1	60	+
chr1	8752115	8752116	A01177:23:H2L2FDSX3:2:1336:21802:13479/1	60	+
chr1	9737774	9737775	A01177:23:H2L2FDSX3:2:1525:11107:32095/1	60	+
chr1	9753925	9753926	A01177:23:H2L2FDSX3:2:1213:17996:18161/1	60	-
chr1	9757391	9757392	A01177:23:H2L2FDSX3:1:1207:31539:24236/1	60	-
chr1	9820402	9820403	A01177:23:H2L2FDSX3:3:1319:27163:27524	60	-
chr1	10119891	10119892	A01177:23:H2L2FDSX3:4:1519:13467:12602	60	-
chr1	10127147	10127148	A01177:23:H2L2FDSX3:1:1210:14904:21261/1	60	+
chr1	10147887	10147888	A01177:23:H2L2FDSX3:1:2140:29803:16939/1	60	+
chr1	10320413	10320414	A01177:23:H2L2FDSX3:1:1160:18267:6793/1	60	-
chr1	10354667	10354668	A01177:23:H2L2FDSX3:1:1112:30400:27461/1	60	+
chr1	10517830	10517831	A01177:23:H2L2FDSX3:3:2648:2835:11663	60	-
chr1	10526284	10526285	A01177:23:H2L2FDSX3:1:1134:10131:30718/1	60	+
chr1	10568443	10568444	A01177:23:H2L2FDSX3:1:1571:27507:35759	60	-
chr1	10836625	10836626	A01177:23:H2L2FDSX3:2:2270:11180:11772	60	-
chr1	11076162	11076163	A01177:23:H2L2FDSX3:2:1328:22643:25332/1	60	-
chr1	11181679	11181680	A01177:23:H2L2FDSX3:1:1171:20735:5243	60	-
chr1	11201319	11201320	A01177:23:H2L2FDSX3:1:1249:27597:31062/1	60	+
chr1	11228168	11228169	A01177:23:H2L2FDSX3:2:2150:9670:4679/1	60	+
chr1	11818939	11818940	A01177:23:H2L2FDSX3:4:1323:19180:18114	60	-
chr1	12333173	12333174	A01177:23:H2L2FDSX3:2:1617:21540:9674	60	-
chr1	12372089	12372090	A01177:23:H2L2FDSX3:3:1629:8151:3928/1	60	+
chr1	12380590	12380591	A01177:23:H2L2FDSX3:1:1272:27588:36245/1	60	-
chr1	12403854	12403855	A01177:23:H2L2FDSX3:1:1103:14353:6809	60	+
chr1	12435461	12435462	A01177:23:H2L2FDSX3:1:1132:17372:30796/1	60	+
chr1	13599203	13599204	A01177:23:H2L2FDSX3:3:2132:17580:22827	60	+
chr1	13772017	13772018	A01177:23:H2L2FDSX3:1:1223:8332:22748/1	60	-
chr1	14417819	14417820	A01177:23:H2L2FDSX3:4:1449:7111:8766/1	60	-
chr1	15658936	15658937	A01177:23:H2L2FDSX3:1:1224:29894:19883/1	60	+
chr1	15871850	15871851	A01177:23:H2L2FDSX3:1:1247:3902:12759/1	60	+
chr1	15914938	15914939	A01177:23:H2L2FDSX3:2:2361:17137:26913	60	+
chr1	15970571	15970572	A01177:23:H2L2FDSX3:3:2344:6370:10770/1	60	+
chr1	16275487	16275488	A01177:23:H2L2FDSX3:4:1571:12979:8938/1	60	-
chr1	16315045	16315046	A01177:23:H2L2FDSX3:1:1116:10393:31140/1	60	-
chr1	16342877	16342878	A01177:23:H2L2FDSX3:1:1115:25934:21198	60	-
chr1	16727278	16727279	A01177:23:H2L2FDSX3:2:1409:5728:24596	60	+
chr1	18591738	18591739	A01177:23:H2L2FDSX3:1:1447:4761:19507/1	60	+
chr1	19130914	19130915	A01177:23:H2L2FDSX3:1:2272:5150:36777/1	60	-
chr1	19159000	19159001	A01177:23:H2L2FDSX3:3:1347:11939:12117/1	60	-
chr1	19178121	19178122	A01177:23:H2L2FDSX3:1:2262:26006:26303/1	60	+
chr1	19212346	19212347	A01177:23:H2L2FDSX3:1:1127:28655:16203/1	60	+
chr1	20775377	20775378	A01177:23:H2L2FDSX3:1:1142:18493:3803/1	60	+
chr1	20775378	20775379	A01177:23:H2L2FDSX3:2:1350:23502:9815	60	+
chr1	20776359	20776360	A01177:23:H2L2FDSX3:1:2119:8043:7216/1	60	+
chr1	20811595	20811596	A01177:23:H2L2FDSX3:1:2423:9607:2534	60	-
chr1	20920468	20920469	A01177:23:H2L2FDSX3:1:1345:29505:36307/1	60	+
chr1	20935061	20935062	A01177:23:H2L2FDSX3:1:1258:6777:35462/1	60	-
chr1	20974936	20974937	A01177:23:H2L2FDSX3:1:1140:29315:2221	60	-
chr1	21077088	21077089	A01177:23:H2L2FDSX3:1:2337:7871:9956/1	60	-
chr1	21275575	21275576	A01177:23:H2L2FDSX3:3:2675:14036:9674	60	-
chr1	21458546	21458547	A01177:23:H2L2FDSX3:1:1230:11632:9298/1	60	+
chr1	21752413	21752414	A01177:23:H2L2FDSX3:1:1110:8838:18897/1	60	-
chr1	23133435	23133436	A01177:23:H2L2FDSX3:1:1143:25536:36730	60	+
chr1	23313384	23313385	A01177:23:H2L2FDSX3:2:1552:2772:19163	60	-
chr1	23323397	23323398	A01177:23:H2L2FDSX3:1:1478:18719:17472	60	-
chr1	23337832	23337833	A01177:23:H2L2FDSX3:1:2239:10800:23829/1	60	+
chr1	23713686	23713687	A01177:23:H2L2FDSX3:4:1501:11333:2644/1	60	-
chr1	24670148	24670149	A01177:23:H2L2FDSX3:1:1450:1687:26177/1	60	+
chr1	24760133	24760134	A01177:23:H2L2FDSX3:2:1516:9760:19241/1	60	+
chr1	25355829	25355830	A01177:23:H2L2FDSX3:1:1404:1696:29418/1	60	-
chr1	25444792	25444793	A01177:23:H2L2FDSX3:1:2565:28989:35853	60	-
chr1	25824877	25824878	A01177:23:H2L2FDSX3:1:1214:27859:24752/1	60	+
chr1	26098955	26098956	A01177:23:H2L2FDSX3:1:1109:25898:25582/1	60	+
chr1	26254636	26254637	A01177:23:H2L2FDSX3:3:2163:29080:17816/1	60	-
chr1	26446204	26446205	A01177:23:H2L2FDSX3:3:1133:20961:27211/1	60	-
chr1	26568170	26568171	A01177:23:H2L2FDSX3:1:1136:15808:26177	60	-
chr1	26699875	26699876	A01177:23:H2L2FDSX3:2:1165:4444:27884/1	60	-
chr1	26713076	26713077	A01177:23:H2L2FDSX3:1:1204:15555:17253/1	60	+
chr1	26730458	26730459	A01177:23:H2L2FDSX3:3:2618:5493:17550	60	-
chr1	26737209	26737210	A01177:23:H2L2FDSX3:1:1364:30445:9815/1	60	+
chr1	26761208	26761209	A01177:23:H2L2FDSX3:1:1112:5538:10207/1	60	+
chr1	26766230	26766231	A01177:23:H2L2FDSX3:2:1204:2564:29982	60	+
chr1	27329441	27329442	A01177:23:H2L2FDSX3:1:1173:18864:26960/1	60	-
chr1	27431408	27431409	A01177:23:H2L2FDSX3:1:1122:3414:18803	60	-
chr1	27491541	27491542	A01177:23:H2L2FDSX3:1:1219:7247:21903/1	60	+
chr1	27759335	27759336	A01177:23:H2L2FDSX3:1:1209:26802:16595	60	+
chr1	27833793	27833794	A01177:23:H2L2FDSX3:1:1361:32913:30592/1	60	+
chr1	27974509	27974510	A01177:23:H2L2FDSX3:3:1267:31783:24846/1	60	+
chr1	28046754	28046755	A01177:23:H2L2FDSX3:2:1373:1949:21339	60	-
chr1	28047922	28047923	A01177:23:H2L2FDSX3:2:2344:11577:35759/1	60	-
chr1	28067864	28067865	A01177:23:H2L2FDSX3:1:1141:3522:16861	60	-
chr1	28227233	28227234	A01177:23:H2L2FDSX3:1:2309:6470:21214	60	-
chr1	28377147	28377148	A01177:23:H2L2FDSX3:1:2654:9064:26490/1	60	-
chr1	28382083	28382084	A01177:23:H2L2FDSX3:2:1608:10004:7607/1	60	+
chr1	28413253	28413254	A01177:23:H2L2FDSX3:1:1354:25129:22999	60	-
chr1	28692556	28692557	A01177:23:H2L2FDSX3:2:2167:16740:26036	60	+
chr1	28998166	28998167	A01177:23:H2L2FDSX3:1:1133:22652:30483/1	60	-
chr1	29067532	29067533	A01177:23:H2L2FDSX3:2:2639:22516:21731	60	+
chr1	31322333	31322334	A01177:23:H2L2FDSX3:1:2425:10529:29904	60	-
chr1	31762236	31762237	A01177:23:H2L2FDSX3:1:1536:30174:21402/1	60	-
chr1	31917699	31917700	A01177:23:H2L2FDSX3:1:1159:23728:11209/1	60	-
chr1	31924682	31924683	A01177:23:H2L2FDSX3:1:1150:24948:24095/1	60	+
chr1	31927472	31927473	A01177:23:H2L2FDSX3:1:1138:17490:19225/1	60	-
chr1	32022077	32022078	A01177:23:H2L2FDSX3:1:1373:5258:11913/1	60	+
chr1	32034057	32034058	A01177:23:H2L2FDSX3:1:2520:32280:11490/1	60	+
chr1	32089506	32089507	A01177:23:H2L2FDSX3:1:1165:3694:28995/1	60	+
chr1	32255058	32255059	A01177:23:H2L2FDSX3:1:1107:7048:30827	60	+
chr1	32318083	32318084	A01177:23:H2L2FDSX3:3:2434:8666:5478/1	60	-
chr1	32580970	32580971	A01177:23:H2L2FDSX3:1:1255:11342:11772/1	60	+
chr1	32825432	32825433	A01177:23:H2L2FDSX3:1:1168:4417:18317/1	60	-
chr1	33568341	33568342	A01177:23:H2L2FDSX3:4:2615:5900:26835/1	60	+
chr1	35017951	35017952	A01177:23:H2L2FDSX3:1:1121:23267:6245/1	60	+
chr1	35293952	35293953	A01177:23:H2L2FDSX3:1:1359:2853:20400	60	-
chr1	35343355	35343356	A01177:23:H2L2FDSX3:2:2253:25798:25817/1	60	+
chr1	35370065	35370066	A01177:23:H2L2FDSX3:1:1111:28628:33160/1	60	-
chr1	35407334	35407335	A01177:23:H2L2FDSX3:1:1104:12454:37027/1	60	+
chr1	35418588	35418589	A01177:23:H2L2FDSX3:1:1141:21178:15875	60	-
chr1	35548189	35548190	A01177:23:H2L2FDSX3:1:1163:6008:14058/1	60	+
chr1	35960902	35960903	A01177:23:H2L2FDSX3:1:1338:12138:21825/1	60	-
chr1	35979697	35979698	A01177:23:H2L2FDSX3:4:1538:11207:4492/1	60	+
chr1	36234134	36234135	A01177:23:H2L2FDSX3:1:1258:15854:33176/1	60	-
chr1	36376391	36376392	A01177:23:H2L2FDSX3:1:1272:15393:18630/1	60	+
chr1	36376392	36376393	A01177:23:H2L2FDSX3:2:2612:25147:18521/1	60	+
chr1	36376393	36376394	A01177:23:H2L2FDSX3:4:1234:22101:9486/1	60	+
chr1	36960017	36960018	A01177:23:H2L2FDSX3:1:1268:20392:30953/1	60	+
chr1	37565348	37565349	A01177:23:H2L2FDSX3:1:1103:26413:5212/1	60	+
chr1	37840992	37840993	A01177:23:H2L2FDSX3:1:1248:5303:10676/1	60	-
chr1	37844817	37844818	A01177:23:H2L2FDSX3:1:1134:19614:18991/1	60	-
chr1	37883663	37883664	A01177:23:H2L2FDSX3:3:1345:13901:29888	60	-
chr1	38213037	38213038	A01177:23:H2L2FDSX3:1:1420:10221:32534/1	60	-
chr1	38507429	38507430	A01177:23:H2L2FDSX3:1:2237:21007:3552/1	60	+
chr1	39148752	39148753	A01177:23:H2L2FDSX3:1:1310:4426:9189/1	60	+
chr1	39198287	39198288	A01177:23:H2L2FDSX3:1:1116:29505:7341	60	-
chr1	40076390	40076391	A01177:23:H2L2FDSX3:3:2437:11704:13996/1	60	+
chr1	40542424	40542425	A01177:23:H2L2FDSX3:1:2253:17653:15937	60	-
chr1	41057925	41057926	A01177:23:H2L2FDSX3:3:2106:27471:5384/1	60	+
chr1	41125795	41125796	A01177:23:H2L2FDSX3:3:2443:25437:12414	60	-
chr1	42287088	42287089	A01177:23:H2L2FDSX3:1:2607:7862:7905	60	-
chr1	42383413	42383414	A01177:23:H2L2FDSX3:1:1166:28935:12085/1	60	+
chr1	42383415	42383416	A01177:23:H2L2FDSX3:1:1203:8043:16673/1	60	+
chr1	42685350	42685351	A01177:23:H2L2FDSX3:1:1117:19985:30373/1	60	+
chr1	42685586	42685587	A01177:23:H2L2FDSX3:4:1566:8467:16282	60	-
chr1	42709760	42709761	A01177:23:H2L2FDSX3:3:1678:10945:29622/1	60	+
chr1	42807941	42807942	A01177:23:H2L2FDSX3:3:2377:15139:4507/1	60	+
chr1	43220880	43220881	A01177:23:H2L2FDSX3:1:2451:28212:30874/1	60	-
chr1	43384837	43384838	A01177:23:H2L2FDSX3:4:1307:22525:15608	60	-
chr1	43403775	43403776	A01177:23:H2L2FDSX3:3:2567:3568:13369/1	60	-
chr1	43405738	43405739	A01177:23:H2L2FDSX3:3:2454:23882:12414	60	+
chr1	43407384	43407385	A01177:23:H2L2FDSX3:3:2648:11306:1251/1	60	-
chr1	43407385	43407386	A01177:23:H2L2FDSX3:3:1648:26106:26976/1	60	-
chr1	43408215	43408216	A01177:23:H2L2FDSX3:1:1112:6171:23015/1	60	+
chr1	43409525	43409526	A01177:23:H2L2FDSX3:2:1512:9995:2143/1	60	+
chr1	43414317	43414318	A01177:23:H2L2FDSX3:1:1123:31919:32158/1	60	+
chr1	43447988	43447989	A01177:23:H2L2FDSX3:2:1408:11008:12633	60	-
chr1	43447990	43447991	A01177:23:H2L2FDSX3:1:1156:19913:11992/1	60	-
chr1	43826212	43826213	A01177:23:H2L2FDSX3:1:1412:9372:26209/1	60	-
chr1	43829223	43829224	A01177:23:H2L2FDSX3:1:1157:24379:18912/1	60	+
chr1	44019524	44019525	A01177:23:H2L2FDSX3:1:1144:21278:16611	60	+
chr1	44273460	44273461	A01177:23:H2L2FDSX3:1:1137:28763:35869/1	60	+
chr1	44657820	44657821	A01177:23:H2L2FDSX3:1:1256:11686:27743/1	60	+
chr1	44756422	44756423	A01177:23:H2L2FDSX3:1:1205:8811:10457/1	60	-
chr1	44781934	44781935	A01177:23:H2L2FDSX3:1:2148:10782:6324	60	-
chr1	44896909	44896910	A01177:23:H2L2FDSX3:1:1332:29098:5196/1	60	+
chr1	44899445	44899446	A01177:23:H2L2FDSX3:1:1108:16016:9377/1	60	+
chr1	44913032	44913033	A01177:23:H2L2FDSX3:4:1446:12084:32252/1	60	-
chr1	44926101	44926102	A01177:23:H2L2FDSX3:3:1227:24388:8437	60	-
chr1	44968945	44968946	A01177:23:H2L2FDSX3:3:2617:16830:2550	60	-
chr1	44975139	44975140	A01177:23:H2L2FDSX3:1:1111:7292:32847/1	60	+
chr1	45408291	45408292	A01177:23:H2L2FDSX3:1:2673:15799:34397/1	60	+
chr1	45447193	45447194	A01177:23:H2L2FDSX3:1:1228:13449:20682/1	60	+
chr1	45955466	45955467	A01177:23:H2L2FDSX3:1:1359:25934:9236/1	60	-
chr1	45994300	45994301	A01177:23:H2L2FDSX3:2:2431:25364:16203/1	60	+
chr1	46179715	46179716	A01177:23:H2L2FDSX3:1:2559:19967:21418/1	60	+
chr1	46287803	46287804	A01177:23:H2L2FDSX3:1:2202:9625:3286/1	60	-
chr1	46998454	46998455	A01177:23:H2L2FDSX3:1:2205:31313:15233	60	+
chr1	51460506	51460507	A01177:23:H2L2FDSX3:1:2230:6822:18568/1	60	-
chr1	51650853	51650854	A01177:23:H2L2FDSX3:1:1674:2437:7968	60	+
chr1	52092453	52092454	A01177:23:H2L2FDSX3:2:1654:7943:4038/1	60	+
chr1	52203384	52203385	A01177:23:H2L2FDSX3:1:2227:13602:3850/1	60	+
chr1	52203386	52203387	A01177:23:H2L2FDSX3:4:1301:5864:10989	60	+
chr1	52445558	52445559	A01177:23:H2L2FDSX3:1:1114:5972:10019/1	60	+
chr1	52963606	52963607	A01177:23:H2L2FDSX3:2:1134:21061:33833/1	60	-
chr1	53203904	53203905	A01177:23:H2L2FDSX3:1:1158:30816:36542/1	60	-
chr1	53456622	53456623	A01177:23:H2L2FDSX3:1:1211:22507:7185/1	60	-
chr1	53870826	53870827	A01177:23:H2L2FDSX3:2:1326:2817:36902/1	60	-
chr1	55188428	55188429	A01177:23:H2L2FDSX3:3:1326:30653:12524	60	-
chr1	55920869	55920870	A01177:23:H2L2FDSX3:2:2626:19190:20885	60	-
chr1	56597099	56597100	A01177:23:H2L2FDSX3:1:2422:12156:18724/1	60	+
chr1	57190895	57190896	A01177:23:H2L2FDSX3:1:1163:12834:12947/1	60	-
chr1	62291462	62291463	A01177:23:H2L2FDSX3:1:1253:30472:5447/1	60	+
chr1	62461976	62461977	A01177:23:H2L2FDSX3:2:1459:16405:22106/1	60	-
chr1	62477829	62477830	A01177:23:H2L2FDSX3:2:1106:25825:6637	60	-
chr1	62519375	62519376	A01177:23:H2L2FDSX3:1:1441:19289:29293/1	60	-
chr1	62542939	62542940	A01177:23:H2L2FDSX3:1:1132:12156:21198/1	60	+
chr1	62609360	62609361	A01177:23:H2L2FDSX3:1:1243:17797:27398/1	60	-
chr1	63459017	63459018	A01177:23:H2L2FDSX3:1:1160:8549:25222/1	60	+
chr1	63510013	63510014	A01177:23:H2L2FDSX3:3:1126:25292:15201/1	60	-
chr1	63639159	63639160	A01177:23:H2L2FDSX3:1:1269:16052:32800/1	60	+
chr1	65092370	65092371	A01177:23:H2L2FDSX3:3:2450:5638:11694	60	+
chr1	65602106	65602107	A01177:23:H2L2FDSX3:1:1146:27335:5400/1	60	+
chr1	66437448	66437449	A01177:23:H2L2FDSX3:1:1174:19506:19523/1	60	+
chr1	66937128	66937129	A01177:23:H2L2FDSX3:2:2151:11903:17221/1	60	+
chr1	67304521	67304522	A01177:23:H2L2FDSX3:1:2643:6216:26349/1	60	-
chr1	67455430	67455431	A01177:23:H2L2FDSX3:1:1105:3396:1235/1	60	-
chr1	68488191	68488192	A01177:23:H2L2FDSX3:1:1202:5565:11287/1	60	-
chr1	70422485	70422486	A01177:23:H2L2FDSX3:1:1441:20925:21731/1	60	-
chr1	70681203	70681204	A01177:23:H2L2FDSX3:3:1141:9652:18709/1	60	+
chr1	71065146	71065147	A01177:23:H2L2FDSX3:1:1270:10474:2315/1	60	+
chr1	72074972	72074973	A01177:23:H2L2FDSX3:1:1605:1063:13166/1	60	-
chr1	72775830	72775831	A01177:23:H2L2FDSX3:1:1129:15845:9831/1	60	+
chr1	72974027	72974028	A01177:23:H2L2FDSX3:1:1156:6289:19899/1	60	+
chr1	73003238	73003239	A01177:23:H2L2FDSX3:1:1272:12979:25473/1	60	+
chr1	73425607	73425608	A01177:23:H2L2FDSX3:1:1173:16658:32033/1	60	+
chr1	73924463	73924464	A01177:23:H2L2FDSX3:4:1571:23520:4993	60	+
chr1	75538374	75538375	A01177:23:H2L2FDSX3:1:1154:4047:12352/1	60	-
chr1	75889959	75889960	A01177:23:H2L2FDSX3:1:1301:28999:11412	60	-
chr1	75972052	75972053	A01177:23:H2L2FDSX3:1:1220:7771:21684	60	-
chr1	76090481	76090482	A01177:23:H2L2FDSX3:1:1149:30743:17221/1	60	+
chr1	77837950	77837951	A01177:23:H2L2FDSX3:1:1125:12219:27790/1	60	-
chr1	77973490	77973491	A01177:23:H2L2FDSX3:1:1138:24234:16031/1	60	+
chr1	80907359	80907360	A01177:23:H2L2FDSX3:1:1440:7509:11804/1	60	-
chr1	81792364	81792365	A01177:23:H2L2FDSX3:4:1102:8404:26381	60	-
chr1	81924575	81924576	A01177:23:H2L2FDSX3:1:1150:14281:22060/1	60	+
chr1	83452358	83452359	A01177:23:H2L2FDSX3:2:2259:5032:29935/1	60	-
chr1	84094539	84094540	A01177:23:H2L2FDSX3:1:1442:10954:16892/1	60	+
chr1	84151240	84151241	A01177:23:H2L2FDSX3:1:1343:13892:12179/1	60	+
chr1	86383991	86383992	A01177:23:H2L2FDSX3:1:1554:5113:5650/1	60	-
chr1	86727537	86727538	A01177:23:H2L2FDSX3:1:1253:1181:20760/1	60	-
chr1	86734672	86734673	A01177:23:H2L2FDSX3:4:2565:24433:6762	60	-
chr1	87041750	87041751	A01177:23:H2L2FDSX3:1:1369:19741:3959/1	60	+
chr1	87063302	87063303	A01177:23:H2L2FDSX3:1:1563:30725:16939/1	60	-
chr1	87083093	87083094	A01177:23:H2L2FDSX3:1:1110:21097:18552/1	60	+
chr1	89327853	89327854	A01177:23:H2L2FDSX3:3:2451:11749:19836/1	60	-
chr1	89666075	89666076	A01177:23:H2L2FDSX3:1:1148:27697:16673/1	60	+
chr1	89802999	89803000	A01177:23:H2L2FDSX3:1:1219:23457:28181/1	60	+
chr1	90018404	90018405	A01177:23:H2L2FDSX3:1:1359:11605:32581/1	60	-
chr1	92431639	92431640	A01177:23:H2L2FDSX3:1:1150:17535:8437/1	60	-
chr1	93133726	93133727	A01177:23:H2L2FDSX3:3:1204:4933:33395	60	-
chr1	93183946	93183947	A01177:23:H2L2FDSX3:1:1101:3079:6574	60	+
chr1	93233264	93233265	A01177:23:H2L2FDSX3:1:1659:3206:19633/1	60	-
chr1	94216347	94216348	A01177:23:H2L2FDSX3:1:1110:28320:15843/1	60	+
chr1	94226348	94226349	A01177:23:H2L2FDSX3:3:1276:6451:22717	60	-
chr1	96548167	96548168	A01177:23:H2L2FDSX3:1:1407:5150:25755/1	60	-
chr1	97202884	97202885	A01177:23:H2L2FDSX3:4:2407:9453:3897	60	-
chr1	97594102	97594103	A01177:23:H2L2FDSX3:1:1101:3432:3865/1	60	+
chr1	97780673	97780674	A01177:23:H2L2FDSX3:1:1122:6741:1955/1	60	+
chr1	97795373	97795374	A01177:23:H2L2FDSX3:1:2425:23674:28213/1	60	+
chr1	97834661	97834662	A01177:23:H2L2FDSX3:1:1209:9525:2957	60	-
chr1	97874834	97874835	A01177:23:H2L2FDSX3:1:1659:23050:7623/1	60	-
chr1	97877296	97877297	A01177:23:H2L2FDSX3:1:1140:1425:1391/1	60	+
chr1	97936068	97936069	A01177:23:H2L2FDSX3:1:1649:19940:21402/1	60	+
chr1	98079624	98079625	A01177:23:H2L2FDSX3:1:1348:2320:16939/1	60	-
chr1	98184000	98184001	A01177:23:H2L2FDSX3:1:1244:21495:5682/1	60	-
chr1	98478424	98478425	A01177:23:H2L2FDSX3:1:2145:14633:16501/1	60	-
chr1	99637301	99637302	A01177:23:H2L2FDSX3:1:1675:5294:19460/1	60	+
chr1	100054781	100054782	A01177:23:H2L2FDSX3:1:1113:16866:20838/1	60	+
chr1	100285354	100285355	A01177:23:H2L2FDSX3:1:1231:7862:10222/1	60	+
chr1	100315517	100315518	A01177:23:H2L2FDSX3:1:2101:10239:33191	60	-
chr1	100941063	100941064	A01177:23:H2L2FDSX3:1:1430:30563:36041/1	60	-
chr1	100987827	100987828	A01177:23:H2L2FDSX3:1:1204:20600:31219/1	60	+
chr1	101673091	101673092	A01177:23:H2L2FDSX3:1:1411:16161:27853/1	60	+
chr1	102165131	102165132	A01177:23:H2L2FDSX3:1:1127:24704:26678/1	60	-
chr1	102324907	102324908	A01177:23:H2L2FDSX3:2:1160:30427:36871/1	60	+
chr1	102977316	102977317	A01177:23:H2L2FDSX3:4:1470:24343:32315	60	-
chr1	103151170	103151171	A01177:23:H2L2FDSX3:1:2505:9227:10676/1	60	-
chr1	103452412	103452413	A01177:23:H2L2FDSX3:1:2332:19497:28213	60	+
chr1	103544221	103544222	A01177:23:H2L2FDSX3:1:2173:30355:15796/1	60	+
chr1	105760840	105760841	A01177:23:H2L2FDSX3:1:1513:12789:4445/1	60	+
chr1	107675977	107675978	A01177:23:H2L2FDSX3:4:2262:3143:25598/1	60	-
chr1	107759308	107759309	A01177:23:H2L2FDSX3:2:1321:6307:33583/1	60	-
chr1	107808390	107808391	A01177:23:H2L2FDSX3:4:1266:25021:20588	60	-
chr1	107815772	107815773	A01177:23:H2L2FDSX3:1:1101:23719:29857/1	60	-
chr1	107883855	107883856	A01177:23:H2L2FDSX3:1:1145:5195:26991/1	60	-
chr1	107935827	107935828	A01177:23:H2L2FDSX3:1:2558:27299:21371/1	60	+
chr1	107973980	107973981	A01177:23:H2L2FDSX3:1:1415:19795:28541/1	60	-
chr1	109357998	109357999	A01177:23:H2L2FDSX3:1:1652:7808:20682/1	60	-
chr1	109361878	109361879	A01177:23:H2L2FDSX3:1:2214:11089:25833	60	+
chr1	109422358	109422359	A01177:23:H2L2FDSX3:3:1423:5855:35117	60	-
chr1	109574179	109574180	A01177:23:H2L2FDSX3:4:2250:7175:13823	60	-
chr1	110008400	110008401	A01177:23:H2L2FDSX3:1:1169:18475:13698/1	60	-
chr1	110322877	110322878	A01177:23:H2L2FDSX3:2:1222:31177:2534/1	60	+
chr1	111119009	111119010	A01177:23:H2L2FDSX3:2:1267:27760:15029/1	60	-
chr1	111161618	111161619	A01177:23:H2L2FDSX3:1:1344:19244:17190/1	60	+
chr1	111757955	111757956	A01177:23:H2L2FDSX3:3:1478:17354:32205/1	60	+
chr1	112538920	112538921	A01177:23:H2L2FDSX3:1:1139:3450:20932/1	60	+
chr1	112563015	112563016	A01177:23:H2L2FDSX3:1:1427:25183:3396/1	60	-
chr1	112582730	112582731	A01177:23:H2L2FDSX3:1:1105:24921:25739/1	60	-
chr1	112635312	112635313	A01177:23:H2L2FDSX3:1:1642:28989:15154/1	60	+
chr1	113507638	113507639	A01177:23:H2L2FDSX3:2:1308:28248:19225/1	60	-
chr1	113627093	113627094	A01177:23:H2L2FDSX3:1:1113:6099:27461/1	60	+
chr1	113799347	113799348	A01177:23:H2L2FDSX3:1:1128:16604:25864/1	60	+
chr1	113832970	113832971	A01177:23:H2L2FDSX3:1:1103:23927:5729/1	60	+
chr1	114399604	114399605	A01177:23:H2L2FDSX3:1:1230:26621:25238/1	60	+
chr1	114451735	114451736	A01177:23:H2L2FDSX3:2:1160:7690:36636	60	-
chr1	115555802	115555803	A01177:23:H2L2FDSX3:1:1162:1687:34726/1	60	-
chr1	115823705	115823706	A01177:23:H2L2FDSX3:2:1138:31177:20948/1	60	+
chr1	116403585	116403586	A01177:23:H2L2FDSX3:4:1547:19235:33896	60	+
chr1	117094802	117094803	A01177:23:H2L2FDSX3:2:1145:8015:8735	60	+
chr1	117410166	117410167	A01177:23:H2L2FDSX3:3:2247:26006:23015	60	+
chr1	117417084	117417085	A01177:23:H2L2FDSX3:1:1172:23701:29481/1	60	+
chr1	117501666	117501667	A01177:23:H2L2FDSX3:1:2468:31105:31344/1	60	-
chr1	117957697	117957698	A01177:23:H2L2FDSX3:1:1118:28754:25676/1	60	+
chr1	118607909	118607910	A01177:23:H2L2FDSX3:1:1106:14805:17769/1	60	-
chr1	119041216	119041217	A01177:23:H2L2FDSX3:1:1602:5719:19194/1	60	-
chr1	120768335	120768336	A01177:23:H2L2FDSX3:3:1244:24867:14904/1	60	-
chr1	121557712	121557713	A01177:23:H2L2FDSX3:1:1267:22245:11553/1	60	+
chr1	121567937	121567938	A01177:23:H2L2FDSX3:1:2109:14235:31219/1	60	+
chr1	121596744	121596745	A01177:23:H2L2FDSX3:3:2350:8874:28604	60	-
chr1	145526589	145526590	A01177:23:H2L2FDSX3:2:2165:16821:2159/1	60	+
chr1	145804608	145804609	A01177:23:H2L2FDSX3:3:1553:10936:12696	60	-
chr1	145952114	145952115	A01177:23:H2L2FDSX3:2:2436:4101:34303/1	60	-
chr1	146568653	146568654	A01177:23:H2L2FDSX3:1:1267:22715:27430/1	60	+
chr1	146759014	146759015	A01177:23:H2L2FDSX3:1:1219:1316:34804/1	60	-
chr1	147258922	147258923	A01177:23:H2L2FDSX3:1:2376:19560:13354/1	60	-
chr1	147435751	147435752	A01177:23:H2L2FDSX3:1:1531:3504:13667/1	60	-
chr1	149587316	149587317	A01177:23:H2L2FDSX3:1:1649:30816:34726/1	60	-
chr1	149617659	149617660	A01177:23:H2L2FDSX3:2:2150:4010:35399/1	60	+
chr1	149829081	149829082	A01177:23:H2L2FDSX3:4:1336:6316:14810/1	60	+
chr1	149901986	149901987	A01177:23:H2L2FDSX3:2:2658:24505:23390/1	60	+
chr1	149964375	149964376	A01177:23:H2L2FDSX3:2:1201:6352:31344/1	60	+
chr1	149995486	149995487	A01177:23:H2L2FDSX3:1:1234:15058:15327/1	60	+
chr1	150071786	150071787	A01177:23:H2L2FDSX3:4:2463:30382:14497/1	60	-
chr1	150093657	150093658	A01177:23:H2L2FDSX3:4:1307:8992:28870	60	-
chr1	150223176	150223177	A01177:23:H2L2FDSX3:2:2205:2248:6699/1	60	+
chr1	150326942	150326943	A01177:23:H2L2FDSX3:3:2624:26829:34992	60	+
chr1	150345081	150345082	A01177:23:H2L2FDSX3:1:1401:6659:2065/1	60	-
chr1	150386865	150386866	A01177:23:H2L2FDSX3:1:1347:10185:22013	60	+
chr1	150434803	150434804	A01177:23:H2L2FDSX3:2:1510:25265:28307/1	60	+
chr1	150666051	150666052	A01177:23:H2L2FDSX3:1:2667:24207:5556/1	60	-
chr1	150682115	150682116	A01177:23:H2L2FDSX3:4:1561:32515:5697/1	60	+
chr1	150689418	150689419	A01177:23:H2L2FDSX3:2:1367:30255:29716/1	60	+
chr1	150690576	150690577	A01177:23:H2L2FDSX3:1:1124:23249:4617/1	60	+
chr1	150690578	150690579	A01177:23:H2L2FDSX3:4:2112:2754:19288/1	60	+
chr1	150869632	150869633	A01177:23:H2L2FDSX3:2:1608:7157:8124/1	60	+
chr1	151105789	151105790	A01177:23:H2L2FDSX3:1:1349:12391:9799/1	60	-
chr1	151111075	151111076	A01177:23:H2L2FDSX3:1:1210:25048:2816/1	60	-
chr1	151118770	151118771	A01177:23:H2L2FDSX3:1:1232:2826:27868/1	60	-
chr1	151215688	151215689	A01177:23:H2L2FDSX3:1:1418:3125:21527/1	60	-
chr1	151218491	151218492	A01177:23:H2L2FDSX3:1:2350:18132:32299/1	60	-
chr1	151423323	151423324	A01177:23:H2L2FDSX3:1:1174:25735:14372/1	60	+
chr1	151630511	151630512	A01177:23:H2L2FDSX3:1:2234:14163:17566/1	60	-
chr1	153883216	153883217	A01177:23:H2L2FDSX3:4:1320:7310:30592/1	60	+
chr1	153900079	153900080	A01177:23:H2L2FDSX3:3:2213:23457:31438/1	60	+
chr1	153910903	153910904	A01177:23:H2L2FDSX3:1:1257:27064:25942/1	60	-
chr1	154165415	154165416	A01177:23:H2L2FDSX3:1:1366:12491:5306/1	60	+
chr1	154224717	154224718	A01177:23:H2L2FDSX3:1:1433:28185:33583/1	60	-
chr1	154243960	154243961	A01177:23:H2L2FDSX3:1:1412:11216:32722	60	-
chr1	154606430	154606431	A01177:23:H2L2FDSX3:1:1647:24659:10535/1	60	+
chr1	154939636	154939637	A01177:23:H2L2FDSX3:2:2114:3233:8750	60	+
chr1	154986375	154986376	A01177:23:H2L2FDSX3:2:2446:15429:17879	60	-
chr1	154986539	154986540	A01177:23:H2L2FDSX3:1:1256:1271:29434/1	60	+
chr1	155441198	155441199	A01177:23:H2L2FDSX3:2:1108:10583:21386	60	-
chr1	155494423	155494424	A01177:23:H2L2FDSX3:1:1121:14724:4100/1	60	-
chr1	155497772	155497773	A01177:23:H2L2FDSX3:3:1368:11107:26240/1	60	+
chr1	155504752	155504753	A01177:23:H2L2FDSX3:4:1570:4535:9846/1	60	+
chr1	155522848	155522849	A01177:23:H2L2FDSX3:1:1361:20356:18897/1	60	+
chr1	155525558	155525559	A01177:23:H2L2FDSX3:1:1241:2971:29841/1	60	+
chr1	155589160	155589161	A01177:23:H2L2FDSX3:4:1649:8097:10567/1	60	-
chr1	155677436	155677437	A01177:23:H2L2FDSX3:4:1612:32479:13088	60	-
chr1	155731886	155731887	A01177:23:H2L2FDSX3:1:1403:23204:33254/1	60	+
chr1	155732032	155732033	A01177:23:H2L2FDSX3:1:1109:19226:18662/1	60	-
chr1	155766150	155766151	A01177:23:H2L2FDSX3:3:2459:32063:25989/1	60	-
chr1	155794075	155794076	A01177:23:H2L2FDSX3:1:1201:6903:8124/1	60	+
chr1	155796303	155796304	A01177:23:H2L2FDSX3:1:2160:14543:21574/1	60	+
chr1	155801918	155801919	A01177:23:H2L2FDSX3:2:2204:22435:11068	60	-
chr1	155844124	155844125	A01177:23:H2L2FDSX3:1:1147:6361:13260/1	60	-
chr1	155906239	155906240	A01177:23:H2L2FDSX3:1:1203:14181:24893/1	60	+
chr1	155906240	155906241	A01177:23:H2L2FDSX3:1:1103:8350:19899/1	60	+
chr1	155924826	155924827	A01177:23:H2L2FDSX3:1:1166:24632:16063/1	60	+
chr1	156163549	156163550	A01177:23:H2L2FDSX3:4:2329:3586:22075	60	+
chr1	156252614	156252615	A01177:23:H2L2FDSX3:1:2138:19343:29951/1	60	+
chr1	156320016	156320017	A01177:23:H2L2FDSX3:3:1466:17210:11256/1	60	-
chr1	156469487	156469488	A01177:23:H2L2FDSX3:3:2628:32289:5932/1	60	-
chr1	156483699	156483700	A01177:23:H2L2FDSX3:1:2265:31024:12978/1	60	+
chr1	156739332	156739333	A01177:23:H2L2FDSX3:1:1161:25509:23156/1	60	-
chr1	159049898	159049899	A01177:23:H2L2FDSX3:1:1243:28745:5494/1	60	+
chr1	159916663	159916664	A01177:23:H2L2FDSX3:1:1503:24704:5165/1	60	-
chr1	160276055	160276056	A01177:23:H2L2FDSX3:3:1114:3369:9549/1	60	+
chr1	160323805	160323806	A01177:23:H2L2FDSX3:2:1411:14615:5071/1	60	+
chr1	160428539	160428540	A01177:23:H2L2FDSX3:1:2574:1841:14763/1	60	+
chr1	160462163	160462164	A01177:23:H2L2FDSX3:1:1151:30210:26569/1	60	+
chr1	160562616	160562617	A01177:23:H2L2FDSX3:1:1610:4255:17096/1	60	-
chr1	160590078	160590079	A01177:23:H2L2FDSX3:2:2648:21332:33144/1	60	+
chr1	160819716	160819717	A01177:23:H2L2FDSX3:4:1438:22489:30201	60	+
chr1	161369101	161369102	A01177:23:H2L2FDSX3:2:2145:2908:13354/1	60	+
chr1	161884784	161884785	A01177:23:H2L2FDSX3:1:1127:29948:31313/1	60	+
chr1	163138272	163138273	A01177:23:H2L2FDSX3:1:1421:29740:13855/1	60	-
chr1	163339536	163339537	A01177:23:H2L2FDSX3:1:2578:2763:28729/1	60	-
chr1	163344385	163344386	A01177:23:H2L2FDSX3:1:1210:6298:10113/1	60	-
chr1	165759464	165759465	A01177:23:H2L2FDSX3:2:2419:8477:11600/1	60	-
chr1	165761019	165761020	A01177:23:H2L2FDSX3:1:2323:2266:30279	60	+
chr1	165887960	165887961	A01177:23:H2L2FDSX3:1:1160:8992:37043/1	60	-
chr1	166953847	166953848	A01177:23:H2L2FDSX3:3:1118:27805:5995	60	+
chr1	167146507	167146508	A01177:23:H2L2FDSX3:3:1629:30038:7138	60	-
chr1	167311404	167311405	A01177:23:H2L2FDSX3:2:1468:29713:8954/1	60	+
chr1	167325715	167325716	A01177:23:H2L2FDSX3:1:2611:9435:36620/1	60	+
chr1	167422744	167422745	A01177:23:H2L2FDSX3:1:1313:31051:1783/1	60	+
chr1	167900784	167900785	A01177:23:H2L2FDSX3:2:2367:11776:35477/1	60	+
chr1	167925785	167925786	A01177:23:H2L2FDSX3:2:1356:27877:15608/1	60	+
chr1	168987201	168987202	A01177:23:H2L2FDSX3:3:2263:17056:10394	60	-
chr1	169238097	169238098	A01177:23:H2L2FDSX3:2:1344:2419:16203	60	-
chr1	169690175	169690176	A01177:23:H2L2FDSX3:1:1153:28248:24424/1	60	-
chr1	170023101	170023102	A01177:23:H2L2FDSX3:1:1270:30165:15499/1	60	-
chr1	171573428	171573429	A01177:23:H2L2FDSX3:3:1577:13141:23062/1	60	-
chr1	171581644	171581645	A01177:23:H2L2FDSX3:1:1320:28320:20290/1	60	+
chr1	172266405	172266406	A01177:23:H2L2FDSX3:3:1368:2130:9283	60	-
chr1	172533832	172533833	A01177:23:H2L2FDSX3:1:2213:2248:20823	60	+
chr1	172568991	172568992	A01177:23:H2L2FDSX3:1:1520:20952:11036/1	60	-
chr1	172582815	172582816	A01177:23:H2L2FDSX3:1:1533:27597:16376/1	60	+
chr1	173719453	173719454	A01177:23:H2L2FDSX3:3:2160:26368:32409/1	60	-
chr1	173937318	173937319	A01177:23:H2L2FDSX3:1:1437:21549:18239/1	60	-
chr1	173969354	173969355	A01177:23:H2L2FDSX3:4:1437:24523:4946	60	-
chr1	174276921	174276922	A01177:23:H2L2FDSX3:2:1506:30915:5181	60	+
chr1	174335821	174335822	A01177:23:H2L2FDSX3:2:2234:1081:16673	60	+
chr1	174863332	174863333	A01177:23:H2L2FDSX3:3:1361:30517:5337	60	+
chr1	178820786	178820787	A01177:23:H2L2FDSX3:1:1153:20880:5932/1	60	+
chr1	179859055	179859056	A01177:23:H2L2FDSX3:4:1504:20066:12978/1	60	+
chr1	179994302	179994303	A01177:23:H2L2FDSX3:1:1311:17833:4288/1	60	+
chr1	180042396	180042397	A01177:23:H2L2FDSX3:3:2165:6831:36495/1	60	-
chr1	180081477	180081478	A01177:23:H2L2FDSX3:2:1335:32127:14606/1	60	-
chr1	180224207	180224208	A01177:23:H2L2FDSX3:1:1444:20112:17973/1	60	-
chr1	180286666	180286667	A01177:23:H2L2FDSX3:1:1608:31006:11287/1	60	+
chr1	180311652	180311653	A01177:23:H2L2FDSX3:1:2515:30698:15922/1	60	+
chr1	180672150	180672151	A01177:23:H2L2FDSX3:2:1673:13160:19961/1	60	+
chr1	180723157	180723158	A01177:23:H2L2FDSX3:4:1568:29604:6480/1	60	-
chr1	181016748	181016749	A01177:23:H2L2FDSX3:2:1340:18982:5807	60	-
chr1	182859237	182859238	A01177:23:H2L2FDSX3:1:1208:32768:5572/1	60	-
chr1	182871486	182871487	A01177:23:H2L2FDSX3:1:1138:23294:10551/1	60	+
chr1	184505611	184505612	A01177:23:H2L2FDSX3:1:1451:14290:33724/1	60	-
chr1	184702803	184702804	A01177:23:H2L2FDSX3:1:1178:7898:6684/1	60	+
chr1	184971528	184971529	A01177:23:H2L2FDSX3:4:1337:12536:5791/1	60	-
chr1	184977422	184977423	A01177:23:H2L2FDSX3:1:1408:32325:14920/1	60	-
chr1	185139165	185139166	A01177:23:H2L2FDSX3:1:1237:27001:8390/1	60	+
chr1	185241054	185241055	A01177:23:H2L2FDSX3:1:1220:12581:32988/1	60	-
chr1	185245290	185245291	A01177:23:H2L2FDSX3:1:1206:5104:27680/1	60	-
chr1	186432313	186432314	A01177:23:H2L2FDSX3:1:1214:23502:17926/1	60	-
chr1	187724483	187724484	A01177:23:H2L2FDSX3:1:1129:27525:10363/1	60	+
chr1	189987727	189987728	A01177:23:H2L2FDSX3:1:1170:8486:31125/1	60	+
chr1	190182913	190182914	A01177:23:H2L2FDSX3:1:1452:18105:35540	60	+
chr1	190603042	190603043	A01177:23:H2L2FDSX3:1:2144:25039:21433	60	+
chr1	191336874	191336875	A01177:23:H2L2FDSX3:1:1312:28375:33348/1	60	-
chr1	191444738	191444739	A01177:23:H2L2FDSX3:4:1641:12771:13683/1	60	-
chr1	191557272	191557273	A01177:23:H2L2FDSX3:2:2159:5737:24925/1	60	+
chr1	191885926	191885927	A01177:23:H2L2FDSX3:4:2471:19180:18396/1	60	-
chr1	191901836	191901837	A01177:23:H2L2FDSX3:2:2156:15374:18724	60	-
chr1	191951220	191951221	A01177:23:H2L2FDSX3:1:1154:1145:25332/1	60	+
chr1	191997969	191997970	A01177:23:H2L2FDSX3:1:1107:28185:8500/1	60	+
chr1	192044506	192044507	A01177:23:H2L2FDSX3:1:2101:18050:18818/1	60	+
chr1	192653323	192653324	A01177:23:H2L2FDSX3:2:2234:10890:15906	60	+
chr1	194309087	194309088	A01177:23:H2L2FDSX3:2:1444:10926:12023/1	60	-
chr1	194409097	194409098	A01177:23:H2L2FDSX3:1:2662:32723:33990/1	60	-
chr1	194792295	194792296	A01177:23:H2L2FDSX3:1:2633:14443:30608	60	-
chr1	194882672	194882673	A01177:23:H2L2FDSX3:4:1154:11939:28025	60	-
chr1	195145184	195145185	A01177:23:H2L2FDSX3:1:1203:7301:4899/1	60	-
chr1	195244077	195244078	A01177:23:H2L2FDSX3:1:2640:4354:24251/1	60	+
chr1	195290271	195290272	A01177:23:H2L2FDSX3:1:1304:25934:1783/1	60	-
chr1	195427559	195427560	A01177:23:H2L2FDSX3:2:1161:18530:6558/1	60	-
chr1	195570960	195570961	A01177:23:H2L2FDSX3:2:2537:5213:6668/1	60	-
chr1	195859092	195859093	A01177:23:H2L2FDSX3:2:2314:10619:10332/1	60	-
chr1	195996271	195996272	A01177:23:H2L2FDSX3:4:1671:20681:13698/1	60	-
chr1	196255245	196255246	A01177:23:H2L2FDSX3:1:1256:26024:20322/1	60	+
chr1	196730688	196730689	A01177:23:H2L2FDSX3:3:2360:19840:21668	60	-
chr1	196865608	196865609	A01177:23:H2L2FDSX3:2:2520:17354:9784	60	-
chr1	196899930	196899931	A01177:23:H2L2FDSX3:1:1320:20356:16892/1	60	-
chr1	196906205	196906206	A01177:23:H2L2FDSX3:1:2617:30174:32330/1	60	+
chr1	197132151	197132152	A01177:23:H2L2FDSX3:1:2376:28022:29857/1	60	-
chr1	197606360	197606361	A01177:23:H2L2FDSX3:1:2140:6027:17253	60	-
chr1	197612795	197612796	A01177:23:H2L2FDSX3:1:1529:12147:36495/1	60	+
chr1	197646571	197646572	A01177:23:H2L2FDSX3:1:1355:2663:13745/1	60	-
chr1	197722610	197722611	A01177:23:H2L2FDSX3:1:2115:11369:2300/1	60	-
chr1	198928267	198928268	A01177:23:H2L2FDSX3:1:1119:31684:12430/1	60	+
chr1	198936650	198936651	A01177:23:H2L2FDSX3:2:1109:14208:19586/1	60	+
chr1	198982818	198982819	A01177:23:H2L2FDSX3:1:1208:11107:4601/1	60	+
chr1	199067101	199067102	A01177:23:H2L2FDSX3:2:1250:4607:18114/1	60	-
chr1	199150292	199150293	A01177:23:H2L2FDSX3:3:1303:5240:20118/1	60	-
chr1	199216579	199216580	A01177:23:H2L2FDSX3:1:1344:25961:7059/1	60	-
chr1	199235893	199235894	A01177:23:H2L2FDSX3:1:1465:6189:34319/1	60	-
chr1	199497465	199497466	A01177:23:H2L2FDSX3:2:2256:16387:27117/1	60	-
chr1	200604347	200604348	A01177:23:H2L2FDSX3:1:1571:28881:28808	60	+
chr1	200608229	200608230	A01177:23:H2L2FDSX3:2:1331:2130:3709	60	+
chr1	200611505	200611506	A01177:23:H2L2FDSX3:1:2664:20401:11209/1	60	-
chr1	201003140	201003141	A01177:23:H2L2FDSX3:1:1152:7274:14622/1	60	-
chr1	201843506	201843507	A01177:23:H2L2FDSX3:1:2342:10248:19993/1	60	-
chr1	201844331	201844332	A01177:23:H2L2FDSX3:1:1452:18032:19664/1	60	+
chr1	201866294	201866295	A01177:23:H2L2FDSX3:4:1541:11505:1783/1	60	-
chr1	202421998	202421999	A01177:23:H2L2FDSX3:1:1343:10257:4633	60	-
chr1	202476327	202476328	A01177:23:H2L2FDSX3:1:1636:14244:24815/1	60	-
chr1	202762302	202762303	A01177:23:H2L2FDSX3:3:1141:17092:28181/1	60	+
chr1	204703856	204703857	A01177:23:H2L2FDSX3:1:1134:14669:37012	60	-
chr1	205474222	205474223	A01177:23:H2L2FDSX3:3:1519:29948:1939	60	-
chr1	205729754	205729755	A01177:23:H2L2FDSX3:4:2320:32072:29669	60	-
chr1	205823124	205823125	A01177:23:H2L2FDSX3:1:1677:10945:8296/1	60	+
chr1	206482261	206482262	A01177:23:H2L2FDSX3:1:1342:5421:5400/1	60	-
chr1	206571670	206571671	A01177:23:H2L2FDSX3:1:1205:10131:21042	60	-
chr1	210203330	210203331	A01177:23:H2L2FDSX3:1:1107:28140:14841/1	60	-
chr1	211295513	211295514	A01177:23:H2L2FDSX3:1:2223:8422:24878/1	60	+
chr1	211499379	211499380	A01177:23:H2L2FDSX3:2:1452:15826:16532/1	60	+
chr1	212203728	212203729	A01177:23:H2L2FDSX3:1:1112:20320:20556/1	60	+
chr1	212744341	212744342	A01177:23:H2L2FDSX3:1:1208:26413:14763/1	60	+
chr1	214279417	214279418	A01177:23:H2L2FDSX3:4:2305:7871:13025/1	60	+
chr1	215578769	215578770	A01177:23:H2L2FDSX3:1:1660:3676:3411/1	60	-
chr1	216439099	216439100	A01177:23:H2L2FDSX3:1:2206:22978:5055/1	60	-
chr1	216653298	216653299	A01177:23:H2L2FDSX3:1:1323:1651:31219	60	-
chr1	216653300	216653301	A01177:23:H2L2FDSX3:1:1106:18448:4445/1	60	-
chr1	216689648	216689649	A01177:23:H2L2FDSX3:2:2250:21414:13275/1	60	+
chr1	217297086	217297087	A01177:23:H2L2FDSX3:2:1459:12500:10864/1	60	+
chr1	217556693	217556694	A01177:23:H2L2FDSX3:1:2265:30291:24205/1	60	+
chr1	217601203	217601204	A01177:23:H2L2FDSX3:3:2236:22092:18803/1	60	+
chr1	217779458	217779459	A01177:23:H2L2FDSX3:2:1164:10375:33364	60	+
chr1	217779461	217779462	A01177:23:H2L2FDSX3:1:2126:20329:27837	60	+
chr1	217779463	217779464	A01177:23:H2L2FDSX3:3:1121:11017:34726	60	+
chr1	217850135	217850136	A01177:23:H2L2FDSX3:1:1336:21070:13119	60	+
chr1	218264596	218264597	A01177:23:H2L2FDSX3:1:1355:14326:2503/1	60	+
chr1	219088503	219088504	A01177:23:H2L2FDSX3:3:1613:29577:30452/1	60	-
chr1	221339105	221339106	A01177:23:H2L2FDSX3:1:1124:18331:2988/1	60	+
chr1	221339107	221339108	A01177:23:H2L2FDSX3:2:2436:31729:19961/1	60	+
chr1	221426891	221426892	A01177:23:H2L2FDSX3:4:1562:3387:23954	60	-
chr1	222654482	222654483	A01177:23:H2L2FDSX3:4:2210:2383:22905	60	+
chr1	222848494	222848495	A01177:23:H2L2FDSX3:2:1170:7862:32205/1	60	-
chr1	222925698	222925699	A01177:23:H2L2FDSX3:2:2126:22191:9643/1	60	-
chr1	224118835	224118836	A01177:23:H2L2FDSX3:1:1409:2410:19539/1	60	-
chr1	224128796	224128797	A01177:23:H2L2FDSX3:1:1463:3007:7889/1	60	+
chr1	224383022	224383023	A01177:23:H2L2FDSX3:1:1311:13349:9549/1	60	-
chr1	225523791	225523792	A01177:23:H2L2FDSX3:1:1545:8793:22921/1	60	+
chr1	225551389	225551390	A01177:23:H2L2FDSX3:1:1223:24343:30311/1	60	-
chr1	225590028	225590029	A01177:23:H2L2FDSX3:1:1460:18665:10833/1	60	-
chr1	225780917	225780918	A01177:23:H2L2FDSX3:1:1338:26639:28307/1	60	+
chr1	225799240	225799241	A01177:23:H2L2FDSX3:1:1173:11840:2080	60	-
chr1	226069403	226069404	A01177:23:H2L2FDSX3:1:1625:6668:12853/1	60	+
chr1	226260880	226260881	A01177:23:H2L2FDSX3:1:1102:20500:5901/1	60	+
chr1	226668382	226668383	A01177:23:H2L2FDSX3:1:1273:9688:20494/1	60	+
chr1	226773624	226773625	A01177:23:H2L2FDSX3:1:1123:11822:31266/1	60	-
chr1	227141199	227141200	A01177:23:H2L2FDSX3:2:2655:20726:12587	60	-
chr1	227587768	227587769	A01177:23:H2L2FDSX3:1:1372:13214:12665/1	60	-
chr1	227648133	227648134	A01177:23:H2L2FDSX3:1:1271:26458:9392/1	60	-
chr1	227658769	227658770	A01177:23:H2L2FDSX3:1:1155:25545:11913/1	60	+
chr1	227659543	227659544	A01177:23:H2L2FDSX3:1:2563:27642:17143/1	60	+
chr1	227739255	227739256	A01177:23:H2L2FDSX3:2:1317:8766:3020/1	60	-
chr1	227739730	227739731	A01177:23:H2L2FDSX3:1:1148:21676:21778	60	-
chr1	228194550	228194551	A01177:23:H2L2FDSX3:1:1157:9733:9987/1	60	+
chr1	228194552	228194553	A01177:23:H2L2FDSX3:2:1346:18276:32706/1	60	+
chr1	228223437	228223438	A01177:23:H2L2FDSX3:4:2302:31078:35994	60	+
chr1	228228909	228228910	A01177:23:H2L2FDSX3:1:1434:20600:9079/1	60	-
chr1	228230468	228230469	A01177:23:H2L2FDSX3:1:1454:3866:14074/1	60	+
chr1	228235364	228235365	A01177:23:H2L2FDSX3:1:1633:10429:7686/1	60	+
chr1	228236538	228236539	A01177:23:H2L2FDSX3:2:1628:26368:9298	60	-
chr1	228236871	228236872	A01177:23:H2L2FDSX3:1:1131:4634:33223/1	60	-
chr1	228253006	228253007	A01177:23:H2L2FDSX3:1:1130:1796:33035/1	60	-
chr1	228254990	228254991	A01177:23:H2L2FDSX3:1:1105:2862:11804/1	60	-
chr1	228266655	228266656	A01177:23:H2L2FDSX3:1:2439:8847:6605/1	60	-
chr1	228266657	228266658	A01177:23:H2L2FDSX3:1:1111:22607:10864/1	60	-
chr1	228326097	228326098	A01177:23:H2L2FDSX3:1:1352:3902:27226/1	60	+
chr1	228326101	228326102	A01177:23:H2L2FDSX3:1:1103:16586:11177	60	-
chr1	228330038	228330039	A01177:23:H2L2FDSX3:2:1353:13892:23453/1	60	+
chr1	228332102	228332103	A01177:23:H2L2FDSX3:2:2625:16803:7952	60	-
chr1	228339518	228339519	A01177:23:H2L2FDSX3:1:2350:17779:1814	60	-
chr1	228405291	228405292	A01177:23:H2L2FDSX3:1:1533:22978:28855/1	60	-
chr1	228685249	228685250	A01177:23:H2L2FDSX3:1:1222:14172:1642/1	60	+
chr1	229298547	229298548	A01177:23:H2L2FDSX3:1:1527:30825:26381	60	+
chr1	229299291	229299292	A01177:23:H2L2FDSX3:1:1643:20546:2347/1	60	-
chr1	229313380	229313381	A01177:23:H2L2FDSX3:1:1110:31159:6981	60	-
chr1	229322389	229322390	A01177:23:H2L2FDSX3:2:1127:14507:4131/1	60	-
chr1	229323094	229323095	A01177:23:H2L2FDSX3:3:1568:17137:9972/1	60	+
chr1	229324714	229324715	A01177:23:H2L2FDSX3:1:1111:12825:30060/1	60	-
chr1	229611457	229611458	A01177:23:H2L2FDSX3:1:1552:27516:4241/1	60	+
chr1	229629891	229629892	A01177:23:H2L2FDSX3:1:1264:31882:18380/1	60	-
chr1	230119284	230119285	A01177:23:H2L2FDSX3:1:1155:2709:16736/1	60	+
chr1	230194068	230194069	A01177:23:H2L2FDSX3:2:1620:15781:10567/1	60	+
chr1	230920533	230920534	A01177:23:H2L2FDSX3:2:1159:18032:14998	60	+
chr1	230945584	230945585	A01177:23:H2L2FDSX3:1:1366:21856:3302/1	60	+
chr1	231564704	231564705	A01177:23:H2L2FDSX3:2:2149:1271:13025	60	-
chr1	231660512	231660513	A01177:23:H2L2FDSX3:2:2604:10881:26569	60	+
chr1	231721106	231721107	A01177:23:H2L2FDSX3:1:1321:21658:1266/1	60	-
chr1	231748048	231748049	A01177:23:H2L2FDSX3:1:1104:32551:8390/1	60	+
chr1	231894886	231894887	A01177:23:H2L2FDSX3:1:1212:14633:27868/1	60	-
chr1	231950312	231950313	A01177:23:H2L2FDSX3:1:1333:18141:34350/1	60	+
chr1	232069458	232069459	A01177:23:H2L2FDSX3:1:1162:14678:32675/1	60	-
chr1	232945484	232945485	A01177:23:H2L2FDSX3:2:1431:4327:36667	60	+
chr1	233358342	233358343	A01177:23:H2L2FDSX3:2:1355:28836:17456	60	-
chr1	234436910	234436911	A01177:23:H2L2FDSX3:1:1442:27543:33317	60	+
chr1	235193472	235193473	A01177:23:H2L2FDSX3:3:2649:29595:22185	60	+
chr1	235225001	235225002	A01177:23:H2L2FDSX3:1:1203:17074:6136/1	60	-
chr1	235483967	235483968	A01177:23:H2L2FDSX3:4:2146:15103:22013/1	60	-
chr1	236239192	236239193	A01177:23:H2L2FDSX3:1:1304:9209:8015/1	60	-
chr1	236530495	236530496	A01177:23:H2L2FDSX3:1:1209:8901:22294/1	60	+
chr1	236991776	236991777	A01177:23:H2L2FDSX3:4:2677:13150:34131	60	+
chr1	237519659	237519660	A01177:23:H2L2FDSX3:1:1274:16224:4789/1	60	+
chr1	237781618	237781619	A01177:23:H2L2FDSX3:1:2349:13277:3975/1	60	+
chr1	243419661	243419662	A01177:23:H2L2FDSX3:2:2454:20708:26741/1	60	+
chr1	244428870	244428871	A01177:23:H2L2FDSX3:1:1355:12970:4946/1	60	+
chr1	244848950	244848951	A01177:23:H2L2FDSX3:1:1229:28420:12352/1	60	-
chr1	244973204	244973205	A01177:23:H2L2FDSX3:3:1243:19180:22936/1	60	-
chr1	245012738	245012739	A01177:23:H2L2FDSX3:1:1113:17400:26240/1	60	+
chr1	246435398	246435399	A01177:23:H2L2FDSX3:1:1169:15004:18176/1	60	+
chr1	246649254	246649255	A01177:23:H2L2FDSX3:1:1137:6813:16830/1	60	+
chr1	246865412	246865413	A01177:23:H2L2FDSX3:4:2514:6804:6699/1	60	-
chr1	246875640	246875641	A01177:23:H2L2FDSX3:1:1168:18710:29919/1	60	+
chr1	246892595	246892596	A01177:23:H2L2FDSX3:1:1117:5186:6652/1	60	+
chr1	247192423	247192424	A01177:23:H2L2FDSX3:1:1213:27362:3505/1	60	-
chr10	211088	211089	A01177:23:H2L2FDSX3:3:1635:27579:10520	60	+
chr10	220583	220584	A01177:23:H2L2FDSX3:1:1518:9769:20572/1	60	-
chr10	836964	836965	A01177:23:H2L2FDSX3:2:2432:8594:21292	60	-
chr10	836965	836966	A01177:23:H2L2FDSX3:4:2671:12481:12367/1	60	-
chr10	1024624	1024625	A01177:23:H2L2FDSX3:2:1619:3314:24205/1	60	+
chr10	1082864	1082865	A01177:23:H2L2FDSX3:2:2550:10981:5478/1	60	+
chr10	2893201	2893202	A01177:23:H2L2FDSX3:2:1170:22019:31735/1	60	+
chr10	4893732	4893733	A01177:23:H2L2FDSX3:1:1260:16613:28823/1	60	-
chr10	4970256	4970257	A01177:23:H2L2FDSX3:1:1268:17752:22968/1	60	+
chr10	4973376	4973377	A01177:23:H2L2FDSX3:1:1175:30517:7686/1	60	+
chr10	5063881	5063882	A01177:23:H2L2FDSX3:1:1253:28528:30545/1	60	+
chr10	5733878	5733879	A01177:23:H2L2FDSX3:1:1154:2980:32831/1	60	-
chr10	5739024	5739025	A01177:23:H2L2FDSX3:2:1108:12445:4507/1	60	-
chr10	5782388	5782389	A01177:23:H2L2FDSX3:1:1166:7039:28933/1	60	-
chr10	6566117	6566118	A01177:23:H2L2FDSX3:1:1176:2401:17018	60	+
chr10	11966809	11966810	A01177:23:H2L2FDSX3:1:1154:30978:18004/1	60	-
chr10	12206939	12206940	A01177:23:H2L2FDSX3:1:2222:21124:16564	60	-
chr10	13193543	13193544	A01177:23:H2L2FDSX3:1:1110:11071:34507/1	60	-
chr10	14885409	14885410	A01177:23:H2L2FDSX3:2:1415:7120:3552	60	+
chr10	16442781	16442782	A01177:23:H2L2FDSX3:1:1411:7916:26757/1	60	-
chr10	17646857	17646858	A01177:23:H2L2FDSX3:1:1648:10194:28604	60	-
chr10	20356268	20356269	A01177:23:H2L2FDSX3:4:2351:3766:25488/1	60	-
chr10	21733095	21733096	A01177:23:H2L2FDSX3:2:2146:32805:8015/1	60	+
chr10	21738098	21738099	A01177:23:H2L2FDSX3:2:2136:9362:2080/1	60	+
chr10	21858132	21858133	A01177:23:H2L2FDSX3:1:1126:10773:11068/1	60	-
chr10	21927029	21927030	A01177:23:H2L2FDSX3:2:1642:7907:1438/1	60	-
chr10	22328306	22328307	A01177:23:H2L2FDSX3:1:1524:6858:20697/1	60	+
chr10	22597959	22597960	A01177:23:H2L2FDSX3:1:1127:25925:36933/1	60	-
chr10	24638109	24638110	A01177:23:H2L2FDSX3:2:2538:27724:25708/1	60	-
chr10	24680303	24680304	A01177:23:H2L2FDSX3:1:1103:31159:8484/1	60	+
chr10	24794674	24794675	A01177:23:H2L2FDSX3:1:2104:12915:8829/1	60	-
chr10	24870886	24870887	A01177:23:H2L2FDSX3:1:2110:4887:10895	60	-
chr10	24917052	24917053	A01177:23:H2L2FDSX3:1:1128:16721:20525/1	60	+
chr10	26443212	26443213	A01177:23:H2L2FDSX3:1:2137:23285:25598	60	-
chr10	27139201	27139202	A01177:23:H2L2FDSX3:1:1420:12436:27853	60	-
chr10	27528296	27528297	A01177:23:H2L2FDSX3:3:1420:4878:19648	60	-
chr10	28212073	28212074	A01177:23:H2L2FDSX3:2:2267:29948:27023	60	-
chr10	28541274	28541275	A01177:23:H2L2FDSX3:3:1339:8305:34976	60	-
chr10	28555036	28555037	A01177:23:H2L2FDSX3:2:1232:9317:19006/1	60	-
chr10	29733996	29733997	A01177:23:H2L2FDSX3:1:1115:32072:4617/1	60	-
chr10	29855597	29855598	A01177:23:H2L2FDSX3:3:1256:8847:35415/1	60	-
chr10	31397612	31397613	A01177:23:H2L2FDSX3:1:1110:10547:17566/1	60	+
chr10	31486056	31486057	A01177:23:H2L2FDSX3:1:2661:28492:22028/1	60	-
chr10	31488037	31488038	A01177:23:H2L2FDSX3:2:1135:17273:36730/1	60	+
chr10	32001805	32001806	A01177:23:H2L2FDSX3:1:1344:18385:24627	60	-
chr10	32017908	32017909	A01177:23:H2L2FDSX3:1:1102:15998:18302/1	60	-
chr10	32619438	32619439	A01177:23:H2L2FDSX3:1:1165:16568:4257/1	60	+
chr10	32724776	32724777	A01177:23:H2L2FDSX3:1:1561:11071:34851	60	+
chr10	32736623	32736624	A01177:23:H2L2FDSX3:1:1417:28574:22451/1	60	+
chr10	32972076	32972077	A01177:23:H2L2FDSX3:1:1127:26359:1642/1	60	+
chr10	34251692	34251693	A01177:23:H2L2FDSX3:3:2575:23538:22561/1	60	-
chr10	34401788	34401789	A01177:23:H2L2FDSX3:1:1157:30798:5509/1	60	+
chr10	34513267	34513268	A01177:23:H2L2FDSX3:1:1576:8368:16360/1	60	-
chr10	37868604	37868605	A01177:23:H2L2FDSX3:1:1462:25536:10488/1	60	+
chr10	38175659	38175660	A01177:23:H2L2FDSX3:1:1547:30617:23015	60	+
chr10	41378212	41378213	A01177:23:H2L2FDSX3:3:1643:15130:16955	60	+
chr10	42632393	42632394	A01177:23:H2L2FDSX3:1:1427:15393:27868/1	60	-
chr10	43564391	43564392	A01177:23:H2L2FDSX3:4:1507:10728:1501	60	-
chr10	45653867	45653868	A01177:23:H2L2FDSX3:1:1132:15835:18270	60	+
chr10	45882073	45882074	A01177:23:H2L2FDSX3:1:2171:17852:4695/1	60	-
chr10	45893624	45893625	A01177:23:H2L2FDSX3:1:2407:30581:11115/1	60	+
chr10	46820502	46820503	A01177:23:H2L2FDSX3:1:2149:9842:6136/1	60	+
chr10	46839094	46839095	A01177:23:H2L2FDSX3:4:2124:21784:11443	60	+
chr10	48661006	48661007	A01177:23:H2L2FDSX3:1:1472:32488:5055	60	-
chr10	49860754	49860755	A01177:23:H2L2FDSX3:1:2252:8169:9408/1	60	+
chr10	50447880	50447881	A01177:23:H2L2FDSX3:2:2567:15148:13103/1	60	+
chr10	50451927	50451928	A01177:23:H2L2FDSX3:1:1160:1344:6010/1	60	-
chr10	51586435	51586436	A01177:23:H2L2FDSX3:1:1148:15266:12117/1	60	+
chr10	54449097	54449098	A01177:23:H2L2FDSX3:1:1131:22697:1658/1	60	+
chr10	56347694	56347695	A01177:23:H2L2FDSX3:3:2304:20546:33849/1	60	-
chr10	58030796	58030797	A01177:23:H2L2FDSX3:3:2555:28140:28526/1	60	+
chr10	58994499	58994500	A01177:23:H2L2FDSX3:1:1208:9353:14685/1	60	+
chr10	59566809	59566810	A01177:23:H2L2FDSX3:4:2138:23927:3474/1	60	-
chr10	61479658	61479659	A01177:23:H2L2FDSX3:1:1624:8965:14011/1	60	+
chr10	61673351	61673352	A01177:23:H2L2FDSX3:1:1108:24379:27837/1	60	-
chr10	62217080	62217081	A01177:23:H2L2FDSX3:1:1243:30101:21684/1	60	-
chr10	62229590	62229591	A01177:23:H2L2FDSX3:1:1209:14461:26162/1	60	-
chr10	64673123	64673124	A01177:23:H2L2FDSX3:1:1431:30508:14810/1	60	-
chr10	67961705	67961706	A01177:23:H2L2FDSX3:1:1158:23339:23688/1	60	-
chr10	68372351	68372352	A01177:23:H2L2FDSX3:2:2329:13666:35775/1	60	+
chr10	68692384	68692385	A01177:23:H2L2FDSX3:1:2612:14371:3270/1	60	+
chr10	68795163	68795164	A01177:23:H2L2FDSX3:1:1672:27570:25441	60	-
chr10	70134927	70134928	A01177:23:H2L2FDSX3:2:1118:17978:20791	60	+
chr10	72276342	72276343	A01177:23:H2L2FDSX3:1:1528:22426:14121/1	60	-
chr10	72465991	72465992	A01177:23:H2L2FDSX3:1:1208:11089:6136/1	60	+
chr10	72523515	72523516	A01177:23:H2L2FDSX3:1:1247:16315:32127/1	60	-
chr10	72853763	72853764	A01177:23:H2L2FDSX3:1:1170:24306:29121	60	-
chr10	73050124	73050125	A01177:23:H2L2FDSX3:1:2217:24740:34350/1	60	-
chr10	73196967	73196968	A01177:23:H2L2FDSX3:2:1143:28628:18756/1	60	+
chr10	73381413	73381414	A01177:23:H2L2FDSX3:1:1561:15573:6198/1	60	+
chr10	73441431	73441432	A01177:23:H2L2FDSX3:2:2446:6696:32534	60	-
chr10	73453133	73453134	A01177:23:H2L2FDSX3:1:2248:21866:6981/1	60	+
chr10	73658330	73658331	A01177:23:H2L2FDSX3:4:1264:1651:20917	60	+
chr10	73691684	73691685	A01177:23:H2L2FDSX3:4:1457:2121:8766/1	60	+
chr10	73710065	73710066	A01177:23:H2L2FDSX3:4:1316:11261:9972	60	-
chr10	73735834	73735835	A01177:23:H2L2FDSX3:1:2318:19235:36057	60	-
chr10	73823712	73823713	A01177:23:H2L2FDSX3:1:1122:30074:1157/1	60	-
chr10	73867796	73867797	A01177:23:H2L2FDSX3:2:1363:6180:21339	60	+
chr10	74293473	74293474	A01177:23:H2L2FDSX3:4:1406:16604:3818	60	-
chr10	74398817	74398818	A01177:23:H2L2FDSX3:1:1259:26241:8108/1	60	+
chr10	74452873	74452874	A01177:23:H2L2FDSX3:1:1111:21866:20384/1	60	-
chr10	74502149	74502150	A01177:23:H2L2FDSX3:1:1535:18403:21465/1	60	+
chr10	74548872	74548873	A01177:23:H2L2FDSX3:1:1235:6460:7701/1	60	-
chr10	74551531	74551532	A01177:23:H2L2FDSX3:4:1667:24505:6887/1	60	-
chr10	74599494	74599495	A01177:23:H2L2FDSX3:1:2111:11252:16407/1	60	+
chr10	74657673	74657674	A01177:23:H2L2FDSX3:1:1155:19244:28964/1	60	+
chr10	74706348	74706349	A01177:23:H2L2FDSX3:1:1238:29414:25786/1	60	-
chr10	74877676	74877677	A01177:23:H2L2FDSX3:1:1118:28791:11992/1	60	-
chr10	74926643	74926644	A01177:23:H2L2FDSX3:3:1464:15908:34460	60	-
chr10	75135606	75135607	A01177:23:H2L2FDSX3:1:1659:18204:21496/1	60	-
chr10	75210468	75210469	A01177:23:H2L2FDSX3:1:1151:10140:6590	60	+
chr10	82811624	82811625	A01177:23:H2L2FDSX3:1:1239:20799:4726/1	60	-
chr10	86773268	86773269	A01177:23:H2L2FDSX3:1:1106:19687:27790/1	60	-
chr10	87533495	87533496	A01177:23:H2L2FDSX3:1:1134:12481:25207/1	60	+
chr10	87674922	87674923	A01177:23:H2L2FDSX3:1:1361:31855:35556/1	60	-
chr10	87739472	87739473	A01177:23:H2L2FDSX3:3:2106:14977:27336/1	60	+
chr10	87788201	87788202	A01177:23:H2L2FDSX3:3:1259:5502:2065/1	60	+
chr10	88024089	88024090	A01177:23:H2L2FDSX3:1:1237:28149:21590/1	60	-
chr10	88258579	88258580	A01177:23:H2L2FDSX3:3:1132:20835:12399/1	60	+
chr10	88297839	88297840	A01177:23:H2L2FDSX3:1:1159:24966:31641/1	60	+
chr10	88347693	88347694	A01177:23:H2L2FDSX3:1:1124:15311:1861/1	60	-
chr10	88373033	88373034	A01177:23:H2L2FDSX3:1:1555:11668:30655/1	60	+
chr10	88432154	88432155	A01177:23:H2L2FDSX3:1:1211:10529:8202/1	60	+
chr10	89087892	89087893	A01177:23:H2L2FDSX3:3:1215:24343:14027/1	60	+
chr10	89798406	89798407	A01177:23:H2L2FDSX3:1:1125:5312:4586/1	60	+
chr10	91211239	91211240	A01177:23:H2L2FDSX3:1:1468:13205:27962/1	60	-
chr10	91215307	91215308	A01177:23:H2L2FDSX3:1:1555:8260:9752/1	60	+
chr10	91821772	91821773	A01177:23:H2L2FDSX3:3:1308:14769:17644	60	-
chr10	91821773	91821774	A01177:23:H2L2FDSX3:3:1112:16260:28494	60	-
chr10	91821774	91821775	A01177:23:H2L2FDSX3:2:1171:28465:15812	60	-
chr10	91937126	91937127	A01177:23:H2L2FDSX3:1:1226:9787:34162/1	60	+
chr10	91972925	91972926	A01177:23:H2L2FDSX3:1:1360:11831:27461/1	60	+
chr10	91991014	91991015	A01177:23:H2L2FDSX3:1:1562:18837:17957/1	60	-
chr10	92526261	92526262	A01177:23:H2L2FDSX3:1:1638:7238:33724/1	60	-
chr10	92634989	92634990	A01177:23:H2L2FDSX3:1:1310:11369:10598/1	60	+
chr10	92762857	92762858	A01177:23:H2L2FDSX3:2:1236:15085:14246/1	60	+
chr10	93034575	93034576	A01177:23:H2L2FDSX3:2:1620:8730:34867/1	60	-
chr10	93292255	93292256	A01177:23:H2L2FDSX3:1:1121:25102:9236/1	60	+
chr10	93616756	93616757	A01177:23:H2L2FDSX3:1:2324:27263:11600	60	+
chr10	93904123	93904124	A01177:23:H2L2FDSX3:1:1148:18575:16063/1	60	+
chr10	96529340	96529341	A01177:23:H2L2FDSX3:1:1117:25599:28134/1	60	+
chr10	96542176	96542177	A01177:23:H2L2FDSX3:1:1116:3287:32800/1	60	-
chr10	96905604	96905605	A01177:23:H2L2FDSX3:1:2421:1723:26960/1	60	+
chr10	96946164	96946165	A01177:23:H2L2FDSX3:1:2311:19614:9909/1	60	-
chr10	97305478	97305479	A01177:23:H2L2FDSX3:1:2313:17626:13197/1	60	-
chr10	97414868	97414869	A01177:23:H2L2FDSX3:2:1231:22752:1470	60	+
chr10	98118702	98118703	A01177:23:H2L2FDSX3:4:1559:18828:1470	60	+
chr10	98175632	98175633	A01177:23:H2L2FDSX3:1:1659:19054:21997	60	+
chr10	99456970	99456971	A01177:23:H2L2FDSX3:1:1270:32434:24220/1	60	-
chr10	99748723	99748724	A01177:23:H2L2FDSX3:1:1252:16929:33191/1	60	+
chr10	100203813	100203814	A01177:23:H2L2FDSX3:1:1613:3649:28667	60	-
chr10	100492055	100492056	A01177:23:H2L2FDSX3:1:1266:9869:24158/1	60	-
chr10	100929072	100929073	A01177:23:H2L2FDSX3:1:1146:8531:19179/1	60	+
chr10	101101591	101101592	A01177:23:H2L2FDSX3:1:1118:8675:8375/1	60	+
chr10	101444723	101444724	A01177:23:H2L2FDSX3:1:1528:5963:7341/1	60	-
chr10	101461114	101461115	A01177:23:H2L2FDSX3:4:2359:5565:10880	60	+
chr10	101921519	101921520	A01177:23:H2L2FDSX3:1:1448:30337:24940/1	60	+
chr10	101948839	101948840	A01177:23:H2L2FDSX3:1:2411:14742:16094/1	60	+
chr10	101955981	101955982	A01177:23:H2L2FDSX3:1:1512:23095:29935/1	60	+
chr10	101959975	101959976	A01177:23:H2L2FDSX3:1:1127:29975:35274	60	+
chr10	101979159	101979160	A01177:23:H2L2FDSX3:1:1229:31403:33082/1	60	+
chr10	102258557	102258558	A01177:23:H2L2FDSX3:1:2617:3179:19680	60	+
chr10	102268137	102268138	A01177:23:H2L2FDSX3:1:1115:25075:3991/1	60	-
chr10	102268458	102268459	A01177:23:H2L2FDSX3:1:1123:32615:8563/1	60	-
chr10	102281838	102281839	A01177:23:H2L2FDSX3:1:1120:3640:27806/1	60	-
chr10	102292336	102292337	A01177:23:H2L2FDSX3:1:1278:16640:17660/1	60	+
chr10	102295998	102295999	A01177:23:H2L2FDSX3:1:1250:22706:18865/1	60	+
chr10	102456008	102456009	A01177:23:H2L2FDSX3:1:1211:24216:9298/1	60	-
chr10	102697412	102697413	A01177:23:H2L2FDSX3:1:2429:18240:3020	60	+
chr10	102773213	102773214	A01177:23:H2L2FDSX3:2:2653:29622:28307	60	-
chr10	102785341	102785342	A01177:23:H2L2FDSX3:3:1251:19506:19774/1	60	+
chr10	103035287	103035288	A01177:23:H2L2FDSX3:1:1312:16188:15781/1	60	+
chr10	103096278	103096279	A01177:23:H2L2FDSX3:1:1214:18945:14481/1	60	-
chr10	103147746	103147747	A01177:23:H2L2FDSX3:1:1135:28311:29105/1	60	-
chr10	103436195	103436196	A01177:23:H2L2FDSX3:2:1258:9227:16626	60	-
chr10	103773098	103773099	A01177:23:H2L2FDSX3:3:2341:2230:33473/1	60	-
chr10	105150914	105150915	A01177:23:H2L2FDSX3:1:1122:29948:34601	60	+
chr10	106050990	106050991	A01177:23:H2L2FDSX3:1:1130:14217:35947/1	60	-
chr10	107781064	107781065	A01177:23:H2L2FDSX3:3:1407:8015:31375/1	60	+
chr10	110236695	110236696	A01177:23:H2L2FDSX3:1:2337:14479:30890/1	60	+
chr10	110246401	110246402	A01177:23:H2L2FDSX3:1:1376:13214:35744/1	60	+
chr10	110895195	110895196	A01177:23:H2L2FDSX3:1:1375:24668:5572/1	60	-
chr10	111666936	111666937	A01177:23:H2L2FDSX3:1:2276:1344:24987/1	60	+
chr10	112325137	112325138	A01177:23:H2L2FDSX3:4:2449:10646:36714/1	60	-
chr10	112603699	112603700	A01177:23:H2L2FDSX3:1:2336:29035:20400/1	60	+
chr10	112956900	112956901	A01177:23:H2L2FDSX3:3:1247:8612:6261/1	60	+
chr10	113628252	113628253	A01177:23:H2L2FDSX3:3:1169:6533:6543/1	60	+
chr10	113904943	113904944	A01177:23:H2L2FDSX3:2:2426:14886:11647/1	60	-
chr10	113904944	113904945	A01177:23:H2L2FDSX3:1:1504:22489:24439/1	60	-
chr10	114835913	114835914	A01177:23:H2L2FDSX3:3:1225:9598:25692	60	-
chr10	115247165	115247166	A01177:23:H2L2FDSX3:2:1426:22797:3082	60	+
chr10	115435691	115435692	A01177:23:H2L2FDSX3:1:1213:5990:32377/1	60	-
chr10	118043582	118043583	A01177:23:H2L2FDSX3:1:2519:27932:25880/1	60	-
chr10	118044764	118044765	A01177:23:H2L2FDSX3:1:2248:18927:10285/1	60	+
chr10	119249692	119249693	A01177:23:H2L2FDSX3:2:1646:3206:11052	60	+
chr10	119580217	119580218	A01177:23:H2L2FDSX3:1:1101:15501:19257/1	60	+
chr10	119584344	119584345	A01177:23:H2L2FDSX3:2:2110:9191:3443/1	60	+
chr10	119801010	119801011	A01177:23:H2L2FDSX3:1:1367:23439:28432/1	60	+
chr10	119910004	119910005	A01177:23:H2L2FDSX3:1:1344:17427:28667/1	60	+
chr10	119916066	119916067	A01177:23:H2L2FDSX3:1:1571:6867:17174/1	60	-
chr10	119918447	119918448	A01177:23:H2L2FDSX3:3:2302:11731:7467	60	-
chr10	121800912	121800913	A01177:23:H2L2FDSX3:1:1138:20772:7279/1	60	-
chr10	123923210	123923211	A01177:23:H2L2FDSX3:1:1213:8739:6825	60	-
chr10	124839427	124839428	A01177:23:H2L2FDSX3:4:2228:32850:15515/1	60	+
chr10	124939850	124939851	A01177:23:H2L2FDSX3:1:1243:25961:36902/1	60	+
chr10	125008633	125008634	A01177:23:H2L2FDSX3:1:2622:21866:28682/1	60	-
chr10	129646388	129646389	A01177:23:H2L2FDSX3:1:1119:10845:27884/1	60	+
chr10	129870808	129870809	A01177:23:H2L2FDSX3:2:1303:4607:19022	60	-
chr10	132026986	132026987	A01177:23:H2L2FDSX3:2:1620:9335:21668	60	+
chr10	133297912	133297913	A01177:23:H2L2FDSX3:4:1319:18873:19366	60	+
chr10	133404167	133404168	A01177:23:H2L2FDSX3:2:1562:31394:10895	60	-
chr10	133489458	133489459	A01177:23:H2L2FDSX3:3:1644:32334:30154	60	+
chr10	133490634	133490635	A01177:23:H2L2FDSX3:1:2524:14154:9189/1	60	+
chr10	133509170	133509171	A01177:23:H2L2FDSX3:1:1437:16749:17096/1	60	-
chr11	228739	228740	A01177:23:H2L2FDSX3:1:2334:10059:20353/1	60	+
chr11	295501	295502	A01177:23:H2L2FDSX3:4:2141:21748:26913/1	60	-
chr11	324635	324636	A01177:23:H2L2FDSX3:1:1149:30472:5478/1	60	+
chr11	334248	334249	A01177:23:H2L2FDSX3:1:1318:32542:32017/1	60	-
chr11	336779	336780	A01177:23:H2L2FDSX3:2:1642:32425:5102	60	-
chr11	342088	342089	A01177:23:H2L2FDSX3:1:1208:9932:29277/1	60	-
chr11	343232	343233	A01177:23:H2L2FDSX3:1:1108:22914:23923/1	60	+
chr11	344291	344292	A01177:23:H2L2FDSX3:1:1111:2998:1924/1	60	+
chr11	458118	458119	A01177:23:H2L2FDSX3:4:1312:10294:35008	60	-
chr11	467470	467471	A01177:23:H2L2FDSX3:1:1159:26169:28808/1	60	-
chr11	685423	685424	A01177:23:H2L2FDSX3:2:2319:13666:20525/1	60	+
chr11	754715	754716	A01177:23:H2L2FDSX3:4:2313:29731:7263/1	60	-
chr11	766400	766401	A01177:23:H2L2FDSX3:1:1104:17707:26428	60	-
chr11	881349	881350	A01177:23:H2L2FDSX3:1:1119:14434:8923	60	+
chr11	881494	881495	A01177:23:H2L2FDSX3:2:1251:32570:19069	60	+
chr11	881605	881606	A01177:23:H2L2FDSX3:4:1636:27453:12367/1	60	+
chr11	1266412	1266413	A01177:23:H2L2FDSX3:3:1361:26503:17989/1	60	-
chr11	2330302	2330303	A01177:23:H2L2FDSX3:2:2205:26820:28025	60	-
chr11	3113553	3113554	A01177:23:H2L2FDSX3:1:1610:30942:35477/1	60	+
chr11	3363698	3363699	A01177:23:H2L2FDSX3:4:2634:4562:10520/1	60	-
chr11	3366988	3366989	A01177:23:H2L2FDSX3:4:2110:24885:4726	60	-
chr11	4024986	4024987	A01177:23:H2L2FDSX3:2:1107:23493:16814	60	-
chr11	4125116	4125117	A01177:23:H2L2FDSX3:2:1615:5068:17472	60	+
chr11	5667851	5667852	A01177:23:H2L2FDSX3:1:1362:13874:34225	60	-
chr11	8456817	8456818	A01177:23:H2L2FDSX3:1:1402:1479:29387	60	-
chr11	9416908	9416909	A01177:23:H2L2FDSX3:1:1209:17743:6605/1	60	-
chr11	9424329	9424330	A01177:23:H2L2FDSX3:1:1343:29577:20995/1	60	-
chr11	9782904	9782905	A01177:23:H2L2FDSX3:1:1110:18611:8015/1	60	+
chr11	9942054	9942055	A01177:23:H2L2FDSX3:1:1277:31367:16673/1	60	+
chr11	10149427	10149428	A01177:23:H2L2FDSX3:1:1133:15429:13933/1	60	+
chr11	10854410	10854411	A01177:23:H2L2FDSX3:1:1137:24867:34319/1	60	-
chr11	11930734	11930735	A01177:23:H2L2FDSX3:1:2252:9805:16877	60	-
chr11	12213183	12213184	A01177:23:H2L2FDSX3:1:1249:11794:16219	60	-
chr11	13333144	13333145	A01177:23:H2L2FDSX3:4:1325:17680:22216/1	60	+
chr11	13588946	13588947	A01177:23:H2L2FDSX3:1:1257:16504:15327/1	60	-
chr11	13695844	13695845	A01177:23:H2L2FDSX3:1:1466:16758:15045/1	60	+
chr11	13704020	13704021	A01177:23:H2L2FDSX3:2:2644:13087:18897	60	+
chr11	16101619	16101620	A01177:23:H2L2FDSX3:1:1131:1470:15029/1	60	-
chr11	17130382	17130383	A01177:23:H2L2FDSX3:1:1107:11252:12242/1	60	-
chr11	18354110	18354111	A01177:23:H2L2FDSX3:1:2201:11198:7420	60	+
chr11	18480746	18480747	A01177:23:H2L2FDSX3:1:1136:27272:8328/1	60	-
chr11	18491571	18491572	A01177:23:H2L2FDSX3:2:1314:14407:11224/1	60	-
chr11	18667957	18667958	A01177:23:H2L2FDSX3:4:2255:8269:24111/1	60	+
chr11	20421570	20421571	A01177:23:H2L2FDSX3:1:1409:28980:5556	60	-
chr11	22821765	22821766	A01177:23:H2L2FDSX3:1:2444:13449:1360/1	60	+
chr11	22909758	22909759	A01177:23:H2L2FDSX3:1:1160:7744:28025/1	60	+
chr11	23567946	23567947	A01177:23:H2L2FDSX3:1:1501:28194:29121/1	60	+
chr11	24021864	24021865	A01177:23:H2L2FDSX3:1:1647:18213:11303/1	60	-
chr11	26964805	26964806	A01177:23:H2L2FDSX3:3:2402:21115:36652	60	-
chr11	27469005	27469006	A01177:23:H2L2FDSX3:1:1277:10321:36683	60	-
chr11	28073001	28073002	A01177:23:H2L2FDSX3:1:1334:21965:19053	60	-
chr11	28444165	28444166	A01177:23:H2L2FDSX3:1:1252:1669:28808/1	60	+
chr11	31378875	31378876	A01177:23:H2L2FDSX3:1:1250:4544:2347/1	60	+
chr11	32593764	32593765	A01177:23:H2L2FDSX3:1:1467:14136:23594/1	60	-
chr11	33113513	33113514	A01177:23:H2L2FDSX3:1:1253:16306:14826/1	60	+
chr11	33134071	33134072	A01177:23:H2L2FDSX3:1:1171:28944:19899/1	60	-
chr11	33293085	33293086	A01177:23:H2L2FDSX3:1:1160:4444:28980/1	60	-
chr11	33712914	33712915	A01177:23:H2L2FDSX3:1:1476:30617:11553/1	60	+
chr11	34058663	34058664	A01177:23:H2L2FDSX3:2:2340:24361:23453/1	60	+
chr11	34085798	34085799	A01177:23:H2L2FDSX3:1:2273:11243:19930/1	60	+
chr11	35073256	35073257	A01177:23:H2L2FDSX3:1:1135:12590:10708/1	60	-
chr11	35213944	35213945	A01177:23:H2L2FDSX3:2:1655:17535:33301/1	60	-
chr11	35689439	35689440	A01177:23:H2L2FDSX3:1:1204:11171:6715/1	60	-
chr11	35864538	35864539	A01177:23:H2L2FDSX3:2:1539:9146:32174/1	60	+
chr11	36636150	36636151	A01177:23:H2L2FDSX3:2:2159:16197:13573	60	-
chr11	37474162	37474163	A01177:23:H2L2FDSX3:1:1102:13123:30827/1	60	+
chr11	38658255	38658256	A01177:23:H2L2FDSX3:1:1135:21061:11600/1	60	-
chr11	38961998	38961999	A01177:23:H2L2FDSX3:1:1651:1244:16955/1	60	-
chr11	41396379	41396380	A01177:23:H2L2FDSX3:1:1242:29414:29418/1	60	+
chr11	43373442	43373443	A01177:23:H2L2FDSX3:1:2103:20708:21793/1	60	+
chr11	43464579	43464580	A01177:23:H2L2FDSX3:2:2524:19325:17362/1	60	-
chr11	46080016	46080017	A01177:23:H2L2FDSX3:2:2146:4580:8609/1	60	-
chr11	46090646	46090647	A01177:23:H2L2FDSX3:1:1257:14036:25676/1	60	+
chr11	46504187	46504188	A01177:23:H2L2FDSX3:1:1109:30391:5619/1	60	+
chr11	46514754	46514755	A01177:23:H2L2FDSX3:2:2209:23800:19789	60	+
chr11	46820422	46820423	A01177:23:H2L2FDSX3:3:2532:20175:17738/1	60	-
chr11	46825163	46825164	A01177:23:H2L2FDSX3:1:1161:1823:17268/1	60	-
chr11	46834233	46834234	A01177:23:H2L2FDSX3:1:1207:3441:27806/1	60	-
chr11	46980580	46980581	A01177:23:H2L2FDSX3:2:1140:3450:16861	60	-
chr11	47071276	47071277	A01177:23:H2L2FDSX3:1:1468:30309:24361/1	60	-
chr11	47526439	47526440	A01177:23:H2L2FDSX3:1:1269:19840:7858/1	60	-
chr11	50241083	50241084	A01177:23:H2L2FDSX3:1:1305:1334:14137/1	60	-
chr11	54834045	54834046	A01177:23:H2L2FDSX3:1:1519:2374:6230	60	-
chr11	55081724	55081725	A01177:23:H2L2FDSX3:1:1158:3016:2112/1	60	+
chr11	58009868	58009869	A01177:23:H2L2FDSX3:1:1556:32967:10551/1	60	+
chr11	58539722	58539723	A01177:23:H2L2FDSX3:4:2571:12997:31234	60	-
chr11	58560867	58560868	A01177:23:H2L2FDSX3:4:1368:16866:6809	60	-
chr11	58571567	58571568	A01177:23:H2L2FDSX3:4:1615:14326:28776	60	-
chr11	58716689	58716690	A01177:23:H2L2FDSX3:2:1619:22679:12837/1	60	+
chr11	61318272	61318273	A01177:23:H2L2FDSX3:1:1469:24325:18317/1	60	+
chr11	61322191	61322192	A01177:23:H2L2FDSX3:1:1568:8684:3787/1	60	-
chr11	61652596	61652597	A01177:23:H2L2FDSX3:2:2673:19479:10676	60	-
chr11	61800093	61800094	A01177:23:H2L2FDSX3:1:1114:24279:23563/1	60	+
chr11	61965156	61965157	A01177:23:H2L2FDSX3:1:1106:14760:24173	60	+
chr11	62348609	62348610	A01177:23:H2L2FDSX3:2:2170:13539:18333/1	60	-
chr11	62360599	62360600	A01177:23:H2L2FDSX3:1:1131:26160:9690/1	60	+
chr11	62361582	62361583	A01177:23:H2L2FDSX3:2:1471:18629:10958	60	-
chr11	62563034	62563035	A01177:23:H2L2FDSX3:1:1212:11749:24158/1	60	-
chr11	62563469	62563470	A01177:23:H2L2FDSX3:1:1141:26639:32690/1	60	+
chr11	62659485	62659486	A01177:23:H2L2FDSX3:1:1114:31186:35994/1	60	+
chr11	62674400	62674401	A01177:23:H2L2FDSX3:1:1332:27642:14606/1	60	-
chr11	62717428	62717429	A01177:23:H2L2FDSX3:1:1123:9598:17613/1	60	+
chr11	62723432	62723433	A01177:23:H2L2FDSX3:1:1424:1136:36182	60	+
chr11	62738769	62738770	A01177:23:H2L2FDSX3:2:1560:17734:29105	60	-
chr11	62802298	62802299	A01177:23:H2L2FDSX3:1:1124:29821:20040	60	-
chr11	62810204	62810205	A01177:23:H2L2FDSX3:1:1506:29903:5118	60	-
chr11	62885537	62885538	A01177:23:H2L2FDSX3:1:1368:19452:28573/1	60	+
chr11	62887684	62887685	A01177:23:H2L2FDSX3:1:1528:25898:15687	60	-
chr11	63649944	63649945	A01177:23:H2L2FDSX3:1:2455:32768:12461/1	60	-
chr11	63655086	63655087	A01177:23:H2L2FDSX3:1:1120:31376:25426/1	60	+
chr11	63693309	63693310	A01177:23:H2L2FDSX3:1:1254:14886:18192/1	60	+
chr11	63706057	63706058	A01177:23:H2L2FDSX3:1:2417:18159:13432/1	60	+
chr11	63716436	63716437	A01177:23:H2L2FDSX3:4:1227:12879:28338/1	60	-
chr11	63758764	63758765	A01177:23:H2L2FDSX3:1:1121:27760:17785/1	60	+
chr11	63758769	63758770	A01177:23:H2L2FDSX3:1:2644:30716:3490/1	60	+
chr11	63817440	63817441	A01177:23:H2L2FDSX3:1:1612:20844:1329/1	60	-
chr11	63850922	63850923	A01177:23:H2L2FDSX3:1:2213:29848:35869	60	-
chr11	63853053	63853054	A01177:23:H2L2FDSX3:1:1115:11921:15342/1	60	-
chr11	63854838	63854839	A01177:23:H2L2FDSX3:2:1355:19126:33552/1	60	-
chr11	63947450	63947451	A01177:23:H2L2FDSX3:1:1144:7066:14857/1	60	+
chr11	63960613	63960614	A01177:23:H2L2FDSX3:3:1230:11894:22874/1	60	+
chr11	63984576	63984577	A01177:23:H2L2FDSX3:1:1203:5050:22326/1	60	+
chr11	64195603	64195604	A01177:23:H2L2FDSX3:2:1648:15754:8296/1	60	+
chr11	64199899	64199900	A01177:23:H2L2FDSX3:1:1114:9643:36104/1	60	-
chr11	64772361	64772362	A01177:23:H2L2FDSX3:4:1361:1289:29653/1	60	-
chr11	64774139	64774140	A01177:23:H2L2FDSX3:1:2554:6424:24768/1	60	-
chr11	64868156	64868157	A01177:23:H2L2FDSX3:2:2116:25337:13119/1	60	-
chr11	64875127	64875128	A01177:23:H2L2FDSX3:1:1136:3875:8923/1	60	-
chr11	65098677	65098678	A01177:23:H2L2FDSX3:1:1207:6126:16078/1	60	+
chr11	65102645	65102646	A01177:23:H2L2FDSX3:2:2315:22860:7012/1	60	+
chr11	65124778	65124779	A01177:23:H2L2FDSX3:1:1215:25925:29825/1	60	+
chr11	65127050	65127051	A01177:23:H2L2FDSX3:4:2433:16315:36511	60	-
chr11	65191222	65191223	A01177:23:H2L2FDSX3:1:1350:29487:24439/1	60	+
chr11	65198001	65198002	A01177:23:H2L2FDSX3:1:1230:19578:32988/1	60	+
chr11	65201204	65201205	A01177:23:H2L2FDSX3:1:1604:3025:6511/1	60	+
chr11	65265961	65265962	A01177:23:H2L2FDSX3:2:2646:17119:27445/1	60	+
chr11	65266794	65266795	A01177:23:H2L2FDSX3:3:1475:27389:5744	60	+
chr11	65274029	65274030	A01177:23:H2L2FDSX3:1:1178:30355:19648/1	60	-
chr11	65283815	65283816	A01177:23:H2L2FDSX3:1:1104:6723:18239/1	60	-
chr11	65402784	65402785	A01177:23:H2L2FDSX3:1:1119:20772:6809/1	60	-
chr11	65432184	65432185	A01177:23:H2L2FDSX3:2:1667:14371:15358/1	60	+
chr11	65434886	65434887	A01177:23:H2L2FDSX3:4:1133:24062:21527	60	-
chr11	65603706	65603707	A01177:23:H2L2FDSX3:4:2250:2908:11475	60	-
chr11	65604660	65604661	A01177:23:H2L2FDSX3:3:1554:1868:2785	60	-
chr11	65643682	65643683	A01177:23:H2L2FDSX3:1:1463:24397:26710	60	+
chr11	65655836	65655837	A01177:23:H2L2FDSX3:2:1517:8703:5760	60	-
chr11	65775804	65775805	A01177:23:H2L2FDSX3:1:1120:11216:16470/1	60	+
chr11	65922683	65922684	A01177:23:H2L2FDSX3:1:1123:21558:16188/1	60	+
chr11	65964140	65964141	A01177:23:H2L2FDSX3:1:1104:29053:24690/1	60	+
chr11	65973980	65973981	A01177:23:H2L2FDSX3:1:1178:13819:37043/1	60	-
chr11	65982978	65982979	A01177:23:H2L2FDSX3:1:1145:32371:8985/1	60	+
chr11	65993454	65993455	A01177:23:H2L2FDSX3:2:2303:3079:3850/1	60	+
chr11	65993946	65993947	A01177:23:H2L2FDSX3:1:1574:11026:34992/1	60	-
chr11	66061869	66061870	A01177:23:H2L2FDSX3:1:1477:17635:1658	60	-
chr11	66064580	66064581	A01177:23:H2L2FDSX3:1:1137:11234:32377/1	60	+
chr11	66075244	66075245	A01177:23:H2L2FDSX3:1:2636:31864:27868	60	-
chr11	66102356	66102357	A01177:23:H2L2FDSX3:3:1241:31873:10817	60	+
chr11	66119191	66119192	A01177:23:H2L2FDSX3:1:1576:19488:32518/1	60	+
chr11	66128937	66128938	A01177:23:H2L2FDSX3:1:1107:25880:3161/1	60	+
chr11	66169559	66169560	A01177:23:H2L2FDSX3:1:1445:25681:17879/1	60	-
chr11	66171506	66171507	A01177:23:H2L2FDSX3:1:1254:18973:24267/1	60	-
chr11	66356711	66356712	A01177:23:H2L2FDSX3:3:1227:8820:14418	60	-
chr11	66433939	66433940	A01177:23:H2L2FDSX3:1:1576:6361:2644/1	60	-
chr11	66520854	66520855	A01177:23:H2L2FDSX3:3:2213:19081:32346/1	60	-
chr11	66598338	66598339	A01177:23:H2L2FDSX3:3:1468:20356:22247/1	60	-
chr11	66645102	66645103	A01177:23:H2L2FDSX3:2:2515:25084:26710	60	-
chr11	66674729	66674730	A01177:23:H2L2FDSX3:1:1403:25238:33144	60	+
chr11	66775911	66775912	A01177:23:H2L2FDSX3:2:2319:3983:4726	60	+
chr11	66778524	66778525	A01177:23:H2L2FDSX3:1:1368:23565:28995/1	60	+
chr11	66781735	66781736	A01177:23:H2L2FDSX3:1:1120:6126:9189/1	60	-
chr11	66783637	66783638	A01177:23:H2L2FDSX3:1:1205:13711:25332/1	60	+
chr11	66805132	66805133	A01177:23:H2L2FDSX3:1:1419:31801:3333/1	60	+
chr11	67121729	67121730	A01177:23:H2L2FDSX3:1:1234:28610:33191/1	60	+
chr11	67137147	67137148	A01177:23:H2L2FDSX3:1:1137:28203:35869/1	60	+
chr11	67141023	67141024	A01177:23:H2L2FDSX3:1:1153:3242:35383/1	60	-
chr11	67161561	67161562	A01177:23:H2L2FDSX3:1:1669:14380:3255/1	60	-
chr11	67162234	67162235	A01177:23:H2L2FDSX3:1:1536:18014:13463/1	60	-
chr11	67175837	67175838	A01177:23:H2L2FDSX3:1:2333:4381:5979/1	60	+
chr11	67176632	67176633	A01177:23:H2L2FDSX3:1:1109:10854:21981/1	60	-
chr11	67186513	67186514	A01177:23:H2L2FDSX3:4:2341:29451:29105	60	+
chr11	67208125	67208126	A01177:23:H2L2FDSX3:1:1147:10420:35070/1	60	-
chr11	67219346	67219347	A01177:23:H2L2FDSX3:1:1131:10095:26334/1	60	+
chr11	67228220	67228221	A01177:23:H2L2FDSX3:2:1609:6768:15718	60	-
chr11	67243941	67243942	A01177:23:H2L2FDSX3:2:2177:32154:18067/1	60	-
chr11	67295893	67295894	A01177:23:H2L2FDSX3:1:2520:17607:17581/1	60	+
chr11	67296038	67296039	A01177:23:H2L2FDSX3:2:1346:8919:35540	60	-
chr11	67297212	67297213	A01177:23:H2L2FDSX3:1:1238:7084:27132/1	60	-
chr11	67331786	67331787	A01177:23:H2L2FDSX3:3:2122:31204:18709	60	+
chr11	67395638	67395639	A01177:23:H2L2FDSX3:3:2514:19786:2096	60	-
chr11	67431673	67431674	A01177:23:H2L2FDSX3:3:1167:16450:22999	60	+
chr11	67496840	67496841	A01177:23:H2L2FDSX3:1:1242:29613:8061/1	60	-
chr11	67496916	67496917	A01177:23:H2L2FDSX3:3:2429:1362:17221/1	60	-
chr11	67500276	67500277	A01177:23:H2L2FDSX3:1:1121:26811:18646/1	60	+
chr11	67685984	67685985	A01177:23:H2L2FDSX3:1:1141:21640:36276/1	60	+
chr11	68051001	68051002	A01177:23:H2L2FDSX3:1:1108:23131:30749/1	60	+
chr11	68084752	68084753	A01177:23:H2L2FDSX3:1:2421:8657:13980/1	60	-
chr11	68104124	68104125	A01177:23:H2L2FDSX3:1:1138:4047:14356/1	60	+
chr11	68139161	68139162	A01177:23:H2L2FDSX3:4:1537:7292:33004/1	60	-
chr11	68269156	68269157	A01177:23:H2L2FDSX3:1:1173:12319:35603/1	60	-
chr11	68500939	68500940	A01177:23:H2L2FDSX3:1:1347:7220:7388/1	60	+
chr11	68507255	68507256	A01177:23:H2L2FDSX3:2:2447:24415:36385/1	60	-
chr11	68607211	68607212	A01177:23:H2L2FDSX3:2:1433:12156:2127/1	60	-
chr11	70326466	70326467	A01177:23:H2L2FDSX3:1:1611:15573:20635/1	60	-
chr11	71882448	71882449	A01177:23:H2L2FDSX3:1:1164:10863:12383	60	-
chr11	71973957	71973958	A01177:23:H2L2FDSX3:1:1316:3197:9596/1	60	-
chr11	72049257	72049258	A01177:23:H2L2FDSX3:3:1603:25590:27492/1	60	-
chr11	72063592	72063593	A01177:23:H2L2FDSX3:2:1220:30770:12571	60	-
chr11	72078015	72078016	A01177:23:H2L2FDSX3:1:2457:5999:26036/1	60	+
chr11	72084095	72084096	A01177:23:H2L2FDSX3:3:1404:27859:11412/1	60	+
chr11	72304876	72304877	A01177:23:H2L2FDSX3:4:2544:13892:18505	60	-
chr11	72417254	72417255	A01177:23:H2L2FDSX3:4:1116:27859:2895/1	60	-
chr11	72521076	72521077	A01177:23:H2L2FDSX3:1:1212:12102:4977/1	60	+
chr11	72968854	72968855	A01177:23:H2L2FDSX3:1:1469:24704:29590/1	60	+
chr11	72984502	72984503	A01177:23:H2L2FDSX3:1:2365:17933:1141/1	60	-
chr11	73069565	73069566	A01177:23:H2L2FDSX3:1:1152:7798:29622/1	60	+
chr11	73080865	73080866	A01177:23:H2L2FDSX3:1:2538:21540:21355/1	60	+
chr11	73083748	73083749	A01177:23:H2L2FDSX3:2:2557:32805:2785	60	-
chr11	73111405	73111406	A01177:23:H2L2FDSX3:1:2573:15356:10927/1	60	-
chr11	73440694	73440695	A01177:23:H2L2FDSX3:1:1133:30563:25050/1	60	+
chr11	73533517	73533518	A01177:23:H2L2FDSX3:1:1554:10330:35289/1	60	+
chr11	74097471	74097472	A01177:23:H2L2FDSX3:3:1456:9887:30765/1	60	+
chr11	74137931	74137932	A01177:23:H2L2FDSX3:1:1237:7789:5149/1	60	-
chr11	74189705	74189706	A01177:23:H2L2FDSX3:2:2127:26332:6543/1	60	-
chr11	74350149	74350150	A01177:23:H2L2FDSX3:1:2312:27371:7373/1	60	-
chr11	74356184	74356185	A01177:23:H2L2FDSX3:1:1236:10465:27477/1	60	+
chr11	74798010	74798011	A01177:23:H2L2FDSX3:1:1117:26268:35744/1	60	-
chr11	75994973	75994974	A01177:23:H2L2FDSX3:1:1474:27344:21919/1	60	+
chr11	76010665	76010666	A01177:23:H2L2FDSX3:1:1605:24207:14011/1	60	-
chr11	76235823	76235824	A01177:23:H2L2FDSX3:1:1169:19994:36620	60	+
chr11	76453799	76453800	A01177:23:H2L2FDSX3:1:2340:15980:35806/1	60	-
chr11	77380257	77380258	A01177:23:H2L2FDSX3:3:2533:15239:8750	60	-
chr11	77531615	77531616	A01177:23:H2L2FDSX3:4:2144:30029:30608/1	60	+
chr11	77709270	77709271	A01177:23:H2L2FDSX3:3:2502:32823:27586/1	60	-
chr11	77722682	77722683	A01177:23:H2L2FDSX3:1:1133:12861:32784/1	60	+
chr11	77903978	77903979	A01177:23:H2L2FDSX3:1:2231:11333:30389/1	60	-
chr11	78473870	78473871	A01177:23:H2L2FDSX3:1:1232:19904:32581/1	60	+
chr11	83267719	83267720	A01177:23:H2L2FDSX3:1:1119:24885:35227/1	60	-
chr11	83270386	83270387	A01177:23:H2L2FDSX3:1:1116:21450:19351/1	60	+
chr11	83270387	83270388	A01177:23:H2L2FDSX3:3:1442:22345:3928	60	+
chr11	83593159	83593160	A01177:23:H2L2FDSX3:1:2525:32741:29293	60	-
chr11	86010012	86010013	A01177:23:H2L2FDSX3:1:1434:2076:1767	60	-
chr11	86018851	86018852	A01177:23:H2L2FDSX3:1:1111:16297:31782/1	60	+
chr11	86265021	86265022	A01177:23:H2L2FDSX3:1:1230:8757:26647/1	60	+
chr11	86961836	86961837	A01177:23:H2L2FDSX3:1:2415:1353:12477/1	60	+
chr11	87118111	87118112	A01177:23:H2L2FDSX3:1:1351:15438:26788	60	-
chr11	87308333	87308334	A01177:23:H2L2FDSX3:1:1338:15356:34538	60	-
chr11	88382016	88382017	A01177:23:H2L2FDSX3:2:2306:4716:9940/1	60	-
chr11	88825489	88825490	A01177:23:H2L2FDSX3:2:1266:3106:6433/1	60	-
chr11	90204387	90204388	A01177:23:H2L2FDSX3:2:1106:9598:28792/1	60	-
chr11	90214465	90214466	A01177:23:H2L2FDSX3:1:2530:22742:20494/1	60	+
chr11	90420252	90420253	A01177:23:H2L2FDSX3:4:2213:4065:20682	60	+
chr11	90521117	90521118	A01177:23:H2L2FDSX3:1:2171:27868:13839/1	60	-
chr11	91136687	91136688	A01177:23:H2L2FDSX3:2:1140:30201:6449	60	-
chr11	92229434	92229435	A01177:23:H2L2FDSX3:1:1338:7618:5979/1	60	-
chr11	93704680	93704681	A01177:23:H2L2FDSX3:1:1322:18376:28056	60	-
chr11	93750962	93750963	A01177:23:H2L2FDSX3:1:1327:5141:10582	60	-
chr11	93857894	93857895	A01177:23:H2L2FDSX3:2:2264:8919:10238/1	60	+
chr11	93870800	93870801	A01177:23:H2L2FDSX3:1:1118:1063:13949/1	60	+
chr11	95164457	95164458	A01177:23:H2L2FDSX3:1:1649:2772:34413	60	-
chr11	96065351	96065352	A01177:23:H2L2FDSX3:3:2361:19922:28260/1	60	+
chr11	99336749	99336750	A01177:23:H2L2FDSX3:3:2272:16125:13385/1	60	+
chr11	102436092	102436093	A01177:23:H2L2FDSX3:1:1113:2356:12242/1	60	-
chr11	103080180	103080181	A01177:23:H2L2FDSX3:1:2106:5213:11397/1	60	-
chr11	103148173	103148174	A01177:23:H2L2FDSX3:1:1104:19678:22106/1	60	+
chr11	103166389	103166390	A01177:23:H2L2FDSX3:1:1115:15754:4413/1	60	-
chr11	103282291	103282292	A01177:23:H2L2FDSX3:1:1325:7654:2566/1	60	+
chr11	103462859	103462860	A01177:23:H2L2FDSX3:2:2456:12943:23375	60	-
chr11	103467520	103467521	A01177:23:H2L2FDSX3:2:1252:11125:5102/1	60	+
chr11	103467525	103467526	A01177:23:H2L2FDSX3:3:2246:29622:27054/1	60	+
chr11	104616698	104616699	A01177:23:H2L2FDSX3:1:2237:11279:5212/1	60	+
chr11	104962918	104962919	A01177:23:H2L2FDSX3:1:1102:13259:19789/1	60	-
chr11	105923788	105923789	A01177:23:H2L2FDSX3:2:2538:21576:16564/1	60	+
chr11	106084983	106084984	A01177:23:H2L2FDSX3:1:1466:30192:5181/1	60	-
chr11	107358373	107358374	A01177:23:H2L2FDSX3:3:1153:16215:22842/1	60	+
chr11	107433518	107433519	A01177:23:H2L2FDSX3:1:1274:24921:16031/1	60	+
chr11	108280322	108280323	A01177:23:H2L2FDSX3:1:1107:18132:25473/1	60	+
chr11	108587257	108587258	A01177:23:H2L2FDSX3:1:1110:32307:8688/1	60	-
chr11	108652725	108652726	A01177:23:H2L2FDSX3:1:1630:32750:13651/1	60	+
chr11	108837828	108837829	A01177:23:H2L2FDSX3:4:2464:20808:16329	60	+
chr11	109090825	109090826	A01177:23:H2L2FDSX3:2:1611:27127:9267	60	-
chr11	111110839	111110840	A01177:23:H2L2FDSX3:2:2334:31720:29841	60	-
chr11	111653278	111653279	A01177:23:H2L2FDSX3:1:1240:16098:5134	60	-
chr11	111696875	111696876	A01177:23:H2L2FDSX3:1:2146:31548:15295/1	60	-
chr11	111769625	111769626	A01177:23:H2L2FDSX3:4:2165:7979:3881/1	60	-
chr11	111790641	111790642	A01177:23:H2L2FDSX3:1:1141:6198:18176/1	60	+
chr11	115953169	115953170	A01177:23:H2L2FDSX3:1:2122:21341:16407/1	60	-
chr11	116911369	116911370	A01177:23:H2L2FDSX3:1:1322:8214:3098/1	60	-
chr11	117068963	117068964	A01177:23:H2L2FDSX3:1:1246:29414:16329	60	-
chr11	118367276	118367277	A01177:23:H2L2FDSX3:1:1620:32859:34194/1	60	+
chr11	118378854	118378855	A01177:23:H2L2FDSX3:1:1110:17689:5321/1	60	+
chr11	118394152	118394153	A01177:23:H2L2FDSX3:2:1341:9679:7326/1	60	+
chr11	118400986	118400987	A01177:23:H2L2FDSX3:4:2219:2727:20776/1	60	-
chr11	118409670	118409671	A01177:23:H2L2FDSX3:1:1211:8260:5619/1	60	+
chr11	118447325	118447326	A01177:23:H2L2FDSX3:1:1327:12364:26569/1	60	-
chr11	118448898	118448899	A01177:23:H2L2FDSX3:1:1412:9860:9017/1	60	-
chr11	118477224	118477225	A01177:23:H2L2FDSX3:1:2607:6705:15890	60	-
chr11	118477226	118477227	A01177:23:H2L2FDSX3:1:1657:28031:2378/1	60	-
chr11	118484188	118484189	A01177:23:H2L2FDSX3:2:1672:1362:25833/1	60	-
chr11	118496432	118496433	A01177:23:H2L2FDSX3:1:1333:23927:33473/1	60	-
chr11	118762488	118762489	A01177:23:H2L2FDSX3:2:2401:26684:8844	60	+
chr11	119001586	119001587	A01177:23:H2L2FDSX3:2:1468:14172:14074/1	60	-
chr11	119214655	119214656	A01177:23:H2L2FDSX3:1:1369:16947:32221/1	60	+
chr11	119240490	119240491	A01177:23:H2L2FDSX3:1:1343:27896:30765/1	60	-
chr11	120152232	120152233	A01177:23:H2L2FDSX3:1:1151:9408:27680	60	-
chr11	122722109	122722110	A01177:23:H2L2FDSX3:1:1378:23972:33238/1	60	-
chr11	123842561	123842562	A01177:23:H2L2FDSX3:1:2669:24849:26835/1	60	+
chr11	123871925	123871926	A01177:23:H2L2FDSX3:1:1127:24677:31391/1	60	+
chr11	125043452	125043453	A01177:23:H2L2FDSX3:1:2302:14082:7936/1	60	+
chr11	125637974	125637975	A01177:23:H2L2FDSX3:1:1278:9091:36088	60	-
chr11	125643473	125643474	A01177:23:H2L2FDSX3:1:1301:3911:34256/1	60	-
chr11	125876290	125876291	A01177:23:H2L2FDSX3:2:2376:9299:7795	60	-
chr11	125992201	125992202	A01177:23:H2L2FDSX3:1:1146:25427:21292/1	60	-
chr11	128194849	128194850	A01177:23:H2L2FDSX3:1:1365:29071:11256/1	60	-
chr11	128253954	128253955	A01177:23:H2L2FDSX3:1:1110:24903:29716/1	60	+
chr11	128331483	128331484	A01177:23:H2L2FDSX3:2:2535:16649:11381	60	-
chr11	128528703	128528704	A01177:23:H2L2FDSX3:1:2469:9769:11146/1	60	-
chr11	129157303	129157304	A01177:23:H2L2FDSX3:1:1374:28646:4570/1	60	-
chr11	129936585	129936586	A01177:23:H2L2FDSX3:4:1661:24858:20964/1	60	-
chr11	130149841	130149842	A01177:23:H2L2FDSX3:4:1371:25265:28995/1	60	+
chr11	130533773	130533774	A01177:23:H2L2FDSX3:2:1117:4399:2096/1	60	-
chr11	131178870	131178871	A01177:23:H2L2FDSX3:1:1166:26485:29700/1	60	+
chr11	133121536	133121537	A01177:23:H2L2FDSX3:1:1456:8495:10598	60	+
chr12	673749	673750	A01177:23:H2L2FDSX3:4:1322:11623:18740/1	60	+
chr12	789718	789719	A01177:23:H2L2FDSX3:1:1350:30960:22670/1	60	-
chr12	792347	792348	A01177:23:H2L2FDSX3:4:2122:19009:5102/1	60	+
chr12	876963	876964	A01177:23:H2L2FDSX3:1:2625:19379:4836/1	60	-
chr12	1030503	1030504	A01177:23:H2L2FDSX3:1:1121:6289:22717/1	60	-
chr12	1070711	1070712	A01177:23:H2L2FDSX3:2:2655:6885:8124	60	-
chr12	1233707	1233708	A01177:23:H2L2FDSX3:1:2634:13548:23985/1	60	+
chr12	1238878	1238879	A01177:23:H2L2FDSX3:2:1558:16721:30138/1	60	+
chr12	1323079	1323080	A01177:23:H2L2FDSX3:1:1244:29369:27743/1	60	-
chr12	1766192	1766193	A01177:23:H2L2FDSX3:2:1418:13232:1736	60	-
chr12	3442900	3442901	A01177:23:H2L2FDSX3:2:1554:1940:23077/1	60	+
chr12	3735201	3735202	A01177:23:H2L2FDSX3:1:1378:9010:10739/1	60	-
chr12	4349371	4349372	A01177:23:H2L2FDSX3:1:1338:31313:28291/1	60	-
chr12	4519118	4519119	A01177:23:H2L2FDSX3:1:1343:10818:18474/1	60	-
chr12	4695563	4695564	A01177:23:H2L2FDSX3:1:1454:31123:28150	60	+
chr12	6333780	6333781	A01177:23:H2L2FDSX3:1:1547:3884:3740	60	-
chr12	6481004	6481005	A01177:23:H2L2FDSX3:1:2124:11098:22936	60	-
chr12	6503638	6503639	A01177:23:H2L2FDSX3:1:1133:6280:26052/1	60	+
chr12	6505501	6505502	A01177:23:H2L2FDSX3:1:1345:13458:10269/1	60	+
chr12	6507042	6507043	A01177:23:H2L2FDSX3:1:1211:12717:11553/1	60	-
chr12	6508115	6508116	A01177:23:H2L2FDSX3:1:2335:23619:1783	60	-
chr12	6526757	6526758	A01177:23:H2L2FDSX3:1:1110:28239:35712/1	60	+
chr12	6526761	6526762	A01177:23:H2L2FDSX3:1:1469:5737:2628/1	60	+
chr12	6564648	6564649	A01177:23:H2L2FDSX3:4:1107:18059:1955/1	60	+
chr12	6565078	6565079	A01177:23:H2L2FDSX3:1:1269:5882:5697	60	-
chr12	6577963	6577964	A01177:23:H2L2FDSX3:1:1115:1931:21308/1	60	-
chr12	6582976	6582977	A01177:23:H2L2FDSX3:1:1106:18692:33176/1	60	-
chr12	6676421	6676422	A01177:23:H2L2FDSX3:1:1134:23086:35430/1	60	+
chr12	6800066	6800067	A01177:23:H2L2FDSX3:2:1134:17363:34319	60	-
chr12	6800068	6800069	A01177:23:H2L2FDSX3:1:1105:25816:8688/1	60	-
chr12	6981776	6981777	A01177:23:H2L2FDSX3:2:1369:8838:6778	60	-
chr12	6995199	6995200	A01177:23:H2L2FDSX3:1:2149:30101:17018/1	60	+
chr12	7001335	7001336	A01177:23:H2L2FDSX3:1:1137:8983:14512/1	60	+
chr12	7004193	7004194	A01177:23:H2L2FDSX3:2:1534:17499:18270/1	60	+
chr12	7015562	7015563	A01177:23:H2L2FDSX3:4:2632:18439:21214/1	60	-
chr12	7422299	7422300	A01177:23:H2L2FDSX3:1:1312:16857:3161/1	60	+
chr12	7655071	7655072	A01177:23:H2L2FDSX3:2:2103:17635:26146	60	-
chr12	7949185	7949186	A01177:23:H2L2FDSX3:4:2553:28474:29042	60	-
chr12	8040610	8040611	A01177:23:H2L2FDSX3:1:1265:7139:28855/1	60	-
chr12	8093352	8093353	A01177:23:H2L2FDSX3:1:1149:22164:2644/1	60	-
chr12	8096609	8096610	A01177:23:H2L2FDSX3:1:1651:25292:5181/1	60	-
chr12	9029851	9029852	A01177:23:H2L2FDSX3:3:1562:24053:9486/1	60	-
chr12	9451576	9451577	A01177:23:H2L2FDSX3:1:1341:29821:30530/1	60	-
chr12	9683966	9683967	A01177:23:H2L2FDSX3:1:1114:5294:15483/1	60	-
chr12	9693674	9693675	A01177:23:H2L2FDSX3:1:1363:29903:29951/1	60	-
chr12	9983030	9983031	A01177:23:H2L2FDSX3:1:1633:19090:9533	60	-
chr12	10127649	10127650	A01177:23:H2L2FDSX3:1:1150:8621:1705/1	60	+
chr12	10267239	10267240	A01177:23:H2L2FDSX3:1:2119:24144:8578/1	60	+
chr12	10428528	10428529	A01177:23:H2L2FDSX3:2:1346:3848:33176	60	-
chr12	11881288	11881289	A01177:23:H2L2FDSX3:1:1466:32009:5165/1	60	+
chr12	12304923	12304924	A01177:23:H2L2FDSX3:3:2539:16911:23672	60	-
chr12	12778908	12778909	A01177:23:H2L2FDSX3:1:1319:25346:14606/1	60	-
chr12	13844462	13844463	A01177:23:H2L2FDSX3:1:1101:29975:18521/1	60	+
chr12	14361114	14361115	A01177:23:H2L2FDSX3:3:2477:29215:35556/1	60	-
chr12	14389246	14389247	A01177:23:H2L2FDSX3:1:2670:3893:1971/1	60	+
chr12	14399042	14399043	A01177:23:H2L2FDSX3:1:1262:29677:7451/1	60	-
chr12	14410031	14410032	A01177:23:H2L2FDSX3:4:2555:18801:31234	60	+
chr12	14422584	14422585	A01177:23:H2L2FDSX3:1:1431:13548:26428/1	60	-
chr12	15860818	15860819	A01177:23:H2L2FDSX3:2:2621:10465:16423	60	+
chr12	15890408	15890409	A01177:23:H2L2FDSX3:1:1621:5457:11287/1	60	-
chr12	16647079	16647080	A01177:23:H2L2FDSX3:1:1303:3649:24283/1	60	-
chr12	17620714	17620715	A01177:23:H2L2FDSX3:1:1321:5846:28338/1	60	+
chr12	18008831	18008832	A01177:23:H2L2FDSX3:1:1414:21513:29543/1	60	+
chr12	19061153	19061154	A01177:23:H2L2FDSX3:1:1152:7925:24142/1	60	+
chr12	19218812	19218813	A01177:23:H2L2FDSX3:1:1211:13358:31548/1	60	+
chr12	19271884	19271885	A01177:23:H2L2FDSX3:1:1147:24424:22185	60	+
chr12	19317032	19317033	A01177:23:H2L2FDSX3:1:2349:12481:36198/1	60	-
chr12	19323463	19323464	A01177:23:H2L2FDSX3:4:1472:24035:4914	60	-
chr12	19512264	19512265	A01177:23:H2L2FDSX3:1:1276:11912:10786/1	60	-
chr12	19515818	19515819	A01177:23:H2L2FDSX3:1:1216:27082:9690/1	60	+
chr12	19519191	19519192	A01177:23:H2L2FDSX3:1:2256:10728:25144/1	60	+
chr12	19519671	19519672	A01177:23:H2L2FDSX3:2:1305:23999:30373/1	60	+
chr12	19554495	19554496	A01177:23:H2L2FDSX3:1:1116:28673:19680/1	60	+
chr12	19734533	19734534	A01177:23:H2L2FDSX3:1:1412:16758:3145	60	+
chr12	21358555	21358556	A01177:23:H2L2FDSX3:1:1364:30897:34554/1	60	+
chr12	21380090	21380091	A01177:23:H2L2FDSX3:1:1262:23330:23672/1	60	-
chr12	21606871	21606872	A01177:23:H2L2FDSX3:1:1210:17852:4445/1	60	+
chr12	21910508	21910509	A01177:23:H2L2FDSX3:1:1464:1859:34084/1	60	+
chr12	21924627	21924628	A01177:23:H2L2FDSX3:1:2620:11532:31767/1	60	+
chr12	21947668	21947669	A01177:23:H2L2FDSX3:2:1610:21703:15969/1	60	+
chr12	22234287	22234288	A01177:23:H2L2FDSX3:2:1165:13277:25958/1	60	-
chr12	22246104	22246105	A01177:23:H2L2FDSX3:1:1117:20518:10848/1	60	-
chr12	22646322	22646323	A01177:23:H2L2FDSX3:1:1306:25427:21919/1	60	-
chr12	23592127	23592128	A01177:23:H2L2FDSX3:1:2211:8440:6496	60	-
chr12	24446116	24446117	A01177:23:H2L2FDSX3:1:1217:22860:2190/1	60	+
chr12	24631632	24631633	A01177:23:H2L2FDSX3:1:1110:29035:36714/1	60	-
chr12	26436412	26436413	A01177:23:H2L2FDSX3:1:1547:2926:19961/1	60	-
chr12	26436413	26436414	A01177:23:H2L2FDSX3:1:1529:16116:13088/1	60	-
chr12	26551200	26551201	A01177:23:H2L2FDSX3:1:1169:12780:1517/1	60	+
chr12	26848987	26848988	A01177:23:H2L2FDSX3:2:1105:14416:2566/1	60	+
chr12	26963551	26963552	A01177:23:H2L2FDSX3:2:1306:2826:31845/1	60	-
chr12	28296920	28296921	A01177:23:H2L2FDSX3:3:1675:17074:9580/1	60	-
chr12	28390246	28390247	A01177:23:H2L2FDSX3:1:1574:18367:9126/1	60	+
chr12	28437619	28437620	A01177:23:H2L2FDSX3:1:2662:32154:22545	60	+
chr12	28455844	28455845	A01177:23:H2L2FDSX3:1:1523:13386:17284/1	60	+
chr12	29011079	29011080	A01177:23:H2L2FDSX3:1:2158:28989:28714/1	60	+
chr12	29360690	29360691	A01177:23:H2L2FDSX3:4:1348:17626:14575	60	+
chr12	31375054	31375055	A01177:23:H2L2FDSX3:2:1101:28583:12947	60	-
chr12	31537752	31537753	A01177:23:H2L2FDSX3:4:2548:32615:1767	60	-
chr12	32191053	32191054	A01177:23:H2L2FDSX3:1:1106:15664:6104/1	60	-
chr12	32739146	32739147	A01177:23:H2L2FDSX3:1:2224:8992:19225/1	60	+
chr12	38179154	38179155	A01177:23:H2L2FDSX3:1:1642:8558:14309/1	60	-
chr12	39324504	39324505	A01177:23:H2L2FDSX3:2:1223:16866:32957/1	60	-
chr12	39349782	39349783	A01177:23:H2L2FDSX3:1:2130:20564:33724/1	60	-
chr12	39795569	39795570	A01177:23:H2L2FDSX3:1:2216:7093:9424/1	60	-
chr12	40057884	40057885	A01177:23:H2L2FDSX3:1:1236:22688:9064/1	60	-
chr12	40100580	40100581	A01177:23:H2L2FDSX3:2:1417:10077:5384/1	60	+
chr12	42159514	42159515	A01177:23:H2L2FDSX3:2:2238:3441:23641	60	-
chr12	42221083	42221084	A01177:23:H2L2FDSX3:1:1166:9796:9032/1	60	+
chr12	42339927	42339928	A01177:23:H2L2FDSX3:1:1156:10981:11835/1	60	+
chr12	43737971	43737972	A01177:23:H2L2FDSX3:1:1147:3043:29622/1	60	+
chr12	43881223	43881224	A01177:23:H2L2FDSX3:1:1352:12319:28714/1	60	-
chr12	43912125	43912126	A01177:23:H2L2FDSX3:1:1109:29098:25019/1	60	+
chr12	44115402	44115403	A01177:23:H2L2FDSX3:1:1103:3974:23531/1	60	+
chr12	44154021	44154022	A01177:23:H2L2FDSX3:1:1442:25382:20118/1	60	+
chr12	44372140	44372141	A01177:23:H2L2FDSX3:1:1170:17427:31266/1	60	+
chr12	45734484	45734485	A01177:23:H2L2FDSX3:1:2249:9453:10880/1	60	-
chr12	45764449	45764450	A01177:23:H2L2FDSX3:1:1177:30599:11459/1	60	+
chr12	45803923	45803924	A01177:23:H2L2FDSX3:4:2537:25509:11099	60	-
chr12	45817955	45817956	A01177:23:H2L2FDSX3:1:2144:14199:3192/1	60	+
chr12	46206957	46206958	A01177:23:H2L2FDSX3:1:1518:25274:36088/1	60	+
chr12	47138603	47138604	A01177:23:H2L2FDSX3:1:2514:27444:29011/1	60	+
chr12	48019789	48019790	A01177:23:H2L2FDSX3:1:1145:15483:32064/1	60	-
chr12	48675879	48675880	A01177:23:H2L2FDSX3:3:1408:15510:22435/1	60	+
chr12	48712717	48712718	A01177:23:H2L2FDSX3:1:2538:12454:25786/1	60	-
chr12	48937140	48937141	A01177:23:H2L2FDSX3:1:1468:31729:22310/1	60	-
chr12	48954402	48954403	A01177:23:H2L2FDSX3:3:2361:20491:10551/1	60	+
chr12	49008210	49008211	A01177:23:H2L2FDSX3:1:1141:24623:12320/1	60	+
chr12	49137302	49137303	A01177:23:H2L2FDSX3:3:2157:20211:13322/1	60	-
chr12	49149426	49149427	A01177:23:H2L2FDSX3:1:1564:27398:25081	60	-
chr12	49181713	49181714	A01177:23:H2L2FDSX3:1:1140:24089:25927/1	60	+
chr12	49193069	49193070	A01177:23:H2L2FDSX3:4:1244:2284:16000/1	60	+
chr12	49391409	49391410	A01177:23:H2L2FDSX3:1:1252:8070:23516/1	60	+
chr12	49399657	49399658	A01177:23:H2L2FDSX3:1:1140:21856:13354/1	60	+
chr12	49408007	49408008	A01177:23:H2L2FDSX3:3:2424:19271:13479/1	60	-
chr12	49419829	49419830	A01177:23:H2L2FDSX3:1:1105:23222:22608/1	60	-
chr12	49421848	49421849	A01177:23:H2L2FDSX3:1:1156:28447:32377/1	60	+
chr12	49464188	49464189	A01177:23:H2L2FDSX3:2:2552:3134:10457/1	60	-
chr12	49470957	49470958	A01177:23:H2L2FDSX3:1:1310:9372:10614/1	60	+
chr12	49480730	49480731	A01177:23:H2L2FDSX3:1:1346:14353:16517/1	60	+
chr12	49483706	49483707	A01177:23:H2L2FDSX3:4:2275:28456:15295	60	+
chr12	49492925	49492926	A01177:23:H2L2FDSX3:1:1235:11568:18740/1	60	-
chr12	49494908	49494909	A01177:23:H2L2FDSX3:1:1612:24035:3317/1	60	+
chr12	49501089	49501090	A01177:23:H2L2FDSX3:1:1633:21847:27837/1	60	-
chr12	49667369	49667370	A01177:23:H2L2FDSX3:1:1120:30581:11584/1	60	-
chr12	49718248	49718249	A01177:23:H2L2FDSX3:1:1221:7129:26929/1	60	-
chr12	50007122	50007123	A01177:23:H2L2FDSX3:2:2471:17526:25645/1	60	+
chr12	50013846	50013847	A01177:23:H2L2FDSX3:1:1121:30228:4930/1	60	+
chr12	50017361	50017362	A01177:23:H2L2FDSX3:1:1238:7229:31767/1	60	+
chr12	50017362	50017363	A01177:23:H2L2FDSX3:3:2450:29423:17628/1	60	+
chr12	50067181	50067182	A01177:23:H2L2FDSX3:1:2508:11243:5995/1	60	+
chr12	50158576	50158577	A01177:23:H2L2FDSX3:1:1328:4381:30655/1	60	-
chr12	50211787	50211788	A01177:23:H2L2FDSX3:3:2148:12698:12743/1	60	-
chr12	50211789	50211790	A01177:23:H2L2FDSX3:3:2408:29939:6527	60	-
chr12	50680912	50680913	A01177:23:H2L2FDSX3:2:2604:21423:35368/1	60	+
chr12	50778335	50778336	A01177:23:H2L2FDSX3:2:1530:23610:2769	60	+
chr12	51004451	51004452	A01177:23:H2L2FDSX3:2:2472:15971:28839	60	+
chr12	51061197	51061198	A01177:23:H2L2FDSX3:1:2639:3296:3693	60	-
chr12	51603961	51603962	A01177:23:H2L2FDSX3:1:1210:29903:25003/1	60	-
chr12	51664956	51664957	A01177:23:H2L2FDSX3:1:1172:16170:22200	60	-
chr12	51722727	51722728	A01177:23:H2L2FDSX3:1:2601:14208:23876	60	-
chr12	51726996	51726997	A01177:23:H2L2FDSX3:4:1403:17689:9079	60	-
chr12	52013448	52013449	A01177:23:H2L2FDSX3:1:1447:9697:2597	60	+
chr12	52596287	52596288	A01177:23:H2L2FDSX3:1:1307:19569:7952/1	60	-
chr12	52624366	52624367	A01177:23:H2L2FDSX3:1:2643:27236:20509	60	-
chr12	52638876	52638877	A01177:23:H2L2FDSX3:3:1204:25690:31360	60	-
chr12	53305233	53305234	A01177:23:H2L2FDSX3:1:1320:16468:22968/1	60	+
chr12	53403349	53403350	A01177:23:H2L2FDSX3:1:1112:8612:31720/1	60	+
chr12	53459090	53459091	A01177:23:H2L2FDSX3:1:1240:21721:33943	60	+
chr12	53471380	53471381	A01177:23:H2L2FDSX3:1:1177:29930:3756	60	+
chr12	53472336	53472337	A01177:23:H2L2FDSX3:1:1505:1705:5572/1	60	-
chr12	53603342	53603343	A01177:23:H2L2FDSX3:1:1334:19596:18803/1	60	+
chr12	54254722	54254723	A01177:23:H2L2FDSX3:1:1147:6831:11819/1	60	+
chr12	54277497	54277498	A01177:23:H2L2FDSX3:2:1519:12536:5948	60	-
chr12	54302838	54302839	A01177:23:H2L2FDSX3:1:2512:17400:22106/1	60	+
chr12	54457211	54457212	A01177:23:H2L2FDSX3:2:2523:12626:21637	60	-
chr12	54459311	54459312	A01177:23:H2L2FDSX3:1:1529:25816:9095/1	60	-
chr12	54500738	54500739	A01177:23:H2L2FDSX3:1:1147:14181:29528/1	60	+
chr12	54800883	54800884	A01177:23:H2L2FDSX3:1:1425:23863:29293/1	60	-
chr12	54921744	54921745	A01177:23:H2L2FDSX3:1:1319:5159:11866/1	60	-
chr12	55768373	55768374	A01177:23:H2L2FDSX3:4:2546:26033:12446	60	+
chr12	55802605	55802606	A01177:23:H2L2FDSX3:3:2267:9507:16861	60	-
chr12	55915324	55915325	A01177:23:H2L2FDSX3:1:1125:19623:28588/1	60	+
chr12	55920305	55920306	A01177:23:H2L2FDSX3:2:2371:9932:14403/1	60	-
chr12	56108245	56108246	A01177:23:H2L2FDSX3:1:1146:24099:5869/1	60	+
chr12	56177716	56177717	A01177:23:H2L2FDSX3:1:1142:26078:13745/1	60	-
chr12	56210632	56210633	A01177:23:H2L2FDSX3:2:2621:25473:6057	60	-
chr12	56279742	56279743	A01177:23:H2L2FDSX3:3:1107:31159:5196	60	+
chr12	56311504	56311505	A01177:23:H2L2FDSX3:3:2411:14977:36855	60	+
chr12	56427337	56427338	A01177:23:H2L2FDSX3:1:1551:4372:12383/1	60	+
chr12	56441950	56441951	A01177:23:H2L2FDSX3:2:2631:9579:21057/1	60	+
chr12	56624622	56624623	A01177:23:H2L2FDSX3:1:1454:4074:3505/1	60	+
chr12	56624624	56624625	A01177:23:H2L2FDSX3:1:2529:31638:5995/1	60	+
chr12	56626809	56626810	A01177:23:H2L2FDSX3:1:1460:1443:33927/1	60	-
chr12	56671628	56671629	A01177:23:H2L2FDSX3:1:1155:27489:20040/1	60	+
chr12	56719685	56719686	A01177:23:H2L2FDSX3:1:1141:16468:35305/1	60	-
chr12	56723214	56723215	A01177:23:H2L2FDSX3:1:1141:30436:31375/1	60	-
chr12	56739999	56740000	A01177:23:H2L2FDSX3:1:1431:32768:21825/1	60	-
chr12	56745994	56745995	A01177:23:H2L2FDSX3:1:1547:18114:4335/1	60	+
chr12	56747370	56747371	A01177:23:H2L2FDSX3:1:1464:19253:8469/1	60	-
chr12	56747817	56747818	A01177:23:H2L2FDSX3:1:1360:18584:23688/1	60	+
chr12	56779377	56779378	A01177:23:H2L2FDSX3:1:2222:19235:10911/1	60	-
chr12	57071083	57071084	A01177:23:H2L2FDSX3:1:1118:6244:1501/1	60	-
chr12	57071347	57071348	A01177:23:H2L2FDSX3:1:1169:31819:27790/1	60	+
chr12	57342164	57342165	A01177:23:H2L2FDSX3:4:2176:16288:21966/1	60	-
chr12	57350415	57350416	A01177:23:H2L2FDSX3:1:1126:11957:6073/1	60	-
chr12	57357854	57357855	A01177:23:H2L2FDSX3:2:2415:20609:10848/1	60	-
chr12	57500240	57500241	A01177:23:H2L2FDSX3:1:1663:32127:20556/1	60	+
chr12	57715604	57715605	A01177:23:H2L2FDSX3:1:1536:30138:7874	60	-
chr12	59244591	59244592	A01177:23:H2L2FDSX3:1:1349:24930:20838/1	60	+
chr12	59419156	59419157	A01177:23:H2L2FDSX3:2:2178:24560:13714/1	60	+
chr12	59801849	59801850	A01177:23:H2L2FDSX3:4:1543:13349:17566/1	60	-
chr12	61406735	61406736	A01177:23:H2L2FDSX3:1:1325:3115:7044/1	60	-
chr12	61647373	61647374	A01177:23:H2L2FDSX3:3:2139:21667:20823	60	-
chr12	61926081	61926082	A01177:23:H2L2FDSX3:1:1110:23511:28025/1	60	+
chr12	62066840	62066841	A01177:23:H2L2FDSX3:3:2629:1850:4758	60	+
chr12	62280970	62280971	A01177:23:H2L2FDSX3:1:1170:10682:16955/1	60	+
chr12	62511398	62511399	A01177:23:H2L2FDSX3:1:1160:15022:18959/1	60	-
chr12	62537427	62537428	A01177:23:H2L2FDSX3:1:2329:13286:4867/1	60	-
chr12	63028675	63028676	A01177:23:H2L2FDSX3:1:1221:16134:23891/1	60	+
chr12	63482708	63482709	A01177:23:H2L2FDSX3:4:2660:23339:24314/1	60	-
chr12	63796523	63796524	A01177:23:H2L2FDSX3:1:1377:22544:22968/1	60	+
chr12	64433233	64433234	A01177:23:H2L2FDSX3:1:1232:3784:8985/1	60	-
chr12	64502738	64502739	A01177:23:H2L2FDSX3:2:2332:27959:12555/1	60	+
chr12	64651773	64651774	A01177:23:H2L2FDSX3:2:2640:25418:10254/1	60	+
chr12	64828545	64828546	A01177:23:H2L2FDSX3:1:1371:14226:33082	60	-
chr12	65038082	65038083	A01177:23:H2L2FDSX3:1:1262:4472:15060/1	60	-
chr12	66143643	66143644	A01177:23:H2L2FDSX3:2:1101:19388:29810/1	60	-
chr12	66154313	66154314	A01177:23:H2L2FDSX3:2:1145:9046:18850	60	+
chr12	66332682	66332683	A01177:23:H2L2FDSX3:4:1433:30246:36777/1	60	-
chr12	67309929	67309930	A01177:23:H2L2FDSX3:1:1608:8513:10410	60	-
chr12	68568089	68568090	A01177:23:H2L2FDSX3:2:1262:29206:27962	60	+
chr12	69490120	69490121	A01177:23:H2L2FDSX3:1:1105:7310:34350	60	-
chr12	70282887	70282888	A01177:23:H2L2FDSX3:1:1107:23303:2425	60	+
chr12	70285716	70285717	A01177:23:H2L2FDSX3:2:1634:31268:16188	60	+
chr12	70317215	70317216	A01177:23:H2L2FDSX3:4:1263:32407:31250	60	-
chr12	71646696	71646697	A01177:23:H2L2FDSX3:1:1148:17725:2816/1	60	-
chr12	71650743	71650744	A01177:23:H2L2FDSX3:4:1377:23863:36652	60	-
chr12	73347472	73347473	A01177:23:H2L2FDSX3:2:1154:23918:17487/1	60	+
chr12	74139614	74139615	A01177:23:H2L2FDSX3:1:1458:15067:3411/1	60	-
chr12	74347182	74347183	A01177:23:H2L2FDSX3:3:1238:32606:10488	60	+
chr12	74376760	74376761	A01177:23:H2L2FDSX3:1:2427:22453:13855/1	60	-
chr12	74481054	74481055	A01177:23:H2L2FDSX3:1:1163:24487:31187/1	60	+
chr12	74572440	74572441	A01177:23:H2L2FDSX3:1:1177:22923:2487/1	60	-
chr12	74660543	74660544	A01177:23:H2L2FDSX3:1:1110:12680:21637/1	60	-
chr12	74702667	74702668	A01177:23:H2L2FDSX3:2:2453:28718:26522	60	-
chr12	75001375	75001376	A01177:23:H2L2FDSX3:4:1213:2935:21292	60	+
chr12	76096879	76096880	A01177:23:H2L2FDSX3:3:2149:27724:3599/1	60	-
chr12	76173613	76173614	A01177:23:H2L2FDSX3:4:1413:19000:9377	60	-
chr12	76344473	76344474	A01177:23:H2L2FDSX3:3:1376:2889:19554/1	60	-
chr12	76415252	76415253	A01177:23:H2L2FDSX3:1:1142:9896:2315/1	60	-
chr12	76459579	76459580	A01177:23:H2L2FDSX3:2:1301:1723:18380/1	60	+
chr12	76815745	76815746	A01177:23:H2L2FDSX3:3:1536:23710:27774/1	60	+
chr12	78192117	78192118	A01177:23:H2L2FDSX3:1:2620:6894:32064/1	60	-
chr12	78753603	78753604	A01177:23:H2L2FDSX3:2:2241:14705:19820	60	-
chr12	79594361	79594362	A01177:23:H2L2FDSX3:3:1407:22580:23500/1	60	-
chr12	80231913	80231914	A01177:23:H2L2FDSX3:3:2609:8784:21778/1	60	-
chr12	81049743	81049744	A01177:23:H2L2FDSX3:2:1241:5367:34585/1	60	+
chr12	82399743	82399744	A01177:23:H2L2FDSX3:1:1373:25147:12727	60	+
chr12	82403263	82403264	A01177:23:H2L2FDSX3:1:1338:10013:32675/1	60	-
chr12	82439637	82439638	A01177:23:H2L2FDSX3:1:2133:8052:28745	60	+
chr12	83142568	83142569	A01177:23:H2L2FDSX3:2:1215:11180:29152/1	60	-
chr12	83370211	83370212	A01177:23:H2L2FDSX3:1:2632:15573:6136	60	+
chr12	83655784	83655785	A01177:23:H2L2FDSX3:1:1227:20428:3552/1	60	-
chr12	85332421	85332422	A01177:23:H2L2FDSX3:3:1208:5782:36151/1	60	-
chr12	85779706	85779707	A01177:23:H2L2FDSX3:1:1543:32814:17926	60	-
chr12	86032439	86032440	A01177:23:H2L2FDSX3:1:2148:15573:11741	60	+
chr12	87372804	87372805	A01177:23:H2L2FDSX3:1:1117:18439:4210	60	+
chr12	88041637	88041638	A01177:23:H2L2FDSX3:3:2340:27236:13338	60	+
chr12	88130830	88130831	A01177:23:H2L2FDSX3:1:1633:13449:12101	60	-
chr12	89236907	89236908	A01177:23:H2L2FDSX3:1:2554:14488:18067/1	60	-
chr12	89599662	89599663	A01177:23:H2L2FDSX3:1:1130:8919:28933/1	60	-
chr12	92855000	92855001	A01177:23:H2L2FDSX3:1:1108:10511:13401/1	60	+
chr12	94202890	94202891	A01177:23:H2L2FDSX3:1:1174:29333:5885/1	60	+
chr12	94328312	94328313	A01177:23:H2L2FDSX3:4:1340:6659:7827	60	-
chr12	94332964	94332965	A01177:23:H2L2FDSX3:1:1322:8395:8140	60	-
chr12	95238525	95238526	A01177:23:H2L2FDSX3:2:1450:9118:6198/1	60	-
chr12	95255394	95255395	A01177:23:H2L2FDSX3:1:1338:25663:17785/1	60	-
chr12	95278527	95278528	A01177:23:H2L2FDSX3:1:1102:28411:12837/1	60	+
chr12	95298913	95298914	A01177:23:H2L2FDSX3:2:2301:9010:14685	60	-
chr12	96330949	96330950	A01177:23:H2L2FDSX3:1:1131:26395:6652/1	60	-
chr12	96451921	96451922	A01177:23:H2L2FDSX3:1:1405:8540:22169	60	-
chr12	96936562	96936563	A01177:23:H2L2FDSX3:1:1612:6668:28040/1	60	-
chr12	100117333	100117334	A01177:23:H2L2FDSX3:1:1256:8992:8578/1	60	-
chr12	101323596	101323597	A01177:23:H2L2FDSX3:1:1458:22408:9518/1	60	-
chr12	101710253	101710254	A01177:23:H2L2FDSX3:1:1108:30300:14794	60	-
chr12	101787093	101787094	A01177:23:H2L2FDSX3:1:1601:5954:29904/1	60	+
chr12	102148189	102148190	A01177:23:H2L2FDSX3:1:2243:9462:5478/1	60	-
chr12	103855823	103855824	A01177:23:H2L2FDSX3:1:2269:7220:14403/1	60	-
chr12	104095976	104095977	A01177:23:H2L2FDSX3:4:1331:32985:23015	60	+
chr12	104806644	104806645	A01177:23:H2L2FDSX3:3:2116:7202:32440/1	60	-
chr12	105127045	105127046	A01177:23:H2L2FDSX3:1:1565:27489:23547/1	60	-
chr12	105143298	105143299	A01177:23:H2L2FDSX3:2:1430:15646:9674/1	60	-
chr12	107022319	107022320	A01177:23:H2L2FDSX3:3:2633:14633:24205/1	60	+
chr12	107279987	107279988	A01177:23:H2L2FDSX3:1:2166:23050:21934/1	60	-
chr12	107755046	107755047	A01177:23:H2L2FDSX3:1:1238:19379:2112/1	60	-
chr12	108703481	108703482	A01177:23:H2L2FDSX3:3:2603:8196:1125	60	+
chr12	108884514	108884515	A01177:23:H2L2FDSX3:1:1128:17842:24752/1	60	+
chr12	109495218	109495219	A01177:23:H2L2FDSX3:1:1162:7636:16407/1	60	+
chr12	109919887	109919888	A01177:23:H2L2FDSX3:3:1223:28501:16125	60	-
chr12	109960183	109960184	A01177:23:H2L2FDSX3:1:2241:3097:3067/1	60	+
chr12	110137191	110137192	A01177:23:H2L2FDSX3:1:1329:7012:20306/1	60	+
chr12	110444166	110444167	A01177:23:H2L2FDSX3:2:1175:10158:15577/1	60	-
chr12	111081518	111081519	A01177:23:H2L2FDSX3:3:2676:10818:2910	60	-
chr12	111556683	111556684	A01177:23:H2L2FDSX3:1:1102:24496:27884/1	60	-
chr12	111568866	111568867	A01177:23:H2L2FDSX3:1:1616:26567:6449	60	-
chr12	111699605	111699606	A01177:23:H2L2FDSX3:1:1560:32307:10504/1	60	+
chr12	111735377	111735378	A01177:23:H2L2FDSX3:2:1420:29387:35853	60	-
chr12	111969238	111969239	A01177:23:H2L2FDSX3:4:1446:20627:22060	60	+
chr12	111997046	111997047	A01177:23:H2L2FDSX3:1:1127:12988:34100/1	60	+
chr12	112040943	112040944	A01177:23:H2L2FDSX3:4:1238:9046:20415	60	+
chr12	112133502	112133503	A01177:23:H2L2FDSX3:2:2168:25165:12007	60	-
chr12	112140822	112140823	A01177:23:H2L2FDSX3:1:1241:20636:18223/1	60	-
chr12	112224727	112224728	A01177:23:H2L2FDSX3:1:1102:11595:14403/1	60	-
chr12	112286323	112286324	A01177:23:H2L2FDSX3:1:1169:24948:7905/1	60	+
chr12	112303399	112303400	A01177:23:H2L2FDSX3:1:1225:4797:6918/1	60	+
chr12	114746525	114746526	A01177:23:H2L2FDSX3:1:1166:13557:16235/1	60	+
chr12	114896760	114896761	A01177:23:H2L2FDSX3:1:1359:31403:14011/1	60	+
chr12	116097572	116097573	A01177:23:H2L2FDSX3:1:1377:14516:20556/1	60	-
chr12	116102624	116102625	A01177:23:H2L2FDSX3:1:1116:31349:18865/1	60	-
chr12	116185274	116185275	A01177:23:H2L2FDSX3:1:1345:10601:11522	60	-
chr12	116188409	116188410	A01177:23:H2L2FDSX3:1:1126:14488:2597/1	60	+
chr12	116228042	116228043	A01177:23:H2L2FDSX3:3:2643:32470:26443	60	+
chr12	117285920	117285921	A01177:23:H2L2FDSX3:1:1104:17797:5635/1	60	-
chr12	118240900	118240901	A01177:23:H2L2FDSX3:1:1421:20934:15264/1	60	+
chr12	118320536	118320537	A01177:23:H2L2FDSX3:4:2672:4137:15546/1	60	-
chr12	119285830	119285831	A01177:23:H2L2FDSX3:1:1519:32850:26600/1	60	+
chr12	119837000	119837001	A01177:23:H2L2FDSX3:2:1159:27218:15781	60	-
chr12	120005160	120005161	A01177:23:H2L2FDSX3:1:1128:27037:34601/1	60	-
chr12	120069526	120069527	A01177:23:H2L2FDSX3:3:2545:15745:16297	60	-
chr12	120488223	120488224	A01177:23:H2L2FDSX3:1:1120:21621:3490/1	60	+
chr12	120512925	120512926	A01177:23:H2L2FDSX3:1:2151:29062:4351/1	60	+
chr12	120537228	120537229	A01177:23:H2L2FDSX3:1:1652:6931:27023	60	-
chr12	120561959	120561960	A01177:23:H2L2FDSX3:1:1222:8133:4366/1	60	-
chr12	120797196	120797197	A01177:23:H2L2FDSX3:4:1334:29414:10441/1	60	-
chr12	120814621	120814622	A01177:23:H2L2FDSX3:1:1315:24858:25066/1	60	-
chr12	121169024	121169025	A01177:23:H2L2FDSX3:1:2303:20509:2472/1	60	-
chr12	121319817	121319818	A01177:23:H2L2FDSX3:2:1523:18900:5165/1	60	-
chr12	121331871	121331872	A01177:23:H2L2FDSX3:3:2135:5249:19789/1	60	-
chr12	121359340	121359341	A01177:23:H2L2FDSX3:1:1645:24966:4429/1	60	-
chr12	121460660	121460661	A01177:23:H2L2FDSX3:4:1445:32714:3474	60	+
chr12	121565824	121565825	A01177:23:H2L2FDSX3:1:1271:9525:18897/1	60	-
chr12	121666871	121666872	A01177:23:H2L2FDSX3:1:1127:25238:9909/1	60	+
chr12	121826033	121826034	A01177:23:H2L2FDSX3:1:1228:12418:8093/1	60	-
chr12	121894079	121894080	A01177:23:H2L2FDSX3:1:1106:25409:22827/1	60	+
chr12	121906732	121906733	A01177:23:H2L2FDSX3:2:2444:3784:15248	60	+
chr12	121954453	121954454	A01177:23:H2L2FDSX3:2:1355:29586:25864	60	-
chr12	122216785	122216786	A01177:23:H2L2FDSX3:3:2172:13313:33567	60	-
chr12	122343340	122343341	A01177:23:H2L2FDSX3:4:2246:28890:9439/1	60	+
chr12	122380600	122380601	A01177:23:H2L2FDSX3:1:2629:17472:32440	60	-
chr12	122524741	122524742	A01177:23:H2L2FDSX3:1:1167:23900:12258/1	60	-
chr12	122544251	122544252	A01177:23:H2L2FDSX3:1:1177:23158:20995	60	-
chr12	122547048	122547049	A01177:23:H2L2FDSX3:2:1419:16984:28213/1	60	+
chr12	122558659	122558660	A01177:23:H2L2FDSX3:2:2619:13304:28635	60	-
chr12	122570044	122570045	A01177:23:H2L2FDSX3:1:1128:16604:22294/1	60	+
chr12	122572907	122572908	A01177:23:H2L2FDSX3:3:1540:10945:6668/1	60	-
chr12	122574452	122574453	A01177:23:H2L2FDSX3:1:2239:17743:2440/1	60	+
chr12	122578842	122578843	A01177:23:H2L2FDSX3:1:2657:12111:33552	60	-
chr12	122581189	122581190	A01177:23:H2L2FDSX3:1:1549:8377:26835/1	60	-
chr12	122598742	122598743	A01177:23:H2L2FDSX3:1:1229:13250:11224/1	60	+
chr12	122606706	122606707	A01177:23:H2L2FDSX3:1:1149:9724:5963/1	60	-
chr12	122609600	122609601	A01177:23:H2L2FDSX3:1:1375:15130:5149	60	-
chr12	122635869	122635870	A01177:23:H2L2FDSX3:1:1201:3106:32362/1	60	-
chr12	122695551	122695552	A01177:23:H2L2FDSX3:1:1364:23556:37059/1	60	-
chr12	122764009	122764010	A01177:23:H2L2FDSX3:2:1247:29161:24283	60	-
chr12	122782676	122782677	A01177:23:H2L2FDSX3:2:1549:13774:20087/1	60	-
chr12	122802161	122802162	A01177:23:H2L2FDSX3:1:2457:4218:25739	60	+
chr12	123123482	123123483	A01177:23:H2L2FDSX3:1:1169:21929:2206/1	60	-
chr12	123162403	123162404	A01177:23:H2L2FDSX3:4:1375:27163:26835	60	-
chr12	123207428	123207429	A01177:23:H2L2FDSX3:1:2437:19018:33458/1	60	-
chr12	123314051	123314052	A01177:23:H2L2FDSX3:4:2570:25229:24267	60	-
chr12	123331365	123331366	A01177:23:H2L2FDSX3:1:1358:5584:34366/1	60	-
chr12	123340978	123340979	A01177:23:H2L2FDSX3:2:2306:21558:3537/1	60	+
chr12	123353409	123353410	A01177:23:H2L2FDSX3:1:1163:28818:22247/1	60	+
chr12	123647911	123647912	A01177:23:H2L2FDSX3:1:1251:2311:34303/1	60	-
chr12	123723418	123723419	A01177:23:H2L2FDSX3:1:1117:31855:6402/1	60	+
chr12	124849934	124849935	A01177:23:H2L2FDSX3:4:2302:15655:13698	60	-
chr12	124926875	124926876	A01177:23:H2L2FDSX3:1:1169:20699:8124/1	60	-
chr12	125210065	125210066	A01177:23:H2L2FDSX3:1:1355:21106:35289/1	60	+
chr12	125849262	125849263	A01177:23:H2L2FDSX3:2:1276:25988:24079/1	60	+
chr12	127132208	127132209	A01177:23:H2L2FDSX3:1:2376:2944:25755/1	60	+
chr12	128771136	128771137	A01177:23:H2L2FDSX3:1:2419:23692:9862/1	60	-
chr12	129140078	129140079	A01177:23:H2L2FDSX3:1:1416:2700:20290/1	60	+
chr12	129498757	129498758	A01177:23:H2L2FDSX3:1:1616:1958:8703/1	60	+
chr12	129511957	129511958	A01177:23:H2L2FDSX3:1:1278:16269:17237/1	60	-
chr12	129521568	129521569	A01177:23:H2L2FDSX3:1:1476:18566:1736/1	60	+
chr12	129631056	129631057	A01177:23:H2L2FDSX3:1:1177:31069:25770/1	60	-
chr12	129745958	129745959	A01177:23:H2L2FDSX3:1:1263:25328:11757	60	+
chr12	129881758	129881759	A01177:23:H2L2FDSX3:2:1529:17183:13463/1	60	+
chr12	130817032	130817033	A01177:23:H2L2FDSX3:2:1447:15103:36918/1	60	+
chr12	131657969	131657970	A01177:23:H2L2FDSX3:2:2430:5538:9361/1	60	-
chr12	131742375	131742376	A01177:23:H2L2FDSX3:4:1430:22444:11616	60	+
chr12	131898645	131898646	A01177:23:H2L2FDSX3:1:1378:26503:26882/1	60	-
chr12	131974687	131974688	A01177:23:H2L2FDSX3:1:1124:11858:5118/1	60	-
chr12	131998684	131998685	A01177:23:H2L2FDSX3:1:1104:20446:4053/1	60	-
chr12	132092291	132092292	A01177:23:H2L2FDSX3:2:1227:14570:10191/1	60	-
chr12	132099381	132099382	A01177:23:H2L2FDSX3:1:1232:10267:21559	60	-
chr12	132115833	132115834	A01177:23:H2L2FDSX3:3:1366:24026:7968/1	60	-
chr12	132644265	132644266	A01177:23:H2L2FDSX3:4:1145:18909:25692	60	+
chr12	132651217	132651218	A01177:23:H2L2FDSX3:1:1662:29315:25770/1	60	-
chr12	132655517	132655518	A01177:23:H2L2FDSX3:2:2363:29225:26835/1	60	-
chr12	132660160	132660161	A01177:23:H2L2FDSX3:1:2234:16043:2347/1	60	+
chr12	132678438	132678439	A01177:23:H2L2FDSX3:2:2347:31114:21402/1	60	+
chr12	132842207	132842208	A01177:23:H2L2FDSX3:4:1658:23854:12774	60	-
chr12	132936273	132936274	A01177:23:H2L2FDSX3:1:2106:24975:13777	60	-
chr12	132947664	132947665	A01177:23:H2L2FDSX3:1:1552:28339:4445	60	+
chr12	132990855	132990856	A01177:23:H2L2FDSX3:1:1111:15185:35055/1	60	-
chr12	133084616	133084617	A01177:23:H2L2FDSX3:1:1201:1841:14982/1	60	-
chr12	133153851	133153852	A01177:23:H2L2FDSX3:2:2633:25681:14403	60	-
chr13	19696016	19696017	A01177:23:H2L2FDSX3:2:1126:5520:8484	60	-
chr13	19700146	19700147	A01177:23:H2L2FDSX3:1:1317:18891:13510	60	-
chr13	20035566	20035567	A01177:23:H2L2FDSX3:1:1539:13006:30029/1	60	-
chr13	20598927	20598928	A01177:23:H2L2FDSX3:1:2231:9263:7952/1	60	-
chr13	20659470	20659471	A01177:23:H2L2FDSX3:1:2610:4851:31344/1	60	-
chr13	21624224	21624225	A01177:23:H2L2FDSX3:3:2621:3161:14293	60	+
chr13	24037801	24037802	A01177:23:H2L2FDSX3:1:1160:7030:32142/1	60	-
chr13	24768571	24768572	A01177:23:H2L2FDSX3:2:1250:29857:33505/1	60	-
chr13	25016844	25016845	A01177:23:H2L2FDSX3:3:1343:21061:23375/1	60	-
chr13	25308654	25308655	A01177:23:H2L2FDSX3:1:1553:23909:3881/1	60	+
chr13	26382033	26382034	A01177:23:H2L2FDSX3:1:1345:6587:20509/1	60	+
chr13	27629169	27629170	A01177:23:H2L2FDSX3:1:1116:31521:27868/1	60	+
chr13	28210347	28210348	A01177:23:H2L2FDSX3:4:2521:23999:23328	60	-
chr13	30216437	30216438	A01177:23:H2L2FDSX3:4:2539:3143:35149/1	60	-
chr13	30281222	30281223	A01177:23:H2L2FDSX3:1:2154:30508:26146	60	-
chr13	30470346	30470347	A01177:23:H2L2FDSX3:1:1154:4571:2926/1	60	+
chr13	30622076	30622077	A01177:23:H2L2FDSX3:1:1366:30174:13855/1	60	-
chr13	31307831	31307832	A01177:23:H2L2FDSX3:1:1435:12373:33724/1	60	+
chr13	32520698	32520699	A01177:23:H2L2FDSX3:2:2519:8938:34757	60	+
chr13	32658646	32658647	A01177:23:H2L2FDSX3:2:1437:30246:25222/1	60	-
chr13	33286190	33286191	A01177:23:H2L2FDSX3:2:2356:4218:26240	60	-
chr13	34981411	34981412	A01177:23:H2L2FDSX3:1:1249:20157:9940/1	60	+
chr13	35209666	35209667	A01177:23:H2L2FDSX3:2:2430:12120:23422	60	-
chr13	35213563	35213564	A01177:23:H2L2FDSX3:2:2277:30644:33051/1	60	-
chr13	35213564	35213565	A01177:23:H2L2FDSX3:1:1403:27733:4617/1	60	-
chr13	35265466	35265467	A01177:23:H2L2FDSX3:3:1369:18530:33865	60	-
chr13	35456472	35456473	A01177:23:H2L2FDSX3:2:1168:13756:13917/1	60	+
chr13	40974946	40974947	A01177:23:H2L2FDSX3:1:1363:3314:30248/1	60	+
chr13	40994191	40994192	A01177:23:H2L2FDSX3:1:1104:9182:32017/1	60	+
chr13	41333565	41333566	A01177:23:H2L2FDSX3:2:2178:28302:10802/1	60	-
chr13	41340186	41340187	A01177:23:H2L2FDSX3:1:1128:14615:18349/1	60	+
chr13	41900817	41900818	A01177:23:H2L2FDSX3:2:1330:22001:4272/1	60	-
chr13	42165375	42165376	A01177:23:H2L2FDSX3:1:1129:14742:26804	60	+
chr13	42183737	42183738	A01177:23:H2L2FDSX3:2:2155:9390:1689/1	60	+
chr13	43014890	43014891	A01177:23:H2L2FDSX3:2:1663:7012:30295	60	+
chr13	44472168	44472169	A01177:23:H2L2FDSX3:1:1510:19886:29105/1	60	+
chr13	45978311	45978312	A01177:23:H2L2FDSX3:3:1355:26666:24565/1	60	+
chr13	45989761	45989762	A01177:23:H2L2FDSX3:1:1112:19190:13996/1	60	+
chr13	46250360	46250361	A01177:23:H2L2FDSX3:1:1256:16468:25661/1	60	-
chr13	46592340	46592341	A01177:23:H2L2FDSX3:1:1508:12310:14168/1	60	-
chr13	46614021	46614022	A01177:23:H2L2FDSX3:1:1167:21811:26960/1	60	+
chr13	46713632	46713633	A01177:23:H2L2FDSX3:1:2208:31819:1329/1	60	+
chr13	47965762	47965763	A01177:23:H2L2FDSX3:1:2276:2365:9283/1	60	-
chr13	48386578	48386579	A01177:23:H2L2FDSX3:2:1247:4453:35321/1	60	-
chr13	48388009	48388010	A01177:23:H2L2FDSX3:1:1131:30445:22936/1	60	+
chr13	48477582	48477583	A01177:23:H2L2FDSX3:1:1214:15338:19789/1	60	+
chr13	48519988	48519989	A01177:23:H2L2FDSX3:1:1265:7102:12070/1	60	+
chr13	48519989	48519990	A01177:23:H2L2FDSX3:3:2650:20220:11021	60	+
chr13	48652203	48652204	A01177:23:H2L2FDSX3:1:1224:11541:4852/1	60	+
chr13	48981470	48981471	A01177:23:H2L2FDSX3:1:1114:27109:6543/1	60	-
chr13	49040756	49040757	A01177:23:H2L2FDSX3:2:1264:29577:5337/1	60	-
chr13	49460699	49460700	A01177:23:H2L2FDSX3:3:1355:22869:2863/1	60	+
chr13	49513129	49513130	A01177:23:H2L2FDSX3:1:1146:14678:21559/1	60	+
chr13	49675310	49675311	A01177:23:H2L2FDSX3:1:1156:28465:4038/1	60	+
chr13	51472987	51472988	A01177:23:H2L2FDSX3:2:2365:19859:31688/1	60	-
chr13	52458545	52458546	A01177:23:H2L2FDSX3:1:1344:14452:13651/1	60	+
chr13	52622307	52622308	A01177:23:H2L2FDSX3:2:2617:26558:34961/1	60	+
chr13	57663457	57663458	A01177:23:H2L2FDSX3:2:1453:12084:11459/1	60	+
chr13	59718772	59718773	A01177:23:H2L2FDSX3:1:2466:6524:28667/1	60	+
chr13	59888816	59888817	A01177:23:H2L2FDSX3:1:1311:1271:8703/1	60	+
chr13	59916222	59916223	A01177:23:H2L2FDSX3:1:1252:24722:24706/1	60	+
chr13	60371747	60371748	A01177:23:H2L2FDSX3:1:1304:2718:5729/1	60	+
chr13	60699282	60699283	A01177:23:H2L2FDSX3:1:1547:17535:23093/1	60	+
chr13	61446098	61446099	A01177:23:H2L2FDSX3:1:1656:22932:18881/1	60	+
chr13	61553294	61553295	A01177:23:H2L2FDSX3:2:1636:24216:22388/1	60	+
chr13	61604544	61604545	A01177:23:H2L2FDSX3:1:1101:16740:31892/1	60	-
chr13	61726201	61726202	A01177:23:H2L2FDSX3:1:1678:17237:16814/1	60	+
chr13	61953069	61953070	A01177:23:H2L2FDSX3:1:1222:27001:13338/1	60	+
chr13	62700175	62700176	A01177:23:H2L2FDSX3:1:1131:2618:16986	60	-
chr13	63931368	63931369	A01177:23:H2L2FDSX3:3:2329:14877:27696	60	-
chr13	64086507	64086508	A01177:23:H2L2FDSX3:2:1414:32316:32910	60	-
chr13	64101917	64101918	A01177:23:H2L2FDSX3:1:2439:21531:30984/1	60	-
chr13	64122240	64122241	A01177:23:H2L2FDSX3:1:1222:28483:13338/1	60	-
chr13	64243663	64243664	A01177:23:H2L2FDSX3:1:2149:21522:1188/1	60	-
chr13	64587272	64587273	A01177:23:H2L2FDSX3:2:1402:5656:12320/1	60	-
chr13	64673564	64673565	A01177:23:H2L2FDSX3:3:2146:28637:25504	60	+
chr13	65239441	65239442	A01177:23:H2L2FDSX3:1:1649:9254:22717/1	60	-
chr13	65370261	65370262	A01177:23:H2L2FDSX3:1:2645:29360:16266/1	60	-
chr13	65803748	65803749	A01177:23:H2L2FDSX3:1:1649:21829:10207/1	60	-
chr13	65803749	65803750	A01177:23:H2L2FDSX3:1:1225:9634:29450/1	60	-
chr13	66851383	66851384	A01177:23:H2L2FDSX3:4:2366:15266:16564	60	-
chr13	66911806	66911807	A01177:23:H2L2FDSX3:1:1321:20229:8343/1	60	+
chr13	67170058	67170059	A01177:23:H2L2FDSX3:1:2631:17852:9236/1	60	+
chr13	67191619	67191620	A01177:23:H2L2FDSX3:1:1136:6027:24205	60	+
chr13	67220316	67220317	A01177:23:H2L2FDSX3:1:1147:20274:27743/1	60	-
chr13	67229520	67229521	A01177:23:H2L2FDSX3:1:1118:14814:16845/1	60	-
chr13	68385941	68385942	A01177:23:H2L2FDSX3:1:1474:15736:23484/1	60	-
chr13	68607341	68607342	A01177:23:H2L2FDSX3:1:1226:9073:29074/1	60	+
chr13	68991405	68991406	A01177:23:H2L2FDSX3:1:1236:31439:12258/1	60	-
chr13	68997286	68997287	A01177:23:H2L2FDSX3:1:2447:28185:18584/1	60	-
chr13	69322506	69322507	A01177:23:H2L2FDSX3:1:1263:18656:25285	60	+
chr13	69688373	69688374	A01177:23:H2L2FDSX3:1:1215:22462:23797/1	60	+
chr13	70253153	70253154	A01177:23:H2L2FDSX3:2:1540:28293:6934/1	60	-
chr13	70910622	70910623	A01177:23:H2L2FDSX3:4:1474:13621:20040/1	60	+
chr13	71079674	71079675	A01177:23:H2L2FDSX3:1:1620:23918:26381/1	60	+
chr13	71460732	71460733	A01177:23:H2L2FDSX3:4:2106:28917:4382/1	60	+
chr13	71742109	71742110	A01177:23:H2L2FDSX3:1:1230:29098:17503/1	60	-
chr13	72177524	72177525	A01177:23:H2L2FDSX3:1:1243:15257:12007/1	60	+
chr13	72182385	72182386	A01177:23:H2L2FDSX3:3:1148:2437:24408	60	+
chr13	72235353	72235354	A01177:23:H2L2FDSX3:1:1132:23565:10488/1	60	+
chr13	73031659	73031660	A01177:23:H2L2FDSX3:4:1223:1768:1110	60	+
chr13	73821501	73821502	A01177:23:H2L2FDSX3:1:2265:21784:9408	60	+
chr13	73891602	73891603	A01177:23:H2L2FDSX3:2:1443:19144:9690	60	+
chr13	73941598	73941599	A01177:23:H2L2FDSX3:1:2561:8585:15515/1	60	-
chr13	75303190	75303191	A01177:23:H2L2FDSX3:3:2467:12689:10504	60	+
chr13	77155409	77155410	A01177:23:H2L2FDSX3:2:2346:20889:7106	60	-
chr13	77185941	77185942	A01177:23:H2L2FDSX3:1:1243:32904:11631/1	60	+
chr13	78105424	78105425	A01177:23:H2L2FDSX3:1:1330:19388:9298/1	60	-
chr13	78442960	78442961	A01177:23:H2L2FDSX3:1:1670:21025:34585	60	-
chr13	79379696	79379697	A01177:23:H2L2FDSX3:3:1531:2763:6934	60	+
chr13	79487569	79487570	A01177:23:H2L2FDSX3:1:1348:18629:32064/1	60	+
chr13	79520622	79520623	A01177:23:H2L2FDSX3:2:1536:3721:15890/1	60	+
chr13	81215746	81215747	A01177:23:H2L2FDSX3:1:1108:6198:29168/1	60	-
chr13	81470204	81470205	A01177:23:H2L2FDSX3:3:2354:18511:35274	60	-
chr13	81565624	81565625	A01177:23:H2L2FDSX3:3:1166:30246:30733/1	60	+
chr13	81927232	81927233	A01177:23:H2L2FDSX3:1:1653:17589:21715/1	60	+
chr13	82356801	82356802	A01177:23:H2L2FDSX3:4:2250:23384:13777	60	-
chr13	82356802	82356803	A01177:23:H2L2FDSX3:1:1376:10619:23484/1	60	-
chr13	82451860	82451861	A01177:23:H2L2FDSX3:4:1309:11831:10614/1	60	-
chr13	82519392	82519393	A01177:23:H2L2FDSX3:1:1652:2202:5212/1	60	-
chr13	83099411	83099412	A01177:23:H2L2FDSX3:3:2347:3007:17033/1	60	-
chr13	84119275	84119276	A01177:23:H2L2FDSX3:1:2109:9001:28009/1	60	-
chr13	84742706	84742707	A01177:23:H2L2FDSX3:1:1523:17933:3865/1	60	+
chr13	85090453	85090454	A01177:23:H2L2FDSX3:1:1246:31186:21026/1	60	+
chr13	85362200	85362201	A01177:23:H2L2FDSX3:1:1108:5810:4852/1	60	-
chr13	85446062	85446063	A01177:23:H2L2FDSX3:1:1266:19226:7138/1	60	-
chr13	86061382	86061383	A01177:23:H2L2FDSX3:1:1647:22055:23312/1	60	+
chr13	86086141	86086142	A01177:23:H2L2FDSX3:1:1174:20582:2910/1	60	+
chr13	86100739	86100740	A01177:23:H2L2FDSX3:1:1141:2781:17738/1	60	+
chr13	87096548	87096549	A01177:23:H2L2FDSX3:1:1324:3947:27774/1	60	-
chr13	87687952	87687953	A01177:23:H2L2FDSX3:1:1305:4264:23312/1	60	-
chr13	87796136	87796137	A01177:23:H2L2FDSX3:1:1238:29261:17848/1	60	-
chr13	88892255	88892256	A01177:23:H2L2FDSX3:2:1105:26304:36965/1	60	+
chr13	88914371	88914372	A01177:23:H2L2FDSX3:1:1124:29894:31970/1	60	+
chr13	88915531	88915532	A01177:23:H2L2FDSX3:2:2303:25898:29152/1	60	+
chr13	89115869	89115870	A01177:23:H2L2FDSX3:1:1257:17390:25160/1	60	-
chr13	89774705	89774706	A01177:23:H2L2FDSX3:2:2445:6244:14841/1	60	+
chr13	93166725	93166726	A01177:23:H2L2FDSX3:1:2420:26973:23688/1	60	+
chr13	95738682	95738683	A01177:23:H2L2FDSX3:3:2453:9543:19053/1	60	-
chr13	98982415	98982416	A01177:23:H2L2FDSX3:1:1220:31241:2143/1	60	-
chr13	100124508	100124509	A01177:23:H2L2FDSX3:1:1639:8947:30326/1	60	-
chr13	100162929	100162930	A01177:23:H2L2FDSX3:2:1254:5448:25770	60	+
chr13	103505615	103505616	A01177:23:H2L2FDSX3:1:2637:28926:23187	60	+
chr13	103839442	103839443	A01177:23:H2L2FDSX3:1:1166:32000:13949/1	60	+
chr13	103920227	103920228	A01177:23:H2L2FDSX3:1:1528:25391:19789/1	60	+
chr13	106701641	106701642	A01177:23:H2L2FDSX3:1:1167:11243:32737/1	60	+
chr13	107613230	107613231	A01177:23:H2L2FDSX3:2:2609:8495:7185/1	60	-
chr13	107626840	107626841	A01177:23:H2L2FDSX3:1:1345:5855:22279/1	60	-
chr13	107626842	107626843	A01177:23:H2L2FDSX3:1:1130:15998:9690/1	60	-
chr13	108628511	108628512	A01177:23:H2L2FDSX3:1:2275:19614:13980/1	60	+
chr13	108703973	108703974	A01177:23:H2L2FDSX3:1:1314:19633:31015/1	60	+
chr13	109080798	109080799	A01177:23:H2L2FDSX3:1:1441:2844:15029/1	60	-
chr13	110382225	110382226	A01177:23:H2L2FDSX3:1:1449:23502:34522/1	60	+
chr13	110624749	110624750	A01177:23:H2L2FDSX3:2:1457:29188:28213/1	60	-
chr13	111239312	111239313	A01177:23:H2L2FDSX3:1:1147:22842:8484/1	60	+
chr13	113505645	113505646	A01177:23:H2L2FDSX3:1:2445:12807:20885	60	+
chr13	114263135	114263136	A01177:23:H2L2FDSX3:4:1103:24261:31297	60	+
chr13	114289323	114289324	A01177:23:H2L2FDSX3:2:1545:30626:16266/1	60	+
chr13	114302453	114302454	A01177:23:H2L2FDSX3:1:1468:22290:1548	60	-
chr14	19056985	19056986	A01177:23:H2L2FDSX3:1:1577:10366:35415/1	60	-
chr14	20276596	20276597	A01177:23:H2L2FDSX3:1:1170:26549:30530/1	60	-
chr14	21216152	21216153	A01177:23:H2L2FDSX3:1:1277:12753:24737/1	60	+
chr14	21253760	21253761	A01177:23:H2L2FDSX3:2:2444:22272:12633	60	-
chr14	21414325	21414326	A01177:23:H2L2FDSX3:1:1617:4309:16250/1	60	-
chr14	23027073	23027074	A01177:23:H2L2FDSX3:1:1347:5502:29027	60	-
chr14	23083932	23083933	A01177:23:H2L2FDSX3:3:1245:29640:15311	60	-
chr14	23219267	23219268	A01177:23:H2L2FDSX3:1:1362:5556:3474/1	60	+
chr14	23350300	23350301	A01177:23:H2L2FDSX3:4:1542:9760:25160/1	60	-
chr14	23517455	23517456	A01177:23:H2L2FDSX3:1:2212:5222:20337	60	-
chr14	23982487	23982488	A01177:23:H2L2FDSX3:2:2147:5855:31955/1	60	+
chr14	24128667	24128668	A01177:23:H2L2FDSX3:3:1670:5882:32158	60	+
chr14	24129323	24129324	A01177:23:H2L2FDSX3:1:1129:22354:30436/1	60	-
chr14	24204352	24204353	A01177:23:H2L2FDSX3:1:1412:24334:18615/1	60	+
chr14	24239016	24239017	A01177:23:H2L2FDSX3:1:1151:19208:6386/1	60	+
chr14	24522209	24522210	A01177:23:H2L2FDSX3:2:1236:19660:10676/1	60	+
chr14	24751352	24751353	A01177:23:H2L2FDSX3:1:1127:9796:28040/1	60	-
chr14	25030943	25030944	A01177:23:H2L2FDSX3:1:2352:24207:15702	60	-
chr14	26531945	26531946	A01177:23:H2L2FDSX3:1:1249:4463:7373/1	60	-
chr14	28996887	28996888	A01177:23:H2L2FDSX3:1:1109:31476:11318/1	60	+
chr14	29052912	29052913	A01177:23:H2L2FDSX3:1:2131:9733:36918/1	60	-
chr14	30570739	30570740	A01177:23:H2L2FDSX3:3:2346:9534:33912/1	60	+
chr14	30984616	30984617	A01177:23:H2L2FDSX3:2:2430:17707:14810/1	60	+
chr14	33454424	33454425	A01177:23:H2L2FDSX3:1:1135:15591:25927/1	60	-
chr14	34215184	34215185	A01177:23:H2L2FDSX3:4:1372:27823:20807/1	60	-
chr14	34822342	34822343	A01177:23:H2L2FDSX3:1:1106:8838:14293	60	+
chr14	34836909	34836910	A01177:23:H2L2FDSX3:1:1105:6153:33974/1	60	+
chr14	35088787	35088788	A01177:23:H2L2FDSX3:1:1118:25012:29590	60	+
chr14	35566427	35566428	A01177:23:H2L2FDSX3:1:1132:30210:25504/1	60	-
chr14	35644855	35644856	A01177:23:H2L2FDSX3:1:1117:19407:30185/1	60	+
chr14	35706323	35706324	A01177:23:H2L2FDSX3:4:1332:26431:22153/1	60	+
chr14	35744904	35744905	A01177:23:H2L2FDSX3:1:1137:26332:31751/1	60	-
chr14	35847532	35847533	A01177:23:H2L2FDSX3:1:1457:11369:9314/1	60	-
chr14	36023824	36023825	A01177:23:H2L2FDSX3:1:1101:28546:16485/1	60	-
chr14	37213856	37213857	A01177:23:H2L2FDSX3:1:1277:30761:7733/1	60	+
chr14	37435526	37435527	A01177:23:H2L2FDSX3:1:1115:13205:22420/1	60	+
chr14	39322683	39322684	A01177:23:H2L2FDSX3:1:1334:6081:32064/1	60	+
chr14	39411312	39411313	A01177:23:H2L2FDSX3:1:2672:21468:35415/1	60	-
chr14	39640823	39640824	A01177:23:H2L2FDSX3:3:1347:10845:30264	60	+
chr14	39851356	39851357	A01177:23:H2L2FDSX3:1:1139:18611:5134/1	60	+
chr14	40300261	40300262	A01177:23:H2L2FDSX3:2:1261:6876:1501/1	60	+
chr14	41748312	41748313	A01177:23:H2L2FDSX3:1:2536:13304:25034/1	60	-
chr14	42054600	42054601	A01177:23:H2L2FDSX3:1:2133:23538:26882/1	60	+
chr14	42460255	42460256	A01177:23:H2L2FDSX3:1:2239:4020:22326	60	+
chr14	44463919	44463920	A01177:23:H2L2FDSX3:4:2675:27724:15969	60	+
chr14	44970699	44970700	A01177:23:H2L2FDSX3:1:1169:1136:15358/1	60	+
chr14	44991984	44991985	A01177:23:H2L2FDSX3:1:1210:14452:30467/1	60	-
chr14	45014970	45014971	A01177:23:H2L2FDSX3:2:2433:17436:5885/1	60	+
chr14	46977822	46977823	A01177:23:H2L2FDSX3:2:2271:14118:11475/1	60	+
chr14	47002985	47002986	A01177:23:H2L2FDSX3:1:1136:10646:24251	60	-
chr14	47265235	47265236	A01177:23:H2L2FDSX3:2:2157:13123:29418/1	60	-
chr14	47637464	47637465	A01177:23:H2L2FDSX3:1:2526:29125:27226	60	-
chr14	47811085	47811086	A01177:23:H2L2FDSX3:1:1457:20030:33865	60	-
chr14	47963005	47963006	A01177:23:H2L2FDSX3:1:1129:19605:24768	60	-
chr14	49759296	49759297	A01177:23:H2L2FDSX3:4:2155:4092:7639	60	+
chr14	49853860	49853861	A01177:23:H2L2FDSX3:2:2652:5358:34914	60	-
chr14	49862626	49862627	A01177:23:H2L2FDSX3:1:2621:9796:13041/1	60	+
chr14	49862632	49862633	A01177:23:H2L2FDSX3:2:1466:8657:10160	60	+
chr14	50484613	50484614	A01177:23:H2L2FDSX3:1:1370:15212:10802/1	60	+
chr14	50486759	50486760	A01177:23:H2L2FDSX3:1:1138:16089:20588/1	60	-
chr14	50498104	50498105	A01177:23:H2L2FDSX3:3:2574:2926:10191	60	+
chr14	52293203	52293204	A01177:23:H2L2FDSX3:1:1405:5999:35744	60	-
chr14	53546749	53546750	A01177:23:H2L2FDSX3:1:1665:12111:27289/1	60	+
chr14	55302361	55302362	A01177:23:H2L2FDSX3:1:2376:25536:6136/1	60	-
chr14	55682516	55682517	A01177:23:H2L2FDSX3:4:2416:18566:4492	60	+
chr14	56159406	56159407	A01177:23:H2L2FDSX3:1:1608:10312:12774/1	60	+
chr14	56189289	56189290	A01177:23:H2L2FDSX3:1:1653:11677:15170	60	-
chr14	56370359	56370360	A01177:23:H2L2FDSX3:1:1269:11415:8797/1	60	-
chr14	57393759	57393760	A01177:23:H2L2FDSX3:1:1404:3712:21543/1	60	-
chr14	58239966	58239967	A01177:23:H2L2FDSX3:4:2368:14335:15546/1	60	-
chr14	58334381	58334382	A01177:23:H2L2FDSX3:1:1309:8793:12712/1	60	-
chr14	58348253	58348254	A01177:23:H2L2FDSX3:3:2102:30707:2378	60	-
chr14	59499378	59499379	A01177:23:H2L2FDSX3:1:1643:24957:31626/1	60	-
chr14	60111988	60111989	A01177:23:H2L2FDSX3:1:1463:17996:1188/1	60	-
chr14	60848967	60848968	A01177:23:H2L2FDSX3:3:1512:6659:15593	60	-
chr14	60866213	60866214	A01177:23:H2L2FDSX3:1:1222:13901:25222/1	60	+
chr14	61769479	61769480	A01177:23:H2L2FDSX3:1:2623:9724:23437/1	60	+
chr14	63498306	63498307	A01177:23:H2L2FDSX3:1:1252:32560:13260/1	60	-
chr14	64198654	64198655	A01177:23:H2L2FDSX3:1:1575:10538:14450/1	60	+
chr14	64483851	64483852	A01177:23:H2L2FDSX3:2:1147:29830:1204	60	-
chr14	65155477	65155478	A01177:23:H2L2FDSX3:1:2363:14940:5916/1	60	-
chr14	65547070	65547071	A01177:23:H2L2FDSX3:4:1253:21224:10911	60	+
chr14	65600780	65600781	A01177:23:H2L2FDSX3:1:1606:27425:16892/1	60	-
chr14	66881693	66881694	A01177:23:H2L2FDSX3:2:1104:22715:19820/1	60	-
chr14	66899398	66899399	A01177:23:H2L2FDSX3:1:2148:16405:28463/1	60	+
chr14	67142485	67142486	A01177:23:H2L2FDSX3:4:1277:8730:32581/1	60	-
chr14	67234919	67234920	A01177:23:H2L2FDSX3:1:2249:17327:26177/1	60	-
chr14	67299300	67299301	A01177:23:H2L2FDSX3:1:1268:16848:22279/1	60	-
chr14	68006499	68006500	A01177:23:H2L2FDSX3:1:1239:19696:20697/1	60	+
chr14	68036975	68036976	A01177:23:H2L2FDSX3:1:1134:4607:11913/1	60	+
chr14	68202275	68202276	A01177:23:H2L2FDSX3:1:1123:10845:16517/1	60	+
chr14	70924137	70924138	A01177:23:H2L2FDSX3:3:2406:17662:6809	60	-
chr14	71063349	71063350	A01177:23:H2L2FDSX3:1:1659:16098:30592/1	60	+
chr14	71489820	71489821	A01177:23:H2L2FDSX3:3:1446:10339:33802	60	-
chr14	71569260	71569261	A01177:23:H2L2FDSX3:1:1114:31548:12164	60	+
chr14	71569261	71569262	A01177:23:H2L2FDSX3:1:1473:3332:18912	60	+
chr14	71625983	71625984	A01177:23:H2L2FDSX3:1:2369:18828:14622	60	-
chr14	73122241	73122242	A01177:23:H2L2FDSX3:4:2665:9489:11287/1	60	-
chr14	73330074	73330075	A01177:23:H2L2FDSX3:1:1322:3983:29716/1	60	+
chr14	73698689	73698690	A01177:23:H2L2FDSX3:1:1102:18367:20337/1	60	+
chr14	73736505	73736506	A01177:23:H2L2FDSX3:1:2460:7102:19774	60	-
chr14	74156063	74156064	A01177:23:H2L2FDSX3:4:1323:28610:24706	60	+
chr14	74812547	74812548	A01177:23:H2L2FDSX3:2:2349:17788:7936	60	-
chr14	74816698	74816699	A01177:23:H2L2FDSX3:3:1345:4074:32972/1	60	-
chr14	74816699	74816700	A01177:23:H2L2FDSX3:1:1138:7021:16063/1	60	-
chr14	75022757	75022758	A01177:23:H2L2FDSX3:3:1377:11650:11334/1	60	+
chr14	75041949	75041950	A01177:23:H2L2FDSX3:1:1305:8088:35728/1	60	-
chr14	75326473	75326474	A01177:23:H2L2FDSX3:1:1569:6840:36135/1	60	-
chr14	75788319	75788320	A01177:23:H2L2FDSX3:3:2132:10149:21042/1	60	-
chr14	76188756	76188757	A01177:23:H2L2FDSX3:3:1345:29785:32628	60	-
chr14	76188757	76188758	A01177:23:H2L2FDSX3:1:1214:14271:35164/1	60	-
chr14	79768564	79768565	A01177:23:H2L2FDSX3:4:2349:5294:30138/1	60	+
chr14	80333035	80333036	A01177:23:H2L2FDSX3:1:2619:17282:14857/1	60	-
chr14	80601195	80601196	A01177:23:H2L2FDSX3:1:2667:10321:2519	60	-
chr14	80657880	80657881	A01177:23:H2L2FDSX3:2:2536:25744:11256	60	-
chr14	80692229	80692230	A01177:23:H2L2FDSX3:1:1142:24297:34491	60	-
chr14	80908237	80908238	A01177:23:H2L2FDSX3:1:1336:19714:10802/1	60	-
chr14	81009989	81009990	A01177:23:H2L2FDSX3:2:1221:7609:1235/1	60	-
chr14	81009993	81009994	A01177:23:H2L2FDSX3:1:1556:23656:19977/1	60	-
chr14	81140996	81140997	A01177:23:H2L2FDSX3:3:2602:14633:1971	60	-
chr14	81206464	81206465	A01177:23:H2L2FDSX3:2:2402:14742:10582	60	-
chr14	88388594	88388595	A01177:23:H2L2FDSX3:1:1169:8278:8750/1	60	-
chr14	88413900	88413901	A01177:23:H2L2FDSX3:1:1105:21784:6308/1	60	+
chr14	88711027	88711028	A01177:23:H2L2FDSX3:1:1123:24858:10473/1	60	-
chr14	88740754	88740755	A01177:23:H2L2FDSX3:2:1162:6352:1720/1	60	+
chr14	88849157	88849158	A01177:23:H2L2FDSX3:1:1125:13286:5368/1	60	+
chr14	89325860	89325861	A01177:23:H2L2FDSX3:1:2459:15799:32518/1	60	+
chr14	89426205	89426206	A01177:23:H2L2FDSX3:1:1529:1452:19852	60	+
chr14	89920935	89920936	A01177:23:H2L2FDSX3:1:1332:19967:31219/1	60	-
chr14	90873261	90873262	A01177:23:H2L2FDSX3:1:1204:25446:26303/1	60	+
chr14	90892749	90892750	A01177:23:H2L2FDSX3:1:1114:15953:3630/1	60	-
chr14	90928923	90928924	A01177:23:H2L2FDSX3:1:2244:7645:6089/1	60	-
chr14	90929460	90929461	A01177:23:H2L2FDSX3:1:1311:24903:30185/1	60	-
chr14	91133361	91133362	A01177:23:H2L2FDSX3:1:2251:24243:36338/1	60	+
chr14	91468169	91468170	A01177:23:H2L2FDSX3:1:1335:8910:7999/1	60	+
chr14	92013329	92013330	A01177:23:H2L2FDSX3:1:1358:11614:31438	60	+
chr14	92077372	92077373	A01177:23:H2L2FDSX3:3:2327:19036:2519	60	-
chr14	95107231	95107232	A01177:23:H2L2FDSX3:1:1271:4842:35775/1	60	+
chr14	97713900	97713901	A01177:23:H2L2FDSX3:1:1171:22761:5650/1	60	+
chr14	97743734	97743735	A01177:23:H2L2FDSX3:1:1149:11849:4664/1	60	-
chr14	97860670	97860671	A01177:23:H2L2FDSX3:1:1165:5150:23907	60	-
chr14	98001470	98001471	A01177:23:H2L2FDSX3:1:2368:24551:6965/1	60	+
chr14	98107668	98107669	A01177:23:H2L2FDSX3:2:1374:9760:36965	60	+
chr14	98115441	98115442	A01177:23:H2L2FDSX3:1:1206:6768:12774/1	60	-
chr14	98143186	98143187	A01177:23:H2L2FDSX3:1:2157:7030:33959	60	+
chr14	98145124	98145125	A01177:23:H2L2FDSX3:2:1550:20509:3975	60	-
chr14	98157901	98157902	A01177:23:H2L2FDSX3:2:1352:29875:8703/1	60	+
chr14	98182030	98182031	A01177:23:H2L2FDSX3:1:1561:30183:29904	60	+
chr14	98331996	98331997	A01177:23:H2L2FDSX3:1:2170:28791:37043/1	60	+
chr14	98366801	98366802	A01177:23:H2L2FDSX3:1:1124:19379:32612/1	60	+
chr14	98513256	98513257	A01177:23:H2L2FDSX3:1:1126:25012:25269/1	60	-
chr14	98523151	98523152	A01177:23:H2L2FDSX3:3:2545:14751:23844	60	-
chr14	98549468	98549469	A01177:23:H2L2FDSX3:2:1233:24451:13338/1	60	-
chr14	98618922	98618923	A01177:23:H2L2FDSX3:1:1464:23312:16094/1	60	+
chr14	98644104	98644105	A01177:23:H2L2FDSX3:1:1470:4906:14622/1	60	+
chr14	98674052	98674053	A01177:23:H2L2FDSX3:1:1103:22164:2644/1	60	+
chr14	99406187	99406188	A01177:23:H2L2FDSX3:1:1378:4209:15295/1	60	-
chr14	100267688	100267689	A01177:23:H2L2FDSX3:4:2219:15817:10410/1	60	-
chr14	100276270	100276271	A01177:23:H2L2FDSX3:1:1116:22616:31140/1	60	+
chr14	101433880	101433881	A01177:23:H2L2FDSX3:4:2266:7889:33880/1	60	+
chr14	101874753	101874754	A01177:23:H2L2FDSX3:2:2542:27489:23422/1	60	+
chr14	101896750	101896751	A01177:23:H2L2FDSX3:1:1215:28103:24799/1	60	-
chr14	102426815	102426816	A01177:23:H2L2FDSX3:1:1520:6578:17362/1	60	+
chr14	102450506	102450507	A01177:23:H2L2FDSX3:1:1213:19822:35415/1	60	+
chr14	102468382	102468383	A01177:23:H2L2FDSX3:2:2362:2844:15655	60	+
chr14	102541427	102541428	A01177:23:H2L2FDSX3:4:1231:4137:11757/1	60	+
chr14	102559147	102559148	A01177:23:H2L2FDSX3:4:2404:12346:4492	60	+
chr14	102609098	102609099	A01177:23:H2L2FDSX3:4:2143:8531:32330	60	-
chr14	102665288	102665289	A01177:23:H2L2FDSX3:1:1133:11252:2910/1	60	+
chr14	102687484	102687485	A01177:23:H2L2FDSX3:4:2611:16568:21136/1	60	+
chr14	102708661	102708662	A01177:23:H2L2FDSX3:1:1508:11397:20259	60	-
chr14	102710039	102710040	A01177:23:H2L2FDSX3:1:2216:25907:26381/1	60	-
chr14	102881813	102881814	A01177:23:H2L2FDSX3:1:1216:10565:8108/1	60	+
chr14	103410732	103410733	A01177:23:H2L2FDSX3:1:1107:29071:1767/1	60	+
chr14	103420637	103420638	A01177:23:H2L2FDSX3:1:1217:1904:13182/1	60	+
chr14	103428508	103428509	A01177:23:H2L2FDSX3:1:1573:2094:32800/1	60	-
chr14	103430375	103430376	A01177:23:H2L2FDSX3:1:1572:23312:22482/1	60	+
chr14	103441525	103441526	A01177:23:H2L2FDSX3:3:1303:6180:19210/1	60	-
chr14	103468302	103468303	A01177:23:H2L2FDSX3:1:1104:12111:5494/1	60	-
chr14	103495578	103495579	A01177:23:H2L2FDSX3:1:2128:5484:14309/1	60	-
chr14	103499011	103499012	A01177:23:H2L2FDSX3:1:1504:11098:20369/1	60	-
chr14	103774008	103774009	A01177:23:H2L2FDSX3:1:1163:13774:27915/1	60	+
chr14	103787556	103787557	A01177:23:H2L2FDSX3:1:1547:10809:36965	60	+
chr14	103801546	103801547	A01177:23:H2L2FDSX3:1:1402:14950:21590	60	+
chr14	105244853	105244854	A01177:23:H2L2FDSX3:1:1549:23339:9596/1	60	+
chr14	106138725	106138726	A01177:23:H2L2FDSX3:4:1377:31421:29387/1	60	+
chr15	17081488	17081489	A01177:23:H2L2FDSX3:4:2512:11767:1360	60	+
chr15	25029136	25029137	A01177:23:H2L2FDSX3:3:2668:31304:13369/1	60	+
chr15	25356584	25356585	A01177:23:H2L2FDSX3:1:1303:31177:20979/1	60	+
chr15	25359473	25359474	A01177:23:H2L2FDSX3:3:1240:27615:16908	60	-
chr15	25407413	25407414	A01177:23:H2L2FDSX3:1:1240:7997:11647/1	60	-
chr15	26792195	26792196	A01177:23:H2L2FDSX3:2:2374:12563:31172	60	-
chr15	34007021	34007022	A01177:23:H2L2FDSX3:3:1148:32000:28541	60	+
chr15	34107681	34107682	A01177:23:H2L2FDSX3:1:1171:19804:36135	60	+
chr15	34172850	34172851	A01177:23:H2L2FDSX3:2:2475:22525:20243/1	60	+
chr15	34919646	34919647	A01177:23:H2L2FDSX3:4:2445:17526:3317	60	-
chr15	34919647	34919648	A01177:23:H2L2FDSX3:4:2132:27670:6042	60	-
chr15	34990337	34990338	A01177:23:H2L2FDSX3:1:2646:21423:6903	60	-
chr15	35541743	35541744	A01177:23:H2L2FDSX3:1:1226:18927:3991/1	60	-
chr15	36705484	36705485	A01177:23:H2L2FDSX3:1:1251:1660:12633/1	60	+
chr15	38309385	38309386	A01177:23:H2L2FDSX3:1:1307:18295:26537/1	60	+
chr15	38310668	38310669	A01177:23:H2L2FDSX3:1:2603:31132:23813/1	60	+
chr15	38321234	38321235	A01177:23:H2L2FDSX3:1:2423:13593:28260/1	60	+
chr15	38979101	38979102	A01177:23:H2L2FDSX3:1:1335:15013:36605/1	60	+
chr15	39810492	39810493	A01177:23:H2L2FDSX3:1:1142:2392:26647/1	60	-
chr15	39998278	39998279	A01177:23:H2L2FDSX3:4:2651:21332:12853	60	-
chr15	40185651	40185652	A01177:23:H2L2FDSX3:1:1122:18701:29121/1	60	+
chr15	40667962	40667963	A01177:23:H2L2FDSX3:2:2460:29812:5619/1	60	-
chr15	41034260	41034261	A01177:23:H2L2FDSX3:3:1664:10031:9940/1	60	+
chr15	41209931	41209932	A01177:23:H2L2FDSX3:2:1549:28447:36761	60	+
chr15	41236383	41236384	A01177:23:H2L2FDSX3:3:1663:28239:26475/1	60	-
chr15	41296343	41296344	A01177:23:H2L2FDSX3:1:2137:3884:30013/1	60	-
chr15	41633448	41633449	A01177:23:H2L2FDSX3:4:1517:6750:15436	60	-
chr15	41719374	41719375	A01177:23:H2L2FDSX3:1:2301:7310:23140/1	60	+
chr15	41735634	41735635	A01177:23:H2L2FDSX3:4:2222:29658:30812	60	-
chr15	41960724	41960725	A01177:23:H2L2FDSX3:4:2639:10601:13589/1	60	+
chr15	42074669	42074670	A01177:23:H2L2FDSX3:1:1614:16613:5055	60	+
chr15	42428602	42428603	A01177:23:H2L2FDSX3:1:2601:29125:9721/1	60	-
chr15	42545662	42545663	A01177:23:H2L2FDSX3:1:1112:31177:29622/1	60	+
chr15	42743388	42743389	A01177:23:H2L2FDSX3:2:1550:22959:3114	60	+
chr15	42817349	42817350	A01177:23:H2L2FDSX3:1:1225:31358:36667/1	60	+
chr15	42833168	42833169	A01177:23:H2L2FDSX3:1:1457:7997:23484/1	60	+
chr15	42835205	42835206	A01177:23:H2L2FDSX3:1:1308:18747:14732	60	-
chr15	42989986	42989987	A01177:23:H2L2FDSX3:4:2619:29460:27962/1	60	-
chr15	43025048	43025049	A01177:23:H2L2FDSX3:1:1136:26512:28369/1	60	+
chr15	43025398	43025399	A01177:23:H2L2FDSX3:1:1637:29749:6981/1	60	+
chr15	43032941	43032942	A01177:23:H2L2FDSX3:1:1613:7654:15186	60	+
chr15	43064833	43064834	A01177:23:H2L2FDSX3:1:1466:11415:19727/1	60	+
chr15	43342616	43342617	A01177:23:H2L2FDSX3:1:1109:19407:11898/1	60	+
chr15	43498856	43498857	A01177:23:H2L2FDSX3:1:1367:6506:1579/1	60	+
chr15	43751511	43751512	A01177:23:H2L2FDSX3:1:1253:31331:1297/1	60	-
chr15	43762207	43762208	A01177:23:H2L2FDSX3:1:1409:30942:20509/1	60	-
chr15	48712411	48712412	A01177:23:H2L2FDSX3:1:1446:17119:4899	60	+
chr15	49115652	49115653	A01177:23:H2L2FDSX3:1:1103:30725:28494/1	60	-
chr15	49247734	49247735	A01177:23:H2L2FDSX3:1:1177:8458:29199	60	-
chr15	49639172	49639173	A01177:23:H2L2FDSX3:3:2267:18810:20823	60	+
chr15	50282606	50282607	A01177:23:H2L2FDSX3:3:1361:21793:33066	60	-
chr15	50497564	50497565	A01177:23:H2L2FDSX3:1:1547:28113:24345	60	-
chr15	50528159	50528160	A01177:23:H2L2FDSX3:3:2411:27398:6511	60	+
chr15	50988148	50988149	A01177:23:H2L2FDSX3:1:2129:23312:28119/1	60	-
chr15	52406152	52406153	A01177:23:H2L2FDSX3:1:1273:24804:4272/1	60	+
chr15	52589271	52589272	A01177:23:H2L2FDSX3:4:2422:5466:17566/1	60	+
chr15	56167543	56167544	A01177:23:H2L2FDSX3:1:1465:14000:11428/1	60	+
chr15	56644257	56644258	A01177:23:H2L2FDSX3:2:1414:10710:20259/1	60	-
chr15	56671995	56671996	A01177:23:H2L2FDSX3:1:1332:27299:36808/1	60	-
chr15	56684881	56684882	A01177:23:H2L2FDSX3:1:2621:25690:17895/1	60	-
chr15	56978570	56978571	A01177:23:H2L2FDSX3:1:2172:5303:21480	60	+
chr15	57229245	57229246	A01177:23:H2L2FDSX3:1:1139:31232:13745/1	60	-
chr15	58156924	58156925	A01177:23:H2L2FDSX3:1:2134:16233:6245/1	60	+
chr15	58598219	58598220	A01177:23:H2L2FDSX3:1:1609:23610:34428/1	60	+
chr15	58900086	58900087	A01177:23:H2L2FDSX3:2:1649:28800:29700/1	60	+
chr15	59030266	59030267	A01177:23:H2L2FDSX3:1:1214:12933:32597/1	60	+
chr15	59224531	59224532	A01177:23:H2L2FDSX3:1:1620:1127:8641/1	60	+
chr15	62002744	62002745	A01177:23:H2L2FDSX3:4:2509:14100:34835/1	60	-
chr15	62617544	62617545	A01177:23:H2L2FDSX3:1:2119:25174:23829	60	+
chr15	62617546	62617547	A01177:23:H2L2FDSX3:1:2410:29243:26616	60	+
chr15	65016002	65016003	A01177:23:H2L2FDSX3:1:1371:9534:6167/1	60	-
chr15	65157864	65157865	A01177:23:H2L2FDSX3:1:1462:5186:32393/1	60	-
chr15	65510369	65510370	A01177:23:H2L2FDSX3:1:2576:8486:33066/1	60	-
chr15	65697468	65697469	A01177:23:H2L2FDSX3:1:1249:8675:8563/1	60	+
chr15	66335780	66335781	A01177:23:H2L2FDSX3:4:2666:25337:35728	60	+
chr15	66524431	66524432	A01177:23:H2L2FDSX3:1:1104:9082:24017/1	60	-
chr15	66999976	66999977	A01177:23:H2L2FDSX3:2:1347:7817:10019/1	60	-
chr15	67302257	67302258	A01177:23:H2L2FDSX3:1:2439:25870:2018/1	60	+
chr15	67526434	67526435	A01177:23:H2L2FDSX3:1:1324:26214:22028/1	60	-
chr15	67631284	67631285	A01177:23:H2L2FDSX3:1:1140:8567:17644/1	60	-
chr15	67708148	67708149	A01177:23:H2L2FDSX3:1:1102:22046:4726/1	60	+
chr15	68096340	68096341	A01177:23:H2L2FDSX3:4:1136:31747:23156/1	60	+
chr15	68105936	68105937	A01177:23:H2L2FDSX3:2:1420:15673:34804/1	60	-
chr15	69439898	69439899	A01177:23:H2L2FDSX3:1:1667:11053:20478	60	-
chr15	70528480	70528481	A01177:23:H2L2FDSX3:2:2130:21847:21324/1	60	+
chr15	71972286	71972287	A01177:23:H2L2FDSX3:1:1235:7410:17300/1	60	+
chr15	74790903	74790904	A01177:23:H2L2FDSX3:1:1106:15926:36589/1	60	+
chr15	74856533	74856534	A01177:23:H2L2FDSX3:1:1476:25247:4726/1	60	+
[truncated: 4,518 more rows]
