# Supplementary material for: HIV-1 capsid stability enables inositol phosphate-independent infection of target cells and promotes integration into genes
Source: PLoS Pathog. 2023 Jun 2;19(6):e1011423. doi: 10.1371/journal.ppat.1011423 (PMC10266667; doi:10.1371/journal.ppat.1011423)
Supplement: S4 Data — (TAR.GZ) [file ppat.1011423.s015.tar.gz › IPMK_KO/CA_WT/Unique_hg38_integration_sites/7399-GS-16.bed]

chr1	783287	783288	A01177:23:H2L2FDSX3:2:1467:20220:32002/1	60	-
chr1	785065	785066	A01177:23:H2L2FDSX3:2:2124:17282:28948/1	60	+
chr1	803025	803026	A01177:23:H2L2FDSX3:1:1526:13801:35509/1	60	+
chr1	803951	803952	A01177:23:H2L2FDSX3:2:2108:30978:15342	60	+
chr1	810922	810923	A01177:23:H2L2FDSX3:1:1574:8232:2816/1	60	+
chr1	814924	814925	A01177:23:H2L2FDSX3:1:1127:8477:1955	60	-
chr1	848132	848133	A01177:23:H2L2FDSX3:1:1514:2519:19727/1	60	+
chr1	853002	853003	A01177:23:H2L2FDSX3:4:1126:16577:21903/1	60	-
chr1	951318	951319	A01177:23:H2L2FDSX3:1:1367:7871:20353/1	60	+
chr1	957800	957801	A01177:23:H2L2FDSX3:2:2154:20609:4178	60	-
chr1	1044101	1044102	A01177:23:H2L2FDSX3:1:1166:18747:4617	60	+
chr1	1044103	1044104	A01177:23:H2L2FDSX3:3:1454:2691:9878	60	+
chr1	1047101	1047102	A01177:23:H2L2FDSX3:1:1418:30843:21308	60	-
chr1	1095604	1095605	A01177:23:H2L2FDSX3:1:1278:29668:11224/1	60	-
chr1	1256418	1256419	A01177:23:H2L2FDSX3:1:1109:9100:35853/1	60	-
chr1	1263643	1263644	A01177:23:H2L2FDSX3:1:1157:15302:12148/1	60	+
chr1	1265053	1265054	A01177:23:H2L2FDSX3:3:1314:22571:1219/1	60	-
chr1	1266602	1266603	A01177:23:H2L2FDSX3:4:1631:14868:36417/1	60	-
chr1	1293380	1293381	A01177:23:H2L2FDSX3:1:1102:7220:8296	60	+
chr1	1314103	1314104	A01177:23:H2L2FDSX3:4:2459:23583:27461	60	-
chr1	1318570	1318571	A01177:23:H2L2FDSX3:2:1318:13141:9377	60	-
chr1	1320253	1320254	A01177:23:H2L2FDSX3:1:1105:13367:9330	60	-
chr1	1392010	1392011	A01177:23:H2L2FDSX3:1:2339:10104:23876/1	60	-
chr1	1392033	1392034	A01177:23:H2L2FDSX3:1:2171:5258:32424/1	60	+
chr1	1392034	1392035	A01177:23:H2L2FDSX3:1:1477:15013:26772/1	60	+
chr1	1392502	1392503	A01177:23:H2L2FDSX3:1:1102:25057:24752/1	60	+
chr1	1393313	1393314	A01177:23:H2L2FDSX3:1:1160:29839:6230/1	60	+
chr1	1393737	1393738	A01177:23:H2L2FDSX3:1:1111:31512:22028/1	60	+
chr1	1393941	1393942	A01177:23:H2L2FDSX3:2:2307:10022:17754/1	60	-
chr1	1393963	1393964	A01177:23:H2L2FDSX3:1:1301:20238:34131/1	60	-
chr1	1395217	1395218	A01177:23:H2L2FDSX3:1:1616:29523:5462/1	60	+
chr1	1404963	1404964	A01177:23:H2L2FDSX3:2:1502:12897:1251	60	-
chr1	1404965	1404966	A01177:23:H2L2FDSX3:1:1417:17680:18834/1	60	-
chr1	1481514	1481515	A01177:23:H2L2FDSX3:2:1303:31367:6746/1	60	-
chr1	1493316	1493317	A01177:23:H2L2FDSX3:1:1406:25021:13416/1	60	+
chr1	1497626	1497627	A01177:23:H2L2FDSX3:1:1345:8205:23124/1	60	+
chr1	1557070	1557071	A01177:23:H2L2FDSX3:2:1259:17318:30859/1	60	+
chr1	1572773	1572774	A01177:23:H2L2FDSX3:1:1127:26675:24706/1	60	+
chr1	1647267	1647268	A01177:23:H2L2FDSX3:1:2366:9308:36401/1	60	-
chr1	1654901	1654902	A01177:23:H2L2FDSX3:1:1104:19416:35023/1	60	+
chr1	1655271	1655272	A01177:23:H2L2FDSX3:1:1321:28546:13322/1	60	+
chr1	1655331	1655332	A01177:23:H2L2FDSX3:1:1140:9507:4429/1	60	-
chr1	1656105	1656106	A01177:23:H2L2FDSX3:2:2439:31991:27524/1	60	+
chr1	1663341	1663342	A01177:23:H2L2FDSX3:1:1541:19171:27211/1	60	-
chr1	1669106	1669107	A01177:23:H2L2FDSX3:2:2350:7383:6042/1	60	-
chr1	1722126	1722127	A01177:23:H2L2FDSX3:3:1646:17372:2237	60	-
chr1	1765068	1765069	A01177:23:H2L2FDSX3:1:1104:18502:15060/1	60	+
chr1	1791475	1791476	A01177:23:H2L2FDSX3:3:1338:24388:12414	60	-
chr1	1802259	1802260	A01177:23:H2L2FDSX3:1:1121:15347:5838/1	60	+
chr1	1802756	1802757	A01177:23:H2L2FDSX3:1:2575:13792:10285/1	60	-
chr1	1814908	1814909	A01177:23:H2L2FDSX3:1:1408:11975:28588/1	60	+
chr1	1819360	1819361	A01177:23:H2L2FDSX3:1:1204:25084:32565	60	-
chr1	1823667	1823668	A01177:23:H2L2FDSX3:3:1178:30219:33912/1	60	+
chr1	1824201	1824202	A01177:23:H2L2FDSX3:1:1204:2627:22576/1	60	+
chr1	1827736	1827737	A01177:23:H2L2FDSX3:1:1361:3450:29919/1	60	+
chr1	1838004	1838005	A01177:23:H2L2FDSX3:1:1404:9932:25394/1	60	-
chr1	1843223	1843224	A01177:23:H2L2FDSX3:1:1166:27082:12665/1	60	+
chr1	1844417	1844418	A01177:23:H2L2FDSX3:1:2228:1434:21230/1	60	+
chr1	1844572	1844573	A01177:23:H2L2FDSX3:1:1541:3884:31109/1	60	-
chr1	1883632	1883633	A01177:23:H2L2FDSX3:1:1336:31873:30827/1	60	+
chr1	1978300	1978301	A01177:23:H2L2FDSX3:1:1105:12952:31814/1	60	+
chr1	1978302	1978303	A01177:23:H2L2FDSX3:4:2262:21450:36918	60	+
chr1	2369933	2369934	A01177:23:H2L2FDSX3:1:1104:1334:23249/1	60	-
chr1	5116970	5116971	A01177:23:H2L2FDSX3:4:2449:23818:16282/1	60	-
chr1	6302786	6302787	A01177:23:H2L2FDSX3:2:1148:16152:2691	60	-
chr1	6302787	6302788	A01177:23:H2L2FDSX3:1:1107:2311:13103/1	60	-
chr1	6793908	6793909	A01177:23:H2L2FDSX3:1:2413:31150:23876	60	-
chr1	7965991	7965992	A01177:23:H2L2FDSX3:1:1435:30689:36918/1	60	+
chr1	8492551	8492552	A01177:23:H2L2FDSX3:3:2457:7826:23375	60	+
chr1	8533803	8533804	A01177:23:H2L2FDSX3:1:1221:8115:8155/1	60	-
chr1	8576273	8576274	A01177:23:H2L2FDSX3:4:2409:19551:32409/1	60	-
chr1	8605755	8605756	A01177:23:H2L2FDSX3:3:1208:2754:22420	60	-
chr1	8649465	8649466	A01177:23:H2L2FDSX3:1:1626:21133:12571/1	60	-
chr1	8676413	8676414	A01177:23:H2L2FDSX3:2:1542:15148:22310/1	60	-
chr1	8861698	8861699	A01177:23:H2L2FDSX3:1:1163:9598:2581/1	60	-
chr1	9712257	9712258	A01177:23:H2L2FDSX3:1:1142:18801:30733/1	60	-
chr1	9748072	9748073	A01177:23:H2L2FDSX3:1:1130:32244:4507/1	60	+
chr1	9794500	9794501	A01177:23:H2L2FDSX3:1:1112:17996:17221/1	60	+
chr1	10049307	10049308	A01177:23:H2L2FDSX3:2:2551:4607:33614/1	60	-
chr1	10123895	10123896	A01177:23:H2L2FDSX3:1:1521:30897:12414/1	60	-
chr1	10249153	10249154	A01177:23:H2L2FDSX3:1:1148:15383:4617	60	+
chr1	10258634	10258635	A01177:23:H2L2FDSX3:2:1123:21902:30530	60	+
chr1	10272771	10272772	A01177:23:H2L2FDSX3:1:1328:30074:14685/1	60	+
chr1	10274400	10274401	A01177:23:H2L2FDSX3:1:1105:8350:31829/1	60	-
chr1	10292339	10292340	A01177:23:H2L2FDSX3:1:1172:24505:18599	60	+
chr1	10295437	10295438	A01177:23:H2L2FDSX3:1:1221:18493:15327/1	60	-
chr1	10297089	10297090	A01177:23:H2L2FDSX3:4:2472:30364:24361/1	60	-
chr1	10297090	10297091	A01177:23:H2L2FDSX3:4:2256:31033:2754/1	60	-
chr1	10297091	10297092	A01177:23:H2L2FDSX3:1:1127:4074:11365/1	60	-
chr1	10347725	10347726	A01177:23:H2L2FDSX3:1:1150:27362:27524/1	60	-
chr1	10585715	10585716	A01177:23:H2L2FDSX3:4:1520:23475:34100	60	-
chr1	11000539	11000540	A01177:23:H2L2FDSX3:2:1445:2076:24032	60	-
chr1	11088158	11088159	A01177:23:H2L2FDSX3:3:1633:2311:24158	60	-
chr1	11217065	11217066	A01177:23:H2L2FDSX3:1:1547:28384:24784/1	60	+
chr1	11815200	11815201	A01177:23:H2L2FDSX3:1:1317:1949:10379/1	60	-
chr1	12340007	12340008	A01177:23:H2L2FDSX3:1:1146:7889:8484	60	+
chr1	12408740	12408741	A01177:23:H2L2FDSX3:1:1205:6099:27618/1	60	+
chr1	12457913	12457914	A01177:23:H2L2FDSX3:1:1105:30960:12305/1	60	+
chr1	12470826	12470827	A01177:23:H2L2FDSX3:1:1171:1994:35916	60	-
chr1	12474279	12474280	A01177:23:H2L2FDSX3:2:1329:8829:27524/1	60	+
chr1	12484651	12484652	A01177:23:H2L2FDSX3:1:2504:7392:3020	60	-
chr1	12493009	12493010	A01177:23:H2L2FDSX3:1:1115:8079:34178/1	60	+
chr1	13657025	13657026	A01177:23:H2L2FDSX3:1:2353:25455:19429	60	-
chr1	13767632	13767633	A01177:23:H2L2FDSX3:2:1121:29487:13698	60	+
chr1	15651403	15651404	A01177:23:H2L2FDSX3:3:1575:23402:16752	60	-
chr1	15850803	15850804	A01177:23:H2L2FDSX3:1:1545:31656:24126/1	60	+
chr1	15905375	15905376	A01177:23:H2L2FDSX3:1:1353:11234:5603/1	60	+
chr1	15911278	15911279	A01177:23:H2L2FDSX3:1:1209:12572:3223/1	60	+
chr1	15918732	15918733	A01177:23:H2L2FDSX3:1:1208:11867:30906/1	60	+
chr1	15922858	15922859	A01177:23:H2L2FDSX3:1:1303:2944:29199/1	60	+
chr1	16300036	16300037	A01177:23:H2L2FDSX3:1:1203:15212:34444/1	60	-
chr1	16331007	16331008	A01177:23:H2L2FDSX3:1:1274:27380:19132	60	-
chr1	16340834	16340835	A01177:23:H2L2FDSX3:1:1613:2917:20697/1	60	+
chr1	17380375	17380376	A01177:23:H2L2FDSX3:1:1418:17698:20055/1	60	+
chr1	19135016	19135017	A01177:23:H2L2FDSX3:1:1456:30156:23437/1	60	-
chr1	19281776	19281777	A01177:23:H2L2FDSX3:1:1466:29622:32440/1	60	+
chr1	19510378	19510379	A01177:23:H2L2FDSX3:2:1275:19642:27743/1	60	-
chr1	19550463	19550464	A01177:23:H2L2FDSX3:1:1461:21612:3317	60	-
chr1	20772221	20772222	A01177:23:H2L2FDSX3:1:1357:5005:17174/1	60	-
chr1	20846347	20846348	A01177:23:H2L2FDSX3:2:2654:15148:19304/1	60	+
chr1	20850708	20850709	A01177:23:H2L2FDSX3:1:2406:19425:15749/1	60	-
chr1	20906282	20906283	A01177:23:H2L2FDSX3:1:1209:17951:10347/1	60	+
chr1	20925090	20925091	A01177:23:H2L2FDSX3:3:1656:28682:11710/1	60	+
chr1	20978489	20978490	A01177:23:H2L2FDSX3:1:1166:8088:15405/1	60	-
chr1	21166414	21166415	A01177:23:H2L2FDSX3:3:2349:18493:4492/1	60	-
chr1	21169671	21169672	A01177:23:H2L2FDSX3:2:1277:10999:14497/1	60	-
chr1	21284957	21284958	A01177:23:H2L2FDSX3:1:1109:15320:26052/1	60	+
chr1	21284959	21284960	A01177:23:H2L2FDSX3:1:2105:5285:7670/1	60	+
chr1	21679611	21679612	A01177:23:H2L2FDSX3:3:2266:11198:8234	60	-
chr1	21847025	21847026	A01177:23:H2L2FDSX3:1:2156:30698:19429	60	+
chr1	22076918	22076919	A01177:23:H2L2FDSX3:1:1428:19786:14403/1	60	-
chr1	22958431	22958432	A01177:23:H2L2FDSX3:1:1334:18828:9424/1	60	-
chr1	23048490	23048491	A01177:23:H2L2FDSX3:1:1225:10267:30608/1	60	-
chr1	23058062	23058063	A01177:23:H2L2FDSX3:1:1117:21504:11866/1	60	+
chr1	23058064	23058065	A01177:23:H2L2FDSX3:3:2363:24569:24972	60	+
chr1	23061689	23061690	A01177:23:H2L2FDSX3:1:1155:8341:31313/1	60	+
chr1	23143111	23143112	A01177:23:H2L2FDSX3:3:1526:19416:3552/1	60	-
chr1	23306510	23306511	A01177:23:H2L2FDSX3:2:2233:2465:26710/1	60	-
chr1	23307977	23307978	A01177:23:H2L2FDSX3:1:2458:27633:25113/1	60	-
chr1	23787171	23787172	A01177:23:H2L2FDSX3:1:1270:24912:31892/1	60	+
chr1	23969668	23969669	A01177:23:H2L2FDSX3:1:1230:24786:28416/1	60	+
chr1	24433440	24433441	A01177:23:H2L2FDSX3:2:2178:23158:18521/1	60	+
chr1	24485473	24485474	A01177:23:H2L2FDSX3:1:1173:27317:26913	60	-
chr1	24662333	24662334	A01177:23:H2L2FDSX3:3:1609:18710:9752	60	-
chr1	24757594	24757595	A01177:23:H2L2FDSX3:1:1254:4580:4664/1	60	-
chr1	25243428	25243429	A01177:23:H2L2FDSX3:3:2427:21160:20666/1	60	-
chr1	25346430	25346431	A01177:23:H2L2FDSX3:4:1640:19515:14215	60	+
chr1	25851982	25851983	A01177:23:H2L2FDSX3:1:1120:28085:20729	60	+
chr1	25963833	25963834	A01177:23:H2L2FDSX3:1:1131:18448:21136/1	60	-
chr1	26115190	26115191	A01177:23:H2L2FDSX3:1:1122:5665:18568/1	60	-
chr1	26247239	26247240	A01177:23:H2L2FDSX3:1:1115:26214:8656/1	60	+
chr1	26565216	26565217	A01177:23:H2L2FDSX3:1:1123:20835:29309	60	+
chr1	26706515	26706516	A01177:23:H2L2FDSX3:4:1215:21251:19288	60	+
chr1	26797548	26797549	A01177:23:H2L2FDSX3:2:1207:19822:14497/1	60	-
chr1	26844690	26844691	A01177:23:H2L2FDSX3:2:1230:8250:18756/1	60	-
chr1	26935322	26935323	A01177:23:H2L2FDSX3:1:1258:1832:7513	60	-
chr1	27263632	27263633	A01177:23:H2L2FDSX3:1:1147:3007:18129/1	60	+
chr1	27275318	27275319	A01177:23:H2L2FDSX3:1:1171:30752:10379/1	60	+
chr1	27458027	27458028	A01177:23:H2L2FDSX3:1:2414:9860:6699/1	60	+
chr1	27646584	27646585	A01177:23:H2L2FDSX3:1:1320:22878:29152/1	60	-
chr1	27805881	27805882	A01177:23:H2L2FDSX3:3:2118:27688:30154/1	60	+
chr1	28038670	28038671	A01177:23:H2L2FDSX3:2:1358:18620:33614/1	60	+
chr1	28040459	28040460	A01177:23:H2L2FDSX3:1:1550:4951:20776/1	60	+
chr1	28440796	28440797	A01177:23:H2L2FDSX3:1:1242:20229:7968/1	60	-
chr1	28442109	28442110	A01177:23:H2L2FDSX3:1:2133:14805:28479/1	60	-
chr1	28459646	28459647	A01177:23:H2L2FDSX3:3:2343:7853:6104/1	60	+
chr1	28530009	28530010	A01177:23:H2L2FDSX3:1:2573:28519:25269/1	60	-
chr1	28621716	28621717	A01177:23:H2L2FDSX3:1:2657:14073:35571	60	+
chr1	28628834	28628835	A01177:23:H2L2FDSX3:3:2236:2474:23093/1	60	-
chr1	28697594	28697595	A01177:23:H2L2FDSX3:1:1330:6316:19006/1	60	+
chr1	28701305	28701306	A01177:23:H2L2FDSX3:1:2330:28863:2347	60	-
chr1	29022408	29022409	A01177:23:H2L2FDSX3:3:2454:6063:12680	60	-
chr1	29061785	29061786	A01177:23:H2L2FDSX3:1:1453:14036:13996/1	60	-
chr1	29163593	29163594	A01177:23:H2L2FDSX3:1:1148:16288:4586/1	60	-
chr1	29163827	29163828	A01177:23:H2L2FDSX3:1:1128:3052:34554/1	60	-
chr1	29217601	29217602	A01177:23:H2L2FDSX3:1:1241:8630:21543	60	+
chr1	29295718	29295719	A01177:23:H2L2FDSX3:3:2311:8395:16845	60	+
chr1	29644962	29644963	A01177:23:H2L2FDSX3:1:2442:24334:6370	60	+
chr1	31024824	31024825	A01177:23:H2L2FDSX3:1:1212:27344:26083/1	60	-
chr1	31272009	31272010	A01177:23:H2L2FDSX3:1:1108:2202:24502/1	60	-
chr1	31643266	31643267	A01177:23:H2L2FDSX3:1:1563:26657:36730/1	60	-
chr1	31669584	31669585	A01177:23:H2L2FDSX3:1:1129:24153:30420/1	60	+
chr1	31669585	31669586	A01177:23:H2L2FDSX3:1:1223:27823:9220/1	60	+
chr1	31907406	31907407	A01177:23:H2L2FDSX3:3:2244:21459:4993/1	60	-
chr1	31914848	31914849	A01177:23:H2L2FDSX3:1:1163:7699:34929/1	60	-
chr1	31916159	31916160	A01177:23:H2L2FDSX3:2:1234:7600:11334/1	60	-
chr1	31917001	31917002	A01177:23:H2L2FDSX3:1:1119:31738:7858/1	60	+
chr1	31919063	31919064	A01177:23:H2L2FDSX3:2:2430:21441:18740/1	60	+
chr1	32030151	32030152	A01177:23:H2L2FDSX3:1:1523:15148:11788/1	60	+
chr1	32138464	32138465	A01177:23:H2L2FDSX3:2:1143:5086:1971	60	+
chr1	32151998	32151999	A01177:23:H2L2FDSX3:1:1261:19578:10441/1	60	-
chr1	32165344	32165345	A01177:23:H2L2FDSX3:1:1115:1787:33426/1	60	+
chr1	32260589	32260590	A01177:23:H2L2FDSX3:3:2221:21811:7545/1	60	-
chr1	32290611	32290612	A01177:23:H2L2FDSX3:1:2338:7618:25864/1	60	-
chr1	32303266	32303267	A01177:23:H2L2FDSX3:1:1377:32488:23249	60	-
chr1	32391787	32391788	A01177:23:H2L2FDSX3:1:1271:28076:16360/1	60	+
chr1	32473993	32473994	A01177:23:H2L2FDSX3:1:1401:22299:13182	60	-
chr1	32600232	32600233	A01177:23:H2L2FDSX3:1:1111:32235:21590/1	60	+
chr1	32601162	32601163	A01177:23:H2L2FDSX3:4:2141:27444:16517	60	-
chr1	32646776	32646777	A01177:23:H2L2FDSX3:3:1320:24117:18615/1	60	-
chr1	32795786	32795787	A01177:23:H2L2FDSX3:4:1566:27434:29465	60	-
chr1	32986799	32986800	A01177:23:H2L2FDSX3:4:2254:27742:1470	60	-
chr1	33142671	33142672	A01177:23:H2L2FDSX3:1:1434:17083:34397/1	60	+
chr1	34147846	34147847	A01177:23:H2L2FDSX3:1:1261:13548:33912	60	-
chr1	34986524	34986525	A01177:23:H2L2FDSX3:2:1676:26422:21856	60	-
chr1	34996470	34996471	A01177:23:H2L2FDSX3:1:2205:3884:6339/1	60	-
chr1	35018585	35018586	A01177:23:H2L2FDSX3:1:1275:4860:29262/1	60	+
chr1	35025673	35025674	A01177:23:H2L2FDSX3:1:1226:24641:14763/1	60	-
chr1	35183710	35183711	A01177:23:H2L2FDSX3:1:1167:25220:7623/1	60	-
chr1	35321861	35321862	A01177:23:H2L2FDSX3:1:1231:6189:12305/1	60	+
chr1	35338655	35338656	A01177:23:H2L2FDSX3:1:1104:14525:36980/1	60	+
chr1	35358518	35358519	A01177:23:H2L2FDSX3:1:2202:23167:27461	60	+
chr1	35534355	35534356	A01177:23:H2L2FDSX3:1:1232:9200:25598/1	60	-
chr1	35537036	35537037	A01177:23:H2L2FDSX3:1:2422:28890:8876/1	60	-
chr1	35761564	35761565	A01177:23:H2L2FDSX3:4:2248:21983:31579/1	60	-
chr1	35968739	35968740	A01177:23:H2L2FDSX3:1:2376:27127:4382/1	60	+
chr1	35977532	35977533	A01177:23:H2L2FDSX3:2:1260:15555:17378	60	+
chr1	36039988	36039989	A01177:23:H2L2FDSX3:1:1346:30201:23891/1	60	+
chr1	36171606	36171607	A01177:23:H2L2FDSX3:1:1136:15935:19852/1	60	+
chr1	36675845	36675846	A01177:23:H2L2FDSX3:1:1431:30752:11162/1	60	+
chr1	37959052	37959053	A01177:23:H2L2FDSX3:1:2132:22092:25066	60	-
chr1	37974609	37974610	A01177:23:H2L2FDSX3:3:1423:24912:1391	60	-
chr1	38024150	38024151	A01177:23:H2L2FDSX3:1:1625:3586:33035/1	60	+
chr1	38736666	38736667	A01177:23:H2L2FDSX3:2:1626:9805:1438	60	+
chr1	38867215	38867216	A01177:23:H2L2FDSX3:4:2350:6560:5932/1	60	+
chr1	39112181	39112182	A01177:23:H2L2FDSX3:3:1214:31096:20431/1	60	-
chr1	39237106	39237107	A01177:23:H2L2FDSX3:1:1152:4553:36245/1	60	+
chr1	39277329	39277330	A01177:23:H2L2FDSX3:2:2668:16405:1595/1	60	-
chr1	39281721	39281722	A01177:23:H2L2FDSX3:1:1114:22932:35352/1	60	+
chr1	39290347	39290348	A01177:23:H2L2FDSX3:2:2114:12147:28886	60	-
chr1	39300582	39300583	A01177:23:H2L2FDSX3:2:2607:21676:13917	60	-
chr1	39315891	39315892	A01177:23:H2L2FDSX3:1:1149:1172:36057/1	60	-
chr1	39318920	39318921	A01177:23:H2L2FDSX3:3:1452:24099:10128/1	60	+
chr1	39319615	39319616	A01177:23:H2L2FDSX3:2:2629:16984:36667	60	-
chr1	39376766	39376767	A01177:23:H2L2FDSX3:1:1504:21151:3677	60	+
chr1	39377364	39377365	A01177:23:H2L2FDSX3:1:1551:25220:7185/1	60	-
chr1	39471220	39471221	A01177:23:H2L2FDSX3:1:1142:5746:23093/1	60	+
chr1	39855560	39855561	A01177:23:H2L2FDSX3:1:2149:32190:26052	60	+
chr1	39864957	39864958	A01177:23:H2L2FDSX3:1:1150:13639:21731/1	60	+
chr1	39864959	39864960	A01177:23:H2L2FDSX3:3:1604:7039:25833/1	60	+
chr1	39957322	39957323	A01177:23:H2L2FDSX3:1:1347:6958:5682	60	+
chr1	40203249	40203250	A01177:23:H2L2FDSX3:3:1527:16712:22013/1	60	+
chr1	40220196	40220197	A01177:23:H2L2FDSX3:3:1305:22625:29590/1	60	-
chr1	40229884	40229885	A01177:23:H2L2FDSX3:1:1527:31105:36636/1	60	-
chr1	40273926	40273927	A01177:23:H2L2FDSX3:2:1663:14850:14935/1	60	-
chr1	40280077	40280078	A01177:23:H2L2FDSX3:1:1504:6343:20682/1	60	-
chr1	40483133	40483134	A01177:23:H2L2FDSX3:2:2258:28094:21120/1	60	+
chr1	40487910	40487911	A01177:23:H2L2FDSX3:4:2415:18114:35149/1	60	-
chr1	40539921	40539922	A01177:23:H2L2FDSX3:1:1121:3215:33301/1	60	+
chr1	40543606	40543607	A01177:23:H2L2FDSX3:2:2663:18177:36229	60	-
chr1	40683391	40683392	A01177:23:H2L2FDSX3:1:1237:13358:28980/1	60	-
chr1	40962456	40962457	A01177:23:H2L2FDSX3:1:1670:23764:15687/1	60	-
chr1	40971382	40971383	A01177:23:H2L2FDSX3:4:2146:4797:14841	60	+
chr1	41068021	41068022	A01177:23:H2L2FDSX3:2:1616:31458:5525	60	-
chr1	41070865	41070866	A01177:23:H2L2FDSX3:1:1331:23104:6464/1	60	+
chr1	41114676	41114677	A01177:23:H2L2FDSX3:4:1316:4182:20509/1	60	+
chr1	41156022	41156023	A01177:23:H2L2FDSX3:4:2441:1497:24126/1	60	+
chr1	41164758	41164759	A01177:23:H2L2FDSX3:1:2336:3323:19429/1	60	+
chr1	41199577	41199578	A01177:23:H2L2FDSX3:1:1134:20464:13416/1	60	+
chr1	41451804	41451805	A01177:23:H2L2FDSX3:1:1526:31882:36448/1	60	-
chr1	42134573	42134574	A01177:23:H2L2FDSX3:1:1160:29912:2722/1	60	+
chr1	42286267	42286268	A01177:23:H2L2FDSX3:3:2525:30210:6778/1	60	-
chr1	42301702	42301703	A01177:23:H2L2FDSX3:1:1149:15329:28510/1	60	+
chr1	42324537	42324538	A01177:23:H2L2FDSX3:3:1437:16034:35368/1	60	+
chr1	42669533	42669534	A01177:23:H2L2FDSX3:1:1145:14931:23563/1	60	+
chr1	42809980	42809981	A01177:23:H2L2FDSX3:2:2315:19397:12320	60	-
chr1	43421817	43421818	A01177:23:H2L2FDSX3:3:1419:13431:3114/1	60	-
chr1	43457579	43457580	A01177:23:H2L2FDSX3:4:1541:18936:6010/1	60	+
chr1	43611322	43611323	A01177:23:H2L2FDSX3:1:1124:15935:13902/1	60	+
chr1	43727771	43727772	A01177:23:H2L2FDSX3:1:1160:17463:32017/1	60	+
chr1	43754812	43754813	A01177:23:H2L2FDSX3:2:1413:20220:4726/1	60	-
chr1	43755387	43755388	A01177:23:H2L2FDSX3:2:1420:1217:2347	60	+
chr1	43757893	43757894	A01177:23:H2L2FDSX3:4:1127:2446:30373/1	60	+
chr1	43773261	43773262	A01177:23:H2L2FDSX3:1:1107:5276:21339/1	60	-
chr1	43804003	43804004	A01177:23:H2L2FDSX3:1:1114:5403:28980/1	60	-
chr1	43827619	43827620	A01177:23:H2L2FDSX3:1:1425:4580:1438/1	60	+
chr1	43828122	43828123	A01177:23:H2L2FDSX3:3:1534:17363:20447	60	-
chr1	43829224	43829225	A01177:23:H2L2FDSX3:1:1616:10782:17816/1	60	+
chr1	43830284	43830285	A01177:23:H2L2FDSX3:1:1623:7817:34788/1	60	-
chr1	43849104	43849105	A01177:23:H2L2FDSX3:3:2114:6234:33614/1	60	+
chr1	43891355	43891356	A01177:23:H2L2FDSX3:1:1127:5204:9189/1	60	+
chr1	43954056	43954057	A01177:23:H2L2FDSX3:4:1638:21251:34726/1	60	-
chr1	44332446	44332447	A01177:23:H2L2FDSX3:1:2142:10917:25567/1	60	-
chr1	44613379	44613380	A01177:23:H2L2FDSX3:1:1314:6280:3944/1	60	-
chr1	44748234	44748235	A01177:23:H2L2FDSX3:1:2517:8223:33332/1	60	-
chr1	44752595	44752596	A01177:23:H2L2FDSX3:4:2223:3414:3583/1	60	-
chr1	44872641	44872642	A01177:23:H2L2FDSX3:2:1605:5412:22138/1	60	+
chr1	44896291	44896292	A01177:23:H2L2FDSX3:2:1330:27724:26960	60	-
chr1	44897687	44897688	A01177:23:H2L2FDSX3:1:1115:3152:16720/1	60	+
chr1	44925791	44925792	A01177:23:H2L2FDSX3:3:1438:9010:25739	60	-
chr1	44970417	44970418	A01177:23:H2L2FDSX3:1:1201:23610:10254	60	-
chr1	44974251	44974252	A01177:23:H2L2FDSX3:3:2438:29975:33677	60	-
chr1	45084560	45084561	A01177:23:H2L2FDSX3:1:1205:18629:22013/1	60	+
chr1	45375952	45375953	A01177:23:H2L2FDSX3:2:1159:28782:15608/1	60	+
chr1	45446796	45446797	A01177:23:H2L2FDSX3:1:2337:28239:7529/1	60	+
chr1	45448696	45448697	A01177:23:H2L2FDSX3:1:2653:25536:27179/1	60	+
chr1	45825368	45825369	A01177:23:H2L2FDSX3:1:1572:31837:10629/1	60	-
chr1	45835597	45835598	A01177:23:H2L2FDSX3:1:1322:2374:17378/1	60	+
chr1	45842997	45842998	A01177:23:H2L2FDSX3:2:1453:18873:1642/1	60	-
chr1	45871458	45871459	A01177:23:H2L2FDSX3:1:1268:25183:22874/1	60	-
chr1	45883385	45883386	A01177:23:H2L2FDSX3:1:1414:13331:3975/1	60	+
chr1	45907266	45907267	A01177:23:H2L2FDSX3:3:1466:22200:1548/1	60	+
chr1	45910296	45910297	A01177:23:H2L2FDSX3:1:1340:4490:3850/1	60	-
chr1	45954557	45954558	A01177:23:H2L2FDSX3:2:1119:3161:14293/1	60	+
chr1	46008615	46008616	A01177:23:H2L2FDSX3:1:1111:3730:30906/1	60	-
chr1	46050705	46050706	A01177:23:H2L2FDSX3:2:1118:12228:9048/1	60	-
chr1	46050892	46050893	A01177:23:H2L2FDSX3:1:1450:7780:31407/1	60	+
chr1	46050896	46050897	A01177:23:H2L2FDSX3:1:1452:23222:2378/1	60	-
chr1	46056216	46056217	A01177:23:H2L2FDSX3:3:2364:4824:8719/1	60	-
chr1	46072242	46072243	A01177:23:H2L2FDSX3:4:2311:25608:27899	60	-
chr1	46076013	46076014	A01177:23:H2L2FDSX3:1:1343:27832:34882	60	-
chr1	46106255	46106256	A01177:23:H2L2FDSX3:1:1619:29749:11647/1	60	-
chr1	46116085	46116086	A01177:23:H2L2FDSX3:1:1337:21486:29403/1	60	-
chr1	46256730	46256731	A01177:23:H2L2FDSX3:1:2366:2474:16642/1	60	+
chr1	50331946	50331947	A01177:23:H2L2FDSX3:1:2349:20754:1736	60	-
chr1	50331947	50331948	A01177:23:H2L2FDSX3:1:1252:25482:20134	60	-
chr1	51117112	51117113	A01177:23:H2L2FDSX3:1:1535:5936:32158/1	60	+
chr1	51218385	51218386	A01177:23:H2L2FDSX3:1:1320:13693:18474/1	60	-
chr1	51283830	51283831	A01177:23:H2L2FDSX3:4:2657:26115:4664/1	60	+
chr1	51467093	51467094	A01177:23:H2L2FDSX3:1:1134:16984:3662	60	-
chr1	51815064	51815065	A01177:23:H2L2FDSX3:1:1203:28094:22498/1	60	-
chr1	51821635	51821636	A01177:23:H2L2FDSX3:1:1248:28962:19398/1	60	+
chr1	52140098	52140099	A01177:23:H2L2FDSX3:2:1438:15664:6950/1	60	-
chr1	52304660	52304661	A01177:23:H2L2FDSX3:1:1669:11912:18458/1	60	-
chr1	52411025	52411026	A01177:23:H2L2FDSX3:1:1357:23746:14591/1	60	-
chr1	52444704	52444705	A01177:23:H2L2FDSX3:1:1245:20645:27790/1	60	+
chr1	52480056	52480057	A01177:23:H2L2FDSX3:1:1121:14163:5447/1	60	+
chr1	52481274	52481275	A01177:23:H2L2FDSX3:1:1166:9245:3975/1	60	+
chr1	52659823	52659824	A01177:23:H2L2FDSX3:1:1248:13684:30514	60	-
chr1	52984021	52984022	A01177:23:H2L2FDSX3:1:1138:21160:28651/1	60	-
chr1	53232972	53232973	A01177:23:H2L2FDSX3:2:1578:19488:15013	60	-
chr1	53823622	53823623	A01177:23:H2L2FDSX3:1:1116:26151:31250/1	60	-
chr1	53922185	53922186	A01177:23:H2L2FDSX3:3:1619:15257:7373	60	-
chr1	53928627	53928628	A01177:23:H2L2FDSX3:1:1206:32841:9893/1	60	-
chr1	54035410	54035411	A01177:23:H2L2FDSX3:2:2312:13937:16924/1	60	+
chr1	54401364	54401365	A01177:23:H2L2FDSX3:1:2412:10203:25269/1	60	+
chr1	54411253	54411254	A01177:23:H2L2FDSX3:3:2504:12075:33426/1	60	+
chr1	55148819	55148820	A01177:23:H2L2FDSX3:1:1267:29125:28479/1	60	+
chr1	56892979	56892980	A01177:23:H2L2FDSX3:2:1234:14127:25895	60	-
chr1	56896031	56896032	A01177:23:H2L2FDSX3:1:1125:27127:19476/1	60	-
chr1	56903202	56903203	A01177:23:H2L2FDSX3:1:1115:21757:26209	60	-
chr1	59399533	59399534	A01177:23:H2L2FDSX3:1:1161:8684:16971/1	60	-
chr1	59494576	59494577	A01177:23:H2L2FDSX3:1:1542:29550:10238/1	60	+
chr1	61090428	61090429	A01177:23:H2L2FDSX3:1:1254:28745:13636/1	60	+
chr1	61275272	61275273	A01177:23:H2L2FDSX3:1:1277:22281:2315/1	60	-
chr1	61710593	61710594	A01177:23:H2L2FDSX3:1:2540:14064:31015	60	+
chr1	62090017	62090018	A01177:23:H2L2FDSX3:1:1319:7057:22106/1	60	-
chr1	62225778	62225779	A01177:23:H2L2FDSX3:4:1315:7536:35806/1	60	-
chr1	62238775	62238776	A01177:23:H2L2FDSX3:1:1102:30400:31281/1	60	-
chr1	62286909	62286910	A01177:23:H2L2FDSX3:1:2678:22742:19179	60	-
chr1	62446080	62446081	A01177:23:H2L2FDSX3:1:1122:18855:10410/1	60	+
chr1	62592731	62592732	A01177:23:H2L2FDSX3:1:2461:2374:10457/1	60	-
chr1	62803999	62804000	A01177:23:H2L2FDSX3:1:2447:17698:21684/1	60	-
chr1	62804658	62804659	A01177:23:H2L2FDSX3:1:1463:6470:17989/1	60	-
chr1	63529417	63529418	A01177:23:H2L2FDSX3:1:1264:24053:11678/1	60	+
chr1	63537726	63537727	A01177:23:H2L2FDSX3:1:2278:19515:5916	60	+
chr1	63880882	63880883	A01177:23:H2L2FDSX3:1:2458:15872:28103/1	60	+
chr1	64038062	64038063	A01177:23:H2L2FDSX3:1:1113:8965:27696/1	60	+
chr1	64303712	64303713	A01177:23:H2L2FDSX3:3:2157:32253:1861/1	60	+
chr1	64776160	64776161	A01177:23:H2L2FDSX3:1:1201:18069:3129/1	60	+
chr1	64854066	64854067	A01177:23:H2L2FDSX3:1:1203:30789:16955/1	60	-
chr1	64958965	64958966	A01177:23:H2L2FDSX3:1:1473:31602:34303	60	-
chr1	65273919	65273920	A01177:23:H2L2FDSX3:1:1350:29396:8406/1	60	+
chr1	66134352	66134353	A01177:23:H2L2FDSX3:2:1336:19542:25755	60	-
chr1	66895307	66895308	A01177:23:H2L2FDSX3:1:1204:18403:13354/1	60	+
chr1	66895309	66895310	A01177:23:H2L2FDSX3:1:1153:2871:32831/1	60	+
chr1	66979152	66979153	A01177:23:H2L2FDSX3:1:1224:15709:16736/1	60	-
chr1	67183349	67183350	A01177:23:H2L2FDSX3:1:1408:31593:6825/1	60	-
chr1	67410939	67410940	A01177:23:H2L2FDSX3:1:1121:3902:16892/1	60	-
chr1	67860690	67860691	A01177:23:H2L2FDSX3:3:2544:16206:13495	60	-
chr1	69074637	69074638	A01177:23:H2L2FDSX3:1:1129:10484:31046/1	60	+
chr1	70237782	70237783	A01177:23:H2L2FDSX3:1:1134:29134:32283/1	60	+
chr1	70287220	70287221	A01177:23:H2L2FDSX3:1:1258:11559:11397/1	60	+
chr1	70302227	70302228	A01177:23:H2L2FDSX3:1:1215:28302:32283/1	60	-
chr1	70550785	70550786	A01177:23:H2L2FDSX3:1:2359:1768:36338/1	60	-
chr1	70884566	70884567	A01177:23:H2L2FDSX3:2:2543:18014:21480	60	-
chr1	70914574	70914575	A01177:23:H2L2FDSX3:1:1127:23176:30859/1	60	-
chr1	71100661	71100662	A01177:23:H2L2FDSX3:1:1366:3269:13949/1	60	+
chr1	71652902	71652903	A01177:23:H2L2FDSX3:4:1224:2826:7044	60	-
chr1	71838699	71838700	A01177:23:H2L2FDSX3:1:1413:1434:19852/1	60	-
chr1	72072845	72072846	A01177:23:H2L2FDSX3:1:2143:30074:26052/1	60	-
chr1	72099151	72099152	A01177:23:H2L2FDSX3:3:2537:4209:1266/1	60	+
chr1	72172703	72172704	A01177:23:H2L2FDSX3:1:1129:8467:24361/1	60	+
chr1	72172705	72172706	A01177:23:H2L2FDSX3:1:2338:22580:32236	60	+
chr1	72192405	72192406	A01177:23:H2L2FDSX3:3:1645:24822:28479/1	60	+
chr1	72276812	72276813	A01177:23:H2L2FDSX3:1:1257:21838:29731/1	60	-
chr1	72861905	72861906	A01177:23:H2L2FDSX3:3:2441:3405:21198/1	60	-
chr1	72975753	72975754	A01177:23:H2L2FDSX3:1:2225:11026:7185/1	60	+
chr1	73350119	73350120	A01177:23:H2L2FDSX3:1:2306:16324:12226/1	60	+
chr1	73394233	73394234	A01177:23:H2L2FDSX3:1:1403:1850:1282/1	60	-
chr1	73500151	73500152	A01177:23:H2L2FDSX3:1:1174:32145:4586/1	60	+
chr1	73592218	73592219	A01177:23:H2L2FDSX3:2:2558:13612:26944	60	-
chr1	74183739	74183740	A01177:23:H2L2FDSX3:1:1206:32371:13119	60	+
chr1	74208995	74208996	A01177:23:H2L2FDSX3:1:1148:18927:25567	60	+
chr1	75103137	75103138	A01177:23:H2L2FDSX3:1:1546:21160:13808/1	60	+
chr1	75361046	75361047	A01177:23:H2L2FDSX3:4:1302:24831:3724	60	+
chr1	75495938	75495939	A01177:23:H2L2FDSX3:2:1613:11442:22905/1	60	+
chr1	75498645	75498646	A01177:23:H2L2FDSX3:1:1120:14055:14716/1	60	+
chr1	75551278	75551279	A01177:23:H2L2FDSX3:1:2222:2808:5948/1	60	-
chr1	76463294	76463295	A01177:23:H2L2FDSX3:1:1155:27127:7607/1	60	+
chr1	77189535	77189536	A01177:23:H2L2FDSX3:1:1120:8956:5196/1	60	-
chr1	77626620	77626621	A01177:23:H2L2FDSX3:1:1139:19560:9001/1	60	+
chr1	77729766	77729767	A01177:23:H2L2FDSX3:1:2678:21739:3349/1	60	+
chr1	77756084	77756085	A01177:23:H2L2FDSX3:1:1564:20066:25598/1	60	+
chr1	77889406	77889407	A01177:23:H2L2FDSX3:1:1205:18394:35884/1	60	+
chr1	77967620	77967621	A01177:23:H2L2FDSX3:1:2206:16297:20885/1	60	+
chr1	77969307	77969308	A01177:23:H2L2FDSX3:1:1103:14226:28792/1	60	-
chr1	77995156	77995157	A01177:23:H2L2FDSX3:3:1470:1072:2816/1	60	-
chr1	78248373	78248374	A01177:23:H2L2FDSX3:4:2422:1452:7701/1	60	-
chr1	81483168	81483169	A01177:23:H2L2FDSX3:1:1161:17933:23218/1	60	+
chr1	81775102	81775103	A01177:23:H2L2FDSX3:1:2542:7554:4617/1	60	-
chr1	82086363	82086364	A01177:23:H2L2FDSX3:1:1371:28528:35243/1	60	+
chr1	82722827	82722828	A01177:23:H2L2FDSX3:1:1224:31729:35775/1	60	-
chr1	83961819	83961820	A01177:23:H2L2FDSX3:1:1168:24433:20948/1	60	-
chr1	84173186	84173187	A01177:23:H2L2FDSX3:4:1564:11342:28338/1	60	-
chr1	84205202	84205203	A01177:23:H2L2FDSX3:1:1135:22245:5697/1	60	-
chr1	84362928	84362929	A01177:23:H2L2FDSX3:1:1631:4390:10097/1	60	+
chr1	84526701	84526702	A01177:23:H2L2FDSX3:3:1456:5457:23375/1	60	-
chr1	84583122	84583123	A01177:23:H2L2FDSX3:1:1278:27091:5697/1	60	+
chr1	84666405	84666406	A01177:23:H2L2FDSX3:1:1174:29857:29152/1	60	-
chr1	84951257	84951258	A01177:23:H2L2FDSX3:1:1101:1814:14747/1	60	+
chr1	85459704	85459705	A01177:23:H2L2FDSX3:1:1230:15682:23954/1	60	-
chr1	86359136	86359137	A01177:23:H2L2FDSX3:1:1141:19153:14434	60	-
chr1	86721865	86721866	A01177:23:H2L2FDSX3:4:2333:6614:3834	60	+
chr1	86905812	86905813	A01177:23:H2L2FDSX3:1:1252:7003:14309/1	60	-
chr1	87002292	87002293	A01177:23:H2L2FDSX3:1:1359:27208:29888/1	60	-
chr1	87044598	87044599	A01177:23:H2L2FDSX3:3:1641:25075:31892/1	60	-
chr1	87453317	87453318	A01177:23:H2L2FDSX3:1:1115:7419:18505/1	60	-
chr1	89117323	89117324	A01177:23:H2L2FDSX3:3:2411:4318:18991/1	60	-
chr1	89257095	89257096	A01177:23:H2L2FDSX3:1:1266:28754:26396/1	60	-
chr1	90938030	90938031	A01177:23:H2L2FDSX3:1:1320:24026:23281/1	60	+
chr1	91514251	91514252	A01177:23:H2L2FDSX3:1:1117:1461:20275/1	60	+
chr1	92172301	92172302	A01177:23:H2L2FDSX3:1:2401:9616:17675/1	60	+
chr1	92246039	92246040	A01177:23:H2L2FDSX3:1:2614:10917:33113/1	60	-
chr1	92586186	92586187	A01177:23:H2L2FDSX3:3:1129:29731:18599/1	60	+
chr1	92642423	92642424	A01177:23:H2L2FDSX3:2:1176:27398:31187	60	-
chr1	92942581	92942582	A01177:23:H2L2FDSX3:1:1350:14742:4570/1	60	+
chr1	93141470	93141471	A01177:23:H2L2FDSX3:2:1339:3803:1595/1	60	+
chr1	93204015	93204016	A01177:23:H2L2FDSX3:1:1147:25970:31720/1	60	+
chr1	93240029	93240030	A01177:23:H2L2FDSX3:1:2471:13169:10269/1	60	-
chr1	93352885	93352886	A01177:23:H2L2FDSX3:1:1245:11044:7059/1	60	-
chr1	94084636	94084637	A01177:23:H2L2FDSX3:1:1201:5710:6339/1	60	+
chr1	94473322	94473323	A01177:23:H2L2FDSX3:2:1226:30852:12680/1	60	-
chr1	94517661	94517662	A01177:23:H2L2FDSX3:1:1224:30969:30389/1	60	-
chr1	95245280	95245281	A01177:23:H2L2FDSX3:1:1228:2148:7874	60	+
chr1	95589451	95589452	A01177:23:H2L2FDSX3:3:2262:9209:27618/1	60	-
chr1	96562269	96562270	A01177:23:H2L2FDSX3:3:2622:23701:22435	60	-
chr1	96777154	96777155	A01177:23:H2L2FDSX3:1:1320:3369:33849/1	60	+
chr1	96801662	96801663	A01177:23:H2L2FDSX3:1:1121:15284:3286/1	60	-
chr1	96825121	96825122	A01177:23:H2L2FDSX3:1:1102:15573:31814	60	-
chr1	97050247	97050248	A01177:23:H2L2FDSX3:1:2565:5050:25989/1	60	+
chr1	97124702	97124703	A01177:23:H2L2FDSX3:1:1174:10646:15201/1	60	-
chr1	97179346	97179347	A01177:23:H2L2FDSX3:1:1106:30264:13009/1	60	+
chr1	97438362	97438363	A01177:23:H2L2FDSX3:2:1250:26051:29293/1	60	-
chr1	97442751	97442752	A01177:23:H2L2FDSX3:1:2101:7527:27023/1	60	+
chr1	97487970	97487971	A01177:23:H2L2FDSX3:1:1567:10990:18270/1	60	-
chr1	97528165	97528166	A01177:23:H2L2FDSX3:1:1448:14208:6120/1	60	-
chr1	97691774	97691775	A01177:23:H2L2FDSX3:1:1206:18900:35790/1	60	-
chr1	97731779	97731780	A01177:23:H2L2FDSX3:1:1168:12228:2503/1	60	+
chr1	97863208	97863209	A01177:23:H2L2FDSX3:1:1245:5864:15718/1	60	-
chr1	98418988	98418989	A01177:23:H2L2FDSX3:1:1109:13286:29575/1	60	+
chr1	98808356	98808357	A01177:23:H2L2FDSX3:2:2175:8684:2347/1	60	-
chr1	99890538	99890539	A01177:23:H2L2FDSX3:1:2519:27588:2394/1	60	+
chr1	100019057	100019058	A01177:23:H2L2FDSX3:1:1105:22553:11835/1	60	+
chr1	100082970	100082971	A01177:23:H2L2FDSX3:1:1644:26268:4272/1	60	-
chr1	100918128	100918129	A01177:23:H2L2FDSX3:1:2314:25455:22842	60	+
chr1	100924113	100924114	A01177:23:H2L2FDSX3:2:1147:4634:6856/1	60	-
chr1	100975914	100975915	A01177:23:H2L2FDSX3:1:2362:30436:33786	60	-
chr1	101163957	101163958	A01177:23:H2L2FDSX3:1:1242:5077:1141/1	60	-
chr1	101345347	101345348	A01177:23:H2L2FDSX3:1:1171:22309:2957	60	+
chr1	102207603	102207604	A01177:23:H2L2FDSX3:2:2410:3269:25942	60	-
chr1	103232147	103232148	A01177:23:H2L2FDSX3:1:2636:26567:27993	60	+
chr1	103430074	103430075	A01177:23:H2L2FDSX3:1:1467:11749:25410/1	60	+
chr1	103556843	103556844	A01177:23:H2L2FDSX3:1:1123:24379:31344/1	60	+
chr1	105033303	105033304	A01177:23:H2L2FDSX3:4:2668:30915:33552/1	60	+
chr1	105878261	105878262	A01177:23:H2L2FDSX3:1:1310:28031:5447/1	60	+
chr1	107142855	107142856	A01177:23:H2L2FDSX3:1:1158:16975:15358/1	60	+
chr1	107604730	107604731	A01177:23:H2L2FDSX3:1:1304:12183:20682/1	60	-
chr1	107750275	107750276	A01177:23:H2L2FDSX3:1:1114:27615:31657/1	60	+
chr1	107898655	107898656	A01177:23:H2L2FDSX3:4:1140:12093:21308/1	60	+
chr1	107916886	107916887	A01177:23:H2L2FDSX3:1:1154:30852:14747/1	60	+
chr1	107980262	107980263	A01177:23:H2L2FDSX3:1:1243:3341:18584/1	60	-
chr1	108755891	108755892	A01177:23:H2L2FDSX3:4:1332:6171:2002/1	60	-
chr1	108774647	108774648	A01177:23:H2L2FDSX3:2:1341:14217:23015/1	60	+
chr1	108881107	108881108	A01177:23:H2L2FDSX3:1:1137:19614:3709/1	60	+
chr1	109354156	109354157	A01177:23:H2L2FDSX3:1:2576:25174:24111/1	60	+
chr1	109365636	109365637	A01177:23:H2L2FDSX3:1:1113:4544:3568/1	60	-
chr1	109370453	109370454	A01177:23:H2L2FDSX3:1:1524:13738:9377/1	60	-
chr1	109460846	109460847	A01177:23:H2L2FDSX3:1:1235:18050:30091/1	60	-
chr1	109995781	109995782	A01177:23:H2L2FDSX3:1:1477:26377:17832/1	60	-
chr1	110373492	110373493	A01177:23:H2L2FDSX3:3:2363:29451:24126	60	+
chr1	110876740	110876741	A01177:23:H2L2FDSX3:1:2464:19931:32972/1	60	-
chr1	110907276	110907277	A01177:23:H2L2FDSX3:3:1637:18087:9987/1	60	-
chr1	111087915	111087916	A01177:23:H2L2FDSX3:1:1178:9977:15389/1	60	+
chr1	111120978	111120979	A01177:23:H2L2FDSX3:2:1465:17273:10864/1	60	-
chr1	111126588	111126589	A01177:23:H2L2FDSX3:1:1171:4472:11365/1	60	-
chr1	111147824	111147825	A01177:23:H2L2FDSX3:1:1104:13892:9298/1	60	+
chr1	111154267	111154268	A01177:23:H2L2FDSX3:1:1174:30101:4085	60	+
chr1	111178459	111178460	A01177:23:H2L2FDSX3:2:2440:27706:11710	60	-
chr1	111219153	111219154	A01177:23:H2L2FDSX3:2:2403:29279:25300/1	60	+
chr1	111445574	111445575	A01177:23:H2L2FDSX3:2:2550:8639:4961/1	60	-
chr1	111634236	111634237	A01177:23:H2L2FDSX3:1:1413:8278:18584/1	60	-
chr1	111660706	111660707	A01177:23:H2L2FDSX3:1:1114:25473:20494/1	60	+
chr1	111663105	111663106	A01177:23:H2L2FDSX3:4:2165:12201:26944/1	60	+
chr1	111927500	111927501	A01177:23:H2L2FDSX3:1:2161:30526:4726/1	60	-
chr1	112571420	112571421	A01177:23:H2L2FDSX3:1:1548:2184:20807/1	60	-
chr1	112645131	112645132	A01177:23:H2L2FDSX3:1:1264:10673:4288/1	60	+
chr1	112670597	112670598	A01177:23:H2L2FDSX3:1:2114:9408:9486/1	60	+
chr1	112929087	112929088	A01177:23:H2L2FDSX3:1:2130:24650:29684/1	60	+
chr1	112936609	112936610	A01177:23:H2L2FDSX3:1:2261:14895:30389/1	60	+
chr1	113092103	113092104	A01177:23:H2L2FDSX3:1:1139:25409:2190/1	60	+
chr1	113468643	113468644	A01177:23:H2L2FDSX3:1:1364:6451:34648/1	60	+
chr1	113725839	113725840	A01177:23:H2L2FDSX3:3:1526:10041:24862/1	60	-
chr1	113916149	113916150	A01177:23:H2L2FDSX3:2:2410:11125:17159/1	60	-
chr1	114399494	114399495	A01177:23:H2L2FDSX3:1:1150:15736:10802/1	60	-
chr1	114741284	114741285	A01177:23:H2L2FDSX3:1:2671:8395:25645/1	60	-
chr1	114754262	114754263	A01177:23:H2L2FDSX3:1:2414:28854:18615/1	60	+
chr1	115334805	115334806	A01177:23:H2L2FDSX3:2:1206:27986:12383/1	60	-
chr1	116076802	116076803	A01177:23:H2L2FDSX3:1:2339:27118:21277/1	60	-
chr1	117456977	117456978	A01177:23:H2L2FDSX3:2:1522:24279:18114	60	+
chr1	117485732	117485733	A01177:23:H2L2FDSX3:2:1116:26467:2644/1	60	-
chr1	117507570	117507571	A01177:23:H2L2FDSX3:2:2675:29270:5494/1	60	-
chr1	117881403	117881404	A01177:23:H2L2FDSX3:1:1207:5638:24377/1	60	+
chr1	117881474	117881475	A01177:23:H2L2FDSX3:1:1303:10755:30420/1	60	-
chr1	117893654	117893655	A01177:23:H2L2FDSX3:2:1535:19325:16955/1	60	+
chr1	119141223	119141224	A01177:23:H2L2FDSX3:1:1274:12102:23735/1	60	+
chr1	119142551	119142552	A01177:23:H2L2FDSX3:1:1278:10267:6151/1	60	-
chr1	119980086	119980087	A01177:23:H2L2FDSX3:3:1139:15619:36119/1	60	-
chr1	121489453	121489454	A01177:23:H2L2FDSX3:1:1106:30174:12352/1	60	-
chr1	145578093	145578094	A01177:23:H2L2FDSX3:1:1111:30906:27305/1	60	-
chr1	145769260	145769261	A01177:23:H2L2FDSX3:1:1201:12075:13730/1	60	-
chr1	146562812	146562813	A01177:23:H2L2FDSX3:1:2124:21974:28964/1	60	+
chr1	147610007	147610008	A01177:23:H2L2FDSX3:2:1262:29414:12258/1	60	-
chr1	149006113	149006114	A01177:23:H2L2FDSX3:3:2525:21486:21292/1	60	-
chr1	149029484	149029485	A01177:23:H2L2FDSX3:1:1214:11071:21981	60	-
chr1	149406408	149406409	A01177:23:H2L2FDSX3:1:1461:31078:15577/1	60	-
chr1	149671572	149671573	A01177:23:H2L2FDSX3:1:1102:28094:11631/1	60	-
chr1	149805645	149805646	A01177:23:H2L2FDSX3:2:1508:3866:12665/1	60	+
chr1	149949287	149949288	A01177:23:H2L2FDSX3:1:1122:27624:13072/1	60	+
chr1	149972256	149972257	A01177:23:H2L2FDSX3:1:1162:1262:8469/1	60	-
chr1	149976837	149976838	A01177:23:H2L2FDSX3:1:1125:23041:14278/1	60	+
chr1	149991861	149991862	A01177:23:H2L2FDSX3:1:2542:8314:31328/1	60	-
chr1	150001658	150001659	A01177:23:H2L2FDSX3:1:1613:19370:23954/1	60	+
chr1	150074869	150074870	A01177:23:H2L2FDSX3:1:2150:16260:28307/1	60	+
chr1	150085848	150085849	A01177:23:H2L2FDSX3:1:1469:13874:25426/1	60	+
chr1	150098561	150098562	A01177:23:H2L2FDSX3:1:1370:17192:24659/1	60	-
chr1	150688248	150688249	A01177:23:H2L2FDSX3:1:2228:20952:11663/1	60	-
chr1	150691963	150691964	A01177:23:H2L2FDSX3:1:1625:14199:6699/1	60	-
chr1	150765018	150765019	A01177:23:H2L2FDSX3:1:1221:20202:23202/1	60	-
chr1	150843714	150843715	A01177:23:H2L2FDSX3:1:2129:4589:28855/1	60	+
chr1	150952506	150952507	A01177:23:H2L2FDSX3:1:1419:29342:25723	60	-
chr1	150954968	150954969	A01177:23:H2L2FDSX3:1:1101:28772:31438	60	+
chr1	151039925	151039926	A01177:23:H2L2FDSX3:4:1637:11975:11898/1	60	+
chr1	151102358	151102359	A01177:23:H2L2FDSX3:1:1148:30698:2863/1	60	+
chr1	151103144	151103145	A01177:23:H2L2FDSX3:3:2217:6614:20838	60	-
chr1	151265128	151265129	A01177:23:H2L2FDSX3:1:1132:12011:31657	60	-
chr1	151322989	151322990	A01177:23:H2L2FDSX3:1:2578:26530:13338/1	60	-
chr1	151452388	151452389	A01177:23:H2L2FDSX3:1:2535:6216:12508/1	60	-
chr1	151456640	151456641	A01177:23:H2L2FDSX3:1:1206:23656:36886/1	60	+
chr1	151658528	151658529	A01177:23:H2L2FDSX3:1:1452:21938:10363/1	60	+
chr1	151660541	151660542	A01177:23:H2L2FDSX3:4:2506:26549:7451	60	-
chr1	151660543	151660544	A01177:23:H2L2FDSX3:4:1120:25102:31031	60	-
chr1	153853360	153853361	A01177:23:H2L2FDSX3:3:2353:1235:2566/1	60	-
chr1	153902816	153902817	A01177:23:H2L2FDSX3:1:1377:23755:19617/1	60	+
chr1	153973638	153973639	A01177:23:H2L2FDSX3:1:1153:11388:9001	60	+
chr1	153973640	153973641	A01177:23:H2L2FDSX3:1:2464:11333:11537	60	+
chr1	154163503	154163504	A01177:23:H2L2FDSX3:1:1111:10809:28855/1	60	-
chr1	154174790	154174791	A01177:23:H2L2FDSX3:1:1164:25870:31673	60	+
chr1	154239427	154239428	A01177:23:H2L2FDSX3:1:1105:16884:19930/1	60	+
chr1	154242238	154242239	A01177:23:H2L2FDSX3:1:1345:30843:24471/1	60	-
chr1	154244095	154244096	A01177:23:H2L2FDSX3:1:1420:24578:34851/1	60	+
chr1	154261353	154261354	A01177:23:H2L2FDSX3:1:2269:21097:2613/1	60	-
chr1	154265381	154265382	A01177:23:H2L2FDSX3:3:1143:18484:17190/1	60	-
chr1	154517211	154517212	A01177:23:H2L2FDSX3:4:2250:13521:10066/1	60	+
chr1	154596949	154596950	A01177:23:H2L2FDSX3:1:2231:7301:20776/1	60	-
chr1	154617580	154617581	A01177:23:H2L2FDSX3:1:1417:7581:4852/1	60	+
chr1	154619511	154619512	A01177:23:H2L2FDSX3:1:1624:27082:19805/1	60	-
chr1	154971859	154971860	A01177:23:H2L2FDSX3:1:1152:15257:22780/1	60	-
chr1	155306019	155306020	A01177:23:H2L2FDSX3:2:2217:20998:10520/1	60	+
chr1	155315112	155315113	A01177:23:H2L2FDSX3:1:1111:18918:23015	60	-
chr1	155358177	155358178	A01177:23:H2L2FDSX3:1:1250:2302:24518/1	60	-
chr1	155368255	155368256	A01177:23:H2L2FDSX3:1:1110:7030:6245	60	-
chr1	155384737	155384738	A01177:23:H2L2FDSX3:1:1167:19542:10817	60	-
chr1	155384961	155384962	A01177:23:H2L2FDSX3:1:1170:8657:31735/1	60	+
chr1	155394739	155394740	A01177:23:H2L2FDSX3:1:1123:7780:36229	60	-
chr1	155407557	155407558	A01177:23:H2L2FDSX3:2:2473:23131:12806/1	60	+
chr1	155445212	155445213	A01177:23:H2L2FDSX3:1:1337:1316:30107/1	60	-
chr1	155452074	155452075	A01177:23:H2L2FDSX3:2:1153:19208:13369/1	60	+
chr1	155468391	155468392	A01177:23:H2L2FDSX3:1:1201:20283:7686/1	60	-
chr1	155489057	155489058	A01177:23:H2L2FDSX3:1:1402:26621:37012/1	60	+
chr1	155495830	155495831	A01177:23:H2L2FDSX3:1:1418:17192:4085	60	-
chr1	155501594	155501595	A01177:23:H2L2FDSX3:2:1350:2483:15248/1	60	-
chr1	155506873	155506874	A01177:23:H2L2FDSX3:1:1360:27859:23719/1	60	-
chr1	155524502	155524503	A01177:23:H2L2FDSX3:2:2143:2935:20384/1	60	-
chr1	155540151	155540152	A01177:23:H2L2FDSX3:1:1278:12020:11569/1	60	+
chr1	155552302	155552303	A01177:23:H2L2FDSX3:4:1316:23240:10207/1	60	-
chr1	155570989	155570990	A01177:23:H2L2FDSX3:3:2268:27859:36119/1	60	+
chr1	155605234	155605235	A01177:23:H2L2FDSX3:3:1463:31901:8390/1	60	-
chr1	155692694	155692695	A01177:23:H2L2FDSX3:1:1349:18105:9330/1	60	-
chr1	155699955	155699956	A01177:23:H2L2FDSX3:3:2364:24795:8578	60	+
chr1	155712992	155712993	A01177:23:H2L2FDSX3:3:2366:14064:7842	60	-
chr1	155725726	155725727	A01177:23:H2L2FDSX3:1:1143:18701:13025/1	60	+
chr1	155790979	155790980	A01177:23:H2L2FDSX3:4:2306:17119:25285/1	60	-
chr1	155795726	155795727	A01177:23:H2L2FDSX3:1:2317:14606:22905	60	+
chr1	155796799	155796800	A01177:23:H2L2FDSX3:2:1406:7572:11256/1	60	-
chr1	155901632	155901633	A01177:23:H2L2FDSX3:2:2145:3640:15154	60	-
chr1	155923255	155923256	A01177:23:H2L2FDSX3:1:2309:9498:5353/1	60	-
chr1	155947144	155947145	A01177:23:H2L2FDSX3:1:1108:27028:18646/1	60	+
chr1	156202235	156202236	A01177:23:H2L2FDSX3:3:1125:13196:23469/1	60	-
chr1	156220423	156220424	A01177:23:H2L2FDSX3:1:2218:30201:8140/1	60	-
chr1	156893330	156893331	A01177:23:H2L2FDSX3:1:1248:30174:21371	60	-
chr1	157926549	157926550	A01177:23:H2L2FDSX3:1:1125:22625:20165/1	60	+
chr1	159224700	159224701	A01177:23:H2L2FDSX3:1:1220:25916:25081/1	60	-
chr1	160247708	160247709	A01177:23:H2L2FDSX3:1:1534:20229:27665	60	-
chr1	160302099	160302100	A01177:23:H2L2FDSX3:1:1249:6298:10958/1	60	+
chr1	160440082	160440083	A01177:23:H2L2FDSX3:1:1539:15266:26334/1	60	+
chr1	160557667	160557668	A01177:23:H2L2FDSX3:1:1136:20265:35211/1	60	+
chr1	160564634	160564635	A01177:23:H2L2FDSX3:1:1130:17508:30091/1	60	-
chr1	160575220	160575221	A01177:23:H2L2FDSX3:2:2216:21278:5838/1	60	-
chr1	161151281	161151282	A01177:23:H2L2FDSX3:4:2249:17779:36323/1	60	-
chr1	161352075	161352076	A01177:23:H2L2FDSX3:2:2617:12445:30467/1	60	+
chr1	161866631	161866632	A01177:23:H2L2FDSX3:1:1116:22480:30248/1	60	+
chr1	161906379	161906380	A01177:23:H2L2FDSX3:1:1104:29288:6527/1	60	+
chr1	162429181	162429182	A01177:23:H2L2FDSX3:1:1356:29785:36479/1	60	-
chr1	162795755	162795756	A01177:23:H2L2FDSX3:1:1566:17192:17738/1	60	+
chr1	163344380	163344381	A01177:23:H2L2FDSX3:3:2663:22580:13510	60	-
chr1	163379684	163379685	A01177:23:H2L2FDSX3:3:2311:29369:29309/1	60	-
chr1	164142558	164142559	A01177:23:H2L2FDSX3:1:1209:29794:16673/1	60	+
chr1	165853912	165853913	A01177:23:H2L2FDSX3:1:2155:20781:17378/1	60	+
chr1	166092931	166092932	A01177:23:H2L2FDSX3:1:1121:17616:2159/1	60	-
chr1	166175800	166175801	A01177:23:H2L2FDSX3:1:1453:1253:15342/1	60	-
chr1	166481359	166481360	A01177:23:H2L2FDSX3:1:2245:32895:33505/1	60	+
chr1	166515052	166515053	A01177:23:H2L2FDSX3:1:2448:26838:4601/1	60	+
chr1	166591094	166591095	A01177:23:H2L2FDSX3:1:1305:20338:13291/1	60	-
chr1	166938719	166938720	A01177:23:H2L2FDSX3:1:1601:29640:19539/1	60	-
chr1	166951423	166951424	A01177:23:H2L2FDSX3:1:1149:18412:25989/1	60	-
chr1	167007338	167007339	A01177:23:H2L2FDSX3:1:1249:14290:33129/1	60	-
chr1	167011759	167011760	A01177:23:H2L2FDSX3:1:1158:15212:4946/1	60	+
chr1	167013819	167013820	A01177:23:H2L2FDSX3:1:1117:31620:12038/1	60	-
chr1	167100108	167100109	A01177:23:H2L2FDSX3:1:1370:2908:10504	60	+
chr1	167271019	167271020	A01177:23:H2L2FDSX3:1:1318:32588:19570/1	60	-
chr1	167274511	167274512	A01177:23:H2L2FDSX3:4:2411:10936:23782/1	60	-
chr1	167351781	167351782	A01177:23:H2L2FDSX3:3:1560:1398:36292/1	60	+
chr1	168008376	168008377	A01177:23:H2L2FDSX3:1:1230:17734:31203/1	60	-
chr1	168037430	168037431	A01177:23:H2L2FDSX3:1:1163:18819:15076/1	60	-
chr1	168041730	168041731	A01177:23:H2L2FDSX3:1:1137:24062:24126/1	60	-
chr1	168561663	168561664	A01177:23:H2L2FDSX3:1:1113:9426:17879/1	60	+
chr1	168619927	168619928	A01177:23:H2L2FDSX3:1:1678:6497:13683/1	60	+
chr1	169224602	169224603	A01177:23:H2L2FDSX3:1:1364:31521:22608/1	60	+
chr1	169332884	169332885	A01177:23:H2L2FDSX3:1:1211:5285:5008/1	60	-
chr1	169360908	169360909	A01177:23:H2L2FDSX3:1:1306:2311:36652/1	60	-
chr1	169374244	169374245	A01177:23:H2L2FDSX3:1:1114:13331:19977/1	60	+
chr1	169958109	169958110	A01177:23:H2L2FDSX3:1:1109:22137:32315/1	60	+
chr1	169972926	169972927	A01177:23:H2L2FDSX3:1:1270:4824:37059	60	+
chr1	170036334	170036335	A01177:23:H2L2FDSX3:1:1266:32669:2268	60	-
chr1	170038473	170038474	A01177:23:H2L2FDSX3:3:2618:31765:30107/1	60	+
chr1	171442642	171442643	A01177:23:H2L2FDSX3:3:1125:15826:3255/1	60	-
chr1	171467760	171467761	A01177:23:H2L2FDSX3:1:1152:9679:34851/1	60	+
chr1	171588369	171588370	A01177:23:H2L2FDSX3:1:1320:10095:5321/1	60	+
chr1	171939266	171939267	A01177:23:H2L2FDSX3:1:2235:4679:33865/1	60	+
chr1	172021406	172021407	A01177:23:H2L2FDSX3:3:1614:25889:36714	60	-
chr1	172206130	172206131	A01177:23:H2L2FDSX3:1:1472:8350:36213/1	60	-
chr1	172257808	172257809	A01177:23:H2L2FDSX3:3:1211:7509:8860/1	60	+
chr1	172329283	172329284	A01177:23:H2L2FDSX3:3:2143:5104:27712/1	60	+
chr1	172418250	172418251	A01177:23:H2L2FDSX3:1:1274:2338:21668/1	60	-
chr1	172580103	172580104	A01177:23:H2L2FDSX3:1:2242:28447:3474/1	60	+
chr1	172584364	172584365	A01177:23:H2L2FDSX3:2:2438:25672:26349/1	60	+
chr1	172655200	172655201	A01177:23:H2L2FDSX3:1:1302:22128:36025/1	60	-
chr1	172739835	172739836	A01177:23:H2L2FDSX3:1:2203:14986:35055/1	60	-
chr1	173776478	173776479	A01177:23:H2L2FDSX3:1:1121:1579:30968/1	60	-
chr1	173833398	173833399	A01177:23:H2L2FDSX3:1:1530:32723:4679/1	60	+
chr1	173858636	173858637	A01177:23:H2L2FDSX3:1:2514:19967:34475/1	60	+
chr1	173964343	173964344	A01177:23:H2L2FDSX3:1:1315:21504:10833/1	60	-
chr1	173973638	173973639	A01177:23:H2L2FDSX3:1:1630:11559:30655/1	60	-
chr1	173992294	173992295	A01177:23:H2L2FDSX3:1:1425:21459:12696	60	-
chr1	174510564	174510565	A01177:23:H2L2FDSX3:2:1354:29740:8093	60	-
chr1	174853385	174853386	A01177:23:H2L2FDSX3:4:1537:24975:21637	60	-
chr1	175724576	175724577	A01177:23:H2L2FDSX3:1:2201:1145:22013/1	60	+
chr1	175854191	175854192	A01177:23:H2L2FDSX3:1:1115:16749:3850/1	60	+
chr1	176061026	176061027	A01177:23:H2L2FDSX3:2:1271:25075:18709/1	60	-
chr1	176197278	176197279	A01177:23:H2L2FDSX3:3:2233:8486:23265	60	+
chr1	176197280	176197281	A01177:23:H2L2FDSX3:3:1233:8241:26663	60	+
chr1	176662634	176662635	A01177:23:H2L2FDSX3:1:1240:22444:36104/1	60	-
chr1	179160814	179160815	A01177:23:H2L2FDSX3:1:2160:2555:31344	60	-
chr1	179323499	179323500	A01177:23:H2L2FDSX3:1:2171:26286:30201/1	60	+
chr1	179337683	179337684	A01177:23:H2L2FDSX3:1:1130:28556:35634/1	60	+
chr1	179976290	179976291	A01177:23:H2L2FDSX3:1:1136:10511:6010/1	60	+
chr1	179991372	179991373	A01177:23:H2L2FDSX3:1:1104:18222:16266/1	60	+
chr1	179993764	179993765	A01177:23:H2L2FDSX3:1:1116:11071:10927/1	60	+
chr1	180031006	180031007	A01177:23:H2L2FDSX3:4:1440:13449:17550/1	60	+
chr1	180032410	180032411	A01177:23:H2L2FDSX3:2:2103:32850:35336/1	60	+
chr1	180051095	180051096	A01177:23:H2L2FDSX3:1:1177:20030:5181	60	+
chr1	180059918	180059919	A01177:23:H2L2FDSX3:2:1342:17824:14450	60	-
chr1	180400017	180400018	A01177:23:H2L2FDSX3:1:1232:21594:34538/1	60	-
chr1	180839236	180839237	A01177:23:H2L2FDSX3:2:2625:19253:36839/1	60	+
chr1	180846281	180846282	A01177:23:H2L2FDSX3:1:1249:5810:14121/1	60	+
chr1	180996558	180996559	A01177:23:H2L2FDSX3:1:1261:6017:27383/1	60	+
chr1	181224820	181224821	A01177:23:H2L2FDSX3:1:1570:25102:30311/1	60	-
chr1	183482044	183482045	A01177:23:H2L2FDSX3:3:1163:11541:7576	60	-
chr1	183570770	183570771	A01177:23:H2L2FDSX3:1:1437:10917:31735/1	60	-
chr1	184317171	184317172	A01177:23:H2L2FDSX3:4:1416:32280:28432/1	60	+
chr1	184348071	184348072	A01177:23:H2L2FDSX3:1:1231:24740:34006	60	-
chr1	185036575	185036576	A01177:23:H2L2FDSX3:1:1330:24551:27414/1	60	+
chr1	185085679	185085680	A01177:23:H2L2FDSX3:2:1461:22236:15139	60	-
chr1	185118813	185118814	A01177:23:H2L2FDSX3:3:1317:1633:19069/1	60	-
chr1	185750249	185750250	A01177:23:H2L2FDSX3:1:2137:4227:28322/1	60	-
chr1	186139264	186139265	A01177:23:H2L2FDSX3:1:1132:10755:4554/1	60	+
chr1	186180165	186180166	A01177:23:H2L2FDSX3:1:1320:18394:16814/1	60	+
chr1	186326300	186326301	A01177:23:H2L2FDSX3:3:1143:11360:24392/1	60	+
chr1	187232189	187232190	A01177:23:H2L2FDSX3:1:1148:25889:1172/1	60	+
chr1	187339151	187339152	A01177:23:H2L2FDSX3:1:2613:10710:25081	60	-
chr1	188073632	188073633	A01177:23:H2L2FDSX3:1:1337:15718:4852/1	60	-
chr1	189293460	189293461	A01177:23:H2L2FDSX3:2:1206:15402:15577/1	60	-
chr1	190137055	190137056	A01177:23:H2L2FDSX3:1:1437:10267:12383/1	60	+
chr1	190153810	190153811	A01177:23:H2L2FDSX3:2:1512:4887:32753/1	60	-
chr1	190521343	190521344	A01177:23:H2L2FDSX3:1:1151:16170:15562/1	60	+
chr1	190754775	190754776	A01177:23:H2L2FDSX3:2:2251:32172:33661/1	60	+
chr1	190769164	190769165	A01177:23:H2L2FDSX3:1:2124:15311:16924/1	60	-
chr1	190952830	190952831	A01177:23:H2L2FDSX3:1:1313:2953:16470/1	60	+
chr1	191576544	191576545	A01177:23:H2L2FDSX3:1:2260:5321:29997/1	60	-
chr1	191955999	191956000	A01177:23:H2L2FDSX3:1:1203:9923:13730/1	60	+
chr1	192188446	192188447	A01177:23:H2L2FDSX3:1:2657:26811:35556/1	60	+
chr1	192193399	192193400	A01177:23:H2L2FDSX3:1:2563:28673:10066	60	+
chr1	192303261	192303262	A01177:23:H2L2FDSX3:1:1168:30535:31861/1	60	+
chr1	192348603	192348604	A01177:23:H2L2FDSX3:1:2212:11812:8641/1	60	-
chr1	192787298	192787299	A01177:23:H2L2FDSX3:1:2440:32868:12853	60	-
chr1	192787299	192787300	A01177:23:H2L2FDSX3:4:2509:18602:13855/1	60	-
chr1	192859170	192859171	A01177:23:H2L2FDSX3:1:1306:15212:30123/1	60	-
chr1	193647649	193647650	A01177:23:H2L2FDSX3:1:1160:30418:35853/1	60	+
chr1	193972051	193972052	A01177:23:H2L2FDSX3:1:1316:25852:10755/1	60	-
chr1	194269995	194269996	A01177:23:H2L2FDSX3:1:1269:8449:19413/1	60	+
chr1	194282656	194282657	A01177:23:H2L2FDSX3:3:2102:27706:2190	60	-
chr1	194334295	194334296	A01177:23:H2L2FDSX3:4:1343:23267:23249	60	-
chr1	194464683	194464684	A01177:23:H2L2FDSX3:1:1101:10086:19492/1	60	+
chr1	194636065	194636066	A01177:23:H2L2FDSX3:3:2251:16396:15796	60	-
chr1	194652253	194652254	A01177:23:H2L2FDSX3:1:2162:1380:30436/1	60	-
chr1	195309722	195309723	A01177:23:H2L2FDSX3:1:2569:27796:6167/1	60	-
chr1	195340338	195340339	A01177:23:H2L2FDSX3:1:1613:8820:8124/1	60	+
chr1	195381550	195381551	A01177:23:H2L2FDSX3:1:1466:27959:7232/1	60	-
chr1	195478377	195478378	A01177:23:H2L2FDSX3:1:1350:30273:2347/1	60	+
chr1	195613675	195613676	A01177:23:H2L2FDSX3:1:1364:23158:1955/1	60	+
chr1	196218574	196218575	A01177:23:H2L2FDSX3:1:1349:2962:4053/1	60	-
chr1	196339248	196339249	A01177:23:H2L2FDSX3:3:1613:20672:23453/1	60	-
chr1	196373294	196373295	A01177:23:H2L2FDSX3:1:2527:27444:28980/1	60	-
chr1	197166827	197166828	A01177:23:H2L2FDSX3:3:1368:25346:16078/1	60	-
chr1	197248141	197248142	A01177:23:H2L2FDSX3:2:1306:2356:8265	60	-
chr1	197541718	197541719	A01177:23:H2L2FDSX3:1:1515:19497:18255/1	60	+
chr1	197608702	197608703	A01177:23:H2L2FDSX3:1:1330:21802:33270/1	60	+
chr1	197650285	197650286	A01177:23:H2L2FDSX3:1:1442:12789:36824/1	60	+
chr1	197668736	197668737	A01177:23:H2L2FDSX3:1:2219:28953:20134/1	60	+
chr1	197729509	197729510	A01177:23:H2L2FDSX3:1:1137:12599:3709/1	60	-
chr1	198270035	198270036	A01177:23:H2L2FDSX3:1:1550:20094:17973/1	60	+
chr1	198276655	198276656	A01177:23:H2L2FDSX3:1:1564:13738:28761/1	60	-
chr1	198293083	198293084	A01177:23:H2L2FDSX3:3:1474:1985:27226/1	60	+
chr1	198323055	198323056	A01177:23:H2L2FDSX3:1:1162:28908:8563/1	60	-
chr1	198987842	198987843	A01177:23:H2L2FDSX3:1:1516:10267:14450	60	-
chr1	198998937	198998938	A01177:23:H2L2FDSX3:1:1502:22028:29841/1	60	+
chr1	199068156	199068157	A01177:23:H2L2FDSX3:4:1276:9842:4413/1	60	-
chr1	199068677	199068678	A01177:23:H2L2FDSX3:1:1159:5656:33176/1	60	+
chr1	199108210	199108211	A01177:23:H2L2FDSX3:1:1259:1226:21496/1	60	+
chr1	199154446	199154447	A01177:23:H2L2FDSX3:1:2103:32181:24189/1	60	-
chr1	199394084	199394085	A01177:23:H2L2FDSX3:1:1353:10601:13088/1	60	-
chr1	199518276	199518277	A01177:23:H2L2FDSX3:4:2549:31638:33677/1	60	+
chr1	200072346	200072347	A01177:23:H2L2FDSX3:1:1226:21829:28995/1	60	+
chr1	200383575	200383576	A01177:23:H2L2FDSX3:1:1262:7328:30467/1	60	-
chr1	200404620	200404621	A01177:23:H2L2FDSX3:1:1153:7618:23453	60	+
chr1	200565392	200565393	A01177:23:H2L2FDSX3:1:1238:11749:32456/1	60	-
chr1	201733959	201733960	A01177:23:H2L2FDSX3:1:1175:1362:29403/1	60	+
chr1	201841494	201841495	A01177:23:H2L2FDSX3:1:1111:32036:33458/1	60	-
chr1	202408248	202408249	A01177:23:H2L2FDSX3:2:1150:28013:36229	60	-
chr1	202425037	202425038	A01177:23:H2L2FDSX3:1:1232:30861:28855/1	60	+
chr1	202427461	202427462	A01177:23:H2L2FDSX3:1:1319:4056:17347/1	60	+
chr1	202441741	202441742	A01177:23:H2L2FDSX3:1:1514:14181:35665/1	60	+
chr1	202778688	202778689	A01177:23:H2L2FDSX3:2:1542:15257:2801	60	+
chr1	202902537	202902538	A01177:23:H2L2FDSX3:4:1248:31141:16407/1	60	+
chr1	202923559	202923560	A01177:23:H2L2FDSX3:1:1154:12653:21402/1	60	+
chr1	203801723	203801724	A01177:23:H2L2FDSX3:1:1462:17752:14387/1	60	-
chr1	203834804	203834805	A01177:23:H2L2FDSX3:1:2448:18756:18505/1	60	+
chr1	206038266	206038267	A01177:23:H2L2FDSX3:1:2104:25635:19272	60	-
chr1	206041736	206041737	A01177:23:H2L2FDSX3:1:1127:26395:34554/1	60	+
chr1	206091669	206091670	A01177:23:H2L2FDSX3:2:2366:5683:2503/1	60	-
chr1	206092465	206092466	A01177:23:H2L2FDSX3:1:1237:28311:36777/1	60	-
chr1	206544614	206544615	A01177:23:H2L2FDSX3:1:1549:32976:30984/1	60	+
chr1	206811730	206811731	A01177:23:H2L2FDSX3:1:1232:27127:20760	60	-
chr1	207046234	207046235	A01177:23:H2L2FDSX3:1:1615:14154:15452/1	60	+
chr1	207130923	207130924	A01177:23:H2L2FDSX3:1:1353:25039:8437/1	60	-
chr1	207330079	207330080	A01177:23:H2L2FDSX3:1:2134:2835:15953/1	60	-
chr1	207439613	207439614	A01177:23:H2L2FDSX3:2:1367:15456:21590/1	60	+
chr1	207759799	207759800	A01177:23:H2L2FDSX3:2:1411:6280:13213/1	60	-
chr1	207777022	207777023	A01177:23:H2L2FDSX3:1:1128:8775:13338/1	60	+
chr1	209764005	209764006	A01177:23:H2L2FDSX3:1:1647:15230:14090/1	60	-
chr1	210451200	210451201	A01177:23:H2L2FDSX3:4:2663:25355:24987	60	+
chr1	211289108	211289109	A01177:23:H2L2FDSX3:1:2433:4047:9251/1	60	-
chr1	211347069	211347070	A01177:23:H2L2FDSX3:1:1132:29622:16752/1	60	-
chr1	211399964	211399965	A01177:23:H2L2FDSX3:1:1131:20383:3537/1	60	+
chr1	211436094	211436095	A01177:23:H2L2FDSX3:1:1218:28736:19601/1	60	-
chr1	211570065	211570066	A01177:23:H2L2FDSX3:2:2474:7591:32268/1	60	-
chr1	211763094	211763095	A01177:23:H2L2FDSX3:1:1217:24704:10895/1	60	-
chr1	211772944	211772945	A01177:23:H2L2FDSX3:1:1229:21142:26083/1	60	+
chr1	212004911	212004912	A01177:23:H2L2FDSX3:1:2505:20591:34397/1	60	-
chr1	212025902	212025903	A01177:23:H2L2FDSX3:4:2265:22733:33317	60	-
chr1	212359569	212359570	A01177:23:H2L2FDSX3:1:1235:13693:15530/1	60	+
chr1	212371753	212371754	A01177:23:H2L2FDSX3:1:2344:2202:2456/1	60	+
chr1	212613250	212613251	A01177:23:H2L2FDSX3:1:1209:9516:25520/1	60	-
chr1	212631304	212631305	A01177:23:H2L2FDSX3:1:1139:3549:24486/1	60	+
chr1	212648962	212648963	A01177:23:H2L2FDSX3:2:1635:22290:28291/1	60	-
chr1	212745438	212745439	A01177:23:H2L2FDSX3:1:2605:21621:24408/1	60	-
chr1	212781258	212781259	A01177:23:H2L2FDSX3:1:1301:11433:20885/1	60	+
chr1	212826486	212826487	A01177:23:H2L2FDSX3:1:1124:31177:27023/1	60	+
chr1	212884120	212884121	A01177:23:H2L2FDSX3:1:2425:10013:7153/1	60	+
chr1	213831700	213831701	A01177:23:H2L2FDSX3:1:1469:21477:12821/1	60	+
chr1	213836691	213836692	A01177:23:H2L2FDSX3:1:1205:19859:15562/1	60	+
chr1	214750068	214750069	A01177:23:H2L2FDSX3:3:2142:32832:36213/1	60	-
chr1	215583221	215583222	A01177:23:H2L2FDSX3:1:1354:23158:34585/1	60	-
chr1	215643212	215643213	A01177:23:H2L2FDSX3:3:2443:15781:19899/1	60	+
chr1	215645752	215645753	A01177:23:H2L2FDSX3:1:1501:6244:10551/1	60	+
chr1	215932169	215932170	A01177:23:H2L2FDSX3:1:1107:32913:22075	60	-
chr1	216116129	216116130	A01177:23:H2L2FDSX3:4:1543:9299:32628/1	60	-
chr1	216338035	216338036	A01177:23:H2L2FDSX3:3:1140:8929:5212/1	60	+
chr1	216504673	216504674	A01177:23:H2L2FDSX3:1:1176:11650:29966/1	60	+
chr1	216560400	216560401	A01177:23:H2L2FDSX3:1:1233:25626:4977/1	60	-
chr1	216628090	216628091	A01177:23:H2L2FDSX3:1:1265:25554:27712/1	60	+
chr1	216717772	216717773	A01177:23:H2L2FDSX3:1:1526:13178:6684	60	+
chr1	216919531	216919532	A01177:23:H2L2FDSX3:1:2138:10303:9314/1	60	+
chr1	216958306	216958307	A01177:23:H2L2FDSX3:1:1135:13747:21543/1	60	+
chr1	218793244	218793245	A01177:23:H2L2FDSX3:1:2202:27941:17284/1	60	-
chr1	218837419	218837420	A01177:23:H2L2FDSX3:1:1421:8495:28792/1	60	-
chr1	219194229	219194230	A01177:23:H2L2FDSX3:1:1353:11388:15702/1	60	-
chr1	219753041	219753042	A01177:23:H2L2FDSX3:1:1355:17653:7106/1	60	-
chr1	220248426	220248427	A01177:23:H2L2FDSX3:1:2113:29939:5807	60	-
chr1	221042032	221042033	A01177:23:H2L2FDSX3:1:1346:25889:21684/1	60	-
chr1	221626534	221626535	A01177:23:H2L2FDSX3:1:1116:23637:7420/1	60	-
chr1	222582224	222582225	A01177:23:H2L2FDSX3:4:1504:21034:3599	60	-
chr1	222584052	222584053	A01177:23:H2L2FDSX3:1:1425:2880:18035	60	-
chr1	222648704	222648705	A01177:23:H2L2FDSX3:2:1304:31295:19711/1	60	+
chr1	222670399	222670400	A01177:23:H2L2FDSX3:1:2326:6470:28385/1	60	-
chr1	222733997	222733998	A01177:23:H2L2FDSX3:1:1117:12870:36996/1	60	+
chr1	222888447	222888448	A01177:23:H2L2FDSX3:1:1619:3441:7513/1	60	+
chr1	223797046	223797047	A01177:23:H2L2FDSX3:1:1128:21133:21402/1	60	-
chr1	223837755	223837756	A01177:23:H2L2FDSX3:1:1149:13241:15311	60	+
chr1	224028856	224028857	A01177:23:H2L2FDSX3:1:1163:5430:35039	60	+
chr1	224028857	224028858	A01177:23:H2L2FDSX3:3:2670:16260:34538	60	+
chr1	224129169	224129170	A01177:23:H2L2FDSX3:1:1121:27208:8844/1	60	-
chr1	224234597	224234598	A01177:23:H2L2FDSX3:1:1214:15121:23578	60	-
chr1	225407924	225407925	A01177:23:H2L2FDSX3:3:1329:1000:31125/1	60	-
chr1	225408015	225408016	A01177:23:H2L2FDSX3:1:1216:8015:7921	60	-
chr1	225418819	225418820	A01177:23:H2L2FDSX3:1:1334:28040:24815/1	60	+
chr1	225648199	225648200	A01177:23:H2L2FDSX3:1:1306:19488:16329/1	60	+
chr1	225795388	225795389	A01177:23:H2L2FDSX3:2:2466:25518:25958	60	+
chr1	226074788	226074789	A01177:23:H2L2FDSX3:1:1452:32009:19507	60	+
chr1	226274877	226274878	A01177:23:H2L2FDSX3:3:1644:2338:24392/1	60	-
chr1	226289614	226289615	A01177:23:H2L2FDSX3:1:2201:15374:15186/1	60	+
chr1	226293710	226293711	A01177:23:H2L2FDSX3:1:1315:3215:35493/1	60	-
chr1	226677736	226677737	A01177:23:H2L2FDSX3:1:1344:24542:4758/1	60	+
chr1	226732204	226732205	A01177:23:H2L2FDSX3:1:1525:14950:17237/1	60	-
chr1	226740697	226740698	A01177:23:H2L2FDSX3:3:1339:20048:34554	60	-
chr1	227579289	227579290	A01177:23:H2L2FDSX3:1:1105:14100:34741/1	60	+
chr1	227599450	227599451	A01177:23:H2L2FDSX3:1:1318:27299:29606/1	60	+
chr1	227609285	227609286	A01177:23:H2L2FDSX3:1:1371:14389:24439/1	60	-
chr1	227609977	227609978	A01177:23:H2L2FDSX3:1:1128:20130:2002/1	60	+
chr1	227652233	227652234	A01177:23:H2L2FDSX3:1:2165:12897:4601/1	60	-
chr1	227656136	227656137	A01177:23:H2L2FDSX3:1:2514:20844:13291	60	-
chr1	227660325	227660326	A01177:23:H2L2FDSX3:1:1223:31114:26349/1	60	+
chr1	228092558	228092559	A01177:23:H2L2FDSX3:1:1472:5231:28964/1	60	-
chr1	228123314	228123315	A01177:23:H2L2FDSX3:1:1172:8558:17910/1	60	+
chr1	228185231	228185232	A01177:23:H2L2FDSX3:1:2435:6885:2174/1	60	-
chr1	228187963	228187964	A01177:23:H2L2FDSX3:1:1209:26178:36025/1	60	-
chr1	228196801	228196802	A01177:23:H2L2FDSX3:1:1154:4535:17080/1	60	-
chr1	228223180	228223181	A01177:23:H2L2FDSX3:1:1438:10827:3646/1	60	+
chr1	228229701	228229702	A01177:23:H2L2FDSX3:1:1450:24270:22294/1	60	-
chr1	228230322	228230323	A01177:23:H2L2FDSX3:1:1440:10746:9674/1	60	-
chr1	228230418	228230419	A01177:23:H2L2FDSX3:1:1235:14624:28228/1	60	+
chr1	228230687	228230688	A01177:23:H2L2FDSX3:1:1145:16260:14873/1	60	+
chr1	228231435	228231436	A01177:23:H2L2FDSX3:1:1434:3278:13964/1	60	+
chr1	228242534	228242535	A01177:23:H2L2FDSX3:3:2131:18665:26897	60	-
chr1	228254562	228254563	A01177:23:H2L2FDSX3:1:1220:27145:11428/1	60	+
chr1	228263041	228263042	A01177:23:H2L2FDSX3:1:1134:15013:33786/1	60	+
chr1	228267670	228267671	A01177:23:H2L2FDSX3:1:1124:21097:25254/1	60	+
chr1	228325523	228325524	A01177:23:H2L2FDSX3:3:1419:19849:23750	60	-
chr1	228327571	228327572	A01177:23:H2L2FDSX3:3:2116:10628:5807/1	60	+
chr1	228330788	228330789	A01177:23:H2L2FDSX3:1:1118:9751:17879	60	+
chr1	228396423	228396424	A01177:23:H2L2FDSX3:1:1137:31033:24549/1	60	+
chr1	228396454	228396455	A01177:23:H2L2FDSX3:1:1328:29405:13119/1	60	-
chr1	228496725	228496726	A01177:23:H2L2FDSX3:1:1135:31141:4476/1	60	+
chr1	228497277	228497278	A01177:23:H2L2FDSX3:3:2616:32913:23390/1	60	-
chr1	228497278	228497279	A01177:23:H2L2FDSX3:3:1662:2817:35399/1	60	-
chr1	228498009	228498010	A01177:23:H2L2FDSX3:2:1107:14823:29450/1	60	-
chr1	228498392	228498393	A01177:23:H2L2FDSX3:3:2153:17924:23202/1	60	+
chr1	228498404	228498405	A01177:23:H2L2FDSX3:1:2636:23484:32988	60	-
chr1	228651219	228651220	A01177:23:H2L2FDSX3:1:1236:1371:5118	60	-
chr1	228651234	228651235	A01177:23:H2L2FDSX3:1:1455:8956:13745/1	60	+
chr1	228653811	228653812	A01177:23:H2L2FDSX3:1:1558:11424:8938	60	-
chr1	228737868	228737869	A01177:23:H2L2FDSX3:4:2544:18954:32847	60	+
chr1	228737870	228737871	A01177:23:H2L2FDSX3:1:1365:31259:10128	60	+
chr1	229279962	229279963	A01177:23:H2L2FDSX3:1:1474:20283:6652/1	60	+
chr1	229282655	229282656	A01177:23:H2L2FDSX3:1:1316:31711:13792	60	-
chr1	229284722	229284723	A01177:23:H2L2FDSX3:1:1516:6623:24737/1	60	+
chr1	229285300	229285301	A01177:23:H2L2FDSX3:1:1146:1036:14747/1	60	-
chr1	229298423	229298424	A01177:23:H2L2FDSX3:3:2547:19931:9455	60	-
chr1	229302760	229302761	A01177:23:H2L2FDSX3:1:1142:30255:32377/1	60	+
chr1	229307147	229307148	A01177:23:H2L2FDSX3:3:1205:8757:8265	60	+
chr1	229318637	229318638	A01177:23:H2L2FDSX3:4:2652:16975:12195	60	-
chr1	229322198	229322199	A01177:23:H2L2FDSX3:1:1301:18801:35368/1	60	-
chr1	229334700	229334701	A01177:23:H2L2FDSX3:1:1177:13838:7545/1	60	+
chr1	229450121	229450122	A01177:23:H2L2FDSX3:1:2122:27317:11130/1	60	+
chr1	229457371	229457372	A01177:23:H2L2FDSX3:1:1447:7690:25551	60	-
chr1	229466606	229466607	A01177:23:H2L2FDSX3:1:1116:22019:34115/1	60	-
chr1	229485334	229485335	A01177:23:H2L2FDSX3:1:1562:8232:28275/1	60	+
chr1	229489139	229489140	A01177:23:H2L2FDSX3:1:1317:11614:14309/1	60	+
chr1	229528303	229528304	A01177:23:H2L2FDSX3:1:1106:28528:26068/1	60	-
chr1	229533567	229533568	A01177:23:H2L2FDSX3:2:1273:5927:12633/1	60	+
chr1	229534898	229534899	A01177:23:H2L2FDSX3:1:1134:26042:1125/1	60	+
chr1	229535511	229535512	A01177:23:H2L2FDSX3:1:2227:17490:35102/1	60	-
chr1	229619048	229619049	A01177:23:H2L2FDSX3:1:2267:3685:12633/1	60	+
chr1	229660507	229660508	A01177:23:H2L2FDSX3:3:2467:26784:36855/1	60	-
chr1	230094661	230094662	A01177:23:H2L2FDSX3:1:1301:16541:25003/1	60	+
chr1	230096851	230096852	A01177:23:H2L2FDSX3:3:1130:2410:36886	60	+
chr1	230097047	230097048	A01177:23:H2L2FDSX3:1:1465:20446:10003/1	60	-
chr1	230179412	230179413	A01177:23:H2L2FDSX3:1:1575:24569:22310/1	60	-
chr1	230184577	230184578	A01177:23:H2L2FDSX3:1:1577:11451:14716/1	60	-
chr1	230229090	230229091	A01177:23:H2L2FDSX3:1:1129:12210:14747/1	60	+
chr1	230240627	230240628	A01177:23:H2L2FDSX3:3:1473:23882:19085/1	60	-
chr1	230932426	230932427	A01177:23:H2L2FDSX3:4:2646:12798:11819/1	60	-
chr1	230938153	230938154	A01177:23:H2L2FDSX3:1:1220:29857:31939	60	-
chr1	230941752	230941753	A01177:23:H2L2FDSX3:1:1254:21088:9518/1	60	-
chr1	230942851	230942852	A01177:23:H2L2FDSX3:1:1206:9290:20055/1	60	+
chr1	230968230	230968231	A01177:23:H2L2FDSX3:4:2415:3378:27007	60	+
chr1	231237276	231237277	A01177:23:H2L2FDSX3:1:2536:25328:6934/1	60	+
chr1	231519742	231519743	A01177:23:H2L2FDSX3:4:1406:2709:21057	60	+
chr1	231546003	231546004	A01177:23:H2L2FDSX3:1:1131:5276:7999	60	+
chr1	231707057	231707058	A01177:23:H2L2FDSX3:1:1130:30101:10629/1	60	-
chr1	232067428	232067429	A01177:23:H2L2FDSX3:4:1330:4770:34272/1	60	-
chr1	232298361	232298362	A01177:23:H2L2FDSX3:1:1261:3577:5838/1	60	-
chr1	233049784	233049785	A01177:23:H2L2FDSX3:1:1157:32063:20635/1	60	-
chr1	233049788	233049789	A01177:23:H2L2FDSX3:2:2370:28845:21230/1	60	-
chr1	233091723	233091724	A01177:23:H2L2FDSX3:3:1658:32922:33990	60	-
chr1	233091724	233091725	A01177:23:H2L2FDSX3:1:1107:30409:24721/1	60	-
chr1	233133969	233133970	A01177:23:H2L2FDSX3:1:1130:8910:1705/1	60	+
chr1	233167161	233167162	A01177:23:H2L2FDSX3:4:2312:31720:24142/1	60	+
chr1	233336521	233336522	A01177:23:H2L2FDSX3:2:1307:17300:12007/1	60	-
chr1	233376808	233376809	A01177:23:H2L2FDSX3:1:1270:21676:17331/1	60	+
chr1	234384991	234384992	A01177:23:H2L2FDSX3:1:1274:30400:27743/1	60	-
chr1	234466179	234466180	A01177:23:H2L2FDSX3:1:1348:6162:26537/1	60	+
chr1	235210426	235210427	A01177:23:H2L2FDSX3:1:2110:22083:15562/1	60	+
chr1	235229182	235229183	A01177:23:H2L2FDSX3:1:1268:10095:25207/1	60	-
chr1	235242007	235242008	A01177:23:H2L2FDSX3:2:2348:21793:3067/1	60	+
chr1	235242328	235242329	A01177:23:H2L2FDSX3:1:1126:8133:12978/1	60	+
chr1	235484932	235484933	A01177:23:H2L2FDSX3:1:1456:23032:23312/1	60	-
chr1	236272482	236272483	A01177:23:H2L2FDSX3:1:1145:14461:8406/1	60	-
chr1	237018396	237018397	A01177:23:H2L2FDSX3:1:1137:31855:29450/1	60	-
chr1	237436506	237436507	A01177:23:H2L2FDSX3:3:2511:20989:36370	60	-
chr1	237614792	237614793	A01177:23:H2L2FDSX3:1:1103:6750:34068/1	60	-
chr1	237629942	237629943	A01177:23:H2L2FDSX3:1:2523:25753:15530/1	60	+
chr1	239760588	239760589	A01177:23:H2L2FDSX3:4:2167:24089:20791	60	-
chr1	239841798	239841799	A01177:23:H2L2FDSX3:1:1161:25789:27179	60	+
chr1	239867883	239867884	A01177:23:H2L2FDSX3:1:1533:16233:23844/1	60	-
chr1	240218047	240218048	A01177:23:H2L2FDSX3:2:2605:23421:21480/1	60	-
chr1	240525975	240525976	A01177:23:H2L2FDSX3:1:1120:16721:11381/1	60	+
chr1	241863510	241863511	A01177:23:H2L2FDSX3:1:1108:7817:15468/1	60	-
chr1	244448033	244448034	A01177:23:H2L2FDSX3:3:1330:5737:19194/1	60	+
chr1	245773100	245773101	A01177:23:H2L2FDSX3:4:1134:17499:6997/1	60	-
chr1	245773101	245773102	A01177:23:H2L2FDSX3:2:1230:32832:12352/1	60	-
chr1	245773102	245773103	A01177:23:H2L2FDSX3:1:1167:19723:2394/1	60	-
chr1	245792232	245792233	A01177:23:H2L2FDSX3:1:1326:27227:19554/1	60	+
chr1	246162758	246162759	A01177:23:H2L2FDSX3:1:1153:9950:30592/1	60	-
chr1	246340229	246340230	A01177:23:H2L2FDSX3:1:1542:30309:23703/1	60	-
chr1	246368686	246368687	A01177:23:H2L2FDSX3:1:1129:21260:16235/1	60	-
chr1	246373253	246373254	A01177:23:H2L2FDSX3:1:1173:23466:24095/1	60	-
chr1	246383771	246383772	A01177:23:H2L2FDSX3:1:1411:2076:2707/1	60	-
chr1	246418015	246418016	A01177:23:H2L2FDSX3:1:1101:28754:35634/1	60	+
chr1	246574797	246574798	A01177:23:H2L2FDSX3:4:2126:7166:20040/1	60	+
chr1	246651061	246651062	A01177:23:H2L2FDSX3:1:1142:18267:34757/1	60	-
chr1	246739154	246739155	A01177:23:H2L2FDSX3:1:1206:13205:22639/1	60	-
chr1	246742547	246742548	A01177:23:H2L2FDSX3:2:1114:5222:11256/1	60	-
chr1	246860845	246860846	A01177:23:H2L2FDSX3:1:1101:12789:31657/1	60	-
chr1	246881219	246881220	A01177:23:H2L2FDSX3:1:1151:17101:26381/1	60	+
chr1	246887817	246887818	A01177:23:H2L2FDSX3:1:2513:26087:12101/1	60	+
chr1	246988582	246988583	A01177:23:H2L2FDSX3:1:2531:29333:21950/1	60	-
chr10	62504	62505	A01177:23:H2L2FDSX3:1:2269:6451:17769	60	+
chr10	194811	194812	A01177:23:H2L2FDSX3:3:1441:13892:34757/1	60	-
chr10	213460	213461	A01177:23:H2L2FDSX3:1:1527:28185:35055/1	60	+
chr10	907136	907137	A01177:23:H2L2FDSX3:1:2311:1741:27868/1	60	+
chr10	1932664	1932665	A01177:23:H2L2FDSX3:4:1638:6641:21512/1	60	-
chr10	1932666	1932667	A01177:23:H2L2FDSX3:1:2240:13096:35289/1	60	-
chr10	2880756	2880757	A01177:23:H2L2FDSX3:1:1102:1597:10457/1	60	+
chr10	3163625	3163626	A01177:23:H2L2FDSX3:1:1252:29640:28087/1	60	+
chr10	3301638	3301639	A01177:23:H2L2FDSX3:1:1343:23601:15374/1	60	-
chr10	3778779	3778780	A01177:23:H2L2FDSX3:3:1371:28302:27398	60	-
chr10	4913256	4913257	A01177:23:H2L2FDSX3:1:1118:29568:28902/1	60	-
chr10	4979375	4979376	A01177:23:H2L2FDSX3:3:1338:8865:31970/1	60	-
chr10	5069748	5069749	A01177:23:H2L2FDSX3:4:1478:32271:2268/1	60	-
chr10	5432404	5432405	A01177:23:H2L2FDSX3:3:2364:23249:20275	60	-
chr10	5453896	5453897	A01177:23:H2L2FDSX3:1:1174:23737:19210/1	60	-
chr10	5722409	5722410	A01177:23:H2L2FDSX3:1:1321:16613:1986/1	60	+
chr10	5985623	5985624	A01177:23:H2L2FDSX3:2:1146:4327:24799/1	60	+
chr10	6499664	6499665	A01177:23:H2L2FDSX3:1:1119:25744:4554/1	60	+
chr10	6625483	6625484	A01177:23:H2L2FDSX3:4:1673:12979:17644	60	-
chr10	7285171	7285172	A01177:23:H2L2FDSX3:1:2356:26304:15546/1	60	-
chr10	7288034	7288035	A01177:23:H2L2FDSX3:1:2465:15239:32456/1	60	+
chr10	7830830	7830831	A01177:23:H2L2FDSX3:1:1339:6325:16955/1	60	+
chr10	7928544	7928545	A01177:23:H2L2FDSX3:1:1255:30165:34413/1	60	+
chr10	8134535	8134536	A01177:23:H2L2FDSX3:1:2269:19072:10285/1	60	-
chr10	8279703	8279704	A01177:23:H2L2FDSX3:1:2363:13087:24815/1	60	-
chr10	8469845	8469846	A01177:23:H2L2FDSX3:1:2325:7455:33567/1	60	+
chr10	8554239	8554240	A01177:23:H2L2FDSX3:1:1205:17770:10504/1	60	+
chr10	9014543	9014544	A01177:23:H2L2FDSX3:1:1150:3649:12383/1	60	-
chr10	9022480	9022481	A01177:23:H2L2FDSX3:1:1625:18231:1595	60	+
chr10	11224321	11224322	A01177:23:H2L2FDSX3:1:1225:19533:36730/1	60	-
chr10	11291553	11291554	A01177:23:H2L2FDSX3:1:2115:14877:16799/1	60	+
chr10	11478617	11478618	A01177:23:H2L2FDSX3:1:1270:32452:29543/1	60	+
chr10	11505979	11505980	A01177:23:H2L2FDSX3:1:1113:15917:34820/1	60	+
chr10	11555917	11555918	A01177:23:H2L2FDSX3:1:1137:5810:7701/1	60	+
chr10	11607992	11607993	A01177:23:H2L2FDSX3:1:1369:32154:10238/1	60	+
chr10	11965377	11965378	A01177:23:H2L2FDSX3:1:1567:25599:26757/1	60	-
chr10	12003945	12003946	A01177:23:H2L2FDSX3:2:1566:10402:34162	60	+
chr10	12034295	12034296	A01177:23:H2L2FDSX3:1:1135:32443:37012/1	60	-
chr10	12743819	12743820	A01177:23:H2L2FDSX3:4:2204:2826:28714/1	60	-
chr10	12999161	12999162	A01177:23:H2L2FDSX3:4:1568:31521:2347/1	60	-
chr10	13943882	13943883	A01177:23:H2L2FDSX3:1:2241:31882:2816/1	60	-
chr10	14652140	14652141	A01177:23:H2L2FDSX3:4:1263:12373:7952	60	-
chr10	14853318	14853319	A01177:23:H2L2FDSX3:1:1220:13313:8140/1	60	-
chr10	14896645	14896646	A01177:23:H2L2FDSX3:4:2237:11523:30154/1	60	+
chr10	15126300	15126301	A01177:23:H2L2FDSX3:4:2256:22055:11412/1	60	+
chr10	15814281	15814282	A01177:23:H2L2FDSX3:1:1130:29948:23171/1	60	-
chr10	16689276	16689277	A01177:23:H2L2FDSX3:3:2229:12545:15796/1	60	-
chr10	16794193	16794194	A01177:23:H2L2FDSX3:2:1302:32199:5682/1	60	+
chr10	17028134	17028135	A01177:23:H2L2FDSX3:3:1132:9697:12085	60	-
chr10	17070711	17070712	A01177:23:H2L2FDSX3:3:1129:16604:20979	60	+
chr10	17075583	17075584	A01177:23:H2L2FDSX3:2:1225:17255:23797	60	-
chr10	17099663	17099664	A01177:23:H2L2FDSX3:2:2253:7410:18709/1	60	-
chr10	17108855	17108856	A01177:23:H2L2FDSX3:1:1461:24261:21715/1	60	+
chr10	17663493	17663494	A01177:23:H2L2FDSX3:2:1125:32226:25269/1	60	-
chr10	17673325	17673326	A01177:23:H2L2FDSX3:1:1239:16387:7263/1	60	-
chr10	17681896	17681897	A01177:23:H2L2FDSX3:1:1350:12038:22686/1	60	+
chr10	17699594	17699595	A01177:23:H2L2FDSX3:1:2478:15628:12743/1	60	-
chr10	17797384	17797385	A01177:23:H2L2FDSX3:1:1338:1145:36104/1	60	+
chr10	18347902	18347903	A01177:23:H2L2FDSX3:2:1629:30996:10332/1	60	-
chr10	19097277	19097278	A01177:23:H2L2FDSX3:1:2417:21287:3724/1	60	+
chr10	21688663	21688664	A01177:23:H2L2FDSX3:1:1361:9272:35869	60	+
chr10	21915871	21915872	A01177:23:H2L2FDSX3:1:1625:22761:29512/1	60	+
chr10	21921037	21921038	A01177:23:H2L2FDSX3:1:1565:7844:18396/1	60	-
chr10	21950066	21950067	A01177:23:H2L2FDSX3:2:2511:25708:24502	60	-
chr10	21973764	21973765	A01177:23:H2L2FDSX3:4:2530:16893:1282	60	+
chr10	22329786	22329787	A01177:23:H2L2FDSX3:2:2111:21612:20729/1	60	+
chr10	22557089	22557090	A01177:23:H2L2FDSX3:1:1128:32371:18630/1	60	-
chr10	22558790	22558791	A01177:23:H2L2FDSX3:2:1631:17761:12994/1	60	-
chr10	23443477	23443478	A01177:23:H2L2FDSX3:1:1663:19144:31266/1	60	+
chr10	23443479	23443480	A01177:23:H2L2FDSX3:1:2459:6795:14951/1	60	+
chr10	24668487	24668488	A01177:23:H2L2FDSX3:1:1561:13747:13119	60	-
chr10	24910425	24910426	A01177:23:H2L2FDSX3:3:1442:22200:32205	60	-
chr10	25013715	25013716	A01177:23:H2L2FDSX3:4:2115:31250:1564	60	-
chr10	25680245	25680246	A01177:23:H2L2FDSX3:3:2548:20274:34413/1	60	+
chr10	26459246	26459247	A01177:23:H2L2FDSX3:1:1144:3748:2221	60	-
chr10	26459311	26459312	A01177:23:H2L2FDSX3:1:1239:15890:30514/1	60	-
chr10	26578104	26578105	A01177:23:H2L2FDSX3:1:1629:16387:6324/1	60	-
chr10	26757414	26757415	A01177:23:H2L2FDSX3:1:1304:23439:31438/1	60	-
chr10	26797281	26797282	A01177:23:H2L2FDSX3:1:1604:11975:3161/1	60	+
chr10	27032465	27032466	A01177:23:H2L2FDSX3:1:1178:18801:17080/1	60	-
chr10	27064391	27064392	A01177:23:H2L2FDSX3:1:1211:6931:7639	60	-
chr10	27064393	27064394	A01177:23:H2L2FDSX3:1:1156:17996:20384/1	60	-
chr10	27125675	27125676	A01177:23:H2L2FDSX3:1:1556:10041:8234/1	60	+
chr10	27137932	27137933	A01177:23:H2L2FDSX3:1:1147:23366:14716/1	60	-
chr10	28609559	28609560	A01177:23:H2L2FDSX3:2:1234:5764:32863/1	60	-
chr10	28948708	28948709	A01177:23:H2L2FDSX3:1:1114:1235:25864/1	60	+
chr10	29022316	29022317	A01177:23:H2L2FDSX3:2:2250:30689:25488	60	+
chr10	30429546	30429547	A01177:23:H2L2FDSX3:3:2676:26223:9424	60	+
chr10	31257343	31257344	A01177:23:H2L2FDSX3:3:2569:12138:10739/1	60	-
chr10	31377884	31377885	A01177:23:H2L2FDSX3:3:1144:8260:9502/1	60	+
chr10	31382852	31382853	A01177:23:H2L2FDSX3:1:1364:13702:22373/1	60	+
chr10	31672434	31672435	A01177:23:H2L2FDSX3:1:1501:30517:12540/1	60	-
chr10	31835775	31835776	A01177:23:H2L2FDSX3:2:1416:25825:27085/1	60	-
chr10	31837783	31837784	A01177:23:H2L2FDSX3:2:1221:11198:26710/1	60	+
chr10	31879841	31879842	A01177:23:H2L2FDSX3:2:2637:17752:3897	60	-
chr10	31879846	31879847	A01177:23:H2L2FDSX3:1:1323:14823:15295/1	60	-
chr10	31884768	31884769	A01177:23:H2L2FDSX3:2:1436:22706:4492/1	60	+
chr10	31945982	31945983	A01177:23:H2L2FDSX3:1:1115:5674:22341/1	60	+
chr10	32027287	32027288	A01177:23:H2L2FDSX3:2:1338:22236:7028	60	-
chr10	32306742	32306743	A01177:23:H2L2FDSX3:1:1367:28357:26083/1	60	+
chr10	32325844	32325845	A01177:23:H2L2FDSX3:1:1323:11089:16157/1	60	-
chr10	32330902	32330903	A01177:23:H2L2FDSX3:3:1228:4589:25848	60	-
chr10	32492081	32492082	A01177:23:H2L2FDSX3:3:1140:24505:35383/1	60	-
chr10	32834247	32834248	A01177:23:H2L2FDSX3:1:1649:15130:16423/1	60	+
chr10	32876204	32876205	A01177:23:H2L2FDSX3:2:1627:17689:18912/1	60	-
chr10	34235642	34235643	A01177:23:H2L2FDSX3:4:2548:7283:29136/1	60	-
chr10	34235643	34235644	A01177:23:H2L2FDSX3:1:1352:19587:4476/1	60	-
chr10	34421113	34421114	A01177:23:H2L2FDSX3:1:2367:10086:25222/1	60	+
chr10	34932698	34932699	A01177:23:H2L2FDSX3:2:1558:29966:29089/1	60	+
chr10	34984129	34984130	A01177:23:H2L2FDSX3:2:1326:11505:20134/1	60	-
chr10	35183744	35183745	A01177:23:H2L2FDSX3:1:1108:11171:17487	60	-
chr10	35554887	35554888	A01177:23:H2L2FDSX3:2:2650:30807:24283/1	60	-
chr10	37846543	37846544	A01177:23:H2L2FDSX3:1:1342:14353:3302/1	60	-
chr10	38633828	38633829	A01177:23:H2L2FDSX3:1:1625:8269:22608/1	60	-
chr10	42597391	42597392	A01177:23:H2L2FDSX3:2:1617:4435:2754/1	60	+
chr10	43781283	43781284	A01177:23:H2L2FDSX3:1:1342:25599:30577/1	60	-
chr10	45610827	45610828	A01177:23:H2L2FDSX3:1:1264:17797:26021/1	60	+
chr10	45961339	45961340	A01177:23:H2L2FDSX3:2:1161:9869:1924/1	60	-
chr10	48429222	48429223	A01177:23:H2L2FDSX3:2:1672:9833:31328/1	60	-
chr10	49112979	49112980	A01177:23:H2L2FDSX3:1:1125:1380:14340/1	60	+
chr10	49845051	49845052	A01177:23:H2L2FDSX3:3:2347:17653:29778/1	60	+
chr10	49876215	49876216	A01177:23:H2L2FDSX3:4:1616:11053:6511/1	60	+
chr10	49880863	49880864	A01177:23:H2L2FDSX3:2:2228:2501:26271	60	+
chr10	50432560	50432561	A01177:23:H2L2FDSX3:1:1172:22679:11616/1	60	-
chr10	50442983	50442984	A01177:23:H2L2FDSX3:1:1132:6849:7279/1	60	-
chr10	50514924	50514925	A01177:23:H2L2FDSX3:1:1234:6786:36793/1	60	+
chr10	50596814	50596815	A01177:23:H2L2FDSX3:1:1468:32108:35211/1	60	+
chr10	51614098	51614099	A01177:23:H2L2FDSX3:2:2509:32271:28823/1	60	-
chr10	51635711	51635712	A01177:23:H2L2FDSX3:1:1224:23538:27070/1	60	+
chr10	53316961	53316962	A01177:23:H2L2FDSX3:4:1562:2157:26209	60	-
chr10	53391867	53391868	A01177:23:H2L2FDSX3:1:2354:15989:9330/1	60	-
chr10	53650924	53650925	A01177:23:H2L2FDSX3:1:2275:2302:11522/1	60	-
chr10	56354111	56354112	A01177:23:H2L2FDSX3:1:1141:26666:11036/1	60	-
chr10	56355211	56355212	A01177:23:H2L2FDSX3:1:1144:24234:19852/1	60	+
chr10	58277439	58277440	A01177:23:H2L2FDSX3:1:1369:9272:9533/1	60	-
chr10	58373471	58373472	A01177:23:H2L2FDSX3:2:2326:11207:24439/1	60	-
chr10	58375144	58375145	A01177:23:H2L2FDSX3:1:1156:15727:13166/1	60	+
chr10	59102943	59102944	A01177:23:H2L2FDSX3:2:1549:15185:29606/1	60	-
chr10	59872976	59872977	A01177:23:H2L2FDSX3:1:1337:8395:26334/1	60	-
chr10	60781422	60781423	A01177:23:H2L2FDSX3:1:1344:13738:35837/1	60	-
chr10	60829823	60829824	A01177:23:H2L2FDSX3:2:1458:31891:6558	60	-
chr10	61022410	61022411	A01177:23:H2L2FDSX3:3:2527:21929:34084	60	-
chr10	61300632	61300633	A01177:23:H2L2FDSX3:1:1104:24614:36479/1	60	+
chr10	61397516	61397517	A01177:23:H2L2FDSX3:1:1564:26883:36902/1	60	+
chr10	61525493	61525494	A01177:23:H2L2FDSX3:1:1151:15953:18004	60	-
chr10	61551340	61551341	A01177:23:H2L2FDSX3:1:1402:4716:26757/1	60	+
chr10	61630928	61630929	A01177:23:H2L2FDSX3:1:1163:26196:29450/1	60	+
chr10	61725861	61725862	A01177:23:H2L2FDSX3:1:1242:24044:23093	60	+
chr10	61885827	61885828	A01177:23:H2L2FDSX3:4:2357:10212:13479	60	+
chr10	62163265	62163266	A01177:23:H2L2FDSX3:1:1267:26820:28651/1	60	-
chr10	62282175	62282176	A01177:23:H2L2FDSX3:1:2667:23185:20541/1	60	-
chr10	63245581	63245582	A01177:23:H2L2FDSX3:2:1537:4761:1689/1	60	+
chr10	63304178	63304179	A01177:23:H2L2FDSX3:1:1275:10402:30091/1	60	+
chr10	63373818	63373819	A01177:23:H2L2FDSX3:1:2321:3866:27226/1	60	-
chr10	65787057	65787058	A01177:23:H2L2FDSX3:1:1138:31485:8453/1	60	-
chr10	66011558	66011559	A01177:23:H2L2FDSX3:3:2105:25708:22091/1	60	-
chr10	67891457	67891458	A01177:23:H2L2FDSX3:1:2647:32687:31735	60	-
chr10	67959367	67959368	A01177:23:H2L2FDSX3:1:1446:18050:28714/1	60	+
chr10	67972776	67972777	A01177:23:H2L2FDSX3:1:1160:14696:35712/1	60	-
chr10	68506184	68506185	A01177:23:H2L2FDSX3:2:1473:22471:6778/1	60	+
chr10	68570258	68570259	A01177:23:H2L2FDSX3:3:2204:14353:23187/1	60	+
chr10	68651522	68651523	A01177:23:H2L2FDSX3:1:1205:19551:13025/1	60	-
chr10	68653468	68653469	A01177:23:H2L2FDSX3:1:2149:13476:3474/1	60	+
chr10	68773426	68773427	A01177:23:H2L2FDSX3:4:1444:1940:8359/1	60	-
chr10	68905845	68905846	A01177:23:H2L2FDSX3:2:1370:31882:26960/1	60	-
chr10	69128643	69128644	A01177:23:H2L2FDSX3:1:1262:19180:13855/1	60	+
chr10	69129412	69129413	A01177:23:H2L2FDSX3:1:1104:18159:21699/1	60	-
chr10	70158853	70158854	A01177:23:H2L2FDSX3:1:1174:22553:9706/1	60	+
chr10	70822938	70822939	A01177:23:H2L2FDSX3:4:2616:29975:16203	60	-
chr10	70825835	70825836	A01177:23:H2L2FDSX3:2:2171:1750:32362/1	60	-
chr10	70827535	70827536	A01177:23:H2L2FDSX3:1:1421:26313:15562	60	-
chr10	70863051	70863052	A01177:23:H2L2FDSX3:1:2442:5195:4914	60	-
chr10	72122509	72122510	A01177:23:H2L2FDSX3:1:1473:16052:33458	60	+
chr10	72122971	72122972	A01177:23:H2L2FDSX3:2:2412:32027:22952/1	60	-
chr10	72145232	72145233	A01177:23:H2L2FDSX3:1:1115:9164:21057/1	60	+
chr10	72184477	72184478	A01177:23:H2L2FDSX3:2:1208:27534:10473/1	60	+
chr10	72594114	72594115	A01177:23:H2L2FDSX3:4:1467:3974:9909/1	60	+
chr10	72745907	72745908	A01177:23:H2L2FDSX3:1:2146:14597:7388/1	60	-
chr10	72779203	72779204	A01177:23:H2L2FDSX3:4:1108:9860:19413/1	60	+
chr10	72902363	72902364	A01177:23:H2L2FDSX3:2:1306:28230:15499/1	60	+
chr10	73010446	73010447	A01177:23:H2L2FDSX3:2:1355:14362:24862/1	60	+
chr10	73045059	73045060	A01177:23:H2L2FDSX3:1:2664:6885:17550/1	60	-
chr10	73398741	73398742	A01177:23:H2L2FDSX3:1:1171:23547:22013/1	60	+
chr10	73475317	73475318	A01177:23:H2L2FDSX3:1:1628:22390:1626/1	60	+
chr10	73579861	73579862	A01177:23:H2L2FDSX3:1:1240:4209:32299/1	60	-
chr10	73718090	73718091	A01177:23:H2L2FDSX3:3:1457:17707:34006	60	+
chr10	74013178	74013179	A01177:23:H2L2FDSX3:1:2552:6985:10927/1	60	-
chr10	74029160	74029161	A01177:23:H2L2FDSX3:4:1173:24786:33552/1	60	+
chr10	74136601	74136602	A01177:23:H2L2FDSX3:1:1105:22110:4366/1	60	+
chr10	74228040	74228041	A01177:23:H2L2FDSX3:1:1173:17752:28948/1	60	-
chr10	74249591	74249592	A01177:23:H2L2FDSX3:1:1463:17770:5431/1	60	-
chr10	74388986	74388987	A01177:23:H2L2FDSX3:4:2276:15112:29042	60	+
chr10	74391409	74391410	A01177:23:H2L2FDSX3:1:1224:11062:33270/1	60	-
chr10	74417941	74417942	A01177:23:H2L2FDSX3:1:2615:22408:19914	60	-
chr10	74443493	74443494	A01177:23:H2L2FDSX3:1:1655:23330:36417/1	60	+
chr10	74632703	74632704	A01177:23:H2L2FDSX3:1:1359:26756:22686/1	60	+
chr10	74946725	74946726	A01177:23:H2L2FDSX3:1:1569:17427:34334	60	+
chr10	74992088	74992089	A01177:23:H2L2FDSX3:1:1211:21459:11412/1	60	+
chr10	77991578	77991579	A01177:23:H2L2FDSX3:1:2349:14687:35947/1	60	+
chr10	78007125	78007126	A01177:23:H2L2FDSX3:4:2234:8223:34147	60	-
chr10	78795570	78795571	A01177:23:H2L2FDSX3:1:1109:26051:23688/1	60	-
chr10	78942977	78942978	A01177:23:H2L2FDSX3:1:2452:9977:10473/1	60	-
chr10	79757347	79757348	A01177:23:H2L2FDSX3:1:1154:21115:2550/1	60	+
chr10	79807450	79807451	A01177:23:H2L2FDSX3:2:1506:28483:25958/1	60	-
chr10	80637002	80637003	A01177:23:H2L2FDSX3:1:1454:28040:29857/1	60	+
chr10	82106697	82106698	A01177:23:H2L2FDSX3:1:1178:21829:24424/1	60	+
chr10	84376478	84376479	A01177:23:H2L2FDSX3:2:1371:30969:7592/1	60	+
chr10	85315695	85315696	A01177:23:H2L2FDSX3:1:1106:9263:22420/1	60	+
chr10	85876394	85876395	A01177:23:H2L2FDSX3:1:1216:30987:24565/1	60	+
chr10	85896250	85896251	A01177:23:H2L2FDSX3:1:1642:11107:20447/1	60	+
chr10	86012022	86012023	A01177:23:H2L2FDSX3:4:2461:14986:16767/1	60	-
chr10	86496965	86496966	A01177:23:H2L2FDSX3:1:1146:7075:29465/1	60	+
chr10	86916233	86916234	A01177:23:H2L2FDSX3:1:1642:16269:25504/1	60	-
chr10	87034546	87034547	A01177:23:H2L2FDSX3:1:1141:30011:31641/1	60	+
chr10	87125972	87125973	A01177:23:H2L2FDSX3:4:1357:14959:27962/1	60	+
chr10	87178216	87178217	A01177:23:H2L2FDSX3:2:1678:7464:30326/1	60	-
chr10	87252505	87252506	A01177:23:H2L2FDSX3:1:1409:18511:24909/1	60	-
chr10	87754529	87754530	A01177:23:H2L2FDSX3:1:1141:28782:16611	60	-
chr10	87784744	87784745	A01177:23:H2L2FDSX3:1:1431:12310:6840/1	60	+
chr10	88208783	88208784	A01177:23:H2L2FDSX3:1:1361:21549:27038/1	60	+
chr10	88314771	88314772	A01177:23:H2L2FDSX3:1:1428:17879:29168	60	-
chr10	88330761	88330762	A01177:23:H2L2FDSX3:2:1607:27986:18928/1	60	+
chr10	88343348	88343349	A01177:23:H2L2FDSX3:1:1174:16188:18129/1	60	+
chr10	88354908	88354909	A01177:23:H2L2FDSX3:1:1166:21395:24799/1	60	+
chr10	88407877	88407878	A01177:23:H2L2FDSX3:1:1303:26811:25160/1	60	+
chr10	88426481	88426482	A01177:23:H2L2FDSX3:2:2357:26992:4867	60	+
chr10	88475731	88475732	A01177:23:H2L2FDSX3:1:1103:12491:32612/1	60	+
chr10	89084516	89084517	A01177:23:H2L2FDSX3:1:1570:25057:7373/1	60	+
chr10	89668022	89668023	A01177:23:H2L2FDSX3:1:2306:3703:9471/1	60	-
chr10	89748772	89748773	A01177:23:H2L2FDSX3:2:2218:10050:33552/1	60	-
chr10	90992997	90992998	A01177:23:H2L2FDSX3:2:1510:9661:1877/1	60	-
chr10	90996477	90996478	A01177:23:H2L2FDSX3:1:1146:17436:15217/1	60	+
chr10	91425766	91425767	A01177:23:H2L2FDSX3:4:1456:4345:36542	60	+
chr10	91973185	91973186	A01177:23:H2L2FDSX3:1:1353:12509:15702/1	60	+
chr10	92004106	92004107	A01177:23:H2L2FDSX3:1:2304:20202:17221/1	60	-
chr10	92152987	92152988	A01177:23:H2L2FDSX3:2:2636:15754:27148	60	-
chr10	92192177	92192178	A01177:23:H2L2FDSX3:2:1270:6361:6934/1	60	-
chr10	92532584	92532585	A01177:23:H2L2FDSX3:1:1114:14281:17863/1	60	-
chr10	92638355	92638356	A01177:23:H2L2FDSX3:3:2378:8757:5353	60	-
chr10	92864076	92864077	A01177:23:H2L2FDSX3:1:1108:20057:27712/1	60	+
chr10	92933480	92933481	A01177:23:H2L2FDSX3:1:1477:12680:17785/1	60	+
chr10	92935803	92935804	A01177:23:H2L2FDSX3:1:1503:25491:6621/1	60	-
chr10	92970259	92970260	A01177:23:H2L2FDSX3:2:1304:7961:8359/1	60	-
chr10	92970260	92970261	A01177:23:H2L2FDSX3:1:1440:17996:12931/1	60	-
chr10	92986119	92986120	A01177:23:H2L2FDSX3:1:1546:6225:26240/1	60	-
chr10	94062544	94062545	A01177:23:H2L2FDSX3:1:1222:23710:12273/1	60	-
chr10	96167352	96167353	A01177:23:H2L2FDSX3:4:2658:24270:29403/1	60	+
chr10	96526276	96526277	A01177:23:H2L2FDSX3:1:1405:7256:12712	60	-
chr10	96856496	96856497	A01177:23:H2L2FDSX3:1:1141:10375:17425	60	-
chr10	96887660	96887661	A01177:23:H2L2FDSX3:2:2326:5095:16172/1	60	+
chr10	96948649	96948650	A01177:23:H2L2FDSX3:1:1331:27046:6684/1	60	+
chr10	96952071	96952072	A01177:23:H2L2FDSX3:1:1115:21169:3615	60	+
chr10	96955460	96955461	A01177:23:H2L2FDSX3:1:1139:4878:33552/1	60	+
chr10	97178318	97178319	A01177:23:H2L2FDSX3:1:1233:9941:24032/1	60	-
chr10	97265451	97265452	A01177:23:H2L2FDSX3:1:1140:7780:1877/1	60	-
chr10	97302159	97302160	A01177:23:H2L2FDSX3:1:1319:12545:8813/1	60	+
chr10	97396356	97396357	A01177:23:H2L2FDSX3:1:1151:30689:8015/1	60	+
chr10	97494027	97494028	A01177:23:H2L2FDSX3:1:1359:12310:10441/1	60	+
chr10	97494029	97494030	A01177:23:H2L2FDSX3:3:1148:15935:31845	60	+
chr10	98187610	98187611	A01177:23:H2L2FDSX3:2:1431:26449:4366/1	60	-
chr10	98215312	98215313	A01177:23:H2L2FDSX3:1:1238:23692:6856/1	60	+
chr10	98269511	98269512	A01177:23:H2L2FDSX3:1:1462:6659:8265/1	60	+
chr10	99602950	99602951	A01177:23:H2L2FDSX3:4:1328:27642:14763	60	+
chr10	99740266	99740267	A01177:23:H2L2FDSX3:1:1339:5710:16548/1	60	+
chr10	99941429	99941430	A01177:23:H2L2FDSX3:1:1171:5990:32252/1	60	-
chr10	99966712	99966713	A01177:23:H2L2FDSX3:1:1169:28122:24142/1	60	-
chr10	99986711	99986712	A01177:23:H2L2FDSX3:2:1375:5990:11522	60	-
chr10	100166105	100166106	A01177:23:H2L2FDSX3:1:1109:21667:20791/1	60	+
chr10	100176383	100176384	A01177:23:H2L2FDSX3:3:2550:24225:18615	60	-
chr10	100199119	100199120	A01177:23:H2L2FDSX3:1:1338:25834:25817/1	60	-
chr10	100202020	100202021	A01177:23:H2L2FDSX3:1:1157:30825:35806/1	60	-
chr10	100211351	100211352	A01177:23:H2L2FDSX3:3:2262:26205:33692/1	60	-
chr10	100350941	100350942	A01177:23:H2L2FDSX3:1:1362:28727:23030/1	60	+
chr10	100918925	100918926	A01177:23:H2L2FDSX3:3:1503:18647:35258/1	60	-
chr10	100934851	100934852	A01177:23:H2L2FDSX3:1:1229:26639:21198/1	60	-
chr10	100953736	100953737	A01177:23:H2L2FDSX3:1:1466:13214:16548/1	60	+
chr10	100954046	100954047	A01177:23:H2L2FDSX3:1:1239:25509:10755/1	60	-
chr10	101387037	101387038	A01177:23:H2L2FDSX3:4:1675:25111:26631/1	60	+
chr10	101397494	101397495	A01177:23:H2L2FDSX3:2:2440:3775:31767	60	+
chr10	101450692	101450693	A01177:23:H2L2FDSX3:1:1126:22507:30953/1	60	-
chr10	101787245	101787246	A01177:23:H2L2FDSX3:1:1149:8404:29324/1	60	-
chr10	101868730	101868731	A01177:23:H2L2FDSX3:1:2562:4001:7795/1	60	-
chr10	101868869	101868870	A01177:23:H2L2FDSX3:1:1308:7075:4257/1	60	-
chr10	101871397	101871398	A01177:23:H2L2FDSX3:1:1313:18231:14090/1	60	+
chr10	101996475	101996476	A01177:23:H2L2FDSX3:2:1328:25418:34616	60	-
chr10	102128130	102128131	A01177:23:H2L2FDSX3:3:2323:21766:26005	60	-
chr10	102179829	102179830	A01177:23:H2L2FDSX3:3:2319:23240:21292/1	60	-
chr10	102279825	102279826	A01177:23:H2L2FDSX3:1:1611:32425:35540/1	60	+
chr10	102343329	102343330	A01177:23:H2L2FDSX3:3:2264:18421:6277	60	+
chr10	102350730	102350731	A01177:23:H2L2FDSX3:1:1128:21106:10300/1	60	+
chr10	102352913	102352914	A01177:23:H2L2FDSX3:1:1154:8196:16470/1	60	-
chr10	102378413	102378414	A01177:23:H2L2FDSX3:3:1366:8784:22780/1	60	-
chr10	102722533	102722534	A01177:23:H2L2FDSX3:1:1165:20003:7701/1	60	+
chr10	102722535	102722536	A01177:23:H2L2FDSX3:3:2634:28194:12399	60	+
chr10	103111038	103111039	A01177:23:H2L2FDSX3:1:1233:7021:31594/1	60	-
chr10	103113640	103113641	A01177:23:H2L2FDSX3:2:2535:32199:10441	60	-
chr10	103147791	103147792	A01177:23:H2L2FDSX3:1:2175:9444:3161/1	60	+
chr10	103147854	103147855	A01177:23:H2L2FDSX3:1:1667:5755:3975/1	60	+
chr10	103171181	103171182	A01177:23:H2L2FDSX3:1:1112:22571:7764/1	60	+
chr10	103171374	103171375	A01177:23:H2L2FDSX3:1:1562:1805:18991	60	+
chr10	103398888	103398889	A01177:23:H2L2FDSX3:1:1127:29279:2159	60	-
chr10	103410346	103410347	A01177:23:H2L2FDSX3:1:2124:10520:9940/1	60	+
chr10	103902708	103902709	A01177:23:H2L2FDSX3:2:2435:8784:26569/1	60	+
chr10	103974257	103974258	A01177:23:H2L2FDSX3:1:1216:15338:25927/1	60	-
chr10	104010314	104010315	A01177:23:H2L2FDSX3:1:2433:29197:12915/1	60	+
chr10	105650534	105650535	A01177:23:H2L2FDSX3:1:2526:11532:8249/1	60	-
chr10	105889661	105889662	A01177:23:H2L2FDSX3:1:1226:8965:32487/1	60	+
chr10	108863260	108863261	A01177:23:H2L2FDSX3:1:1556:19795:16266	60	-
chr10	109902034	109902035	A01177:23:H2L2FDSX3:1:1248:30924:25739/1	60	-
chr10	110041347	110041348	A01177:23:H2L2FDSX3:1:2153:18331:26976	60	+
chr10	110238678	110238679	A01177:23:H2L2FDSX3:1:1147:28872:33113/1	60	+
chr10	110343611	110343612	A01177:23:H2L2FDSX3:2:1460:6768:13213	60	-
chr10	110605179	110605180	A01177:23:H2L2FDSX3:1:1348:21007:17268/1	60	+
chr10	110876479	110876480	A01177:23:H2L2FDSX3:1:1515:23674:19069/1	60	-
chr10	110974173	110974174	A01177:23:H2L2FDSX3:1:2516:10493:32722/1	60	+
chr10	111002338	111002339	A01177:23:H2L2FDSX3:1:2407:29107:20744/1	60	+
chr10	111007818	111007819	A01177:23:H2L2FDSX3:1:1135:14262:14325/1	60	-
chr10	112524801	112524802	A01177:23:H2L2FDSX3:1:1303:24505:25019/1	60	+
chr10	112525282	112525283	A01177:23:H2L2FDSX3:1:1201:15383:19554/1	60	+
chr10	112640515	112640516	A01177:23:H2L2FDSX3:3:2143:15664:26021/1	60	-
chr10	113908219	113908220	A01177:23:H2L2FDSX3:1:1633:4354:6778/1	60	-
chr10	114726771	114726772	A01177:23:H2L2FDSX3:2:2427:8359:2816/1	60	-
chr10	114791758	114791759	A01177:23:H2L2FDSX3:3:2507:8983:5838/1	60	-
chr10	114849723	114849724	A01177:23:H2L2FDSX3:1:1150:6207:32064/1	60	-
chr10	114967128	114967129	A01177:23:H2L2FDSX3:1:2213:29423:23829/1	60	-
chr10	114976639	114976640	A01177:23:H2L2FDSX3:1:1155:3341:34741/1	60	+
chr10	114978257	114978258	A01177:23:H2L2FDSX3:1:1201:15510:2018/1	60	+
chr10	115260806	115260807	A01177:23:H2L2FDSX3:4:2668:20518:24471	60	-
chr10	115436829	115436830	A01177:23:H2L2FDSX3:1:1646:10375:19492/1	60	-
chr10	115624886	115624887	A01177:23:H2L2FDSX3:1:1220:24840:4899/1	60	-
chr10	115685499	115685500	A01177:23:H2L2FDSX3:1:1378:20862:28072/1	60	+
chr10	116186601	116186602	A01177:23:H2L2FDSX3:4:2664:18774:3662	60	+
chr10	117296535	117296536	A01177:23:H2L2FDSX3:1:1343:19895:26647/1	60	+
chr10	117410496	117410497	A01177:23:H2L2FDSX3:1:2473:25536:30436/1	60	+
chr10	117614986	117614987	A01177:23:H2L2FDSX3:1:1436:11207:6903	60	-
chr10	117864338	117864339	A01177:23:H2L2FDSX3:3:1312:16703:33771/1	60	+
chr10	118012160	118012161	A01177:23:H2L2FDSX3:3:1306:21070:25300/1	60	-
chr10	118028523	118028524	A01177:23:H2L2FDSX3:1:1672:28022:17018/1	60	+
chr10	118619241	118619242	A01177:23:H2L2FDSX3:2:2149:21775:15718	60	-
chr10	118727511	118727512	A01177:23:H2L2FDSX3:2:1553:22263:12712/1	60	-
chr10	119114801	119114802	A01177:23:H2L2FDSX3:4:2274:27706:11741	60	+
chr10	119574045	119574046	A01177:23:H2L2FDSX3:4:1111:11134:35681	60	-
chr10	119578179	119578180	A01177:23:H2L2FDSX3:1:1322:15302:24643/1	60	-
chr10	119580169	119580170	A01177:23:H2L2FDSX3:1:1267:21838:10128/1	60	-
chr10	119764716	119764717	A01177:23:H2L2FDSX3:1:1105:25590:20259	60	+
chr10	119769064	119769065	A01177:23:H2L2FDSX3:1:1244:15989:8202/1	60	-
chr10	119864651	119864652	A01177:23:H2L2FDSX3:1:1450:5240:27508/1	60	-
chr10	121122223	121122224	A01177:23:H2L2FDSX3:2:1165:12952:30906/1	60	-
chr10	121787833	121787834	A01177:23:H2L2FDSX3:1:1333:7066:33865/1	60	-
chr10	121865595	121865596	A01177:23:H2L2FDSX3:1:1137:2935:14246	60	+
chr10	122476375	122476376	A01177:23:H2L2FDSX3:1:1137:5602:20807/1	60	+
chr10	122924371	122924372	A01177:23:H2L2FDSX3:2:2337:23764:35227	60	+
chr10	123132642	123132643	A01177:23:H2L2FDSX3:3:1525:28935:23140	60	-
chr10	123132646	123132647	A01177:23:H2L2FDSX3:4:1151:21386:22874	60	-
chr10	123158750	123158751	A01177:23:H2L2FDSX3:2:2125:32072:17832/1	60	-
chr10	123164241	123164242	A01177:23:H2L2FDSX3:1:1115:13575:9314/1	60	+
chr10	124284369	124284370	A01177:23:H2L2FDSX3:4:1278:7229:5462	60	-
chr10	124767573	124767574	A01177:23:H2L2FDSX3:1:1319:15329:19366/1	60	+
chr10	124962843	124962844	A01177:23:H2L2FDSX3:1:1207:24153:23750/1	60	-
chr10	127299472	127299473	A01177:23:H2L2FDSX3:2:1109:3052:13103/1	60	-
chr10	127299473	127299474	A01177:23:H2L2FDSX3:4:1341:29812:10974	60	-
chr10	128123639	128123640	A01177:23:H2L2FDSX3:1:1140:19099:35853/1	60	-
chr10	129355854	129355855	A01177:23:H2L2FDSX3:3:2372:10357:19867/1	60	+
chr10	131426373	131426374	A01177:23:H2L2FDSX3:1:1272:5086:23516/1	60	+
chr10	131547928	131547929	A01177:23:H2L2FDSX3:1:1112:32208:2409/1	60	+
chr10	131547930	131547931	A01177:23:H2L2FDSX3:4:1661:11189:27226	60	+
chr10	132715022	132715023	A01177:23:H2L2FDSX3:1:1164:10149:19758/1	60	-
chr10	133364476	133364477	A01177:23:H2L2FDSX3:1:2676:29640:21950/1	60	-
chr10	133382572	133382573	A01177:23:H2L2FDSX3:4:1564:6207:26741/1	60	-
chr10	133406244	133406245	A01177:23:H2L2FDSX3:1:1339:16541:4961	60	+
chr10	133413890	133413891	A01177:23:H2L2FDSX3:2:1631:25274:28072/1	60	-
chr10	133487807	133487808	A01177:23:H2L2FDSX3:1:1452:28610:2754/1	60	+
chr10	133491449	133491450	A01177:23:H2L2FDSX3:1:1447:25400:2519/1	60	-
chr10	133504818	133504819	A01177:23:H2L2FDSX3:1:1352:9136:22169/1	60	+
chr10	133509607	133509608	A01177:23:H2L2FDSX3:2:1661:32316:30499/1	60	+
chr11	225907	225908	A01177:23:H2L2FDSX3:1:1147:8531:14732/1	60	+
chr11	228382	228383	A01177:23:H2L2FDSX3:2:2361:7817:33379/1	60	-
chr11	242822	242823	A01177:23:H2L2FDSX3:1:1438:31937:4382	60	-
chr11	244669	244670	A01177:23:H2L2FDSX3:1:1108:8612:32283/1	60	-
chr11	246853	246854	A01177:23:H2L2FDSX3:4:2570:7337:12947/1	60	+
chr11	325094	325095	A01177:23:H2L2FDSX3:1:1513:7690:12148/1	60	+
chr11	335776	335777	A01177:23:H2L2FDSX3:1:1604:15709:32706/1	60	-
chr11	340061	340062	A01177:23:H2L2FDSX3:1:1348:28311:26349/1	60	+
chr11	345034	345035	A01177:23:H2L2FDSX3:1:1222:31774:12305	60	-
chr11	346293	346294	A01177:23:H2L2FDSX3:2:1472:28275:34648/1	60	+
chr11	466101	466102	A01177:23:H2L2FDSX3:3:1147:29143:19554	60	-
chr11	681501	681502	A01177:23:H2L2FDSX3:1:2534:9046:21480/1	60	+
chr11	686012	686013	A01177:23:H2L2FDSX3:1:1364:2483:27117/1	60	+
chr11	699255	699256	A01177:23:H2L2FDSX3:1:1261:32877:26021/1	60	+
chr11	752454	752455	A01177:23:H2L2FDSX3:1:1303:17662:24158/1	60	+
chr11	757971	757972	A01177:23:H2L2FDSX3:1:1120:27462:22999/1	60	-
chr11	811936	811937	A01177:23:H2L2FDSX3:1:1248:2537:1814/1	60	-
chr11	812741	812742	A01177:23:H2L2FDSX3:1:1150:16297:32471	60	-
chr11	813445	813446	A01177:23:H2L2FDSX3:3:1345:30996:30749	60	-
chr11	813446	813447	A01177:23:H2L2FDSX3:1:2355:17562:14465/1	60	-
chr11	1523340	1523341	A01177:23:H2L2FDSX3:2:1107:19560:29293/1	60	-
chr11	1523341	1523342	A01177:23:H2L2FDSX3:1:1132:3613:6809/1	60	-
chr11	2547521	2547522	A01177:23:H2L2FDSX3:2:2632:16206:24674	60	-
chr11	3055015	3055016	A01177:23:H2L2FDSX3:4:2116:24939:23641	60	+
chr11	3348418	3348419	A01177:23:H2L2FDSX3:1:1147:9887:6715/1	60	+
chr11	3369356	3369357	A01177:23:H2L2FDSX3:1:1157:13205:17816/1	60	-
chr11	3766718	3766719	A01177:23:H2L2FDSX3:3:1570:25437:30765	60	-
chr11	3868706	3868707	A01177:23:H2L2FDSX3:1:1131:14624:2018/1	60	-
chr11	3875702	3875703	A01177:23:H2L2FDSX3:4:1561:13286:10441/1	60	+
chr11	5671282	5671283	A01177:23:H2L2FDSX3:1:1222:1985:13448/1	60	+
chr11	6522982	6522983	A01177:23:H2L2FDSX3:1:1154:1416:4946	60	+
chr11	6608945	6608946	A01177:23:H2L2FDSX3:1:1126:14552:22529/1	60	+
chr11	6675037	6675038	A01177:23:H2L2FDSX3:1:1439:19642:6825/1	60	+
chr11	7668515	7668516	A01177:23:H2L2FDSX3:1:1204:22390:28588/1	60	+
chr11	8155430	8155431	A01177:23:H2L2FDSX3:3:2138:24704:32722/1	60	-
chr11	9237804	9237805	A01177:23:H2L2FDSX3:1:1426:19217:16642/1	60	+
chr11	9295892	9295893	A01177:23:H2L2FDSX3:2:2532:16089:31735/1	60	-
chr11	9415036	9415037	A01177:23:H2L2FDSX3:1:1215:22833:13917/1	60	+
chr11	9485492	9485493	A01177:23:H2L2FDSX3:1:1152:2392:13119	60	+
chr11	9587674	9587675	A01177:23:H2L2FDSX3:1:1107:26693:24737/1	60	-
chr11	10084447	10084448	A01177:23:H2L2FDSX3:1:1248:23800:5948/1	60	-
chr11	10089361	10089362	A01177:23:H2L2FDSX3:1:1367:28393:6950/1	60	-
chr11	10188616	10188617	A01177:23:H2L2FDSX3:1:1252:21423:31610/1	60	+
chr11	10768869	10768870	A01177:23:H2L2FDSX3:1:1410:19388:20447/1	60	-
chr11	11011735	11011736	A01177:23:H2L2FDSX3:1:1476:23583:4570/1	60	+
chr11	11895941	11895942	A01177:23:H2L2FDSX3:3:1258:29261:21762/1	60	-
chr11	11909751	11909752	A01177:23:H2L2FDSX3:1:1266:8784:8124/1	60	+
chr11	11917967	11917968	A01177:23:H2L2FDSX3:2:2254:19379:14356/1	60	+
chr11	11932458	11932459	A01177:23:H2L2FDSX3:1:1155:9842:33285/1	60	+
chr11	11957305	11957306	A01177:23:H2L2FDSX3:3:2218:27389:23156/1	60	-
chr11	12189672	12189673	A01177:23:H2L2FDSX3:1:1138:31304:22200/1	60	-
chr11	12189674	12189675	A01177:23:H2L2FDSX3:1:1209:23701:20901/1	60	-
chr11	13439634	13439635	A01177:23:H2L2FDSX3:1:2675:7708:17754/1	60	-
chr11	13492716	13492717	A01177:23:H2L2FDSX3:1:1523:14244:5932/1	60	+
chr11	14468296	14468297	A01177:23:H2L2FDSX3:1:2233:3522:25598/1	60	+
chr11	14584394	14584395	A01177:23:H2L2FDSX3:1:1506:2076:34648/1	60	-
chr11	14700775	14700776	A01177:23:H2L2FDSX3:1:1427:4942:17754/1	60	+
chr11	14706525	14706526	A01177:23:H2L2FDSX3:1:1325:23592:17769/1	60	+
chr11	14745884	14745885	A01177:23:H2L2FDSX3:1:1118:6470:17926/1	60	+
chr11	14808209	14808210	A01177:23:H2L2FDSX3:1:1549:10963:31344/1	60	-
chr11	15150718	15150719	A01177:23:H2L2FDSX3:2:2219:6244:3411/1	60	+
chr11	15567953	15567954	A01177:23:H2L2FDSX3:1:1135:14606:27790/1	60	+
chr11	16297806	16297807	A01177:23:H2L2FDSX3:3:2675:16387:2315	60	+
chr11	16344924	16344925	A01177:23:H2L2FDSX3:1:1672:23240:9017/1	60	+
chr11	16393633	16393634	A01177:23:H2L2FDSX3:1:1141:13720:26443/1	60	+
chr11	16580266	16580267	A01177:23:H2L2FDSX3:1:1171:20292:14935/1	60	-
chr11	16866406	16866407	A01177:23:H2L2FDSX3:4:1253:28700:34601/1	60	+
chr11	17092205	17092206	A01177:23:H2L2FDSX3:1:1125:9281:20040	60	-
chr11	17321270	17321271	A01177:23:H2L2FDSX3:1:1169:17553:1454/1	60	+
chr11	17935088	17935089	A01177:23:H2L2FDSX3:1:1537:13051:21590	60	-
chr11	17938391	17938392	A01177:23:H2L2FDSX3:1:1666:19660:6073/1	60	+
chr11	18029475	18029476	A01177:23:H2L2FDSX3:2:1517:12011:36166/1	60	-
chr11	18257411	18257412	A01177:23:H2L2FDSX3:1:2440:29984:6073/1	60	+
chr11	18502187	18502188	A01177:23:H2L2FDSX3:4:2109:12536:32972/1	60	+
chr11	18914453	18914454	A01177:23:H2L2FDSX3:1:1566:19208:19006/1	60	-
chr11	20139477	20139478	A01177:23:H2L2FDSX3:2:1102:17752:6308/1	60	-
chr11	20306673	20306674	A01177:23:H2L2FDSX3:1:1127:20374:31454	60	+
chr11	20393730	20393731	A01177:23:H2L2FDSX3:1:1568:16776:36839/1	60	+
chr11	20410707	20410708	A01177:23:H2L2FDSX3:3:2327:7518:26162/1	60	-
chr11	20448092	20448093	A01177:23:H2L2FDSX3:1:2361:6497:20823/1	60	+
chr11	22640733	22640734	A01177:23:H2L2FDSX3:1:1142:19153:29935/1	60	-
chr11	22822214	22822215	A01177:23:H2L2FDSX3:1:1373:26567:29496/1	60	+
chr11	22823444	22823445	A01177:23:H2L2FDSX3:3:1673:14109:8703/1	60	-
chr11	23695865	23695866	A01177:23:H2L2FDSX3:1:1639:15320:32189/1	60	+
chr11	25850968	25850969	A01177:23:H2L2FDSX3:1:1133:16414:15013/1	60	+
chr11	26679107	26679108	A01177:23:H2L2FDSX3:2:2564:12274:17989/1	60	-
chr11	27331933	27331934	A01177:23:H2L2FDSX3:1:1207:9435:10817/1	60	-
chr11	27349880	27349881	A01177:23:H2L2FDSX3:1:1119:19831:22592/1	60	+
chr11	28037653	28037654	A01177:23:H2L2FDSX3:1:2442:24297:29543/1	60	-
chr11	28057622	28057623	A01177:23:H2L2FDSX3:3:2315:6958:29606	60	-
chr11	28066534	28066535	A01177:23:H2L2FDSX3:3:2111:16288:18114	60	-
chr11	28164104	28164105	A01177:23:H2L2FDSX3:1:1124:28266:26365/1	60	+
chr11	28176766	28176767	A01177:23:H2L2FDSX3:1:2574:15537:5541/1	60	-
chr11	28320315	28320316	A01177:23:H2L2FDSX3:1:1157:30101:24158/1	60	+
chr11	28337880	28337881	A01177:23:H2L2FDSX3:1:1176:32777:3865/1	60	+
chr11	30397282	30397283	A01177:23:H2L2FDSX3:4:2346:7012:10723/1	60	+
chr11	31477479	31477480	A01177:23:H2L2FDSX3:1:1505:26440:2409/1	60	+
chr11	31520118	31520119	A01177:23:H2L2FDSX3:1:1253:8332:29168/1	60	-
chr11	31667596	31667597	A01177:23:H2L2FDSX3:1:1113:20952:11882/1	60	+
chr11	31783505	31783506	A01177:23:H2L2FDSX3:2:1662:1542:15342	60	+
chr11	32291745	32291746	A01177:23:H2L2FDSX3:4:1518:14841:13385	60	-
chr11	32918651	32918652	A01177:23:H2L2FDSX3:2:1304:30969:4053/1	60	-
chr11	32928670	32928671	A01177:23:H2L2FDSX3:2:2670:15420:29136/1	60	-
chr11	32957883	32957884	A01177:23:H2L2FDSX3:1:1159:20555:20275/1	60	-
chr11	32979823	32979824	A01177:23:H2L2FDSX3:3:1120:26422:15029	60	-
chr11	33123115	33123116	A01177:23:H2L2FDSX3:1:1215:16875:13088/1	60	+
chr11	33187259	33187260	A01177:23:H2L2FDSX3:1:1620:24514:30545/1	60	-
chr11	33256049	33256050	A01177:23:H2L2FDSX3:4:2345:29405:5635/1	60	+
chr11	34090080	34090081	A01177:23:H2L2FDSX3:1:1305:4716:19210/1	60	+
chr11	34956735	34956736	A01177:23:H2L2FDSX3:1:1120:22064:10238/1	60	-
chr11	34994129	34994130	A01177:23:H2L2FDSX3:2:2235:15293:8563/1	60	+
chr11	35204756	35204757	A01177:23:H2L2FDSX3:3:1102:4806:32111	60	-
chr11	36352351	36352352	A01177:23:H2L2FDSX3:3:2627:4309:15468	60	+
chr11	36606913	36606914	A01177:23:H2L2FDSX3:2:1407:24749:35931/1	60	-
chr11	37157310	37157311	A01177:23:H2L2FDSX3:1:1346:2374:31751/1	60	+
chr11	37164536	37164537	A01177:23:H2L2FDSX3:2:1439:29767:4131	60	+
chr11	37267455	37267456	A01177:23:H2L2FDSX3:2:1566:10836:28463/1	60	+
chr11	37503168	37503169	A01177:23:H2L2FDSX3:1:1178:20012:5556/1	60	-
chr11	37507623	37507624	A01177:23:H2L2FDSX3:4:1206:27263:14293/1	60	-
chr11	37524131	37524132	A01177:23:H2L2FDSX3:1:2120:19551:35070/1	60	+
chr11	37731810	37731811	A01177:23:H2L2FDSX3:1:1167:8241:19742	60	+
chr11	37940042	37940043	A01177:23:H2L2FDSX3:1:2625:9091:34554	60	-
chr11	37965139	37965140	A01177:23:H2L2FDSX3:1:2538:24496:5212/1	60	+
chr11	38154814	38154815	A01177:23:H2L2FDSX3:1:1118:17716:30796/1	60	+
chr11	38248006	38248007	A01177:23:H2L2FDSX3:1:1420:4237:36949/1	60	+
chr11	38449164	38449165	A01177:23:H2L2FDSX3:3:1643:18982:17456/1	60	-
chr11	38501968	38501969	A01177:23:H2L2FDSX3:1:1118:8413:31187/1	60	-
chr11	38632053	38632054	A01177:23:H2L2FDSX3:1:1428:27706:22858	60	+
chr11	38710763	38710764	A01177:23:H2L2FDSX3:1:2310:16269:1454/1	60	+
chr11	39040472	39040473	A01177:23:H2L2FDSX3:1:1104:32768:36104/1	60	+
chr11	39041195	39041196	A01177:23:H2L2FDSX3:1:1163:16703:31829/1	60	-
chr11	39089635	39089636	A01177:23:H2L2FDSX3:1:1229:15492:17832/1	60	+
chr11	39124226	39124227	A01177:23:H2L2FDSX3:1:1219:29017:29825/1	60	+
chr11	39371987	39371988	A01177:23:H2L2FDSX3:4:2313:8368:19961	60	-
chr11	40414556	40414557	A01177:23:H2L2FDSX3:1:1227:16884:16705/1	60	-
chr11	43052376	43052377	A01177:23:H2L2FDSX3:1:1105:7319:32299/1	60	+
chr11	43483229	43483230	A01177:23:H2L2FDSX3:1:1148:7365:2942/1	60	+
chr11	43752136	43752137	A01177:23:H2L2FDSX3:1:2665:1199:19820/1	60	+
chr11	43753018	43753019	A01177:23:H2L2FDSX3:1:1205:4987:25629/1	60	-
chr11	43753359	43753360	A01177:23:H2L2FDSX3:2:1350:32633:12790/1	60	-
chr11	43826857	43826858	A01177:23:H2L2FDSX3:2:1469:13666:11631/1	60	+
chr11	44612370	44612371	A01177:23:H2L2FDSX3:1:1438:2844:4601/1	60	-
chr11	45193783	45193784	A01177:23:H2L2FDSX3:1:2147:29170:23891/1	60	+
chr11	46003465	46003466	A01177:23:H2L2FDSX3:1:2137:14009:32049/1	60	+
chr11	46025709	46025710	A01177:23:H2L2FDSX3:2:1372:30581:36949	60	+
chr11	46068463	46068464	A01177:23:H2L2FDSX3:1:1466:5547:31391/1	60	+
chr11	46068465	46068466	A01177:23:H2L2FDSX3:2:2268:11216:2253	60	+
chr11	46090469	46090470	A01177:23:H2L2FDSX3:1:1660:18258:19993/1	60	+
chr11	46115611	46115612	A01177:23:H2L2FDSX3:1:1305:26639:6637/1	60	-
chr11	46359312	46359313	A01177:23:H2L2FDSX3:4:2258:31367:27853	60	-
chr11	46464577	46464578	A01177:23:H2L2FDSX3:2:2517:1642:30044/1	60	-
chr11	46502383	46502384	A01177:23:H2L2FDSX3:1:1152:26910:3944/1	60	-
chr11	46502433	46502434	A01177:23:H2L2FDSX3:1:1238:28519:32659/1	60	-
chr11	46509251	46509252	A01177:23:H2L2FDSX3:1:2320:6388:4257/1	60	+
chr11	46554179	46554180	A01177:23:H2L2FDSX3:1:1261:9607:26459/1	60	-
chr11	46631499	46631500	A01177:23:H2L2FDSX3:3:1113:26476:17566	60	+
chr11	46777878	46777879	A01177:23:H2L2FDSX3:3:2137:16559:13228/1	60	+
chr11	46781020	46781021	A01177:23:H2L2FDSX3:1:1223:32985:17002	60	-
chr11	46781022	46781023	A01177:23:H2L2FDSX3:1:1230:1832:15217/1	60	-
chr11	46800285	46800286	A01177:23:H2L2FDSX3:1:2123:3061:29465	60	-
chr11	46801088	46801089	A01177:23:H2L2FDSX3:1:1360:24017:20322/1	60	+
chr11	46801089	46801090	A01177:23:H2L2FDSX3:4:2258:31665:5008	60	+
chr11	46807107	46807108	A01177:23:H2L2FDSX3:1:1116:20103:19993/1	60	+
chr11	46821608	46821609	A01177:23:H2L2FDSX3:2:1678:26666:18991/1	60	+
chr11	46971998	46971999	A01177:23:H2L2FDSX3:1:2137:10077:8766/1	60	+
chr11	47494103	47494104	A01177:23:H2L2FDSX3:1:2541:28664:26960/1	60	-
chr11	47790615	47790616	A01177:23:H2L2FDSX3:1:1142:17201:16971/1	60	-
chr11	47803559	47803560	A01177:23:H2L2FDSX3:2:1545:9471:12821/1	60	+
chr11	48154442	48154443	A01177:23:H2L2FDSX3:1:1322:9146:36464/1	60	-
chr11	48908834	48908835	A01177:23:H2L2FDSX3:1:1120:7880:34491/1	60	-
chr11	55365120	55365121	A01177:23:H2L2FDSX3:1:1427:27498:5306/1	60	-
chr11	57140579	57140580	A01177:23:H2L2FDSX3:1:2258:8377:30592	60	-
chr11	57505135	57505136	A01177:23:H2L2FDSX3:1:1137:22860:16250/1	60	+
chr11	57813454	57813455	A01177:23:H2L2FDSX3:1:1136:18466:2628/1	60	+
chr11	58231907	58231908	A01177:23:H2L2FDSX3:2:2545:31141:16689	60	-
chr11	58566810	58566811	A01177:23:H2L2FDSX3:1:1108:21441:8970/1	60	-
chr11	58570514	58570515	A01177:23:H2L2FDSX3:1:1122:23421:35665/1	60	-
chr11	58606926	58606927	A01177:23:H2L2FDSX3:3:2651:21251:6136	60	+
chr11	58694519	58694520	A01177:23:H2L2FDSX3:1:1446:29387:21449	60	-
chr11	58719885	58719886	A01177:23:H2L2FDSX3:4:1238:10068:6339/1	60	-
chr11	58720311	58720312	A01177:23:H2L2FDSX3:1:1507:29677:27430/1	60	+
chr11	59154935	59154936	A01177:23:H2L2FDSX3:1:1616:5629:18349/1	60	+
chr11	59562229	59562230	A01177:23:H2L2FDSX3:1:2539:14696:33395/1	60	-
chr11	59665636	59665637	A01177:23:H2L2FDSX3:1:2333:10809:2143	60	-
chr11	59878283	59878284	A01177:23:H2L2FDSX3:1:1240:24975:14465/1	60	+
chr11	60893267	60893268	A01177:23:H2L2FDSX3:1:1107:18620:13479	60	+
chr11	61462004	61462005	A01177:23:H2L2FDSX3:1:1113:29894:32127/1	60	-
chr11	61801316	61801317	A01177:23:H2L2FDSX3:2:1102:30183:4382	60	+
chr11	61822684	61822685	A01177:23:H2L2FDSX3:1:1118:26096:24549/1	60	+
chr11	61850562	61850563	A01177:23:H2L2FDSX3:1:1573:29423:31845/1	60	+
chr11	61964941	61964942	A01177:23:H2L2FDSX3:2:1506:6271:20462/1	60	-
chr11	62339212	62339213	A01177:23:H2L2FDSX3:1:1542:24840:31140/1	60	-
chr11	62360265	62360266	A01177:23:H2L2FDSX3:1:1435:21540:3662/1	60	+
chr11	62567089	62567090	A01177:23:H2L2FDSX3:1:2126:14714:13416/1	60	-
chr11	62584158	62584159	A01177:23:H2L2FDSX3:1:2461:26060:35227/1	60	+
chr11	62587325	62587326	A01177:23:H2L2FDSX3:1:1140:5150:6339	60	-
chr11	62605024	62605025	A01177:23:H2L2FDSX3:1:2410:13584:25394/1	60	+
chr11	62635934	62635935	A01177:23:H2L2FDSX3:1:2252:26106:9784/1	60	+
chr11	62670633	62670634	A01177:23:H2L2FDSX3:1:2577:2844:13338/1	60	-
chr11	62711721	62711722	A01177:23:H2L2FDSX3:1:1116:2781:31391/1	60	-
chr11	62713729	62713730	A01177:23:H2L2FDSX3:1:1114:11930:1297/1	60	-
chr11	62717484	62717485	A01177:23:H2L2FDSX3:1:1173:29089:33301/1	60	+
chr11	62721729	62721730	A01177:23:H2L2FDSX3:1:1153:17761:18505/1	60	+
chr11	62793499	62793500	A01177:23:H2L2FDSX3:1:1102:31557:17785/1	60	-
chr11	62815934	62815935	A01177:23:H2L2FDSX3:2:2243:1976:31970	60	+
chr11	62833397	62833398	A01177:23:H2L2FDSX3:4:1351:8241:13855	60	-
chr11	62835248	62835249	A01177:23:H2L2FDSX3:1:1509:9733:35352	60	-
chr11	62867750	62867751	A01177:23:H2L2FDSX3:1:2112:5620:22122/1	60	+
chr11	62874178	62874179	A01177:23:H2L2FDSX3:1:1148:24044:27759	60	-
chr11	62900896	62900897	A01177:23:H2L2FDSX3:3:2617:12626:32221/1	60	-
chr11	63519061	63519062	A01177:23:H2L2FDSX3:1:1121:19705:10128	60	-
chr11	63567595	63567596	A01177:23:H2L2FDSX3:1:2268:1823:4742/1	60	+
chr11	63602343	63602344	A01177:23:H2L2FDSX3:1:1168:24813:31250/1	60	-
chr11	63624498	63624499	A01177:23:H2L2FDSX3:1:1148:12201:14982	60	+
chr11	63633159	63633160	A01177:23:H2L2FDSX3:1:1101:30617:28870/1	60	-
chr11	63637353	63637354	A01177:23:H2L2FDSX3:1:1128:16604:6480/1	60	-
chr11	63644014	63644015	A01177:23:H2L2FDSX3:1:1251:9426:36166/1	60	+
chr11	63644413	63644414	A01177:23:H2L2FDSX3:1:1315:14118:10285/1	60	+
chr11	63644660	63644661	A01177:23:H2L2FDSX3:1:1258:12436:29919/1	60	+
chr11	63659677	63659678	A01177:23:H2L2FDSX3:1:1267:28809:18818/1	60	+
chr11	63733084	63733085	A01177:23:H2L2FDSX3:2:1233:19533:29904	60	-
chr11	63751297	63751298	A01177:23:H2L2FDSX3:1:2147:12617:27696/1	60	+
chr11	63854370	63854371	A01177:23:H2L2FDSX3:4:2104:2428:13463	60	-
chr11	63855325	63855326	A01177:23:H2L2FDSX3:1:1434:8892:10160/1	60	+
chr11	63867186	63867187	A01177:23:H2L2FDSX3:3:2319:24614:3850/1	60	-
chr11	63876612	63876613	A01177:23:H2L2FDSX3:1:1673:7572:1391/1	60	+
chr11	63880233	63880234	A01177:23:H2L2FDSX3:1:2310:7491:10645	60	+
chr11	63880879	63880880	A01177:23:H2L2FDSX3:2:2317:2980:4272/1	60	-
chr11	63946973	63946974	A01177:23:H2L2FDSX3:1:1117:28818:5807/1	60	-
chr11	64190287	64190288	A01177:23:H2L2FDSX3:1:2321:12255:35336/1	60	+
chr11	64192521	64192522	A01177:23:H2L2FDSX3:1:1515:5077:24533/1	60	-
chr11	64198789	64198790	A01177:23:H2L2FDSX3:1:1146:20627:9314/1	60	+
chr11	64217973	64217974	A01177:23:H2L2FDSX3:1:1428:26955:11005	60	-
chr11	64244657	64244658	A01177:23:H2L2FDSX3:1:1343:17454:1752/1	60	-
chr11	64274367	64274368	A01177:23:H2L2FDSX3:1:1202:22299:10113/1	60	-
chr11	64281400	64281401	A01177:23:H2L2FDSX3:1:2502:5159:29716/1	60	-
chr11	64760108	64760109	A01177:23:H2L2FDSX3:4:2341:21088:3443/1	60	-
chr11	64765201	64765202	A01177:23:H2L2FDSX3:1:1204:27046:28072	60	-
chr11	64773615	64773616	A01177:23:H2L2FDSX3:1:1159:27561:4570/1	60	-
chr11	64782827	64782828	A01177:23:H2L2FDSX3:1:1349:11595:21574	60	-
chr11	64783361	64783362	A01177:23:H2L2FDSX3:1:1678:8015:6699/1	60	-
chr11	64867368	64867369	A01177:23:H2L2FDSX3:3:2656:4227:21934	60	+
chr11	65081977	65081978	A01177:23:H2L2FDSX3:1:1172:8793:4601/1	60	+
chr11	65081978	65081979	A01177:23:H2L2FDSX3:3:1551:27941:27774/1	60	+
chr11	65082082	65082083	A01177:23:H2L2FDSX3:1:1152:13141:4492/1	60	+
chr11	65101982	65101983	A01177:23:H2L2FDSX3:1:1120:19578:13823/1	60	+
chr11	65106291	65106292	A01177:23:H2L2FDSX3:4:2648:18909:15515	60	-
chr11	65106293	65106294	A01177:23:H2L2FDSX3:1:2303:28167:36245	60	-
chr11	65124214	65124215	A01177:23:H2L2FDSX3:1:1566:16613:28980/1	60	+
chr11	65196801	65196802	A01177:23:H2L2FDSX3:1:1555:23330:29027/1	60	+
chr11	65198348	65198349	A01177:23:H2L2FDSX3:1:1110:8522:31375/1	60	+
chr11	65200188	65200189	A01177:23:H2L2FDSX3:2:2361:25843:7012/1	60	-
chr11	65244274	65244275	A01177:23:H2L2FDSX3:2:2473:5231:4225/1	60	-
chr11	65276309	65276310	A01177:23:H2L2FDSX3:1:1636:19705:8469/1	60	+
chr11	65276507	65276508	A01177:23:H2L2FDSX3:1:2524:15284:22545	60	-
chr11	65283830	65283831	A01177:23:H2L2FDSX3:1:1111:21694:35399/1	60	-
chr11	65294441	65294442	A01177:23:H2L2FDSX3:2:2275:13223:19257	60	-
chr11	65347920	65347921	A01177:23:H2L2FDSX3:1:2177:21061:19241/1	60	+
chr11	65398810	65398811	A01177:23:H2L2FDSX3:1:1107:7319:21371	60	-
chr11	65428857	65428858	A01177:23:H2L2FDSX3:3:2615:23484:11381/1	60	+
chr11	65429665	65429666	A01177:23:H2L2FDSX3:1:1565:29541:16454/1	60	-
chr11	65431537	65431538	A01177:23:H2L2FDSX3:1:2205:27715:36213	60	+
chr11	65433455	65433456	A01177:23:H2L2FDSX3:1:1147:10673:6417/1	60	+
chr11	65435165	65435166	A01177:23:H2L2FDSX3:1:1247:4951:30796/1	60	+
chr11	65436271	65436272	A01177:23:H2L2FDSX3:2:2115:21694:26569	60	+
chr11	65438969	65438970	A01177:23:H2L2FDSX3:2:1128:22733:18787/1	60	+
chr11	65440215	65440216	A01177:23:H2L2FDSX3:3:2301:22191:4789	60	-
chr11	65442261	65442262	A01177:23:H2L2FDSX3:1:1527:19660:9831/1	60	+
chr11	65501558	65501559	A01177:23:H2L2FDSX3:1:2346:6316:2472/1	60	+
chr11	65502927	65502928	A01177:23:H2L2FDSX3:1:1129:9353:35603/1	60	-
chr11	65566584	65566585	A01177:23:H2L2FDSX3:3:2649:17020:21981	60	-
chr11	65602786	65602787	A01177:23:H2L2FDSX3:1:1267:9923:36933/1	60	+
chr11	65603088	65603089	A01177:23:H2L2FDSX3:1:1515:21938:35415	60	-
chr11	65604104	65604105	A01177:23:H2L2FDSX3:1:1123:10836:26522/1	60	+
chr11	65604256	65604257	A01177:23:H2L2FDSX3:2:2506:27977:11741	60	-
chr11	65648052	65648053	A01177:23:H2L2FDSX3:1:1313:9679:7607/1	60	+
chr11	65657937	65657938	A01177:23:H2L2FDSX3:3:2463:23800:11553/1	60	+
chr11	65855013	65855014	A01177:23:H2L2FDSX3:3:2404:12264:29810/1	60	-
chr11	65862855	65862856	A01177:23:H2L2FDSX3:1:1225:14940:34820	60	+
chr11	65974126	65974127	A01177:23:H2L2FDSX3:1:1246:30029:25692/1	60	-
chr11	65996126	65996127	A01177:23:H2L2FDSX3:1:1522:21151:21527/1	60	-
chr11	66056335	66056336	A01177:23:H2L2FDSX3:1:1665:28203:24565/1	60	-
chr11	66062221	66062222	A01177:23:H2L2FDSX3:1:1120:15465:2660	60	+
chr11	66103315	66103316	A01177:23:H2L2FDSX3:1:1233:25030:4257/1	60	-
chr11	66105051	66105052	A01177:23:H2L2FDSX3:2:2459:25735:3975/1	60	+
chr11	66121319	66121320	A01177:23:H2L2FDSX3:1:2673:30165:15655	60	-
chr11	66129014	66129015	A01177:23:H2L2FDSX3:1:1345:29984:29684/1	60	-
chr11	66156514	66156515	A01177:23:H2L2FDSX3:2:1362:4047:2957	60	+
chr11	66158563	66158564	A01177:23:H2L2FDSX3:1:1174:21079:6903/1	60	-
chr11	66171377	66171378	A01177:23:H2L2FDSX3:1:1178:7572:8061/1	60	+
chr11	66179432	66179433	A01177:23:H2L2FDSX3:1:1277:21187:28823/1	60	+
chr11	66192985	66192986	A01177:23:H2L2FDSX3:1:1127:18069:22294/1	60	-
chr11	66228255	66228256	A01177:23:H2L2FDSX3:4:2549:32289:11819/1	60	-
chr11	66252173	66252174	A01177:23:H2L2FDSX3:1:1106:25771:12743/1	60	+
chr11	66271289	66271290	A01177:23:H2L2FDSX3:3:2513:28935:1658	60	-
chr11	66351509	66351510	A01177:23:H2L2FDSX3:1:1649:20862:18145/1	60	+
chr11	66355619	66355620	A01177:23:H2L2FDSX3:1:1464:22932:13056/1	60	+
chr11	66622025	66622026	A01177:23:H2L2FDSX3:1:2608:20175:7498/1	60	+
chr11	66630904	66630905	A01177:23:H2L2FDSX3:1:2562:23122:3959/1	60	+
chr11	66634170	66634171	A01177:23:H2L2FDSX3:1:1249:9064:17253/1	60	+
chr11	66652759	66652760	A01177:23:H2L2FDSX3:2:2201:24876:33552/1	60	-
chr11	66764286	66764287	A01177:23:H2L2FDSX3:1:1117:22227:23296/1	60	+
chr11	66794669	66794670	A01177:23:H2L2FDSX3:1:2434:12744:32362/1	60	+
chr11	66806718	66806719	A01177:23:H2L2FDSX3:1:1177:12671:8782/1	60	-
chr11	66807934	66807935	A01177:23:H2L2FDSX3:1:1349:24343:5353/1	60	-
chr11	67123868	67123869	A01177:23:H2L2FDSX3:1:1519:25654:35556/1	60	-
chr11	67123882	67123883	A01177:23:H2L2FDSX3:2:1655:12165:27602/1	60	-
chr11	67128646	67128647	A01177:23:H2L2FDSX3:1:1216:3052:9377/1	60	+
chr11	67137911	67137912	A01177:23:H2L2FDSX3:1:1457:25292:7717/1	60	+
chr11	67146820	67146821	A01177:23:H2L2FDSX3:2:1105:11053:26334/1	60	+
chr11	67154249	67154250	A01177:23:H2L2FDSX3:4:2352:9815:16360	60	-
chr11	67161077	67161078	A01177:23:H2L2FDSX3:1:1157:15447:25394/1	60	+
chr11	67165816	67165817	A01177:23:H2L2FDSX3:1:1613:5855:13228/1	60	+
chr11	67167009	67167010	A01177:23:H2L2FDSX3:1:1257:17589:9345/1	60	+
chr11	67171015	67171016	A01177:23:H2L2FDSX3:1:1641:23357:18239/1	60	-
chr11	67175293	67175294	A01177:23:H2L2FDSX3:1:1335:28447:27586/1	60	+
chr11	67185360	67185361	A01177:23:H2L2FDSX3:1:1371:1280:27539/1	60	+
chr11	67188002	67188003	A01177:23:H2L2FDSX3:3:1331:3197:21057/1	60	-
chr11	67193618	67193619	A01177:23:H2L2FDSX3:1:1149:10610:24690	60	-
chr11	67199495	67199496	A01177:23:H2L2FDSX3:1:1208:11315:28980/1	60	+
chr11	67205941	67205942	A01177:23:H2L2FDSX3:1:1139:13621:17065/1	60	+
chr11	67205944	67205945	A01177:23:H2L2FDSX3:3:2275:9543:30733/1	60	+
chr11	67208325	67208326	A01177:23:H2L2FDSX3:1:1275:6054:13761/1	60	+
chr11	67211754	67211755	A01177:23:H2L2FDSX3:1:1127:22742:11663/1	60	-
chr11	67215783	67215784	A01177:23:H2L2FDSX3:4:1667:27977:35509/1	60	+
chr11	67221780	67221781	A01177:23:H2L2FDSX3:1:1146:20401:5134/1	60	+
chr11	67222813	67222814	A01177:23:H2L2FDSX3:1:1555:21630:29904/1	60	-
chr11	67294035	67294036	A01177:23:H2L2FDSX3:1:1170:5746:16705/1	60	+
chr11	67295061	67295062	A01177:23:H2L2FDSX3:1:1264:7229:24408/1	60	-
chr11	67296184	67296185	A01177:23:H2L2FDSX3:1:2142:7500:31046/1	60	+
chr11	67333448	67333449	A01177:23:H2L2FDSX3:2:1555:4417:11083/1	60	-
chr11	67338866	67338867	A01177:23:H2L2FDSX3:1:1229:11125:4977/1	60	+
chr11	67395141	67395142	A01177:23:H2L2FDSX3:1:1166:8431:10363/1	60	+
chr11	67403224	67403225	A01177:23:H2L2FDSX3:1:1134:14832:18380/1	60	-
chr11	67430165	67430166	A01177:23:H2L2FDSX3:1:1545:11216:8641/1	60	-
chr11	68084518	68084519	A01177:23:H2L2FDSX3:1:1508:27995:24330/1	60	+
chr11	68085970	68085971	A01177:23:H2L2FDSX3:1:1137:13367:21731/1	60	+
chr11	68086590	68086591	A01177:23:H2L2FDSX3:1:1262:18530:27759/1	60	-
chr11	68089104	68089105	A01177:23:H2L2FDSX3:1:1112:10782:29340/1	60	+
chr11	68089522	68089523	A01177:23:H2L2FDSX3:1:1509:11306:15843/1	60	+
chr11	68092870	68092871	A01177:23:H2L2FDSX3:1:2107:9263:19883	60	+
chr11	68520411	68520412	A01177:23:H2L2FDSX3:1:1212:31069:12336/1	60	+
chr11	68520412	68520413	A01177:23:H2L2FDSX3:2:1367:32117:31187/1	60	+
chr11	68521733	68521734	A01177:23:H2L2FDSX3:4:1663:18448:17503/1	60	+
chr11	68553634	68553635	A01177:23:H2L2FDSX3:1:2431:9127:31454/1	60	-
chr11	68568468	68568469	A01177:23:H2L2FDSX3:1:1221:20365:6981/1	60	-
chr11	68579336	68579337	A01177:23:H2L2FDSX3:2:1110:15076:33708	60	-
chr11	68579338	68579339	A01177:23:H2L2FDSX3:1:1142:19479:11209/1	60	-
chr11	68604319	68604320	A01177:23:H2L2FDSX3:3:2309:25030:30185/1	60	+
chr11	69954166	69954167	A01177:23:H2L2FDSX3:3:1211:17101:13385	60	+
chr11	70108805	70108806	A01177:23:H2L2FDSX3:1:1201:30192:12727/1	60	-
chr11	70350369	70350370	A01177:23:H2L2FDSX3:1:1166:14208:14356/1	60	-
chr11	70627928	70627929	A01177:23:H2L2FDSX3:1:1362:17662:10535	60	+
chr11	71467922	71467923	A01177:23:H2L2FDSX3:2:1323:27751:17174/1	60	+
chr11	71935382	71935383	A01177:23:H2L2FDSX3:1:1202:1154:24314/1	60	+
chr11	72064139	72064140	A01177:23:H2L2FDSX3:1:2547:17707:11522/1	60	-
chr11	72065154	72065155	A01177:23:H2L2FDSX3:3:1508:11496:14512/1	60	-
chr11	72077985	72077986	A01177:23:H2L2FDSX3:1:1405:19560:12915/1	60	-
chr11	72083706	72083707	A01177:23:H2L2FDSX3:1:2374:29451:6903/1	60	-
chr11	72569271	72569272	A01177:23:H2L2FDSX3:1:1338:3278:24925/1	60	+
chr11	72638617	72638618	A01177:23:H2L2FDSX3:1:1174:25364:7185/1	60	+
chr11	72938812	72938813	A01177:23:H2L2FDSX3:1:1163:3812:6997/1	60	-
chr11	72969022	72969023	A01177:23:H2L2FDSX3:2:2147:3197:17644/1	60	+
chr11	72976242	72976243	A01177:23:H2L2FDSX3:3:2334:24099:25410/1	60	+
chr11	72978701	72978702	A01177:23:H2L2FDSX3:1:1261:20582:18537/1	60	+
chr11	72986363	72986364	A01177:23:H2L2FDSX3:3:2537:30391:17049/1	60	+
chr11	73013722	73013723	A01177:23:H2L2FDSX3:2:1674:5593:5791	60	-
chr11	73075356	73075357	A01177:23:H2L2FDSX3:3:2166:13774:23093/1	60	-
chr11	73081873	73081874	A01177:23:H2L2FDSX3:1:1409:8486:34162/1	60	+
chr11	73086855	73086856	A01177:23:H2L2FDSX3:2:1172:23484:5055/1	60	-
chr11	73118277	73118278	A01177:23:H2L2FDSX3:1:1341:12129:18865/1	60	+
chr11	73135833	73135834	A01177:23:H2L2FDSX3:1:1556:16920:15796/1	60	-
chr11	73139624	73139625	A01177:23:H2L2FDSX3:1:1128:29432:13228/1	60	+
chr11	73470764	73470765	A01177:23:H2L2FDSX3:1:1308:31928:4053/1	60	-
chr11	73475566	73475567	A01177:23:H2L2FDSX3:1:1255:6768:17910/1	60	+
chr11	73513432	73513433	A01177:23:H2L2FDSX3:1:1142:25147:19899/1	60	+
chr11	73552885	73552886	A01177:23:H2L2FDSX3:1:1174:6388:28995/1	60	+
chr11	73698643	73698644	A01177:23:H2L2FDSX3:4:1128:2962:3552	60	-
chr11	73734494	73734495	A01177:23:H2L2FDSX3:4:1147:14498:19147	60	-
chr11	73745218	73745219	A01177:23:H2L2FDSX3:1:1620:3197:5744/1	60	+
chr11	73845922	73845923	A01177:23:H2L2FDSX3:2:1661:29830:24533/1	60	+
chr11	74122821	74122822	A01177:23:H2L2FDSX3:1:2446:15718:33223/1	60	+
chr11	74205793	74205794	A01177:23:H2L2FDSX3:1:1210:24596:28025/1	60	+
chr11	74334545	74334546	A01177:23:H2L2FDSX3:1:1443:7572:25692	60	-
chr11	74461544	74461545	A01177:23:H2L2FDSX3:4:1138:11505:13964/1	60	+
chr11	74618124	74618125	A01177:23:H2L2FDSX3:1:2176:23393:10254/1	60	-
chr11	74642075	74642076	A01177:23:H2L2FDSX3:1:1141:14163:29371/1	60	+
chr11	74810810	74810811	A01177:23:H2L2FDSX3:1:1169:1407:9690/1	60	-
chr11	74816393	74816394	A01177:23:H2L2FDSX3:1:1334:25825:4351/1	60	-
chr11	74863890	74863891	A01177:23:H2L2FDSX3:2:2427:3983:16031/1	60	-
chr11	74969461	74969462	A01177:23:H2L2FDSX3:2:1274:28673:5776/1	60	-
chr11	75663167	75663168	A01177:23:H2L2FDSX3:3:2532:1633:33692/1	60	+
chr11	75956790	75956791	A01177:23:H2L2FDSX3:3:2656:3396:7905/1	60	-
chr11	76011654	76011655	A01177:23:H2L2FDSX3:1:1278:23565:9956/1	60	+
chr11	76016146	76016147	A01177:23:H2L2FDSX3:1:1366:20030:12696/1	60	-
chr11	76027903	76027904	A01177:23:H2L2FDSX3:1:1667:17996:21699	60	-
chr11	76033031	76033032	A01177:23:H2L2FDSX3:2:1351:22444:10207/1	60	-
chr11	76037002	76037003	A01177:23:H2L2FDSX3:1:1632:4390:12195/1	60	-
chr11	76054660	76054661	A01177:23:H2L2FDSX3:3:2451:27010:27414	60	-
chr11	76503978	76503979	A01177:23:H2L2FDSX3:3:1218:25545:31516	60	+
chr11	76516763	76516764	A01177:23:H2L2FDSX3:2:1527:30789:18771/1	60	-
chr11	77021537	77021538	A01177:23:H2L2FDSX3:1:1176:3558:35556/1	60	+
chr11	77194923	77194924	A01177:23:H2L2FDSX3:4:2248:5828:3693/1	60	-
chr11	77194925	77194926	A01177:23:H2L2FDSX3:1:1102:23050:20087/1	60	-
chr11	77206882	77206883	A01177:23:H2L2FDSX3:1:2155:15420:5274/1	60	+
chr11	77282993	77282994	A01177:23:H2L2FDSX3:1:1112:29387:30436	60	+
chr11	77604602	77604603	A01177:23:H2L2FDSX3:1:1107:3396:24659/1	60	+
chr11	77628673	77628674	A01177:23:H2L2FDSX3:1:1215:16984:33599/1	60	+
chr11	77684695	77684696	A01177:23:H2L2FDSX3:1:1221:30798:18067/1	60	-
chr11	77816164	77816165	A01177:23:H2L2FDSX3:3:1542:5782:16955/1	60	-
chr11	78362429	78362430	A01177:23:H2L2FDSX3:1:1549:14000:12587	60	+
chr11	78535861	78535862	A01177:23:H2L2FDSX3:1:1171:20690:4601/1	60	+
chr11	79019180	79019181	A01177:23:H2L2FDSX3:4:1356:25870:33614/1	60	-
chr11	79019182	79019183	A01177:23:H2L2FDSX3:4:1356:26115:33755/1	60	-
chr11	79611182	79611183	A01177:23:H2L2FDSX3:1:1649:29695:25676/1	60	+
chr11	82845433	82845434	A01177:23:H2L2FDSX3:3:1520:26042:33880	60	-
chr11	84174523	84174524	A01177:23:H2L2FDSX3:1:1148:6940:3834/1	60	-
chr11	85630172	85630173	A01177:23:H2L2FDSX3:1:1140:28302:13432/1	60	+
chr11	86343207	86343208	A01177:23:H2L2FDSX3:1:1352:29396:30765/1	60	+
chr11	87140059	87140060	A01177:23:H2L2FDSX3:2:1561:29776:12132/1	60	-
chr11	87195161	87195162	A01177:23:H2L2FDSX3:3:1138:2718:3756/1	60	+
chr11	87196164	87196165	A01177:23:H2L2FDSX3:1:1427:21658:22561/1	60	+
chr11	90183340	90183341	A01177:23:H2L2FDSX3:1:1619:12527:12132/1	60	+
chr11	90191142	90191143	A01177:23:H2L2FDSX3:1:1404:3052:8500/1	60	+
chr11	90276073	90276074	A01177:23:H2L2FDSX3:4:2326:22408:25958	60	-
chr11	90325744	90325745	A01177:23:H2L2FDSX3:1:1351:26431:13009/1	60	+
chr11	90387047	90387048	A01177:23:H2L2FDSX3:1:1244:30228:26819/1	60	-
chr11	90497537	90497538	A01177:23:H2L2FDSX3:1:1247:16260:26741/1	60	-
chr11	90524698	90524699	A01177:23:H2L2FDSX3:1:1352:5683:17566	60	+
chr11	90600956	90600957	A01177:23:H2L2FDSX3:1:2412:20121:33395/1	60	+
chr11	90727288	90727289	A01177:23:H2L2FDSX3:2:2514:15420:36714/1	60	-
chr11	90843163	90843164	A01177:23:H2L2FDSX3:1:1153:3649:2112/1	60	+
chr11	91227388	91227389	A01177:23:H2L2FDSX3:1:2566:23637:21010	60	-
chr11	92492101	92492102	A01177:23:H2L2FDSX3:1:2333:9498:2848/1	60	-
chr11	93160295	93160296	A01177:23:H2L2FDSX3:1:1457:20302:8469/1	60	-
chr11	93665498	93665499	A01177:23:H2L2FDSX3:1:1214:13901:17394/1	60	-
chr11	93821720	93821721	A01177:23:H2L2FDSX3:1:1115:11107:23516/1	60	-
chr11	94504211	94504212	A01177:23:H2L2FDSX3:4:2515:8241:7153/1	60	+
chr11	95153135	95153136	A01177:23:H2L2FDSX3:1:1116:6433:12759/1	60	+
chr11	95187486	95187487	A01177:23:H2L2FDSX3:1:1252:4038:9580/1	60	+
chr11	95687399	95687400	A01177:23:H2L2FDSX3:1:1108:14036:21136/1	60	-
chr11	96360756	96360757	A01177:23:H2L2FDSX3:2:1562:5828:34695/1	60	+
chr11	96373194	96373195	A01177:23:H2L2FDSX3:1:1257:23836:8296/1	60	-
chr11	96667637	96667638	A01177:23:H2L2FDSX3:1:1135:13783:5196	60	+
chr11	99103456	99103457	A01177:23:H2L2FDSX3:1:1114:32289:3208/1	60	+
chr11	100229260	100229261	A01177:23:H2L2FDSX3:1:1460:4381:28776/1	60	+
chr11	100758459	100758460	A01177:23:H2L2FDSX3:1:1151:31268:33692/1	60	+
chr11	103066787	103066788	A01177:23:H2L2FDSX3:1:1534:10474:11459/1	60	+
chr11	103304693	103304694	A01177:23:H2L2FDSX3:1:1429:29360:7373	60	+
chr11	103322762	103322763	A01177:23:H2L2FDSX3:1:1232:4417:5353/1	60	+
chr11	103357341	103357342	A01177:23:H2L2FDSX3:1:1335:30273:18537/1	60	+
chr11	106014199	106014200	A01177:23:H2L2FDSX3:1:2347:17635:8046/1	60	-
chr11	106055657	106055658	A01177:23:H2L2FDSX3:1:1239:15980:3270/1	60	-
chr11	106598514	106598515	A01177:23:H2L2FDSX3:1:1112:9417:29982/1	60	+
chr11	106640832	106640833	A01177:23:H2L2FDSX3:1:1332:17481:23750/1	60	+
chr11	107171773	107171774	A01177:23:H2L2FDSX3:1:2501:31864:10833	60	+
chr11	107347188	107347189	A01177:23:H2L2FDSX3:1:2170:22227:28745/1	60	-
chr11	107445545	107445546	A01177:23:H2L2FDSX3:1:1108:4896:13823/1	60	+
chr11	107772832	107772833	A01177:23:H2L2FDSX3:2:2376:30355:3834	60	-
chr11	108141857	108141858	A01177:23:H2L2FDSX3:1:1412:17644:29481/1	60	-
chr11	108152563	108152564	A01177:23:H2L2FDSX3:1:1317:26594:31328/1	60	+
chr11	108190417	108190418	A01177:23:H2L2FDSX3:1:1421:3866:9314/1	60	+
chr11	108229904	108229905	A01177:23:H2L2FDSX3:2:1350:21142:5384	60	+
chr11	108234821	108234822	A01177:23:H2L2FDSX3:1:2138:18927:18114/1	60	-
chr11	108326610	108326611	A01177:23:H2L2FDSX3:1:1216:14516:1485	60	+
chr11	108621896	108621897	A01177:23:H2L2FDSX3:2:2609:19235:11976	60	-
chr11	109155959	109155960	A01177:23:H2L2FDSX3:1:1252:1994:24142/1	60	+
chr11	109241319	109241320	A01177:23:H2L2FDSX3:1:1629:32868:32362/1	60	-
chr11	109520960	109520961	A01177:23:H2L2FDSX3:1:2534:29423:2127/1	60	-
chr11	110152809	110152810	A01177:23:H2L2FDSX3:2:1124:25382:7498/1	60	+
chr11	111009338	111009339	A01177:23:H2L2FDSX3:4:1348:12156:9204	60	-
chr11	111806793	111806794	A01177:23:H2L2FDSX3:1:1305:26720:24126/1	60	+
chr11	111865591	111865592	A01177:23:H2L2FDSX3:2:1404:12011:8202/1	60	-
chr11	114409906	114409907	A01177:23:H2L2FDSX3:1:1415:13684:28855/1	60	-
chr11	116309130	116309131	A01177:23:H2L2FDSX3:1:1330:24035:4476/1	60	-
chr11	116309133	116309134	A01177:23:H2L2FDSX3:1:1129:29604:28494/1	60	-
chr11	116904954	116904955	A01177:23:H2L2FDSX3:1:2454:20211:31454/1	60	-
chr11	116909057	116909058	A01177:23:H2L2FDSX3:1:1360:18005:31203/1	60	-
chr11	117048963	117048964	A01177:23:H2L2FDSX3:1:1117:9155:21793/1	60	-
chr11	117063920	117063921	A01177:23:H2L2FDSX3:1:1159:24415:15969/1	60	-
chr11	117072641	117072642	A01177:23:H2L2FDSX3:1:1155:16884:19586/1	60	+
chr11	117094232	117094233	A01177:23:H2L2FDSX3:2:2520:7030:2331	60	-
chr11	118378048	118378049	A01177:23:H2L2FDSX3:1:2476:22833:5901/1	60	+
chr11	118406054	118406055	A01177:23:H2L2FDSX3:1:1218:11306:27336/1	60	+
chr11	118754763	118754764	A01177:23:H2L2FDSX3:1:1105:21197:16783/1	60	-
chr11	118788855	118788856	A01177:23:H2L2FDSX3:1:1122:9353:10582	60	+
chr11	119257163	119257164	A01177:23:H2L2FDSX3:1:1644:15890:25755/1	60	+
chr11	119288441	119288442	A01177:23:H2L2FDSX3:1:1238:24587:21652/1	60	-
chr11	119293008	119293009	A01177:23:H2L2FDSX3:2:1554:8666:13150/1	60	-
chr11	121039587	121039588	A01177:23:H2L2FDSX3:1:1216:16947:5228/1	60	-
chr11	121056304	121056305	A01177:23:H2L2FDSX3:1:1107:15646:23860/1	60	+
chr11	122712854	122712855	A01177:23:H2L2FDSX3:1:1269:26811:14544/1	60	-
chr11	122722854	122722855	A01177:23:H2L2FDSX3:4:1549:1642:36652	60	+
chr11	122732971	122732972	A01177:23:H2L2FDSX3:1:1315:28827:16501/1	60	-
chr11	122733668	122733669	A01177:23:H2L2FDSX3:2:1373:15374:35039	60	-
chr11	122762454	122762455	A01177:23:H2L2FDSX3:1:2128:17942:22263/1	60	+
chr11	122777639	122777640	A01177:23:H2L2FDSX3:1:2613:19117:26772	60	+
chr11	122784843	122784844	A01177:23:H2L2FDSX3:1:2446:32651:30514	60	-
chr11	123327428	123327429	A01177:23:H2L2FDSX3:1:1178:5041:17957/1	60	+
chr11	123731991	123731992	A01177:23:H2L2FDSX3:3:1563:27814:28620/1	60	-
chr11	123856947	123856948	A01177:23:H2L2FDSX3:2:1140:30861:25034/1	60	+
chr11	123982859	123982860	A01177:23:H2L2FDSX3:2:1548:21314:7717/1	60	+
chr11	123988738	123988739	A01177:23:H2L2FDSX3:4:2542:5023:1329	60	+
chr11	124703256	124703257	A01177:23:H2L2FDSX3:2:2228:25681:31062/1	60	-
chr11	124784286	124784287	A01177:23:H2L2FDSX3:1:1362:4463:8970/1	60	+
chr11	124973647	124973648	A01177:23:H2L2FDSX3:1:1422:19741:20024/1	60	+
chr11	125846324	125846325	A01177:23:H2L2FDSX3:1:2358:26395:10692/1	60	-
chr11	125892830	125892831	A01177:23:H2L2FDSX3:1:1364:19723:5588/1	60	+
chr11	126239630	126239631	A01177:23:H2L2FDSX3:1:1416:12174:12493	60	-
chr11	126620512	126620513	A01177:23:H2L2FDSX3:1:1204:31195:27649/1	60	+
chr11	128277358	128277359	A01177:23:H2L2FDSX3:3:2556:27236:30968/1	60	+
chr11	128402503	128402504	A01177:23:H2L2FDSX3:1:1345:8865:35352/1	60	+
chr11	128412646	128412647	A01177:23:H2L2FDSX3:1:2133:21070:25207/1	60	-
chr11	128413071	128413072	A01177:23:H2L2FDSX3:1:1176:9570:17409/1	60	-
chr11	128453056	128453057	A01177:23:H2L2FDSX3:1:1175:8449:34788	60	+
chr11	128462228	128462229	A01177:23:H2L2FDSX3:1:2152:6045:36605/1	60	-
chr11	128489809	128489810	A01177:23:H2L2FDSX3:1:1457:13386:13589/1	60	-
chr11	128519144	128519145	A01177:23:H2L2FDSX3:1:1147:29839:35540/1	60	-
chr11	128547590	128547591	A01177:23:H2L2FDSX3:1:1128:9037:7185/1	60	-
chr11	129906466	129906467	A01177:23:H2L2FDSX3:1:1226:31584:28228/1	60	+
chr11	129906467	129906468	A01177:23:H2L2FDSX3:1:1143:30770:23437	60	+
chr11	130279658	130279659	A01177:23:H2L2FDSX3:2:1254:26512:8609/1	60	+
chr11	130280214	130280215	A01177:23:H2L2FDSX3:2:2529:24831:22388/1	60	-
chr11	134127323	134127324	A01177:23:H2L2FDSX3:1:1423:31611:19351/1	60	-
chr11	134202751	134202752	A01177:23:H2L2FDSX3:4:2633:24089:12931	60	-
chr11	134216154	134216155	A01177:23:H2L2FDSX3:1:1220:4282:36088/1	60	+
chr12	312878	312879	A01177:23:H2L2FDSX3:1:2406:20844:7717/1	60	+
chr12	414671	414672	A01177:23:H2L2FDSX3:1:1130:21070:16564	60	-
chr12	474519	474520	A01177:23:H2L2FDSX3:3:2544:7871:35289/1	60	+
chr12	677425	677426	A01177:23:H2L2FDSX3:1:1111:22444:4257/1	60	+
chr12	756312	756313	A01177:23:H2L2FDSX3:1:1240:32398:25880/1	60	+
chr12	767688	767689	A01177:23:H2L2FDSX3:4:2563:8287:28682	60	-
chr12	791295	791296	A01177:23:H2L2FDSX3:3:1564:20437:31281/1	60	-
chr12	800132	800133	A01177:23:H2L2FDSX3:1:1414:18855:26256/1	60	+
chr12	804018	804019	A01177:23:H2L2FDSX3:4:1678:26323:16986/1	60	-
chr12	805820	805821	A01177:23:H2L2FDSX3:1:2272:30138:34554/1	60	-
chr12	823162	823163	A01177:23:H2L2FDSX3:1:1155:19958:20901/1	60	+
chr12	837262	837263	A01177:23:H2L2FDSX3:1:1153:17589:15577/1	60	-
chr12	852278	852279	A01177:23:H2L2FDSX3:2:1337:9986:35603/1	60	-
chr12	1057725	1057726	A01177:23:H2L2FDSX3:2:2459:27272:12524	60	-
chr12	1103790	1103791	A01177:23:H2L2FDSX3:1:1457:9715:13777/1	60	+
chr12	1182616	1182617	A01177:23:H2L2FDSX3:3:1218:10429:9314/1	60	-
chr12	1187760	1187761	A01177:23:H2L2FDSX3:1:1333:13874:29653/1	60	+
chr12	1195426	1195427	A01177:23:H2L2FDSX3:1:1146:22571:28995/1	60	-
chr12	1271314	1271315	A01177:23:H2L2FDSX3:1:2411:7111:12336/1	60	+
chr12	1316558	1316559	A01177:23:H2L2FDSX3:1:1161:31385:28948/1	60	+
chr12	1322904	1322905	A01177:23:H2L2FDSX3:1:1134:19352:20885/1	60	-
chr12	1485941	1485942	A01177:23:H2L2FDSX3:1:1106:11388:28541/1	60	+
chr12	1619563	1619564	A01177:23:H2L2FDSX3:1:1466:17508:1752/1	60	-
chr12	1619568	1619569	A01177:23:H2L2FDSX3:3:1146:6976:33646/1	60	-
chr12	1700397	1700398	A01177:23:H2L2FDSX3:1:1101:30201:4413/1	60	-
chr12	1768175	1768176	A01177:23:H2L2FDSX3:1:1365:29469:9220/1	60	-
chr12	1773820	1773821	A01177:23:H2L2FDSX3:2:2506:7337:15577/1	60	-
chr12	3699771	3699772	A01177:23:H2L2FDSX3:1:1129:22616:19774/1	60	+
chr12	3814199	3814200	A01177:23:H2L2FDSX3:1:2357:18087:15562/1	60	+
chr12	3957060	3957061	A01177:23:H2L2FDSX3:3:1336:15971:25081/1	60	-
chr12	4317789	4317790	A01177:23:H2L2FDSX3:3:1566:25274:13730/1	60	+
chr12	4489667	4489668	A01177:23:H2L2FDSX3:1:1543:26793:4398/1	60	-
chr12	4545607	4545608	A01177:23:H2L2FDSX3:1:1333:10438:17002/1	60	+
chr12	4557203	4557204	A01177:23:H2L2FDSX3:1:2214:12201:35650/1	60	-
chr12	5141163	5141164	A01177:23:H2L2FDSX3:1:1268:16532:28213/1	60	+
chr12	6466406	6466407	A01177:23:H2L2FDSX3:1:1226:10682:32550	60	+
chr12	6503100	6503101	A01177:23:H2L2FDSX3:1:1246:25988:28745/1	60	+
chr12	6518440	6518441	A01177:23:H2L2FDSX3:1:1209:11333:23907/1	60	+
chr12	6571882	6571883	A01177:23:H2L2FDSX3:1:1153:23511:29747	60	+
chr12	6574614	6574615	A01177:23:H2L2FDSX3:2:1640:2257:15107/1	60	-
chr12	6583586	6583587	A01177:23:H2L2FDSX3:2:1504:10113:34601	60	-
chr12	6583794	6583795	A01177:23:H2L2FDSX3:2:2239:6117:10238/1	60	+
chr12	6585670	6585671	A01177:23:H2L2FDSX3:1:1670:1262:17394/1	60	-
chr12	6651135	6651136	A01177:23:H2L2FDSX3:1:1249:10429:28322/1	60	-
chr12	6670353	6670354	A01177:23:H2L2FDSX3:1:1158:1714:2613/1	60	-
chr12	6671863	6671864	A01177:23:H2L2FDSX3:1:1160:24903:7733/1	60	-
chr12	6795393	6795394	A01177:23:H2L2FDSX3:1:1450:9579:18020/1	60	+
chr12	6800210	6800211	A01177:23:H2L2FDSX3:3:1134:13883:36777/1	60	-
chr12	6800310	6800311	A01177:23:H2L2FDSX3:1:1122:4779:11271	60	-
chr12	6802533	6802534	A01177:23:H2L2FDSX3:4:1431:5358:4288/1	60	+
chr12	6859620	6859621	A01177:23:H2L2FDSX3:2:1322:22426:28870	60	-
chr12	6878891	6878892	A01177:23:H2L2FDSX3:2:1213:5385:10285/1	60	+
chr12	6886167	6886168	A01177:23:H2L2FDSX3:3:1407:30083:11256/1	60	+
chr12	6931237	6931238	A01177:23:H2L2FDSX3:1:1466:30563:36104/1	60	-
chr12	7000694	7000695	A01177:23:H2L2FDSX3:4:2452:27715:33489	60	-
chr12	7004908	7004909	A01177:23:H2L2FDSX3:1:2169:27444:22373/1	60	-
chr12	7194149	7194150	A01177:23:H2L2FDSX3:1:1340:27868:4570/1	60	-
chr12	7211926	7211927	A01177:23:H2L2FDSX3:4:1571:6732:25989/1	60	-
chr12	8047800	8047801	A01177:23:H2L2FDSX3:1:1115:12228:2534/1	60	-
chr12	8087993	8087994	A01177:23:H2L2FDSX3:1:2473:5240:33082/1	60	+
chr12	8752001	8752002	A01177:23:H2L2FDSX3:1:1436:3206:4351/1	60	-
chr12	8768983	8768984	A01177:23:H2L2FDSX3:1:1520:20238:2065	60	-
chr12	9324412	9324413	A01177:23:H2L2FDSX3:4:2378:21685:12618	60	+
chr12	9676534	9676535	A01177:23:H2L2FDSX3:1:2639:30092:15217/1	60	+
chr12	9690633	9690634	A01177:23:H2L2FDSX3:2:1343:25572:7044/1	60	+
chr12	9770381	9770382	A01177:23:H2L2FDSX3:1:2477:23366:36824/1	60	-
chr12	9787496	9787497	A01177:23:H2L2FDSX3:1:1104:6714:16094	60	+
chr12	9861824	9861825	A01177:23:H2L2FDSX3:1:1137:32949:12743/1	60	-
chr12	9889414	9889415	A01177:23:H2L2FDSX3:3:1418:13078:23265/1	60	-
chr12	9977157	9977158	A01177:23:H2L2FDSX3:1:1150:16125:30671/1	60	-
chr12	10409156	10409157	A01177:23:H2L2FDSX3:1:1257:7211:28103/1	60	+
chr12	10584697	10584698	A01177:23:H2L2FDSX3:1:1101:13376:32080/1	60	+
chr12	10585415	10585416	A01177:23:H2L2FDSX3:2:1373:27281:36307/1	60	-
chr12	10792978	10792979	A01177:23:H2L2FDSX3:1:2356:16640:29089/1	60	+
chr12	11850049	11850050	A01177:23:H2L2FDSX3:1:1113:22978:10942/1	60	+
chr12	11850051	11850052	A01177:23:H2L2FDSX3:4:2107:18539:28651/1	60	+
chr12	11865427	11865428	A01177:23:H2L2FDSX3:1:1120:6714:8296/1	60	+
chr12	12536670	12536671	A01177:23:H2L2FDSX3:2:2637:4987:9815	60	+
chr12	12573344	12573345	A01177:23:H2L2FDSX3:1:1262:17978:14027/1	60	+
chr12	12627048	12627049	A01177:23:H2L2FDSX3:4:1142:12988:11303	60	-
chr12	14374724	14374725	A01177:23:H2L2FDSX3:1:1140:25943:10285/1	60	-
chr12	14426189	14426190	A01177:23:H2L2FDSX3:1:1218:16369:21386/1	60	-
chr12	14437521	14437522	A01177:23:H2L2FDSX3:1:2209:6451:22435/1	60	+
chr12	14480510	14480511	A01177:23:H2L2FDSX3:2:1446:13250:24721/1	60	+
chr12	15404031	15404032	A01177:23:H2L2FDSX3:4:2149:10384:20697	60	-
chr12	15929557	15929558	A01177:23:H2L2FDSX3:1:1205:12726:16579/1	60	+
chr12	15933570	15933571	A01177:23:H2L2FDSX3:2:1176:26964:19132/1	60	+
chr12	15963195	15963196	A01177:23:H2L2FDSX3:1:1373:13991:31360/1	60	-
chr12	17436119	17436120	A01177:23:H2L2FDSX3:1:1431:20302:33458/1	60	-
chr12	17917745	17917746	A01177:23:H2L2FDSX3:1:1530:26639:26396/1	60	-
chr12	19190720	19190721	A01177:23:H2L2FDSX3:1:1373:6605:24361/1	60	+
chr12	19191377	19191378	A01177:23:H2L2FDSX3:4:2266:9896:30373	60	-
chr12	19221812	19221813	A01177:23:H2L2FDSX3:1:2206:32633:28604/1	60	-
chr12	19236877	19236878	A01177:23:H2L2FDSX3:3:1345:27444:30765	60	-
chr12	19236878	19236879	A01177:23:H2L2FDSX3:1:1351:5493:15546	60	-
chr12	19239832	19239833	A01177:23:H2L2FDSX3:1:2560:5819:26318/1	60	+
chr12	19268789	19268790	A01177:23:H2L2FDSX3:1:1461:16297:16532/1	60	+
chr12	19286517	19286518	A01177:23:H2L2FDSX3:1:1407:21486:9048/1	60	+
chr12	19459315	19459316	A01177:23:H2L2FDSX3:1:1429:22761:8970/1	60	+
chr12	19472800	19472801	A01177:23:H2L2FDSX3:1:1305:31584:9220/1	60	+
chr12	19484629	19484630	A01177:23:H2L2FDSX3:2:1447:19651:29763/1	60	-
chr12	20584770	20584771	A01177:23:H2L2FDSX3:4:2232:28546:7686	60	-
chr12	21358860	21358861	A01177:23:H2L2FDSX3:2:2168:9715:24862	60	-
chr12	21450918	21450919	A01177:23:H2L2FDSX3:1:1430:18738:34006/1	60	+
chr12	22198213	22198214	A01177:23:H2L2FDSX3:1:1122:30906:3787/1	60	+
chr12	22237099	22237100	A01177:23:H2L2FDSX3:1:1333:23728:3443/1	60	-
chr12	22250092	22250093	A01177:23:H2L2FDSX3:1:1120:9914:32127/1	60	+
chr12	22317220	22317221	A01177:23:H2L2FDSX3:4:1128:9362:6778	60	+
chr12	22471721	22471722	A01177:23:H2L2FDSX3:1:1129:1787:16611/1	60	+
chr12	22492161	22492162	A01177:23:H2L2FDSX3:1:1256:20889:26083/1	60	-
chr12	22498641	22498642	A01177:23:H2L2FDSX3:1:1147:29143:20055/1	60	+
chr12	22649323	22649324	A01177:23:H2L2FDSX3:1:1144:16333:5321/1	60	-
chr12	22712755	22712756	A01177:23:H2L2FDSX3:1:2106:28709:2644	60	-
chr12	22987942	22987943	A01177:23:H2L2FDSX3:2:1616:8449:11428/1	60	-
chr12	24327639	24327640	A01177:23:H2L2FDSX3:1:1246:20573:29919/1	60	+
chr12	24477581	24477582	A01177:23:H2L2FDSX3:2:1554:22752:26240/1	60	+
chr12	24698513	24698514	A01177:23:H2L2FDSX3:1:2215:23782:23641/1	60	-
chr12	24778210	24778211	A01177:23:H2L2FDSX3:1:1437:31421:23469/1	60	+
chr12	24884598	24884599	A01177:23:H2L2FDSX3:2:1649:5674:10911	60	+
chr12	25053747	25053748	A01177:23:H2L2FDSX3:1:1571:17933:35274/1	60	+
chr12	25080501	25080502	A01177:23:H2L2FDSX3:2:2650:1090:31281/1	60	-
[truncated: 8,453 more rows]
