# Supplementary material for: HIV-1 capsid stability enables inositol phosphate-independent infection of target cells and promotes integration into genes
Source: PLoS Pathog. 2023 Jun 2;19(6):e1011423. doi: 10.1371/journal.ppat.1011423 (PMC10266667; doi:10.1371/journal.ppat.1011423)
Supplement: S5 Data — (TAR.GZ) [file ppat.1011423.s016.tar.gz]

Archive with 5 entries (4 files):
- RIC
- RIC/A.bed
- RIC/B.bed
- RIC/C.bed
- RIC/D.bed
