# Supplementary material for: HIV-1 capsid stability enables inositol phosphate-independent infection of target cells and promotes integration into genes
Source: PLoS Pathog. 2023 Jun 2;19(6):e1011423. doi: 10.1371/journal.ppat.1011423 (PMC10266667; doi:10.1371/journal.ppat.1011423)
Supplement: S5 Data — (TAR.GZ) [file ppat.1011423.s016.tar.gz › RIC/A.bed]

chr1	714792	714793	chr1_strand_0_714793random_site_number_6496	60	+
chr1	1560134	1560135	chr1_strand_0_1560135random_site_number_21752	60	+
chr1	2239972	2239973	chr1_strand_0_2239973random_site_number_23662	60	+
chr1	3184556	3184557	chr1_strand_1_3184558random_site_number_16747	60	-
chr1	3618372	3618373	chr1_strand_1_3618374random_site_number_2052	60	-
chr1	3634966	3634967	chr1_strand_0_3634967random_site_number_24016	60	+
chr1	3909964	3909965	chr1_strand_0_3909965random_site_number_4493	60	+
chr1	3956021	3956022	chr1_strand_0_3956022random_site_number_4921	60	+
chr1	4260684	4260685	chr1_strand_0_4260685random_site_number_17758	60	+
chr1	4458071	4458072	chr1_strand_0_4458072random_site_number_20760	60	+
chr1	4580067	4580068	chr1_strand_1_4580069random_site_number_17328	60	-
chr1	4674246	4674247	chr1_strand_1_4674248random_site_number_3247	60	-
chr1	4893436	4893437	chr1_strand_1_4893438random_site_number_21177	60	-
chr1	4915310	4915311	chr1_strand_0_4915311random_site_number_18991	60	+
chr1	4945759	4945760	chr1_strand_0_4945760random_site_number_9137	60	+
chr1	4992312	4992313	chr1_strand_1_4992314random_site_number_18086	60	-
chr1	5125722	5125723	chr1_strand_1_5125724random_site_number_9097	60	-
chr1	5300539	5300540	chr1_strand_1_5300541random_site_number_14363	60	-
chr1	5726616	5726617	chr1_strand_0_5726617random_site_number_13363	60	+
chr1	5931181	5931182	chr1_strand_0_5931182random_site_number_98	60	+
chr1	6535694	6535695	chr1_strand_1_6535696random_site_number_20633	60	-
chr1	6679955	6679956	chr1_strand_1_6679957random_site_number_21933	60	-
chr1	6946837	6946838	chr1_strand_0_6946838random_site_number_5500	60	+
chr1	7092027	7092028	chr1_strand_1_7092029random_site_number_3073	60	-
chr1	7247682	7247683	chr1_strand_1_7247684random_site_number_5822	60	-
chr1	7895641	7895642	chr1_strand_1_7895643random_site_number_9037	60	-
chr1	8008580	8008581	chr1_strand_0_8008581random_site_number_339	60	+
chr1	8011893	8011894	chr1_strand_1_8011895random_site_number_13111	60	-
chr1	8228549	8228550	chr1_strand_1_8228551random_site_number_461	60	-
chr1	8426945	8426946	chr1_strand_0_8426946random_site_number_4966	60	+
chr1	8531628	8531629	chr1_strand_0_8531629random_site_number_8526	60	+
chr1	8635432	8635433	chr1_strand_1_8635434random_site_number_320	60	-
chr1	8681271	8681272	chr1_strand_0_8681272random_site_number_17460	60	+
chr1	9023232	9023233	chr1_strand_0_9023233random_site_number_21981	60	+
chr1	9084970	9084971	chr1_strand_1_9084972random_site_number_21824	60	-
chr1	9278241	9278242	chr1_strand_1_9278243random_site_number_8287	60	-
chr1	9571547	9571548	chr1_strand_0_9571548random_site_number_24345	60	+
chr1	9662026	9662027	chr1_strand_0_9662027random_site_number_7636	60	+
chr1	10089748	10089749	chr1_strand_1_10089750random_site_number_5517	60	-
chr1	10299480	10299481	chr1_strand_1_10299482random_site_number_1736	60	-
chr1	10377586	10377587	chr1_strand_0_10377587random_site_number_3144	60	+
chr1	10391780	10391781	chr1_strand_1_10391782random_site_number_368	60	-
chr1	11227523	11227524	chr1_strand_0_11227524random_site_number_23679	60	+
chr1	11464146	11464147	chr1_strand_1_11464148random_site_number_11592	60	-
chr1	11845466	11845467	chr1_strand_1_11845468random_site_number_14362	60	-
chr1	12104583	12104584	chr1_strand_1_12104585random_site_number_11752	60	-
chr1	12277830	12277831	chr1_strand_0_12277831random_site_number_8562	60	+
chr1	12369952	12369953	chr1_strand_1_12369954random_site_number_1141	60	-
chr1	12542246	12542247	chr1_strand_0_12542247random_site_number_20234	60	+
chr1	13551697	13551698	chr1_strand_1_13551699random_site_number_11970	60	-
chr1	13726450	13726451	chr1_strand_0_13726451random_site_number_866	60	+
chr1	13779680	13779681	chr1_strand_0_13779681random_site_number_22911	60	+
chr1	13799888	13799889	chr1_strand_1_13799890random_site_number_17034	60	-
chr1	14488202	14488203	chr1_strand_1_14488204random_site_number_21735	60	-
chr1	14877813	14877814	chr1_strand_0_14877814random_site_number_22407	60	+
chr1	15034820	15034821	chr1_strand_1_15034822random_site_number_14392	60	-
chr1	15128451	15128452	chr1_strand_1_15128453random_site_number_19913	60	-
chr1	15341429	15341430	chr1_strand_0_15341430random_site_number_1921	60	+
chr1	15876925	15876926	chr1_strand_0_15876926random_site_number_6246	60	+
chr1	15919066	15919067	chr1_strand_0_15919067random_site_number_17374	60	+
chr1	16262277	16262278	chr1_strand_1_16262279random_site_number_20016	60	-
chr1	16290922	16290923	chr1_strand_1_16290924random_site_number_18884	60	-
chr1	16460953	16460954	chr1_strand_1_16460955random_site_number_834	60	-
chr1	16501986	16501987	chr1_strand_1_16501988random_site_number_4625	60	-
chr1	16898711	16898712	chr1_strand_0_16898712random_site_number_7320	60	+
chr1	17786468	17786469	chr1_strand_1_17786470random_site_number_20902	60	-
chr1	17870343	17870344	chr1_strand_0_17870344random_site_number_4587	60	+
chr1	18146971	18146972	chr1_strand_1_18146973random_site_number_16488	60	-
chr1	18352281	18352282	chr1_strand_0_18352282random_site_number_113	60	+
chr1	18397299	18397300	chr1_strand_1_18397301random_site_number_2071	60	-
chr1	18613803	18613804	chr1_strand_0_18613804random_site_number_3290	60	+
chr1	18657080	18657081	chr1_strand_1_18657082random_site_number_15398	60	-
chr1	18691500	18691501	chr1_strand_0_18691501random_site_number_23181	60	+
chr1	19164600	19164601	chr1_strand_1_19164602random_site_number_6454	60	-
chr1	19355248	19355249	chr1_strand_1_19355250random_site_number_10007	60	-
chr1	19397475	19397476	chr1_strand_1_19397477random_site_number_17551	60	-
chr1	19855344	19855345	chr1_strand_0_19855345random_site_number_19426	60	+
chr1	20182359	20182360	chr1_strand_1_20182361random_site_number_1573	60	-
chr1	20183776	20183777	chr1_strand_1_20183778random_site_number_22715	60	-
chr1	20201941	20201942	chr1_strand_1_20201943random_site_number_7427	60	-
chr1	20235333	20235334	chr1_strand_0_20235334random_site_number_10475	60	+
chr1	20471285	20471286	chr1_strand_0_20471286random_site_number_19868	60	+
chr1	20739792	20739793	chr1_strand_0_20739793random_site_number_23348	60	+
chr1	21229364	21229365	chr1_strand_0_21229365random_site_number_2629	60	+
chr1	21877409	21877410	chr1_strand_0_21877410random_site_number_16002	60	+
chr1	21912787	21912788	chr1_strand_1_21912789random_site_number_10611	60	-
chr1	22086432	22086433	chr1_strand_1_22086434random_site_number_12033	60	-
chr1	22423533	22423534	chr1_strand_0_22423534random_site_number_16302	60	+
chr1	22435511	22435512	chr1_strand_1_22435513random_site_number_20977	60	-
chr1	22770773	22770774	chr1_strand_1_22770775random_site_number_6789	60	-
chr1	22976498	22976499	chr1_strand_0_22976499random_site_number_17416	60	+
chr1	23009164	23009165	chr1_strand_1_23009166random_site_number_4490	60	-
chr1	23106928	23106929	chr1_strand_1_23106930random_site_number_9530	60	-
chr1	23269836	23269837	chr1_strand_0_23269837random_site_number_2492	60	+
chr1	23421289	23421290	chr1_strand_0_23421290random_site_number_5387	60	+
chr1	23451018	23451019	chr1_strand_1_23451020random_site_number_10257	60	-
chr1	24542831	24542832	chr1_strand_0_24542832random_site_number_3717	60	+
chr1	24740204	24740205	chr1_strand_0_24740205random_site_number_10079	60	+
chr1	24827656	24827657	chr1_strand_1_24827658random_site_number_10990	60	-
chr1	24829960	24829961	chr1_strand_1_24829962random_site_number_23405	60	-
chr1	24844021	24844022	chr1_strand_1_24844023random_site_number_10613	60	-
chr1	25044798	25044799	chr1_strand_0_25044799random_site_number_23345	60	+
chr1	25202742	25202743	chr1_strand_0_25202743random_site_number_2982	60	+
chr1	25448627	25448628	chr1_strand_0_25448628random_site_number_6130	60	+
chr1	25564605	25564606	chr1_strand_1_25564607random_site_number_6918	60	-
chr1	26443024	26443025	chr1_strand_1_26443026random_site_number_5893	60	-
chr1	26532080	26532081	chr1_strand_0_26532081random_site_number_10978	60	+
chr1	27411595	27411596	chr1_strand_1_27411597random_site_number_13487	60	-
chr1	27487983	27487984	chr1_strand_0_27487984random_site_number_12179	60	+
chr1	27955253	27955254	chr1_strand_1_27955255random_site_number_7740	60	-
chr1	28037461	28037462	chr1_strand_0_28037462random_site_number_7112	60	+
chr1	28058811	28058812	chr1_strand_1_28058813random_site_number_16798	60	-
chr1	28115610	28115611	chr1_strand_0_28115611random_site_number_8864	60	+
chr1	28238663	28238664	chr1_strand_0_28238664random_site_number_2719	60	+
chr1	28354604	28354605	chr1_strand_0_28354605random_site_number_18533	60	+
chr1	28472537	28472538	chr1_strand_0_28472538random_site_number_11735	60	+
chr1	28583256	28583257	chr1_strand_1_28583258random_site_number_5168	60	-
chr1	28645915	28645916	chr1_strand_1_28645917random_site_number_4720	60	-
chr1	29006995	29006996	chr1_strand_1_29006997random_site_number_11565	60	-
chr1	29352673	29352674	chr1_strand_1_29352675random_site_number_16520	60	-
chr1	29472170	29472171	chr1_strand_1_29472172random_site_number_7039	60	-
chr1	29876906	29876907	chr1_strand_1_29876908random_site_number_24285	60	-
chr1	29974985	29974986	chr1_strand_1_29974987random_site_number_11672	60	-
chr1	30149155	30149156	chr1_strand_1_30149157random_site_number_14413	60	-
chr1	30161781	30161782	chr1_strand_0_30161782random_site_number_21581	60	+
chr1	30291469	30291470	chr1_strand_0_30291470random_site_number_22004	60	+
chr1	30490598	30490599	chr1_strand_1_30490600random_site_number_5533	60	-
chr1	30593177	30593178	chr1_strand_1_30593179random_site_number_21490	60	-
chr1	30699555	30699556	chr1_strand_0_30699556random_site_number_10101	60	+
chr1	30948257	30948258	chr1_strand_0_30948258random_site_number_20778	60	+
chr1	31048014	31048015	chr1_strand_1_31048016random_site_number_24447	60	-
chr1	31095889	31095890	chr1_strand_1_31095891random_site_number_468	60	-
chr1	31136613	31136614	chr1_strand_1_31136615random_site_number_2920	60	-
chr1	31251094	31251095	chr1_strand_0_31251095random_site_number_7905	60	+
chr1	31255377	31255378	chr1_strand_1_31255379random_site_number_18698	60	-
chr1	31475165	31475166	chr1_strand_1_31475167random_site_number_12017	60	-
chr1	31487623	31487624	chr1_strand_1_31487625random_site_number_23799	60	-
chr1	31554286	31554287	chr1_strand_1_31554288random_site_number_13448	60	-
chr1	31603505	31603506	chr1_strand_0_31603506random_site_number_19295	60	+
chr1	31609623	31609624	chr1_strand_1_31609625random_site_number_3233	60	-
chr1	32023273	32023274	chr1_strand_1_32023275random_site_number_15297	60	-
chr1	32023695	32023696	chr1_strand_1_32023697random_site_number_15501	60	-
chr1	32228189	32228190	chr1_strand_0_32228190random_site_number_22584	60	+
chr1	32325102	32325103	chr1_strand_1_32325104random_site_number_17336	60	-
chr1	32415034	32415035	chr1_strand_1_32415036random_site_number_8280	60	-
chr1	32417875	32417876	chr1_strand_0_32417876random_site_number_9123	60	+
chr1	32611358	32611359	chr1_strand_0_32611359random_site_number_4803	60	+
chr1	32629730	32629731	chr1_strand_1_32629732random_site_number_7411	60	-
chr1	32785002	32785003	chr1_strand_0_32785003random_site_number_6716	60	+
chr1	32904243	32904244	chr1_strand_0_32904244random_site_number_20002	60	+
chr1	33088462	33088463	chr1_strand_0_33088463random_site_number_13928	60	+
chr1	33220325	33220326	chr1_strand_1_33220327random_site_number_19161	60	-
chr1	33310462	33310463	chr1_strand_1_33310464random_site_number_11639	60	-
chr1	33452166	33452167	chr1_strand_1_33452168random_site_number_8909	60	-
chr1	33458436	33458437	chr1_strand_0_33458437random_site_number_492	60	+
chr1	33458588	33458589	chr1_strand_1_33458590random_site_number_10743	60	-
chr1	33734944	33734945	chr1_strand_1_33734946random_site_number_7348	60	-
chr1	34017151	34017152	chr1_strand_1_34017153random_site_number_7506	60	-
chr1	34044827	34044828	chr1_strand_1_34044829random_site_number_3360	60	-
chr1	34174924	34174925	chr1_strand_1_34174926random_site_number_4226	60	-
chr1	34280305	34280306	chr1_strand_1_34280307random_site_number_17329	60	-
chr1	34281830	34281831	chr1_strand_0_34281831random_site_number_16410	60	+
chr1	34440957	34440958	chr1_strand_1_34440959random_site_number_7228	60	-
chr1	34683657	34683658	chr1_strand_1_34683659random_site_number_530	60	-
chr1	34727910	34727911	chr1_strand_0_34727911random_site_number_18201	60	+
chr1	34749715	34749716	chr1_strand_1_34749717random_site_number_18640	60	-
chr1	35100694	35100695	chr1_strand_1_35100696random_site_number_14694	60	-
chr1	35379340	35379341	chr1_strand_1_35379342random_site_number_13586	60	-
chr1	35488153	35488154	chr1_strand_1_35488155random_site_number_10391	60	-
chr1	35565019	35565020	chr1_strand_1_35565021random_site_number_4186	60	-
chr1	35711727	35711728	chr1_strand_0_35711728random_site_number_10802	60	+
chr1	35806976	35806977	chr1_strand_1_35806978random_site_number_17434	60	-
chr1	36302505	36302506	chr1_strand_0_36302506random_site_number_14312	60	+
chr1	37178347	37178348	chr1_strand_1_37178349random_site_number_21830	60	-
chr1	37428453	37428454	chr1_strand_0_37428454random_site_number_1704	60	+
chr1	37825733	37825734	chr1_strand_0_37825734random_site_number_14487	60	+
chr1	37869743	37869744	chr1_strand_0_37869744random_site_number_23889	60	+
chr1	37893874	37893875	chr1_strand_1_37893876random_site_number_1245	60	-
chr1	38144010	38144011	chr1_strand_0_38144011random_site_number_9721	60	+
chr1	38219183	38219184	chr1_strand_0_38219184random_site_number_1243	60	+
chr1	38299599	38299600	chr1_strand_0_38299600random_site_number_9163	60	+
chr1	38306896	38306897	chr1_strand_1_38306898random_site_number_4745	60	-
chr1	38429122	38429123	chr1_strand_1_38429124random_site_number_6051	60	-
chr1	38543638	38543639	chr1_strand_0_38543639random_site_number_10439	60	+
chr1	38551276	38551277	chr1_strand_0_38551277random_site_number_15543	60	+
chr1	38925112	38925113	chr1_strand_1_38925114random_site_number_14442	60	-
chr1	38985522	38985523	chr1_strand_1_38985524random_site_number_9748	60	-
chr1	39855351	39855352	chr1_strand_0_39855352random_site_number_16408	60	+
chr1	39909906	39909907	chr1_strand_0_39909907random_site_number_1879	60	+
chr1	40062204	40062205	chr1_strand_0_40062205random_site_number_16559	60	+
chr1	40065919	40065920	chr1_strand_0_40065920random_site_number_20764	60	+
chr1	40193078	40193079	chr1_strand_1_40193080random_site_number_12532	60	-
chr1	40208397	40208398	chr1_strand_1_40208399random_site_number_1118	60	-
chr1	40236409	40236410	chr1_strand_0_40236410random_site_number_5784	60	+
chr1	40277368	40277369	chr1_strand_0_40277369random_site_number_11784	60	+
chr1	40433328	40433329	chr1_strand_0_40433329random_site_number_9030	60	+
chr1	40755143	40755144	chr1_strand_1_40755145random_site_number_19932	60	-
chr1	40900816	40900817	chr1_strand_1_40900818random_site_number_5878	60	-
chr1	41152899	41152900	chr1_strand_0_41152900random_site_number_1182	60	+
chr1	41316564	41316565	chr1_strand_0_41316565random_site_number_6472	60	+
chr1	41941306	41941307	chr1_strand_1_41941308random_site_number_2133	60	-
chr1	42074479	42074480	chr1_strand_0_42074480random_site_number_23335	60	+
chr1	42076952	42076953	chr1_strand_0_42076953random_site_number_4450	60	+
chr1	42115654	42115655	chr1_strand_1_42115656random_site_number_3820	60	-
chr1	42342485	42342486	chr1_strand_1_42342487random_site_number_9904	60	-
chr1	42633826	42633827	chr1_strand_1_42633828random_site_number_8104	60	-
chr1	42746250	42746251	chr1_strand_1_42746252random_site_number_3634	60	-
chr1	42951027	42951028	chr1_strand_1_42951029random_site_number_17	60	-
chr1	43115590	43115591	chr1_strand_0_43115591random_site_number_9609	60	+
chr1	43133669	43133670	chr1_strand_1_43133671random_site_number_22451	60	-
chr1	43148079	43148080	chr1_strand_1_43148081random_site_number_11287	60	-
chr1	43166580	43166581	chr1_strand_0_43166581random_site_number_7487	60	+
chr1	43204577	43204578	chr1_strand_0_43204578random_site_number_1583	60	+
chr1	43288973	43288974	chr1_strand_0_43288974random_site_number_24518	60	+
chr1	43288983	43288984	chr1_strand_0_43288984random_site_number_696	60	+
chr1	43656720	43656721	chr1_strand_1_43656722random_site_number_945	60	-
chr1	43681982	43681983	chr1_strand_1_43681984random_site_number_10895	60	-
chr1	44095652	44095653	chr1_strand_0_44095653random_site_number_22448	60	+
chr1	44101474	44101475	chr1_strand_0_44101475random_site_number_13224	60	+
chr1	44123489	44123490	chr1_strand_0_44123490random_site_number_12891	60	+
chr1	44364181	44364182	chr1_strand_1_44364183random_site_number_7460	60	-
chr1	44625813	44625814	chr1_strand_0_44625814random_site_number_11737	60	+
chr1	44708448	44708449	chr1_strand_1_44708450random_site_number_19676	60	-
chr1	44927837	44927838	chr1_strand_1_44927839random_site_number_4371	60	-
chr1	45135609	45135610	chr1_strand_0_45135610random_site_number_17379	60	+
chr1	45259439	45259440	chr1_strand_0_45259440random_site_number_5588	60	+
chr1	45808834	45808835	chr1_strand_1_45808836random_site_number_14371	60	-
chr1	45842993	45842994	chr1_strand_1_45842995random_site_number_12666	60	-
chr1	45845550	45845551	chr1_strand_0_45845551random_site_number_3627	60	+
chr1	45893595	45893596	chr1_strand_1_45893597random_site_number_10359	60	-
chr1	45916497	45916498	chr1_strand_0_45916498random_site_number_6290	60	+
chr1	46096552	46096553	chr1_strand_1_46096554random_site_number_22205	60	-
chr1	46270762	46270763	chr1_strand_0_46270763random_site_number_11408	60	+
chr1	46685682	46685683	chr1_strand_1_46685684random_site_number_11692	60	-
chr1	46901036	46901037	chr1_strand_1_46901038random_site_number_21654	60	-
chr1	47536765	47536766	chr1_strand_0_47536766random_site_number_6622	60	+
chr1	47714877	47714878	chr1_strand_0_47714878random_site_number_9171	60	+
chr1	47805232	47805233	chr1_strand_1_47805234random_site_number_9255	60	-
chr1	48020667	48020668	chr1_strand_0_48020668random_site_number_7847	60	+
chr1	48148050	48148051	chr1_strand_1_48148052random_site_number_21486	60	-
chr1	48197402	48197403	chr1_strand_1_48197404random_site_number_17938	60	-
chr1	48353583	48353584	chr1_strand_0_48353584random_site_number_16544	60	+
chr1	48546098	48546099	chr1_strand_1_48546100random_site_number_19792	60	-
chr1	48622960	48622961	chr1_strand_0_48622961random_site_number_7916	60	+
chr1	48922019	48922020	chr1_strand_1_48922021random_site_number_22756	60	-
chr1	49323143	49323144	chr1_strand_1_49323145random_site_number_23503	60	-
chr1	49344785	49344786	chr1_strand_1_49344787random_site_number_4524	60	-
chr1	49354759	49354760	chr1_strand_1_49354761random_site_number_17326	60	-
chr1	49437695	49437696	chr1_strand_1_49437697random_site_number_12254	60	-
chr1	50030552	50030553	chr1_strand_1_50030554random_site_number_8586	60	-
chr1	50489070	50489071	chr1_strand_1_50489072random_site_number_2943	60	-
chr1	50543252	50543253	chr1_strand_0_50543253random_site_number_7311	60	+
chr1	50689104	50689105	chr1_strand_0_50689105random_site_number_21160	60	+
chr1	50778744	50778745	chr1_strand_0_50778745random_site_number_23532	60	+
chr1	50828128	50828129	chr1_strand_1_50828130random_site_number_6422	60	-
chr1	50846541	50846542	chr1_strand_1_50846543random_site_number_5092	60	-
chr1	51049314	51049315	chr1_strand_0_51049315random_site_number_12624	60	+
chr1	51074413	51074414	chr1_strand_1_51074415random_site_number_24498	60	-
chr1	51079072	51079073	chr1_strand_0_51079073random_site_number_5807	60	+
chr1	51285541	51285542	chr1_strand_1_51285543random_site_number_7686	60	-
chr1	51736037	51736038	chr1_strand_1_51736039random_site_number_5540	60	-
chr1	51840799	51840800	chr1_strand_1_51840801random_site_number_9534	60	-
chr1	51946928	51946929	chr1_strand_0_51946929random_site_number_11013	60	+
chr1	51952570	51952571	chr1_strand_1_51952572random_site_number_781	60	-
chr1	52141636	52141637	chr1_strand_0_52141637random_site_number_17919	60	+
chr1	52183544	52183545	chr1_strand_1_52183546random_site_number_16733	60	-
chr1	52749086	52749087	chr1_strand_1_52749088random_site_number_6957	60	-
chr1	52769158	52769159	chr1_strand_0_52769159random_site_number_5344	60	+
chr1	52874124	52874125	chr1_strand_1_52874126random_site_number_11629	60	-
chr1	52921163	52921164	chr1_strand_0_52921164random_site_number_7997	60	+
chr1	52959065	52959066	chr1_strand_0_52959066random_site_number_24224	60	+
chr1	53336051	53336052	chr1_strand_1_53336053random_site_number_19601	60	-
chr1	53356499	53356500	chr1_strand_1_53356501random_site_number_101	60	-
chr1	53661669	53661670	chr1_strand_1_53661671random_site_number_13787	60	-
chr1	53675242	53675243	chr1_strand_1_53675244random_site_number_4074	60	-
chr1	53806410	53806411	chr1_strand_0_53806411random_site_number_8642	60	+
chr1	53966208	53966209	chr1_strand_0_53966209random_site_number_2304	60	+
chr1	54047032	54047033	chr1_strand_0_54047033random_site_number_10465	60	+
chr1	54517359	54517360	chr1_strand_1_54517361random_site_number_14118	60	-
chr1	54743206	54743207	chr1_strand_1_54743208random_site_number_22446	60	-
chr1	54976208	54976209	chr1_strand_0_54976209random_site_number_17210	60	+
chr1	55661891	55661892	chr1_strand_1_55661893random_site_number_10260	60	-
chr1	55790356	55790357	chr1_strand_0_55790357random_site_number_12123	60	+
chr1	56122395	56122396	chr1_strand_1_56122397random_site_number_19941	60	-
chr1	56233717	56233718	chr1_strand_1_56233719random_site_number_22779	60	-
chr1	56437824	56437825	chr1_strand_1_56437826random_site_number_11726	60	-
chr1	56501465	56501466	chr1_strand_0_56501466random_site_number_7635	60	+
chr1	56588146	56588147	chr1_strand_0_56588147random_site_number_1807	60	+
chr1	56762122	56762123	chr1_strand_0_56762123random_site_number_9876	60	+
chr1	56922745	56922746	chr1_strand_0_56922746random_site_number_12467	60	+
chr1	57402727	57402728	chr1_strand_1_57402729random_site_number_2767	60	-
chr1	57609340	57609341	chr1_strand_0_57609341random_site_number_14088	60	+
chr1	58229965	58229966	chr1_strand_0_58229966random_site_number_14403	60	+
chr1	58342979	58342980	chr1_strand_1_58342981random_site_number_9682	60	-
chr1	58426417	58426418	chr1_strand_1_58426419random_site_number_10960	60	-
chr1	58969721	58969722	chr1_strand_1_58969723random_site_number_6581	60	-
chr1	58983622	58983623	chr1_strand_0_58983623random_site_number_5611	60	+
chr1	58983687	58983688	chr1_strand_1_58983689random_site_number_20832	60	-
chr1	59144477	59144478	chr1_strand_1_59144479random_site_number_11655	60	-
chr1	59144688	59144689	chr1_strand_1_59144690random_site_number_12704	60	-
chr1	59298684	59298685	chr1_strand_0_59298685random_site_number_17491	60	+
chr1	59322723	59322724	chr1_strand_0_59322724random_site_number_3305	60	+
chr1	59437269	59437270	chr1_strand_1_59437271random_site_number_4786	60	-
chr1	59439175	59439176	chr1_strand_0_59439176random_site_number_2599	60	+
chr1	59476007	59476008	chr1_strand_0_59476008random_site_number_11779	60	+
chr1	59841836	59841837	chr1_strand_1_59841838random_site_number_24162	60	-
chr1	59974538	59974539	chr1_strand_1_59974540random_site_number_11212	60	-
chr1	59983719	59983720	chr1_strand_1_59983721random_site_number_14013	60	-
chr1	60012831	60012832	chr1_strand_1_60012833random_site_number_1249	60	-
chr1	60297228	60297229	chr1_strand_0_60297229random_site_number_7424	60	+
chr1	60388565	60388566	chr1_strand_0_60388566random_site_number_2493	60	+
chr1	60418983	60418984	chr1_strand_0_60418984random_site_number_24381	60	+
chr1	60530655	60530656	chr1_strand_0_60530656random_site_number_8305	60	+
chr1	60541490	60541491	chr1_strand_1_60541492random_site_number_2968	60	-
chr1	60701967	60701968	chr1_strand_1_60701969random_site_number_5761	60	-
chr1	60711244	60711245	chr1_strand_0_60711245random_site_number_17208	60	+
chr1	60832284	60832285	chr1_strand_0_60832285random_site_number_7473	60	+
chr1	60907906	60907907	chr1_strand_1_60907908random_site_number_17160	60	-
chr1	61318147	61318148	chr1_strand_0_61318148random_site_number_15231	60	+
chr1	61527152	61527153	chr1_strand_1_61527154random_site_number_21028	60	-
chr1	61685359	61685360	chr1_strand_1_61685361random_site_number_3364	60	-
chr1	61784124	61784125	chr1_strand_0_61784125random_site_number_10191	60	+
chr1	62150516	62150517	chr1_strand_1_62150518random_site_number_18331	60	-
chr1	62275934	62275935	chr1_strand_0_62275935random_site_number_17735	60	+
chr1	62491890	62491891	chr1_strand_1_62491892random_site_number_1448	60	-
chr1	62533597	62533598	chr1_strand_0_62533598random_site_number_21623	60	+
chr1	62547307	62547308	chr1_strand_0_62547308random_site_number_19462	60	+
chr1	62698344	62698345	chr1_strand_1_62698346random_site_number_2162	60	-
chr1	62722173	62722174	chr1_strand_0_62722174random_site_number_14365	60	+
chr1	62791610	62791611	chr1_strand_0_62791611random_site_number_739	60	+
chr1	62827839	62827840	chr1_strand_1_62827841random_site_number_13038	60	-
chr1	62907113	62907114	chr1_strand_1_62907115random_site_number_17471	60	-
chr1	63038652	63038653	chr1_strand_0_63038653random_site_number_15712	60	+
chr1	63066485	63066486	chr1_strand_0_63066486random_site_number_20037	60	+
chr1	63068065	63068066	chr1_strand_0_63068066random_site_number_23251	60	+
chr1	63399646	63399647	chr1_strand_0_63399647random_site_number_23862	60	+
chr1	63462850	63462851	chr1_strand_1_63462852random_site_number_24793	60	-
chr1	63680258	63680259	chr1_strand_1_63680260random_site_number_12723	60	-
chr1	63767391	63767392	chr1_strand_1_63767393random_site_number_16589	60	-
chr1	63982537	63982538	chr1_strand_0_63982538random_site_number_17347	60	+
chr1	64022877	64022878	chr1_strand_1_64022879random_site_number_10428	60	-
chr1	64041532	64041533	chr1_strand_1_64041534random_site_number_24409	60	-
chr1	64157021	64157022	chr1_strand_1_64157023random_site_number_20213	60	-
chr1	64161204	64161205	chr1_strand_1_64161206random_site_number_362	60	-
chr1	64223223	64223224	chr1_strand_0_64223224random_site_number_18996	60	+
chr1	64296458	64296459	chr1_strand_1_64296460random_site_number_16402	60	-
chr1	64643547	64643548	chr1_strand_1_64643549random_site_number_4576	60	-
chr1	64651624	64651625	chr1_strand_0_64651625random_site_number_3082	60	+
chr1	64651636	64651637	chr1_strand_0_64651637random_site_number_15034	60	+
chr1	64705347	64705348	chr1_strand_1_64705349random_site_number_15125	60	-
chr1	64892073	64892074	chr1_strand_0_64892074random_site_number_21422	60	+
chr1	64911116	64911117	chr1_strand_1_64911118random_site_number_795	60	-
chr1	64995320	64995321	chr1_strand_0_64995321random_site_number_21959	60	+
chr1	64996166	64996167	chr1_strand_0_64996167random_site_number_15970	60	+
chr1	65097283	65097284	chr1_strand_1_65097285random_site_number_24192	60	-
chr1	65214503	65214504	chr1_strand_0_65214504random_site_number_9472	60	+
chr1	65289123	65289124	chr1_strand_1_65289125random_site_number_14746	60	-
chr1	65356983	65356984	chr1_strand_0_65356984random_site_number_22903	60	+
chr1	65478331	65478332	chr1_strand_0_65478332random_site_number_12763	60	+
chr1	65508992	65508993	chr1_strand_0_65508993random_site_number_20583	60	+
chr1	65596583	65596584	chr1_strand_0_65596584random_site_number_13145	60	+
chr1	65634211	65634212	chr1_strand_1_65634213random_site_number_427	60	-
chr1	65822164	65822165	chr1_strand_1_65822166random_site_number_4498	60	-
chr1	65976411	65976412	chr1_strand_0_65976412random_site_number_5028	60	+
chr1	66010783	66010784	chr1_strand_0_66010784random_site_number_3109	60	+
chr1	66231997	66231998	chr1_strand_1_66231999random_site_number_20369	60	-
chr1	66264338	66264339	chr1_strand_1_66264340random_site_number_21364	60	-
chr1	66275085	66275086	chr1_strand_0_66275086random_site_number_3376	60	+
chr1	66341650	66341651	chr1_strand_0_66341651random_site_number_1979	60	+
chr1	66620073	66620074	chr1_strand_1_66620075random_site_number_17832	60	-
chr1	66916192	66916193	chr1_strand_1_66916194random_site_number_9762	60	-
chr1	67006605	67006606	chr1_strand_1_67006607random_site_number_9387	60	-
chr1	67015020	67015021	chr1_strand_0_67015021random_site_number_19520	60	+
chr1	67122800	67122801	chr1_strand_1_67122802random_site_number_24691	60	-
chr1	67127708	67127709	chr1_strand_1_67127710random_site_number_24322	60	-
chr1	67142982	67142983	chr1_strand_1_67142984random_site_number_5774	60	-
chr1	67691701	67691702	chr1_strand_1_67691703random_site_number_941	60	-
chr1	67935982	67935983	chr1_strand_1_67935984random_site_number_780	60	-
chr1	68017682	68017683	chr1_strand_1_68017684random_site_number_17980	60	-
chr1	68079671	68079672	chr1_strand_1_68079673random_site_number_13963	60	-
chr1	68175789	68175790	chr1_strand_1_68175791random_site_number_20409	60	-
chr1	68211465	68211466	chr1_strand_0_68211466random_site_number_1283	60	+
chr1	68386874	68386875	chr1_strand_1_68386876random_site_number_3055	60	-
chr1	68404150	68404151	chr1_strand_0_68404151random_site_number_18359	60	+
chr1	68715555	68715556	chr1_strand_0_68715556random_site_number_13706	60	+
chr1	68728613	68728614	chr1_strand_1_68728615random_site_number_22230	60	-
chr1	68751352	68751353	chr1_strand_1_68751354random_site_number_1247	60	-
chr1	68854694	68854695	chr1_strand_1_68854696random_site_number_20955	60	-
chr1	68973217	68973218	chr1_strand_1_68973219random_site_number_3263	60	-
chr1	69092408	69092409	chr1_strand_1_69092410random_site_number_3985	60	-
chr1	69096949	69096950	chr1_strand_1_69096951random_site_number_6024	60	-
chr1	69182944	69182945	chr1_strand_1_69182946random_site_number_6556	60	-
chr1	69351606	69351607	chr1_strand_0_69351607random_site_number_16277	60	+
chr1	69432078	69432079	chr1_strand_1_69432080random_site_number_22993	60	-
chr1	69452488	69452489	chr1_strand_0_69452489random_site_number_10885	60	+
chr1	69502781	69502782	chr1_strand_1_69502783random_site_number_16117	60	-
chr1	69608593	69608594	chr1_strand_1_69608595random_site_number_23910	60	-
chr1	69933605	69933606	chr1_strand_0_69933606random_site_number_14019	60	+
chr1	70100880	70100881	chr1_strand_1_70100882random_site_number_6356	60	-
chr1	70357414	70357415	chr1_strand_0_70357415random_site_number_12933	60	+
chr1	70684825	70684826	chr1_strand_0_70684826random_site_number_1959	60	+
chr1	71032066	71032067	chr1_strand_1_71032068random_site_number_20093	60	-
chr1	71127446	71127447	chr1_strand_0_71127447random_site_number_15107	60	+
chr1	71296024	71296025	chr1_strand_0_71296025random_site_number_6099	60	+
chr1	71315928	71315929	chr1_strand_0_71315929random_site_number_11794	60	+
chr1	71372640	71372641	chr1_strand_1_71372642random_site_number_11226	60	-
chr1	71537497	71537498	chr1_strand_1_71537499random_site_number_17445	60	-
chr1	71572780	71572781	chr1_strand_0_71572781random_site_number_19735	60	+
chr1	71683671	71683672	chr1_strand_0_71683672random_site_number_10261	60	+
chr1	71941740	71941741	chr1_strand_1_71941742random_site_number_10265	60	-
chr1	72010992	72010993	chr1_strand_1_72010994random_site_number_16314	60	-
chr1	72015968	72015969	chr1_strand_0_72015969random_site_number_5088	60	+
chr1	72193444	72193445	chr1_strand_1_72193446random_site_number_5371	60	-
chr1	72337884	72337885	chr1_strand_1_72337886random_site_number_5446	60	-
chr1	72585371	72585372	chr1_strand_0_72585372random_site_number_14190	60	+
chr1	72588929	72588930	chr1_strand_1_72588931random_site_number_9101	60	-
chr1	72930507	72930508	chr1_strand_1_72930509random_site_number_16626	60	-
chr1	72938890	72938891	chr1_strand_1_72938892random_site_number_15844	60	-
chr1	73018247	73018248	chr1_strand_0_73018248random_site_number_14568	60	+
chr1	73146932	73146933	chr1_strand_0_73146933random_site_number_9003	60	+
chr1	73179871	73179872	chr1_strand_1_73179873random_site_number_20281	60	-
chr1	73276860	73276861	chr1_strand_1_73276862random_site_number_16421	60	-
chr1	73281000	73281001	chr1_strand_0_73281001random_site_number_13070	60	+
chr1	73325943	73325944	chr1_strand_1_73325945random_site_number_700	60	-
chr1	73336077	73336078	chr1_strand_1_73336079random_site_number_23342	60	-
chr1	73337155	73337156	chr1_strand_1_73337157random_site_number_15270	60	-
chr1	73375058	73375059	chr1_strand_1_73375060random_site_number_21033	60	-
chr1	73384617	73384618	chr1_strand_0_73384618random_site_number_777	60	+
chr1	73385904	73385905	chr1_strand_1_73385906random_site_number_1551	60	-
chr1	73498159	73498160	chr1_strand_0_73498160random_site_number_135	60	+
chr1	73538973	73538974	chr1_strand_0_73538974random_site_number_7303	60	+
chr1	73618525	73618526	chr1_strand_0_73618526random_site_number_18423	60	+
chr1	73669602	73669603	chr1_strand_1_73669604random_site_number_14464	60	-
chr1	73842533	73842534	chr1_strand_1_73842535random_site_number_17489	60	-
chr1	73914434	73914435	chr1_strand_0_73914435random_site_number_6021	60	+
chr1	73964393	73964394	chr1_strand_0_73964394random_site_number_23164	60	+
chr1	74033196	74033197	chr1_strand_1_74033198random_site_number_3687	60	-
chr1	74180520	74180521	chr1_strand_1_74180522random_site_number_73	60	-
chr1	74182317	74182318	chr1_strand_1_74182319random_site_number_10592	60	-
chr1	74275519	74275520	chr1_strand_0_74275520random_site_number_14404	60	+
chr1	74460348	74460349	chr1_strand_0_74460349random_site_number_22059	60	+
chr1	74497762	74497763	chr1_strand_0_74497763random_site_number_5564	60	+
chr1	74502497	74502498	chr1_strand_1_74502499random_site_number_21236	60	-
chr1	74607752	74607753	chr1_strand_0_74607753random_site_number_23509	60	+
chr1	74664286	74664287	chr1_strand_0_74664287random_site_number_2657	60	+
chr1	74844500	74844501	chr1_strand_0_74844501random_site_number_16823	60	+
chr1	74935511	74935512	chr1_strand_0_74935512random_site_number_18515	60	+
chr1	74970804	74970805	chr1_strand_1_74970806random_site_number_7821	60	-
chr1	74986418	74986419	chr1_strand_1_74986420random_site_number_3410	60	-
chr1	75145686	75145687	chr1_strand_0_75145687random_site_number_8992	60	+
chr1	75457501	75457502	chr1_strand_1_75457503random_site_number_24240	60	-
chr1	75489272	75489273	chr1_strand_0_75489273random_site_number_2976	60	+
chr1	75536272	75536273	chr1_strand_1_75536274random_site_number_16014	60	-
chr1	75574111	75574112	chr1_strand_0_75574112random_site_number_23944	60	+
chr1	75723547	75723548	chr1_strand_1_75723549random_site_number_23285	60	-
chr1	75838319	75838320	chr1_strand_1_75838321random_site_number_12803	60	-
chr1	76033516	76033517	chr1_strand_1_76033518random_site_number_17291	60	-
chr1	76086108	76086109	chr1_strand_1_76086110random_site_number_21210	60	-
chr1	76406775	76406776	chr1_strand_1_76406777random_site_number_11861	60	-
chr1	76459057	76459058	chr1_strand_0_76459058random_site_number_5246	60	+
chr1	76469795	76469796	chr1_strand_0_76469796random_site_number_17340	60	+
chr1	76512332	76512333	chr1_strand_0_76512333random_site_number_18829	60	+
chr1	76568413	76568414	chr1_strand_1_76568415random_site_number_4257	60	-
chr1	76619597	76619598	chr1_strand_1_76619599random_site_number_3245	60	-
chr1	76711165	76711166	chr1_strand_0_76711166random_site_number_20195	60	+
chr1	76719601	76719602	chr1_strand_1_76719603random_site_number_9238	60	-
chr1	76795185	76795186	chr1_strand_0_76795186random_site_number_6400	60	+
chr1	76840731	76840732	chr1_strand_1_76840733random_site_number_19305	60	-
chr1	76947814	76947815	chr1_strand_1_76947816random_site_number_10728	60	-
chr1	77027531	77027532	chr1_strand_0_77027532random_site_number_2113	60	+
chr1	77058080	77058081	chr1_strand_0_77058081random_site_number_3992	60	+
chr1	77146294	77146295	chr1_strand_0_77146295random_site_number_24404	60	+
chr1	77160095	77160096	chr1_strand_0_77160096random_site_number_13080	60	+
chr1	77260840	77260841	chr1_strand_0_77260841random_site_number_15860	60	+
chr1	77315579	77315580	chr1_strand_0_77315580random_site_number_22352	60	+
chr1	77345331	77345332	chr1_strand_0_77345332random_site_number_4284	60	+
chr1	77405002	77405003	chr1_strand_0_77405003random_site_number_8900	60	+
chr1	77468120	77468121	chr1_strand_1_77468122random_site_number_3582	60	-
chr1	77558405	77558406	chr1_strand_0_77558406random_site_number_506	60	+
chr1	77729860	77729861	chr1_strand_1_77729862random_site_number_17813	60	-
chr1	77836706	77836707	chr1_strand_1_77836708random_site_number_8694	60	-
chr1	78008124	78008125	chr1_strand_1_78008126random_site_number_7504	60	-
chr1	78201418	78201419	chr1_strand_0_78201419random_site_number_9366	60	+
chr1	78264025	78264026	chr1_strand_0_78264026random_site_number_5854	60	+
chr1	78338089	78338090	chr1_strand_0_78338090random_site_number_14081	60	+
chr1	78388854	78388855	chr1_strand_1_78388856random_site_number_7084	60	-
chr1	78466644	78466645	chr1_strand_1_78466646random_site_number_18186	60	-
chr1	78483355	78483356	chr1_strand_0_78483356random_site_number_22688	60	+
chr1	78656100	78656101	chr1_strand_0_78656101random_site_number_7037	60	+
chr1	78745759	78745760	chr1_strand_0_78745760random_site_number_11020	60	+
chr1	79290611	79290612	chr1_strand_0_79290612random_site_number_4799	60	+
chr1	79490438	79490439	chr1_strand_0_79490439random_site_number_17528	60	+
chr1	79612389	79612390	chr1_strand_1_79612391random_site_number_7262	60	-
chr1	79742461	79742462	chr1_strand_1_79742463random_site_number_5508	60	-
chr1	79746696	79746697	chr1_strand_1_79746698random_site_number_17985	60	-
chr1	79759506	79759507	chr1_strand_1_79759508random_site_number_19605	60	-
chr1	79873073	79873074	chr1_strand_0_79873074random_site_number_18804	60	+
chr1	79957391	79957392	chr1_strand_0_79957392random_site_number_18874	60	+
chr1	80038827	80038828	chr1_strand_0_80038828random_site_number_22992	60	+
chr1	80064573	80064574	chr1_strand_0_80064574random_site_number_5661	60	+
chr1	80152728	80152729	chr1_strand_0_80152729random_site_number_1547	60	+
chr1	80388674	80388675	chr1_strand_1_80388676random_site_number_21706	60	-
chr1	80439731	80439732	chr1_strand_0_80439732random_site_number_4379	60	+
chr1	80458091	80458092	chr1_strand_0_80458092random_site_number_4414	60	+
chr1	80694863	80694864	chr1_strand_1_80694865random_site_number_20284	60	-
chr1	80697435	80697436	chr1_strand_1_80697437random_site_number_8775	60	-
chr1	80740329	80740330	chr1_strand_0_80740330random_site_number_2917	60	+
chr1	80777760	80777761	chr1_strand_1_80777762random_site_number_5931	60	-
chr1	81006578	81006579	chr1_strand_0_81006579random_site_number_23914	60	+
chr1	81055704	81055705	chr1_strand_1_81055706random_site_number_11967	60	-
chr1	81197560	81197561	chr1_strand_1_81197562random_site_number_8547	60	-
chr1	81354957	81354958	chr1_strand_1_81354959random_site_number_6213	60	-
chr1	81361454	81361455	chr1_strand_0_81361455random_site_number_6321	60	+
chr1	81404390	81404391	chr1_strand_0_81404391random_site_number_3298	60	+
chr1	81540225	81540226	chr1_strand_1_81540227random_site_number_20613	60	-
chr1	82405875	82405876	chr1_strand_0_82405876random_site_number_6983	60	+
chr1	82434994	82434995	chr1_strand_1_82434996random_site_number_12114	60	-
chr1	82540359	82540360	chr1_strand_0_82540360random_site_number_358	60	+
chr1	82576186	82576187	chr1_strand_0_82576187random_site_number_15962	60	+
chr1	82654548	82654549	chr1_strand_1_82654550random_site_number_7223	60	-
chr1	82667533	82667534	chr1_strand_1_82667535random_site_number_1436	60	-
chr1	82772609	82772610	chr1_strand_1_82772611random_site_number_9054	60	-
chr1	82773874	82773875	chr1_strand_0_82773875random_site_number_24382	60	+
chr1	82872999	82873000	chr1_strand_1_82873001random_site_number_21721	60	-
chr1	82949576	82949577	chr1_strand_1_82949578random_site_number_21149	60	-
chr1	82993625	82993626	chr1_strand_0_82993626random_site_number_15885	60	+
chr1	83074030	83074031	chr1_strand_1_83074032random_site_number_5790	60	-
chr1	83292909	83292910	chr1_strand_0_83292910random_site_number_22018	60	+
chr1	83438346	83438347	chr1_strand_1_83438348random_site_number_7589	60	-
chr1	83561473	83561474	chr1_strand_0_83561474random_site_number_8502	60	+
chr1	83654077	83654078	chr1_strand_0_83654078random_site_number_5542	60	+
chr1	83773474	83773475	chr1_strand_1_83773476random_site_number_16367	60	-
chr1	83857794	83857795	chr1_strand_0_83857795random_site_number_7591	60	+
chr1	84147670	84147671	chr1_strand_1_84147672random_site_number_15775	60	-
chr1	84358040	84358041	chr1_strand_1_84358042random_site_number_23389	60	-
chr1	84562111	84562112	chr1_strand_0_84562112random_site_number_14006	60	+
chr1	84591558	84591559	chr1_strand_1_84591560random_site_number_19027	60	-
chr1	84845075	84845076	chr1_strand_1_84845077random_site_number_18397	60	-
chr1	84978042	84978043	chr1_strand_1_84978044random_site_number_3652	60	-
chr1	85056466	85056467	chr1_strand_1_85056468random_site_number_11505	60	-
chr1	85097372	85097373	chr1_strand_1_85097374random_site_number_5042	60	-
chr1	85409775	85409776	chr1_strand_0_85409776random_site_number_5007	60	+
chr1	85559157	85559158	chr1_strand_1_85559159random_site_number_6042	60	-
chr1	86004982	86004983	chr1_strand_0_86004983random_site_number_10587	60	+
chr1	86092450	86092451	chr1_strand_1_86092452random_site_number_11274	60	-
chr1	86146494	86146495	chr1_strand_1_86146496random_site_number_13861	60	-
chr1	86157875	86157876	chr1_strand_1_86157877random_site_number_14738	60	-
chr1	86196560	86196561	chr1_strand_0_86196561random_site_number_5111	60	+
chr1	86289283	86289284	chr1_strand_0_86289284random_site_number_1588	60	+
chr1	86588850	86588851	chr1_strand_0_86588851random_site_number_5701	60	+
chr1	86710882	86710883	chr1_strand_0_86710883random_site_number_9125	60	+
chr1	86787547	86787548	chr1_strand_1_86787549random_site_number_6008	60	-
chr1	86925888	86925889	chr1_strand_0_86925889random_site_number_13876	60	+
chr1	87053961	87053962	chr1_strand_0_87053962random_site_number_22383	60	+
chr1	87094907	87094908	chr1_strand_1_87094909random_site_number_19583	60	-
chr1	87400898	87400899	chr1_strand_0_87400899random_site_number_15607	60	+
chr1	87426199	87426200	chr1_strand_0_87426200random_site_number_21196	60	+
chr1	87563281	87563282	chr1_strand_1_87563283random_site_number_2432	60	-
chr1	87738197	87738198	chr1_strand_0_87738198random_site_number_1756	60	+
chr1	87784267	87784268	chr1_strand_0_87784268random_site_number_11445	60	+
chr1	87839475	87839476	chr1_strand_1_87839477random_site_number_24732	60	-
chr1	87969353	87969354	chr1_strand_0_87969354random_site_number_10526	60	+
chr1	88098490	88098491	chr1_strand_1_88098492random_site_number_20467	60	-
chr1	88138286	88138287	chr1_strand_0_88138287random_site_number_11555	60	+
chr1	88323458	88323459	chr1_strand_0_88323459random_site_number_5327	60	+
chr1	88356183	88356184	chr1_strand_0_88356184random_site_number_11562	60	+
chr1	88614506	88614507	chr1_strand_1_88614508random_site_number_24310	60	-
chr1	88657488	88657489	chr1_strand_0_88657489random_site_number_18581	60	+
chr1	88905135	88905136	chr1_strand_0_88905136random_site_number_23561	60	+
chr1	89195903	89195904	chr1_strand_0_89195904random_site_number_15229	60	+
chr1	89266743	89266744	chr1_strand_1_89266745random_site_number_2568	60	-
chr1	89458665	89458666	chr1_strand_1_89458667random_site_number_22140	60	-
chr1	89602098	89602099	chr1_strand_1_89602100random_site_number_8823	60	-
chr1	89759603	89759604	chr1_strand_0_89759604random_site_number_16010	60	+
chr1	89813419	89813420	chr1_strand_0_89813420random_site_number_13809	60	+
chr1	90028777	90028778	chr1_strand_1_90028779random_site_number_9503	60	-
chr1	90074045	90074046	chr1_strand_1_90074047random_site_number_17298	60	-
chr1	90188023	90188024	chr1_strand_0_90188024random_site_number_1362	60	+
chr1	90316111	90316112	chr1_strand_1_90316113random_site_number_15950	60	-
chr1	90527154	90527155	chr1_strand_0_90527155random_site_number_11091	60	+
chr1	90592806	90592807	chr1_strand_1_90592808random_site_number_16262	60	-
chr1	90665030	90665031	chr1_strand_0_90665031random_site_number_11140	60	+
chr1	90668217	90668218	chr1_strand_0_90668218random_site_number_4296	60	+
chr1	90884835	90884836	chr1_strand_0_90884836random_site_number_17525	60	+
chr1	90967607	90967608	chr1_strand_0_90967608random_site_number_5785	60	+
chr1	91139919	91139920	chr1_strand_0_91139920random_site_number_533	60	+
chr1	91572379	91572380	chr1_strand_0_91572380random_site_number_8953	60	+
chr1	91651683	91651684	chr1_strand_0_91651684random_site_number_14699	60	+
chr1	91689552	91689553	chr1_strand_1_91689554random_site_number_3861	60	-
chr1	91707477	91707478	chr1_strand_0_91707478random_site_number_11567	60	+
chr1	91796278	91796279	chr1_strand_1_91796280random_site_number_8363	60	-
chr1	91809760	91809761	chr1_strand_1_91809762random_site_number_17843	60	-
chr1	91912189	91912190	chr1_strand_0_91912190random_site_number_18271	60	+
chr1	92429776	92429777	chr1_strand_1_92429778random_site_number_15085	60	-
chr1	92592851	92592852	chr1_strand_0_92592852random_site_number_14678	60	+
chr1	92810360	92810361	chr1_strand_0_92810361random_site_number_8757	60	+
chr1	92868616	92868617	chr1_strand_1_92868618random_site_number_13103	60	-
chr1	93019484	93019485	chr1_strand_0_93019485random_site_number_17804	60	+
chr1	93095237	93095238	chr1_strand_1_93095239random_site_number_14513	60	-
chr1	93173590	93173591	chr1_strand_0_93173591random_site_number_5665	60	+
chr1	93197619	93197620	chr1_strand_1_93197621random_site_number_23724	60	-
chr1	93279237	93279238	chr1_strand_1_93279239random_site_number_1569	60	-
chr1	93283052	93283053	chr1_strand_1_93283054random_site_number_7824	60	-
chr1	93285924	93285925	chr1_strand_0_93285925random_site_number_18459	60	+
chr1	93496058	93496059	chr1_strand_1_93496060random_site_number_10141	60	-
chr1	93738050	93738051	chr1_strand_1_93738052random_site_number_13975	60	-
chr1	93895331	93895332	chr1_strand_0_93895332random_site_number_17714	60	+
chr1	93930939	93930940	chr1_strand_0_93930940random_site_number_14592	60	+
chr1	94132235	94132236	chr1_strand_0_94132236random_site_number_16441	60	+
chr1	94185536	94185537	chr1_strand_0_94185537random_site_number_988	60	+
chr1	94250877	94250878	chr1_strand_0_94250878random_site_number_17174	60	+
chr1	94328908	94328909	chr1_strand_1_94328910random_site_number_16912	60	-
chr1	94332713	94332714	chr1_strand_0_94332714random_site_number_22226	60	+
chr1	94646392	94646393	chr1_strand_1_94646394random_site_number_18151	60	-
chr1	94988837	94988838	chr1_strand_0_94988838random_site_number_19171	60	+
chr1	95506774	95506775	chr1_strand_1_95506776random_site_number_4497	60	-
chr1	95670827	95670828	chr1_strand_0_95670828random_site_number_23933	60	+
chr1	95810041	95810042	chr1_strand_0_95810042random_site_number_6216	60	+
chr1	95832830	95832831	chr1_strand_1_95832832random_site_number_14336	60	-
chr1	95855279	95855280	chr1_strand_0_95855280random_site_number_2839	60	+
chr1	96061629	96061630	chr1_strand_1_96061631random_site_number_22529	60	-
chr1	96216539	96216540	chr1_strand_0_96216540random_site_number_2217	60	+
chr1	96259291	96259292	chr1_strand_0_96259292random_site_number_14278	60	+
chr1	96267910	96267911	chr1_strand_0_96267911random_site_number_1316	60	+
chr1	96325594	96325595	chr1_strand_0_96325595random_site_number_23328	60	+
chr1	96500064	96500065	chr1_strand_0_96500065random_site_number_6747	60	+
chr1	96555060	96555061	chr1_strand_1_96555062random_site_number_21392	60	-
chr1	96713174	96713175	chr1_strand_1_96713176random_site_number_23065	60	-
chr1	96746113	96746114	chr1_strand_0_96746114random_site_number_8462	60	+
chr1	96820655	96820656	chr1_strand_0_96820656random_site_number_17574	60	+
chr1	96899081	96899082	chr1_strand_0_96899082random_site_number_5066	60	+
chr1	96955560	96955561	chr1_strand_1_96955562random_site_number_20059	60	-
chr1	96984818	96984819	chr1_strand_0_96984819random_site_number_15419	60	+
chr1	96998935	96998936	chr1_strand_1_96998937random_site_number_19721	60	-
chr1	97041777	97041778	chr1_strand_0_97041778random_site_number_4704	60	+
chr1	97245973	97245974	chr1_strand_1_97245975random_site_number_21166	60	-
chr1	97364904	97364905	chr1_strand_0_97364905random_site_number_20625	60	+
chr1	97373984	97373985	chr1_strand_0_97373985random_site_number_18431	60	+
chr1	97513432	97513433	chr1_strand_0_97513433random_site_number_20525	60	+
chr1	97515217	97515218	chr1_strand_1_97515219random_site_number_12815	60	-
chr1	97548089	97548090	chr1_strand_1_97548091random_site_number_9382	60	-
chr1	97595653	97595654	chr1_strand_1_97595655random_site_number_737	60	-
chr1	97630963	97630964	chr1_strand_0_97630964random_site_number_13567	60	+
chr1	97632829	97632830	chr1_strand_1_97632831random_site_number_16164	60	-
chr1	97648694	97648695	chr1_strand_1_97648696random_site_number_19094	60	-
chr1	97940146	97940147	chr1_strand_0_97940147random_site_number_14731	60	+
chr1	98001939	98001940	chr1_strand_0_98001940random_site_number_18868	60	+
chr1	98196621	98196622	chr1_strand_1_98196623random_site_number_3307	60	-
chr1	98324980	98324981	chr1_strand_1_98324982random_site_number_3853	60	-
chr1	98363929	98363930	chr1_strand_0_98363930random_site_number_16341	60	+
chr1	98461333	98461334	chr1_strand_0_98461334random_site_number_3616	60	+
chr1	98483255	98483256	chr1_strand_1_98483257random_site_number_4261	60	-
chr1	98562264	98562265	chr1_strand_0_98562265random_site_number_22815	60	+
chr1	98743084	98743085	chr1_strand_1_98743086random_site_number_7299	60	-
chr1	98832302	98832303	chr1_strand_0_98832303random_site_number_23572	60	+
chr1	98916930	98916931	chr1_strand_0_98916931random_site_number_14845	60	+
chr1	99138591	99138592	chr1_strand_1_99138593random_site_number_24890	60	-
chr1	99187270	99187271	chr1_strand_0_99187271random_site_number_6305	60	+
chr1	99256970	99256971	chr1_strand_0_99256971random_site_number_21008	60	+
chr1	99392139	99392140	chr1_strand_0_99392140random_site_number_24940	60	+
chr1	99553778	99553779	chr1_strand_1_99553780random_site_number_16830	60	-
chr1	99935292	99935293	chr1_strand_1_99935294random_site_number_13114	60	-
chr1	100084862	100084863	chr1_strand_1_100084864random_site_number_17448	60	-
chr1	100099907	100099908	chr1_strand_1_100099909random_site_number_252	60	-
chr1	100169133	100169134	chr1_strand_0_100169134random_site_number_5729	60	+
chr1	100273115	100273116	chr1_strand_0_100273116random_site_number_458	60	+
chr1	100283112	100283113	chr1_strand_0_100283113random_site_number_4688	60	+
chr1	100421759	100421760	chr1_strand_0_100421760random_site_number_399	60	+
chr1	100675344	100675345	chr1_strand_0_100675345random_site_number_9206	60	+
chr1	100703084	100703085	chr1_strand_1_100703086random_site_number_23178	60	-
chr1	100755585	100755586	chr1_strand_0_100755586random_site_number_22038	60	+
chr1	100895466	100895467	chr1_strand_0_100895467random_site_number_927	60	+
chr1	100905749	100905750	chr1_strand_1_100905751random_site_number_6620	60	-
chr1	101075251	101075252	chr1_strand_0_101075252random_site_number_11918	60	+
chr1	101363194	101363195	chr1_strand_0_101363195random_site_number_18665	60	+
chr1	101365525	101365526	chr1_strand_0_101365526random_site_number_548	60	+
chr1	101466893	101466894	chr1_strand_0_101466894random_site_number_20551	60	+
chr1	101502850	101502851	chr1_strand_0_101502851random_site_number_20444	60	+
chr1	101561163	101561164	chr1_strand_0_101561164random_site_number_20740	60	+
chr1	101577614	101577615	chr1_strand_1_101577616random_site_number_9642	60	-
chr1	101593446	101593447	chr1_strand_0_101593447random_site_number_16651	60	+
chr1	101770647	101770648	chr1_strand_1_101770649random_site_number_726	60	-
chr1	101772347	101772348	chr1_strand_1_101772349random_site_number_20750	60	-
chr1	102024892	102024893	chr1_strand_0_102024893random_site_number_10438	60	+
chr1	102104113	102104114	chr1_strand_1_102104115random_site_number_16391	60	-
chr1	102113290	102113291	chr1_strand_0_102113291random_site_number_3029	60	+
chr1	102123872	102123873	chr1_strand_0_102123873random_site_number_13042	60	+
chr1	102222885	102222886	chr1_strand_1_102222887random_site_number_24017	60	-
chr1	102256377	102256378	chr1_strand_0_102256378random_site_number_20994	60	+
chr1	102284475	102284476	chr1_strand_0_102284476random_site_number_11199	60	+
chr1	102477863	102477864	chr1_strand_0_102477864random_site_number_599	60	+
chr1	102718855	102718856	chr1_strand_1_102718857random_site_number_22790	60	-
chr1	102804474	102804475	chr1_strand_1_102804476random_site_number_14547	60	-
chr1	103238321	103238322	chr1_strand_0_103238322random_site_number_17412	60	+
chr1	103289586	103289587	chr1_strand_0_103289587random_site_number_4117	60	+
chr1	103340849	103340850	chr1_strand_1_103340851random_site_number_5284	60	-
chr1	103579443	103579444	chr1_strand_1_103579445random_site_number_17350	60	-
chr1	103858906	103858907	chr1_strand_0_103858907random_site_number_14952	60	+
chr1	104011915	104011916	chr1_strand_0_104011916random_site_number_1121	60	+
chr1	104030936	104030937	chr1_strand_1_104030938random_site_number_18192	60	-
chr1	104062226	104062227	chr1_strand_0_104062227random_site_number_19010	60	+
chr1	104167338	104167339	chr1_strand_1_104167340random_site_number_9925	60	-
chr1	104462031	104462032	chr1_strand_1_104462033random_site_number_4987	60	-
chr1	104486381	104486382	chr1_strand_0_104486382random_site_number_6326	60	+
chr1	104514975	104514976	chr1_strand_1_104514977random_site_number_6926	60	-
chr1	104634226	104634227	chr1_strand_1_104634228random_site_number_16076	60	-
chr1	104944695	104944696	chr1_strand_0_104944696random_site_number_6511	60	+
chr1	105044344	105044345	chr1_strand_0_105044345random_site_number_3681	60	+
chr1	105074545	105074546	chr1_strand_1_105074547random_site_number_8436	60	-
chr1	105181376	105181377	chr1_strand_0_105181377random_site_number_682	60	+
chr1	105279989	105279990	chr1_strand_1_105279991random_site_number_14046	60	-
chr1	105292225	105292226	chr1_strand_1_105292227random_site_number_20985	60	-
chr1	105354518	105354519	chr1_strand_1_105354520random_site_number_9787	60	-
chr1	105423660	105423661	chr1_strand_0_105423661random_site_number_18209	60	+
chr1	105564492	105564493	chr1_strand_0_105564493random_site_number_12812	60	+
chr1	105610199	105610200	chr1_strand_1_105610201random_site_number_22046	60	-
chr1	105751314	105751315	chr1_strand_0_105751315random_site_number_8803	60	+
chr1	105926897	105926898	chr1_strand_0_105926898random_site_number_970	60	+
chr1	106156957	106156958	chr1_strand_1_106156959random_site_number_3232	60	-
chr1	106284021	106284022	chr1_strand_0_106284022random_site_number_3242	60	+
chr1	106370857	106370858	chr1_strand_1_106370859random_site_number_4182	60	-
chr1	106603708	106603709	chr1_strand_0_106603709random_site_number_6173	60	+
chr1	106683982	106683983	chr1_strand_1_106683984random_site_number_13718	60	-
chr1	106717467	106717468	chr1_strand_0_106717468random_site_number_11204	60	+
chr1	106784929	106784930	chr1_strand_0_106784930random_site_number_2844	60	+
chr1	106940016	106940017	chr1_strand_1_106940018random_site_number_17961	60	-
chr1	106940191	106940192	chr1_strand_1_106940193random_site_number_7732	60	-
chr1	106949981	106949982	chr1_strand_1_106949983random_site_number_15390	60	-
chr1	107139317	107139318	chr1_strand_1_107139319random_site_number_4023	60	-
chr1	107190209	107190210	chr1_strand_0_107190210random_site_number_7678	60	+
chr1	107433261	107433262	chr1_strand_0_107433262random_site_number_11072	60	+
chr1	107654626	107654627	chr1_strand_0_107654627random_site_number_3556	60	+
chr1	107864899	107864900	chr1_strand_1_107864901random_site_number_9021	60	-
chr1	108039423	108039424	chr1_strand_0_108039424random_site_number_23283	60	+
chr1	108118854	108118855	chr1_strand_0_108118855random_site_number_11809	60	+
chr1	108647794	108647795	chr1_strand_1_108647796random_site_number_23488	60	-
chr1	109071139	109071140	chr1_strand_1_109071141random_site_number_21155	60	-
chr1	109228545	109228546	chr1_strand_1_109228547random_site_number_7675	60	-
chr1	109267017	109267018	chr1_strand_0_109267018random_site_number_19659	60	+
chr1	109667403	109667404	chr1_strand_1_109667405random_site_number_19092	60	-
chr1	109787645	109787646	chr1_strand_1_109787647random_site_number_23880	60	-
chr1	109943869	109943870	chr1_strand_1_109943871random_site_number_11291	60	-
chr1	110042192	110042193	chr1_strand_0_110042193random_site_number_12981	60	+
chr1	110330026	110330027	chr1_strand_0_110330027random_site_number_17954	60	+
chr1	110360904	110360905	chr1_strand_1_110360906random_site_number_24925	60	-
chr1	110389389	110389390	chr1_strand_0_110389390random_site_number_1919	60	+
chr1	110391719	110391720	chr1_strand_0_110391720random_site_number_22220	60	+
chr1	110519025	110519026	chr1_strand_1_110519027random_site_number_15524	60	-
chr1	110772672	110772673	chr1_strand_0_110772673random_site_number_8832	60	+
chr1	110812322	110812323	chr1_strand_1_110812324random_site_number_16796	60	-
chr1	110909345	110909346	chr1_strand_0_110909346random_site_number_9459	60	+
chr1	111051082	111051083	chr1_strand_0_111051083random_site_number_13335	60	+
chr1	111118115	111118116	chr1_strand_1_111118117random_site_number_18765	60	-
chr1	111144500	111144501	chr1_strand_1_111144502random_site_number_7565	60	-
chr1	111358851	111358852	chr1_strand_1_111358853random_site_number_4782	60	-
chr1	111364674	111364675	chr1_strand_1_111364676random_site_number_21802	60	-
chr1	111429759	111429760	chr1_strand_0_111429760random_site_number_3424	60	+
chr1	111522381	111522382	chr1_strand_0_111522382random_site_number_1590	60	+
chr1	111649778	111649779	chr1_strand_0_111649779random_site_number_6059	60	+
chr1	111723668	111723669	chr1_strand_1_111723670random_site_number_16444	60	-
chr1	112030344	112030345	chr1_strand_0_112030345random_site_number_16585	60	+
chr1	112318426	112318427	chr1_strand_0_112318427random_site_number_946	60	+
chr1	112432354	112432355	chr1_strand_0_112432355random_site_number_1988	60	+
chr1	112545629	112545630	chr1_strand_1_112545631random_site_number_8932	60	-
chr1	113056490	113056491	chr1_strand_0_113056491random_site_number_3419	60	+
chr1	113092333	113092334	chr1_strand_0_113092334random_site_number_2888	60	+
chr1	113126534	113126535	chr1_strand_0_113126535random_site_number_2617	60	+
chr1	113372940	113372941	chr1_strand_0_113372941random_site_number_15279	60	+
chr1	113443533	113443534	chr1_strand_0_113443534random_site_number_18467	60	+
chr1	113647544	113647545	chr1_strand_0_113647545random_site_number_23531	60	+
chr1	113772604	113772605	chr1_strand_1_113772606random_site_number_14571	60	-
chr1	114039877	114039878	chr1_strand_0_114039878random_site_number_15997	60	+
chr1	114276296	114276297	chr1_strand_1_114276298random_site_number_11147	60	-
chr1	114335651	114335652	chr1_strand_1_114335653random_site_number_8981	60	-
chr1	114462435	114462436	chr1_strand_1_114462437random_site_number_5300	60	-
chr1	114589778	114589779	chr1_strand_1_114589780random_site_number_22139	60	-
chr1	114734950	114734951	chr1_strand_1_114734952random_site_number_14226	60	-
chr1	114798820	114798821	chr1_strand_0_114798821random_site_number_1219	60	+
chr1	115248621	115248622	chr1_strand_1_115248623random_site_number_1516	60	-
chr1	115249780	115249781	chr1_strand_1_115249782random_site_number_1341	60	-
chr1	115367223	115367224	chr1_strand_1_115367225random_site_number_9992	60	-
chr1	115658190	115658191	chr1_strand_0_115658191random_site_number_15718	60	+
chr1	115920867	115920868	chr1_strand_0_115920868random_site_number_12308	60	+
chr1	115981902	115981903	chr1_strand_1_115981904random_site_number_16159	60	-
chr1	116007566	116007567	chr1_strand_0_116007567random_site_number_8177	60	+
chr1	116097495	116097496	chr1_strand_0_116097496random_site_number_11402	60	+
chr1	116141706	116141707	chr1_strand_0_116141707random_site_number_7692	60	+
chr1	116217211	116217212	chr1_strand_1_116217213random_site_number_23743	60	-
chr1	116255680	116255681	chr1_strand_0_116255681random_site_number_10128	60	+
chr1	116365468	116365469	chr1_strand_0_116365469random_site_number_19056	60	+
chr1	116704053	116704054	chr1_strand_0_116704054random_site_number_14962	60	+
chr1	116746353	116746354	chr1_strand_1_116746355random_site_number_1702	60	-
chr1	116905296	116905297	chr1_strand_0_116905297random_site_number_18827	60	+
chr1	117174108	117174109	chr1_strand_1_117174110random_site_number_16871	60	-
chr1	117235099	117235100	chr1_strand_0_117235100random_site_number_8851	60	+
chr1	117288686	117288687	chr1_strand_0_117288687random_site_number_15812	60	+
chr1	117302791	117302792	chr1_strand_1_117302793random_site_number_18024	60	-
chr1	117371421	117371422	chr1_strand_1_117371423random_site_number_1474	60	-
chr1	117469429	117469430	chr1_strand_0_117469430random_site_number_2536	60	+
chr1	117573820	117573821	chr1_strand_1_117573822random_site_number_3041	60	-
chr1	117755532	117755533	chr1_strand_0_117755533random_site_number_23402	60	+
chr1	117853178	117853179	chr1_strand_1_117853180random_site_number_4792	60	-
chr1	117869958	117869959	chr1_strand_1_117869960random_site_number_19872	60	-
chr1	117948017	117948018	chr1_strand_1_117948019random_site_number_11309	60	-
chr1	117978565	117978566	chr1_strand_0_117978566random_site_number_14759	60	+
chr1	118107746	118107747	chr1_strand_1_118107748random_site_number_8969	60	-
chr1	118219857	118219858	chr1_strand_0_118219858random_site_number_3383	60	+
chr1	118355751	118355752	chr1_strand_1_118355753random_site_number_9859	60	-
chr1	118460729	118460730	chr1_strand_1_118460731random_site_number_22017	60	-
chr1	118793509	118793510	chr1_strand_0_118793510random_site_number_7453	60	+
chr1	118794592	118794593	chr1_strand_0_118794593random_site_number_6529	60	+
chr1	118871083	118871084	chr1_strand_0_118871084random_site_number_3367	60	+
chr1	118900824	118900825	chr1_strand_0_118900825random_site_number_9261	60	+
chr1	119218580	119218581	chr1_strand_1_119218582random_site_number_24451	60	-
chr1	119491607	119491608	chr1_strand_1_119491609random_site_number_14720	60	-
chr1	119617902	119617903	chr1_strand_1_119617904random_site_number_2989	60	-
chr1	119675130	119675131	chr1_strand_0_119675131random_site_number_3081	60	+
chr1	119844005	119844006	chr1_strand_0_119844006random_site_number_9113	60	+
chr1	119855664	119855665	chr1_strand_1_119855666random_site_number_16874	60	-
chr1	119904530	119904531	chr1_strand_1_119904532random_site_number_22920	60	-
chr1	121368523	121368524	chr1_strand_0_121368524random_site_number_1795	60	+
chr1	121438304	121438305	chr1_strand_1_121438306random_site_number_9274	60	-
chr1	145485963	145485964	chr1_strand_1_145485965random_site_number_22697	60	-
chr1	145535255	145535256	chr1_strand_0_145535256random_site_number_20652	60	+
chr1	145863485	145863486	chr1_strand_1_145863487random_site_number_1542	60	-
chr1	146016718	146016719	chr1_strand_0_146016719random_site_number_24011	60	+
chr1	146032822	146032823	chr1_strand_1_146032824random_site_number_4678	60	-
chr1	146036412	146036413	chr1_strand_0_146036413random_site_number_4841	60	+
chr1	146355788	146355789	chr1_strand_0_146355789random_site_number_7114	60	+
chr1	146691726	146691727	chr1_strand_1_146691728random_site_number_20346	60	-
chr1	147040696	147040697	chr1_strand_0_147040697random_site_number_13247	60	+
chr1	147160010	147160011	chr1_strand_0_147160011random_site_number_11553	60	+
chr1	147211050	147211051	chr1_strand_1_147211052random_site_number_13156	60	-
chr1	147222650	147222651	chr1_strand_1_147222652random_site_number_24536	60	-
chr1	147266438	147266439	chr1_strand_0_147266439random_site_number_4871	60	+
chr1	147669053	147669054	chr1_strand_0_147669054random_site_number_2044	60	+
chr1	148045842	148045843	chr1_strand_0_148045843random_site_number_16461	60	+
chr1	148055940	148055941	chr1_strand_1_148055942random_site_number_19	60	-
chr1	149410874	149410875	chr1_strand_1_149410876random_site_number_2704	60	-
chr1	149487349	149487350	chr1_strand_1_149487351random_site_number_14512	60	-
chr1	149959435	149959436	chr1_strand_1_149959437random_site_number_16154	60	-
chr1	149998779	149998780	chr1_strand_0_149998780random_site_number_5070	60	+
chr1	150510782	150510783	chr1_strand_1_150510784random_site_number_16867	60	-
chr1	150523404	150523405	chr1_strand_1_150523406random_site_number_2348	60	-
chr1	150756677	150756678	chr1_strand_1_150756679random_site_number_17116	60	-
chr1	150774084	150774085	chr1_strand_0_150774085random_site_number_18056	60	+
chr1	150903305	150903306	chr1_strand_1_150903307random_site_number_4851	60	-
chr1	150928542	150928543	chr1_strand_0_150928543random_site_number_23035	60	+
chr1	151181509	151181510	chr1_strand_0_151181510random_site_number_7150	60	+
chr1	151493677	151493678	chr1_strand_1_151493679random_site_number_20505	60	-
chr1	152204410	152204411	chr1_strand_0_152204411random_site_number_12822	60	+
chr1	152300126	152300127	chr1_strand_1_152300128random_site_number_10602	60	-
chr1	152323025	152323026	chr1_strand_0_152323026random_site_number_12744	60	+
chr1	152369885	152369886	chr1_strand_1_152369887random_site_number_2397	60	-
chr1	152594373	152594374	chr1_strand_1_152594375random_site_number_23004	60	-
chr1	152669773	152669774	chr1_strand_1_152669775random_site_number_3607	60	-
chr1	152753522	152753523	chr1_strand_1_152753524random_site_number_20038	60	-
chr1	152875594	152875595	chr1_strand_1_152875596random_site_number_19658	60	-
chr1	152925996	152925997	chr1_strand_0_152925997random_site_number_1862	60	+
chr1	153089766	153089767	chr1_strand_1_153089768random_site_number_22289	60	-
chr1	153125612	153125613	chr1_strand_1_153125614random_site_number_13107	60	-
chr1	153446216	153446217	chr1_strand_0_153446217random_site_number_14857	60	+
chr1	153510392	153510393	chr1_strand_0_153510393random_site_number_13771	60	+
chr1	153546793	153546794	chr1_strand_1_153546795random_site_number_15584	60	-
chr1	153923230	153923231	chr1_strand_1_153923232random_site_number_7300	60	-
chr1	154321571	154321572	chr1_strand_0_154321572random_site_number_22899	60	+
chr1	154659989	154659990	chr1_strand_1_154659991random_site_number_5758	60	-
chr1	154738714	154738715	chr1_strand_0_154738715random_site_number_2264	60	+
chr1	154813875	154813876	chr1_strand_0_154813876random_site_number_7736	60	+
chr1	154826501	154826502	chr1_strand_1_154826503random_site_number_19338	60	-
chr1	154830730	154830731	chr1_strand_1_154830732random_site_number_13827	60	-
chr1	154975222	154975223	chr1_strand_0_154975223random_site_number_15456	60	+
chr1	155423787	155423788	chr1_strand_0_155423788random_site_number_10604	60	+
chr1	155437613	155437614	chr1_strand_1_155437615random_site_number_21434	60	-
chr1	155522567	155522568	chr1_strand_0_155522568random_site_number_19420	60	+
chr1	155565941	155565942	chr1_strand_0_155565942random_site_number_15799	60	+
chr1	155831403	155831404	chr1_strand_0_155831404random_site_number_9507	60	+
chr1	155890887	155890888	chr1_strand_0_155890888random_site_number_20263	60	+
chr1	156520027	156520028	chr1_strand_0_156520028random_site_number_6065	60	+
chr1	156750240	156750241	chr1_strand_0_156750241random_site_number_22265	60	+
chr1	156800093	156800094	chr1_strand_0_156800094random_site_number_14841	60	+
chr1	157002971	157002972	chr1_strand_0_157002972random_site_number_20200	60	+
chr1	157586063	157586064	chr1_strand_0_157586064random_site_number_6301	60	+
chr1	157650729	157650730	chr1_strand_0_157650730random_site_number_19503	60	+
chr1	157866566	157866567	chr1_strand_0_157866567random_site_number_20695	60	+
chr1	157867014	157867015	chr1_strand_0_157867015random_site_number_23356	60	+
chr1	157979130	157979131	chr1_strand_1_157979132random_site_number_24946	60	-
chr1	158096283	158096284	chr1_strand_1_158096285random_site_number_21399	60	-
chr1	158230772	158230773	chr1_strand_0_158230773random_site_number_21199	60	+
chr1	158369654	158369655	chr1_strand_0_158369655random_site_number_13282	60	+
chr1	158447972	158447973	chr1_strand_1_158447974random_site_number_23990	60	-
chr1	158457847	158457848	chr1_strand_0_158457848random_site_number_24119	60	+
chr1	158704980	158704981	chr1_strand_0_158704981random_site_number_8466	60	+
chr1	159185075	159185076	chr1_strand_0_159185076random_site_number_7598	60	+
chr1	159344867	159344868	chr1_strand_0_159344868random_site_number_19121	60	+
chr1	159353886	159353887	chr1_strand_0_159353887random_site_number_818	60	+
chr1	159384142	159384143	chr1_strand_1_159384144random_site_number_16621	60	-
chr1	159493808	159493809	chr1_strand_1_159493810random_site_number_1184	60	-
chr1	159495469	159495470	chr1_strand_0_159495470random_site_number_19491	60	+
chr1	159542295	159542296	chr1_strand_0_159542296random_site_number_18541	60	+
chr1	160007697	160007698	chr1_strand_0_160007698random_site_number_23187	60	+
chr1	160245143	160245144	chr1_strand_1_160245145random_site_number_17706	60	-
chr1	160246195	160246196	chr1_strand_1_160246197random_site_number_3760	60	-
chr1	160580773	160580774	chr1_strand_1_160580775random_site_number_24918	60	-
chr1	160737894	160737895	chr1_strand_1_160737896random_site_number_19669	60	-
chr1	160809891	160809892	chr1_strand_1_160809893random_site_number_5580	60	-
chr1	160857623	160857624	chr1_strand_0_160857624random_site_number_11060	60	+
chr1	160890642	160890643	chr1_strand_0_160890643random_site_number_3017	60	+
chr1	160912266	160912267	chr1_strand_0_160912267random_site_number_2778	60	+
chr1	161795506	161795507	chr1_strand_0_161795507random_site_number_5744	60	+
chr1	161846027	161846028	chr1_strand_1_161846029random_site_number_19478	60	-
chr1	161947046	161947047	chr1_strand_0_161947047random_site_number_16174	60	+
chr1	162064214	162064215	chr1_strand_0_162064215random_site_number_23288	60	+
chr1	162252715	162252716	chr1_strand_1_162252717random_site_number_840	60	-
chr1	162369052	162369053	chr1_strand_1_162369054random_site_number_151	60	-
chr1	162395723	162395724	chr1_strand_0_162395724random_site_number_13817	60	+
chr1	162490890	162490891	chr1_strand_0_162490891random_site_number_2932	60	+
chr1	162535247	162535248	chr1_strand_1_162535249random_site_number_12087	60	-
chr1	162535697	162535698	chr1_strand_1_162535699random_site_number_20866	60	-
chr1	162551961	162551962	chr1_strand_0_162551962random_site_number_14662	60	+
chr1	162626029	162626030	chr1_strand_0_162626030random_site_number_4398	60	+
chr1	162651806	162651807	chr1_strand_1_162651808random_site_number_6771	60	-
chr1	163005951	163005952	chr1_strand_1_163005953random_site_number_6605	60	-
chr1	163061890	163061891	chr1_strand_1_163061892random_site_number_14141	60	-
chr1	163152721	163152722	chr1_strand_0_163152722random_site_number_16151	60	+
chr1	163435525	163435526	chr1_strand_0_163435526random_site_number_21209	60	+
chr1	163475027	163475028	chr1_strand_1_163475029random_site_number_12562	60	-
chr1	163619217	163619218	chr1_strand_1_163619219random_site_number_7497	60	-
chr1	163704693	163704694	chr1_strand_0_163704694random_site_number_21576	60	+
chr1	163836241	163836242	chr1_strand_0_163836242random_site_number_20027	60	+
chr1	163868649	163868650	chr1_strand_1_163868651random_site_number_20014	60	-
chr1	163954396	163954397	chr1_strand_0_163954397random_site_number_20586	60	+
chr1	164031807	164031808	chr1_strand_0_164031808random_site_number_12524	60	+
chr1	164251666	164251667	chr1_strand_1_164251668random_site_number_20178	60	-
chr1	164325453	164325454	chr1_strand_0_164325454random_site_number_6141	60	+
chr1	164417128	164417129	chr1_strand_0_164417129random_site_number_4715	60	+
chr1	164632782	164632783	chr1_strand_0_164632783random_site_number_2438	60	+
chr1	164647066	164647067	chr1_strand_0_164647067random_site_number_21423	60	+
chr1	164654400	164654401	chr1_strand_1_164654402random_site_number_24981	60	-
chr1	164875961	164875962	chr1_strand_0_164875962random_site_number_10566	60	+
chr1	165030384	165030385	chr1_strand_0_165030385random_site_number_5113	60	+
chr1	165125864	165125865	chr1_strand_0_165125865random_site_number_12417	60	+
chr1	165337623	165337624	chr1_strand_0_165337624random_site_number_2755	60	+
chr1	165527044	165527045	chr1_strand_0_165527045random_site_number_17669	60	+
chr1	165565618	165565619	chr1_strand_1_165565620random_site_number_18060	60	-
chr1	165669154	165669155	chr1_strand_0_165669155random_site_number_9388	60	+
chr1	165849094	165849095	chr1_strand_0_165849095random_site_number_22651	60	+
chr1	165925761	165925762	chr1_strand_0_165925762random_site_number_14646	60	+
chr1	166033323	166033324	chr1_strand_1_166033325random_site_number_23188	60	-
chr1	166040749	166040750	chr1_strand_0_166040750random_site_number_13764	60	+
chr1	166175738	166175739	chr1_strand_1_166175740random_site_number_648	60	-
chr1	166231986	166231987	chr1_strand_1_166231988random_site_number_6757	60	-
chr1	166310076	166310077	chr1_strand_1_166310078random_site_number_7195	60	-
chr1	166320206	166320207	chr1_strand_1_166320208random_site_number_8368	60	-
chr1	166427421	166427422	chr1_strand_1_166427423random_site_number_15600	60	-
chr1	166466338	166466339	chr1_strand_0_166466339random_site_number_6704	60	+
chr1	166744180	166744181	chr1_strand_1_166744182random_site_number_9073	60	-
chr1	166866520	166866521	chr1_strand_0_166866521random_site_number_9818	60	+
chr1	167148674	167148675	chr1_strand_0_167148675random_site_number_15596	60	+
chr1	167262054	167262055	chr1_strand_0_167262055random_site_number_12997	60	+
chr1	167381475	167381476	chr1_strand_0_167381476random_site_number_15701	60	+
chr1	167937756	167937757	chr1_strand_1_167937758random_site_number_18292	60	-
chr1	168238447	168238448	chr1_strand_0_168238448random_site_number_18721	60	+
chr1	168388396	168388397	chr1_strand_0_168388397random_site_number_754	60	+
chr1	168407369	168407370	chr1_strand_1_168407371random_site_number_15098	60	-
chr1	168440952	168440953	chr1_strand_0_168440953random_site_number_21583	60	+
chr1	168561875	168561876	chr1_strand_0_168561876random_site_number_20852	60	+
chr1	168686279	168686280	chr1_strand_0_168686280random_site_number_14544	60	+
chr1	168704159	168704160	chr1_strand_0_168704160random_site_number_20085	60	+
chr1	168705517	168705518	chr1_strand_0_168705518random_site_number_7089	60	+
chr1	168792126	168792127	chr1_strand_1_168792128random_site_number_5539	60	-
chr1	168807602	168807603	chr1_strand_0_168807603random_site_number_18822	60	+
chr1	169121201	169121202	chr1_strand_0_169121202random_site_number_18745	60	+
chr1	169358427	169358428	chr1_strand_1_169358429random_site_number_2615	60	-
chr1	169423264	169423265	chr1_strand_0_169423265random_site_number_7676	60	+
chr1	169485951	169485952	chr1_strand_0_169485952random_site_number_1186	60	+
chr1	169522144	169522145	chr1_strand_1_169522146random_site_number_4563	60	-
chr1	169571912	169571913	chr1_strand_0_169571913random_site_number_22261	60	+
chr1	169775316	169775317	chr1_strand_0_169775317random_site_number_14501	60	+
chr1	169813417	169813418	chr1_strand_1_169813419random_site_number_24760	60	-
chr1	169892896	169892897	chr1_strand_0_169892897random_site_number_15974	60	+
chr1	169933491	169933492	chr1_strand_1_169933493random_site_number_3796	60	-
chr1	170120897	170120898	chr1_strand_1_170120899random_site_number_7441	60	-
chr1	170178141	170178142	chr1_strand_1_170178143random_site_number_11501	60	-
chr1	170338777	170338778	chr1_strand_0_170338778random_site_number_11116	60	+
chr1	170494644	170494645	chr1_strand_0_170494645random_site_number_3142	60	+
chr1	170537592	170537593	chr1_strand_0_170537593random_site_number_7425	60	+
chr1	170987502	170987503	chr1_strand_1_170987504random_site_number_218	60	-
chr1	171103315	171103316	chr1_strand_1_171103317random_site_number_4676	60	-
chr1	171147363	171147364	chr1_strand_0_171147364random_site_number_14648	60	+
chr1	171233680	171233681	chr1_strand_1_171233682random_site_number_18083	60	-
chr1	171360070	171360071	chr1_strand_0_171360071random_site_number_24740	60	+
chr1	171366650	171366651	chr1_strand_0_171366651random_site_number_1422	60	+
chr1	171491629	171491630	chr1_strand_1_171491631random_site_number_18014	60	-
chr1	171508595	171508596	chr1_strand_1_171508597random_site_number_23019	60	-
chr1	171570738	171570739	chr1_strand_0_171570739random_site_number_20931	60	+
chr1	171758189	171758190	chr1_strand_0_171758190random_site_number_8330	60	+
chr1	171790796	171790797	chr1_strand_1_171790798random_site_number_2508	60	-
chr1	171927585	171927586	chr1_strand_0_171927586random_site_number_17397	60	+
chr1	172162134	172162135	chr1_strand_1_172162136random_site_number_3439	60	-
chr1	172221442	172221443	chr1_strand_1_172221444random_site_number_15751	60	-
chr1	172282653	172282654	chr1_strand_0_172282654random_site_number_10051	60	+
chr1	172344004	172344005	chr1_strand_1_172344006random_site_number_13090	60	-
chr1	172362088	172362089	chr1_strand_0_172362089random_site_number_4419	60	+
chr1	172383614	172383615	chr1_strand_1_172383616random_site_number_6776	60	-
chr1	172409784	172409785	chr1_strand_1_172409786random_site_number_17731	60	-
chr1	172473607	172473608	chr1_strand_0_172473608random_site_number_15036	60	+
chr1	172514825	172514826	chr1_strand_1_172514827random_site_number_18041	60	-
chr1	172557585	172557586	chr1_strand_0_172557586random_site_number_11423	60	+
chr1	172693686	172693687	chr1_strand_1_172693688random_site_number_24122	60	-
chr1	172939358	172939359	chr1_strand_1_172939360random_site_number_1634	60	-
chr1	173107522	173107523	chr1_strand_0_173107523random_site_number_6582	60	+
chr1	173240754	173240755	chr1_strand_1_173240756random_site_number_16409	60	-
chr1	174507774	174507775	chr1_strand_1_174507776random_site_number_14810	60	-
chr1	174666104	174666105	chr1_strand_0_174666105random_site_number_13611	60	+
chr1	174670692	174670693	chr1_strand_0_174670693random_site_number_6668	60	+
chr1	174831472	174831473	chr1_strand_1_174831474random_site_number_9186	60	-
chr1	174969942	174969943	chr1_strand_1_174969944random_site_number_12811	60	-
chr1	175012139	175012140	chr1_strand_0_175012140random_site_number_11572	60	+
chr1	175075265	175075266	chr1_strand_1_175075267random_site_number_11770	60	-
chr1	175151780	175151781	chr1_strand_1_175151782random_site_number_13912	60	-
chr1	175258693	175258694	chr1_strand_0_175258694random_site_number_12768	60	+
chr1	175295665	175295666	chr1_strand_0_175295666random_site_number_8972	60	+
chr1	175342518	175342519	chr1_strand_0_175342519random_site_number_18626	60	+
chr1	175405853	175405854	chr1_strand_1_175405855random_site_number_2966	60	-
chr1	175553176	175553177	chr1_strand_1_175553178random_site_number_18888	60	-
chr1	175558724	175558725	chr1_strand_0_175558725random_site_number_3916	60	+
chr1	175941661	175941662	chr1_strand_0_175941662random_site_number_457	60	+
chr1	176247811	176247812	chr1_strand_0_176247812random_site_number_23773	60	+
chr1	176269707	176269708	chr1_strand_0_176269708random_site_number_19206	60	+
chr1	176629041	176629042	chr1_strand_0_176629042random_site_number_14076	60	+
chr1	176782413	176782414	chr1_strand_0_176782414random_site_number_23265	60	+
chr1	176938899	176938900	chr1_strand_0_176938900random_site_number_23499	60	+
chr1	177181065	177181066	chr1_strand_0_177181066random_site_number_22193	60	+
chr1	177319210	177319211	chr1_strand_0_177319211random_site_number_6358	60	+
chr1	177320278	177320279	chr1_strand_1_177320280random_site_number_7136	60	-
chr1	177406946	177406947	chr1_strand_0_177406947random_site_number_24702	60	+
chr1	177843060	177843061	chr1_strand_1_177843062random_site_number_19639	60	-
chr1	178253959	178253960	chr1_strand_0_178253960random_site_number_2069	60	+
chr1	178464079	178464080	chr1_strand_1_178464081random_site_number_22766	60	-
chr1	178576971	178576972	chr1_strand_1_178576973random_site_number_9544	60	-
chr1	178678497	178678498	chr1_strand_0_178678498random_site_number_7939	60	+
chr1	178771492	178771493	chr1_strand_0_178771493random_site_number_22646	60	+
chr1	178867454	178867455	chr1_strand_1_178867456random_site_number_11896	60	-
chr1	178912503	178912504	chr1_strand_0_178912504random_site_number_4897	60	+
chr1	178920608	178920609	chr1_strand_1_178920610random_site_number_23448	60	-
chr1	179186206	179186207	chr1_strand_0_179186207random_site_number_6054	60	+
chr1	179468415	179468416	chr1_strand_1_179468417random_site_number_19571	60	-
chr1	179510495	179510496	chr1_strand_1_179510497random_site_number_11435	60	-
chr1	179623429	179623430	chr1_strand_1_179623431random_site_number_22245	60	-
chr1	179640226	179640227	chr1_strand_0_179640227random_site_number_3882	60	+
chr1	179997839	179997840	chr1_strand_1_179997841random_site_number_2721	60	-
chr1	180086552	180086553	chr1_strand_1_180086554random_site_number_19888	60	-
chr1	180308609	180308610	chr1_strand_0_180308610random_site_number_18253	60	+
chr1	180427003	180427004	chr1_strand_1_180427005random_site_number_4092	60	-
chr1	180472713	180472714	chr1_strand_0_180472714random_site_number_16467	60	+
chr1	180506021	180506022	chr1_strand_1_180506023random_site_number_13719	60	-
chr1	180600688	180600689	chr1_strand_1_180600690random_site_number_13502	60	-
chr1	181157586	181157587	chr1_strand_1_181157588random_site_number_1343	60	-
chr1	181208293	181208294	chr1_strand_1_181208295random_site_number_16614	60	-
chr1	181219164	181219165	chr1_strand_1_181219166random_site_number_21916	60	-
chr1	181237225	181237226	chr1_strand_1_181237227random_site_number_3421	60	-
chr1	181334516	181334517	chr1_strand_0_181334517random_site_number_19558	60	+
chr1	181500636	181500637	chr1_strand_1_181500638random_site_number_24569	60	-
chr1	181527753	181527754	chr1_strand_1_181527755random_site_number_613	60	-
chr1	181603488	181603489	chr1_strand_1_181603490random_site_number_7058	60	-
chr1	181654013	181654014	chr1_strand_1_181654015random_site_number_18108	60	-
chr1	181798276	181798277	chr1_strand_1_181798278random_site_number_13340	60	-
chr1	181820826	181820827	chr1_strand_0_181820827random_site_number_18624	60	+
chr1	182159740	182159741	chr1_strand_1_182159742random_site_number_21547	60	-
chr1	182205918	182205919	chr1_strand_0_182205919random_site_number_7070	60	+
chr1	182337166	182337167	chr1_strand_1_182337168random_site_number_2868	60	-
chr1	182428127	182428128	chr1_strand_1_182428129random_site_number_12771	60	-
chr1	182432542	182432543	chr1_strand_1_182432544random_site_number_1236	60	-
chr1	182862725	182862726	chr1_strand_0_182862726random_site_number_2309	60	+
chr1	182863398	182863399	chr1_strand_1_182863400random_site_number_3888	60	-
chr1	183298877	183298878	chr1_strand_0_183298878random_site_number_3870	60	+
chr1	183450967	183450968	chr1_strand_0_183450968random_site_number_12739	60	+
chr1	183592708	183592709	chr1_strand_0_183592709random_site_number_23278	60	+
chr1	183639416	183639417	chr1_strand_0_183639417random_site_number_11348	60	+
chr1	183746599	183746600	chr1_strand_0_183746600random_site_number_2024	60	+
chr1	183860705	183860706	chr1_strand_0_183860706random_site_number_15074	60	+
chr1	183914287	183914288	chr1_strand_0_183914288random_site_number_13769	60	+
chr1	184179214	184179215	chr1_strand_0_184179215random_site_number_21050	60	+
chr1	184490440	184490441	chr1_strand_1_184490442random_site_number_1339	60	-
chr1	184557228	184557229	chr1_strand_0_184557229random_site_number_3332	60	+
chr1	184558503	184558504	chr1_strand_1_184558505random_site_number_5436	60	-
chr1	184563089	184563090	chr1_strand_1_184563091random_site_number_11339	60	-
chr1	184584943	184584944	chr1_strand_1_184584945random_site_number_24872	60	-
chr1	184943453	184943454	chr1_strand_0_184943454random_site_number_912	60	+
chr1	185349019	185349020	chr1_strand_0_185349020random_site_number_22889	60	+
chr1	185386217	185386218	chr1_strand_0_185386218random_site_number_6823	60	+
chr1	185483454	185483455	chr1_strand_1_185483456random_site_number_6355	60	-
chr1	185553186	185553187	chr1_strand_1_185553188random_site_number_23443	60	-
chr1	185928421	185928422	chr1_strand_0_185928422random_site_number_3783	60	+
chr1	185991659	185991660	chr1_strand_0_185991660random_site_number_3415	60	+
chr1	186043559	186043560	chr1_strand_1_186043561random_site_number_21537	60	-
chr1	186055956	186055957	chr1_strand_0_186055957random_site_number_2748	60	+
chr1	186075056	186075057	chr1_strand_1_186075058random_site_number_23536	60	-
chr1	186623824	186623825	chr1_strand_0_186623825random_site_number_13899	60	+
chr1	186720084	186720085	chr1_strand_1_186720086random_site_number_11635	60	-
chr1	186922025	186922026	chr1_strand_0_186922026random_site_number_5117	60	+
chr1	186943757	186943758	chr1_strand_0_186943758random_site_number_23094	60	+
chr1	187067134	187067135	chr1_strand_1_187067136random_site_number_18905	60	-
chr1	187221224	187221225	chr1_strand_1_187221226random_site_number_6589	60	-
chr1	187278589	187278590	chr1_strand_1_187278591random_site_number_5813	60	-
chr1	187496540	187496541	chr1_strand_1_187496542random_site_number_18799	60	-
chr1	187675450	187675451	chr1_strand_1_187675452random_site_number_10661	60	-
chr1	187797491	187797492	chr1_strand_1_187797493random_site_number_15364	60	-
chr1	187900368	187900369	chr1_strand_1_187900370random_site_number_15258	60	-
chr1	187900654	187900655	chr1_strand_0_187900655random_site_number_14917	60	+
chr1	187950264	187950265	chr1_strand_0_187950265random_site_number_13249	60	+
chr1	187959738	187959739	chr1_strand_0_187959739random_site_number_16630	60	+
chr1	188027380	188027381	chr1_strand_0_188027381random_site_number_4234	60	+
chr1	188136147	188136148	chr1_strand_0_188136148random_site_number_16054	60	+
chr1	188153996	188153997	chr1_strand_1_188153998random_site_number_6425	60	-
chr1	188162091	188162092	chr1_strand_1_188162093random_site_number_19201	60	-
chr1	188287815	188287816	chr1_strand_1_188287817random_site_number_24104	60	-
chr1	188463349	188463350	chr1_strand_1_188463351random_site_number_4846	60	-
chr1	188493569	188493570	chr1_strand_0_188493570random_site_number_6448	60	+
chr1	188556400	188556401	chr1_strand_0_188556401random_site_number_4062	60	+
chr1	188812687	188812688	chr1_strand_1_188812689random_site_number_7200	60	-
chr1	188852593	188852594	chr1_strand_1_188852595random_site_number_8890	60	-
chr1	188914623	188914624	chr1_strand_1_188914625random_site_number_12134	60	-
chr1	189160848	189160849	chr1_strand_1_189160850random_site_number_15506	60	-
chr1	189390632	189390633	chr1_strand_0_189390633random_site_number_7202	60	+
chr1	189562980	189562981	chr1_strand_0_189562981random_site_number_18869	60	+
chr1	189640655	189640656	chr1_strand_0_189640656random_site_number_16062	60	+
chr1	189684384	189684385	chr1_strand_1_189684386random_site_number_18594	60	-
chr1	189751356	189751357	chr1_strand_0_189751357random_site_number_3572	60	+
chr1	189801211	189801212	chr1_strand_1_189801213random_site_number_19300	60	-
chr1	189947032	189947033	chr1_strand_1_189947034random_site_number_7448	60	-
chr1	190140934	190140935	chr1_strand_0_190140935random_site_number_6052	60	+
chr1	190154874	190154875	chr1_strand_0_190154875random_site_number_19190	60	+
chr1	190274511	190274512	chr1_strand_0_190274512random_site_number_12431	60	+
chr1	190391364	190391365	chr1_strand_0_190391365random_site_number_4472	60	+
chr1	190471814	190471815	chr1_strand_1_190471816random_site_number_10548	60	-
chr1	190516515	190516516	chr1_strand_0_190516516random_site_number_12630	60	+
chr1	190574775	190574776	chr1_strand_0_190574776random_site_number_22250	60	+
chr1	190586218	190586219	chr1_strand_1_190586220random_site_number_6409	60	-
chr1	190612711	190612712	chr1_strand_0_190612712random_site_number_17203	60	+
chr1	190882739	190882740	chr1_strand_1_190882741random_site_number_8657	60	-
chr1	190914881	190914882	chr1_strand_0_190914882random_site_number_18967	60	+
chr1	191018490	191018491	chr1_strand_0_191018491random_site_number_18461	60	+
chr1	191054256	191054257	chr1_strand_0_191054257random_site_number_8664	60	+
chr1	191176545	191176546	chr1_strand_1_191176547random_site_number_18854	60	-
chr1	191205007	191205008	chr1_strand_1_191205009random_site_number_170	60	-
chr1	191220527	191220528	chr1_strand_0_191220528random_site_number_11360	60	+
chr1	191333936	191333937	chr1_strand_0_191333937random_site_number_18606	60	+
chr1	191356951	191356952	chr1_strand_1_191356953random_site_number_14581	60	-
chr1	191373740	191373741	chr1_strand_0_191373741random_site_number_13096	60	+
chr1	191545167	191545168	chr1_strand_1_191545169random_site_number_12987	60	-
chr1	192079354	192079355	chr1_strand_0_192079355random_site_number_19150	60	+
chr1	192090973	192090974	chr1_strand_1_192090975random_site_number_14401	60	-
chr1	192141228	192141229	chr1_strand_1_192141230random_site_number_11296	60	-
chr1	192142572	192142573	chr1_strand_1_192142574random_site_number_11806	60	-
chr1	192193621	192193622	chr1_strand_0_192193622random_site_number_3423	60	+
chr1	192310802	192310803	chr1_strand_1_192310804random_site_number_9264	60	-
chr1	192417595	192417596	chr1_strand_1_192417597random_site_number_2891	60	-
chr1	192466341	192466342	chr1_strand_0_192466342random_site_number_22471	60	+
chr1	192548178	192548179	chr1_strand_1_192548180random_site_number_16777	60	-
chr1	192615334	192615335	chr1_strand_0_192615335random_site_number_21716	60	+
chr1	192649993	192649994	chr1_strand_1_192649995random_site_number_294	60	-
chr1	192695260	192695261	chr1_strand_1_192695262random_site_number_9892	60	-
chr1	192702255	192702256	chr1_strand_1_192702257random_site_number_6091	60	-
chr1	192948963	192948964	chr1_strand_1_192948965random_site_number_10001	60	-
chr1	193191898	193191899	chr1_strand_0_193191899random_site_number_14854	60	+
chr1	193213548	193213549	chr1_strand_0_193213549random_site_number_21972	60	+
chr1	193245460	193245461	chr1_strand_1_193245462random_site_number_19649	60	-
chr1	193367353	193367354	chr1_strand_0_193367354random_site_number_20080	60	+
chr1	193425711	193425712	chr1_strand_0_193425712random_site_number_4193	60	+
chr1	193731789	193731790	chr1_strand_0_193731790random_site_number_21785	60	+
chr1	193886471	193886472	chr1_strand_1_193886473random_site_number_10554	60	-
chr1	194094370	194094371	chr1_strand_1_194094372random_site_number_432	60	-
chr1	194170332	194170333	chr1_strand_1_194170334random_site_number_22902	60	-
chr1	194322906	194322907	chr1_strand_0_194322907random_site_number_22680	60	+
chr1	194332520	194332521	chr1_strand_1_194332522random_site_number_2417	60	-
chr1	194380042	194380043	chr1_strand_1_194380044random_site_number_12185	60	-
chr1	194467694	194467695	chr1_strand_1_194467696random_site_number_20702	60	-
chr1	194550198	194550199	chr1_strand_1_194550200random_site_number_3135	60	-
chr1	194744387	194744388	chr1_strand_0_194744388random_site_number_21539	60	+
chr1	194803643	194803644	chr1_strand_0_194803644random_site_number_20064	60	+
chr1	194910734	194910735	chr1_strand_1_194910736random_site_number_8222	60	-
chr1	194974431	194974432	chr1_strand_0_194974432random_site_number_2011	60	+
chr1	195077372	195077373	chr1_strand_0_195077373random_site_number_9511	60	+
chr1	195333542	195333543	chr1_strand_1_195333544random_site_number_24095	60	-
chr1	195352389	195352390	chr1_strand_0_195352390random_site_number_17957	60	+
chr1	195365004	195365005	chr1_strand_0_195365005random_site_number_20585	60	+
chr1	195572810	195572811	chr1_strand_0_195572811random_site_number_7818	60	+
chr1	195576455	195576456	chr1_strand_0_195576456random_site_number_20813	60	+
chr1	195832277	195832278	chr1_strand_0_195832278random_site_number_18781	60	+
chr1	195900144	195900145	chr1_strand_1_195900146random_site_number_11318	60	-
chr1	196016002	196016003	chr1_strand_0_196016003random_site_number_15742	60	+
chr1	196024043	196024044	chr1_strand_1_196024045random_site_number_9059	60	-
chr1	196088194	196088195	chr1_strand_0_196088195random_site_number_17038	60	+
chr1	196197903	196197904	chr1_strand_0_196197904random_site_number_11182	60	+
chr1	196307865	196307866	chr1_strand_0_196307866random_site_number_2058	60	+
chr1	196361935	196361936	chr1_strand_1_196361937random_site_number_22131	60	-
chr1	196413533	196413534	chr1_strand_0_196413534random_site_number_12998	60	+
chr1	196425821	196425822	chr1_strand_1_196425823random_site_number_19288	60	-
chr1	196481868	196481869	chr1_strand_0_196481869random_site_number_22868	60	+
chr1	196487819	196487820	chr1_strand_0_196487820random_site_number_15641	60	+
chr1	196661737	196661738	chr1_strand_1_196661739random_site_number_6663	60	-
chr1	196671014	196671015	chr1_strand_0_196671015random_site_number_21941	60	+
chr1	196714997	196714998	chr1_strand_0_196714998random_site_number_5755	60	+
chr1	196795684	196795685	chr1_strand_1_196795686random_site_number_18213	60	-
chr1	197077099	197077100	chr1_strand_0_197077100random_site_number_17132	60	+
chr1	197360254	197360255	chr1_strand_0_197360255random_site_number_647	60	+
chr1	197400165	197400166	chr1_strand_0_197400166random_site_number_16006	60	+
chr1	197419659	197419660	chr1_strand_1_197419661random_site_number_6354	60	-
chr1	197561050	197561051	chr1_strand_0_197561051random_site_number_14703	60	+
chr1	197684189	197684190	chr1_strand_0_197684190random_site_number_4087	60	+
chr1	197971398	197971399	chr1_strand_0_197971399random_site_number_4761	60	+
chr1	197993253	197993254	chr1_strand_1_197993255random_site_number_7496	60	-
chr1	198070346	198070347	chr1_strand_1_198070348random_site_number_22593	60	-
chr1	198778608	198778609	chr1_strand_1_198778610random_site_number_5560	60	-
chr1	198822307	198822308	chr1_strand_1_198822309random_site_number_16927	60	-
chr1	198825184	198825185	chr1_strand_1_198825186random_site_number_24956	60	-
chr1	198834181	198834182	chr1_strand_0_198834182random_site_number_6857	60	+
chr1	198851756	198851757	chr1_strand_1_198851758random_site_number_5123	60	-
chr1	198891253	198891254	chr1_strand_1_198891255random_site_number_14348	60	-
chr1	198931337	198931338	chr1_strand_0_198931338random_site_number_7861	60	+
chr1	199026435	199026436	chr1_strand_1_199026437random_site_number_4552	60	-
chr1	199059980	199059981	chr1_strand_0_199059981random_site_number_23639	60	+
chr1	199212747	199212748	chr1_strand_1_199212749random_site_number_5685	60	-
chr1	199252647	199252648	chr1_strand_1_199252649random_site_number_314	60	-
chr1	199310256	199310257	chr1_strand_0_199310257random_site_number_14370	60	+
chr1	199539307	199539308	chr1_strand_1_199539309random_site_number_4877	60	-
chr1	199609569	199609570	chr1_strand_0_199609570random_site_number_22573	60	+
chr1	199619581	199619582	chr1_strand_1_199619583random_site_number_630	60	-
chr1	199919032	199919033	chr1_strand_0_199919033random_site_number_895	60	+
chr1	200107326	200107327	chr1_strand_1_200107328random_site_number_20573	60	-
chr1	200117080	200117081	chr1_strand_1_200117082random_site_number_12592	60	-
chr1	200227806	200227807	chr1_strand_1_200227808random_site_number_19730	60	-
chr1	200545665	200545666	chr1_strand_1_200545667random_site_number_12639	60	-
chr1	200618578	200618579	chr1_strand_1_200618580random_site_number_17686	60	-
chr1	201039504	201039505	chr1_strand_0_201039505random_site_number_17838	60	+
chr1	201273110	201273111	chr1_strand_0_201273111random_site_number_6195	60	+
chr1	201591216	201591217	chr1_strand_0_201591217random_site_number_18554	60	+
chr1	201600562	201600563	chr1_strand_1_201600564random_site_number_18566	60	-
chr1	201862048	201862049	chr1_strand_0_201862049random_site_number_3711	60	+
chr1	202197788	202197789	chr1_strand_0_202197789random_site_number_14201	60	+
chr1	202353971	202353972	chr1_strand_0_202353972random_site_number_7561	60	+
chr1	202383635	202383636	chr1_strand_1_202383637random_site_number_5711	60	-
chr1	202441632	202441633	chr1_strand_1_202441634random_site_number_18483	60	-
chr1	202680276	202680277	chr1_strand_1_202680278random_site_number_4469	60	-
chr1	202750596	202750597	chr1_strand_0_202750597random_site_number_18154	60	+
chr1	202777857	202777858	chr1_strand_1_202777859random_site_number_20267	60	-
chr1	202832774	202832775	chr1_strand_0_202832775random_site_number_7577	60	+
chr1	203113161	203113162	chr1_strand_0_203113162random_site_number_958	60	+
chr1	203165781	203165782	chr1_strand_0_203165782random_site_number_16817	60	+
chr1	203428125	203428126	chr1_strand_1_203428127random_site_number_24555	60	-
chr1	203718692	203718693	chr1_strand_1_203718694random_site_number_18600	60	-
chr1	203722384	203722385	chr1_strand_0_203722385random_site_number_918	60	+
chr1	203732147	203732148	chr1_strand_0_203732148random_site_number_17359	60	+
chr1	203741995	203741996	chr1_strand_1_203741997random_site_number_19178	60	-
chr1	203797379	203797380	chr1_strand_1_203797381random_site_number_7987	60	-
chr1	203930630	203930631	chr1_strand_0_203930631random_site_number_9410	60	+
chr1	203985854	203985855	chr1_strand_0_203985855random_site_number_18703	60	+
chr1	204406492	204406493	chr1_strand_1_204406494random_site_number_19952	60	-
chr1	204527919	204527920	chr1_strand_0_204527920random_site_number_14898	60	+
chr1	204559729	204559730	chr1_strand_1_204559731random_site_number_2142	60	-
chr1	204778711	204778712	chr1_strand_1_204778713random_site_number_23946	60	-
chr1	205234901	205234902	chr1_strand_0_205234902random_site_number_18111	60	+
chr1	205294392	205294393	chr1_strand_1_205294394random_site_number_14374	60	-
chr1	205416128	205416129	chr1_strand_0_205416129random_site_number_16246	60	+
chr1	205680450	205680451	chr1_strand_0_205680451random_site_number_11207	60	+
chr1	206054039	206054040	chr1_strand_0_206054040random_site_number_1786	60	+
chr1	206571529	206571530	chr1_strand_1_206571531random_site_number_8872	60	-
chr1	206625604	206625605	chr1_strand_0_206625605random_site_number_4208	60	+
chr1	207019314	207019315	chr1_strand_0_207019315random_site_number_19325	60	+
chr1	207039994	207039995	chr1_strand_1_207039996random_site_number_4273	60	-
chr1	207077232	207077233	chr1_strand_0_207077233random_site_number_8176	60	+
chr1	207128618	207128619	chr1_strand_0_207128619random_site_number_1246	60	+
chr1	207215638	207215639	chr1_strand_1_207215640random_site_number_10028	60	-
chr1	207327933	207327934	chr1_strand_0_207327934random_site_number_8015	60	+
chr1	207363037	207363038	chr1_strand_0_207363038random_site_number_22671	60	+
chr1	207417834	207417835	chr1_strand_0_207417835random_site_number_7760	60	+
chr1	207630250	207630251	chr1_strand_1_207630252random_site_number_3891	60	-
chr1	207684604	207684605	chr1_strand_1_207684606random_site_number_23501	60	-
chr1	207845724	207845725	chr1_strand_0_207845725random_site_number_11107	60	+
chr1	208397370	208397371	chr1_strand_0_208397371random_site_number_23466	60	+
chr1	208441639	208441640	chr1_strand_0_208441640random_site_number_12679	60	+
chr1	208831625	208831626	chr1_strand_0_208831626random_site_number_10255	60	+
chr1	208867646	208867647	chr1_strand_1_208867648random_site_number_8565	60	-
chr1	208966827	208966828	chr1_strand_0_208966828random_site_number_17624	60	+
chr1	209140176	209140177	chr1_strand_0_209140177random_site_number_2561	60	+
chr1	209193714	209193715	chr1_strand_1_209193716random_site_number_8203	60	-
chr1	209239949	209239950	chr1_strand_1_209239951random_site_number_8152	60	-
chr1	209323257	209323258	chr1_strand_0_209323258random_site_number_19463	60	+
chr1	209425112	209425113	chr1_strand_0_209425113random_site_number_17983	60	+
chr1	209537803	209537804	chr1_strand_1_209537805random_site_number_15334	60	-
chr1	209577722	209577723	chr1_strand_0_209577723random_site_number_20753	60	+
chr1	209837950	209837951	chr1_strand_1_209837952random_site_number_3267	60	-
chr1	209933180	209933181	chr1_strand_0_209933181random_site_number_3098	60	+
chr1	209935166	209935167	chr1_strand_1_209935168random_site_number_16448	60	-
chr1	209955878	209955879	chr1_strand_0_209955879random_site_number_7492	60	+
chr1	210141072	210141073	chr1_strand_0_210141073random_site_number_4775	60	+
chr1	210381334	210381335	chr1_strand_1_210381336random_site_number_16090	60	-
chr1	210526859	210526860	chr1_strand_1_210526861random_site_number_21430	60	-
chr1	210534651	210534652	chr1_strand_1_210534653random_site_number_8487	60	-
chr1	210672423	210672424	chr1_strand_0_210672424random_site_number_21240	60	+
chr1	210809830	210809831	chr1_strand_0_210809831random_site_number_5385	60	+
chr1	211063707	211063708	chr1_strand_0_211063708random_site_number_22278	60	+
chr1	211107431	211107432	chr1_strand_1_211107433random_site_number_2281	60	-
chr1	211122897	211122898	chr1_strand_0_211122898random_site_number_24897	60	+
chr1	211492884	211492885	chr1_strand_0_211492885random_site_number_17501	60	+
chr1	211754537	211754538	chr1_strand_1_211754539random_site_number_4163	60	-
chr1	211803552	211803553	chr1_strand_1_211803554random_site_number_10411	60	-
chr1	211918404	211918405	chr1_strand_1_211918406random_site_number_2349	60	-
chr1	211951576	211951577	chr1_strand_0_211951577random_site_number_7594	60	+
chr1	212007733	212007734	chr1_strand_1_212007735random_site_number_15277	60	-
chr1	212078345	212078346	chr1_strand_1_212078347random_site_number_5988	60	-
chr1	212083931	212083932	chr1_strand_0_212083932random_site_number_22970	60	+
chr1	212093041	212093042	chr1_strand_0_212093042random_site_number_19526	60	+
chr1	212216056	212216057	chr1_strand_1_212216058random_site_number_16498	60	-
chr1	212228656	212228657	chr1_strand_0_212228657random_site_number_2743	60	+
chr1	212347655	212347656	chr1_strand_0_212347656random_site_number_14041	60	+
chr1	212353859	212353860	chr1_strand_0_212353860random_site_number_23031	60	+
chr1	212820843	212820844	chr1_strand_0_212820844random_site_number_5046	60	+
chr1	212825561	212825562	chr1_strand_1_212825563random_site_number_18034	60	-
chr1	213007794	213007795	chr1_strand_0_213007795random_site_number_24204	60	+
chr1	213122347	213122348	chr1_strand_1_213122349random_site_number_18584	60	-
chr1	213230143	213230144	chr1_strand_0_213230144random_site_number_11627	60	+
chr1	213233353	213233354	chr1_strand_1_213233355random_site_number_22454	60	-
chr1	213437116	213437117	chr1_strand_0_213437117random_site_number_19927	60	+
chr1	213468045	213468046	chr1_strand_1_213468047random_site_number_15694	60	-
chr1	213540311	213540312	chr1_strand_1_213540313random_site_number_18741	60	-
chr1	213560449	213560450	chr1_strand_0_213560450random_site_number_10628	60	+
chr1	213900865	213900866	chr1_strand_0_213900866random_site_number_3091	60	+
chr1	214152570	214152571	chr1_strand_1_214152572random_site_number_23591	60	-
chr1	214560716	214560717	chr1_strand_1_214560718random_site_number_3601	60	-
chr1	214687110	214687111	chr1_strand_0_214687111random_site_number_15669	60	+
chr1	214752888	214752889	chr1_strand_1_214752890random_site_number_21310	60	-
chr1	215066315	215066316	chr1_strand_1_215066317random_site_number_16799	60	-
chr1	215143515	215143516	chr1_strand_1_215143517random_site_number_7523	60	-
chr1	215191668	215191669	chr1_strand_1_215191670random_site_number_2683	60	-
chr1	215195678	215195679	chr1_strand_0_215195679random_site_number_5826	60	+
chr1	215279910	215279911	chr1_strand_0_215279911random_site_number_14543	60	+
chr1	215326015	215326016	chr1_strand_1_215326017random_site_number_10987	60	-
chr1	215366551	215366552	chr1_strand_0_215366552random_site_number_17375	60	+
chr1	215396191	215396192	chr1_strand_0_215396192random_site_number_23574	60	+
chr1	215484365	215484366	chr1_strand_0_215484366random_site_number_2232	60	+
chr1	215657243	215657244	chr1_strand_0_215657244random_site_number_9081	60	+
chr1	215679185	215679186	chr1_strand_0_215679186random_site_number_12622	60	+
chr1	215810576	215810577	chr1_strand_1_215810578random_site_number_24163	60	-
chr1	215831010	215831011	chr1_strand_1_215831012random_site_number_19966	60	-
chr1	215935637	215935638	chr1_strand_1_215935639random_site_number_8943	60	-
chr1	216052051	216052052	chr1_strand_0_216052052random_site_number_16899	60	+
chr1	216277279	216277280	chr1_strand_1_216277281random_site_number_18793	60	-
chr1	216280035	216280036	chr1_strand_1_216280037random_site_number_12230	60	-
chr1	216321477	216321478	chr1_strand_1_216321479random_site_number_20801	60	-
chr1	216339860	216339861	chr1_strand_0_216339861random_site_number_15152	60	+
chr1	216440678	216440679	chr1_strand_1_216440680random_site_number_3654	60	-
chr1	216523702	216523703	chr1_strand_0_216523703random_site_number_2766	60	+
chr1	216756472	216756473	chr1_strand_1_216756474random_site_number_20167	60	-
chr1	216893514	216893515	chr1_strand_1_216893516random_site_number_19775	60	-
chr1	216894995	216894996	chr1_strand_1_216894997random_site_number_23842	60	-
chr1	216968908	216968909	chr1_strand_1_216968910random_site_number_4049	60	-
chr1	217063782	217063783	chr1_strand_0_217063783random_site_number_24430	60	+
chr1	217237557	217237558	chr1_strand_0_217237558random_site_number_23543	60	+
chr1	217407729	217407730	chr1_strand_0_217407730random_site_number_24529	60	+
chr1	217776392	217776393	chr1_strand_1_217776394random_site_number_9508	60	-
chr1	217894355	217894356	chr1_strand_1_217894357random_site_number_13447	60	-
chr1	217912057	217912058	chr1_strand_1_217912059random_site_number_15947	60	-
chr1	217934211	217934212	chr1_strand_0_217934212random_site_number_15235	60	+
chr1	218041796	218041797	chr1_strand_1_218041798random_site_number_23808	60	-
chr1	218232631	218232632	chr1_strand_0_218232632random_site_number_23710	60	+
chr1	218260086	218260087	chr1_strand_0_218260087random_site_number_14729	60	+
chr1	218307368	218307369	chr1_strand_1_218307370random_site_number_7832	60	-
chr1	218817053	218817054	chr1_strand_1_218817055random_site_number_15355	60	-
chr1	218926672	218926673	chr1_strand_0_218926673random_site_number_4762	60	+
chr1	218929980	218929981	chr1_strand_0_218929981random_site_number_12191	60	+
chr1	218931043	218931044	chr1_strand_1_218931045random_site_number_13474	60	-
chr1	218949366	218949367	chr1_strand_1_218949368random_site_number_7074	60	-
chr1	219038286	219038287	chr1_strand_1_219038288random_site_number_11686	60	-
chr1	219133055	219133056	chr1_strand_1_219133057random_site_number_6208	60	-
chr1	219205974	219205975	chr1_strand_0_219205975random_site_number_19801	60	+
chr1	219256644	219256645	chr1_strand_1_219256646random_site_number_14569	60	-
chr1	219310151	219310152	chr1_strand_1_219310153random_site_number_5966	60	-
chr1	219436211	219436212	chr1_strand_1_219436213random_site_number_12448	60	-
chr1	219438697	219438698	chr1_strand_1_219438699random_site_number_19205	60	-
chr1	219570891	219570892	chr1_strand_0_219570892random_site_number_8011	60	+
chr1	219718486	219718487	chr1_strand_1_219718488random_site_number_15420	60	-
chr1	220161929	220161930	chr1_strand_0_220161930random_site_number_15619	60	+
chr1	220206898	220206899	chr1_strand_0_220206899random_site_number_11452	60	+
chr1	220568625	220568626	chr1_strand_1_220568627random_site_number_5764	60	-
chr1	220583437	220583438	chr1_strand_0_220583438random_site_number_428	60	+
chr1	220615523	220615524	chr1_strand_0_220615524random_site_number_10761	60	+
chr1	220637074	220637075	chr1_strand_1_220637076random_site_number_22014	60	-
chr1	220999275	220999276	chr1_strand_1_220999277random_site_number_14242	60	-
chr1	221320711	221320712	chr1_strand_0_221320712random_site_number_12852	60	+
chr1	221361950	221361951	chr1_strand_0_221361951random_site_number_10637	60	+
chr1	221629143	221629144	chr1_strand_1_221629145random_site_number_19969	60	-
chr1	221667553	221667554	chr1_strand_1_221667555random_site_number_4486	60	-
chr1	221725976	221725977	chr1_strand_0_221725977random_site_number_8061	60	+
chr1	221813557	221813558	chr1_strand_1_221813559random_site_number_2119	60	-
chr1	222180137	222180138	chr1_strand_0_222180138random_site_number_15819	60	+
chr1	222265342	222265343	chr1_strand_1_222265344random_site_number_13436	60	-
chr1	222607416	222607417	chr1_strand_1_222607418random_site_number_14439	60	-
chr1	222610530	222610531	chr1_strand_0_222610531random_site_number_175	60	+
chr1	222621705	222621706	chr1_strand_1_222621707random_site_number_6087	60	-
chr1	222742319	222742320	chr1_strand_1_222742321random_site_number_8896	60	-
chr1	222831025	222831026	chr1_strand_0_222831026random_site_number_3226	60	+
chr1	222986757	222986758	chr1_strand_1_222986759random_site_number_2727	60	-
chr1	223483448	223483449	chr1_strand_1_223483450random_site_number_1972	60	-
chr1	223873001	223873002	chr1_strand_1_223873003random_site_number_4633	60	-
chr1	224105218	224105219	chr1_strand_0_224105219random_site_number_17816	60	+
chr1	224200162	224200163	chr1_strand_1_224200164random_site_number_20570	60	-
chr1	224396400	224396401	chr1_strand_1_224396402random_site_number_18730	60	-
chr1	224431431	224431432	chr1_strand_1_224431433random_site_number_21762	60	-
chr1	224442926	224442927	chr1_strand_0_224442927random_site_number_19299	60	+
chr1	224570998	224570999	chr1_strand_0_224570999random_site_number_7730	60	+
chr1	224767448	224767449	chr1_strand_1_224767450random_site_number_16108	60	-
chr1	224905408	224905409	chr1_strand_0_224905409random_site_number_424	60	+
chr1	225125531	225125532	chr1_strand_1_225125533random_site_number_19886	60	-
chr1	225142991	225142992	chr1_strand_0_225142992random_site_number_22767	60	+
chr1	225160159	225160160	chr1_strand_1_225160161random_site_number_24522	60	-
chr1	225432605	225432606	chr1_strand_0_225432606random_site_number_1050	60	+
chr1	225626451	225626452	chr1_strand_0_225626452random_site_number_17886	60	+
chr1	225660649	225660650	chr1_strand_1_225660651random_site_number_17829	60	-
chr1	225733915	225733916	chr1_strand_0_225733916random_site_number_4622	60	+
chr1	226045111	226045112	chr1_strand_1_226045113random_site_number_5401	60	-
chr1	226072305	226072306	chr1_strand_0_226072306random_site_number_20622	60	+
chr1	226190348	226190349	chr1_strand_0_226190349random_site_number_9967	60	+
chr1	226390046	226390047	chr1_strand_0_226390047random_site_number_8511	60	+
chr1	226561800	226561801	chr1_strand_0_226561801random_site_number_6272	60	+
chr1	226562844	226562845	chr1_strand_0_226562845random_site_number_5270	60	+
chr1	226777322	226777323	chr1_strand_1_226777324random_site_number_20187	60	-
chr1	226855096	226855097	chr1_strand_0_226855097random_site_number_4945	60	+
chr1	226884154	226884155	chr1_strand_0_226884155random_site_number_62	60	+
chr1	227314872	227314873	chr1_strand_0_227314873random_site_number_7008	60	+
chr1	227324351	227324352	chr1_strand_0_227324352random_site_number_1939	60	+
chr1	227326034	227326035	chr1_strand_0_227326035random_site_number_19474	60	+
chr1	227397661	227397662	chr1_strand_0_227397662random_site_number_9181	60	+
chr1	227399550	227399551	chr1_strand_1_227399552random_site_number_11910	60	-
chr1	227557219	227557220	chr1_strand_1_227557221random_site_number_15138	60	-
chr1	227608916	227608917	chr1_strand_0_227608917random_site_number_14996	60	+
chr1	227952309	227952310	chr1_strand_1_227952311random_site_number_1035	60	-
chr1	228100738	228100739	chr1_strand_1_228100740random_site_number_2175	60	-
chr1	228186451	228186452	chr1_strand_1_228186453random_site_number_1592	60	-
chr1	228195904	228195905	chr1_strand_0_228195905random_site_number_3285	60	+
chr1	228328565	228328566	chr1_strand_1_228328567random_site_number_22632	60	-
chr1	228432707	228432708	chr1_strand_1_228432709random_site_number_19939	60	-
chr1	228487009	228487010	chr1_strand_1_228487011random_site_number_9039	60	-
chr1	228945424	228945425	chr1_strand_0_228945425random_site_number_6886	60	+
chr1	228997281	228997282	chr1_strand_1_228997283random_site_number_12736	60	-
chr1	229460491	229460492	chr1_strand_0_229460492random_site_number_3989	60	+
chr1	229671833	229671834	chr1_strand_0_229671834random_site_number_5227	60	+
chr1	230102095	230102096	chr1_strand_0_230102096random_site_number_24931	60	+
chr1	230221951	230221952	chr1_strand_1_230221953random_site_number_7584	60	-
chr1	230258696	230258697	chr1_strand_0_230258697random_site_number_15946	60	+
chr1	230317543	230317544	chr1_strand_1_230317545random_site_number_15005	60	-
chr1	230403201	230403202	chr1_strand_0_230403202random_site_number_22658	60	+
chr1	230628556	230628557	chr1_strand_0_230628557random_site_number_66	60	+
chr1	230650101	230650102	chr1_strand_1_230650103random_site_number_15012	60	-
chr1	230691456	230691457	chr1_strand_1_230691458random_site_number_21714	60	-
chr1	230834604	230834605	chr1_strand_0_230834605random_site_number_5586	60	+
chr1	230847255	230847256	chr1_strand_0_230847256random_site_number_6139	60	+
chr1	230904095	230904096	chr1_strand_1_230904097random_site_number_24199	60	-
chr1	230986299	230986300	chr1_strand_0_230986300random_site_number_283	60	+
chr1	231482539	231482540	chr1_strand_1_231482541random_site_number_15188	60	-
chr1	231526829	231526830	chr1_strand_1_231526831random_site_number_13245	60	-
chr1	231563077	231563078	chr1_strand_0_231563078random_site_number_13154	60	+
chr1	231574926	231574927	chr1_strand_0_231574927random_site_number_11619	60	+
chr1	231698033	231698034	chr1_strand_0_231698034random_site_number_1576	60	+
chr1	231927258	231927259	chr1_strand_0_231927259random_site_number_20018	60	+
chr1	232043699	232043700	chr1_strand_1_232043701random_site_number_13445	60	-
chr1	232059804	232059805	chr1_strand_1_232059806random_site_number_6539	60	-
chr1	232422376	232422377	chr1_strand_1_232422378random_site_number_3022	60	-
chr1	232425511	232425512	chr1_strand_1_232425513random_site_number_1929	60	-
chr1	232688464	232688465	chr1_strand_0_232688465random_site_number_6445	60	+
chr1	232916490	232916491	chr1_strand_1_232916492random_site_number_16210	60	-
chr1	233107651	233107652	chr1_strand_1_233107653random_site_number_20812	60	-
chr1	233130276	233130277	chr1_strand_1_233130278random_site_number_20783	60	-
chr1	233208444	233208445	chr1_strand_0_233208445random_site_number_16745	60	+
chr1	233227695	233227696	chr1_strand_0_233227696random_site_number_8583	60	+
chr1	233355656	233355657	chr1_strand_1_233355658random_site_number_13418	60	-
chr1	233404497	233404498	chr1_strand_1_233404499random_site_number_17130	60	-
chr1	233497953	233497954	chr1_strand_0_233497954random_site_number_22200	60	+
chr1	233700092	233700093	chr1_strand_0_233700093random_site_number_4529	60	+
chr1	233756404	233756405	chr1_strand_0_233756405random_site_number_17459	60	+
chr1	234016315	234016316	chr1_strand_1_234016317random_site_number_20355	60	-
chr1	234228096	234228097	chr1_strand_1_234228098random_site_number_8394	60	-
chr1	234483174	234483175	chr1_strand_0_234483175random_site_number_18776	60	+
chr1	234523609	234523610	chr1_strand_1_234523611random_site_number_19070	60	-
chr1	234552109	234552110	chr1_strand_1_234552111random_site_number_20224	60	-
chr1	234613782	234613783	chr1_strand_1_234613784random_site_number_19434	60	-
chr1	234629149	234629150	chr1_strand_1_234629151random_site_number_7029	60	-
chr1	234765887	234765888	chr1_strand_0_234765888random_site_number_4575	60	+
chr1	235039379	235039380	chr1_strand_0_235039380random_site_number_1077	60	+
chr1	235166687	235166688	chr1_strand_0_235166688random_site_number_23126	60	+
chr1	235266678	235266679	chr1_strand_1_235266680random_site_number_4307	60	-
chr1	235459282	235459283	chr1_strand_0_235459283random_site_number_7117	60	+
chr1	235663858	235663859	chr1_strand_0_235663859random_site_number_213	60	+
chr1	235808138	235808139	chr1_strand_1_235808140random_site_number_3389	60	-
chr1	235882397	235882398	chr1_strand_0_235882398random_site_number_6293	60	+
chr1	236059053	236059054	chr1_strand_1_236059055random_site_number_20870	60	-
chr1	236166876	236166877	chr1_strand_1_236166878random_site_number_10011	60	-
chr1	236433061	236433062	chr1_strand_0_236433062random_site_number_4267	60	+
chr1	236501075	236501076	chr1_strand_1_236501077random_site_number_16986	60	-
chr1	236585180	236585181	chr1_strand_0_236585181random_site_number_4328	60	+
chr1	236784632	236784633	chr1_strand_0_236784633random_site_number_11706	60	+
chr1	236862963	236862964	chr1_strand_1_236862965random_site_number_13264	60	-
chr1	236885254	236885255	chr1_strand_0_236885255random_site_number_2967	60	+
chr1	236909036	236909037	chr1_strand_1_236909038random_site_number_18448	60	-
chr1	237146541	237146542	chr1_strand_0_237146542random_site_number_5029	60	+
chr1	237262305	237262306	chr1_strand_1_237262307random_site_number_6129	60	-
chr1	237485017	237485018	chr1_strand_1_237485019random_site_number_13379	60	-
chr1	237638850	237638851	chr1_strand_1_237638852random_site_number_17081	60	-
chr1	237661149	237661150	chr1_strand_1_237661151random_site_number_14838	60	-
chr1	237680938	237680939	chr1_strand_1_237680940random_site_number_350	60	-
chr1	237714192	237714193	chr1_strand_1_237714194random_site_number_4101	60	-
chr1	237904471	237904472	chr1_strand_0_237904472random_site_number_15089	60	+
chr1	237949761	237949762	chr1_strand_0_237949762random_site_number_6532	60	+
chr1	238538723	238538724	chr1_strand_0_238538724random_site_number_9487	60	+
chr1	238692457	238692458	chr1_strand_1_238692459random_site_number_19897	60	-
chr1	238782041	238782042	chr1_strand_1_238782043random_site_number_9998	60	-
chr1	238799685	238799686	chr1_strand_1_238799687random_site_number_11578	60	-
chr1	238821240	238821241	chr1_strand_1_238821242random_site_number_10118	60	-
chr1	238958271	238958272	chr1_strand_1_238958273random_site_number_3249	60	-
chr1	239116211	239116212	chr1_strand_0_239116212random_site_number_2308	60	+
chr1	239137182	239137183	chr1_strand_0_239137183random_site_number_11210	60	+
chr1	239151840	239151841	chr1_strand_1_239151842random_site_number_21358	60	-
chr1	239172654	239172655	chr1_strand_0_239172655random_site_number_281	60	+
chr1	239242008	239242009	chr1_strand_0_239242009random_site_number_5204	60	+
chr1	239303751	239303752	chr1_strand_0_239303752random_site_number_20660	60	+
chr1	239305615	239305616	chr1_strand_0_239305616random_site_number_1438	60	+
chr1	239429530	239429531	chr1_strand_0_239429531random_site_number_11613	60	+
chr1	239565260	239565261	chr1_strand_1_239565262random_site_number_5149	60	-
chr1	239683766	239683767	chr1_strand_0_239683767random_site_number_19033	60	+
chr1	239717503	239717504	chr1_strand_0_239717504random_site_number_14008	60	+
chr1	239829799	239829800	chr1_strand_0_239829800random_site_number_17485	60	+
chr1	240316248	240316249	chr1_strand_0_240316249random_site_number_17612	60	+
chr1	240403945	240403946	chr1_strand_1_240403947random_site_number_21528	60	-
chr1	240621254	240621255	chr1_strand_1_240621256random_site_number_17966	60	-
chr1	240863105	240863106	chr1_strand_0_240863106random_site_number_24720	60	+
chr1	240985842	240985843	chr1_strand_0_240985843random_site_number_11420	60	+
chr1	241152116	241152117	chr1_strand_1_241152118random_site_number_8044	60	-
chr1	241222609	241222610	chr1_strand_0_241222610random_site_number_23154	60	+
chr1	241275654	241275655	chr1_strand_1_241275656random_site_number_2226	60	-
chr1	241711525	241711526	chr1_strand_0_241711526random_site_number_11392	60	+
chr1	241833532	241833533	chr1_strand_1_241833534random_site_number_10983	60	-
chr1	241856321	241856322	chr1_strand_1_241856323random_site_number_17840	60	-
chr1	242168258	242168259	chr1_strand_1_242168260random_site_number_14591	60	-
chr1	242243113	242243114	chr1_strand_0_242243114random_site_number_22182	60	+
chr1	242247869	242247870	chr1_strand_1_242247871random_site_number_15791	60	-
chr1	242374003	242374004	chr1_strand_1_242374005random_site_number_10	60	-
chr1	242979466	242979467	chr1_strand_1_242979468random_site_number_21456	60	-
chr1	243904304	243904305	chr1_strand_1_243904306random_site_number_10942	60	-
chr1	244089087	244089088	chr1_strand_0_244089088random_site_number_18371	60	+
chr1	244104594	244104595	chr1_strand_0_244104595random_site_number_5245	60	+
chr1	244135070	244135071	chr1_strand_1_244135072random_site_number_8534	60	-
chr1	244214695	244214696	chr1_strand_1_244214697random_site_number_19626	60	-
chr1	244271530	244271531	chr1_strand_1_244271532random_site_number_12968	60	-
chr1	244379990	244379991	chr1_strand_0_244379991random_site_number_13947	60	+
chr1	244458453	244458454	chr1_strand_1_244458455random_site_number_16935	60	-
chr1	244562658	244562659	chr1_strand_1_244562660random_site_number_10234	60	-
chr1	244654761	244654762	chr1_strand_1_244654763random_site_number_4632	60	-
chr1	244971530	244971531	chr1_strand_1_244971532random_site_number_21728	60	-
chr1	244984428	244984429	chr1_strand_0_244984429random_site_number_19796	60	+
chr1	245139401	245139402	chr1_strand_0_245139402random_site_number_8323	60	+
chr1	245158323	245158324	chr1_strand_1_245158325random_site_number_22163	60	-
chr1	245171161	245171162	chr1_strand_0_245171162random_site_number_19889	60	+
chr1	245212747	245212748	chr1_strand_0_245212748random_site_number_1636	60	+
chr1	245239461	245239462	chr1_strand_1_245239463random_site_number_588	60	-
chr1	245958178	245958179	chr1_strand_0_245958179random_site_number_4773	60	+
chr1	246189799	246189800	chr1_strand_1_246189801random_site_number_21182	60	-
chr1	246246243	246246244	chr1_strand_0_246246244random_site_number_13962	60	+
chr1	246580179	246580180	chr1_strand_1_246580181random_site_number_16283	60	-
chr1	246608728	246608729	chr1_strand_0_246608729random_site_number_4664	60	+
chr1	246621196	246621197	chr1_strand_0_246621197random_site_number_3074	60	+
chr1	246639219	246639220	chr1_strand_0_246639220random_site_number_24841	60	+
chr1	246735400	246735401	chr1_strand_1_246735402random_site_number_678	60	-
chr1	246887961	246887962	chr1_strand_1_246887963random_site_number_11059	60	-
chr1	246987629	246987630	chr1_strand_1_246987631random_site_number_24566	60	-
chr1	247045774	247045775	chr1_strand_0_247045775random_site_number_17318	60	+
chr1	247151838	247151839	chr1_strand_0_247151839random_site_number_9901	60	+
chr1	247682870	247682871	chr1_strand_1_247682872random_site_number_6587	60	-
chr1	247709576	247709577	chr1_strand_0_247709577random_site_number_7068	60	+
chr1	247741209	247741210	chr1_strand_0_247741210random_site_number_16389	60	+
chr1	247766611	247766612	chr1_strand_0_247766612random_site_number_22449	60	+
chr1	247847530	247847531	chr1_strand_1_247847532random_site_number_21078	60	-
chr1	248050698	248050699	chr1_strand_1_248050700random_site_number_14166	60	-
chr1	248232111	248232112	chr1_strand_0_248232112random_site_number_13412	60	+
chr1	248769762	248769763	chr1_strand_0_248769763random_site_number_16306	60	+
chr10	87611	87612	chr10_strand_0_87612random_site_number_13384	60	+
chr10	99870	99871	chr10_strand_0_99871random_site_number_2127	60	+
chr10	106978	106979	chr10_strand_0_106979random_site_number_4147	60	+
chr10	139239	139240	chr10_strand_1_139241random_site_number_18244	60	-
chr10	220648	220649	chr10_strand_1_220650random_site_number_19938	60	-
chr10	708750	708751	chr10_strand_1_708752random_site_number_8756	60	-
chr10	1257061	1257062	chr10_strand_1_1257063random_site_number_18944	60	-
chr10	1323128	1323129	chr10_strand_1_1323130random_site_number_5444	60	-
chr10	1440435	1440436	chr10_strand_1_1440437random_site_number_8218	60	-
chr10	1729561	1729562	chr10_strand_1_1729563random_site_number_1586	60	-
chr10	1910859	1910860	chr10_strand_0_1910860random_site_number_16480	60	+
chr10	2015909	2015910	chr10_strand_0_2015910random_site_number_24896	60	+
chr10	2146400	2146401	chr10_strand_0_2146401random_site_number_13082	60	+
chr10	2497683	2497684	chr10_strand_1_2497685random_site_number_13059	60	-
chr10	2533969	2533970	chr10_strand_1_2533971random_site_number_20507	60	-
chr10	2646465	2646466	chr10_strand_1_2646467random_site_number_23198	60	-
chr10	2668083	2668084	chr10_strand_0_2668084random_site_number_8566	60	+
chr10	2900020	2900021	chr10_strand_1_2900022random_site_number_938	60	-
chr10	2957635	2957636	chr10_strand_1_2957637random_site_number_16044	60	-
chr10	3089204	3089205	chr10_strand_0_3089205random_site_number_16781	60	+
chr10	3107658	3107659	chr10_strand_1_3107660random_site_number_14661	60	-
chr10	3485684	3485685	chr10_strand_1_3485686random_site_number_8081	60	-
chr10	3571714	3571715	chr10_strand_1_3571716random_site_number_14319	60	-
chr10	3624395	3624396	chr10_strand_1_3624397random_site_number_23066	60	-
chr10	4271141	4271142	chr10_strand_0_4271142random_site_number_24014	60	+
chr10	4330154	4330155	chr10_strand_0_4330155random_site_number_14350	60	+
chr10	4340440	4340441	chr10_strand_0_4340441random_site_number_19866	60	+
chr10	4353517	4353518	chr10_strand_0_4353518random_site_number_21484	60	+
chr10	4551283	4551284	chr10_strand_1_4551285random_site_number_15417	60	-
chr10	4839307	4839308	chr10_strand_0_4839308random_site_number_4126	60	+
chr10	5043109	5043110	chr10_strand_1_5043111random_site_number_16219	60	-
chr10	5114377	5114378	chr10_strand_1_5114379random_site_number_17953	60	-
chr10	5120171	5120172	chr10_strand_1_5120173random_site_number_8180	60	-
chr10	5320059	5320060	chr10_strand_1_5320061random_site_number_15893	60	-
chr10	5723819	5723820	chr10_strand_0_5723820random_site_number_20476	60	+
chr10	5971821	5971822	chr10_strand_0_5971822random_site_number_6107	60	+
chr10	6270136	6270137	chr10_strand_0_6270137random_site_number_11943	60	+
chr10	6478469	6478470	chr10_strand_1_6478471random_site_number_4992	60	-
chr10	6658599	6658600	chr10_strand_1_6658601random_site_number_6872	60	-
chr10	6791001	6791002	chr10_strand_1_6791003random_site_number_13556	60	-
chr10	6843284	6843285	chr10_strand_1_6843286random_site_number_11596	60	-
chr10	6850493	6850494	chr10_strand_0_6850494random_site_number_20843	60	+
chr10	6866150	6866151	chr10_strand_1_6866152random_site_number_17069	60	-
chr10	6902433	6902434	chr10_strand_1_6902435random_site_number_2445	60	-
chr10	6972907	6972908	chr10_strand_1_6972909random_site_number_2919	60	-
chr10	7085602	7085603	chr10_strand_0_7085603random_site_number_13382	60	+
chr10	7103221	7103222	chr10_strand_0_7103222random_site_number_10378	60	+
chr10	7302356	7302357	chr10_strand_0_7302357random_site_number_13410	60	+
chr10	7471941	7471942	chr10_strand_0_7471942random_site_number_7744	60	+
chr10	7616363	7616364	chr10_strand_1_7616365random_site_number_8844	60	-
chr10	7893301	7893302	chr10_strand_1_7893303random_site_number_13071	60	-
chr10	7983505	7983506	chr10_strand_0_7983506random_site_number_14735	60	+
chr10	8109809	8109810	chr10_strand_0_8109810random_site_number_17496	60	+
chr10	8150511	8150512	chr10_strand_0_8150512random_site_number_6647	60	+
chr10	8211187	8211188	chr10_strand_0_8211188random_site_number_16223	60	+
chr10	8287147	8287148	chr10_strand_1_8287149random_site_number_6848	60	-
chr10	8464219	8464220	chr10_strand_1_8464221random_site_number_24895	60	-
chr10	8563850	8563851	chr10_strand_0_8563851random_site_number_13102	60	+
chr10	8583240	8583241	chr10_strand_1_8583242random_site_number_4239	60	-
chr10	8751874	8751875	chr10_strand_1_8751876random_site_number_6907	60	-
chr10	9079999	9080000	chr10_strand_0_9080000random_site_number_17286	60	+
chr10	9085255	9085256	chr10_strand_0_9085256random_site_number_1977	60	+
chr10	9140947	9140948	chr10_strand_1_9140949random_site_number_5381	60	-
chr10	9146288	9146289	chr10_strand_1_9146290random_site_number_5322	60	-
chr10	9200824	9200825	chr10_strand_0_9200825random_site_number_6648	60	+
chr10	9344234	9344235	chr10_strand_0_9344235random_site_number_18818	60	+
chr10	9594267	9594268	chr10_strand_1_9594269random_site_number_3633	60	-
chr10	9627562	9627563	chr10_strand_1_9627564random_site_number_18816	60	-
chr10	9731451	9731452	chr10_strand_1_9731453random_site_number_20435	60	-
chr10	9774646	9774647	chr10_strand_1_9774648random_site_number_22532	60	-
chr10	9791880	9791881	chr10_strand_1_9791882random_site_number_21982	60	-
chr10	9815983	9815984	chr10_strand_1_9815985random_site_number_15191	60	-
chr10	9846349	9846350	chr10_strand_1_9846351random_site_number_24726	60	-
chr10	9873470	9873471	chr10_strand_0_9873471random_site_number_10632	60	+
chr10	9899235	9899236	chr10_strand_0_9899236random_site_number_17175	60	+
chr10	9964066	9964067	chr10_strand_0_9964067random_site_number_9623	60	+
chr10	9965368	9965369	chr10_strand_0_9965369random_site_number_6669	60	+
chr10	10019950	10019951	chr10_strand_1_10019952random_site_number_1150	60	-
chr10	10064698	10064699	chr10_strand_0_10064699random_site_number_13422	60	+
chr10	10164250	10164251	chr10_strand_0_10164251random_site_number_12210	60	+
chr10	10167968	10167969	chr10_strand_0_10167969random_site_number_2681	60	+
chr10	10176400	10176401	chr10_strand_0_10176401random_site_number_8185	60	+
chr10	10311678	10311679	chr10_strand_0_10311679random_site_number_23192	60	+
chr10	10668054	10668055	chr10_strand_0_10668055random_site_number_24226	60	+
chr10	10859617	10859618	chr10_strand_0_10859618random_site_number_14638	60	+
chr10	11113359	11113360	chr10_strand_1_11113361random_site_number_24944	60	-
chr10	11159892	11159893	chr10_strand_0_11159893random_site_number_3991	60	+
chr10	11241694	11241695	chr10_strand_1_11241696random_site_number_17268	60	-
chr10	11979162	11979163	chr10_strand_0_11979163random_site_number_14859	60	+
chr10	12536872	12536873	chr10_strand_1_12536874random_site_number_8829	60	-
chr10	12683756	12683757	chr10_strand_0_12683757random_site_number_18540	60	+
chr10	12757352	12757353	chr10_strand_0_12757353random_site_number_18054	60	+
chr10	12906009	12906010	chr10_strand_0_12906010random_site_number_20042	60	+
chr10	13307455	13307456	chr10_strand_0_13307456random_site_number_8819	60	+
chr10	13411101	13411102	chr10_strand_1_13411103random_site_number_760	60	-
chr10	13518500	13518501	chr10_strand_0_13518501random_site_number_16112	60	+
chr10	13649673	13649674	chr10_strand_1_13649675random_site_number_60	60	-
chr10	13781511	13781512	chr10_strand_0_13781512random_site_number_4569	60	+
chr10	13933997	13933998	chr10_strand_0_13933998random_site_number_13814	60	+
chr10	13937907	13937908	chr10_strand_0_13937908random_site_number_21483	60	+
chr10	14423549	14423550	chr10_strand_0_14423550random_site_number_11336	60	+
chr10	14563039	14563040	chr10_strand_1_14563041random_site_number_9705	60	-
chr10	14593103	14593104	chr10_strand_0_14593104random_site_number_13290	60	+
chr10	14623333	14623334	chr10_strand_0_14623334random_site_number_13255	60	+
chr10	14719865	14719866	chr10_strand_0_14719866random_site_number_3466	60	+
chr10	14899257	14899258	chr10_strand_0_14899258random_site_number_14191	60	+
chr10	15129927	15129928	chr10_strand_0_15129928random_site_number_15491	60	+
chr10	15218818	15218819	chr10_strand_1_15218820random_site_number_16506	60	-
chr10	15283891	15283892	chr10_strand_1_15283893random_site_number_20420	60	-
chr10	15394747	15394748	chr10_strand_1_15394749random_site_number_3030	60	-
chr10	15434276	15434277	chr10_strand_1_15434278random_site_number_9026	60	-
chr10	15456895	15456896	chr10_strand_1_15456897random_site_number_17378	60	-
chr10	15633300	15633301	chr10_strand_0_15633301random_site_number_20061	60	+
chr10	16016545	16016546	chr10_strand_1_16016547random_site_number_612	60	-
chr10	16501511	16501512	chr10_strand_1_16501513random_site_number_23322	60	-
chr10	16688186	16688187	chr10_strand_1_16688188random_site_number_6960	60	-
chr10	17130374	17130375	chr10_strand_1_17130376random_site_number_14072	60	-
chr10	17169796	17169797	chr10_strand_0_17169797random_site_number_3863	60	+
chr10	17207517	17207518	chr10_strand_1_17207519random_site_number_3487	60	-
chr10	17317113	17317114	chr10_strand_1_17317115random_site_number_4338	60	-
chr10	17771472	17771473	chr10_strand_0_17771473random_site_number_17603	60	+
chr10	17952250	17952251	chr10_strand_1_17952252random_site_number_9147	60	-
chr10	18028969	18028970	chr10_strand_1_18028971random_site_number_13086	60	-
chr10	18133524	18133525	chr10_strand_1_18133526random_site_number_11432	60	-
chr10	18221792	18221793	chr10_strand_1_18221794random_site_number_21079	60	-
chr10	18311546	18311547	chr10_strand_0_18311547random_site_number_21940	60	+
chr10	18346063	18346064	chr10_strand_0_18346064random_site_number_2911	60	+
chr10	18665893	18665894	chr10_strand_1_18665895random_site_number_23105	60	-
chr10	19017462	19017463	chr10_strand_1_19017464random_site_number_6144	60	-
chr10	19048815	19048816	chr10_strand_1_19048817random_site_number_12935	60	-
chr10	19219916	19219917	chr10_strand_0_19219917random_site_number_7319	60	+
chr10	19236947	19236948	chr10_strand_1_19236949random_site_number_2053	60	-
chr10	19376369	19376370	chr10_strand_0_19376370random_site_number_15923	60	+
chr10	19400044	19400045	chr10_strand_1_19400046random_site_number_19708	60	-
chr10	19411803	19411804	chr10_strand_1_19411805random_site_number_14650	60	-
chr10	19475199	19475200	chr10_strand_1_19475201random_site_number_13720	60	-
chr10	19606349	19606350	chr10_strand_1_19606351random_site_number_4771	60	-
chr10	19647541	19647542	chr10_strand_0_19647542random_site_number_8712	60	+
chr10	19739058	19739059	chr10_strand_0_19739059random_site_number_19304	60	+
chr10	19749567	19749568	chr10_strand_1_19749569random_site_number_17145	60	-
chr10	19881363	19881364	chr10_strand_0_19881364random_site_number_11792	60	+
chr10	19889748	19889749	chr10_strand_1_19889750random_site_number_2532	60	-
chr10	20068350	20068351	chr10_strand_1_20068352random_site_number_2408	60	-
chr10	20511649	20511650	chr10_strand_0_20511650random_site_number_19949	60	+
chr10	20585657	20585658	chr10_strand_1_20585659random_site_number_20794	60	-
chr10	20808027	20808028	chr10_strand_0_20808028random_site_number_3036	60	+
chr10	20809522	20809523	chr10_strand_0_20809523random_site_number_4883	60	+
chr10	20969423	20969424	chr10_strand_1_20969425random_site_number_10440	60	-
chr10	21588336	21588337	chr10_strand_0_21588337random_site_number_19345	60	+
chr10	21595575	21595576	chr10_strand_1_21595577random_site_number_16495	60	-
chr10	21662443	21662444	chr10_strand_0_21662444random_site_number_4511	60	+
chr10	21831024	21831025	chr10_strand_1_21831026random_site_number_14801	60	-
chr10	22005949	22005950	chr10_strand_1_22005951random_site_number_13755	60	-
chr10	22044178	22044179	chr10_strand_1_22044180random_site_number_16736	60	-
chr10	22083237	22083238	chr10_strand_0_22083238random_site_number_9280	60	+
chr10	22224957	22224958	chr10_strand_1_22224959random_site_number_4250	60	-
chr10	22441868	22441869	chr10_strand_0_22441869random_site_number_10913	60	+
chr10	22527667	22527668	chr10_strand_0_22527668random_site_number_21651	60	+
chr10	22655297	22655298	chr10_strand_0_22655298random_site_number_14503	60	+
chr10	22876069	22876070	chr10_strand_0_22876070random_site_number_16359	60	+
chr10	22924718	22924719	chr10_strand_1_22924720random_site_number_18161	60	-
chr10	23057423	23057424	chr10_strand_1_23057425random_site_number_15693	60	-
chr10	23117129	23117130	chr10_strand_0_23117130random_site_number_21249	60	+
chr10	23217501	23217502	chr10_strand_0_23217502random_site_number_17982	60	+
chr10	23291270	23291271	chr10_strand_0_23291271random_site_number_16973	60	+
chr10	23292521	23292522	chr10_strand_0_23292522random_site_number_24324	60	+
chr10	23299111	23299112	chr10_strand_0_23299112random_site_number_10504	60	+
chr10	23419600	23419601	chr10_strand_1_23419602random_site_number_14344	60	-
chr10	23436303	23436304	chr10_strand_1_23436305random_site_number_16915	60	-
chr10	23524877	23524878	chr10_strand_1_23524879random_site_number_23058	60	-
chr10	23865318	23865319	chr10_strand_0_23865319random_site_number_7457	60	+
chr10	23986110	23986111	chr10_strand_1_23986112random_site_number_15400	60	-
chr10	24068796	24068797	chr10_strand_1_24068798random_site_number_22496	60	-
chr10	24073989	24073990	chr10_strand_0_24073990random_site_number_6239	60	+
chr10	24163267	24163268	chr10_strand_0_24163268random_site_number_16123	60	+
chr10	24362454	24362455	chr10_strand_1_24362456random_site_number_7579	60	-
chr10	24583363	24583364	chr10_strand_1_24583365random_site_number_1982	60	-
chr10	24677260	24677261	chr10_strand_1_24677262random_site_number_16051	60	-
chr10	24680184	24680185	chr10_strand_1_24680186random_site_number_3066	60	-
chr10	24808028	24808029	chr10_strand_0_24808029random_site_number_10959	60	+
chr10	24966665	24966666	chr10_strand_1_24966667random_site_number_17049	60	-
chr10	25231707	25231708	chr10_strand_1_25231709random_site_number_4274	60	-
chr10	25261575	25261576	chr10_strand_1_25261577random_site_number_21489	60	-
chr10	25316313	25316314	chr10_strand_0_25316314random_site_number_14054	60	+
chr10	25533043	25533044	chr10_strand_1_25533045random_site_number_12941	60	-
chr10	25590619	25590620	chr10_strand_0_25590620random_site_number_17456	60	+
chr10	25607705	25607706	chr10_strand_1_25607707random_site_number_22828	60	-
chr10	25634772	25634773	chr10_strand_1_25634774random_site_number_20215	60	-
chr10	25740621	25740622	chr10_strand_1_25740623random_site_number_20644	60	-
chr10	25817279	25817280	chr10_strand_1_25817281random_site_number_258	60	-
chr10	25823993	25823994	chr10_strand_0_25823994random_site_number_8755	60	+
chr10	25876431	25876432	chr10_strand_0_25876432random_site_number_2864	60	+
chr10	25952695	25952696	chr10_strand_1_25952697random_site_number_2590	60	-
chr10	25970121	25970122	chr10_strand_0_25970122random_site_number_9396	60	+
chr10	25981726	25981727	chr10_strand_0_25981727random_site_number_11925	60	+
chr10	25999803	25999804	chr10_strand_0_25999804random_site_number_4844	60	+
chr10	26020942	26020943	chr10_strand_1_26020944random_site_number_6530	60	-
chr10	26221578	26221579	chr10_strand_1_26221580random_site_number_6579	60	-
chr10	26302363	26302364	chr10_strand_1_26302365random_site_number_17973	60	-
chr10	26365540	26365541	chr10_strand_0_26365541random_site_number_13698	60	+
chr10	26541909	26541910	chr10_strand_1_26541911random_site_number_6332	60	-
chr10	26694120	26694121	chr10_strand_1_26694122random_site_number_24756	60	-
chr10	26824109	26824110	chr10_strand_0_26824110random_site_number_1951	60	+
chr10	26843969	26843970	chr10_strand_0_26843970random_site_number_9634	60	+
chr10	27064855	27064856	chr10_strand_0_27064856random_site_number_22855	60	+
chr10	27135074	27135075	chr10_strand_0_27135075random_site_number_19418	60	+
chr10	27149016	27149017	chr10_strand_0_27149017random_site_number_3118	60	+
chr10	27209347	27209348	chr10_strand_1_27209349random_site_number_12746	60	-
chr10	27232591	27232592	chr10_strand_0_27232592random_site_number_3335	60	+
chr10	27461237	27461238	chr10_strand_1_27461239random_site_number_3238	60	-
chr10	27509944	27509945	chr10_strand_0_27509945random_site_number_12239	60	+
chr10	27843192	27843193	chr10_strand_0_27843193random_site_number_18647	60	+
chr10	27939292	27939293	chr10_strand_1_27939294random_site_number_17605	60	-
chr10	28000474	28000475	chr10_strand_1_28000476random_site_number_23818	60	-
chr10	28068792	28068793	chr10_strand_1_28068794random_site_number_7221	60	-
chr10	28167712	28167713	chr10_strand_0_28167713random_site_number_117	60	+
chr10	28183390	28183391	chr10_strand_0_28183391random_site_number_1861	60	+
chr10	28199942	28199943	chr10_strand_1_28199944random_site_number_20908	60	-
chr10	28398282	28398283	chr10_strand_1_28398284random_site_number_21780	60	-
chr10	28513574	28513575	chr10_strand_0_28513575random_site_number_23096	60	+
chr10	28687114	28687115	chr10_strand_0_28687115random_site_number_3557	60	+
chr10	28919510	28919511	chr10_strand_0_28919511random_site_number_8320	60	+
chr10	28954969	28954970	chr10_strand_1_28954971random_site_number_18825	60	-
chr10	28963376	28963377	chr10_strand_1_28963378random_site_number_7147	60	-
chr10	29205334	29205335	chr10_strand_1_29205336random_site_number_20914	60	-
chr10	29233359	29233360	chr10_strand_0_29233360random_site_number_20646	60	+
chr10	29359315	29359316	chr10_strand_1_29359317random_site_number_19772	60	-
chr10	29415456	29415457	chr10_strand_1_29415458random_site_number_2545	60	-
chr10	29520223	29520224	chr10_strand_0_29520224random_site_number_22062	60	+
chr10	29607954	29607955	chr10_strand_0_29607955random_site_number_23204	60	+
chr10	29678831	29678832	chr10_strand_0_29678832random_site_number_3611	60	+
chr10	30122057	30122058	chr10_strand_0_30122058random_site_number_15917	60	+
chr10	30173566	30173567	chr10_strand_0_30173567random_site_number_6930	60	+
chr10	30185931	30185932	chr10_strand_1_30185933random_site_number_3452	60	-
chr10	30393105	30393106	chr10_strand_1_30393107random_site_number_2301	60	-
chr10	30419462	30419463	chr10_strand_1_30419464random_site_number_8401	60	-
chr10	30486481	30486482	chr10_strand_1_30486483random_site_number_15497	60	-
chr10	30663452	30663453	chr10_strand_0_30663453random_site_number_13173	60	+
chr10	30919542	30919543	chr10_strand_1_30919544random_site_number_15635	60	-
chr10	30946769	30946770	chr10_strand_1_30946771random_site_number_7065	60	-
chr10	31149694	31149695	chr10_strand_0_31149695random_site_number_19739	60	+
chr10	31206216	31206217	chr10_strand_1_31206218random_site_number_16983	60	-
chr10	31356693	31356694	chr10_strand_0_31356694random_site_number_657	60	+
chr10	31370156	31370157	chr10_strand_1_31370158random_site_number_4326	60	-
chr10	31427145	31427146	chr10_strand_1_31427147random_site_number_21666	60	-
chr10	31660872	31660873	chr10_strand_0_31660873random_site_number_23002	60	+
chr10	31945697	31945698	chr10_strand_0_31945698random_site_number_13736	60	+
chr10	32013349	32013350	chr10_strand_1_32013351random_site_number_4951	60	-
chr10	32275198	32275199	chr10_strand_0_32275199random_site_number_12201	60	+
chr10	32293421	32293422	chr10_strand_0_32293422random_site_number_2018	60	+
chr10	32326687	32326688	chr10_strand_0_32326688random_site_number_16172	60	+
chr10	32474630	32474631	chr10_strand_0_32474631random_site_number_17713	60	+
chr10	32932100	32932101	chr10_strand_0_32932101random_site_number_7811	60	+
chr10	32935906	32935907	chr10_strand_1_32935908random_site_number_8572	60	-
chr10	33200009	33200010	chr10_strand_0_33200010random_site_number_20017	60	+
chr10	33453378	33453379	chr10_strand_0_33453379random_site_number_14755	60	+
chr10	33470044	33470045	chr10_strand_0_33470045random_site_number_4915	60	+
chr10	33523274	33523275	chr10_strand_0_33523275random_site_number_15913	60	+
chr10	33885079	33885080	chr10_strand_1_33885081random_site_number_16776	60	-
chr10	33934520	33934521	chr10_strand_1_33934522random_site_number_1430	60	-
chr10	34296029	34296030	chr10_strand_1_34296031random_site_number_13235	60	-
chr10	34435321	34435322	chr10_strand_1_34435323random_site_number_24424	60	-
chr10	34648262	34648263	chr10_strand_1_34648264random_site_number_16237	60	-
chr10	34959942	34959943	chr10_strand_0_34959943random_site_number_4433	60	+
chr10	35352267	35352268	chr10_strand_0_35352268random_site_number_11958	60	+
chr10	35901694	35901695	chr10_strand_1_35901696random_site_number_10103	60	-
chr10	35908170	35908171	chr10_strand_0_35908171random_site_number_9049	60	+
chr10	35963589	35963590	chr10_strand_0_35963590random_site_number_10698	60	+
chr10	36021616	36021617	chr10_strand_1_36021618random_site_number_13400	60	-
chr10	36133654	36133655	chr10_strand_0_36133655random_site_number_8335	60	+
chr10	36178591	36178592	chr10_strand_0_36178592random_site_number_7514	60	+
chr10	36601523	36601524	chr10_strand_1_36601525random_site_number_17141	60	-
chr10	36707900	36707901	chr10_strand_1_36707902random_site_number_24819	60	-
chr10	37035197	37035198	chr10_strand_0_37035198random_site_number_15843	60	+
chr10	37101015	37101016	chr10_strand_0_37101016random_site_number_4180	60	+
chr10	37333942	37333943	chr10_strand_0_37333943random_site_number_13367	60	+
chr10	37349553	37349554	chr10_strand_0_37349554random_site_number_17166	60	+
chr10	37988781	37988782	chr10_strand_0_37988782random_site_number_6996	60	+
chr10	38178387	38178388	chr10_strand_0_38178388random_site_number_5043	60	+
chr10	38208627	38208628	chr10_strand_1_38208629random_site_number_15410	60	-
chr10	38232753	38232754	chr10_strand_0_38232754random_site_number_4669	60	+
chr10	38615539	38615540	chr10_strand_0_38615540random_site_number_20001	60	+
chr10	38955704	38955705	chr10_strand_0_38955705random_site_number_1099	60	+
chr10	39243589	39243590	chr10_strand_0_39243590random_site_number_14409	60	+
chr10	41894557	41894558	chr10_strand_0_41894558random_site_number_17109	60	+
chr10	42484799	42484800	chr10_strand_0_42484800random_site_number_24392	60	+
chr10	42487385	42487386	chr10_strand_1_42487387random_site_number_2510	60	-
chr10	42514503	42514504	chr10_strand_1_42514505random_site_number_8999	60	-
chr10	42544081	42544082	chr10_strand_1_42544083random_site_number_22925	60	-
chr10	42674904	42674905	chr10_strand_0_42674905random_site_number_12459	60	+
chr10	42796758	42796759	chr10_strand_1_42796760random_site_number_24348	60	-
chr10	42892600	42892601	chr10_strand_1_42892602random_site_number_22138	60	-
chr10	42919258	42919259	chr10_strand_1_42919260random_site_number_4686	60	-
chr10	43155698	43155699	chr10_strand_0_43155699random_site_number_14197	60	+
chr10	44241463	44241464	chr10_strand_1_44241465random_site_number_10824	60	-
chr10	44349362	44349363	chr10_strand_1_44349364random_site_number_6750	60	-
chr10	44456294	44456295	chr10_strand_1_44456296random_site_number_15115	60	-
chr10	44544861	44544862	chr10_strand_0_44544862random_site_number_5925	60	+
chr10	44548275	44548276	chr10_strand_1_44548277random_site_number_13924	60	-
chr10	44571089	44571090	chr10_strand_1_44571091random_site_number_418	60	-
chr10	44613476	44613477	chr10_strand_1_44613478random_site_number_14438	60	-
chr10	44771541	44771542	chr10_strand_0_44771542random_site_number_10961	60	+
chr10	45172640	45172641	chr10_strand_1_45172642random_site_number_6370	60	-
chr10	45610945	45610946	chr10_strand_1_45610947random_site_number_24557	60	-
chr10	45952103	45952104	chr10_strand_0_45952104random_site_number_15521	60	+
chr10	45973043	45973044	chr10_strand_0_45973044random_site_number_11778	60	+
chr10	46292760	46292761	chr10_strand_0_46292761random_site_number_974	60	+
chr10	47096840	47096841	chr10_strand_0_47096841random_site_number_14925	60	+
chr10	47313859	47313860	chr10_strand_0_47313860random_site_number_9129	60	+
chr10	48198161	48198162	chr10_strand_1_48198163random_site_number_15845	60	-
chr10	48294529	48294530	chr10_strand_0_48294530random_site_number_19943	60	+
chr10	48362540	48362541	chr10_strand_1_48362542random_site_number_19979	60	-
chr10	48418057	48418058	chr10_strand_0_48418058random_site_number_2357	60	+
chr10	48596031	48596032	chr10_strand_0_48596032random_site_number_4415	60	+
chr10	48623154	48623155	chr10_strand_0_48623155random_site_number_5114	60	+
chr10	48654135	48654136	chr10_strand_0_48654136random_site_number_17454	60	+
chr10	48902325	48902326	chr10_strand_1_48902327random_site_number_11472	60	-
chr10	48911362	48911363	chr10_strand_0_48911363random_site_number_3655	60	+
chr10	49256017	49256018	chr10_strand_0_49256018random_site_number_14869	60	+
chr10	49411144	49411145	chr10_strand_0_49411145random_site_number_16652	60	+
chr10	49683304	49683305	chr10_strand_1_49683306random_site_number_21899	60	-
chr10	49685427	49685428	chr10_strand_1_49685429random_site_number_22956	60	-
chr10	49781280	49781281	chr10_strand_1_49781282random_site_number_5164	60	-
chr10	49818905	49818906	chr10_strand_0_49818906random_site_number_14010	60	+
chr10	50222645	50222646	chr10_strand_0_50222646random_site_number_19806	60	+
chr10	50286435	50286436	chr10_strand_0_50286436random_site_number_7183	60	+
chr10	50290547	50290548	chr10_strand_0_50290548random_site_number_24754	60	+
chr10	50319357	50319358	chr10_strand_0_50319358random_site_number_5632	60	+
chr10	50420896	50420897	chr10_strand_1_50420898random_site_number_8354	60	-
chr10	50584079	50584080	chr10_strand_0_50584080random_site_number_16288	60	+
chr10	50979075	50979076	chr10_strand_0_50979076random_site_number_245	60	+
chr10	51145504	51145505	chr10_strand_1_51145506random_site_number_13694	60	-
chr10	51173510	51173511	chr10_strand_1_51173512random_site_number_20426	60	-
chr10	51177915	51177916	chr10_strand_1_51177917random_site_number_23589	60	-
chr10	51198217	51198218	chr10_strand_1_51198219random_site_number_18123	60	-
chr10	51229442	51229443	chr10_strand_1_51229444random_site_number_7940	60	-
chr10	51572915	51572916	chr10_strand_1_51572917random_site_number_15916	60	-
chr10	51700242	51700243	chr10_strand_1_51700244random_site_number_22181	60	-
chr10	51728733	51728734	chr10_strand_0_51728734random_site_number_1828	60	+
chr10	51785937	51785938	chr10_strand_1_51785939random_site_number_17290	60	-
chr10	51805908	51805909	chr10_strand_0_51805909random_site_number_19114	60	+
chr10	51832397	51832398	chr10_strand_1_51832399random_site_number_16454	60	-
chr10	52032413	52032414	chr10_strand_0_52032414random_site_number_15664	60	+
chr10	52069176	52069177	chr10_strand_0_52069177random_site_number_16524	60	+
chr10	52494038	52494039	chr10_strand_0_52494039random_site_number_8923	60	+
chr10	52506114	52506115	chr10_strand_0_52506115random_site_number_163	60	+
chr10	52535050	52535051	chr10_strand_0_52535051random_site_number_6056	60	+
chr10	52565871	52565872	chr10_strand_1_52565873random_site_number_21325	60	-
chr10	52693971	52693972	chr10_strand_0_52693972random_site_number_21601	60	+
chr10	52737303	52737304	chr10_strand_0_52737304random_site_number_16316	60	+
chr10	52856505	52856506	chr10_strand_1_52856507random_site_number_21465	60	-
chr10	52954519	52954520	chr10_strand_1_52954521random_site_number_481	60	-
chr10	52980225	52980226	chr10_strand_0_52980226random_site_number_24161	60	+
chr10	53014389	53014390	chr10_strand_1_53014391random_site_number_17589	60	-
chr10	53021325	53021326	chr10_strand_1_53021327random_site_number_3493	60	-
chr10	53064170	53064171	chr10_strand_0_53064171random_site_number_22404	60	+
chr10	53107698	53107699	chr10_strand_1_53107700random_site_number_21773	60	-
chr10	53483245	53483246	chr10_strand_0_53483246random_site_number_1535	60	+
chr10	53487107	53487108	chr10_strand_1_53487109random_site_number_5285	60	-
chr10	53828263	53828264	chr10_strand_0_53828264random_site_number_14504	60	+
chr10	53933247	53933248	chr10_strand_1_53933249random_site_number_19509	60	-
chr10	53960694	53960695	chr10_strand_1_53960696random_site_number_10648	60	-
chr10	54217287	54217288	chr10_strand_1_54217289random_site_number_19060	60	-
chr10	54351167	54351168	chr10_strand_0_54351168random_site_number_20077	60	+
chr10	55061020	55061021	chr10_strand_0_55061021random_site_number_8525	60	+
chr10	55174678	55174679	chr10_strand_0_55174679random_site_number_2577	60	+
chr10	55203247	55203248	chr10_strand_0_55203248random_site_number_5271	60	+
chr10	55430785	55430786	chr10_strand_1_55430787random_site_number_22634	60	-
chr10	55476775	55476776	chr10_strand_1_55476777random_site_number_24268	60	-
chr10	55530330	55530331	chr10_strand_1_55530332random_site_number_6433	60	-
chr10	55608632	55608633	chr10_strand_0_55608633random_site_number_14743	60	+
chr10	55612326	55612327	chr10_strand_0_55612327random_site_number_7105	60	+
chr10	55657762	55657763	chr10_strand_1_55657764random_site_number_14058	60	-
chr10	55757420	55757421	chr10_strand_0_55757421random_site_number_7341	60	+
chr10	56122442	56122443	chr10_strand_0_56122443random_site_number_16030	60	+
chr10	56172439	56172440	chr10_strand_1_56172441random_site_number_7254	60	-
chr10	56426161	56426162	chr10_strand_0_56426162random_site_number_5294	60	+
chr10	56684552	56684553	chr10_strand_1_56684554random_site_number_22640	60	-
chr10	56736592	56736593	chr10_strand_0_56736593random_site_number_21184	60	+
chr10	56763501	56763502	chr10_strand_1_56763503random_site_number_5553	60	-
chr10	56805862	56805863	chr10_strand_1_56805864random_site_number_5839	60	-
chr10	56825000	56825001	chr10_strand_1_56825002random_site_number_2145	60	-
chr10	56972367	56972368	chr10_strand_0_56972368random_site_number_2589	60	+
chr10	57049533	57049534	chr10_strand_0_57049534random_site_number_22158	60	+
chr10	57112685	57112686	chr10_strand_0_57112686random_site_number_1308	60	+
chr10	57252083	57252084	chr10_strand_0_57252084random_site_number_22962	60	+
chr10	57340127	57340128	chr10_strand_1_57340129random_site_number_19811	60	-
chr10	57347638	57347639	chr10_strand_1_57347640random_site_number_7614	60	-
chr10	57441185	57441186	chr10_strand_0_57441186random_site_number_21827	60	+
chr10	57496884	57496885	chr10_strand_0_57496885random_site_number_13106	60	+
chr10	57605467	57605468	chr10_strand_0_57605468random_site_number_2107	60	+
chr10	57617088	57617089	chr10_strand_0_57617089random_site_number_8619	60	+
chr10	57643961	57643962	chr10_strand_1_57643963random_site_number_2871	60	-
chr10	57646581	57646582	chr10_strand_0_57646582random_site_number_3239	60	+
chr10	57799853	57799854	chr10_strand_0_57799854random_site_number_16331	60	+
chr10	57901280	57901281	chr10_strand_0_57901281random_site_number_1094	60	+
chr10	58041727	58041728	chr10_strand_0_58041728random_site_number_3208	60	+
chr10	58355703	58355704	chr10_strand_1_58355705random_site_number_963	60	-
chr10	58380645	58380646	chr10_strand_1_58380647random_site_number_21759	60	-
chr10	58413608	58413609	chr10_strand_0_58413609random_site_number_15119	60	+
chr10	58419217	58419218	chr10_strand_0_58419218random_site_number_17137	60	+
chr10	58440969	58440970	chr10_strand_1_58440971random_site_number_6261	60	-
chr10	58476509	58476510	chr10_strand_1_58476511random_site_number_8778	60	-
chr10	58549302	58549303	chr10_strand_0_58549303random_site_number_6880	60	+
chr10	58587491	58587492	chr10_strand_0_58587492random_site_number_12692	60	+
chr10	58706095	58706096	chr10_strand_0_58706096random_site_number_11934	60	+
chr10	58721839	58721840	chr10_strand_1_58721841random_site_number_21366	60	-
chr10	58736636	58736637	chr10_strand_0_58736637random_site_number_20882	60	+
chr10	58769960	58769961	chr10_strand_0_58769961random_site_number_9713	60	+
chr10	58875480	58875481	chr10_strand_1_58875482random_site_number_7317	60	-
chr10	59093266	59093267	chr10_strand_1_59093268random_site_number_22926	60	-
chr10	59210024	59210025	chr10_strand_1_59210026random_site_number_3516	60	-
chr10	59325092	59325093	chr10_strand_1_59325094random_site_number_19740	60	-
chr10	59446512	59446513	chr10_strand_0_59446513random_site_number_10404	60	+
[truncated: 18,905 more rows]
