# Supplementary material for: HIV-1 capsid stability enables inositol phosphate-independent infection of target cells and promotes integration into genes
Source: PLoS Pathog. 2023 Jun 2;19(6):e1011423. doi: 10.1371/journal.ppat.1011423 (PMC10266667; doi:10.1371/journal.ppat.1011423)
Supplement: S5 Data — (TAR.GZ) [file ppat.1011423.s016.tar.gz › RIC/B.bed]

chr1	848200	848201	chr1_strand_1_848202random_site_number_2309	60	-
chr1	874510	874511	chr1_strand_0_874511random_site_number_1681	60	+
chr1	1163752	1163753	chr1_strand_0_1163753random_site_number_22773	60	+
chr1	1476421	1476422	chr1_strand_0_1476422random_site_number_24061	60	+
chr1	1579350	1579351	chr1_strand_0_1579351random_site_number_10488	60	+
chr1	1648268	1648269	chr1_strand_0_1648269random_site_number_5695	60	+
chr1	1745703	1745704	chr1_strand_1_1745705random_site_number_24095	60	-
chr1	1843681	1843682	chr1_strand_1_1843683random_site_number_13424	60	-
chr1	1847968	1847969	chr1_strand_1_1847970random_site_number_14516	60	-
chr1	2193101	2193102	chr1_strand_0_2193102random_site_number_16534	60	+
chr1	2874634	2874635	chr1_strand_1_2874636random_site_number_8018	60	-
chr1	2972518	2972519	chr1_strand_1_2972520random_site_number_16560	60	-
chr1	3078518	3078519	chr1_strand_0_3078519random_site_number_24246	60	+
chr1	3209080	3209081	chr1_strand_0_3209081random_site_number_8911	60	+
chr1	3575183	3575184	chr1_strand_1_3575185random_site_number_15792	60	-
chr1	3615649	3615650	chr1_strand_1_3615651random_site_number_17508	60	-
chr1	3730386	3730387	chr1_strand_0_3730387random_site_number_20080	60	+
chr1	3944152	3944153	chr1_strand_0_3944153random_site_number_14177	60	+
chr1	4075437	4075438	chr1_strand_0_4075438random_site_number_19969	60	+
chr1	4134237	4134238	chr1_strand_1_4134239random_site_number_9671	60	-
chr1	4180657	4180658	chr1_strand_0_4180658random_site_number_5893	60	+
chr1	4376871	4376872	chr1_strand_0_4376872random_site_number_15779	60	+
chr1	4487890	4487891	chr1_strand_0_4487891random_site_number_4795	60	+
chr1	4793334	4793335	chr1_strand_0_4793335random_site_number_6984	60	+
chr1	5147232	5147233	chr1_strand_0_5147233random_site_number_3528	60	+
chr1	5588303	5588304	chr1_strand_0_5588304random_site_number_18772	60	+
chr1	5890900	5890901	chr1_strand_1_5890902random_site_number_18746	60	-
chr1	6020614	6020615	chr1_strand_0_6020615random_site_number_3376	60	+
chr1	6050200	6050201	chr1_strand_0_6050201random_site_number_20027	60	+
chr1	6238193	6238194	chr1_strand_1_6238195random_site_number_12742	60	-
chr1	6296526	6296527	chr1_strand_1_6296528random_site_number_11798	60	-
chr1	6741817	6741818	chr1_strand_0_6741818random_site_number_20802	60	+
chr1	6874978	6874979	chr1_strand_1_6874980random_site_number_14801	60	-
chr1	6933377	6933378	chr1_strand_1_6933379random_site_number_24122	60	-
chr1	7041241	7041242	chr1_strand_0_7041242random_site_number_18154	60	+
chr1	7210546	7210547	chr1_strand_0_7210547random_site_number_16748	60	+
chr1	7577932	7577933	chr1_strand_0_7577933random_site_number_22417	60	+
chr1	7720889	7720890	chr1_strand_1_7720891random_site_number_18981	60	-
chr1	7965136	7965137	chr1_strand_0_7965137random_site_number_2040	60	+
chr1	8062668	8062669	chr1_strand_0_8062669random_site_number_16716	60	+
chr1	8096428	8096429	chr1_strand_0_8096429random_site_number_4200	60	+
chr1	8486779	8486780	chr1_strand_0_8486780random_site_number_11697	60	+
chr1	9097840	9097841	chr1_strand_0_9097841random_site_number_18039	60	+
chr1	9122167	9122168	chr1_strand_0_9122168random_site_number_15852	60	+
chr1	9201215	9201216	chr1_strand_1_9201217random_site_number_13827	60	-
chr1	9492334	9492335	chr1_strand_1_9492336random_site_number_17179	60	-
chr1	10320551	10320552	chr1_strand_1_10320553random_site_number_3445	60	-
chr1	10340902	10340903	chr1_strand_0_10340903random_site_number_4862	60	+
chr1	10355724	10355725	chr1_strand_0_10355725random_site_number_18443	60	+
chr1	10438674	10438675	chr1_strand_0_10438675random_site_number_15116	60	+
chr1	10521563	10521564	chr1_strand_1_10521565random_site_number_15144	60	-
chr1	10680000	10680001	chr1_strand_1_10680002random_site_number_7104	60	-
chr1	10936340	10936341	chr1_strand_1_10936342random_site_number_17985	60	-
chr1	11285843	11285844	chr1_strand_1_11285845random_site_number_18749	60	-
chr1	11340858	11340859	chr1_strand_1_11340860random_site_number_22217	60	-
chr1	11390474	11390475	chr1_strand_1_11390476random_site_number_24279	60	-
chr1	11426275	11426276	chr1_strand_0_11426276random_site_number_10298	60	+
chr1	11431776	11431777	chr1_strand_1_11431778random_site_number_23478	60	-
chr1	11452408	11452409	chr1_strand_0_11452409random_site_number_4740	60	+
chr1	11551347	11551348	chr1_strand_1_11551349random_site_number_16182	60	-
chr1	11601199	11601200	chr1_strand_0_11601200random_site_number_14418	60	+
chr1	11633768	11633769	chr1_strand_1_11633770random_site_number_18094	60	-
chr1	11940464	11940465	chr1_strand_1_11940466random_site_number_417	60	-
chr1	12060139	12060140	chr1_strand_0_12060140random_site_number_5189	60	+
chr1	12211638	12211639	chr1_strand_0_12211639random_site_number_14867	60	+
chr1	12361686	12361687	chr1_strand_1_12361688random_site_number_5613	60	-
chr1	12586450	12586451	chr1_strand_1_12586452random_site_number_19785	60	-
chr1	12764891	12764892	chr1_strand_0_12764892random_site_number_2935	60	+
chr1	12815331	12815332	chr1_strand_0_12815332random_site_number_4146	60	+
chr1	13398327	13398328	chr1_strand_1_13398329random_site_number_16987	60	-
chr1	13575153	13575154	chr1_strand_1_13575155random_site_number_7264	60	-
chr1	13652760	13652761	chr1_strand_1_13652762random_site_number_17646	60	-
chr1	13981741	13981742	chr1_strand_0_13981742random_site_number_15440	60	+
chr1	14031463	14031464	chr1_strand_0_14031464random_site_number_12780	60	+
chr1	14090422	14090423	chr1_strand_0_14090423random_site_number_6963	60	+
chr1	14303252	14303253	chr1_strand_0_14303253random_site_number_2454	60	+
chr1	14478316	14478317	chr1_strand_0_14478317random_site_number_8105	60	+
chr1	14782229	14782230	chr1_strand_0_14782230random_site_number_11260	60	+
chr1	14844839	14844840	chr1_strand_0_14844840random_site_number_2992	60	+
chr1	15331384	15331385	chr1_strand_0_15331385random_site_number_24185	60	+
chr1	15480091	15480092	chr1_strand_0_15480092random_site_number_11444	60	+
chr1	15532104	15532105	chr1_strand_0_15532105random_site_number_2579	60	+
chr1	15546675	15546676	chr1_strand_0_15546676random_site_number_10693	60	+
chr1	15589166	15589167	chr1_strand_0_15589167random_site_number_13173	60	+
chr1	15777762	15777763	chr1_strand_1_15777764random_site_number_16837	60	-
chr1	15957147	15957148	chr1_strand_1_15957149random_site_number_7942	60	-
chr1	15974070	15974071	chr1_strand_1_15974072random_site_number_21590	60	-
chr1	16222535	16222536	chr1_strand_0_16222536random_site_number_21460	60	+
chr1	16350669	16350670	chr1_strand_0_16350670random_site_number_24440	60	+
chr1	16425043	16425044	chr1_strand_0_16425044random_site_number_16065	60	+
chr1	16657397	16657398	chr1_strand_0_16657398random_site_number_16585	60	+
chr1	17209200	17209201	chr1_strand_0_17209201random_site_number_22623	60	+
chr1	17220889	17220890	chr1_strand_1_17220891random_site_number_6199	60	-
chr1	17237903	17237904	chr1_strand_1_17237905random_site_number_9261	60	-
chr1	17450298	17450299	chr1_strand_0_17450299random_site_number_257	60	+
chr1	17647718	17647719	chr1_strand_0_17647719random_site_number_10457	60	+
chr1	17682424	17682425	chr1_strand_1_17682426random_site_number_7958	60	-
chr1	17787077	17787078	chr1_strand_0_17787078random_site_number_15159	60	+
chr1	17922252	17922253	chr1_strand_0_17922253random_site_number_24578	60	+
chr1	18331090	18331091	chr1_strand_0_18331091random_site_number_16136	60	+
chr1	18465758	18465759	chr1_strand_1_18465760random_site_number_5312	60	-
chr1	18594046	18594047	chr1_strand_0_18594047random_site_number_10629	60	+
chr1	18914900	18914901	chr1_strand_1_18914902random_site_number_2941	60	-
chr1	18942952	18942953	chr1_strand_1_18942954random_site_number_3207	60	-
chr1	18996413	18996414	chr1_strand_1_18996415random_site_number_23893	60	-
chr1	19023611	19023612	chr1_strand_1_19023613random_site_number_19574	60	-
chr1	19137264	19137265	chr1_strand_1_19137266random_site_number_1805	60	-
chr1	19175669	19175670	chr1_strand_1_19175671random_site_number_197	60	-
chr1	19524734	19524735	chr1_strand_0_19524735random_site_number_21161	60	+
chr1	19632665	19632666	chr1_strand_0_19632666random_site_number_12849	60	+
chr1	19641852	19641853	chr1_strand_1_19641854random_site_number_12326	60	-
chr1	19643560	19643561	chr1_strand_1_19643562random_site_number_23857	60	-
chr1	19942204	19942205	chr1_strand_0_19942205random_site_number_10208	60	+
chr1	20013063	20013064	chr1_strand_0_20013064random_site_number_21047	60	+
chr1	20166881	20166882	chr1_strand_0_20166882random_site_number_4858	60	+
chr1	20193037	20193038	chr1_strand_1_20193039random_site_number_20904	60	-
chr1	20222673	20222674	chr1_strand_0_20222674random_site_number_22904	60	+
chr1	20227726	20227727	chr1_strand_1_20227728random_site_number_17506	60	-
chr1	20231045	20231046	chr1_strand_1_20231047random_site_number_23598	60	-
chr1	20245107	20245108	chr1_strand_1_20245109random_site_number_5967	60	-
chr1	20251400	20251401	chr1_strand_0_20251401random_site_number_21993	60	+
chr1	20544020	20544021	chr1_strand_0_20544021random_site_number_11243	60	+
chr1	20629574	20629575	chr1_strand_0_20629575random_site_number_20398	60	+
chr1	20641339	20641340	chr1_strand_1_20641341random_site_number_24327	60	-
chr1	20738435	20738436	chr1_strand_1_20738437random_site_number_9188	60	-
chr1	21042674	21042675	chr1_strand_0_21042675random_site_number_1526	60	+
chr1	21097265	21097266	chr1_strand_1_21097267random_site_number_9207	60	-
chr1	21130562	21130563	chr1_strand_1_21130564random_site_number_13342	60	-
chr1	21167653	21167654	chr1_strand_0_21167654random_site_number_1615	60	+
chr1	21312637	21312638	chr1_strand_0_21312638random_site_number_918	60	+
chr1	21390367	21390368	chr1_strand_1_21390369random_site_number_22415	60	-
chr1	21551531	21551532	chr1_strand_1_21551533random_site_number_7311	60	-
chr1	21568222	21568223	chr1_strand_1_21568224random_site_number_12487	60	-
chr1	21577188	21577189	chr1_strand_1_21577190random_site_number_5742	60	-
chr1	21695765	21695766	chr1_strand_1_21695767random_site_number_22746	60	-
chr1	21769884	21769885	chr1_strand_0_21769885random_site_number_15816	60	+
chr1	21835613	21835614	chr1_strand_0_21835614random_site_number_1065	60	+
chr1	22016506	22016507	chr1_strand_1_22016508random_site_number_24106	60	-
chr1	22219075	22219076	chr1_strand_1_22219077random_site_number_17738	60	-
chr1	22253417	22253418	chr1_strand_0_22253418random_site_number_18351	60	+
chr1	22371416	22371417	chr1_strand_1_22371418random_site_number_18427	60	-
chr1	22387400	22387401	chr1_strand_1_22387402random_site_number_10577	60	-
chr1	22497304	22497305	chr1_strand_1_22497306random_site_number_3547	60	-
chr1	22672599	22672600	chr1_strand_0_22672600random_site_number_13469	60	+
chr1	22676147	22676148	chr1_strand_1_22676149random_site_number_21288	60	-
chr1	22939079	22939080	chr1_strand_1_22939081random_site_number_7688	60	-
chr1	22995599	22995600	chr1_strand_0_22995600random_site_number_10111	60	+
chr1	23173814	23173815	chr1_strand_0_23173815random_site_number_23992	60	+
chr1	23307882	23307883	chr1_strand_1_23307884random_site_number_14014	60	-
chr1	23331270	23331271	chr1_strand_0_23331271random_site_number_12135	60	+
chr1	23538208	23538209	chr1_strand_0_23538209random_site_number_22235	60	+
chr1	23665788	23665789	chr1_strand_1_23665790random_site_number_6750	60	-
chr1	24118198	24118199	chr1_strand_0_24118199random_site_number_16872	60	+
chr1	24131761	24131762	chr1_strand_0_24131762random_site_number_19946	60	+
chr1	24133229	24133230	chr1_strand_0_24133230random_site_number_10036	60	+
chr1	24218521	24218522	chr1_strand_0_24218522random_site_number_13387	60	+
chr1	24416539	24416540	chr1_strand_1_24416541random_site_number_7789	60	-
chr1	24617785	24617786	chr1_strand_1_24617787random_site_number_217	60	-
chr1	24940640	24940641	chr1_strand_1_24940642random_site_number_12064	60	-
chr1	24988029	24988030	chr1_strand_1_24988031random_site_number_9473	60	-
chr1	25146774	25146775	chr1_strand_0_25146775random_site_number_21369	60	+
chr1	25182196	25182197	chr1_strand_1_25182198random_site_number_1396	60	-
chr1	25447326	25447327	chr1_strand_1_25447328random_site_number_15955	60	-
chr1	25794803	25794804	chr1_strand_1_25794805random_site_number_6552	60	-
chr1	26116519	26116520	chr1_strand_0_26116520random_site_number_5997	60	+
chr1	26204198	26204199	chr1_strand_1_26204200random_site_number_4446	60	-
chr1	26235318	26235319	chr1_strand_0_26235319random_site_number_17712	60	+
chr1	26369056	26369057	chr1_strand_0_26369057random_site_number_24467	60	+
chr1	26444389	26444390	chr1_strand_0_26444390random_site_number_18807	60	+
chr1	26587070	26587071	chr1_strand_0_26587071random_site_number_22058	60	+
chr1	26716193	26716194	chr1_strand_0_26716194random_site_number_17058	60	+
chr1	26816887	26816888	chr1_strand_0_26816888random_site_number_11026	60	+
chr1	26893797	26893798	chr1_strand_1_26893799random_site_number_18898	60	-
chr1	27219284	27219285	chr1_strand_1_27219286random_site_number_22603	60	-
chr1	27469496	27469497	chr1_strand_0_27469497random_site_number_10505	60	+
chr1	27728276	27728277	chr1_strand_0_27728277random_site_number_11585	60	+
chr1	27732372	27732373	chr1_strand_0_27732373random_site_number_5095	60	+
chr1	27814309	27814310	chr1_strand_1_27814311random_site_number_10647	60	-
chr1	27826501	27826502	chr1_strand_1_27826503random_site_number_14877	60	-
chr1	28149841	28149842	chr1_strand_0_28149842random_site_number_24267	60	+
chr1	28528317	28528318	chr1_strand_0_28528318random_site_number_11635	60	+
chr1	28599837	28599838	chr1_strand_1_28599839random_site_number_20132	60	-
chr1	28996267	28996268	chr1_strand_1_28996269random_site_number_12792	60	-
chr1	29017925	29017926	chr1_strand_0_29017926random_site_number_5625	60	+
chr1	29211403	29211404	chr1_strand_1_29211405random_site_number_10947	60	-
chr1	29480405	29480406	chr1_strand_1_29480407random_site_number_22185	60	-
chr1	29627295	29627296	chr1_strand_1_29627297random_site_number_15453	60	-
chr1	29945521	29945522	chr1_strand_0_29945522random_site_number_8299	60	+
chr1	30033134	30033135	chr1_strand_1_30033136random_site_number_5809	60	-
chr1	30097873	30097874	chr1_strand_1_30097875random_site_number_1764	60	-
chr1	30302828	30302829	chr1_strand_1_30302830random_site_number_1697	60	-
chr1	30318683	30318684	chr1_strand_1_30318685random_site_number_14716	60	-
chr1	30384022	30384023	chr1_strand_1_30384024random_site_number_3639	60	-
chr1	30522452	30522453	chr1_strand_0_30522453random_site_number_14290	60	+
chr1	30526682	30526683	chr1_strand_0_30526683random_site_number_6568	60	+
chr1	30573717	30573718	chr1_strand_0_30573718random_site_number_22463	60	+
chr1	30966768	30966769	chr1_strand_1_30966770random_site_number_13521	60	-
chr1	31194810	31194811	chr1_strand_0_31194811random_site_number_20459	60	+
chr1	31206169	31206170	chr1_strand_0_31206170random_site_number_21027	60	+
chr1	31245267	31245268	chr1_strand_1_31245269random_site_number_15201	60	-
chr1	31444120	31444121	chr1_strand_1_31444122random_site_number_4285	60	-
chr1	31547526	31547527	chr1_strand_0_31547527random_site_number_18762	60	+
chr1	31558813	31558814	chr1_strand_1_31558815random_site_number_5069	60	-
chr1	31860999	31861000	chr1_strand_0_31861000random_site_number_6969	60	+
chr1	31912942	31912943	chr1_strand_1_31912944random_site_number_19654	60	-
chr1	32059488	32059489	chr1_strand_1_32059490random_site_number_12581	60	-
chr1	32787286	32787287	chr1_strand_1_32787288random_site_number_16994	60	-
chr1	33391115	33391116	chr1_strand_0_33391116random_site_number_10597	60	+
chr1	33446163	33446164	chr1_strand_0_33446164random_site_number_7830	60	+
chr1	33586705	33586706	chr1_strand_1_33586707random_site_number_17691	60	-
chr1	33638047	33638048	chr1_strand_1_33638049random_site_number_6962	60	-
chr1	33754451	33754452	chr1_strand_0_33754452random_site_number_24546	60	+
chr1	34003625	34003626	chr1_strand_0_34003626random_site_number_17358	60	+
chr1	34055548	34055549	chr1_strand_0_34055549random_site_number_10229	60	+
chr1	34080169	34080170	chr1_strand_1_34080171random_site_number_19898	60	-
chr1	34161641	34161642	chr1_strand_0_34161642random_site_number_23342	60	+
chr1	34244725	34244726	chr1_strand_0_34244726random_site_number_22244	60	+
chr1	34282522	34282523	chr1_strand_1_34282524random_site_number_12879	60	-
chr1	34404387	34404388	chr1_strand_0_34404388random_site_number_13115	60	+
chr1	34515146	34515147	chr1_strand_0_34515147random_site_number_9725	60	+
chr1	34554873	34554874	chr1_strand_1_34554875random_site_number_21139	60	-
chr1	34781375	34781376	chr1_strand_1_34781377random_site_number_20492	60	-
chr1	34949816	34949817	chr1_strand_1_34949818random_site_number_20860	60	-
chr1	35072205	35072206	chr1_strand_1_35072207random_site_number_18382	60	-
chr1	35087613	35087614	chr1_strand_0_35087614random_site_number_10625	60	+
chr1	35114467	35114468	chr1_strand_0_35114468random_site_number_12192	60	+
chr1	35408058	35408059	chr1_strand_0_35408059random_site_number_2754	60	+
chr1	35491337	35491338	chr1_strand_1_35491339random_site_number_15434	60	-
chr1	35624712	35624713	chr1_strand_1_35624714random_site_number_20188	60	-
chr1	35913212	35913213	chr1_strand_1_35913214random_site_number_11400	60	-
chr1	35915136	35915137	chr1_strand_1_35915138random_site_number_16631	60	-
chr1	36311930	36311931	chr1_strand_1_36311932random_site_number_9350	60	-
chr1	36363343	36363344	chr1_strand_0_36363344random_site_number_2041	60	+
chr1	36405613	36405614	chr1_strand_0_36405614random_site_number_4777	60	+
chr1	36602222	36602223	chr1_strand_1_36602224random_site_number_752	60	-
chr1	36717496	36717497	chr1_strand_1_36717498random_site_number_10842	60	-
chr1	36790575	36790576	chr1_strand_1_36790577random_site_number_23220	60	-
chr1	37111353	37111354	chr1_strand_1_37111355random_site_number_5155	60	-
chr1	37183784	37183785	chr1_strand_0_37183785random_site_number_16749	60	+
chr1	37308554	37308555	chr1_strand_0_37308555random_site_number_16234	60	+
chr1	37353231	37353232	chr1_strand_1_37353233random_site_number_10683	60	-
chr1	37699198	37699199	chr1_strand_0_37699199random_site_number_9430	60	+
chr1	37731077	37731078	chr1_strand_0_37731078random_site_number_17110	60	+
chr1	37775142	37775143	chr1_strand_0_37775143random_site_number_2922	60	+
chr1	38093104	38093105	chr1_strand_0_38093105random_site_number_20372	60	+
chr1	38095127	38095128	chr1_strand_1_38095129random_site_number_6436	60	-
chr1	38151588	38151589	chr1_strand_1_38151590random_site_number_11907	60	-
chr1	38434065	38434066	chr1_strand_0_38434066random_site_number_14004	60	+
chr1	38508204	38508205	chr1_strand_0_38508205random_site_number_1230	60	+
chr1	38555188	38555189	chr1_strand_1_38555190random_site_number_20166	60	-
chr1	38571897	38571898	chr1_strand_0_38571898random_site_number_3641	60	+
chr1	38700953	38700954	chr1_strand_0_38700954random_site_number_9896	60	+
chr1	38899543	38899544	chr1_strand_0_38899544random_site_number_17855	60	+
chr1	38969149	38969150	chr1_strand_0_38969150random_site_number_13328	60	+
chr1	39031965	39031966	chr1_strand_1_39031967random_site_number_1997	60	-
chr1	39316326	39316327	chr1_strand_0_39316327random_site_number_23331	60	+
chr1	39354004	39354005	chr1_strand_0_39354005random_site_number_19244	60	+
chr1	39400669	39400670	chr1_strand_0_39400670random_site_number_22606	60	+
chr1	39807213	39807214	chr1_strand_1_39807215random_site_number_21988	60	-
chr1	39929951	39929952	chr1_strand_1_39929953random_site_number_23251	60	-
chr1	40023434	40023435	chr1_strand_1_40023436random_site_number_22343	60	-
chr1	40114497	40114498	chr1_strand_1_40114499random_site_number_1552	60	-
chr1	40332626	40332627	chr1_strand_1_40332628random_site_number_18848	60	-
chr1	40456073	40456074	chr1_strand_1_40456075random_site_number_19859	60	-
chr1	40474835	40474836	chr1_strand_0_40474836random_site_number_5986	60	+
chr1	40656814	40656815	chr1_strand_0_40656815random_site_number_23785	60	+
chr1	40664775	40664776	chr1_strand_0_40664776random_site_number_10747	60	+
chr1	40791557	40791558	chr1_strand_1_40791559random_site_number_19581	60	-
chr1	40874665	40874666	chr1_strand_1_40874667random_site_number_20542	60	-
chr1	40889141	40889142	chr1_strand_1_40889143random_site_number_3673	60	-
chr1	40897559	40897560	chr1_strand_1_40897561random_site_number_2268	60	-
chr1	40932078	40932079	chr1_strand_0_40932079random_site_number_14440	60	+
chr1	41042029	41042030	chr1_strand_1_41042031random_site_number_10480	60	-
chr1	41087065	41087066	chr1_strand_0_41087066random_site_number_6081	60	+
chr1	41144706	41144707	chr1_strand_1_41144708random_site_number_20522	60	-
chr1	41184712	41184713	chr1_strand_0_41184713random_site_number_15436	60	+
chr1	41187445	41187446	chr1_strand_1_41187447random_site_number_10248	60	-
chr1	41298495	41298496	chr1_strand_1_41298497random_site_number_18865	60	-
chr1	41309050	41309051	chr1_strand_1_41309052random_site_number_18207	60	-
chr1	41313572	41313573	chr1_strand_0_41313573random_site_number_12407	60	+
chr1	41314164	41314165	chr1_strand_0_41314165random_site_number_16389	60	+
chr1	41377731	41377732	chr1_strand_0_41377732random_site_number_4482	60	+
chr1	41627881	41627882	chr1_strand_0_41627882random_site_number_5249	60	+
chr1	41765970	41765971	chr1_strand_0_41765971random_site_number_7511	60	+
chr1	41842907	41842908	chr1_strand_1_41842909random_site_number_23509	60	-
chr1	41909118	41909119	chr1_strand_1_41909120random_site_number_8619	60	-
chr1	41919814	41919815	chr1_strand_0_41919815random_site_number_2280	60	+
chr1	42122306	42122307	chr1_strand_0_42122307random_site_number_10685	60	+
chr1	42340608	42340609	chr1_strand_1_42340610random_site_number_10576	60	-
chr1	42349355	42349356	chr1_strand_1_42349357random_site_number_1631	60	-
chr1	42521131	42521132	chr1_strand_0_42521132random_site_number_834	60	+
chr1	42576655	42576656	chr1_strand_0_42576656random_site_number_15016	60	+
chr1	43208905	43208906	chr1_strand_1_43208907random_site_number_14783	60	-
chr1	43242338	43242339	chr1_strand_0_43242339random_site_number_5832	60	+
chr1	43250785	43250786	chr1_strand_0_43250786random_site_number_10405	60	+
chr1	43330476	43330477	chr1_strand_0_43330477random_site_number_10166	60	+
chr1	43477806	43477807	chr1_strand_0_43477807random_site_number_12679	60	+
chr1	43708642	43708643	chr1_strand_0_43708643random_site_number_20049	60	+
chr1	43889072	43889073	chr1_strand_1_43889074random_site_number_272	60	-
chr1	43895463	43895464	chr1_strand_0_43895464random_site_number_18714	60	+
chr1	44179768	44179769	chr1_strand_0_44179769random_site_number_248	60	+
chr1	44239451	44239452	chr1_strand_1_44239453random_site_number_19591	60	-
chr1	44419767	44419768	chr1_strand_1_44419769random_site_number_19551	60	-
chr1	44637175	44637176	chr1_strand_1_44637177random_site_number_12965	60	-
chr1	44911845	44911846	chr1_strand_0_44911846random_site_number_17158	60	+
chr1	45057253	45057254	chr1_strand_0_45057254random_site_number_17720	60	+
chr1	45832124	45832125	chr1_strand_1_45832126random_site_number_7694	60	-
chr1	45907500	45907501	chr1_strand_0_45907501random_site_number_14609	60	+
chr1	46209296	46209297	chr1_strand_0_46209297random_site_number_10763	60	+
chr1	46261009	46261010	chr1_strand_0_46261010random_site_number_19670	60	+
chr1	46431230	46431231	chr1_strand_0_46431231random_site_number_3043	60	+
chr1	47265786	47265787	chr1_strand_0_47265787random_site_number_2175	60	+
chr1	47397095	47397096	chr1_strand_0_47397096random_site_number_19288	60	+
chr1	47460634	47460635	chr1_strand_0_47460635random_site_number_14380	60	+
chr1	47880178	47880179	chr1_strand_0_47880179random_site_number_15413	60	+
chr1	47883370	47883371	chr1_strand_0_47883371random_site_number_10013	60	+
chr1	47887015	47887016	chr1_strand_1_47887017random_site_number_13889	60	-
chr1	48085283	48085284	chr1_strand_1_48085285random_site_number_20815	60	-
chr1	48180933	48180934	chr1_strand_1_48180935random_site_number_6222	60	-
chr1	48312325	48312326	chr1_strand_0_48312326random_site_number_14170	60	+
chr1	48488930	48488931	chr1_strand_1_48488932random_site_number_12638	60	-
chr1	48614566	48614567	chr1_strand_0_48614567random_site_number_2398	60	+
chr1	48637112	48637113	chr1_strand_1_48637114random_site_number_14593	60	-
chr1	48665864	48665865	chr1_strand_0_48665865random_site_number_11302	60	+
chr1	48675622	48675623	chr1_strand_0_48675623random_site_number_2324	60	+
chr1	49021229	49021230	chr1_strand_1_49021231random_site_number_903	60	-
chr1	49098269	49098270	chr1_strand_0_49098270random_site_number_5092	60	+
chr1	49120401	49120402	chr1_strand_0_49120402random_site_number_17450	60	+
chr1	49318359	49318360	chr1_strand_1_49318361random_site_number_18704	60	-
chr1	49635720	49635721	chr1_strand_0_49635721random_site_number_19885	60	+
chr1	49926835	49926836	chr1_strand_0_49926836random_site_number_14688	60	+
chr1	50050562	50050563	chr1_strand_1_50050564random_site_number_4474	60	-
chr1	50212388	50212389	chr1_strand_1_50212390random_site_number_17606	60	-
chr1	50233078	50233079	chr1_strand_0_50233079random_site_number_6343	60	+
chr1	50248577	50248578	chr1_strand_1_50248579random_site_number_1755	60	-
chr1	50249057	50249058	chr1_strand_0_50249058random_site_number_2717	60	+
chr1	50262609	50262610	chr1_strand_1_50262611random_site_number_8749	60	-
chr1	50476495	50476496	chr1_strand_1_50476497random_site_number_13557	60	-
chr1	50528544	50528545	chr1_strand_0_50528545random_site_number_14106	60	+
chr1	50591516	50591517	chr1_strand_0_50591517random_site_number_1299	60	+
chr1	50660748	50660749	chr1_strand_0_50660749random_site_number_6851	60	+
chr1	50682698	50682699	chr1_strand_1_50682700random_site_number_3499	60	-
chr1	50821468	50821469	chr1_strand_1_50821470random_site_number_3795	60	-
chr1	50930858	50930859	chr1_strand_1_50930860random_site_number_4907	60	-
chr1	50962345	50962346	chr1_strand_0_50962346random_site_number_10475	60	+
chr1	51068121	51068122	chr1_strand_1_51068123random_site_number_14754	60	-
chr1	51108709	51108710	chr1_strand_0_51108710random_site_number_14753	60	+
chr1	51437975	51437976	chr1_strand_0_51437976random_site_number_17426	60	+
chr1	51608673	51608674	chr1_strand_1_51608675random_site_number_13369	60	-
chr1	51862317	51862318	chr1_strand_0_51862318random_site_number_22444	60	+
chr1	51966597	51966598	chr1_strand_0_51966598random_site_number_863	60	+
chr1	52267789	52267790	chr1_strand_1_52267791random_site_number_24003	60	-
chr1	52569150	52569151	chr1_strand_0_52569151random_site_number_19618	60	+
chr1	52580365	52580366	chr1_strand_1_52580367random_site_number_2198	60	-
chr1	52623998	52623999	chr1_strand_1_52624000random_site_number_664	60	-
chr1	52631807	52631808	chr1_strand_0_52631808random_site_number_23985	60	+
chr1	52682203	52682204	chr1_strand_0_52682204random_site_number_13356	60	+
chr1	52756442	52756443	chr1_strand_1_52756444random_site_number_7315	60	-
chr1	52774449	52774450	chr1_strand_1_52774451random_site_number_5038	60	-
chr1	52917898	52917899	chr1_strand_1_52917900random_site_number_23998	60	-
chr1	53042641	53042642	chr1_strand_0_53042642random_site_number_18198	60	+
chr1	53054452	53054453	chr1_strand_1_53054454random_site_number_2169	60	-
chr1	53105304	53105305	chr1_strand_1_53105306random_site_number_9763	60	-
chr1	53131574	53131575	chr1_strand_1_53131576random_site_number_22164	60	-
chr1	53172638	53172639	chr1_strand_0_53172639random_site_number_19900	60	+
chr1	53337070	53337071	chr1_strand_1_53337072random_site_number_20905	60	-
chr1	53514242	53514243	chr1_strand_1_53514244random_site_number_16752	60	-
chr1	53635237	53635238	chr1_strand_0_53635238random_site_number_8251	60	+
chr1	53745445	53745446	chr1_strand_0_53745446random_site_number_20148	60	+
chr1	53782557	53782558	chr1_strand_1_53782559random_site_number_18109	60	-
chr1	53829740	53829741	chr1_strand_0_53829741random_site_number_9657	60	+
chr1	53848612	53848613	chr1_strand_0_53848613random_site_number_13946	60	+
chr1	53966932	53966933	chr1_strand_0_53966933random_site_number_23015	60	+
chr1	54064221	54064222	chr1_strand_1_54064223random_site_number_23278	60	-
chr1	54221364	54221365	chr1_strand_0_54221365random_site_number_24271	60	+
chr1	54298504	54298505	chr1_strand_1_54298506random_site_number_21767	60	-
chr1	54330710	54330711	chr1_strand_0_54330711random_site_number_3169	60	+
chr1	54378403	54378404	chr1_strand_0_54378404random_site_number_22082	60	+
chr1	54505332	54505333	chr1_strand_0_54505333random_site_number_9410	60	+
chr1	54509240	54509241	chr1_strand_0_54509241random_site_number_3728	60	+
chr1	54525854	54525855	chr1_strand_1_54525856random_site_number_10324	60	-
chr1	54586434	54586435	chr1_strand_1_54586436random_site_number_11687	60	-
chr1	54626007	54626008	chr1_strand_1_54626009random_site_number_8534	60	-
chr1	54711737	54711738	chr1_strand_1_54711739random_site_number_22469	60	-
chr1	54974275	54974276	chr1_strand_0_54974276random_site_number_735	60	+
chr1	54986578	54986579	chr1_strand_0_54986579random_site_number_21211	60	+
chr1	55072448	55072449	chr1_strand_0_55072449random_site_number_13436	60	+
chr1	55199491	55199492	chr1_strand_0_55199492random_site_number_16739	60	+
chr1	55508590	55508591	chr1_strand_1_55508592random_site_number_18674	60	-
chr1	55628069	55628070	chr1_strand_0_55628070random_site_number_11213	60	+
chr1	55654430	55654431	chr1_strand_0_55654431random_site_number_19395	60	+
chr1	55777236	55777237	chr1_strand_1_55777238random_site_number_19896	60	-
chr1	56045587	56045588	chr1_strand_1_56045589random_site_number_3012	60	-
chr1	56213812	56213813	chr1_strand_0_56213813random_site_number_7298	60	+
chr1	56329821	56329822	chr1_strand_1_56329823random_site_number_13334	60	-
chr1	56351406	56351407	chr1_strand_1_56351408random_site_number_8111	60	-
chr1	56525908	56525909	chr1_strand_0_56525909random_site_number_14603	60	+
chr1	56693584	56693585	chr1_strand_1_56693586random_site_number_24508	60	-
chr1	56747586	56747587	chr1_strand_1_56747588random_site_number_21522	60	-
chr1	56892777	56892778	chr1_strand_0_56892778random_site_number_8704	60	+
chr1	56911745	56911746	chr1_strand_0_56911746random_site_number_10026	60	+
chr1	57226548	57226549	chr1_strand_1_57226550random_site_number_19003	60	-
chr1	57260543	57260544	chr1_strand_0_57260544random_site_number_24071	60	+
chr1	57263572	57263573	chr1_strand_0_57263573random_site_number_20113	60	+
chr1	57441869	57441870	chr1_strand_0_57441870random_site_number_15233	60	+
chr1	57529146	57529147	chr1_strand_1_57529148random_site_number_631	60	-
chr1	57820179	57820180	chr1_strand_0_57820180random_site_number_11677	60	+
chr1	57977664	57977665	chr1_strand_0_57977665random_site_number_13509	60	+
chr1	58721791	58721792	chr1_strand_1_58721793random_site_number_15810	60	-
chr1	59029784	59029785	chr1_strand_0_59029785random_site_number_14945	60	+
chr1	59104147	59104148	chr1_strand_0_59104148random_site_number_11935	60	+
chr1	59106165	59106166	chr1_strand_1_59106167random_site_number_22791	60	-
chr1	59108780	59108781	chr1_strand_1_59108782random_site_number_15888	60	-
chr1	59274542	59274543	chr1_strand_1_59274544random_site_number_2153	60	-
chr1	59514581	59514582	chr1_strand_0_59514582random_site_number_12389	60	+
chr1	59666921	59666922	chr1_strand_0_59666922random_site_number_2386	60	+
chr1	59773570	59773571	chr1_strand_1_59773572random_site_number_22545	60	-
chr1	59947285	59947286	chr1_strand_1_59947287random_site_number_19755	60	-
chr1	59950076	59950077	chr1_strand_1_59950078random_site_number_14935	60	-
chr1	60040005	60040006	chr1_strand_0_60040006random_site_number_17433	60	+
chr1	60101354	60101355	chr1_strand_0_60101355random_site_number_12937	60	+
chr1	60119295	60119296	chr1_strand_0_60119296random_site_number_8011	60	+
chr1	60219557	60219558	chr1_strand_1_60219559random_site_number_23788	60	-
chr1	60250105	60250106	chr1_strand_0_60250106random_site_number_24155	60	+
chr1	60290662	60290663	chr1_strand_0_60290663random_site_number_5129	60	+
chr1	60664846	60664847	chr1_strand_0_60664847random_site_number_8400	60	+
chr1	60740409	60740410	chr1_strand_0_60740410random_site_number_7035	60	+
chr1	60925896	60925897	chr1_strand_0_60925897random_site_number_2726	60	+
chr1	61066507	61066508	chr1_strand_1_61066509random_site_number_2504	60	-
chr1	61285352	61285353	chr1_strand_1_61285354random_site_number_147	60	-
chr1	61286622	61286623	chr1_strand_1_61286624random_site_number_14681	60	-
chr1	61290359	61290360	chr1_strand_0_61290360random_site_number_15158	60	+
chr1	61317859	61317860	chr1_strand_1_61317861random_site_number_1870	60	-
chr1	61471744	61471745	chr1_strand_1_61471746random_site_number_5785	60	-
chr1	61703793	61703794	chr1_strand_1_61703795random_site_number_2519	60	-
chr1	61830326	61830327	chr1_strand_1_61830328random_site_number_12458	60	-
chr1	61887465	61887466	chr1_strand_0_61887466random_site_number_5283	60	+
chr1	61929241	61929242	chr1_strand_0_61929242random_site_number_15214	60	+
chr1	62063104	62063105	chr1_strand_1_62063106random_site_number_784	60	-
chr1	62313524	62313525	chr1_strand_1_62313526random_site_number_21194	60	-
chr1	62344640	62344641	chr1_strand_1_62344642random_site_number_2104	60	-
chr1	62346444	62346445	chr1_strand_0_62346445random_site_number_13450	60	+
chr1	62359741	62359742	chr1_strand_0_62359742random_site_number_14035	60	+
chr1	62457896	62457897	chr1_strand_0_62457897random_site_number_23438	60	+
chr1	62650421	62650422	chr1_strand_1_62650423random_site_number_20218	60	-
chr1	62773639	62773640	chr1_strand_1_62773641random_site_number_14450	60	-
chr1	62893530	62893531	chr1_strand_1_62893532random_site_number_3401	60	-
chr1	62900264	62900265	chr1_strand_1_62900266random_site_number_24056	60	-
chr1	62905234	62905235	chr1_strand_0_62905235random_site_number_24594	60	+
chr1	62909672	62909673	chr1_strand_1_62909674random_site_number_16833	60	-
chr1	63072191	63072192	chr1_strand_0_63072192random_site_number_4423	60	+
chr1	63153722	63153723	chr1_strand_0_63153723random_site_number_10885	60	+
chr1	63181254	63181255	chr1_strand_1_63181256random_site_number_22060	60	-
chr1	63340558	63340559	chr1_strand_1_63340560random_site_number_18084	60	-
chr1	63769456	63769457	chr1_strand_0_63769457random_site_number_3862	60	+
chr1	63809573	63809574	chr1_strand_1_63809575random_site_number_17811	60	-
chr1	63835315	63835316	chr1_strand_0_63835316random_site_number_21378	60	+
chr1	64153621	64153622	chr1_strand_0_64153622random_site_number_4953	60	+
chr1	64164914	64164915	chr1_strand_1_64164916random_site_number_14944	60	-
chr1	64374083	64374084	chr1_strand_0_64374084random_site_number_23748	60	+
chr1	64405236	64405237	chr1_strand_1_64405238random_site_number_766	60	-
chr1	64447911	64447912	chr1_strand_1_64447913random_site_number_18301	60	-
chr1	64488823	64488824	chr1_strand_0_64488824random_site_number_21566	60	+
chr1	64782865	64782866	chr1_strand_0_64782866random_site_number_6745	60	+
chr1	64998235	64998236	chr1_strand_1_64998237random_site_number_18018	60	-
chr1	65020189	65020190	chr1_strand_0_65020190random_site_number_6595	60	+
chr1	65078077	65078078	chr1_strand_1_65078079random_site_number_15951	60	-
chr1	65100759	65100760	chr1_strand_0_65100760random_site_number_1149	60	+
chr1	65174736	65174737	chr1_strand_1_65174738random_site_number_19252	60	-
chr1	65284155	65284156	chr1_strand_0_65284156random_site_number_1743	60	+
chr1	65418824	65418825	chr1_strand_1_65418826random_site_number_15128	60	-
chr1	65504018	65504019	chr1_strand_0_65504019random_site_number_23633	60	+
chr1	65639480	65639481	chr1_strand_1_65639482random_site_number_15442	60	-
chr1	66032650	66032651	chr1_strand_1_66032652random_site_number_10333	60	-
chr1	66033036	66033037	chr1_strand_1_66033038random_site_number_3472	60	-
chr1	66124668	66124669	chr1_strand_1_66124670random_site_number_21019	60	-
chr1	66291638	66291639	chr1_strand_1_66291640random_site_number_21250	60	-
chr1	66417424	66417425	chr1_strand_1_66417426random_site_number_10338	60	-
chr1	66599837	66599838	chr1_strand_1_66599839random_site_number_9964	60	-
chr1	67210930	67210931	chr1_strand_0_67210931random_site_number_17484	60	+
chr1	67422091	67422092	chr1_strand_0_67422092random_site_number_16101	60	+
chr1	67533747	67533748	chr1_strand_0_67533748random_site_number_253	60	+
chr1	67536612	67536613	chr1_strand_1_67536614random_site_number_12547	60	-
chr1	67731240	67731241	chr1_strand_1_67731242random_site_number_278	60	-
chr1	67876124	67876125	chr1_strand_0_67876125random_site_number_13512	60	+
chr1	67885721	67885722	chr1_strand_0_67885722random_site_number_27	60	+
chr1	68025898	68025899	chr1_strand_1_68025900random_site_number_21622	60	-
chr1	68099353	68099354	chr1_strand_0_68099354random_site_number_7282	60	+
chr1	68306379	68306380	chr1_strand_0_68306380random_site_number_1716	60	+
chr1	68372903	68372904	chr1_strand_0_68372904random_site_number_4275	60	+
chr1	68491817	68491818	chr1_strand_1_68491819random_site_number_22391	60	-
chr1	68535481	68535482	chr1_strand_1_68535483random_site_number_17101	60	-
chr1	68715190	68715191	chr1_strand_1_68715192random_site_number_24260	60	-
chr1	68935015	68935016	chr1_strand_0_68935016random_site_number_12425	60	+
chr1	69194612	69194613	chr1_strand_0_69194613random_site_number_12118	60	+
chr1	69291666	69291667	chr1_strand_0_69291667random_site_number_7922	60	+
chr1	69333587	69333588	chr1_strand_1_69333589random_site_number_18452	60	-
chr1	69398399	69398400	chr1_strand_0_69398400random_site_number_6480	60	+
chr1	69483701	69483702	chr1_strand_0_69483702random_site_number_14125	60	+
chr1	69491256	69491257	chr1_strand_1_69491258random_site_number_23405	60	-
chr1	69532236	69532237	chr1_strand_1_69532238random_site_number_8549	60	-
chr1	69580593	69580594	chr1_strand_1_69580595random_site_number_11202	60	-
chr1	69613535	69613536	chr1_strand_0_69613536random_site_number_5447	60	+
chr1	69839006	69839007	chr1_strand_1_69839008random_site_number_7500	60	-
chr1	70032288	70032289	chr1_strand_1_70032290random_site_number_7836	60	-
chr1	70115725	70115726	chr1_strand_1_70115727random_site_number_15414	60	-
chr1	70323891	70323892	chr1_strand_1_70323893random_site_number_944	60	-
chr1	70344051	70344052	chr1_strand_1_70344053random_site_number_8724	60	-
chr1	70506214	70506215	chr1_strand_0_70506215random_site_number_13704	60	+
chr1	70785455	70785456	chr1_strand_1_70785457random_site_number_20121	60	-
chr1	70856822	70856823	chr1_strand_0_70856823random_site_number_10227	60	+
chr1	70940683	70940684	chr1_strand_0_70940684random_site_number_23158	60	+
chr1	71127973	71127974	chr1_strand_0_71127974random_site_number_4736	60	+
chr1	71325694	71325695	chr1_strand_0_71325695random_site_number_5731	60	+
chr1	71404359	71404360	chr1_strand_1_71404361random_site_number_11637	60	-
chr1	71590111	71590112	chr1_strand_0_71590112random_site_number_3576	60	+
chr1	71674295	71674296	chr1_strand_1_71674297random_site_number_1400	60	-
chr1	71729579	71729580	chr1_strand_1_71729581random_site_number_24112	60	-
chr1	71747000	71747001	chr1_strand_0_71747001random_site_number_19959	60	+
chr1	71984395	71984396	chr1_strand_1_71984397random_site_number_22598	60	-
chr1	72049092	72049093	chr1_strand_1_72049094random_site_number_10944	60	-
chr1	72250260	72250261	chr1_strand_1_72250262random_site_number_13267	60	-
chr1	72307303	72307304	chr1_strand_1_72307305random_site_number_20620	60	-
chr1	72471609	72471610	chr1_strand_1_72471611random_site_number_22559	60	-
chr1	72514863	72514864	chr1_strand_0_72514864random_site_number_21689	60	+
chr1	72549091	72549092	chr1_strand_1_72549093random_site_number_9597	60	-
chr1	72709557	72709558	chr1_strand_0_72709558random_site_number_10106	60	+
chr1	72726439	72726440	chr1_strand_0_72726440random_site_number_14237	60	+
chr1	72773763	72773764	chr1_strand_1_72773765random_site_number_3619	60	-
chr1	72817310	72817311	chr1_strand_1_72817312random_site_number_17571	60	-
chr1	72819095	72819096	chr1_strand_1_72819097random_site_number_1727	60	-
chr1	72976168	72976169	chr1_strand_0_72976169random_site_number_23502	60	+
chr1	73014971	73014972	chr1_strand_1_73014973random_site_number_21917	60	-
chr1	73111821	73111822	chr1_strand_0_73111822random_site_number_8414	60	+
chr1	73129255	73129256	chr1_strand_1_73129257random_site_number_4830	60	-
chr1	73338673	73338674	chr1_strand_0_73338674random_site_number_2794	60	+
chr1	73385141	73385142	chr1_strand_0_73385142random_site_number_23721	60	+
chr1	73452462	73452463	chr1_strand_1_73452464random_site_number_17469	60	-
chr1	73678641	73678642	chr1_strand_0_73678642random_site_number_17604	60	+
chr1	73811425	73811426	chr1_strand_1_73811427random_site_number_13897	60	-
chr1	73845710	73845711	chr1_strand_0_73845711random_site_number_11784	60	+
chr1	73912753	73912754	chr1_strand_0_73912754random_site_number_14835	60	+
chr1	74215300	74215301	chr1_strand_0_74215301random_site_number_9232	60	+
chr1	74321980	74321981	chr1_strand_1_74321982random_site_number_16310	60	-
chr1	74360656	74360657	chr1_strand_0_74360657random_site_number_5557	60	+
chr1	74384569	74384570	chr1_strand_1_74384571random_site_number_21719	60	-
chr1	74601380	74601381	chr1_strand_1_74601382random_site_number_9852	60	-
chr1	74861311	74861312	chr1_strand_0_74861312random_site_number_19794	60	+
chr1	74913489	74913490	chr1_strand_1_74913491random_site_number_10893	60	-
chr1	75062471	75062472	chr1_strand_1_75062473random_site_number_13711	60	-
chr1	75165827	75165828	chr1_strand_0_75165828random_site_number_21214	60	+
chr1	75229116	75229117	chr1_strand_0_75229117random_site_number_94	60	+
chr1	75393508	75393509	chr1_strand_1_75393510random_site_number_18076	60	-
chr1	75436990	75436991	chr1_strand_1_75436992random_site_number_6565	60	-
chr1	75441639	75441640	chr1_strand_1_75441641random_site_number_20871	60	-
chr1	75611900	75611901	chr1_strand_0_75611901random_site_number_10912	60	+
chr1	75726785	75726786	chr1_strand_0_75726786random_site_number_3357	60	+
chr1	76053838	76053839	chr1_strand_0_76053839random_site_number_20823	60	+
chr1	76054794	76054795	chr1_strand_0_76054795random_site_number_21403	60	+
chr1	76182414	76182415	chr1_strand_1_76182416random_site_number_22231	60	-
chr1	76292586	76292587	chr1_strand_1_76292588random_site_number_17247	60	-
chr1	76363282	76363283	chr1_strand_0_76363283random_site_number_6579	60	+
chr1	76467752	76467753	chr1_strand_0_76467753random_site_number_22934	60	+
chr1	76668857	76668858	chr1_strand_1_76668859random_site_number_2062	60	-
chr1	76819873	76819874	chr1_strand_0_76819874random_site_number_19799	60	+
chr1	76902010	76902011	chr1_strand_1_76902012random_site_number_18471	60	-
chr1	77172577	77172578	chr1_strand_0_77172578random_site_number_17419	60	+
chr1	77261009	77261010	chr1_strand_0_77261010random_site_number_5828	60	+
chr1	77353927	77353928	chr1_strand_0_77353928random_site_number_15170	60	+
chr1	77664435	77664436	chr1_strand_1_77664437random_site_number_8297	60	-
chr1	77693819	77693820	chr1_strand_0_77693820random_site_number_3079	60	+
chr1	77817077	77817078	chr1_strand_0_77817078random_site_number_20639	60	+
chr1	77825175	77825176	chr1_strand_1_77825177random_site_number_11141	60	-
chr1	77923233	77923234	chr1_strand_0_77923234random_site_number_23380	60	+
chr1	78012392	78012393	chr1_strand_0_78012393random_site_number_12060	60	+
chr1	78171272	78171273	chr1_strand_0_78171273random_site_number_16416	60	+
chr1	78214148	78214149	chr1_strand_1_78214150random_site_number_10245	60	-
chr1	78388098	78388099	chr1_strand_0_78388099random_site_number_12845	60	+
chr1	78593553	78593554	chr1_strand_1_78593555random_site_number_8356	60	-
chr1	78850901	78850902	chr1_strand_0_78850902random_site_number_4955	60	+
chr1	79413003	79413004	chr1_strand_1_79413005random_site_number_265	60	-
chr1	79553941	79553942	chr1_strand_1_79553943random_site_number_6904	60	-
chr1	79580253	79580254	chr1_strand_0_79580254random_site_number_21836	60	+
chr1	80087441	80087442	chr1_strand_1_80087443random_site_number_11196	60	-
chr1	80096820	80096821	chr1_strand_1_80096822random_site_number_24487	60	-
chr1	80163439	80163440	chr1_strand_0_80163440random_site_number_5117	60	+
chr1	80417832	80417833	chr1_strand_0_80417833random_site_number_3882	60	+
chr1	80434501	80434502	chr1_strand_1_80434503random_site_number_4211	60	-
chr1	80493585	80493586	chr1_strand_1_80493587random_site_number_22129	60	-
chr1	80679287	80679288	chr1_strand_0_80679288random_site_number_5983	60	+
chr1	80767777	80767778	chr1_strand_1_80767779random_site_number_5281	60	-
chr1	80877605	80877606	chr1_strand_0_80877606random_site_number_21435	60	+
chr1	81088261	81088262	chr1_strand_1_81088263random_site_number_954	60	-
chr1	81196213	81196214	chr1_strand_1_81196215random_site_number_13022	60	-
chr1	81391675	81391676	chr1_strand_0_81391676random_site_number_6774	60	+
chr1	81585421	81585422	chr1_strand_0_81585422random_site_number_18767	60	+
chr1	81787371	81787372	chr1_strand_0_81787372random_site_number_6413	60	+
chr1	81816329	81816330	chr1_strand_0_81816330random_site_number_10009	60	+
chr1	81852159	81852160	chr1_strand_0_81852160random_site_number_19830	60	+
chr1	81926847	81926848	chr1_strand_1_81926849random_site_number_7514	60	-
chr1	82114047	82114048	chr1_strand_1_82114049random_site_number_20343	60	-
chr1	82179901	82179902	chr1_strand_1_82179903random_site_number_22349	60	-
chr1	82309548	82309549	chr1_strand_1_82309550random_site_number_23975	60	-
chr1	83087279	83087280	chr1_strand_0_83087280random_site_number_7096	60	+
chr1	83123665	83123666	chr1_strand_1_83123667random_site_number_9692	60	-
chr1	83224366	83224367	chr1_strand_0_83224367random_site_number_20858	60	+
chr1	83456191	83456192	chr1_strand_1_83456193random_site_number_9125	60	-
chr1	83528887	83528888	chr1_strand_1_83528889random_site_number_19097	60	-
chr1	83639744	83639745	chr1_strand_0_83639745random_site_number_24006	60	+
chr1	83731676	83731677	chr1_strand_1_83731678random_site_number_7945	60	-
chr1	83740389	83740390	chr1_strand_1_83740391random_site_number_17026	60	-
chr1	84004633	84004634	chr1_strand_0_84004634random_site_number_1473	60	+
chr1	84029217	84029218	chr1_strand_1_84029219random_site_number_22921	60	-
chr1	84173540	84173541	chr1_strand_0_84173541random_site_number_17210	60	+
chr1	84215593	84215594	chr1_strand_1_84215595random_site_number_17911	60	-
chr1	84255028	84255029	chr1_strand_1_84255030random_site_number_20915	60	-
chr1	84504632	84504633	chr1_strand_0_84504633random_site_number_19317	60	+
chr1	84547375	84547376	chr1_strand_0_84547376random_site_number_1397	60	+
chr1	84645264	84645265	chr1_strand_0_84645265random_site_number_11960	60	+
chr1	84947322	84947323	chr1_strand_1_84947324random_site_number_20379	60	-
chr1	85269986	85269987	chr1_strand_1_85269988random_site_number_23532	60	-
chr1	85357106	85357107	chr1_strand_0_85357107random_site_number_18929	60	+
chr1	85435053	85435054	chr1_strand_0_85435054random_site_number_7816	60	+
chr1	85880928	85880929	chr1_strand_1_85880930random_site_number_20731	60	-
chr1	86114644	86114645	chr1_strand_0_86114645random_site_number_19611	60	+
chr1	86315679	86315680	chr1_strand_0_86315680random_site_number_17366	60	+
chr1	86354234	86354235	chr1_strand_0_86354235random_site_number_2978	60	+
chr1	86361207	86361208	chr1_strand_1_86361209random_site_number_24464	60	-
chr1	86369415	86369416	chr1_strand_0_86369416random_site_number_4531	60	+
chr1	86490263	86490264	chr1_strand_1_86490265random_site_number_18537	60	-
chr1	86731540	86731541	chr1_strand_0_86731541random_site_number_11796	60	+
chr1	86906284	86906285	chr1_strand_0_86906285random_site_number_9642	60	+
chr1	87152254	87152255	chr1_strand_0_87152255random_site_number_6955	60	+
chr1	87209135	87209136	chr1_strand_0_87209136random_site_number_8850	60	+
chr1	87294566	87294567	chr1_strand_1_87294568random_site_number_22667	60	-
chr1	87393838	87393839	chr1_strand_1_87393840random_site_number_6033	60	-
chr1	87533002	87533003	chr1_strand_0_87533003random_site_number_3306	60	+
chr1	87565224	87565225	chr1_strand_0_87565225random_site_number_24630	60	+
chr1	87607483	87607484	chr1_strand_0_87607484random_site_number_14711	60	+
chr1	87713689	87713690	chr1_strand_1_87713691random_site_number_15531	60	-
chr1	87734222	87734223	chr1_strand_0_87734223random_site_number_17987	60	+
chr1	87837733	87837734	chr1_strand_1_87837735random_site_number_22665	60	-
chr1	87839744	87839745	chr1_strand_1_87839746random_site_number_20077	60	-
chr1	87849152	87849153	chr1_strand_0_87849153random_site_number_19469	60	+
chr1	87877754	87877755	chr1_strand_0_87877755random_site_number_1711	60	+
chr1	88258506	88258507	chr1_strand_1_88258508random_site_number_1590	60	-
chr1	88262878	88262879	chr1_strand_1_88262880random_site_number_16123	60	-
chr1	88299879	88299880	chr1_strand_1_88299881random_site_number_12911	60	-
chr1	88659611	88659612	chr1_strand_1_88659613random_site_number_12697	60	-
chr1	88773800	88773801	chr1_strand_1_88773802random_site_number_20081	60	-
chr1	88783030	88783031	chr1_strand_1_88783032random_site_number_8123	60	-
chr1	88786505	88786506	chr1_strand_0_88786506random_site_number_15940	60	+
chr1	88792756	88792757	chr1_strand_1_88792758random_site_number_20025	60	-
chr1	88822116	88822117	chr1_strand_1_88822118random_site_number_10594	60	-
chr1	88895584	88895585	chr1_strand_1_88895586random_site_number_6325	60	-
chr1	89145019	89145020	chr1_strand_1_89145021random_site_number_3894	60	-
chr1	89164669	89164670	chr1_strand_1_89164671random_site_number_15501	60	-
chr1	89491944	89491945	chr1_strand_1_89491946random_site_number_9939	60	-
chr1	89527070	89527071	chr1_strand_0_89527071random_site_number_18225	60	+
chr1	89579457	89579458	chr1_strand_1_89579459random_site_number_8095	60	-
chr1	89588357	89588358	chr1_strand_1_89588359random_site_number_7192	60	-
chr1	89806951	89806952	chr1_strand_0_89806952random_site_number_18262	60	+
chr1	89827759	89827760	chr1_strand_1_89827761random_site_number_16616	60	-
chr1	89833765	89833766	chr1_strand_1_89833767random_site_number_3508	60	-
chr1	89914562	89914563	chr1_strand_0_89914563random_site_number_17256	60	+
chr1	89917192	89917193	chr1_strand_1_89917194random_site_number_100	60	-
chr1	89944153	89944154	chr1_strand_0_89944154random_site_number_13054	60	+
chr1	90426356	90426357	chr1_strand_1_90426358random_site_number_2981	60	-
chr1	90483344	90483345	chr1_strand_1_90483346random_site_number_21621	60	-
chr1	90523948	90523949	chr1_strand_0_90523949random_site_number_12291	60	+
chr1	90742097	90742098	chr1_strand_1_90742099random_site_number_798	60	-
chr1	90753706	90753707	chr1_strand_0_90753707random_site_number_15831	60	+
chr1	91510443	91510444	chr1_strand_0_91510444random_site_number_18579	60	+
chr1	91549243	91549244	chr1_strand_0_91549244random_site_number_15343	60	+
chr1	91628491	91628492	chr1_strand_0_91628492random_site_number_22837	60	+
chr1	91676792	91676793	chr1_strand_1_91676794random_site_number_23840	60	-
chr1	91776413	91776414	chr1_strand_1_91776415random_site_number_5308	60	-
chr1	91812831	91812832	chr1_strand_0_91812832random_site_number_16221	60	+
chr1	92457067	92457068	chr1_strand_1_92457069random_site_number_8632	60	-
chr1	92465166	92465167	chr1_strand_0_92465167random_site_number_10958	60	+
chr1	92480228	92480229	chr1_strand_1_92480230random_site_number_18334	60	-
chr1	92638642	92638643	chr1_strand_1_92638644random_site_number_174	60	-
chr1	92651101	92651102	chr1_strand_1_92651103random_site_number_20318	60	-
chr1	92699246	92699247	chr1_strand_0_92699247random_site_number_22881	60	+
chr1	92770927	92770928	chr1_strand_1_92770929random_site_number_3745	60	-
chr1	92796390	92796391	chr1_strand_0_92796391random_site_number_14968	60	+
chr1	92826599	92826600	chr1_strand_1_92826601random_site_number_18789	60	-
chr1	92880502	92880503	chr1_strand_0_92880503random_site_number_11707	60	+
chr1	92898007	92898008	chr1_strand_0_92898008random_site_number_10263	60	+
chr1	92985205	92985206	chr1_strand_0_92985206random_site_number_18514	60	+
chr1	93093075	93093076	chr1_strand_1_93093077random_site_number_9357	60	-
chr1	93155653	93155654	chr1_strand_1_93155655random_site_number_3152	60	-
chr1	93283772	93283773	chr1_strand_1_93283774random_site_number_822	60	-
chr1	93327132	93327133	chr1_strand_1_93327134random_site_number_5994	60	-
chr1	93351946	93351947	chr1_strand_0_93351947random_site_number_4384	60	+
chr1	93380551	93380552	chr1_strand_0_93380552random_site_number_3085	60	+
chr1	93499016	93499017	chr1_strand_1_93499018random_site_number_21872	60	-
chr1	93725424	93725425	chr1_strand_0_93725425random_site_number_16586	60	+
chr1	93797190	93797191	chr1_strand_0_93797191random_site_number_3232	60	+
chr1	94057631	94057632	chr1_strand_0_94057632random_site_number_23350	60	+
chr1	94109436	94109437	chr1_strand_0_94109437random_site_number_17816	60	+
chr1	94270025	94270026	chr1_strand_0_94270026random_site_number_11221	60	+
chr1	94378716	94378717	chr1_strand_1_94378718random_site_number_4453	60	-
chr1	94685679	94685680	chr1_strand_0_94685680random_site_number_13677	60	+
chr1	94700077	94700078	chr1_strand_1_94700079random_site_number_839	60	-
chr1	94728491	94728492	chr1_strand_0_94728492random_site_number_2022	60	+
chr1	94768194	94768195	chr1_strand_1_94768196random_site_number_22966	60	-
chr1	94801091	94801092	chr1_strand_1_94801093random_site_number_4262	60	-
chr1	94862243	94862244	chr1_strand_0_94862244random_site_number_16671	60	+
chr1	95172213	95172214	chr1_strand_0_95172214random_site_number_18640	60	+
chr1	95606596	95606597	chr1_strand_1_95606598random_site_number_18274	60	-
chr1	95648669	95648670	chr1_strand_0_95648670random_site_number_21723	60	+
chr1	95654794	95654795	chr1_strand_0_95654795random_site_number_21912	60	+
chr1	95746953	95746954	chr1_strand_0_95746954random_site_number_1704	60	+
chr1	96452251	96452252	chr1_strand_0_96452252random_site_number_6227	60	+
chr1	96495142	96495143	chr1_strand_0_96495143random_site_number_13073	60	+
chr1	96683529	96683530	chr1_strand_1_96683531random_site_number_16578	60	-
chr1	96779645	96779646	chr1_strand_0_96779646random_site_number_10151	60	+
chr1	96805228	96805229	chr1_strand_0_96805229random_site_number_14916	60	+
chr1	96846300	96846301	chr1_strand_0_96846301random_site_number_9797	60	+
chr1	96867598	96867599	chr1_strand_1_96867600random_site_number_22772	60	-
chr1	96923224	96923225	chr1_strand_1_96923226random_site_number_8259	60	-
chr1	96975840	96975841	chr1_strand_0_96975841random_site_number_17125	60	+
chr1	97195410	97195411	chr1_strand_0_97195411random_site_number_23968	60	+
chr1	97655666	97655667	chr1_strand_0_97655667random_site_number_24309	60	+
chr1	97744324	97744325	chr1_strand_0_97744325random_site_number_19463	60	+
chr1	98001137	98001138	chr1_strand_1_98001139random_site_number_14540	60	-
chr1	98122606	98122607	chr1_strand_1_98122608random_site_number_16664	60	-
chr1	98122844	98122845	chr1_strand_1_98122846random_site_number_24568	60	-
chr1	98287381	98287382	chr1_strand_0_98287382random_site_number_5660	60	+
chr1	98306959	98306960	chr1_strand_0_98306960random_site_number_17707	60	+
chr1	98629534	98629535	chr1_strand_0_98629535random_site_number_22999	60	+
chr1	98781965	98781966	chr1_strand_0_98781966random_site_number_12588	60	+
chr1	98883354	98883355	chr1_strand_1_98883356random_site_number_7061	60	-
chr1	98884309	98884310	chr1_strand_1_98884311random_site_number_102	60	-
chr1	98904579	98904580	chr1_strand_1_98904581random_site_number_1767	60	-
chr1	99046992	99046993	chr1_strand_0_99046993random_site_number_12002	60	+
chr1	99077698	99077699	chr1_strand_0_99077699random_site_number_8955	60	+
chr1	99252472	99252473	chr1_strand_1_99252474random_site_number_16605	60	-
chr1	99292574	99292575	chr1_strand_1_99292576random_site_number_11609	60	-
chr1	99491217	99491218	chr1_strand_0_99491218random_site_number_2448	60	+
chr1	99622717	99622718	chr1_strand_0_99622718random_site_number_4598	60	+
chr1	99697133	99697134	chr1_strand_1_99697135random_site_number_20777	60	-
chr1	99945846	99945847	chr1_strand_0_99945847random_site_number_11354	60	+
chr1	99966682	99966683	chr1_strand_1_99966684random_site_number_14882	60	-
chr1	100413819	100413820	chr1_strand_1_100413821random_site_number_11	60	-
chr1	100423018	100423019	chr1_strand_1_100423020random_site_number_19879	60	-
chr1	100446555	100446556	chr1_strand_0_100446556random_site_number_23310	60	+
chr1	100696101	100696102	chr1_strand_1_100696103random_site_number_9484	60	-
chr1	100763786	100763787	chr1_strand_0_100763787random_site_number_2450	60	+
chr1	100794319	100794320	chr1_strand_1_100794321random_site_number_1255	60	-
chr1	100825423	100825424	chr1_strand_1_100825425random_site_number_13626	60	-
chr1	101016354	101016355	chr1_strand_0_101016355random_site_number_960	60	+
chr1	101107465	101107466	chr1_strand_1_101107467random_site_number_12398	60	-
chr1	101473066	101473067	chr1_strand_0_101473067random_site_number_8739	60	+
chr1	101607781	101607782	chr1_strand_1_101607783random_site_number_15110	60	-
chr1	101689580	101689581	chr1_strand_1_101689582random_site_number_2259	60	-
chr1	102236514	102236515	chr1_strand_0_102236515random_site_number_13606	60	+
chr1	102534674	102534675	chr1_strand_0_102534675random_site_number_4509	60	+
chr1	102623610	102623611	chr1_strand_0_102623611random_site_number_9504	60	+
chr1	102627763	102627764	chr1_strand_0_102627764random_site_number_20120	60	+
chr1	102704100	102704101	chr1_strand_0_102704101random_site_number_10336	60	+
chr1	102767291	102767292	chr1_strand_1_102767293random_site_number_2421	60	-
chr1	102849103	102849104	chr1_strand_0_102849104random_site_number_17190	60	+
chr1	102934903	102934904	chr1_strand_1_102934905random_site_number_7535	60	-
chr1	102956760	102956761	chr1_strand_0_102956761random_site_number_18893	60	+
chr1	102986606	102986607	chr1_strand_0_102986607random_site_number_7825	60	+
chr1	103060958	103060959	chr1_strand_0_103060959random_site_number_23936	60	+
chr1	103129757	103129758	chr1_strand_0_103129758random_site_number_19062	60	+
chr1	103142196	103142197	chr1_strand_1_103142198random_site_number_1788	60	-
chr1	103289130	103289131	chr1_strand_0_103289131random_site_number_16928	60	+
chr1	103386749	103386750	chr1_strand_0_103386750random_site_number_2633	60	+
chr1	103400538	103400539	chr1_strand_0_103400539random_site_number_21463	60	+
chr1	103404520	103404521	chr1_strand_1_103404522random_site_number_15670	60	-
chr1	103783569	103783570	chr1_strand_0_103783570random_site_number_17411	60	+
chr1	103897219	103897220	chr1_strand_0_103897220random_site_number_16546	60	+
chr1	104247955	104247956	chr1_strand_0_104247956random_site_number_10559	60	+
chr1	104269113	104269114	chr1_strand_1_104269115random_site_number_16029	60	-
chr1	104358840	104358841	chr1_strand_0_104358841random_site_number_15213	60	+
chr1	104475449	104475450	chr1_strand_0_104475450random_site_number_4790	60	+
chr1	104481129	104481130	chr1_strand_0_104481130random_site_number_18466	60	+
chr1	104565718	104565719	chr1_strand_0_104565719random_site_number_12189	60	+
chr1	104581500	104581501	chr1_strand_0_104581501random_site_number_22053	60	+
chr1	104583398	104583399	chr1_strand_0_104583399random_site_number_18234	60	+
chr1	104723445	104723446	chr1_strand_1_104723447random_site_number_13395	60	-
chr1	104785740	104785741	chr1_strand_0_104785741random_site_number_23943	60	+
chr1	104834197	104834198	chr1_strand_1_104834199random_site_number_21633	60	-
chr1	104853212	104853213	chr1_strand_0_104853213random_site_number_11335	60	+
chr1	104948976	104948977	chr1_strand_0_104948977random_site_number_4870	60	+
chr1	105345475	105345476	chr1_strand_0_105345476random_site_number_4342	60	+
chr1	105605676	105605677	chr1_strand_1_105605678random_site_number_19078	60	-
chr1	105720926	105720927	chr1_strand_0_105720927random_site_number_3783	60	+
chr1	105783766	105783767	chr1_strand_0_105783767random_site_number_10841	60	+
chr1	105877353	105877354	chr1_strand_0_105877354random_site_number_3788	60	+
chr1	105912841	105912842	chr1_strand_1_105912843random_site_number_19501	60	-
chr1	106322891	106322892	chr1_strand_0_106322892random_site_number_19717	60	+
chr1	106340790	106340791	chr1_strand_0_106340791random_site_number_15610	60	+
chr1	107036403	107036404	chr1_strand_1_107036405random_site_number_8321	60	-
chr1	107094026	107094027	chr1_strand_0_107094027random_site_number_16756	60	+
chr1	107104961	107104962	chr1_strand_0_107104962random_site_number_12554	60	+
chr1	107143651	107143652	chr1_strand_0_107143652random_site_number_12043	60	+
chr1	107163926	107163927	chr1_strand_1_107163928random_site_number_2522	60	-
chr1	107238332	107238333	chr1_strand_1_107238334random_site_number_14993	60	-
chr1	107720327	107720328	chr1_strand_0_107720328random_site_number_17194	60	+
chr1	107800328	107800329	chr1_strand_0_107800329random_site_number_8950	60	+
chr1	107908731	107908732	chr1_strand_0_107908732random_site_number_5104	60	+
chr1	107956900	107956901	chr1_strand_1_107956902random_site_number_19595	60	-
chr1	108074631	108074632	chr1_strand_0_108074632random_site_number_18441	60	+
chr1	108648579	108648580	chr1_strand_1_108648581random_site_number_23434	60	-
chr1	108670640	108670641	chr1_strand_0_108670641random_site_number_2815	60	+
chr1	108733569	108733570	chr1_strand_0_108733570random_site_number_879	60	+
chr1	108893393	108893394	chr1_strand_0_108893394random_site_number_11143	60	+
chr1	108964260	108964261	chr1_strand_0_108964261random_site_number_13104	60	+
chr1	109120173	109120174	chr1_strand_0_109120174random_site_number_12460	60	+
chr1	109564594	109564595	chr1_strand_0_109564595random_site_number_4219	60	+
chr1	109811524	109811525	chr1_strand_0_109811525random_site_number_15966	60	+
chr1	109830784	109830785	chr1_strand_0_109830785random_site_number_15785	60	+
chr1	109919144	109919145	chr1_strand_1_109919146random_site_number_17076	60	-
chr1	110051557	110051558	chr1_strand_1_110051559random_site_number_18407	60	-
chr1	110195037	110195038	chr1_strand_0_110195038random_site_number_6624	60	+
chr1	110263938	110263939	chr1_strand_0_110263939random_site_number_2890	60	+
chr1	110288746	110288747	chr1_strand_0_110288747random_site_number_4750	60	+
chr1	110442415	110442416	chr1_strand_0_110442416random_site_number_18007	60	+
chr1	110600383	110600384	chr1_strand_1_110600385random_site_number_3831	60	-
chr1	110763098	110763099	chr1_strand_1_110763100random_site_number_16641	60	-
chr1	110954767	110954768	chr1_strand_1_110954769random_site_number_9265	60	-
chr1	110984058	110984059	chr1_strand_1_110984060random_site_number_23266	60	-
chr1	111093630	111093631	chr1_strand_1_111093632random_site_number_7049	60	-
chr1	111554961	111554962	chr1_strand_1_111554963random_site_number_10217	60	-
chr1	111597790	111597791	chr1_strand_1_111597792random_site_number_9869	60	-
chr1	111615553	111615554	chr1_strand_0_111615554random_site_number_18392	60	+
chr1	111620406	111620407	chr1_strand_1_111620408random_site_number_21913	60	-
chr1	111660616	111660617	chr1_strand_1_111660618random_site_number_8379	60	-
chr1	111662545	111662546	chr1_strand_0_111662546random_site_number_14346	60	+
chr1	111685509	111685510	chr1_strand_1_111685511random_site_number_9967	60	-
chr1	111686711	111686712	chr1_strand_0_111686712random_site_number_976	60	+
chr1	111763718	111763719	chr1_strand_1_111763720random_site_number_4204	60	-
chr1	111917865	111917866	chr1_strand_0_111917866random_site_number_12209	60	+
chr1	111938144	111938145	chr1_strand_1_111938146random_site_number_14672	60	-
chr1	112053551	112053552	chr1_strand_0_112053552random_site_number_3223	60	+
chr1	112207934	112207935	chr1_strand_1_112207936random_site_number_8871	60	-
chr1	112258964	112258965	chr1_strand_1_112258966random_site_number_2532	60	-
chr1	112459095	112459096	chr1_strand_1_112459097random_site_number_13341	60	-
chr1	112515417	112515418	chr1_strand_0_112515418random_site_number_8566	60	+
chr1	112548187	112548188	chr1_strand_0_112548188random_site_number_1274	60	+
chr1	112690714	112690715	chr1_strand_1_112690716random_site_number_7608	60	-
chr1	113034047	113034048	chr1_strand_1_113034049random_site_number_11584	60	-
chr1	113087327	113087328	chr1_strand_1_113087329random_site_number_15705	60	-
chr1	113140876	113140877	chr1_strand_0_113140877random_site_number_18492	60	+
chr1	113161089	113161090	chr1_strand_0_113161090random_site_number_9634	60	+
chr1	113311824	113311825	chr1_strand_0_113311825random_site_number_19517	60	+
chr1	113368151	113368152	chr1_strand_1_113368153random_site_number_8103	60	-
chr1	113394204	113394205	chr1_strand_1_113394206random_site_number_22898	60	-
chr1	113403323	113403324	chr1_strand_1_113403325random_site_number_15883	60	-
chr1	113572453	113572454	chr1_strand_0_113572454random_site_number_10456	60	+
chr1	113908830	113908831	chr1_strand_1_113908832random_site_number_21413	60	-
chr1	114212934	114212935	chr1_strand_0_114212935random_site_number_14679	60	+
chr1	114281023	114281024	chr1_strand_0_114281024random_site_number_3388	60	+
chr1	114515648	114515649	chr1_strand_1_114515650random_site_number_16954	60	-
chr1	114666660	114666661	chr1_strand_1_114666662random_site_number_12954	60	-
chr1	114815910	114815911	chr1_strand_0_114815911random_site_number_3315	60	+
chr1	114886425	114886426	chr1_strand_0_114886426random_site_number_18852	60	+
chr1	115120703	115120704	chr1_strand_0_115120704random_site_number_18959	60	+
chr1	115437279	115437280	chr1_strand_1_115437281random_site_number_13686	60	-
chr1	115558541	115558542	chr1_strand_0_115558542random_site_number_10736	60	+
chr1	115695868	115695869	chr1_strand_1_115695870random_site_number_13587	60	-
chr1	115848451	115848452	chr1_strand_0_115848452random_site_number_2111	60	+
chr1	115868262	115868263	chr1_strand_1_115868264random_site_number_10242	60	-
chr1	116073436	116073437	chr1_strand_0_116073437random_site_number_2696	60	+
chr1	116135476	116135477	chr1_strand_1_116135478random_site_number_15142	60	-
chr1	116424021	116424022	chr1_strand_1_116424023random_site_number_7309	60	-
chr1	116431113	116431114	chr1_strand_1_116431115random_site_number_23821	60	-
chr1	116457711	116457712	chr1_strand_0_116457712random_site_number_120	60	+
chr1	116460355	116460356	chr1_strand_1_116460357random_site_number_7593	60	-
chr1	116491163	116491164	chr1_strand_1_116491165random_site_number_3118	60	-
chr1	116494951	116494952	chr1_strand_0_116494952random_site_number_12633	60	+
chr1	116703605	116703606	chr1_strand_0_116703606random_site_number_21866	60	+
chr1	116818973	116818974	chr1_strand_1_116818975random_site_number_5009	60	-
chr1	116880529	116880530	chr1_strand_1_116880531random_site_number_3438	60	-
chr1	117318895	117318896	chr1_strand_0_117318896random_site_number_5483	60	+
chr1	117698821	117698822	chr1_strand_1_117698823random_site_number_19328	60	-
chr1	117926903	117926904	chr1_strand_1_117926905random_site_number_13494	60	-
chr1	117966372	117966373	chr1_strand_1_117966374random_site_number_6753	60	-
chr1	117989152	117989153	chr1_strand_1_117989154random_site_number_15228	60	-
chr1	118053955	118053956	chr1_strand_1_118053957random_site_number_18434	60	-
chr1	118173111	118173112	chr1_strand_0_118173112random_site_number_2426	60	+
chr1	118331532	118331533	chr1_strand_1_118331534random_site_number_18923	60	-
chr1	118749695	118749696	chr1_strand_1_118749697random_site_number_17466	60	-
chr1	119206736	119206737	chr1_strand_0_119206737random_site_number_7651	60	+
chr1	119488356	119488357	chr1_strand_1_119488358random_site_number_6495	60	-
chr1	119590776	119590777	chr1_strand_0_119590777random_site_number_18336	60	+
chr1	119649993	119649994	chr1_strand_0_119649994random_site_number_5540	60	+
chr1	119683406	119683407	chr1_strand_1_119683408random_site_number_18876	60	-
chr1	119925692	119925693	chr1_strand_0_119925693random_site_number_13145	60	+
chr1	120190088	120190089	chr1_strand_0_120190089random_site_number_4762	60	+
chr1	120963956	120963957	chr1_strand_0_120963957random_site_number_18193	60	+
chr1	121069131	121069132	chr1_strand_0_121069132random_site_number_745	60	+
chr1	121525851	121525852	chr1_strand_1_121525853random_site_number_1207	60	-
chr1	121553969	121553970	chr1_strand_1_121553971random_site_number_2031	60	-
chr1	124863713	124863714	chr1_strand_0_124863714random_site_number_16138	60	+
chr1	124867420	124867421	chr1_strand_1_124867422random_site_number_11768	60	-
chr1	125010203	125010204	chr1_strand_0_125010204random_site_number_22447	60	+
chr1	125010632	125010633	chr1_strand_1_125010634random_site_number_3911	60	-
chr1	125041420	125041421	chr1_strand_0_125041421random_site_number_18095	60	+
chr1	125109746	125109747	chr1_strand_0_125109747random_site_number_14519	60	+
chr1	143762995	143762996	chr1_strand_1_143762997random_site_number_4911	60	-
chr1	144454877	144454878	chr1_strand_0_144454878random_site_number_2249	60	+
chr1	144570742	144570743	chr1_strand_1_144570744random_site_number_22663	60	-
chr1	145691605	145691606	chr1_strand_0_145691606random_site_number_2132	60	+
chr1	145744606	145744607	chr1_strand_0_145744607random_site_number_63	60	+
chr1	145973507	145973508	chr1_strand_1_145973509random_site_number_20037	60	-
chr1	145974215	145974216	chr1_strand_0_145974216random_site_number_2379	60	+
chr1	145991192	145991193	chr1_strand_0_145991193random_site_number_5261	60	+
chr1	146029624	146029625	chr1_strand_0_146029625random_site_number_6206	60	+
chr1	146349276	146349277	chr1_strand_0_146349277random_site_number_13017	60	+
chr1	146709153	146709154	chr1_strand_1_146709155random_site_number_10546	60	-
chr1	146725166	146725167	chr1_strand_0_146725167random_site_number_855	60	+
chr1	147088179	147088180	chr1_strand_0_147088180random_site_number_17144	60	+
chr1	147136192	147136193	chr1_strand_1_147136194random_site_number_21406	60	-
chr1	147186633	147186634	chr1_strand_1_147186635random_site_number_10733	60	-
chr1	147244445	147244446	chr1_strand_1_147244447random_site_number_23006	60	-
chr1	147544517	147544518	chr1_strand_1_147544519random_site_number_10134	60	-
chr1	147762505	147762506	chr1_strand_1_147762507random_site_number_16828	60	-
chr1	148144057	148144058	chr1_strand_1_148144059random_site_number_11617	60	-
chr1	148258600	148258601	chr1_strand_0_148258601random_site_number_8083	60	+
chr1	148407700	148407701	chr1_strand_1_148407702random_site_number_19141	60	-
chr1	148577785	148577786	chr1_strand_1_148577787random_site_number_3944	60	-
chr1	148885521	148885522	chr1_strand_1_148885523random_site_number_19988	60	-
chr1	148989748	148989749	chr1_strand_1_148989750random_site_number_1876	60	-
chr1	149204322	149204323	chr1_strand_0_149204323random_site_number_23504	60	+
chr1	149382474	149382475	chr1_strand_0_149382475random_site_number_2147	60	+
chr1	149614148	149614149	chr1_strand_0_149614149random_site_number_4781	60	+
chr1	149953375	149953376	chr1_strand_1_149953377random_site_number_22872	60	-
chr1	150061336	150061337	chr1_strand_1_150061338random_site_number_10951	60	-
chr1	150093524	150093525	chr1_strand_0_150093525random_site_number_24183	60	+
chr1	150376967	150376968	chr1_strand_1_150376969random_site_number_3168	60	-
chr1	150543132	150543133	chr1_strand_1_150543134random_site_number_6336	60	-
chr1	151645756	151645757	chr1_strand_0_151645757random_site_number_16282	60	+
chr1	151973606	151973607	chr1_strand_1_151973608random_site_number_22121	60	-
chr1	152282085	152282086	chr1_strand_0_152282086random_site_number_20548	60	+
chr1	152301211	152301212	chr1_strand_1_152301213random_site_number_817	60	-
chr1	152414220	152414221	chr1_strand_0_152414221random_site_number_15959	60	+
chr1	152444404	152444405	chr1_strand_1_152444406random_site_number_5314	60	-
chr1	152951957	152951958	chr1_strand_1_152951959random_site_number_8682	60	-
chr1	153050016	153050017	chr1_strand_0_153050017random_site_number_23456	60	+
chr1	153190378	153190379	chr1_strand_1_153190380random_site_number_20832	60	-
chr1	153277903	153277904	chr1_strand_0_153277904random_site_number_17530	60	+
chr1	153337899	153337900	chr1_strand_1_153337901random_site_number_22917	60	-
chr1	153376130	153376131	chr1_strand_0_153376131random_site_number_11416	60	+
chr1	154019408	154019409	chr1_strand_0_154019409random_site_number_6949	60	+
chr1	154046074	154046075	chr1_strand_0_154046075random_site_number_15133	60	+
chr1	154128146	154128147	chr1_strand_0_154128147random_site_number_19122	60	+
chr1	154156313	154156314	chr1_strand_0_154156314random_site_number_4938	60	+
chr1	154266799	154266800	chr1_strand_0_154266800random_site_number_9058	60	+
chr1	154304965	154304966	chr1_strand_0_154304966random_site_number_17944	60	+
chr1	154353853	154353854	chr1_strand_0_154353854random_site_number_4493	60	+
chr1	154574182	154574183	chr1_strand_0_154574183random_site_number_13321	60	+
chr1	154598560	154598561	chr1_strand_1_154598562random_site_number_4410	60	-
chr1	154655184	154655185	chr1_strand_0_154655185random_site_number_10727	60	+
chr1	154876235	154876236	chr1_strand_0_154876236random_site_number_3814	60	+
chr1	154956610	154956611	chr1_strand_0_154956611random_site_number_13043	60	+
chr1	155111294	155111295	chr1_strand_0_155111295random_site_number_16910	60	+
chr1	155123427	155123428	chr1_strand_0_155123428random_site_number_24291	60	+
chr1	155671638	155671639	chr1_strand_0_155671639random_site_number_14487	60	+
chr1	155821876	155821877	chr1_strand_0_155821877random_site_number_23783	60	+
chr1	155952497	155952498	chr1_strand_0_155952498random_site_number_17835	60	+
chr1	156075762	156075763	chr1_strand_0_156075763random_site_number_20787	60	+
chr1	156087276	156087277	chr1_strand_0_156087277random_site_number_3920	60	+
chr1	156178440	156178441	chr1_strand_0_156178441random_site_number_23176	60	+
chr1	156277207	156277208	chr1_strand_0_156277208random_site_number_8636	60	+
chr1	156458911	156458912	chr1_strand_0_156458912random_site_number_22803	60	+
chr1	156627969	156627970	chr1_strand_0_156627970random_site_number_11295	60	+
chr1	156822621	156822622	chr1_strand_0_156822622random_site_number_5265	60	+
chr1	157099778	157099779	chr1_strand_1_157099780random_site_number_21841	60	-
chr1	157156005	157156006	chr1_strand_0_157156006random_site_number_1461	60	+
chr1	157176637	157176638	chr1_strand_0_157176638random_site_number_9407	60	+
chr1	157391755	157391756	chr1_strand_1_157391757random_site_number_8594	60	-
chr1	157492083	157492084	chr1_strand_0_157492084random_site_number_5977	60	+
chr1	157560459	157560460	chr1_strand_0_157560460random_site_number_21936	60	+
chr1	157818638	157818639	chr1_strand_1_157818640random_site_number_13772	60	-
chr1	158136281	158136282	chr1_strand_0_158136282random_site_number_1376	60	+
chr1	158339326	158339327	chr1_strand_1_158339328random_site_number_2996	60	-
chr1	158412321	158412322	chr1_strand_1_158412323random_site_number_20599	60	-
chr1	158791812	158791813	chr1_strand_0_158791813random_site_number_18253	60	+
chr1	158892738	158892739	chr1_strand_1_158892740random_site_number_16330	60	-
chr1	158963539	158963540	chr1_strand_0_158963540random_site_number_21423	60	+
chr1	158964037	158964038	chr1_strand_1_158964039random_site_number_5980	60	-
chr1	159082146	159082147	chr1_strand_0_159082147random_site_number_16714	60	+
chr1	159240540	159240541	chr1_strand_1_159240542random_site_number_3748	60	-
chr1	159329632	159329633	chr1_strand_1_159329634random_site_number_15533	60	-
chr1	159706562	159706563	chr1_strand_0_159706563random_site_number_11789	60	+
chr1	160464862	160464863	chr1_strand_0_160464863random_site_number_1586	60	+
chr1	160502147	160502148	chr1_strand_1_160502149random_site_number_16719	60	-
chr1	160695005	160695006	chr1_strand_1_160695007random_site_number_5303	60	-
chr1	160722961	160722962	chr1_strand_0_160722962random_site_number_8699	60	+
chr1	160800451	160800452	chr1_strand_1_160800453random_site_number_16588	60	-
chr1	160922587	160922588	chr1_strand_1_160922589random_site_number_676	60	-
chr1	161168889	161168890	chr1_strand_1_161168891random_site_number_7986	60	-
chr1	161220517	161220518	chr1_strand_1_161220519random_site_number_859	60	-
chr1	161292686	161292687	chr1_strand_1_161292688random_site_number_4207	60	-
chr1	161628569	161628570	chr1_strand_0_161628570random_site_number_20996	60	+
chr1	161829308	161829309	chr1_strand_1_161829310random_site_number_5498	60	-
chr1	161932021	161932022	chr1_strand_0_161932022random_site_number_21383	60	+
chr1	161990756	161990757	chr1_strand_0_161990757random_site_number_6580	60	+
chr1	162248896	162248897	chr1_strand_0_162248897random_site_number_22523	60	+
chr1	162254903	162254904	chr1_strand_0_162254904random_site_number_19398	60	+
chr1	162416002	162416003	chr1_strand_0_162416003random_site_number_18450	60	+
chr1	162588531	162588532	chr1_strand_1_162588533random_site_number_4280	60	-
chr1	162674243	162674244	chr1_strand_1_162674245random_site_number_21816	60	-
chr1	162691874	162691875	chr1_strand_0_162691875random_site_number_22967	60	+
chr1	162703796	162703797	chr1_strand_1_162703798random_site_number_14331	60	-
chr1	162854629	162854630	chr1_strand_1_162854631random_site_number_6980	60	-
chr1	163489001	163489002	chr1_strand_0_163489002random_site_number_5497	60	+
chr1	163748725	163748726	chr1_strand_0_163748726random_site_number_810	60	+
chr1	163994654	163994655	chr1_strand_0_163994655random_site_number_9511	60	+
chr1	164014487	164014488	chr1_strand_0_164014488random_site_number_1119	60	+
chr1	164337580	164337581	chr1_strand_0_164337581random_site_number_523	60	+
chr1	164762162	164762163	chr1_strand_1_164762164random_site_number_11003	60	-
chr1	164842833	164842834	chr1_strand_0_164842834random_site_number_24492	60	+
chr1	165178712	165178713	chr1_strand_1_165178714random_site_number_11372	60	-
chr1	165216506	165216507	chr1_strand_0_165216507random_site_number_7385	60	+
chr1	165392440	165392441	chr1_strand_0_165392441random_site_number_3919	60	+
chr1	165443992	165443993	chr1_strand_0_165443993random_site_number_1883	60	+
chr1	165601300	165601301	chr1_strand_1_165601302random_site_number_915	60	-
chr1	165662776	165662777	chr1_strand_1_165662778random_site_number_17803	60	-
chr1	165715369	165715370	chr1_strand_0_165715370random_site_number_3262	60	+
chr1	165918634	165918635	chr1_strand_0_165918635random_site_number_21065	60	+
chr1	166026943	166026944	chr1_strand_1_166026945random_site_number_4350	60	-
chr1	166317253	166317254	chr1_strand_1_166317255random_site_number_3194	60	-
chr1	167178332	167178333	chr1_strand_1_167178334random_site_number_11322	60	-
chr1	167230560	167230561	chr1_strand_1_167230562random_site_number_341	60	-
chr1	167308314	167308315	chr1_strand_1_167308316random_site_number_5713	60	-
chr1	167672964	167672965	chr1_strand_1_167672966random_site_number_18578	60	-
chr1	167718174	167718175	chr1_strand_1_167718176random_site_number_24019	60	-
chr1	167784508	167784509	chr1_strand_0_167784509random_site_number_9294	60	+
chr1	167916624	167916625	chr1_strand_1_167916626random_site_number_6404	60	-
chr1	167967884	167967885	chr1_strand_1_167967886random_site_number_17395	60	-
chr1	168017478	168017479	chr1_strand_0_168017479random_site_number_21029	60	+
chr1	168020855	168020856	chr1_strand_0_168020856random_site_number_2533	60	+
chr1	168200936	168200937	chr1_strand_0_168200937random_site_number_1258	60	+
chr1	168284547	168284548	chr1_strand_1_168284549random_site_number_19985	60	-
chr1	168581627	168581628	chr1_strand_0_168581628random_site_number_18774	60	+
chr1	168631880	168631881	chr1_strand_1_168631882random_site_number_1075	60	-
chr1	168637302	168637303	chr1_strand_1_168637304random_site_number_15598	60	-
chr1	168729236	168729237	chr1_strand_0_168729237random_site_number_3102	60	+
chr1	168765146	168765147	chr1_strand_0_168765147random_site_number_5274	60	+
chr1	168780276	168780277	chr1_strand_0_168780277random_site_number_18776	60	+
chr1	168902747	168902748	chr1_strand_0_168902748random_site_number_1652	60	+
chr1	168967644	168967645	chr1_strand_0_168967645random_site_number_10504	60	+
chr1	169198985	169198986	chr1_strand_1_169198987random_site_number_2592	60	-
chr1	169241903	169241904	chr1_strand_0_169241904random_site_number_4576	60	+
chr1	169570134	169570135	chr1_strand_1_169570136random_site_number_10232	60	-
chr1	169638507	169638508	chr1_strand_0_169638508random_site_number_13697	60	+
chr1	169698357	169698358	chr1_strand_0_169698358random_site_number_10091	60	+
chr1	169761236	169761237	chr1_strand_1_169761238random_site_number_12947	60	-
chr1	169881057	169881058	chr1_strand_0_169881058random_site_number_19527	60	+
chr1	169895376	169895377	chr1_strand_0_169895377random_site_number_13077	60	+
chr1	169907784	169907785	chr1_strand_1_169907786random_site_number_15108	60	-
chr1	170058218	170058219	chr1_strand_1_170058220random_site_number_557	60	-
chr1	170077470	170077471	chr1_strand_0_170077471random_site_number_1824	60	+
chr1	170213301	170213302	chr1_strand_0_170213302random_site_number_16009	60	+
chr1	170225090	170225091	chr1_strand_0_170225091random_site_number_3361	60	+
chr1	170271475	170271476	chr1_strand_0_170271476random_site_number_19051	60	+
chr1	170387069	170387070	chr1_strand_1_170387071random_site_number_13185	60	-
chr1	170420329	170420330	chr1_strand_1_170420331random_site_number_11604	60	-
chr1	170644040	170644041	chr1_strand_1_170644042random_site_number_1546	60	-
chr1	170672162	170672163	chr1_strand_0_170672163random_site_number_11870	60	+
chr1	170684294	170684295	chr1_strand_1_170684296random_site_number_20229	60	-
chr1	170853218	170853219	chr1_strand_1_170853220random_site_number_18830	60	-
chr1	170968712	170968713	chr1_strand_0_170968713random_site_number_11336	60	+
chr1	171222618	171222619	chr1_strand_0_171222619random_site_number_21536	60	+
chr1	171262272	171262273	chr1_strand_0_171262273random_site_number_7229	60	+
chr1	171482466	171482467	chr1_strand_1_171482468random_site_number_22089	60	-
chr1	171825028	171825029	chr1_strand_0_171825029random_site_number_17961	60	+
chr1	171946817	171946818	chr1_strand_1_171946819random_site_number_16950	60	-
chr1	172182210	172182211	chr1_strand_0_172182211random_site_number_16496	60	+
chr1	172525232	172525233	chr1_strand_1_172525234random_site_number_1698	60	-
chr1	172568952	172568953	chr1_strand_1_172568954random_site_number_20055	60	-
chr1	172601698	172601699	chr1_strand_1_172601700random_site_number_7465	60	-
chr1	172703197	172703198	chr1_strand_0_172703198random_site_number_7363	60	+
chr1	172750902	172750903	chr1_strand_0_172750903random_site_number_16087	60	+
chr1	172817173	172817174	chr1_strand_0_172817174random_site_number_5778	60	+
chr1	172827301	172827302	chr1_strand_0_172827302random_site_number_20044	60	+
chr1	172830064	172830065	chr1_strand_1_172830066random_site_number_16504	60	-
chr1	172866575	172866576	chr1_strand_0_172866576random_site_number_17507	60	+
chr1	172905870	172905871	chr1_strand_1_172905872random_site_number_9131	60	-
chr1	172927231	172927232	chr1_strand_1_172927233random_site_number_23617	60	-
chr1	172948412	172948413	chr1_strand_0_172948413random_site_number_8172	60	+
chr1	173046342	173046343	chr1_strand_1_173046344random_site_number_12820	60	-
chr1	173328023	173328024	chr1_strand_0_173328024random_site_number_7971	60	+
chr1	173486219	173486220	chr1_strand_0_173486220random_site_number_17504	60	+
chr1	173549085	173549086	chr1_strand_0_173549086random_site_number_22443	60	+
chr1	173640071	173640072	chr1_strand_1_173640073random_site_number_929	60	-
chr1	173772594	173772595	chr1_strand_0_173772595random_site_number_5860	60	+
chr1	173807763	173807764	chr1_strand_1_173807765random_site_number_10751	60	-
chr1	173848167	173848168	chr1_strand_1_173848169random_site_number_20161	60	-
chr1	173926723	173926724	chr1_strand_1_173926725random_site_number_12642	60	-
chr1	173955707	173955708	chr1_strand_0_173955708random_site_number_1629	60	+
chr1	174123876	174123877	chr1_strand_0_174123877random_site_number_19153	60	+
chr1	174457291	174457292	chr1_strand_0_174457292random_site_number_24355	60	+
chr1	174613692	174613693	chr1_strand_0_174613693random_site_number_23858	60	+
chr1	174678832	174678833	chr1_strand_1_174678834random_site_number_4085	60	-
chr1	174888930	174888931	chr1_strand_1_174888932random_site_number_20098	60	-
chr1	174911893	174911894	chr1_strand_1_174911895random_site_number_13223	60	-
chr1	175062508	175062509	chr1_strand_0_175062509random_site_number_23972	60	+
chr1	175090552	175090553	chr1_strand_0_175090553random_site_number_18128	60	+
chr1	175342578	175342579	chr1_strand_0_175342579random_site_number_9990	60	+
chr1	175399583	175399584	chr1_strand_0_175399584random_site_number_20048	60	+
chr1	175559789	175559790	chr1_strand_0_175559790random_site_number_18247	60	+
chr1	175625607	175625608	chr1_strand_0_175625608random_site_number_2745	60	+
chr1	175625880	175625881	chr1_strand_0_175625881random_site_number_17327	60	+
chr1	175869789	175869790	chr1_strand_0_175869790random_site_number_22924	60	+
chr1	175869860	175869861	chr1_strand_0_175869861random_site_number_7656	60	+
chr1	175980097	175980098	chr1_strand_0_175980098random_site_number_15922	60	+
chr1	176024676	176024677	chr1_strand_0_176024677random_site_number_21133	60	+
chr1	176236707	176236708	chr1_strand_0_176236708random_site_number_24283	60	+
chr1	176333526	176333527	chr1_strand_1_176333528random_site_number_21650	60	-
chr1	176469028	176469029	chr1_strand_1_176469030random_site_number_21692	60	-
chr1	176868451	176868452	chr1_strand_0_176868452random_site_number_22234	60	+
chr1	176946410	176946411	chr1_strand_0_176946411random_site_number_22511	60	+
chr1	177184003	177184004	chr1_strand_1_177184005random_site_number_22356	60	-
chr1	177208136	177208137	chr1_strand_0_177208137random_site_number_7468	60	+
chr1	177341350	177341351	chr1_strand_0_177341351random_site_number_4149	60	+
chr1	177458454	177458455	chr1_strand_0_177458455random_site_number_9268	60	+
chr1	177862755	177862756	chr1_strand_1_177862757random_site_number_11582	60	-
chr1	177890377	177890378	chr1_strand_0_177890378random_site_number_7596	60	+
chr1	177932515	177932516	chr1_strand_0_177932516random_site_number_21036	60	+
chr1	177983306	177983307	chr1_strand_0_177983307random_site_number_23241	60	+
chr1	178104819	178104820	chr1_strand_0_178104820random_site_number_20713	60	+
chr1	178215476	178215477	chr1_strand_1_178215478random_site_number_8239	60	-
chr1	178305720	178305721	chr1_strand_1_178305722random_site_number_440	60	-
chr1	178527942	178527943	chr1_strand_1_178527944random_site_number_9217	60	-
chr1	178555410	178555411	chr1_strand_1_178555412random_site_number_12913	60	-
chr1	178669653	178669654	chr1_strand_0_178669654random_site_number_21918	60	+
chr1	178868603	178868604	chr1_strand_1_178868605random_site_number_24115	60	-
chr1	179251398	179251399	chr1_strand_1_179251400random_site_number_22122	60	-
chr1	179352243	179352244	chr1_strand_1_179352245random_site_number_18567	60	-
chr1	179503388	179503389	chr1_strand_0_179503389random_site_number_6847	60	+
chr1	179637150	179637151	chr1_strand_1_179637152random_site_number_9913	60	-
chr1	179664757	179664758	chr1_strand_1_179664759random_site_number_4121	60	-
chr1	179861736	179861737	chr1_strand_1_179861738random_site_number_10088	60	-
chr1	179978422	179978423	chr1_strand_0_179978423random_site_number_10898	60	+
chr1	180055655	180055656	chr1_strand_1_180055657random_site_number_16883	60	-
chr1	180773485	180773486	chr1_strand_0_180773486random_site_number_8257	60	+
chr1	180806381	180806382	chr1_strand_0_180806382random_site_number_9274	60	+
chr1	180897036	180897037	chr1_strand_1_180897038random_site_number_8577	60	-
chr1	181158728	181158729	chr1_strand_0_181158729random_site_number_12296	60	+
chr1	181175539	181175540	chr1_strand_1_181175541random_site_number_14555	60	-
chr1	181248162	181248163	chr1_strand_0_181248163random_site_number_15439	60	+
chr1	181249744	181249745	chr1_strand_1_181249746random_site_number_23669	60	-
chr1	181292787	181292788	chr1_strand_0_181292788random_site_number_1417	60	+
chr1	181312219	181312220	chr1_strand_1_181312221random_site_number_10637	60	-
chr1	181421048	181421049	chr1_strand_1_181421050random_site_number_24227	60	-
chr1	181428388	181428389	chr1_strand_1_181428390random_site_number_10160	60	-
chr1	181439235	181439236	chr1_strand_0_181439236random_site_number_6649	60	+
chr1	181725114	181725115	chr1_strand_0_181725115random_site_number_16654	60	+
chr1	181739772	181739773	chr1_strand_0_181739773random_site_number_23341	60	+
chr1	182095108	182095109	chr1_strand_1_182095110random_site_number_8799	60	-
chr1	182188028	182188029	chr1_strand_0_182188029random_site_number_14016	60	+
chr1	182288041	182288042	chr1_strand_1_182288043random_site_number_11804	60	-
chr1	182395445	182395446	chr1_strand_1_182395447random_site_number_12673	60	-
chr1	182591392	182591393	chr1_strand_1_182591394random_site_number_5628	60	-
chr1	182661994	182661995	chr1_strand_1_182661996random_site_number_15882	60	-
chr1	182701981	182701982	chr1_strand_1_182701983random_site_number_14327	60	-
chr1	182995715	182995716	chr1_strand_0_182995716random_site_number_4031	60	+
chr1	183190867	183190868	chr1_strand_1_183190869random_site_number_4365	60	-
chr1	183237231	183237232	chr1_strand_1_183237233random_site_number_17529	60	-
chr1	183244644	183244645	chr1_strand_1_183244646random_site_number_6684	60	-
chr1	183263584	183263585	chr1_strand_0_183263585random_site_number_15485	60	+
chr1	183354557	183354558	chr1_strand_0_183354558random_site_number_13229	60	+
chr1	183587798	183587799	chr1_strand_1_183587800random_site_number_256	60	-
chr1	183667787	183667788	chr1_strand_1_183667789random_site_number_6789	60	-
chr1	183685840	183685841	chr1_strand_1_183685842random_site_number_20384	60	-
chr1	183958566	183958567	chr1_strand_0_183958567random_site_number_16051	60	+
chr1	184264504	184264505	chr1_strand_1_184264506random_site_number_1239	60	-
chr1	184459428	184459429	chr1_strand_1_184459430random_site_number_22147	60	-
chr1	184736998	184736999	chr1_strand_0_184736999random_site_number_20470	60	+
chr1	184830202	184830203	chr1_strand_0_184830203random_site_number_10349	60	+
chr1	184878539	184878540	chr1_strand_0_184878540random_site_number_19300	60	+
chr1	185186396	185186397	chr1_strand_0_185186397random_site_number_549	60	+
chr1	185237863	185237864	chr1_strand_0_185237864random_site_number_12026	60	+
chr1	185593542	185593543	chr1_strand_0_185593543random_site_number_13030	60	+
chr1	185843392	185843393	chr1_strand_1_185843394random_site_number_23602	60	-
chr1	185979756	185979757	chr1_strand_1_185979758random_site_number_3818	60	-
chr1	186234462	186234463	chr1_strand_0_186234463random_site_number_7631	60	+
chr1	186429004	186429005	chr1_strand_1_186429006random_site_number_11161	60	-
chr1	186529131	186529132	chr1_strand_0_186529132random_site_number_8043	60	+
chr1	186567524	186567525	chr1_strand_0_186567525random_site_number_11225	60	+
chr1	186593019	186593020	chr1_strand_0_186593020random_site_number_5890	60	+
chr1	186745023	186745024	chr1_strand_1_186745025random_site_number_7347	60	-
chr1	186808759	186808760	chr1_strand_1_186808761random_site_number_20162	60	-
chr1	187017698	187017699	chr1_strand_0_187017699random_site_number_22679	60	+
chr1	187041454	187041455	chr1_strand_1_187041456random_site_number_3464	60	-
chr1	187351664	187351665	chr1_strand_1_187351666random_site_number_6015	60	-
chr1	187617226	187617227	chr1_strand_0_187617227random_site_number_7080	60	+
chr1	187881100	187881101	chr1_strand_0_187881101random_site_number_18795	60	+
chr1	187986883	187986884	chr1_strand_0_187986884random_site_number_4926	60	+
chr1	188019735	188019736	chr1_strand_1_188019737random_site_number_11913	60	-
chr1	188025340	188025341	chr1_strand_1_188025342random_site_number_9098	60	-
chr1	188076130	188076131	chr1_strand_0_188076131random_site_number_15886	60	+
chr1	188140729	188140730	chr1_strand_0_188140730random_site_number_23454	60	+
chr1	188267450	188267451	chr1_strand_1_188267452random_site_number_6569	60	-
chr1	188296060	188296061	chr1_strand_0_188296061random_site_number_12728	60	+
chr1	188380481	188380482	chr1_strand_1_188380483random_site_number_15368	60	-
chr1	188480765	188480766	chr1_strand_0_188480766random_site_number_7911	60	+
chr1	188649073	188649074	chr1_strand_0_188649074random_site_number_14482	60	+
chr1	188718046	188718047	chr1_strand_0_188718047random_site_number_16381	60	+
chr1	188753578	188753579	chr1_strand_1_188753580random_site_number_13027	60	-
chr1	188959617	188959618	chr1_strand_1_188959619random_site_number_13955	60	-
chr1	189003396	189003397	chr1_strand_1_189003398random_site_number_10834	60	-
chr1	189018234	189018235	chr1_strand_0_189018235random_site_number_6384	60	+
chr1	189029086	189029087	chr1_strand_1_189029088random_site_number_7898	60	-
chr1	189039683	189039684	chr1_strand_1_189039685random_site_number_7097	60	-
chr1	189104653	189104654	chr1_strand_1_189104655random_site_number_7711	60	-
chr1	189416608	189416609	chr1_strand_0_189416609random_site_number_21742	60	+
chr1	189455793	189455794	chr1_strand_1_189455795random_site_number_7806	60	-
chr1	189489257	189489258	chr1_strand_1_189489259random_site_number_16346	60	-
chr1	189617545	189617546	chr1_strand_1_189617547random_site_number_13159	60	-
chr1	189670050	189670051	chr1_strand_1_189670052random_site_number_23474	60	-
chr1	189913307	189913308	chr1_strand_0_189913308random_site_number_2671	60	+
chr1	189955109	189955110	chr1_strand_0_189955110random_site_number_4067	60	+
chr1	190288234	190288235	chr1_strand_1_190288236random_site_number_8519	60	-
chr1	190317816	190317817	chr1_strand_0_190317817random_site_number_22043	60	+
chr1	190333198	190333199	chr1_strand_1_190333200random_site_number_21226	60	-
chr1	190383353	190383354	chr1_strand_0_190383354random_site_number_18475	60	+
chr1	190555508	190555509	chr1_strand_1_190555510random_site_number_9711	60	-
chr1	190606556	190606557	chr1_strand_1_190606558random_site_number_3937	60	-
chr1	190814655	190814656	chr1_strand_1_190814657random_site_number_16251	60	-
chr1	191225768	191225769	chr1_strand_0_191225769random_site_number_4213	60	+
chr1	191325322	191325323	chr1_strand_1_191325324random_site_number_22794	60	-
chr1	191611485	191611486	chr1_strand_1_191611487random_site_number_8027	60	-
chr1	191652197	191652198	chr1_strand_0_191652198random_site_number_10486	60	+
chr1	191702365	191702366	chr1_strand_1_191702367random_site_number_4545	60	-
chr1	191794157	191794158	chr1_strand_1_191794159random_site_number_15020	60	-
chr1	192175280	192175281	chr1_strand_0_192175281random_site_number_8413	60	+
chr1	192308005	192308006	chr1_strand_1_192308007random_site_number_21170	60	-
chr1	192572093	192572094	chr1_strand_0_192572094random_site_number_219	60	+
chr1	192930942	192930943	chr1_strand_1_192930944random_site_number_8360	60	-
chr1	193150762	193150763	chr1_strand_0_193150763random_site_number_514	60	+
chr1	193275486	193275487	chr1_strand_0_193275487random_site_number_14287	60	+
chr1	193350340	193350341	chr1_strand_0_193350341random_site_number_19399	60	+
chr1	193351709	193351710	chr1_strand_1_193351711random_site_number_20035	60	-
chr1	193410517	193410518	chr1_strand_0_193410518random_site_number_18603	60	+
chr1	193443084	193443085	chr1_strand_1_193443086random_site_number_8697	60	-
chr1	193505527	193505528	chr1_strand_0_193505528random_site_number_4566	60	+
chr1	193619967	193619968	chr1_strand_0_193619968random_site_number_489	60	+
chr1	193664954	193664955	chr1_strand_1_193664956random_site_number_24410	60	-
chr1	193701265	193701266	chr1_strand_0_193701266random_site_number_1142	60	+
chr1	193741608	193741609	chr1_strand_1_193741610random_site_number_12021	60	-
chr1	193894157	193894158	chr1_strand_1_193894159random_site_number_15220	60	-
chr1	194021971	194021972	chr1_strand_0_194021972random_site_number_11481	60	+
chr1	194022367	194022368	chr1_strand_1_194022369random_site_number_10820	60	-
chr1	194149502	194149503	chr1_strand_1_194149504random_site_number_21889	60	-
chr1	194235049	194235050	chr1_strand_1_194235051random_site_number_19765	60	-
chr1	194611565	194611566	chr1_strand_0_194611566random_site_number_10101	60	+
chr1	195061236	195061237	chr1_strand_1_195061238random_site_number_1751	60	-
chr1	195158978	195158979	chr1_strand_0_195158979random_site_number_20877	60	+
chr1	195271870	195271871	chr1_strand_0_195271871random_site_number_16661	60	+
chr1	195280293	195280294	chr1_strand_1_195280295random_site_number_23168	60	-
chr1	195482611	195482612	chr1_strand_1_195482613random_site_number_18921	60	-
chr1	195710290	195710291	chr1_strand_1_195710292random_site_number_4939	60	-
chr1	195974499	195974500	chr1_strand_1_195974501random_site_number_3957	60	-
chr1	196023453	196023454	chr1_strand_0_196023454random_site_number_4559	60	+
chr1	196032993	196032994	chr1_strand_0_196032994random_site_number_14091	60	+
chr1	196123562	196123563	chr1_strand_1_196123564random_site_number_4397	60	-
chr1	196324507	196324508	chr1_strand_1_196324509random_site_number_20963	60	-
chr1	196327401	196327402	chr1_strand_0_196327402random_site_number_5366	60	+
chr1	196341597	196341598	chr1_strand_0_196341598random_site_number_5090	60	+
chr1	196575450	196575451	chr1_strand_1_196575452random_site_number_24579	60	-
chr1	196599773	196599774	chr1_strand_1_196599775random_site_number_17516	60	-
chr1	196706419	196706420	chr1_strand_0_196706420random_site_number_1330	60	+
chr1	196773896	196773897	chr1_strand_0_196773897random_site_number_11627	60	+
chr1	196779694	196779695	chr1_strand_1_196779696random_site_number_19284	60	-
chr1	197026901	197026902	chr1_strand_0_197026902random_site_number_3578	60	+
chr1	197257810	197257811	chr1_strand_1_197257812random_site_number_4352	60	-
chr1	197601947	197601948	chr1_strand_1_197601949random_site_number_22805	60	-
chr1	197637073	197637074	chr1_strand_1_197637075random_site_number_20797	60	-
chr1	197773697	197773698	chr1_strand_0_197773698random_site_number_15105	60	+
chr1	197817420	197817421	chr1_strand_0_197817421random_site_number_19447	60	+
chr1	197923328	197923329	chr1_strand_0_197923329random_site_number_4705	60	+
chr1	198056249	198056250	chr1_strand_0_198056250random_site_number_5561	60	+
chr1	198102202	198102203	chr1_strand_1_198102204random_site_number_6890	60	-
chr1	198164761	198164762	chr1_strand_1_198164763random_site_number_6181	60	-
chr1	198352240	198352241	chr1_strand_1_198352242random_site_number_14028	60	-
chr1	198767256	198767257	chr1_strand_0_198767257random_site_number_14166	60	+
chr1	198815560	198815561	chr1_strand_0_198815561random_site_number_24237	60	+
chr1	198837818	198837819	chr1_strand_1_198837820random_site_number_16229	60	-
chr1	199085430	199085431	chr1_strand_1_199085432random_site_number_18460	60	-
chr1	199119707	199119708	chr1_strand_0_199119708random_site_number_6396	60	+
chr1	199364533	199364534	chr1_strand_0_199364534random_site_number_8441	60	+
chr1	199492268	199492269	chr1_strand_1_199492270random_site_number_14515	60	-
chr1	199576949	199576950	chr1_strand_0_199576950random_site_number_13542	60	+
chr1	199784502	199784503	chr1_strand_0_199784503random_site_number_12101	60	+
chr1	199796355	199796356	chr1_strand_0_199796356random_site_number_5077	60	+
chr1	200249070	200249071	chr1_strand_1_200249072random_site_number_22580	60	-
chr1	200291899	200291900	chr1_strand_0_200291900random_site_number_23659	60	+
chr1	200395967	200395968	chr1_strand_1_200395969random_site_number_8377	60	-
chr1	200422639	200422640	chr1_strand_0_200422640random_site_number_10377	60	+
chr1	200532089	200532090	chr1_strand_0_200532090random_site_number_20505	60	+
chr1	200645242	200645243	chr1_strand_0_200645243random_site_number_4231	60	+
chr1	200652392	200652393	chr1_strand_0_200652393random_site_number_12659	60	+
chr1	200654787	200654788	chr1_strand_1_200654789random_site_number_19218	60	-
chr1	200709959	200709960	chr1_strand_1_200709961random_site_number_5858	60	-
chr1	201098703	201098704	chr1_strand_0_201098704random_site_number_21062	60	+
chr1	201352928	201352929	chr1_strand_1_201352930random_site_number_18457	60	-
chr1	201417110	201417111	chr1_strand_1_201417112random_site_number_4451	60	-
chr1	201660379	201660380	chr1_strand_0_201660380random_site_number_17740	60	+
chr1	201679717	201679718	chr1_strand_1_201679719random_site_number_9777	60	-
chr1	201747882	201747883	chr1_strand_0_201747883random_site_number_20864	60	+
chr1	201750723	201750724	chr1_strand_0_201750724random_site_number_21132	60	+
chr1	201841625	201841626	chr1_strand_0_201841626random_site_number_23174	60	+
chr1	202039234	202039235	chr1_strand_0_202039235random_site_number_6457	60	+
chr1	202328673	202328674	chr1_strand_1_202328675random_site_number_15192	60	-
chr1	202489669	202489670	chr1_strand_1_202489671random_site_number_18426	60	-
chr1	202614565	202614566	chr1_strand_1_202614567random_site_number_18658	60	-
chr1	202938733	202938734	chr1_strand_0_202938734random_site_number_19043	60	+
chr1	202949096	202949097	chr1_strand_1_202949098random_site_number_6913	60	-
chr1	203011766	203011767	chr1_strand_0_203011767random_site_number_20605	60	+
chr1	203016381	203016382	chr1_strand_0_203016382random_site_number_22112	60	+
chr1	203039117	203039118	chr1_strand_0_203039118random_site_number_22560	60	+
chr1	203052036	203052037	chr1_strand_0_203052037random_site_number_4222	60	+
chr1	203668082	203668083	chr1_strand_0_203668083random_site_number_3741	60	+
chr1	203670153	203670154	chr1_strand_0_203670154random_site_number_7344	60	+
chr1	203797688	203797689	chr1_strand_1_203797690random_site_number_16073	60	-
chr1	203978376	203978377	chr1_strand_1_203978378random_site_number_23052	60	-
chr1	204138533	204138534	chr1_strand_1_204138535random_site_number_5474	60	-
chr1	204293418	204293419	chr1_strand_0_204293419random_site_number_638	60	+
chr1	204331761	204331762	chr1_strand_1_204331763random_site_number_10428	60	-
chr1	204523271	204523272	chr1_strand_1_204523273random_site_number_9533	60	-
chr1	204524453	204524454	chr1_strand_1_204524455random_site_number_10716	60	-
chr1	204694585	204694586	chr1_strand_0_204694586random_site_number_20622	60	+
chr1	205020390	205020391	chr1_strand_1_205020392random_site_number_8082	60	-
chr1	205060495	205060496	chr1_strand_0_205060496random_site_number_3692	60	+
chr1	205092830	205092831	chr1_strand_0_205092831random_site_number_21971	60	+
chr1	205128970	205128971	chr1_strand_0_205128971random_site_number_4857	60	+
chr1	205385145	205385146	chr1_strand_1_205385147random_site_number_6673	60	-
chr1	205479487	205479488	chr1_strand_1_205479489random_site_number_8930	60	-
chr1	205546899	205546900	chr1_strand_1_205546901random_site_number_8016	60	-
chr1	205551152	205551153	chr1_strand_1_205551154random_site_number_18328	60	-
chr1	205572279	205572280	chr1_strand_1_205572281random_site_number_17370	60	-
chr1	205714717	205714718	chr1_strand_0_205714718random_site_number_19465	60	+
chr1	205844175	205844176	chr1_strand_0_205844176random_site_number_20594	60	+
chr1	205888582	205888583	chr1_strand_1_205888584random_site_number_1481	60	-
chr1	205919193	205919194	chr1_strand_0_205919194random_site_number_1611	60	+
chr1	206075259	206075260	chr1_strand_0_206075260random_site_number_13114	60	+
chr1	206101074	206101075	chr1_strand_1_206101076random_site_number_19048	60	-
chr1	206295810	206295811	chr1_strand_1_206295812random_site_number_13240	60	-
chr1	206394863	206394864	chr1_strand_0_206394864random_site_number_18125	60	+
chr1	206448668	206448669	chr1_strand_1_206448670random_site_number_11308	60	-
chr1	206489473	206489474	chr1_strand_0_206489474random_site_number_15857	60	+
chr1	206775438	206775439	chr1_strand_1_206775440random_site_number_1117	60	-
chr1	207081634	207081635	chr1_strand_0_207081635random_site_number_15799	60	+
chr1	207281779	207281780	chr1_strand_0_207281780random_site_number_5824	60	+
chr1	207321885	207321886	chr1_strand_0_207321886random_site_number_12656	60	+
chr1	207515010	207515011	chr1_strand_0_207515011random_site_number_3077	60	+
chr1	207591989	207591990	chr1_strand_0_207591990random_site_number_3108	60	+
chr1	207680438	207680439	chr1_strand_0_207680439random_site_number_18085	60	+
chr1	207802876	207802877	chr1_strand_1_207802878random_site_number_23619	60	-
chr1	207829008	207829009	chr1_strand_1_207829010random_site_number_890	60	-
chr1	208050657	208050658	chr1_strand_1_208050659random_site_number_15937	60	-
chr1	208489434	208489435	chr1_strand_1_208489436random_site_number_13513	60	-
chr1	208497405	208497406	chr1_strand_1_208497407random_site_number_17940	60	-
chr1	208586212	208586213	chr1_strand_0_208586213random_site_number_15286	60	+
chr1	208847296	208847297	chr1_strand_1_208847298random_site_number_9108	60	-
chr1	209167251	209167252	chr1_strand_0_209167252random_site_number_12774	60	+
chr1	209204078	209204079	chr1_strand_0_209204079random_site_number_12102	60	+
chr1	209297363	209297364	chr1_strand_0_209297364random_site_number_11531	60	+
chr1	209389285	209389286	chr1_strand_0_209389286random_site_number_1722	60	+
chr1	209504831	209504832	chr1_strand_0_209504832random_site_number_11783	60	+
chr1	209651687	209651688	chr1_strand_0_209651688random_site_number_20387	60	+
chr1	209658817	209658818	chr1_strand_1_209658819random_site_number_8541	60	-
chr1	209815939	209815940	chr1_strand_1_209815941random_site_number_536	60	-
chr1	209962350	209962351	chr1_strand_0_209962351random_site_number_1832	60	+
chr1	210017193	210017194	chr1_strand_1_210017195random_site_number_12790	60	-
chr1	210552749	210552750	chr1_strand_0_210552750random_site_number_13988	60	+
chr1	210617460	210617461	chr1_strand_1_210617462random_site_number_8396	60	-
chr1	210672683	210672684	chr1_strand_1_210672685random_site_number_7001	60	-
chr1	210959311	210959312	chr1_strand_0_210959312random_site_number_6244	60	+
chr1	211135844	211135845	chr1_strand_0_211135845random_site_number_7843	60	+
chr1	211163949	211163950	chr1_strand_1_211163951random_site_number_15558	60	-
chr1	211254037	211254038	chr1_strand_0_211254038random_site_number_2629	60	+
chr1	211441429	211441430	chr1_strand_1_211441431random_site_number_7847	60	-
chr1	211513289	211513290	chr1_strand_0_211513290random_site_number_15464	60	+
chr1	211644877	211644878	chr1_strand_0_211644878random_site_number_10382	60	+
chr1	212024064	212024065	chr1_strand_1_212024066random_site_number_7156	60	-
chr1	212077844	212077845	chr1_strand_1_212077846random_site_number_1444	60	-
chr1	212144920	212144921	chr1_strand_1_212144922random_site_number_22163	60	-
chr1	212153092	212153093	chr1_strand_1_212153094random_site_number_17883	60	-
chr1	212199558	212199559	chr1_strand_0_212199559random_site_number_18400	60	+
chr1	212292071	212292072	chr1_strand_0_212292072random_site_number_16285	60	+
chr1	212308354	212308355	chr1_strand_0_212308355random_site_number_13066	60	+
chr1	212334319	212334320	chr1_strand_0_212334320random_site_number_19921	60	+
chr1	212384638	212384639	chr1_strand_0_212384639random_site_number_3986	60	+
chr1	212413636	212413637	chr1_strand_1_212413638random_site_number_7181	60	-
chr1	212446285	212446286	chr1_strand_1_212446287random_site_number_603	60	-
chr1	212538138	212538139	chr1_strand_1_212538140random_site_number_11514	60	-
chr1	212540232	212540233	chr1_strand_0_212540233random_site_number_11030	60	+
chr1	212579446	212579447	chr1_strand_0_212579447random_site_number_4090	60	+
chr1	212631616	212631617	chr1_strand_0_212631617random_site_number_23810	60	+
chr1	212741212	212741213	chr1_strand_0_212741213random_site_number_10308	60	+
chr1	212897437	212897438	chr1_strand_0_212897438random_site_number_22123	60	+
chr1	213288599	213288600	chr1_strand_1_213288601random_site_number_23855	60	-
chr1	213329956	213329957	chr1_strand_1_213329958random_site_number_14706	60	-
chr1	213347893	213347894	chr1_strand_1_213347895random_site_number_13339	60	-
chr1	213638335	213638336	chr1_strand_1_213638337random_site_number_20589	60	-
chr1	213690122	213690123	chr1_strand_1_213690124random_site_number_14888	60	-
chr1	213716610	213716611	chr1_strand_1_213716612random_site_number_13111	60	-
chr1	213963033	213963034	chr1_strand_0_213963034random_site_number_2912	60	+
chr1	214113709	214113710	chr1_strand_0_214113710random_site_number_2646	60	+
chr1	214325610	214325611	chr1_strand_1_214325612random_site_number_1523	60	-
chr1	214443977	214443978	chr1_strand_0_214443978random_site_number_8439	60	+
chr1	214624889	214624890	chr1_strand_1_214624891random_site_number_17589	60	-
chr1	214656741	214656742	chr1_strand_1_214656743random_site_number_23901	60	-
chr1	214692529	214692530	chr1_strand_0_214692530random_site_number_12703	60	+
chr1	214751185	214751186	chr1_strand_0_214751186random_site_number_1063	60	+
chr1	214865662	214865663	chr1_strand_0_214865663random_site_number_11005	60	+
chr1	214972599	214972600	chr1_strand_1_214972601random_site_number_14475	60	-
chr1	214999845	214999846	chr1_strand_1_214999847random_site_number_5357	60	-
chr1	215033188	215033189	chr1_strand_0_215033189random_site_number_12299	60	+
chr1	215073321	215073322	chr1_strand_0_215073322random_site_number_10102	60	+
chr1	215656878	215656879	chr1_strand_1_215656880random_site_number_16382	60	-
chr1	215676691	215676692	chr1_strand_0_215676692random_site_number_568	60	+
chr1	215682102	215682103	chr1_strand_0_215682103random_site_number_24382	60	+
chr1	215809063	215809064	chr1_strand_0_215809064random_site_number_15289	60	+
chr1	215901512	215901513	chr1_strand_1_215901514random_site_number_8194	60	-
chr1	215914037	215914038	chr1_strand_0_215914038random_site_number_15377	60	+
chr1	216030722	216030723	chr1_strand_0_216030723random_site_number_648	60	+
chr1	216097005	216097006	chr1_strand_0_216097006random_site_number_19730	60	+
chr1	216372981	216372982	chr1_strand_0_216372982random_site_number_22354	60	+
chr1	216548851	216548852	chr1_strand_1_216548853random_site_number_19254	60	-
chr1	216648496	216648497	chr1_strand_0_216648497random_site_number_5392	60	+
chr1	216724955	216724956	chr1_strand_0_216724956random_site_number_19806	60	+
chr1	216793535	216793536	chr1_strand_0_216793536random_site_number_15786	60	+
chr1	216810605	216810606	chr1_strand_1_216810607random_site_number_13649	60	-
chr1	216811479	216811480	chr1_strand_1_216811481random_site_number_15146	60	-
chr1	216961051	216961052	chr1_strand_0_216961052random_site_number_226	60	+
chr1	217159860	217159861	chr1_strand_0_217159861random_site_number_8163	60	+
chr1	217197338	217197339	chr1_strand_0_217197339random_site_number_15193	60	+
chr1	217326669	217326670	chr1_strand_1_217326671random_site_number_11318	60	-
chr1	217469016	217469017	chr1_strand_1_217469018random_site_number_401	60	-
chr1	217475810	217475811	chr1_strand_1_217475812random_site_number_23507	60	-
chr1	217521888	217521889	chr1_strand_1_217521890random_site_number_4261	60	-
chr1	217578537	217578538	chr1_strand_0_217578538random_site_number_21350	60	+
chr1	217708565	217708566	chr1_strand_0_217708566random_site_number_11297	60	+
chr1	217748585	217748586	chr1_strand_0_217748586random_site_number_9258	60	+
chr1	217784342	217784343	chr1_strand_1_217784344random_site_number_1050	60	-
chr1	218366915	218366916	chr1_strand_0_218366916random_site_number_19970	60	+
chr1	218614661	218614662	chr1_strand_0_218614662random_site_number_7959	60	+
chr1	218631482	218631483	chr1_strand_1_218631484random_site_number_16978	60	-
chr1	218660474	218660475	chr1_strand_1_218660476random_site_number_19640	60	-
chr1	218770125	218770126	chr1_strand_1_218770127random_site_number_17591	60	-
chr1	218836459	218836460	chr1_strand_0_218836460random_site_number_1108	60	+
chr1	218912870	218912871	chr1_strand_0_218912871random_site_number_16443	60	+
chr1	218954397	218954398	chr1_strand_0_218954398random_site_number_16379	60	+
chr1	219337595	219337596	chr1_strand_1_219337597random_site_number_4684	60	-
chr1	219961495	219961496	chr1_strand_0_219961496random_site_number_13250	60	+
chr1	220251502	220251503	chr1_strand_0_220251503random_site_number_10591	60	+
chr1	220628043	220628044	chr1_strand_1_220628045random_site_number_4864	60	-
chr1	220861059	220861060	chr1_strand_1_220861061random_site_number_711	60	-
chr1	220925913	220925914	chr1_strand_1_220925915random_site_number_17819	60	-
chr1	220993757	220993758	chr1_strand_0_220993758random_site_number_6182	60	+
chr1	221078586	221078587	chr1_strand_0_221078587random_site_number_4647	60	+
chr1	221102489	221102490	chr1_strand_0_221102490random_site_number_18269	60	+
chr1	221162621	221162622	chr1_strand_1_221162623random_site_number_10354	60	-
chr1	221165302	221165303	chr1_strand_0_221165303random_site_number_16460	60	+
chr1	221322580	221322581	chr1_strand_1_221322582random_site_number_19924	60	-
chr1	221773525	221773526	chr1_strand_1_221773527random_site_number_21662	60	-
chr1	222093978	222093979	chr1_strand_1_222093980random_site_number_22505	60	-
chr1	222120798	222120799	chr1_strand_0_222120799random_site_number_12261	60	+
chr1	222283603	222283604	chr1_strand_0_222283604random_site_number_16685	60	+
chr1	222365380	222365381	chr1_strand_0_222365381random_site_number_15798	60	+
chr1	222619654	222619655	chr1_strand_0_222619655random_site_number_11787	60	+
chr1	222623561	222623562	chr1_strand_0_222623562random_site_number_18686	60	+
chr1	222761653	222761654	chr1_strand_0_222761654random_site_number_6765	60	+
chr1	222949893	222949894	chr1_strand_0_222949894random_site_number_1001	60	+
chr1	223090241	223090242	chr1_strand_0_223090242random_site_number_24164	60	+
chr1	223176239	223176240	chr1_strand_1_223176241random_site_number_15040	60	-
chr1	223229525	223229526	chr1_strand_0_223229526random_site_number_20749	60	+
chr1	223331772	223331773	chr1_strand_1_223331774random_site_number_18495	60	-
chr1	223456753	223456754	chr1_strand_0_223456754random_site_number_2943	60	+
chr1	223619702	223619703	chr1_strand_1_223619704random_site_number_11205	60	-
chr1	223751064	223751065	chr1_strand_1_223751066random_site_number_22125	60	-
chr1	223835910	223835911	chr1_strand_0_223835911random_site_number_10075	60	+
chr1	224232015	224232016	chr1_strand_1_224232017random_site_number_15579	60	-
chr1	224252117	224252118	chr1_strand_0_224252118random_site_number_2482	60	+
chr1	224589812	224589813	chr1_strand_0_224589813random_site_number_22339	60	+
chr1	224974788	224974789	chr1_strand_1_224974790random_site_number_24339	60	-
chr1	225118360	225118361	chr1_strand_1_225118362random_site_number_5152	60	-
chr1	225158677	225158678	chr1_strand_1_225158679random_site_number_4889	60	-
chr1	225167946	225167947	chr1_strand_1_225167948random_site_number_5421	60	-
chr1	225169309	225169310	chr1_strand_1_225169311random_site_number_14503	60	-
chr1	225304115	225304116	chr1_strand_1_225304117random_site_number_4376	60	-
chr1	225352801	225352802	chr1_strand_0_225352802random_site_number_5610	60	+
chr1	225508427	225508428	chr1_strand_0_225508428random_site_number_6349	60	+
chr1	225801394	225801395	chr1_strand_1_225801396random_site_number_16518	60	-
chr1	226435703	226435704	chr1_strand_0_226435704random_site_number_15107	60	+
chr1	226486032	226486033	chr1_strand_0_226486033random_site_number_19390	60	+
chr1	226487064	226487065	chr1_strand_1_226487066random_site_number_6156	60	-
chr1	226580571	226580572	chr1_strand_1_226580573random_site_number_18222	60	-
chr1	226822623	226822624	chr1_strand_0_226822624random_site_number_21561	60	+
chr1	226878866	226878867	chr1_strand_1_226878868random_site_number_24226	60	-
chr1	226954518	226954519	chr1_strand_1_226954520random_site_number_24123	60	-
chr1	227555023	227555024	chr1_strand_0_227555024random_site_number_12992	60	+
chr1	227576170	227576171	chr1_strand_1_227576172random_site_number_16012	60	-
chr1	227834965	227834966	chr1_strand_0_227834966random_site_number_20191	60	+
chr1	227835486	227835487	chr1_strand_0_227835487random_site_number_17296	60	+
chr1	227956554	227956555	chr1_strand_0_227956555random_site_number_12737	60	+
chr1	227963767	227963768	chr1_strand_1_227963769random_site_number_15698	60	-
chr1	228192962	228192963	chr1_strand_0_228192963random_site_number_494	60	+
chr1	228329674	228329675	chr1_strand_1_228329676random_site_number_15275	60	-
chr1	228806801	228806802	chr1_strand_1_228806803random_site_number_21099	60	-
chr1	228986607	228986608	chr1_strand_0_228986608random_site_number_23524	60	+
chr1	229105359	229105360	chr1_strand_0_229105360random_site_number_8231	60	+
chr1	229933914	229933915	chr1_strand_0_229933915random_site_number_9246	60	+
chr1	229939884	229939885	chr1_strand_0_229939885random_site_number_7471	60	+
chr1	230432434	230432435	chr1_strand_1_230432436random_site_number_21502	60	-
chr1	230556554	230556555	chr1_strand_1_230556556random_site_number_14500	60	-
chr1	230675775	230675776	chr1_strand_0_230675776random_site_number_22262	60	+
chr1	230681763	230681764	chr1_strand_1_230681765random_site_number_1343	60	-
chr1	230739279	230739280	chr1_strand_0_230739280random_site_number_18869	60	+
chr1	230854121	230854122	chr1_strand_1_230854123random_site_number_23878	60	-
chr1	231044628	231044629	chr1_strand_1_231044630random_site_number_172	60	-
chr1	231265033	231265034	chr1_strand_1_231265035random_site_number_16955	60	-
chr1	231277905	231277906	chr1_strand_0_231277906random_site_number_12749	60	+
chr1	231344158	231344159	chr1_strand_1_231344160random_site_number_14308	60	-
chr1	231496758	231496759	chr1_strand_1_231496760random_site_number_2213	60	-
chr1	231507849	231507850	chr1_strand_0_231507850random_site_number_6327	60	+
chr1	231510663	231510664	chr1_strand_0_231510664random_site_number_23029	60	+
chr1	231659876	231659877	chr1_strand_1_231659878random_site_number_17523	60	-
chr1	231660965	231660966	chr1_strand_0_231660966random_site_number_17331	60	+
chr1	231683792	231683793	chr1_strand_0_231683793random_site_number_13668	60	+
chr1	231714320	231714321	chr1_strand_0_231714321random_site_number_3922	60	+
chr1	231749341	231749342	chr1_strand_0_231749342random_site_number_14604	60	+
chr1	231963617	231963618	chr1_strand_0_231963618random_site_number_7152	60	+
chr1	231990722	231990723	chr1_strand_1_231990724random_site_number_21954	60	-
chr1	232013597	232013598	chr1_strand_0_232013598random_site_number_4918	60	+
chr1	232391740	232391741	chr1_strand_1_232391742random_site_number_7295	60	-
chr1	232698937	232698938	chr1_strand_1_232698939random_site_number_15479	60	-
chr1	232729622	232729623	chr1_strand_1_232729624random_site_number_7082	60	-
chr1	232788073	232788074	chr1_strand_1_232788075random_site_number_18482	60	-
chr1	232789606	232789607	chr1_strand_1_232789608random_site_number_7332	60	-
chr1	232841733	232841734	chr1_strand_1_232841735random_site_number_17074	60	-
chr1	233094924	233094925	chr1_strand_0_233094925random_site_number_23141	60	+
chr1	233177365	233177366	chr1_strand_0_233177366random_site_number_18024	60	+
chr1	233334140	233334141	chr1_strand_1_233334142random_site_number_9785	60	-
chr1	233457488	233457489	chr1_strand_0_233457489random_site_number_19840	60	+
chr1	233475157	233475158	chr1_strand_1_233475159random_site_number_5310	60	-
chr1	233795636	233795637	chr1_strand_1_233795638random_site_number_7657	60	-
chr1	233924025	233924026	chr1_strand_0_233924026random_site_number_13034	60	+
chr1	233976041	233976042	chr1_strand_0_233976042random_site_number_10048	60	+
chr1	235241393	235241394	chr1_strand_0_235241394random_site_number_10012	60	+
chr1	235273895	235273896	chr1_strand_0_235273896random_site_number_23766	60	+
chr1	235365908	235365909	chr1_strand_1_235365910random_site_number_19150	60	-
chr1	235581577	235581578	chr1_strand_0_235581578random_site_number_7838	60	+
chr1	235790484	235790485	chr1_strand_0_235790485random_site_number_12488	60	+
chr1	235884656	235884657	chr1_strand_1_235884658random_site_number_17864	60	-
chr1	235885051	235885052	chr1_strand_1_235885053random_site_number_3616	60	-
chr1	235987257	235987258	chr1_strand_1_235987259random_site_number_3039	60	-
chr1	236101905	236101906	chr1_strand_0_236101906random_site_number_8512	60	+
chr1	236132011	236132012	chr1_strand_0_236132012random_site_number_23022	60	+
chr1	236338730	236338731	chr1_strand_1_236338732random_site_number_22910	60	-
chr1	236345310	236345311	chr1_strand_0_236345311random_site_number_7461	60	+
chr1	236663706	236663707	chr1_strand_1_236663708random_site_number_13131	60	-
chr1	236670458	236670459	chr1_strand_1_236670460random_site_number_24311	60	-
chr1	236708472	236708473	chr1_strand_1_236708474random_site_number_9022	60	-
chr1	236725753	236725754	chr1_strand_0_236725754random_site_number_5727	60	+
chr1	236973384	236973385	chr1_strand_0_236973385random_site_number_14558	60	+
chr1	237162689	237162690	chr1_strand_0_237162690random_site_number_17634	60	+
chr1	237281028	237281029	chr1_strand_0_237281029random_site_number_19816	60	+
chr1	237384555	237384556	chr1_strand_1_237384557random_site_number_15481	60	-
chr1	237475165	237475166	chr1_strand_0_237475166random_site_number_24043	60	+
chr1	237627760	237627761	chr1_strand_1_237627762random_site_number_1762	60	-
chr1	237679614	237679615	chr1_strand_1_237679616random_site_number_13737	60	-
chr1	237704601	237704602	chr1_strand_1_237704603random_site_number_10880	60	-
chr1	237719085	237719086	chr1_strand_0_237719086random_site_number_3100	60	+
chr1	237756060	237756061	chr1_strand_1_237756062random_site_number_17566	60	-
chr1	237893969	237893970	chr1_strand_0_237893970random_site_number_12658	60	+
chr1	237933662	237933663	chr1_strand_1_237933664random_site_number_1087	60	-
chr1	237988765	237988766	chr1_strand_0_237988766random_site_number_15288	60	+
chr1	238272399	238272400	chr1_strand_0_238272400random_site_number_8474	60	+
chr1	238290418	238290419	chr1_strand_0_238290419random_site_number_13305	60	+
chr1	238310497	238310498	chr1_strand_0_238310498random_site_number_7411	60	+
chr1	238328651	238328652	chr1_strand_1_238328653random_site_number_23098	60	-
chr1	238500148	238500149	chr1_strand_1_238500150random_site_number_12705	60	-
chr1	238699118	238699119	chr1_strand_1_238699120random_site_number_20115	60	-
chr1	238699717	238699718	chr1_strand_0_238699718random_site_number_13504	60	+
chr1	238713988	238713989	chr1_strand_1_238713990random_site_number_24189	60	-
chr1	238899291	238899292	chr1_strand_1_238899293random_site_number_17212	60	-
chr1	238944337	238944338	chr1_strand_1_238944339random_site_number_22175	60	-
chr1	238987402	238987403	chr1_strand_1_238987404random_site_number_11626	60	-
chr1	239261045	239261046	chr1_strand_1_239261047random_site_number_4218	60	-
chr1	239339387	239339388	chr1_strand_1_239339389random_site_number_12847	60	-
chr1	239505026	239505027	chr1_strand_1_239505028random_site_number_8098	60	-
chr1	239556802	239556803	chr1_strand_0_239556803random_site_number_24525	60	+
chr1	239654011	239654012	chr1_strand_0_239654012random_site_number_15719	60	+
chr1	239706307	239706308	chr1_strand_1_239706309random_site_number_22198	60	-
chr1	239825980	239825981	chr1_strand_0_239825981random_site_number_3423	60	+
chr1	239842327	239842328	chr1_strand_1_239842329random_site_number_14105	60	-
chr1	239951368	239951369	chr1_strand_0_239951369random_site_number_12987	60	+
chr1	240001329	240001330	chr1_strand_1_240001331random_site_number_18451	60	-
chr1	240031790	240031791	chr1_strand_0_240031791random_site_number_16811	60	+
chr1	240086931	240086932	chr1_strand_1_240086933random_site_number_3329	60	-
chr1	240183961	240183962	chr1_strand_1_240183963random_site_number_10219	60	-
chr1	240192749	240192750	chr1_strand_0_240192750random_site_number_3543	60	+
chr1	240230816	240230817	chr1_strand_1_240230818random_site_number_759	60	-
chr1	240301932	240301933	chr1_strand_1_240301934random_site_number_10191	60	-
chr1	240335679	240335680	chr1_strand_1_240335681random_site_number_2809	60	-
chr1	240440238	240440239	chr1_strand_0_240440239random_site_number_22202	60	+
chr1	240501893	240501894	chr1_strand_1_240501895random_site_number_3697	60	-
chr1	240630023	240630024	chr1_strand_1_240630025random_site_number_24374	60	-
chr1	240643880	240643881	chr1_strand_0_240643881random_site_number_11381	60	+
chr1	240763351	240763352	chr1_strand_0_240763352random_site_number_23061	60	+
chr1	240898255	240898256	chr1_strand_0_240898256random_site_number_11495	60	+
chr1	240951817	240951818	chr1_strand_0_240951818random_site_number_13693	60	+
chr1	241184453	241184454	chr1_strand_1_241184455random_site_number_875	60	-
chr1	241198674	241198675	chr1_strand_1_241198676random_site_number_19415	60	-
chr1	241293229	241293230	chr1_strand_1_241293231random_site_number_8807	60	-
chr1	241342844	241342845	chr1_strand_0_241342845random_site_number_4244	60	+
chr1	242109498	242109499	chr1_strand_1_242109500random_site_number_3883	60	-
chr1	242233767	242233768	chr1_strand_0_242233768random_site_number_9036	60	+
chr1	242340863	242340864	chr1_strand_1_242340865random_site_number_14235	60	-
chr1	242392064	242392065	chr1_strand_0_242392065random_site_number_13545	60	+
chr1	242731797	242731798	chr1_strand_0_242731798random_site_number_1558	60	+
chr1	243839512	243839513	chr1_strand_1_243839514random_site_number_17423	60	-
chr1	243899999	243900000	chr1_strand_0_243900000random_site_number_20552	60	+
chr1	243976070	243976071	chr1_strand_0_243976071random_site_number_17049	60	+
chr1	244017244	244017245	chr1_strand_1_244017246random_site_number_18633	60	-
chr1	244052142	244052143	chr1_strand_1_244052144random_site_number_9041	60	-
chr1	244380484	244380485	chr1_strand_0_244380485random_site_number_21031	60	+
chr1	244527248	244527249	chr1_strand_0_244527249random_site_number_17797	60	+
chr1	244646815	244646816	chr1_strand_0_244646816random_site_number_2050	60	+
chr1	244669028	244669029	chr1_strand_1_244669030random_site_number_623	60	-
chr1	244764768	244764769	chr1_strand_0_244764769random_site_number_20533	60	+
chr1	244971620	244971621	chr1_strand_0_244971621random_site_number_23697	60	+
chr1	245132873	245132874	chr1_strand_1_245132875random_site_number_22848	60	-
chr1	245222062	245222063	chr1_strand_0_245222063random_site_number_18988	60	+
chr1	245271251	245271252	chr1_strand_0_245271252random_site_number_22487	60	+
chr1	245733480	245733481	chr1_strand_1_245733482random_site_number_16341	60	-
chr1	245780686	245780687	chr1_strand_1_245780688random_site_number_11083	60	-
chr1	245906622	245906623	chr1_strand_1_245906624random_site_number_2015	60	-
chr1	246259568	246259569	chr1_strand_0_246259569random_site_number_18210	60	+
chr1	246357208	246357209	chr1_strand_0_246357209random_site_number_16337	60	+
chr1	246477356	246477357	chr1_strand_0_246477357random_site_number_10366	60	+
chr1	246639143	246639144	chr1_strand_0_246639144random_site_number_23140	60	+
chr1	246641916	246641917	chr1_strand_1_246641918random_site_number_14422	60	-
chr1	247004887	247004888	chr1_strand_0_247004888random_site_number_19533	60	+
chr1	247015553	247015554	chr1_strand_0_247015554random_site_number_2329	60	+
chr1	247122196	247122197	chr1_strand_1_247122198random_site_number_6067	60	-
chr1	247133093	247133094	chr1_strand_0_247133094random_site_number_12998	60	+
chr1	247402053	247402054	chr1_strand_0_247402054random_site_number_3115	60	+
chr1	247469550	247469551	chr1_strand_0_247469551random_site_number_24522	60	+
chr1	247620047	247620048	chr1_strand_1_247620049random_site_number_13354	60	-
chr1	247694153	247694154	chr1_strand_0_247694154random_site_number_23674	60	+
chr1	247975022	247975023	chr1_strand_0_247975023random_site_number_11688	60	+
chr1	248052288	248052289	chr1_strand_0_248052289random_site_number_8988	60	+
chr1	248173746	248173747	chr1_strand_0_248173747random_site_number_9072	60	+
chr1	248262537	248262538	chr1_strand_1_248262539random_site_number_4319	60	-
chr1	248589761	248589762	chr1_strand_1_248589763random_site_number_20153	60	-
chr1	248903641	248903642	chr1_strand_1_248903643random_site_number_689	60	-
chr10	46006	46007	chr10_strand_0_46007random_site_number_646	60	+
chr10	220005	220006	chr10_strand_1_220007random_site_number_7091	60	-
chr10	618218	618219	chr10_strand_0_618219random_site_number_20986	60	+
chr10	808231	808232	chr10_strand_1_808233random_site_number_23152	60	-
chr10	999684	999685	chr10_strand_1_999686random_site_number_10339	60	-
chr10	1640846	1640847	chr10_strand_0_1640847random_site_number_2145	60	+
chr10	1656280	1656281	chr10_strand_0_1656281random_site_number_24270	60	+
chr10	1837692	1837693	chr10_strand_0_1837693random_site_number_15205	60	+
chr10	1885696	1885697	chr10_strand_1_1885698random_site_number_1300	60	-
chr10	1932011	1932012	chr10_strand_0_1932012random_site_number_4760	60	+
chr10	2194172	2194173	chr10_strand_1_2194174random_site_number_12826	60	-
chr10	2257525	2257526	chr10_strand_0_2257526random_site_number_13324	60	+
chr10	2535593	2535594	chr10_strand_0_2535594random_site_number_19874	60	+
chr10	2631162	2631163	chr10_strand_1_2631164random_site_number_8398	60	-
chr10	2701477	2701478	chr10_strand_0_2701478random_site_number_18516	60	+
chr10	2854977	2854978	chr10_strand_0_2854978random_site_number_19737	60	+
chr10	2882340	2882341	chr10_strand_0_2882341random_site_number_11129	60	+
chr10	2960219	2960220	chr10_strand_0_2960220random_site_number_9105	60	+
chr10	2965113	2965114	chr10_strand_0_2965114random_site_number_18733	60	+
chr10	3053325	3053326	chr10_strand_0_3053326random_site_number_22553	60	+
chr10	3102388	3102389	chr10_strand_0_3102389random_site_number_4869	60	+
chr10	3194376	3194377	chr10_strand_1_3194378random_site_number_5266	60	-
chr10	3291977	3291978	chr10_strand_0_3291978random_site_number_20358	60	+
chr10	3706104	3706105	chr10_strand_1_3706106random_site_number_3094	60	-
chr10	3809225	3809226	chr10_strand_0_3809226random_site_number_7131	60	+
chr10	3922648	3922649	chr10_strand_0_3922649random_site_number_24560	60	+
chr10	4026488	4026489	chr10_strand_1_4026490random_site_number_3019	60	-
chr10	4043553	4043554	chr10_strand_0_4043554random_site_number_18572	60	+
chr10	4179751	4179752	chr10_strand_1_4179753random_site_number_15556	60	-
chr10	4198744	4198745	chr10_strand_1_4198746random_site_number_6686	60	-
chr10	4360242	4360243	chr10_strand_1_4360244random_site_number_10066	60	-
chr10	4376690	4376691	chr10_strand_0_4376691random_site_number_14943	60	+
chr10	4401547	4401548	chr10_strand_1_4401549random_site_number_1667	60	-
chr10	4478469	4478470	chr10_strand_0_4478470random_site_number_12239	60	+
chr10	4847004	4847005	chr10_strand_1_4847006random_site_number_17361	60	-
chr10	4889841	4889842	chr10_strand_1_4889843random_site_number_23377	60	-
chr10	5020003	5020004	chr10_strand_1_5020005random_site_number_3904	60	-
chr10	5047136	5047137	chr10_strand_0_5047137random_site_number_19033	60	+
chr10	5199086	5199087	chr10_strand_1_5199088random_site_number_1922	60	-
chr10	5256495	5256496	chr10_strand_0_5256496random_site_number_8633	60	+
chr10	5432681	5432682	chr10_strand_1_5432683random_site_number_15522	60	-
chr10	5628555	5628556	chr10_strand_1_5628557random_site_number_6443	60	-
chr10	5658530	5658531	chr10_strand_0_5658531random_site_number_10378	60	+
chr10	5766974	5766975	chr10_strand_0_5766975random_site_number_17260	60	+
chr10	5782245	5782246	chr10_strand_1_5782247random_site_number_8745	60	-
chr10	5864214	5864215	chr10_strand_1_5864216random_site_number_4548	60	-
chr10	5977217	5977218	chr10_strand_1_5977219random_site_number_6724	60	-
chr10	6071998	6071999	chr10_strand_0_6071999random_site_number_2869	60	+
chr10	6181251	6181252	chr10_strand_1_6181253random_site_number_20467	60	-
chr10	6331341	6331342	chr10_strand_0_6331342random_site_number_20328	60	+
chr10	6335700	6335701	chr10_strand_1_6335702random_site_number_22846	60	-
chr10	6401380	6401381	chr10_strand_1_6401382random_site_number_22224	60	-
chr10	6409099	6409100	chr10_strand_1_6409101random_site_number_15322	60	-
chr10	6707238	6707239	chr10_strand_0_6707239random_site_number_6419	60	+
chr10	6888281	6888282	chr10_strand_0_6888282random_site_number_17089	60	+
chr10	6897264	6897265	chr10_strand_0_6897265random_site_number_2508	60	+
chr10	6912822	6912823	chr10_strand_0_6912823random_site_number_957	60	+
chr10	7021178	7021179	chr10_strand_0_7021179random_site_number_7404	60	+
chr10	7103889	7103890	chr10_strand_1_7103891random_site_number_13347	60	-
chr10	7161245	7161246	chr10_strand_1_7161247random_site_number_7953	60	-
chr10	7247594	7247595	chr10_strand_0_7247595random_site_number_21439	60	+
chr10	7412322	7412323	chr10_strand_1_7412324random_site_number_9788	60	-
chr10	7519091	7519092	chr10_strand_0_7519092random_site_number_19315	60	+
chr10	7687206	7687207	chr10_strand_1_7687208random_site_number_7416	60	-
chr10	7889600	7889601	chr10_strand_0_7889601random_site_number_20221	60	+
chr10	7891718	7891719	chr10_strand_0_7891719random_site_number_5512	60	+
chr10	7903461	7903462	chr10_strand_1_7903463random_site_number_16922	60	-
chr10	8201114	8201115	chr10_strand_0_8201115random_site_number_9209	60	+
chr10	8267193	8267194	chr10_strand_1_8267195random_site_number_17781	60	-
chr10	8417138	8417139	chr10_strand_1_8417140random_site_number_16266	60	-
chr10	8492964	8492965	chr10_strand_1_8492966random_site_number_3209	60	-
chr10	8556635	8556636	chr10_strand_0_8556636random_site_number_10641	60	+
chr10	8599591	8599592	chr10_strand_1_8599593random_site_number_18345	60	-
chr10	8715214	8715215	chr10_strand_1_8715216random_site_number_13886	60	-
chr10	8857656	8857657	chr10_strand_1_8857658random_site_number_534	60	-
chr10	8870078	8870079	chr10_strand_1_8870080random_site_number_14187	60	-
chr10	9006506	9006507	chr10_strand_1_9006508random_site_number_1682	60	-
chr10	9171992	9171993	chr10_strand_1_9171994random_site_number_17070	60	-
chr10	9228926	9228927	chr10_strand_1_9228928random_site_number_3093	60	-
chr10	9312970	9312971	chr10_strand_0_9312971random_site_number_2669	60	+
chr10	9335909	9335910	chr10_strand_1_9335911random_site_number_22397	60	-
chr10	9343651	9343652	chr10_strand_0_9343652random_site_number_7204	60	+
chr10	9460271	9460272	chr10_strand_0_9460272random_site_number_22767	60	+
chr10	9563989	9563990	chr10_strand_0_9563990random_site_number_11058	60	+
chr10	9674814	9674815	chr10_strand_1_9674816random_site_number_8329	60	-
chr10	9751429	9751430	chr10_strand_0_9751430random_site_number_4707	60	+
chr10	9751521	9751522	chr10_strand_1_9751523random_site_number_18696	60	-
chr10	9809916	9809917	chr10_strand_0_9809917random_site_number_13947	60	+
chr10	9811155	9811156	chr10_strand_0_9811156random_site_number_19671	60	+
chr10	9859980	9859981	chr10_strand_0_9859981random_site_number_11096	60	+
chr10	10097777	10097778	chr10_strand_0_10097778random_site_number_2477	60	+
chr10	10154618	10154619	chr10_strand_1_10154620random_site_number_20987	60	-
chr10	10177964	10177965	chr10_strand_0_10177965random_site_number_19032	60	+
chr10	10191409	10191410	chr10_strand_0_10191410random_site_number_9637	60	+
chr10	10226510	10226511	chr10_strand_0_10226511random_site_number_3092	60	+
chr10	10414844	10414845	chr10_strand_0_10414845random_site_number_21799	60	+
chr10	10432290	10432291	chr10_strand_0_10432291random_site_number_20378	60	+
chr10	10482166	10482167	chr10_strand_0_10482167random_site_number_16506	60	+
chr10	10515070	10515071	chr10_strand_1_10515072random_site_number_21232	60	-
chr10	10622956	10622957	chr10_strand_0_10622957random_site_number_4015	60	+
chr10	10734995	10734996	chr10_strand_0_10734996random_site_number_24080	60	+
chr10	10926752	10926753	chr10_strand_0_10926753random_site_number_2135	60	+
chr10	11005618	11005619	chr10_strand_0_11005619random_site_number_465	60	+
chr10	11141950	11141951	chr10_strand_0_11141951random_site_number_7448	60	+
chr10	11151731	11151732	chr10_strand_1_11151733random_site_number_9382	60	-
chr10	11173759	11173760	chr10_strand_1_11173761random_site_number_9423	60	-
chr10	11237339	11237340	chr10_strand_0_11237340random_site_number_6707	60	+
chr10	11241537	11241538	chr10_strand_1_11241539random_site_number_18666	60	-
chr10	11260642	11260643	chr10_strand_1_11260644random_site_number_16523	60	-
chr10	11329915	11329916	chr10_strand_1_11329917random_site_number_23340	60	-
chr10	11434827	11434828	chr10_strand_1_11434829random_site_number_9830	60	-
chr10	11446533	11446534	chr10_strand_0_11446534random_site_number_10596	60	+
chr10	11526037	11526038	chr10_strand_0_11526038random_site_number_6113	60	+
chr10	11678504	11678505	chr10_strand_1_11678506random_site_number_8203	60	-
chr10	11683316	11683317	chr10_strand_0_11683317random_site_number_16751	60	+
chr10	11685886	11685887	chr10_strand_0_11685887random_site_number_12315	60	+
chr10	12330796	12330797	chr10_strand_1_12330798random_site_number_22875	60	-
chr10	12391821	12391822	chr10_strand_1_12391823random_site_number_6541	60	-
chr10	12493808	12493809	chr10_strand_0_12493809random_site_number_16498	60	+
chr10	13017777	13017778	chr10_strand_0_13017778random_site_number_10690	60	+
chr10	13033442	13033443	chr10_strand_1_13033444random_site_number_4919	60	-
chr10	13092816	13092817	chr10_strand_0_13092817random_site_number_22314	60	+
chr10	13110799	13110800	chr10_strand_0_13110800random_site_number_1172	60	+
chr10	13191660	13191661	chr10_strand_0_13191661random_site_number_20600	60	+
chr10	13347907	13347908	chr10_strand_1_13347909random_site_number_9959	60	-
chr10	13403878	13403879	chr10_strand_1_13403880random_site_number_13448	60	-
chr10	13413337	13413338	chr10_strand_1_13413339random_site_number_5784	60	-
chr10	13777584	13777585	chr10_strand_0_13777585random_site_number_19363	60	+
chr10	13812551	13812552	chr10_strand_1_13812553random_site_number_20598	60	-
chr10	13916609	13916610	chr10_strand_0_13916610random_site_number_8881	60	+
chr10	13985307	13985308	chr10_strand_0_13985308random_site_number_16628	60	+
chr10	14009181	14009182	chr10_strand_0_14009182random_site_number_17618	60	+
chr10	14149130	14149131	chr10_strand_0_14149131random_site_number_11977	60	+
chr10	14238373	14238374	chr10_strand_1_14238375random_site_number_11272	60	-
chr10	14297863	14297864	chr10_strand_1_14297865random_site_number_1214	60	-
chr10	14348606	14348607	chr10_strand_0_14348607random_site_number_21445	60	+
chr10	14425612	14425613	chr10_strand_0_14425613random_site_number_10695	60	+
chr10	14502169	14502170	chr10_strand_0_14502170random_site_number_7409	60	+
chr10	14611135	14611136	chr10_strand_1_14611137random_site_number_22852	60	-
chr10	14720787	14720788	chr10_strand_1_14720789random_site_number_9010	60	-
chr10	14881605	14881606	chr10_strand_0_14881606random_site_number_15452	60	+
chr10	14962464	14962465	chr10_strand_0_14962465random_site_number_14896	60	+
chr10	14979202	14979203	chr10_strand_1_14979204random_site_number_399	60	-
chr10	15215629	15215630	chr10_strand_1_15215631random_site_number_4148	60	-
chr10	15245802	15245803	chr10_strand_1_15245804random_site_number_20474	60	-
chr10	15598124	15598125	chr10_strand_0_15598125random_site_number_7434	60	+
chr10	15606542	15606543	chr10_strand_1_15606544random_site_number_21546	60	-
chr10	15805027	15805028	chr10_strand_0_15805028random_site_number_7057	60	+
chr10	15834512	15834513	chr10_strand_0_15834513random_site_number_18177	60	+
chr10	15882002	15882003	chr10_strand_1_15882004random_site_number_3976	60	-
chr10	16053188	16053189	chr10_strand_0_16053189random_site_number_7531	60	+
chr10	16106018	16106019	chr10_strand_1_16106020random_site_number_2465	60	-
chr10	16219723	16219724	chr10_strand_1_16219725random_site_number_3936	60	-
chr10	16268000	16268001	chr10_strand_1_16268002random_site_number_4520	60	-
chr10	16276638	16276639	chr10_strand_1_16276640random_site_number_11072	60	-
chr10	16422286	16422287	chr10_strand_1_16422288random_site_number_10096	60	-
chr10	16433393	16433394	chr10_strand_0_16433394random_site_number_1273	60	+
chr10	16910062	16910063	chr10_strand_0_16910063random_site_number_17120	60	+
chr10	17436430	17436431	chr10_strand_1_17436432random_site_number_20228	60	-
chr10	17538557	17538558	chr10_strand_1_17538559random_site_number_9486	60	-
chr10	17670343	17670344	chr10_strand_1_17670345random_site_number_16795	60	-
chr10	17754541	17754542	chr10_strand_0_17754542random_site_number_7022	60	+
chr10	18064175	18064176	chr10_strand_1_18064177random_site_number_11070	60	-
chr10	18252524	18252525	chr10_strand_1_18252526random_site_number_11642	60	-
chr10	18341694	18341695	chr10_strand_1_18341696random_site_number_14424	60	-
chr10	18434221	18434222	chr10_strand_0_18434222random_site_number_20364	60	+
chr10	18463886	18463887	chr10_strand_0_18463887random_site_number_13914	60	+
chr10	18688219	18688220	chr10_strand_0_18688220random_site_number_9519	60	+
chr10	18804458	18804459	chr10_strand_0_18804459random_site_number_9861	60	+
chr10	18971906	18971907	chr10_strand_1_18971908random_site_number_2485	60	-
chr10	19340319	19340320	chr10_strand_0_19340320random_site_number_23870	60	+
chr10	19425019	19425020	chr10_strand_0_19425020random_site_number_6317	60	+
chr10	19557629	19557630	chr10_strand_1_19557631random_site_number_6340	60	-
chr10	19627497	19627498	chr10_strand_1_19627499random_site_number_20665	60	-
chr10	19768090	19768091	chr10_strand_0_19768091random_site_number_2144	60	+
chr10	19822480	19822481	chr10_strand_1_19822482random_site_number_23477	60	-
chr10	19942941	19942942	chr10_strand_0_19942942random_site_number_19029	60	+
chr10	19997786	19997787	chr10_strand_0_19997787random_site_number_10332	60	+
chr10	20015501	20015502	chr10_strand_0_20015502random_site_number_9538	60	+
chr10	20069992	20069993	chr10_strand_1_20069994random_site_number_24245	60	-
chr10	20347717	20347718	chr10_strand_1_20347719random_site_number_5397	60	-
chr10	20458261	20458262	chr10_strand_1_20458263random_site_number_3736	60	-
chr10	20488763	20488764	chr10_strand_1_20488765random_site_number_12419	60	-
chr10	20583346	20583347	chr10_strand_0_20583347random_site_number_18028	60	+
chr10	20614004	20614005	chr10_strand_0_20614005random_site_number_4481	60	+
chr10	20643312	20643313	chr10_strand_0_20643313random_site_number_16834	60	+
chr10	20748502	20748503	chr10_strand_1_20748504random_site_number_14585	60	-
chr10	20898483	20898484	chr10_strand_1_20898485random_site_number_22475	60	-
chr10	21002688	21002689	chr10_strand_1_21002690random_site_number_41	60	-
chr10	21223510	21223511	chr10_strand_1_21223512random_site_number_11613	60	-
chr10	21297110	21297111	chr10_strand_1_21297112random_site_number_11974	60	-
chr10	21328006	21328007	chr10_strand_1_21328008random_site_number_24432	60	-
chr10	21511043	21511044	chr10_strand_0_21511044random_site_number_8837	60	+
chr10	21534923	21534924	chr10_strand_0_21534924random_site_number_11300	60	+
chr10	21601639	21601640	chr10_strand_1_21601641random_site_number_5156	60	-
chr10	21694794	21694795	chr10_strand_1_21694796random_site_number_7296	60	-
chr10	21843094	21843095	chr10_strand_1_21843096random_site_number_14370	60	-
chr10	22307239	22307240	chr10_strand_0_22307240random_site_number_13752	60	+
chr10	22343616	22343617	chr10_strand_0_22343617random_site_number_10007	60	+
chr10	22467017	22467018	chr10_strand_0_22467018random_site_number_10335	60	+
chr10	22473429	22473430	chr10_strand_0_22473430random_site_number_21325	60	+
chr10	22559321	22559322	chr10_strand_0_22559322random_site_number_12237	60	+
chr10	22664265	22664266	chr10_strand_0_22664266random_site_number_4619	60	+
chr10	22760747	22760748	chr10_strand_1_22760749random_site_number_21789	60	-
chr10	22845182	22845183	chr10_strand_1_22845184random_site_number_4936	60	-
chr10	23049417	23049418	chr10_strand_1_23049419random_site_number_20740	60	-
chr10	23217031	23217032	chr10_strand_0_23217032random_site_number_4609	60	+
chr10	23259255	23259256	chr10_strand_1_23259257random_site_number_24252	60	-
chr10	23458107	23458108	chr10_strand_1_23458109random_site_number_23277	60	-
chr10	23491237	23491238	chr10_strand_0_23491238random_site_number_11172	60	+
chr10	23493491	23493492	chr10_strand_1_23493493random_site_number_5531	60	-
chr10	23509674	23509675	chr10_strand_1_23509676random_site_number_14396	60	-
chr10	23697966	23697967	chr10_strand_1_23697968random_site_number_8034	60	-
chr10	23846363	23846364	chr10_strand_0_23846364random_site_number_9119	60	+
chr10	23945213	23945214	chr10_strand_0_23945214random_site_number_5380	60	+
chr10	24030602	24030603	chr10_strand_1_24030604random_site_number_13055	60	-
chr10	24112682	24112683	chr10_strand_0_24112683random_site_number_5833	60	+
chr10	24178220	24178221	chr10_strand_0_24178221random_site_number_2560	60	+
chr10	24431789	24431790	chr10_strand_0_24431790random_site_number_23606	60	+
chr10	24715117	24715118	chr10_strand_1_24715119random_site_number_22006	60	-
chr10	24763510	24763511	chr10_strand_0_24763511random_site_number_1347	60	+
chr10	24894440	24894441	chr10_strand_0_24894441random_site_number_4585	60	+
chr10	24919656	24919657	chr10_strand_0_24919657random_site_number_2422	60	+
chr10	24973679	24973680	chr10_strand_0_24973680random_site_number_11764	60	+
chr10	25100269	25100270	chr10_strand_1_25100271random_site_number_23510	60	-
chr10	25107824	25107825	chr10_strand_0_25107825random_site_number_21464	60	+
chr10	25163128	25163129	chr10_strand_1_25163130random_site_number_1435	60	-
chr10	25206020	25206021	chr10_strand_0_25206021random_site_number_23806	60	+
chr10	25365101	25365102	chr10_strand_1_25365103random_site_number_3902	60	-
chr10	25383220	25383221	chr10_strand_0_25383221random_site_number_12584	60	+
chr10	25417753	25417754	chr10_strand_0_25417754random_site_number_13544	60	+
chr10	25444083	25444084	chr10_strand_1_25444085random_site_number_17894	60	-
chr10	25456150	25456151	chr10_strand_0_25456151random_site_number_9911	60	+
chr10	25530253	25530254	chr10_strand_0_25530254random_site_number_4846	60	+
chr10	25535411	25535412	chr10_strand_0_25535412random_site_number_3534	60	+
chr10	25659713	25659714	chr10_strand_1_25659715random_site_number_6	60	-
chr10	25789855	25789856	chr10_strand_0_25789856random_site_number_11069	60	+
chr10	25935721	25935722	chr10_strand_0_25935722random_site_number_6964	60	+
chr10	26118865	26118866	chr10_strand_0_26118866random_site_number_8446	60	+
chr10	26246165	26246166	chr10_strand_0_26246166random_site_number_21722	60	+
chr10	26337413	26337414	chr10_strand_1_26337415random_site_number_13534	60	-
chr10	26353612	26353613	chr10_strand_0_26353613random_site_number_10748	60	+
chr10	26417904	26417905	chr10_strand_1_26417906random_site_number_22529	60	-
chr10	26518639	26518640	chr10_strand_1_26518641random_site_number_14991	60	-
chr10	26734614	26734615	chr10_strand_1_26734616random_site_number_15296	60	-
chr10	27432754	27432755	chr10_strand_0_27432755random_site_number_14999	60	+
chr10	27444405	27444406	chr10_strand_0_27444406random_site_number_15709	60	+
chr10	27835801	27835802	chr10_strand_1_27835803random_site_number_5667	60	-
chr10	27845613	27845614	chr10_strand_0_27845614random_site_number_17381	60	+
chr10	27880807	27880808	chr10_strand_0_27880808random_site_number_16098	60	+
chr10	28030706	28030707	chr10_strand_0_28030707random_site_number_14102	60	+
chr10	28059917	28059918	chr10_strand_1_28059919random_site_number_5976	60	-
chr10	28136980	28136981	chr10_strand_0_28136981random_site_number_14404	60	+
chr10	28394336	28394337	chr10_strand_1_28394338random_site_number_11817	60	-
chr10	28518912	28518913	chr10_strand_1_28518914random_site_number_11191	60	-
chr10	28614613	28614614	chr10_strand_1_28614615random_site_number_24393	60	-
chr10	28903270	28903271	chr10_strand_0_28903271random_site_number_21005	60	+
chr10	29097884	29097885	chr10_strand_1_29097886random_site_number_4462	60	-
chr10	29181819	29181820	chr10_strand_0_29181820random_site_number_15862	60	+
chr10	29337610	29337611	chr10_strand_1_29337612random_site_number_4125	60	-
chr10	29524398	29524399	chr10_strand_0_29524399random_site_number_22433	60	+
chr10	29856498	29856499	chr10_strand_1_29856500random_site_number_14365	60	-
chr10	29872091	29872092	chr10_strand_1_29872093random_site_number_8660	60	-
chr10	29888619	29888620	chr10_strand_1_29888621random_site_number_24413	60	-
chr10	30133815	30133816	chr10_strand_0_30133816random_site_number_3523	60	+
chr10	30218729	30218730	chr10_strand_1_30218731random_site_number_1046	60	-
chr10	30686006	30686007	chr10_strand_0_30686007random_site_number_5845	60	+
chr10	30974262	30974263	chr10_strand_0_30974263random_site_number_11327	60	+
chr10	30989806	30989807	chr10_strand_1_30989808random_site_number_21535	60	-
chr10	31007053	31007054	chr10_strand_1_31007055random_site_number_9189	60	-
chr10	31193801	31193802	chr10_strand_1_31193803random_site_number_20480	60	-
chr10	31301869	31301870	chr10_strand_0_31301870random_site_number_8444	60	+
chr10	31494928	31494929	chr10_strand_1_31494930random_site_number_15992	60	-
chr10	31517733	31517734	chr10_strand_0_31517734random_site_number_18825	60	+
chr10	31530680	31530681	chr10_strand_1_31530682random_site_number_14429	60	-
chr10	31577445	31577446	chr10_strand_1_31577447random_site_number_23564	60	-
chr10	31638752	31638753	chr10_strand_1_31638754random_site_number_19789	60	-
chr10	31665935	31665936	chr10_strand_1_31665937random_site_number_7622	60	-
chr10	31693677	31693678	chr10_strand_1_31693679random_site_number_3603	60	-
chr10	31721711	31721712	chr10_strand_0_31721712random_site_number_9859	60	+
chr10	31727424	31727425	chr10_strand_1_31727426random_site_number_22336	60	-
chr10	32397426	32397427	chr10_strand_0_32397427random_site_number_24438	60	+
chr10	32433706	32433707	chr10_strand_1_32433708random_site_number_14129	60	-
chr10	32556906	32556907	chr10_strand_1_32556908random_site_number_10633	60	-
chr10	33058440	33058441	chr10_strand_0_33058441random_site_number_1039	60	+
chr10	33090118	33090119	chr10_strand_1_33090120random_site_number_17505	60	-
chr10	33165046	33165047	chr10_strand_0_33165047random_site_number_9356	60	+
chr10	33168965	33168966	chr10_strand_1_33168967random_site_number_13090	60	-
chr10	33261975	33261976	chr10_strand_1_33261977random_site_number_17250	60	-
chr10	33325771	33325772	chr10_strand_0_33325772random_site_number_15103	60	+
chr10	33340232	33340233	chr10_strand_0_33340233random_site_number_7522	60	+
chr10	33342445	33342446	chr10_strand_1_33342447random_site_number_1569	60	-
chr10	33594786	33594787	chr10_strand_1_33594788random_site_number_18606	60	-
chr10	33613231	33613232	chr10_strand_1_33613233random_site_number_9790	60	-
chr10	34169206	34169207	chr10_strand_1_34169208random_site_number_21832	60	-
chr10	34186547	34186548	chr10_strand_1_34186549random_site_number_6248	60	-
chr10	34277717	34277718	chr10_strand_1_34277719random_site_number_14489	60	-
chr10	34384487	34384488	chr10_strand_1_34384489random_site_number_10891	60	-
chr10	34434600	34434601	chr10_strand_0_34434601random_site_number_13773	60	+
chr10	34603924	34603925	chr10_strand_1_34603926random_site_number_7941	60	-
chr10	34651140	34651141	chr10_strand_0_34651141random_site_number_5559	60	+
chr10	34749366	34749367	chr10_strand_0_34749367random_site_number_22810	60	+
chr10	34846732	34846733	chr10_strand_0_34846733random_site_number_20130	60	+
chr10	34987559	34987560	chr10_strand_0_34987560random_site_number_6155	60	+
chr10	35016979	35016980	chr10_strand_0_35016980random_site_number_4605	60	+
chr10	35253959	35253960	chr10_strand_0_35253960random_site_number_6487	60	+
chr10	35325193	35325194	chr10_strand_1_35325195random_site_number_3967	60	-
chr10	35333750	35333751	chr10_strand_1_35333752random_site_number_1180	60	-
chr10	35474669	35474670	chr10_strand_1_35474671random_site_number_12272	60	-
chr10	35637531	35637532	chr10_strand_0_35637532random_site_number_11565	60	+
chr10	35714778	35714779	chr10_strand_0_35714779random_site_number_22270	60	+
chr10	35879128	35879129	chr10_strand_0_35879129random_site_number_23629	60	+
chr10	35918475	35918476	chr10_strand_0_35918476random_site_number_8264	60	+
chr10	36026384	36026385	chr10_strand_0_36026385random_site_number_12236	60	+
chr10	36036167	36036168	chr10_strand_0_36036168random_site_number_16173	60	+
chr10	36108891	36108892	chr10_strand_0_36108892random_site_number_19421	60	+
chr10	36202522	36202523	chr10_strand_1_36202524random_site_number_18497	60	-
chr10	36369154	36369155	chr10_strand_0_36369155random_site_number_3381	60	+
chr10	36390874	36390875	chr10_strand_0_36390875random_site_number_15206	60	+
chr10	36454793	36454794	chr10_strand_1_36454795random_site_number_23787	60	-
chr10	36503536	36503537	chr10_strand_1_36503538random_site_number_14920	60	-
chr10	36512741	36512742	chr10_strand_1_36512743random_site_number_15172	60	-
chr10	36721680	36721681	chr10_strand_1_36721682random_site_number_19697	60	-
chr10	36860053	36860054	chr10_strand_0_36860054random_site_number_16263	60	+
chr10	37469900	37469901	chr10_strand_1_37469902random_site_number_16412	60	-
chr10	37491366	37491367	chr10_strand_0_37491367random_site_number_2401	60	+
chr10	37584660	37584661	chr10_strand_0_37584661random_site_number_5581	60	+
chr10	37786826	37786827	chr10_strand_0_37786827random_site_number_20770	60	+
chr10	37877340	37877341	chr10_strand_1_37877342random_site_number_3972	60	-
chr10	37878242	37878243	chr10_strand_0_37878243random_site_number_20562	60	+
chr10	37963172	37963173	chr10_strand_0_37963173random_site_number_16712	60	+
chr10	38106960	38106961	chr10_strand_0_38106961random_site_number_11287	60	+
chr10	38147903	38147904	chr10_strand_1_38147905random_site_number_5789	60	-
chr10	38235874	38235875	chr10_strand_1_38235876random_site_number_19467	60	-
chr10	38316348	38316349	chr10_strand_0_38316349random_site_number_15424	60	+
chr10	38411816	38411817	chr10_strand_0_38411817random_site_number_19334	60	+
chr10	38427750	38427751	chr10_strand_1_38427752random_site_number_1415	60	-
chr10	38611403	38611404	chr10_strand_0_38611404random_site_number_10777	60	+
chr10	39379767	39379768	chr10_strand_0_39379768random_site_number_10033	60	+
chr10	40438526	40438527	chr10_strand_0_40438527random_site_number_18331	60	+
chr10	40517255	40517256	chr10_strand_0_40517256random_site_number_2984	60	+
[truncated: 19,905 more rows]
