# Supplementary material for: HIV-1 capsid stability enables inositol phosphate-independent infection of target cells and promotes integration into genes
Source: PLoS Pathog. 2023 Jun 2;19(6):e1011423. doi: 10.1371/journal.ppat.1011423 (PMC10266667; doi:10.1371/journal.ppat.1011423)
Supplement: S5 Data — (TAR.GZ) [file ppat.1011423.s016.tar.gz › RIC/C.bed]

chr1	1135109	1135110	chr1_strand_0_1135110random_site_number_1466	60	+
chr1	1772039	1772040	chr1_strand_1_1772041random_site_number_7241	60	-
chr1	1820349	1820350	chr1_strand_1_1820351random_site_number_2119	60	-
chr1	2363793	2363794	chr1_strand_1_2363795random_site_number_142	60	-
chr1	2822840	2822841	chr1_strand_0_2822841random_site_number_7501	60	+
chr1	3043662	3043663	chr1_strand_0_3043663random_site_number_136	60	+
chr1	4269731	4269732	chr1_strand_1_4269733random_site_number_5473	60	-
chr1	4926890	4926891	chr1_strand_1_4926892random_site_number_693	60	-
chr1	5248387	5248388	chr1_strand_0_5248388random_site_number_3338	60	+
chr1	5347721	5347722	chr1_strand_0_5347722random_site_number_6235	60	+
chr1	5446212	5446213	chr1_strand_0_5446213random_site_number_6089	60	+
chr1	6591335	6591336	chr1_strand_1_6591337random_site_number_5542	60	-
chr1	6680861	6680862	chr1_strand_0_6680862random_site_number_1071	60	+
chr1	7386958	7386959	chr1_strand_0_7386959random_site_number_1263	60	+
chr1	7735115	7735116	chr1_strand_0_7735116random_site_number_4051	60	+
chr1	7794040	7794041	chr1_strand_0_7794041random_site_number_736	60	+
chr1	7838303	7838304	chr1_strand_1_7838305random_site_number_875	60	-
chr1	8350917	8350918	chr1_strand_0_8350918random_site_number_1328	60	+
chr1	8458552	8458553	chr1_strand_0_8458553random_site_number_5826	60	+
chr1	8968282	8968283	chr1_strand_0_8968283random_site_number_2267	60	+
chr1	9306491	9306492	chr1_strand_0_9306492random_site_number_3823	60	+
chr1	9327409	9327410	chr1_strand_0_9327410random_site_number_143	60	+
chr1	9380528	9380529	chr1_strand_0_9380529random_site_number_7784	60	+
chr1	9928473	9928474	chr1_strand_1_9928475random_site_number_1854	60	-
chr1	10506311	10506312	chr1_strand_1_10506313random_site_number_976	60	-
chr1	11112954	11112955	chr1_strand_1_11112956random_site_number_1992	60	-
chr1	11452219	11452220	chr1_strand_1_11452221random_site_number_2134	60	-
chr1	11958893	11958894	chr1_strand_0_11958894random_site_number_7745	60	+
chr1	11963322	11963323	chr1_strand_1_11963324random_site_number_4420	60	-
chr1	12454212	12454213	chr1_strand_0_12454213random_site_number_5485	60	+
chr1	12524867	12524868	chr1_strand_0_12524868random_site_number_5712	60	+
chr1	12632752	12632753	chr1_strand_1_12632754random_site_number_7264	60	-
chr1	13395747	13395748	chr1_strand_1_13395749random_site_number_4565	60	-
chr1	13767758	13767759	chr1_strand_0_13767759random_site_number_7634	60	+
chr1	14056013	14056014	chr1_strand_0_14056014random_site_number_3419	60	+
chr1	14546913	14546914	chr1_strand_1_14546915random_site_number_5430	60	-
chr1	14642800	14642801	chr1_strand_1_14642802random_site_number_1851	60	-
chr1	14835088	14835089	chr1_strand_0_14835089random_site_number_2383	60	+
chr1	14907853	14907854	chr1_strand_1_14907855random_site_number_6360	60	-
chr1	15334966	15334967	chr1_strand_0_15334967random_site_number_6585	60	+
chr1	15476643	15476644	chr1_strand_0_15476644random_site_number_4641	60	+
chr1	16516849	16516850	chr1_strand_1_16516851random_site_number_2096	60	-
chr1	17154752	17154753	chr1_strand_0_17154753random_site_number_7949	60	+
chr1	18787178	18787179	chr1_strand_1_18787180random_site_number_7960	60	-
chr1	18897484	18897485	chr1_strand_1_18897486random_site_number_5381	60	-
chr1	19133136	19133137	chr1_strand_1_19133138random_site_number_4630	60	-
chr1	19222590	19222591	chr1_strand_1_19222592random_site_number_7741	60	-
chr1	19960087	19960088	chr1_strand_0_19960088random_site_number_1484	60	+
chr1	20397771	20397772	chr1_strand_1_20397773random_site_number_2759	60	-
chr1	20521482	20521483	chr1_strand_1_20521484random_site_number_3972	60	-
chr1	20883078	20883079	chr1_strand_0_20883079random_site_number_7654	60	+
chr1	20967164	20967165	chr1_strand_1_20967166random_site_number_5836	60	-
chr1	21049928	21049929	chr1_strand_1_21049930random_site_number_1486	60	-
chr1	22045650	22045651	chr1_strand_0_22045651random_site_number_4378	60	+
chr1	22566438	22566439	chr1_strand_0_22566439random_site_number_4226	60	+
chr1	23011742	23011743	chr1_strand_1_23011744random_site_number_1558	60	-
chr1	24365057	24365058	chr1_strand_0_24365058random_site_number_7779	60	+
chr1	24874677	24874678	chr1_strand_0_24874678random_site_number_5641	60	+
chr1	25242086	25242087	chr1_strand_0_25242087random_site_number_4239	60	+
chr1	25785377	25785378	chr1_strand_0_25785378random_site_number_2200	60	+
chr1	25841804	25841805	chr1_strand_0_25841805random_site_number_2142	60	+
chr1	26135315	26135316	chr1_strand_0_26135316random_site_number_2238	60	+
chr1	26287028	26287029	chr1_strand_1_26287030random_site_number_5656	60	-
chr1	26585613	26585614	chr1_strand_1_26585615random_site_number_5172	60	-
chr1	26756802	26756803	chr1_strand_1_26756804random_site_number_1157	60	-
chr1	26763555	26763556	chr1_strand_1_26763557random_site_number_254	60	-
chr1	27700179	27700180	chr1_strand_1_27700181random_site_number_7669	60	-
chr1	28057799	28057800	chr1_strand_1_28057801random_site_number_4656	60	-
chr1	28732764	28732765	chr1_strand_0_28732765random_site_number_3562	60	+
chr1	28877514	28877515	chr1_strand_1_28877516random_site_number_4369	60	-
chr1	29409348	29409349	chr1_strand_0_29409349random_site_number_7162	60	+
chr1	29515812	29515813	chr1_strand_1_29515814random_site_number_7590	60	-
chr1	29793490	29793491	chr1_strand_0_29793491random_site_number_4414	60	+
chr1	30120121	30120122	chr1_strand_0_30120122random_site_number_3799	60	+
chr1	30127398	30127399	chr1_strand_1_30127400random_site_number_1211	60	-
chr1	30148653	30148654	chr1_strand_0_30148654random_site_number_1990	60	+
chr1	30243358	30243359	chr1_strand_1_30243360random_site_number_3552	60	-
chr1	30839534	30839535	chr1_strand_0_30839535random_site_number_590	60	+
chr1	31338522	31338523	chr1_strand_1_31338524random_site_number_673	60	-
chr1	31801292	31801293	chr1_strand_1_31801294random_site_number_1339	60	-
chr1	31949662	31949663	chr1_strand_1_31949664random_site_number_386	60	-
chr1	32296950	32296951	chr1_strand_0_32296951random_site_number_3899	60	+
chr1	32950866	32950867	chr1_strand_1_32950868random_site_number_2790	60	-
chr1	32969660	32969661	chr1_strand_0_32969661random_site_number_6518	60	+
chr1	33013744	33013745	chr1_strand_0_33013745random_site_number_1848	60	+
chr1	33027946	33027947	chr1_strand_1_33027948random_site_number_4540	60	-
chr1	33817083	33817084	chr1_strand_1_33817085random_site_number_3757	60	-
chr1	34379336	34379337	chr1_strand_0_34379337random_site_number_3951	60	+
chr1	35008964	35008965	chr1_strand_1_35008966random_site_number_3239	60	-
chr1	35113652	35113653	chr1_strand_1_35113654random_site_number_4429	60	-
chr1	35461458	35461459	chr1_strand_1_35461460random_site_number_5237	60	-
chr1	35463049	35463050	chr1_strand_0_35463050random_site_number_573	60	+
chr1	35607842	35607843	chr1_strand_1_35607844random_site_number_3982	60	-
chr1	35865101	35865102	chr1_strand_0_35865102random_site_number_6631	60	+
chr1	36669607	36669608	chr1_strand_0_36669608random_site_number_1632	60	+
chr1	36834074	36834075	chr1_strand_0_36834075random_site_number_2507	60	+
chr1	37854067	37854068	chr1_strand_0_37854068random_site_number_3571	60	+
chr1	38133617	38133618	chr1_strand_0_38133618random_site_number_7307	60	+
chr1	38361697	38361698	chr1_strand_1_38361699random_site_number_4343	60	-
chr1	38773348	38773349	chr1_strand_1_38773350random_site_number_6293	60	-
chr1	38974225	38974226	chr1_strand_0_38974226random_site_number_4417	60	+
chr1	40938392	40938393	chr1_strand_1_40938394random_site_number_4402	60	-
chr1	41669010	41669011	chr1_strand_0_41669011random_site_number_7603	60	+
chr1	41678942	41678943	chr1_strand_1_41678944random_site_number_3825	60	-
chr1	41968306	41968307	chr1_strand_0_41968307random_site_number_2857	60	+
chr1	41991883	41991884	chr1_strand_0_41991884random_site_number_1705	60	+
chr1	42102399	42102400	chr1_strand_0_42102400random_site_number_4910	60	+
chr1	42847443	42847444	chr1_strand_1_42847445random_site_number_1834	60	-
chr1	42947573	42947574	chr1_strand_1_42947575random_site_number_2676	60	-
chr1	43361078	43361079	chr1_strand_1_43361080random_site_number_3195	60	-
chr1	43800039	43800040	chr1_strand_1_43800041random_site_number_4873	60	-
chr1	43896345	43896346	chr1_strand_0_43896346random_site_number_5508	60	+
chr1	44243297	44243298	chr1_strand_1_44243299random_site_number_4383	60	-
chr1	44337125	44337126	chr1_strand_0_44337126random_site_number_2216	60	+
chr1	44363973	44363974	chr1_strand_1_44363975random_site_number_1891	60	-
chr1	44453463	44453464	chr1_strand_1_44453465random_site_number_6632	60	-
chr1	44661747	44661748	chr1_strand_0_44661748random_site_number_2715	60	+
chr1	44768220	44768221	chr1_strand_1_44768222random_site_number_4219	60	-
chr1	44873012	44873013	chr1_strand_1_44873014random_site_number_3480	60	-
chr1	45372879	45372880	chr1_strand_1_45372881random_site_number_7053	60	-
chr1	45842128	45842129	chr1_strand_1_45842130random_site_number_671	60	-
chr1	45881364	45881365	chr1_strand_0_45881365random_site_number_2916	60	+
chr1	46168889	46168890	chr1_strand_1_46168891random_site_number_1348	60	-
chr1	48566064	48566065	chr1_strand_0_48566065random_site_number_5852	60	+
chr1	48673223	48673224	chr1_strand_0_48673224random_site_number_5828	60	+
chr1	49412541	49412542	chr1_strand_0_49412542random_site_number_7397	60	+
chr1	49783989	49783990	chr1_strand_0_49783990random_site_number_914	60	+
chr1	49826944	49826945	chr1_strand_0_49826945random_site_number_4783	60	+
chr1	49993416	49993417	chr1_strand_0_49993417random_site_number_7569	60	+
chr1	50064385	50064386	chr1_strand_1_50064387random_site_number_3431	60	-
chr1	50320682	50320683	chr1_strand_0_50320683random_site_number_1030	60	+
chr1	51270099	51270100	chr1_strand_1_51270101random_site_number_7134	60	-
chr1	51512761	51512762	chr1_strand_1_51512763random_site_number_6842	60	-
chr1	51532493	51532494	chr1_strand_1_51532495random_site_number_2487	60	-
chr1	51635966	51635967	chr1_strand_0_51635967random_site_number_3234	60	+
chr1	51876882	51876883	chr1_strand_0_51876883random_site_number_1743	60	+
chr1	52064865	52064866	chr1_strand_1_52064867random_site_number_7934	60	-
chr1	52143035	52143036	chr1_strand_0_52143036random_site_number_7701	60	+
chr1	52525077	52525078	chr1_strand_0_52525078random_site_number_6859	60	+
chr1	53389184	53389185	chr1_strand_0_53389185random_site_number_1623	60	+
chr1	54360186	54360187	chr1_strand_1_54360188random_site_number_1270	60	-
chr1	55307338	55307339	chr1_strand_1_55307340random_site_number_7186	60	-
chr1	55327276	55327277	chr1_strand_0_55327277random_site_number_5756	60	+
chr1	55429762	55429763	chr1_strand_1_55429764random_site_number_4174	60	-
chr1	56090997	56090998	chr1_strand_0_56090998random_site_number_3124	60	+
chr1	56520323	56520324	chr1_strand_0_56520324random_site_number_2192	60	+
chr1	56842384	56842385	chr1_strand_1_56842386random_site_number_1841	60	-
chr1	57092993	57092994	chr1_strand_0_57092994random_site_number_5207	60	+
chr1	57218802	57218803	chr1_strand_1_57218804random_site_number_1821	60	-
chr1	57264658	57264659	chr1_strand_1_57264660random_site_number_4717	60	-
chr1	57301416	57301417	chr1_strand_0_57301417random_site_number_3221	60	+
chr1	57359119	57359120	chr1_strand_0_57359120random_site_number_2776	60	+
chr1	58172144	58172145	chr1_strand_1_58172146random_site_number_3479	60	-
chr1	58426052	58426053	chr1_strand_1_58426054random_site_number_6311	60	-
chr1	58663792	58663793	chr1_strand_0_58663793random_site_number_5511	60	+
chr1	58762448	58762449	chr1_strand_1_58762450random_site_number_697	60	-
chr1	59526920	59526921	chr1_strand_1_59526922random_site_number_1504	60	-
chr1	59779005	59779006	chr1_strand_0_59779006random_site_number_3447	60	+
chr1	59918776	59918777	chr1_strand_1_59918778random_site_number_3615	60	-
chr1	60022983	60022984	chr1_strand_0_60022984random_site_number_419	60	+
chr1	60740689	60740690	chr1_strand_0_60740690random_site_number_6209	60	+
chr1	60931248	60931249	chr1_strand_0_60931249random_site_number_4493	60	+
chr1	61080646	61080647	chr1_strand_0_61080647random_site_number_7470	60	+
chr1	61102331	61102332	chr1_strand_1_61102333random_site_number_7580	60	-
chr1	61741692	61741693	chr1_strand_1_61741694random_site_number_1755	60	-
chr1	61897749	61897750	chr1_strand_1_61897751random_site_number_1953	60	-
chr1	62113464	62113465	chr1_strand_1_62113466random_site_number_206	60	-
chr1	62825587	62825588	chr1_strand_0_62825588random_site_number_3606	60	+
chr1	63510855	63510856	chr1_strand_1_63510857random_site_number_3029	60	-
chr1	64255974	64255975	chr1_strand_1_64255976random_site_number_6671	60	-
chr1	64270925	64270926	chr1_strand_1_64270927random_site_number_6156	60	-
chr1	64437980	64437981	chr1_strand_1_64437982random_site_number_6902	60	-
chr1	64445118	64445119	chr1_strand_1_64445120random_site_number_3866	60	-
chr1	64547667	64547668	chr1_strand_1_64547669random_site_number_810	60	-
chr1	65039676	65039677	chr1_strand_0_65039677random_site_number_3772	60	+
chr1	66800706	66800707	chr1_strand_0_66800707random_site_number_2360	60	+
chr1	67431542	67431543	chr1_strand_0_67431543random_site_number_3759	60	+
chr1	67470025	67470026	chr1_strand_0_67470026random_site_number_5591	60	+
chr1	67574744	67574745	chr1_strand_1_67574746random_site_number_89	60	-
chr1	67638167	67638168	chr1_strand_1_67638169random_site_number_2844	60	-
chr1	68534554	68534555	chr1_strand_1_68534556random_site_number_2373	60	-
chr1	68628483	68628484	chr1_strand_1_68628485random_site_number_7894	60	-
chr1	68964064	68964065	chr1_strand_0_68964065random_site_number_4233	60	+
chr1	69292031	69292032	chr1_strand_1_69292033random_site_number_737	60	-
chr1	69326540	69326541	chr1_strand_1_69326542random_site_number_6105	60	-
chr1	69489283	69489284	chr1_strand_0_69489284random_site_number_6095	60	+
chr1	69557195	69557196	chr1_strand_0_69557196random_site_number_5123	60	+
chr1	69623151	69623152	chr1_strand_1_69623153random_site_number_197	60	-
chr1	69673379	69673380	chr1_strand_1_69673381random_site_number_4431	60	-
chr1	69813578	69813579	chr1_strand_1_69813580random_site_number_5939	60	-
chr1	69893867	69893868	chr1_strand_1_69893869random_site_number_3313	60	-
chr1	70518449	70518450	chr1_strand_1_70518451random_site_number_7398	60	-
chr1	70835734	70835735	chr1_strand_1_70835736random_site_number_5645	60	-
chr1	71490436	71490437	chr1_strand_1_71490438random_site_number_3474	60	-
chr1	71540548	71540549	chr1_strand_1_71540550random_site_number_5770	60	-
chr1	72101185	72101186	chr1_strand_0_72101186random_site_number_943	60	+
chr1	72260972	72260973	chr1_strand_0_72260973random_site_number_5895	60	+
chr1	72306535	72306536	chr1_strand_0_72306536random_site_number_6036	60	+
chr1	72799460	72799461	chr1_strand_0_72799461random_site_number_90	60	+
chr1	73361217	73361218	chr1_strand_1_73361219random_site_number_1751	60	-
chr1	73695912	73695913	chr1_strand_0_73695913random_site_number_2182	60	+
chr1	74473027	74473028	chr1_strand_1_74473029random_site_number_1509	60	-
chr1	74487696	74487697	chr1_strand_0_74487697random_site_number_6361	60	+
chr1	74632953	74632954	chr1_strand_0_74632954random_site_number_1782	60	+
chr1	74850954	74850955	chr1_strand_1_74850956random_site_number_893	60	-
chr1	74862923	74862924	chr1_strand_0_74862924random_site_number_7454	60	+
chr1	74919292	74919293	chr1_strand_0_74919293random_site_number_2107	60	+
chr1	75023768	75023769	chr1_strand_0_75023769random_site_number_2910	60	+
chr1	75145988	75145989	chr1_strand_0_75145989random_site_number_1379	60	+
chr1	75299759	75299760	chr1_strand_0_75299760random_site_number_7183	60	+
chr1	75803920	75803921	chr1_strand_1_75803922random_site_number_7876	60	-
chr1	75881565	75881566	chr1_strand_1_75881567random_site_number_5559	60	-
chr1	76270620	76270621	chr1_strand_1_76270622random_site_number_740	60	-
chr1	76879643	76879644	chr1_strand_1_76879645random_site_number_5865	60	-
chr1	77237000	77237001	chr1_strand_0_77237001random_site_number_3517	60	+
chr1	77714765	77714766	chr1_strand_0_77714766random_site_number_1478	60	+
chr1	77990206	77990207	chr1_strand_1_77990208random_site_number_7000	60	-
chr1	78863426	78863427	chr1_strand_0_78863427random_site_number_4172	60	+
chr1	79070563	79070564	chr1_strand_0_79070564random_site_number_7115	60	+
chr1	79292423	79292424	chr1_strand_1_79292425random_site_number_6703	60	-
chr1	79515823	79515824	chr1_strand_1_79515825random_site_number_1966	60	-
chr1	80153774	80153775	chr1_strand_1_80153776random_site_number_3240	60	-
chr1	80612756	80612757	chr1_strand_1_80612758random_site_number_620	60	-
chr1	80832101	80832102	chr1_strand_1_80832103random_site_number_2546	60	-
chr1	82411437	82411438	chr1_strand_1_82411439random_site_number_3834	60	-
chr1	82553323	82553324	chr1_strand_0_82553324random_site_number_3626	60	+
chr1	82674359	82674360	chr1_strand_1_82674361random_site_number_236	60	-
chr1	83246658	83246659	chr1_strand_1_83246660random_site_number_3713	60	-
chr1	83699078	83699079	chr1_strand_1_83699080random_site_number_3478	60	-
chr1	84960497	84960498	chr1_strand_0_84960498random_site_number_3459	60	+
chr1	85700915	85700916	chr1_strand_0_85700916random_site_number_811	60	+
chr1	85709279	85709280	chr1_strand_1_85709281random_site_number_3217	60	-
chr1	86635843	86635844	chr1_strand_1_86635845random_site_number_404	60	-
chr1	88009787	88009788	chr1_strand_0_88009788random_site_number_3142	60	+
chr1	88080070	88080071	chr1_strand_0_88080071random_site_number_5831	60	+
chr1	88113073	88113074	chr1_strand_0_88113074random_site_number_7205	60	+
chr1	88354521	88354522	chr1_strand_0_88354522random_site_number_3037	60	+
chr1	88514864	88514865	chr1_strand_1_88514866random_site_number_278	60	-
chr1	88643067	88643068	chr1_strand_0_88643068random_site_number_3483	60	+
chr1	88811999	88812000	chr1_strand_0_88812000random_site_number_6063	60	+
chr1	89214605	89214606	chr1_strand_1_89214607random_site_number_3494	60	-
chr1	89761208	89761209	chr1_strand_1_89761210random_site_number_2286	60	-
chr1	90377650	90377651	chr1_strand_1_90377652random_site_number_7093	60	-
chr1	90803396	90803397	chr1_strand_0_90803397random_site_number_2616	60	+
chr1	91298344	91298345	chr1_strand_0_91298345random_site_number_672	60	+
chr1	91842887	91842888	chr1_strand_1_91842889random_site_number_6601	60	-
chr1	92581493	92581494	chr1_strand_1_92581495random_site_number_7116	60	-
chr1	92614354	92614355	chr1_strand_0_92614355random_site_number_4346	60	+
chr1	92673933	92673934	chr1_strand_0_92673934random_site_number_2555	60	+
chr1	92683888	92683889	chr1_strand_1_92683890random_site_number_7899	60	-
chr1	93733197	93733198	chr1_strand_0_93733198random_site_number_878	60	+
chr1	94838027	94838028	chr1_strand_0_94838028random_site_number_3314	60	+
chr1	96696743	96696744	chr1_strand_1_96696745random_site_number_7938	60	-
chr1	96998518	96998519	chr1_strand_1_96998520random_site_number_5324	60	-
chr1	97821858	97821859	chr1_strand_0_97821859random_site_number_4799	60	+
chr1	98064812	98064813	chr1_strand_1_98064814random_site_number_7007	60	-
chr1	98151199	98151200	chr1_strand_0_98151200random_site_number_524	60	+
chr1	98452769	98452770	chr1_strand_1_98452771random_site_number_7591	60	-
chr1	98870518	98870519	chr1_strand_1_98870520random_site_number_7722	60	-
chr1	100708384	100708385	chr1_strand_1_100708386random_site_number_5589	60	-
chr1	101895056	101895057	chr1_strand_1_101895058random_site_number_3767	60	-
chr1	104191825	104191826	chr1_strand_0_104191826random_site_number_7219	60	+
chr1	104787758	104787759	chr1_strand_1_104787760random_site_number_5971	60	-
chr1	105792630	105792631	chr1_strand_1_105792632random_site_number_300	60	-
chr1	105866614	105866615	chr1_strand_1_105866616random_site_number_5534	60	-
chr1	105995892	105995893	chr1_strand_0_105995893random_site_number_5568	60	+
chr1	106006699	106006700	chr1_strand_1_106006701random_site_number_4027	60	-
chr1	106137970	106137971	chr1_strand_0_106137971random_site_number_7196	60	+
chr1	106285173	106285174	chr1_strand_1_106285175random_site_number_3931	60	-
chr1	106554187	106554188	chr1_strand_0_106554188random_site_number_5004	60	+
chr1	106953737	106953738	chr1_strand_0_106953738random_site_number_4255	60	+
chr1	106995823	106995824	chr1_strand_0_106995824random_site_number_4304	60	+
chr1	107005034	107005035	chr1_strand_0_107005035random_site_number_4467	60	+
chr1	107281983	107281984	chr1_strand_1_107281985random_site_number_7978	60	-
chr1	107349555	107349556	chr1_strand_0_107349556random_site_number_4581	60	+
chr1	108035487	108035488	chr1_strand_0_108035488random_site_number_2583	60	+
chr1	108129361	108129362	chr1_strand_0_108129362random_site_number_6905	60	+
chr1	108577794	108577795	chr1_strand_1_108577796random_site_number_2749	60	-
chr1	109191024	109191025	chr1_strand_0_109191025random_site_number_3762	60	+
chr1	110469370	110469371	chr1_strand_0_110469371random_site_number_366	60	+
chr1	110644542	110644543	chr1_strand_1_110644544random_site_number_7523	60	-
chr1	111165926	111165927	chr1_strand_0_111165927random_site_number_7001	60	+
chr1	111447601	111447602	chr1_strand_1_111447603random_site_number_7191	60	-
chr1	111747283	111747284	chr1_strand_1_111747285random_site_number_5052	60	-
chr1	112731928	112731929	chr1_strand_0_112731929random_site_number_7447	60	+
chr1	113632282	113632283	chr1_strand_1_113632284random_site_number_3231	60	-
chr1	114449774	114449775	chr1_strand_0_114449775random_site_number_2998	60	+
chr1	116139879	116139880	chr1_strand_1_116139881random_site_number_7149	60	-
chr1	116185876	116185877	chr1_strand_1_116185878random_site_number_5366	60	-
chr1	116410204	116410205	chr1_strand_0_116410205random_site_number_6722	60	+
chr1	116741845	116741846	chr1_strand_1_116741847random_site_number_7286	60	-
chr1	117613816	117613817	chr1_strand_1_117613818random_site_number_5590	60	-
chr1	118287703	118287704	chr1_strand_0_118287704random_site_number_1765	60	+
chr1	118564664	118564665	chr1_strand_1_118564666random_site_number_6925	60	-
chr1	119652386	119652387	chr1_strand_1_119652388random_site_number_4807	60	-
chr1	119916846	119916847	chr1_strand_0_119916847random_site_number_3789	60	+
chr1	120761113	120761114	chr1_strand_0_120761114random_site_number_5912	60	+
chr1	120818553	120818554	chr1_strand_1_120818555random_site_number_5369	60	-
chr1	121017311	121017312	chr1_strand_0_121017312random_site_number_6749	60	+
chr1	121222210	121222211	chr1_strand_1_121222212random_site_number_7392	60	-
chr1	143710223	143710224	chr1_strand_1_143710225random_site_number_2571	60	-
chr1	143777944	143777945	chr1_strand_0_143777945random_site_number_3394	60	+
chr1	145927545	145927546	chr1_strand_1_145927547random_site_number_2489	60	-
chr1	145947619	145947620	chr1_strand_0_145947620random_site_number_4355	60	+
chr1	147778377	147778378	chr1_strand_1_147778379random_site_number_1615	60	-
chr1	148396897	148396898	chr1_strand_1_148396899random_site_number_4184	60	-
chr1	150068658	150068659	chr1_strand_1_150068660random_site_number_217	60	-
chr1	151161752	151161753	chr1_strand_1_151161754random_site_number_4333	60	-
chr1	151208034	151208035	chr1_strand_0_151208035random_site_number_2915	60	+
chr1	151575183	151575184	chr1_strand_1_151575185random_site_number_1713	60	-
chr1	152885558	152885559	chr1_strand_0_152885559random_site_number_1137	60	+
chr1	153126152	153126153	chr1_strand_0_153126153random_site_number_1706	60	+
chr1	153384695	153384696	chr1_strand_0_153384696random_site_number_1134	60	+
chr1	154919022	154919023	chr1_strand_1_154919024random_site_number_6106	60	-
chr1	155146901	155146902	chr1_strand_0_155146902random_site_number_2848	60	+
chr1	155624881	155624882	chr1_strand_1_155624883random_site_number_3547	60	-
chr1	155685780	155685781	chr1_strand_0_155685781random_site_number_5814	60	+
chr1	155740307	155740308	chr1_strand_0_155740308random_site_number_2862	60	+
chr1	158131418	158131419	chr1_strand_1_158131420random_site_number_5600	60	-
chr1	158354212	158354213	chr1_strand_1_158354214random_site_number_6969	60	-
chr1	158397561	158397562	chr1_strand_1_158397563random_site_number_3810	60	-
chr1	158838696	158838697	chr1_strand_0_158838697random_site_number_2045	60	+
chr1	159120351	159120352	chr1_strand_0_159120352random_site_number_3734	60	+
chr1	159631516	159631517	chr1_strand_1_159631518random_site_number_6116	60	-
chr1	159884242	159884243	chr1_strand_0_159884243random_site_number_1168	60	+
chr1	159894605	159894606	chr1_strand_0_159894606random_site_number_5109	60	+
chr1	160127062	160127063	chr1_strand_0_160127063random_site_number_717	60	+
chr1	160627639	160627640	chr1_strand_0_160627640random_site_number_887	60	+
chr1	160649024	160649025	chr1_strand_0_160649025random_site_number_1191	60	+
chr1	161015524	161015525	chr1_strand_0_161015525random_site_number_2481	60	+
chr1	161037118	161037119	chr1_strand_1_161037120random_site_number_2070	60	-
chr1	161299885	161299886	chr1_strand_1_161299887random_site_number_467	60	-
chr1	161720861	161720862	chr1_strand_0_161720862random_site_number_1542	60	+
chr1	161908279	161908280	chr1_strand_0_161908280random_site_number_2123	60	+
chr1	161921780	161921781	chr1_strand_1_161921782random_site_number_6755	60	-
chr1	162270382	162270383	chr1_strand_0_162270383random_site_number_1145	60	+
chr1	162315381	162315382	chr1_strand_1_162315383random_site_number_538	60	-
chr1	162610027	162610028	chr1_strand_1_162610029random_site_number_2831	60	-
chr1	163403344	163403345	chr1_strand_0_163403345random_site_number_4337	60	+
chr1	163542050	163542051	chr1_strand_1_163542052random_site_number_3044	60	-
chr1	163697739	163697740	chr1_strand_1_163697741random_site_number_5398	60	-
chr1	164392107	164392108	chr1_strand_1_164392109random_site_number_3305	60	-
chr1	164512285	164512286	chr1_strand_0_164512286random_site_number_7888	60	+
chr1	164985587	164985588	chr1_strand_0_164985588random_site_number_755	60	+
chr1	165007136	165007137	chr1_strand_0_165007137random_site_number_3324	60	+
chr1	165537994	165537995	chr1_strand_1_165537996random_site_number_4586	60	-
chr1	165699253	165699254	chr1_strand_1_165699255random_site_number_5746	60	-
chr1	165988728	165988729	chr1_strand_0_165988729random_site_number_7179	60	+
chr1	166727049	166727050	chr1_strand_0_166727050random_site_number_2202	60	+
chr1	166845898	166845899	chr1_strand_1_166845900random_site_number_4643	60	-
chr1	167013326	167013327	chr1_strand_0_167013327random_site_number_3058	60	+
chr1	167475314	167475315	chr1_strand_1_167475316random_site_number_5620	60	-
chr1	167481618	167481619	chr1_strand_1_167481620random_site_number_4372	60	-
chr1	167620366	167620367	chr1_strand_1_167620368random_site_number_3163	60	-
chr1	167623422	167623423	chr1_strand_0_167623423random_site_number_4356	60	+
chr1	167641153	167641154	chr1_strand_1_167641155random_site_number_2170	60	-
chr1	167803581	167803582	chr1_strand_1_167803583random_site_number_2350	60	-
chr1	167904716	167904717	chr1_strand_0_167904717random_site_number_4684	60	+
chr1	168269126	168269127	chr1_strand_0_168269127random_site_number_3384	60	+
chr1	168459178	168459179	chr1_strand_0_168459179random_site_number_4740	60	+
chr1	168989336	168989337	chr1_strand_0_168989337random_site_number_5978	60	+
chr1	169283076	169283077	chr1_strand_0_169283077random_site_number_368	60	+
chr1	170734137	170734138	chr1_strand_1_170734139random_site_number_1714	60	-
chr1	170840925	170840926	chr1_strand_0_170840926random_site_number_7570	60	+
chr1	170964345	170964346	chr1_strand_1_170964347random_site_number_1046	60	-
chr1	171592286	171592287	chr1_strand_0_171592287random_site_number_6391	60	+
chr1	171997148	171997149	chr1_strand_1_171997150random_site_number_287	60	-
chr1	172187483	172187484	chr1_strand_1_172187485random_site_number_835	60	-
chr1	172393690	172393691	chr1_strand_0_172393691random_site_number_5467	60	+
chr1	173243553	173243554	chr1_strand_1_173243555random_site_number_3051	60	-
chr1	173943648	173943649	chr1_strand_0_173943649random_site_number_3462	60	+
chr1	174885769	174885770	chr1_strand_1_174885771random_site_number_6501	60	-
chr1	175503255	175503256	chr1_strand_0_175503256random_site_number_4277	60	+
chr1	175576020	175576021	chr1_strand_0_175576021random_site_number_5393	60	+
chr1	175712822	175712823	chr1_strand_0_175712823random_site_number_3816	60	+
chr1	175931474	175931475	chr1_strand_1_175931476random_site_number_5963	60	-
chr1	177142468	177142469	chr1_strand_1_177142470random_site_number_5322	60	-
chr1	177958152	177958153	chr1_strand_1_177958154random_site_number_7300	60	-
chr1	178198666	178198667	chr1_strand_0_178198667random_site_number_2572	60	+
chr1	179543123	179543124	chr1_strand_0_179543124random_site_number_19	60	+
chr1	179831839	179831840	chr1_strand_0_179831840random_site_number_3444	60	+
chr1	179884452	179884453	chr1_strand_1_179884454random_site_number_860	60	-
chr1	180348599	180348600	chr1_strand_1_180348601random_site_number_2624	60	-
chr1	181050923	181050924	chr1_strand_0_181050924random_site_number_4272	60	+
chr1	181554012	181554013	chr1_strand_0_181554013random_site_number_7777	60	+
chr1	182142002	182142003	chr1_strand_0_182142003random_site_number_6127	60	+
chr1	182874080	182874081	chr1_strand_0_182874081random_site_number_4447	60	+
chr1	183147935	183147936	chr1_strand_1_183147937random_site_number_7016	60	-
chr1	183227860	183227861	chr1_strand_0_183227861random_site_number_7105	60	+
chr1	183751049	183751050	chr1_strand_0_183751050random_site_number_3874	60	+
chr1	184304329	184304330	chr1_strand_0_184304330random_site_number_2884	60	+
chr1	184448285	184448286	chr1_strand_1_184448287random_site_number_7103	60	-
chr1	184649845	184649846	chr1_strand_1_184649847random_site_number_5059	60	-
chr1	184780740	184780741	chr1_strand_0_184780741random_site_number_5091	60	+
chr1	186217234	186217235	chr1_strand_0_186217235random_site_number_5104	60	+
chr1	186221287	186221288	chr1_strand_0_186221288random_site_number_1823	60	+
chr1	186325617	186325618	chr1_strand_1_186325619random_site_number_3089	60	-
chr1	186823226	186823227	chr1_strand_1_186823228random_site_number_3948	60	-
chr1	186883849	186883850	chr1_strand_1_186883851random_site_number_1185	60	-
chr1	186951190	186951191	chr1_strand_1_186951192random_site_number_7005	60	-
chr1	187264670	187264671	chr1_strand_1_187264672random_site_number_1931	60	-
chr1	187920795	187920796	chr1_strand_1_187920797random_site_number_4979	60	-
chr1	188072181	188072182	chr1_strand_1_188072183random_site_number_4396	60	-
chr1	188302650	188302651	chr1_strand_1_188302652random_site_number_5397	60	-
chr1	188588157	188588158	chr1_strand_0_188588158random_site_number_2296	60	+
chr1	188625253	188625254	chr1_strand_0_188625254random_site_number_7902	60	+
chr1	189324560	189324561	chr1_strand_0_189324561random_site_number_1237	60	+
chr1	189833049	189833050	chr1_strand_1_189833051random_site_number_92	60	-
chr1	189994240	189994241	chr1_strand_0_189994241random_site_number_4620	60	+
chr1	190295666	190295667	chr1_strand_0_190295667random_site_number_4720	60	+
chr1	190314909	190314910	chr1_strand_0_190314910random_site_number_161	60	+
chr1	190751779	190751780	chr1_strand_1_190751781random_site_number_1100	60	-
chr1	191097229	191097230	chr1_strand_1_191097231random_site_number_5307	60	-
chr1	191161109	191161110	chr1_strand_0_191161110random_site_number_72	60	+
chr1	191500685	191500686	chr1_strand_0_191500686random_site_number_726	60	+
chr1	191825202	191825203	chr1_strand_0_191825203random_site_number_2625	60	+
chr1	191831167	191831168	chr1_strand_0_191831168random_site_number_1423	60	+
chr1	192364753	192364754	chr1_strand_1_192364755random_site_number_4200	60	-
chr1	192492995	192492996	chr1_strand_0_192492996random_site_number_310	60	+
chr1	192889616	192889617	chr1_strand_0_192889617random_site_number_595	60	+
chr1	193406769	193406770	chr1_strand_1_193406771random_site_number_6049	60	-
chr1	193488927	193488928	chr1_strand_1_193488929random_site_number_1760	60	-
chr1	193906590	193906591	chr1_strand_1_193906592random_site_number_6439	60	-
chr1	194155386	194155387	chr1_strand_0_194155387random_site_number_3438	60	+
chr1	194426268	194426269	chr1_strand_0_194426269random_site_number_52	60	+
chr1	194494068	194494069	chr1_strand_1_194494070random_site_number_6338	60	-
chr1	194674239	194674240	chr1_strand_1_194674241random_site_number_5940	60	-
chr1	194692775	194692776	chr1_strand_1_194692777random_site_number_3442	60	-
chr1	195512170	195512171	chr1_strand_0_195512171random_site_number_5037	60	+
chr1	195737508	195737509	chr1_strand_0_195737509random_site_number_6415	60	+
chr1	195996123	195996124	chr1_strand_0_195996124random_site_number_491	60	+
chr1	197112258	197112259	chr1_strand_1_197112260random_site_number_1129	60	-
chr1	197277513	197277514	chr1_strand_0_197277514random_site_number_6732	60	+
chr1	197538955	197538956	chr1_strand_1_197538957random_site_number_7795	60	-
chr1	198736850	198736851	chr1_strand_1_198736852random_site_number_5202	60	-
chr1	199072504	199072505	chr1_strand_0_199072505random_site_number_5463	60	+
chr1	199197015	199197016	chr1_strand_0_199197016random_site_number_2341	60	+
chr1	199294053	199294054	chr1_strand_0_199294054random_site_number_4194	60	+
chr1	199425015	199425016	chr1_strand_0_199425016random_site_number_4341	60	+
chr1	199908520	199908521	chr1_strand_1_199908522random_site_number_4796	60	-
chr1	200159484	200159485	chr1_strand_1_200159486random_site_number_6709	60	-
chr1	200369952	200369953	chr1_strand_0_200369953random_site_number_219	60	+
chr1	200637829	200637830	chr1_strand_1_200637831random_site_number_2133	60	-
chr1	200805245	200805246	chr1_strand_0_200805246random_site_number_1457	60	+
chr1	200957144	200957145	chr1_strand_1_200957146random_site_number_3750	60	-
chr1	201118502	201118503	chr1_strand_1_201118504random_site_number_3773	60	-
chr1	201450222	201450223	chr1_strand_0_201450223random_site_number_2463	60	+
chr1	202418900	202418901	chr1_strand_0_202418901random_site_number_4732	60	+
chr1	202977463	202977464	chr1_strand_1_202977465random_site_number_2712	60	-
chr1	203476084	203476085	chr1_strand_0_203476085random_site_number_6266	60	+
chr1	203500831	203500832	chr1_strand_0_203500832random_site_number_1037	60	+
chr1	203902886	203902887	chr1_strand_1_203902888random_site_number_6308	60	-
chr1	205282049	205282050	chr1_strand_1_205282051random_site_number_3512	60	-
chr1	205643180	205643181	chr1_strand_0_205643181random_site_number_1840	60	+
chr1	205718327	205718328	chr1_strand_1_205718329random_site_number_6505	60	-
chr1	207276757	207276758	chr1_strand_0_207276758random_site_number_105	60	+
chr1	207469120	207469121	chr1_strand_0_207469121random_site_number_1417	60	+
chr1	207699979	207699980	chr1_strand_0_207699980random_site_number_1505	60	+
chr1	207716515	207716516	chr1_strand_0_207716516random_site_number_3405	60	+
chr1	208124078	208124079	chr1_strand_0_208124079random_site_number_6055	60	+
chr1	208780488	208780489	chr1_strand_1_208780490random_site_number_4430	60	-
chr1	210007327	210007328	chr1_strand_1_210007329random_site_number_243	60	-
chr1	210531108	210531109	chr1_strand_0_210531109random_site_number_4793	60	+
chr1	210552383	210552384	chr1_strand_0_210552384random_site_number_1025	60	+
chr1	210857683	210857684	chr1_strand_1_210857685random_site_number_1367	60	-
chr1	211136605	211136606	chr1_strand_1_211136607random_site_number_1510	60	-
chr1	211495966	211495967	chr1_strand_0_211495967random_site_number_4844	60	+
chr1	212039785	212039786	chr1_strand_0_212039786random_site_number_4408	60	+
chr1	212256398	212256399	chr1_strand_1_212256400random_site_number_4907	60	-
chr1	212315954	212315955	chr1_strand_1_212315956random_site_number_3518	60	-
chr1	212327870	212327871	chr1_strand_0_212327871random_site_number_6957	60	+
chr1	212753285	212753286	chr1_strand_1_212753287random_site_number_4507	60	-
chr1	213390747	213390748	chr1_strand_0_213390748random_site_number_2944	60	+
chr1	213411719	213411720	chr1_strand_1_213411721random_site_number_7390	60	-
chr1	213691120	213691121	chr1_strand_0_213691121random_site_number_3073	60	+
chr1	213861643	213861644	chr1_strand_1_213861645random_site_number_2939	60	-
chr1	214573970	214573971	chr1_strand_1_214573972random_site_number_7188	60	-
chr1	214961473	214961474	chr1_strand_0_214961474random_site_number_7740	60	+
chr1	215098831	215098832	chr1_strand_1_215098833random_site_number_1658	60	-
chr1	215139259	215139260	chr1_strand_0_215139260random_site_number_4791	60	+
chr1	215801735	215801736	chr1_strand_0_215801736random_site_number_6197	60	+
chr1	215867762	215867763	chr1_strand_0_215867763random_site_number_7004	60	+
chr1	215901517	215901518	chr1_strand_0_215901518random_site_number_5521	60	+
chr1	216448167	216448168	chr1_strand_0_216448168random_site_number_7163	60	+
chr1	216584657	216584658	chr1_strand_0_216584658random_site_number_7236	60	+
chr1	216663275	216663276	chr1_strand_0_216663276random_site_number_6467	60	+
chr1	217775107	217775108	chr1_strand_1_217775109random_site_number_7359	60	-
chr1	217808103	217808104	chr1_strand_1_217808105random_site_number_5951	60	-
chr1	217954901	217954902	chr1_strand_0_217954902random_site_number_4863	60	+
chr1	218438648	218438649	chr1_strand_0_218438649random_site_number_2311	60	+
chr1	218576507	218576508	chr1_strand_0_218576508random_site_number_7801	60	+
chr1	219273508	219273509	chr1_strand_0_219273509random_site_number_706	60	+
chr1	219346480	219346481	chr1_strand_1_219346482random_site_number_7282	60	-
chr1	219551679	219551680	chr1_strand_0_219551680random_site_number_5592	60	+
chr1	219874731	219874732	chr1_strand_1_219874733random_site_number_1128	60	-
chr1	219881767	219881768	chr1_strand_1_219881769random_site_number_2355	60	-
chr1	220396721	220396722	chr1_strand_0_220396722random_site_number_5205	60	+
chr1	220573691	220573692	chr1_strand_0_220573692random_site_number_2116	60	+
chr1	221093475	221093476	chr1_strand_1_221093477random_site_number_7691	60	-
chr1	221097474	221097475	chr1_strand_1_221097476random_site_number_4879	60	-
chr1	221613968	221613969	chr1_strand_1_221613970random_site_number_6160	60	-
chr1	222331802	222331803	chr1_strand_0_222331803random_site_number_1289	60	+
chr1	222459703	222459704	chr1_strand_1_222459705random_site_number_1961	60	-
chr1	223651188	223651189	chr1_strand_0_223651189random_site_number_7017	60	+
chr1	224027807	224027808	chr1_strand_1_224027809random_site_number_6443	60	-
chr1	224645032	224645033	chr1_strand_1_224645034random_site_number_3873	60	-
chr1	226514859	226514860	chr1_strand_0_226514860random_site_number_240	60	+
chr1	226966031	226966032	chr1_strand_0_226966032random_site_number_5298	60	+
chr1	227995378	227995379	chr1_strand_0_227995379random_site_number_4722	60	+
chr1	228384524	228384525	chr1_strand_0_228384525random_site_number_1354	60	+
chr1	228653973	228653974	chr1_strand_0_228653974random_site_number_7426	60	+
chr1	228881091	228881092	chr1_strand_0_228881092random_site_number_4167	60	+
chr1	230354845	230354846	chr1_strand_1_230354847random_site_number_129	60	-
chr1	230461472	230461473	chr1_strand_0_230461473random_site_number_3710	60	+
chr1	230537998	230537999	chr1_strand_1_230538000random_site_number_1364	60	-
chr1	230575032	230575033	chr1_strand_1_230575034random_site_number_816	60	-
chr1	230942108	230942109	chr1_strand_0_230942109random_site_number_4971	60	+
chr1	231527328	231527329	chr1_strand_0_231527329random_site_number_1667	60	+
chr1	231851690	231851691	chr1_strand_1_231851692random_site_number_6682	60	-
chr1	232016022	232016023	chr1_strand_1_232016024random_site_number_1451	60	-
chr1	232024076	232024077	chr1_strand_0_232024077random_site_number_7028	60	+
chr1	233461349	233461350	chr1_strand_0_233461350random_site_number_6856	60	+
chr1	233591192	233591193	chr1_strand_0_233591193random_site_number_3108	60	+
chr1	233618170	233618171	chr1_strand_0_233618171random_site_number_1022	60	+
chr1	233921514	233921515	chr1_strand_1_233921516random_site_number_776	60	-
chr1	234623355	234623356	chr1_strand_1_234623357random_site_number_1294	60	-
chr1	234893474	234893475	chr1_strand_1_234893476random_site_number_1925	60	-
chr1	235300060	235300061	chr1_strand_1_235300062random_site_number_876	60	-
chr1	235468545	235468546	chr1_strand_0_235468546random_site_number_414	60	+
chr1	235701388	235701389	chr1_strand_1_235701390random_site_number_1366	60	-
chr1	235827499	235827500	chr1_strand_0_235827500random_site_number_6680	60	+
chr1	235995575	235995576	chr1_strand_1_235995577random_site_number_579	60	-
chr1	236063440	236063441	chr1_strand_0_236063441random_site_number_6991	60	+
chr1	237655784	237655785	chr1_strand_0_237655785random_site_number_4266	60	+
chr1	237905524	237905525	chr1_strand_1_237905526random_site_number_4377	60	-
chr1	238178997	238178998	chr1_strand_0_238178998random_site_number_1984	60	+
chr1	238966346	238966347	chr1_strand_0_238966347random_site_number_979	60	+
chr1	239717160	239717161	chr1_strand_1_239717162random_site_number_3923	60	-
chr1	239836075	239836076	chr1_strand_0_239836076random_site_number_6965	60	+
chr1	240291845	240291846	chr1_strand_0_240291846random_site_number_2613	60	+
chr1	240350664	240350665	chr1_strand_0_240350665random_site_number_5215	60	+
chr1	240832800	240832801	chr1_strand_0_240832801random_site_number_7671	60	+
chr1	241280672	241280673	chr1_strand_1_241280674random_site_number_5535	60	-
chr1	241596304	241596305	chr1_strand_0_241596305random_site_number_6686	60	+
chr1	242185464	242185465	chr1_strand_0_242185465random_site_number_4419	60	+
chr1	242336598	242336599	chr1_strand_0_242336599random_site_number_6744	60	+
chr1	244059413	244059414	chr1_strand_1_244059415random_site_number_2334	60	-
chr1	244173372	244173373	chr1_strand_0_244173373random_site_number_7164	60	+
chr1	244205297	244205298	chr1_strand_1_244205299random_site_number_6348	60	-
chr1	244674103	244674104	chr1_strand_1_244674105random_site_number_7861	60	-
chr1	244871349	244871350	chr1_strand_1_244871351random_site_number_7697	60	-
chr1	245173728	245173729	chr1_strand_0_245173729random_site_number_3506	60	+
chr1	245912630	245912631	chr1_strand_0_245912631random_site_number_245	60	+
chr1	246056218	246056219	chr1_strand_1_246056220random_site_number_4055	60	-
chr1	247267941	247267942	chr1_strand_0_247267942random_site_number_7576	60	+
chr1	247295986	247295987	chr1_strand_1_247295988random_site_number_7574	60	-
chr1	247370435	247370436	chr1_strand_0_247370436random_site_number_6448	60	+
chr1	247964940	247964941	chr1_strand_1_247964942random_site_number_2686	60	-
chr1	248082741	248082742	chr1_strand_1_248082743random_site_number_3334	60	-
chr1	248789159	248789160	chr1_strand_1_248789161random_site_number_5718	60	-
chr10	408590	408591	chr10_strand_0_408591random_site_number_4046	60	+
chr10	697568	697569	chr10_strand_1_697570random_site_number_7677	60	-
chr10	739406	739407	chr10_strand_1_739408random_site_number_5634	60	-
chr10	856129	856130	chr10_strand_1_856131random_site_number_7378	60	-
chr10	1491307	1491308	chr10_strand_0_1491308random_site_number_1010	60	+
chr10	2211302	2211303	chr10_strand_1_2211304random_site_number_3881	60	-
chr10	2239964	2239965	chr10_strand_0_2239965random_site_number_6615	60	+
chr10	2490853	2490854	chr10_strand_1_2490855random_site_number_6999	60	-
chr10	2574757	2574758	chr10_strand_0_2574758random_site_number_4315	60	+
chr10	3141017	3141018	chr10_strand_1_3141019random_site_number_7734	60	-
chr10	3513347	3513348	chr10_strand_1_3513349random_site_number_7538	60	-
chr10	3590090	3590091	chr10_strand_1_3590092random_site_number_1932	60	-
chr10	3594933	3594934	chr10_strand_1_3594935random_site_number_2825	60	-
chr10	4629310	4629311	chr10_strand_1_4629312random_site_number_2246	60	-
chr10	4750727	4750728	chr10_strand_1_4750729random_site_number_1005	60	-
chr10	4800189	4800190	chr10_strand_0_4800190random_site_number_5387	60	+
chr10	4896301	4896302	chr10_strand_1_4896303random_site_number_6318	60	-
chr10	5328429	5328430	chr10_strand_0_5328430random_site_number_3265	60	+
chr10	5618001	5618002	chr10_strand_0_5618002random_site_number_347	60	+
chr10	5739302	5739303	chr10_strand_1_5739304random_site_number_1703	60	-
chr10	5885507	5885508	chr10_strand_0_5885508random_site_number_2001	60	+
chr10	6270820	6270821	chr10_strand_1_6270822random_site_number_6219	60	-
chr10	6591178	6591179	chr10_strand_0_6591179random_site_number_1039	60	+
chr10	6829996	6829997	chr10_strand_0_6829997random_site_number_1881	60	+
chr10	7235667	7235668	chr10_strand_0_7235668random_site_number_2545	60	+
chr10	7615910	7615911	chr10_strand_1_7615912random_site_number_4271	60	-
chr10	7795050	7795051	chr10_strand_0_7795051random_site_number_3572	60	+
chr10	7863273	7863274	chr10_strand_1_7863275random_site_number_7620	60	-
chr10	8158069	8158070	chr10_strand_0_8158070random_site_number_2531	60	+
chr10	8923298	8923299	chr10_strand_0_8923299random_site_number_312	60	+
chr10	9507684	9507685	chr10_strand_1_9507686random_site_number_4632	60	-
chr10	10328698	10328699	chr10_strand_1_10328700random_site_number_6875	60	-
chr10	10646440	10646441	chr10_strand_1_10646442random_site_number_3510	60	-
chr10	11394272	11394273	chr10_strand_1_11394274random_site_number_5859	60	-
chr10	11874538	11874539	chr10_strand_0_11874539random_site_number_611	60	+
chr10	11912223	11912224	chr10_strand_0_11912224random_site_number_1877	60	+
chr10	12872901	12872902	chr10_strand_0_12872902random_site_number_5789	60	+
chr10	13104901	13104902	chr10_strand_1_13104903random_site_number_6866	60	-
chr10	13139662	13139663	chr10_strand_1_13139664random_site_number_5157	60	-
chr10	13737405	13737406	chr10_strand_1_13737407random_site_number_627	60	-
chr10	13854876	13854877	chr10_strand_1_13854878random_site_number_7109	60	-
chr10	14461206	14461207	chr10_strand_1_14461208random_site_number_3022	60	-
chr10	14749985	14749986	chr10_strand_0_14749986random_site_number_4544	60	+
chr10	14845183	14845184	chr10_strand_0_14845184random_site_number_4560	60	+
chr10	15129652	15129653	chr10_strand_1_15129654random_site_number_4342	60	-
chr10	15313950	15313951	chr10_strand_0_15313951random_site_number_770	60	+
chr10	15352769	15352770	chr10_strand_0_15352770random_site_number_6931	60	+
chr10	15378927	15378928	chr10_strand_0_15378928random_site_number_1572	60	+
chr10	15405073	15405074	chr10_strand_1_15405075random_site_number_6207	60	-
chr10	16074700	16074701	chr10_strand_1_16074702random_site_number_1595	60	-
chr10	16972883	16972884	chr10_strand_1_16972885random_site_number_6243	60	-
chr10	17613207	17613208	chr10_strand_0_17613208random_site_number_2554	60	+
chr10	17811586	17811587	chr10_strand_0_17811587random_site_number_4692	60	+
chr10	17828966	17828967	chr10_strand_1_17828968random_site_number_7943	60	-
chr10	17885444	17885445	chr10_strand_1_17885446random_site_number_1113	60	-
chr10	18096775	18096776	chr10_strand_0_18096776random_site_number_5354	60	+
chr10	18164332	18164333	chr10_strand_0_18164333random_site_number_2877	60	+
chr10	18456551	18456552	chr10_strand_1_18456553random_site_number_1635	60	-
chr10	18847414	18847415	chr10_strand_1_18847416random_site_number_4002	60	-
chr10	18900599	18900600	chr10_strand_0_18900600random_site_number_5654	60	+
chr10	19120737	19120738	chr10_strand_1_19120739random_site_number_2516	60	-
chr10	19944321	19944322	chr10_strand_0_19944322random_site_number_6490	60	+
chr10	20634592	20634593	chr10_strand_0_20634593random_site_number_7391	60	+
chr10	20722167	20722168	chr10_strand_0_20722168random_site_number_2732	60	+
chr10	21212547	21212548	chr10_strand_1_21212549random_site_number_249	60	-
chr10	21445608	21445609	chr10_strand_0_21445609random_site_number_7714	60	+
chr10	21714807	21714808	chr10_strand_0_21714808random_site_number_4592	60	+
chr10	21759928	21759929	chr10_strand_1_21759930random_site_number_968	60	-
chr10	23063101	23063102	chr10_strand_0_23063102random_site_number_6701	60	+
chr10	23272739	23272740	chr10_strand_0_23272740random_site_number_281	60	+
chr10	23374795	23374796	chr10_strand_1_23374797random_site_number_7083	60	-
chr10	23379019	23379020	chr10_strand_0_23379020random_site_number_4822	60	+
chr10	23879863	23879864	chr10_strand_1_23879865random_site_number_309	60	-
chr10	24037463	24037464	chr10_strand_0_24037464random_site_number_1496	60	+
chr10	24290042	24290043	chr10_strand_1_24290044random_site_number_6421	60	-
chr10	24330925	24330926	chr10_strand_1_24330927random_site_number_3378	60	-
chr10	25046133	25046134	chr10_strand_1_25046135random_site_number_7370	60	-
chr10	25403885	25403886	chr10_strand_1_25403887random_site_number_4529	60	-
chr10	25756639	25756640	chr10_strand_0_25756640random_site_number_3201	60	+
chr10	25898786	25898787	chr10_strand_0_25898787random_site_number_537	60	+
chr10	26116795	26116796	chr10_strand_1_26116797random_site_number_6729	60	-
chr10	26145232	26145233	chr10_strand_0_26145233random_site_number_2403	60	+
chr10	26248604	26248605	chr10_strand_1_26248606random_site_number_5602	60	-
chr10	27546367	27546368	chr10_strand_1_27546369random_site_number_6018	60	-
chr10	27624648	27624649	chr10_strand_0_27624649random_site_number_3901	60	+
chr10	27822881	27822882	chr10_strand_0_27822882random_site_number_6567	60	+
chr10	28410296	28410297	chr10_strand_1_28410298random_site_number_3235	60	-
chr10	29004403	29004404	chr10_strand_1_29004405random_site_number_7482	60	-
chr10	29478140	29478141	chr10_strand_0_29478141random_site_number_3798	60	+
chr10	29670945	29670946	chr10_strand_0_29670946random_site_number_4766	60	+
chr10	30040518	30040519	chr10_strand_1_30040520random_site_number_803	60	-
chr10	30215755	30215756	chr10_strand_0_30215756random_site_number_644	60	+
chr10	31091356	31091357	chr10_strand_1_31091358random_site_number_110	60	-
chr10	31126891	31126892	chr10_strand_1_31126893random_site_number_2401	60	-
chr10	32158565	32158566	chr10_strand_1_32158567random_site_number_1447	60	-
chr10	32359101	32359102	chr10_strand_1_32359103random_site_number_7009	60	-
chr10	32422985	32422986	chr10_strand_1_32422987random_site_number_2420	60	-
chr10	32535510	32535511	chr10_strand_1_32535512random_site_number_5465	60	-
chr10	32970913	32970914	chr10_strand_0_32970914random_site_number_4132	60	+
chr10	33269675	33269676	chr10_strand_0_33269676random_site_number_4535	60	+
chr10	34022998	34022999	chr10_strand_1_34023000random_site_number_2631	60	-
chr10	34334794	34334795	chr10_strand_1_34334796random_site_number_3148	60	-
chr10	34889801	34889802	chr10_strand_0_34889802random_site_number_6728	60	+
chr10	36743191	36743192	chr10_strand_1_36743193random_site_number_2704	60	-
chr10	37464377	37464378	chr10_strand_1_37464379random_site_number_6690	60	-
chr10	37782326	37782327	chr10_strand_1_37782328random_site_number_6279	60	-
chr10	38007599	38007600	chr10_strand_1_38007601random_site_number_7619	60	-
chr10	38918535	38918536	chr10_strand_1_38918537random_site_number_7670	60	-
chr10	38935535	38935536	chr10_strand_0_38935536random_site_number_6038	60	+
chr10	39283732	39283733	chr10_strand_0_39283733random_site_number_1730	60	+
chr10	40959252	40959253	chr10_strand_1_40959254random_site_number_6921	60	-
chr10	41488108	41488109	chr10_strand_0_41488109random_site_number_675	60	+
chr10	42217067	42217068	chr10_strand_1_42217069random_site_number_2506	60	-
chr10	43282440	43282441	chr10_strand_1_43282442random_site_number_5478	60	-
chr10	43512445	43512446	chr10_strand_1_43512447random_site_number_7770	60	-
chr10	43893294	43893295	chr10_strand_0_43893295random_site_number_745	60	+
chr10	44100642	44100643	chr10_strand_0_44100643random_site_number_6757	60	+
chr10	45644794	45644795	chr10_strand_1_45644796random_site_number_4652	60	-
chr10	48392796	48392797	chr10_strand_0_48392797random_site_number_4640	60	+
chr10	49027796	49027797	chr10_strand_1_49027798random_site_number_961	60	-
chr10	49214804	49214805	chr10_strand_1_49214806random_site_number_4289	60	-
chr10	49563568	49563569	chr10_strand_1_49563570random_site_number_4340	60	-
chr10	50029325	50029326	chr10_strand_0_50029326random_site_number_4680	60	+
chr10	50464045	50464046	chr10_strand_1_50464047random_site_number_2175	60	-
chr10	51297030	51297031	chr10_strand_0_51297031random_site_number_7526	60	+
chr10	51607401	51607402	chr10_strand_1_51607403random_site_number_2836	60	-
chr10	51780354	51780355	chr10_strand_0_51780355random_site_number_31	60	+
chr10	51979437	51979438	chr10_strand_0_51979438random_site_number_1060	60	+
chr10	51986879	51986880	chr10_strand_0_51986880random_site_number_2153	60	+
chr10	52724745	52724746	chr10_strand_0_52724746random_site_number_2557	60	+
chr10	52905179	52905180	chr10_strand_1_52905181random_site_number_1215	60	-
chr10	53382473	53382474	chr10_strand_1_53382475random_site_number_5218	60	-
chr10	54338973	54338974	chr10_strand_1_54338975random_site_number_4374	60	-
chr10	55016638	55016639	chr10_strand_1_55016640random_site_number_3513	60	-
chr10	55197884	55197885	chr10_strand_0_55197885random_site_number_3017	60	+
chr10	55248889	55248890	chr10_strand_0_55248890random_site_number_7645	60	+
chr10	55355783	55355784	chr10_strand_0_55355784random_site_number_6583	60	+
chr10	55439457	55439458	chr10_strand_1_55439459random_site_number_6093	60	-
chr10	55633392	55633393	chr10_strand_1_55633394random_site_number_2734	60	-
chr10	55944992	55944993	chr10_strand_1_55944994random_site_number_4248	60	-
chr10	56053733	56053734	chr10_strand_0_56053734random_site_number_843	60	+
chr10	56364947	56364948	chr10_strand_0_56364948random_site_number_4482	60	+
chr10	56452685	56452686	chr10_strand_1_56452687random_site_number_3151	60	-
chr10	56952356	56952357	chr10_strand_1_56952358random_site_number_3560	60	-
chr10	57134893	57134894	chr10_strand_0_57134894random_site_number_7543	60	+
chr10	57326819	57326820	chr10_strand_0_57326820random_site_number_1586	60	+
chr10	58045801	58045802	chr10_strand_1_58045803random_site_number_5529	60	-
chr10	58080870	58080871	chr10_strand_1_58080872random_site_number_2428	60	-
chr10	58378240	58378241	chr10_strand_1_58378242random_site_number_1199	60	-
chr10	58565350	58565351	chr10_strand_1_58565352random_site_number_1372	60	-
chr10	59142915	59142916	chr10_strand_0_59142916random_site_number_306	60	+
chr10	59501199	59501200	chr10_strand_1_59501201random_site_number_1998	60	-
chr10	60490818	60490819	chr10_strand_0_60490819random_site_number_1431	60	+
chr10	60505505	60505506	chr10_strand_0_60505506random_site_number_3580	60	+
chr10	60571293	60571294	chr10_strand_0_60571294random_site_number_7267	60	+
chr10	60732533	60732534	chr10_strand_0_60732534random_site_number_4538	60	+
chr10	60750528	60750529	chr10_strand_1_60750530random_site_number_5359	60	-
chr10	60805766	60805767	chr10_strand_0_60805767random_site_number_7081	60	+
chr10	61130273	61130274	chr10_strand_1_61130275random_site_number_3883	60	-
chr10	61372560	61372561	chr10_strand_1_61372562random_site_number_344	60	-
chr10	61779770	61779771	chr10_strand_1_61779772random_site_number_1119	60	-
chr10	62018382	62018383	chr10_strand_0_62018383random_site_number_4234	60	+
chr10	62545189	62545190	chr10_strand_1_62545191random_site_number_4534	60	-
chr10	62902297	62902298	chr10_strand_0_62902298random_site_number_3922	60	+
chr10	63692687	63692688	chr10_strand_1_63692689random_site_number_5766	60	-
chr10	64145476	64145477	chr10_strand_0_64145477random_site_number_6108	60	+
chr10	64988293	64988294	chr10_strand_0_64988294random_site_number_412	60	+
chr10	65369402	65369403	chr10_strand_0_65369403random_site_number_2511	60	+
chr10	65645895	65645896	chr10_strand_0_65645896random_site_number_541	60	+
chr10	65728047	65728048	chr10_strand_1_65728049random_site_number_3460	60	-
chr10	65888612	65888613	chr10_strand_1_65888614random_site_number_6376	60	-
chr10	65922432	65922433	chr10_strand_1_65922434random_site_number_3158	60	-
chr10	66146603	66146604	chr10_strand_1_66146605random_site_number_2758	60	-
chr10	66155782	66155783	chr10_strand_0_66155783random_site_number_4316	60	+
chr10	67031432	67031433	chr10_strand_1_67031434random_site_number_5062	60	-
chr10	67103335	67103336	chr10_strand_1_67103337random_site_number_2406	60	-
chr10	67223536	67223537	chr10_strand_0_67223537random_site_number_257	60	+
chr10	67307973	67307974	chr10_strand_1_67307975random_site_number_2478	60	-
chr10	67331237	67331238	chr10_strand_0_67331238random_site_number_6164	60	+
chr10	67969885	67969886	chr10_strand_0_67969886random_site_number_4785	60	+
chr10	68114993	68114994	chr10_strand_0_68114994random_site_number_6466	60	+
chr10	68391196	68391197	chr10_strand_0_68391197random_site_number_7201	60	+
chr10	69702280	69702281	chr10_strand_0_69702281random_site_number_6400	60	+
chr10	70013376	70013377	chr10_strand_0_70013377random_site_number_2843	60	+
chr10	70285180	70285181	chr10_strand_1_70285182random_site_number_4588	60	-
chr10	71459687	71459688	chr10_strand_0_71459688random_site_number_6291	60	+
chr10	71524929	71524930	chr10_strand_0_71524930random_site_number_3177	60	+
chr10	71543978	71543979	chr10_strand_0_71543979random_site_number_3879	60	+
chr10	72440074	72440075	chr10_strand_0_72440075random_site_number_1915	60	+
chr10	73279187	73279188	chr10_strand_1_73279189random_site_number_2475	60	-
chr10	73369785	73369786	chr10_strand_1_73369787random_site_number_7085	60	-
chr10	73393195	73393196	chr10_strand_1_73393197random_site_number_5282	60	-
chr10	74156053	74156054	chr10_strand_0_74156054random_site_number_5460	60	+
chr10	74164120	74164121	chr10_strand_1_74164122random_site_number_3213	60	-
chr10	74255052	74255053	chr10_strand_0_74255053random_site_number_7858	60	+
chr10	74459211	74459212	chr10_strand_1_74459213random_site_number_2868	60	-
chr10	74573320	74573321	chr10_strand_1_74573322random_site_number_4358	60	-
chr10	75040557	75040558	chr10_strand_0_75040558random_site_number_1138	60	+
chr10	76096147	76096148	chr10_strand_0_76096148random_site_number_3867	60	+
chr10	76270838	76270839	chr10_strand_0_76270839random_site_number_1563	60	+
chr10	76628754	76628755	chr10_strand_1_76628756random_site_number_7859	60	-
chr10	76861960	76861961	chr10_strand_0_76861961random_site_number_3500	60	+
chr10	77680182	77680183	chr10_strand_0_77680183random_site_number_5305	60	+
chr10	78223470	78223471	chr10_strand_0_78223471random_site_number_3836	60	+
chr10	78816662	78816663	chr10_strand_0_78816663random_site_number_5141	60	+
chr10	79044472	79044473	chr10_strand_0_79044473random_site_number_4545	60	+
chr10	79551819	79551820	chr10_strand_0_79551820random_site_number_319	60	+
chr10	80165187	80165188	chr10_strand_0_80165188random_site_number_4698	60	+
chr10	80321444	80321445	chr10_strand_0_80321445random_site_number_6588	60	+
chr10	81920117	81920118	chr10_strand_0_81920118random_site_number_4038	60	+
chr10	82010428	82010429	chr10_strand_1_82010430random_site_number_3425	60	-
chr10	82195501	82195502	chr10_strand_0_82195502random_site_number_5651	60	+
chr10	82602627	82602628	chr10_strand_0_82602628random_site_number_4669	60	+
chr10	82881536	82881537	chr10_strand_0_82881537random_site_number_7913	60	+
chr10	83206695	83206696	chr10_strand_0_83206696random_site_number_3579	60	+
chr10	83503654	83503655	chr10_strand_1_83503656random_site_number_3028	60	-
chr10	84766599	84766600	chr10_strand_0_84766600random_site_number_9	60	+
chr10	84976443	84976444	chr10_strand_1_84976445random_site_number_1482	60	-
chr10	85006830	85006831	chr10_strand_0_85006831random_site_number_1442	60	+
chr10	85440128	85440129	chr10_strand_0_85440129random_site_number_1462	60	+
chr10	85678887	85678888	chr10_strand_0_85678888random_site_number_1604	60	+
chr10	85892789	85892790	chr10_strand_0_85892790random_site_number_4497	60	+
chr10	87555768	87555769	chr10_strand_1_87555770random_site_number_5966	60	-
chr10	88087099	88087100	chr10_strand_1_88087101random_site_number_3432	60	-
chr10	88777982	88777983	chr10_strand_0_88777983random_site_number_1392	60	+
chr10	89378904	89378905	chr10_strand_1_89378906random_site_number_2705	60	-
chr10	89473544	89473545	chr10_strand_1_89473546random_site_number_3993	60	-
chr10	89502558	89502559	chr10_strand_0_89502559random_site_number_1088	60	+
chr10	89712290	89712291	chr10_strand_0_89712291random_site_number_7488	60	+
chr10	90738126	90738127	chr10_strand_1_90738128random_site_number_6377	60	-
chr10	90976277	90976278	chr10_strand_0_90976278random_site_number_1750	60	+
chr10	91790871	91790872	chr10_strand_1_91790873random_site_number_2971	60	-
chr10	91829482	91829483	chr10_strand_1_91829484random_site_number_7114	60	-
chr10	91859098	91859099	chr10_strand_1_91859100random_site_number_2810	60	-
chr10	92673709	92673710	chr10_strand_1_92673711random_site_number_599	60	-
chr10	92928361	92928362	chr10_strand_1_92928363random_site_number_1009	60	-
chr10	93082040	93082041	chr10_strand_1_93082042random_site_number_2187	60	-
chr10	93254127	93254128	chr10_strand_0_93254128random_site_number_5235	60	+
chr10	93575708	93575709	chr10_strand_0_93575709random_site_number_100	60	+
chr10	93670723	93670724	chr10_strand_1_93670725random_site_number_1859	60	-
chr10	93795998	93795999	chr10_strand_1_93796000random_site_number_4033	60	-
chr10	94064320	94064321	chr10_strand_0_94064321random_site_number_4546	60	+
chr10	94919205	94919206	chr10_strand_1_94919207random_site_number_7190	60	-
chr10	95107678	95107679	chr10_strand_0_95107679random_site_number_2976	60	+
chr10	95218141	95218142	chr10_strand_0_95218142random_site_number_1424	60	+
chr10	95453694	95453695	chr10_strand_0_95453695random_site_number_428	60	+
chr10	95461810	95461811	chr10_strand_0_95461811random_site_number_1863	60	+
chr10	95528962	95528963	chr10_strand_1_95528964random_site_number_2117	60	-
chr10	95641979	95641980	chr10_strand_0_95641980random_site_number_4946	60	+
chr10	96212434	96212435	chr10_strand_0_96212435random_site_number_4259	60	+
chr10	96256922	96256923	chr10_strand_1_96256924random_site_number_3733	60	-
chr10	96315108	96315109	chr10_strand_0_96315109random_site_number_7974	60	+
chr10	96514197	96514198	chr10_strand_0_96514198random_site_number_2509	60	+
chr10	96553925	96553926	chr10_strand_0_96553926random_site_number_2179	60	+
chr10	96673789	96673790	chr10_strand_0_96673790random_site_number_3495	60	+
chr10	97583643	97583644	chr10_strand_1_97583645random_site_number_7148	60	-
chr10	97700004	97700005	chr10_strand_1_97700006random_site_number_3632	60	-
chr10	97889242	97889243	chr10_strand_1_97889244random_site_number_650	60	-
chr10	98087708	98087709	chr10_strand_1_98087710random_site_number_3994	60	-
chr10	98572286	98572287	chr10_strand_0_98572287random_site_number_2936	60	+
chr10	98654056	98654057	chr10_strand_1_98654058random_site_number_2876	60	-
chr10	98908148	98908149	chr10_strand_1_98908150random_site_number_6984	60	-
chr10	98992856	98992857	chr10_strand_0_98992857random_site_number_2929	60	+
chr10	99350069	99350070	chr10_strand_1_99350071random_site_number_1147	60	-
chr10	99437628	99437629	chr10_strand_0_99437629random_site_number_7304	60	+
chr10	99938456	99938457	chr10_strand_1_99938458random_site_number_5094	60	-
chr10	100317871	100317872	chr10_strand_1_100317873random_site_number_6062	60	-
chr10	100404668	100404669	chr10_strand_0_100404669random_site_number_6497	60	+
chr10	100544514	100544515	chr10_strand_0_100544515random_site_number_7402	60	+
chr10	100699253	100699254	chr10_strand_1_100699255random_site_number_6290	60	-
chr10	101028200	101028201	chr10_strand_0_101028201random_site_number_323	60	+
chr10	101225697	101225698	chr10_strand_0_101225698random_site_number_1740	60	+
chr10	101898096	101898097	chr10_strand_0_101898097random_site_number_6009	60	+
chr10	101937953	101937954	chr10_strand_0_101937954random_site_number_4298	60	+
chr10	102284141	102284142	chr10_strand_0_102284142random_site_number_4852	60	+
chr10	103364168	103364169	chr10_strand_1_103364170random_site_number_837	60	-
chr10	103731887	103731888	chr10_strand_0_103731888random_site_number_2120	60	+
chr10	104170638	104170639	chr10_strand_0_104170639random_site_number_4012	60	+
chr10	104476611	104476612	chr10_strand_0_104476612random_site_number_1630	60	+
chr10	104649429	104649430	chr10_strand_1_104649431random_site_number_632	60	-
chr10	105028519	105028520	chr10_strand_0_105028520random_site_number_5820	60	+
chr10	105449109	105449110	chr10_strand_0_105449110random_site_number_3079	60	+
chr10	106160424	106160425	chr10_strand_1_106160426random_site_number_4939	60	-
chr10	106477443	106477444	chr10_strand_1_106477445random_site_number_3377	60	-
chr10	106612650	106612651	chr10_strand_0_106612651random_site_number_4997	60	+
chr10	107035060	107035061	chr10_strand_0_107035061random_site_number_7011	60	+
chr10	107741147	107741148	chr10_strand_0_107741148random_site_number_5688	60	+
chr10	107978079	107978080	chr10_strand_1_107978081random_site_number_2833	60	-
chr10	108193628	108193629	chr10_strand_0_108193629random_site_number_3794	60	+
chr10	108369837	108369838	chr10_strand_1_108369839random_site_number_4468	60	-
chr10	108490297	108490298	chr10_strand_0_108490298random_site_number_4570	60	+
chr10	108514596	108514597	chr10_strand_0_108514597random_site_number_1975	60	+
chr10	109502038	109502039	chr10_strand_0_109502039random_site_number_5198	60	+
chr10	109974110	109974111	chr10_strand_1_109974112random_site_number_5494	60	-
chr10	110063933	110063934	chr10_strand_1_110063935random_site_number_4571	60	-
chr10	110266440	110266441	chr10_strand_0_110266441random_site_number_1993	60	+
chr10	110277564	110277565	chr10_strand_1_110277566random_site_number_982	60	-
chr10	111982751	111982752	chr10_strand_1_111982753random_site_number_6657	60	-
chr10	112333893	112333894	chr10_strand_1_112333895random_site_number_5705	60	-
chr10	113443293	113443294	chr10_strand_0_113443294random_site_number_5837	60	+
chr10	113915582	113915583	chr10_strand_1_113915584random_site_number_1731	60	-
chr10	114188978	114188979	chr10_strand_0_114188979random_site_number_2802	60	+
chr10	114294622	114294623	chr10_strand_1_114294624random_site_number_597	60	-
chr10	114423406	114423407	chr10_strand_1_114423408random_site_number_5049	60	-
chr10	114966759	114966760	chr10_strand_0_114966760random_site_number_5399	60	+
chr10	115143559	115143560	chr10_strand_1_115143561random_site_number_2460	60	-
chr10	115174865	115174866	chr10_strand_1_115174867random_site_number_5493	60	-
chr10	115534343	115534344	chr10_strand_1_115534345random_site_number_1015	60	-
chr10	115827819	115827820	chr10_strand_1_115827821random_site_number_2173	60	-
chr10	116562853	116562854	chr10_strand_1_116562855random_site_number_4021	60	-
chr10	117488561	117488562	chr10_strand_0_117488562random_site_number_3667	60	+
chr10	117760528	117760529	chr10_strand_1_117760530random_site_number_6353	60	-
chr10	118219602	118219603	chr10_strand_0_118219603random_site_number_241	60	+
chr10	118485366	118485367	chr10_strand_1_118485368random_site_number_4637	60	-
chr10	118699226	118699227	chr10_strand_0_118699227random_site_number_6533	60	+
chr10	119334085	119334086	chr10_strand_0_119334086random_site_number_3865	60	+
chr10	119792594	119792595	chr10_strand_0_119792595random_site_number_68	60	+
chr10	119864295	119864296	chr10_strand_1_119864297random_site_number_2266	60	-
chr10	120102755	120102756	chr10_strand_1_120102757random_site_number_5122	60	-
chr10	120387469	120387470	chr10_strand_0_120387470random_site_number_3652	60	+
chr10	120856662	120856663	chr10_strand_0_120856663random_site_number_7533	60	+
chr10	121214699	121214700	chr10_strand_0_121214700random_site_number_1235	60	+
chr10	121387267	121387268	chr10_strand_0_121387268random_site_number_480	60	+
chr10	121603152	121603153	chr10_strand_1_121603154random_site_number_374	60	-
chr10	121973671	121973672	chr10_strand_1_121973673random_site_number_4179	60	-
chr10	122071442	122071443	chr10_strand_0_122071443random_site_number_5985	60	+
chr10	122459533	122459534	chr10_strand_0_122459534random_site_number_4964	60	+
chr10	123630651	123630652	chr10_strand_0_123630652random_site_number_2921	60	+
chr10	124012474	124012475	chr10_strand_1_124012476random_site_number_7406	60	-
chr10	124447098	124447099	chr10_strand_0_124447099random_site_number_138	60	+
chr10	125600645	125600646	chr10_strand_0_125600646random_site_number_1152	60	+
chr10	128406275	128406276	chr10_strand_1_128406277random_site_number_7169	60	-
chr10	128596791	128596792	chr10_strand_1_128596793random_site_number_5285	60	-
chr10	128596907	128596908	chr10_strand_0_128596908random_site_number_2871	60	+
chr10	128844194	128844195	chr10_strand_1_128844196random_site_number_6964	60	-
chr10	129028197	129028198	chr10_strand_1_129028199random_site_number_7658	60	-
chr10	129558984	129558985	chr10_strand_0_129558985random_site_number_4348	60	+
chr10	130249860	130249861	chr10_strand_0_130249861random_site_number_3205	60	+
chr10	130307352	130307353	chr10_strand_0_130307353random_site_number_6458	60	+
chr10	130470723	130470724	chr10_strand_0_130470724random_site_number_6536	60	+
chr10	131161733	131161734	chr10_strand_0_131161734random_site_number_3171	60	+
chr10	131217663	131217664	chr10_strand_0_131217664random_site_number_3872	60	+
chr10	131603922	131603923	chr10_strand_0_131603923random_site_number_2864	60	+
chr10	131787286	131787287	chr10_strand_1_131787288random_site_number_3602	60	-
chr10	132185387	132185388	chr10_strand_0_132185388random_site_number_3224	60	+
chr10	132212097	132212098	chr10_strand_0_132212098random_site_number_2256	60	+
chr10	132483871	132483872	chr10_strand_0_132483872random_site_number_1781	60	+
chr10	132746059	132746060	chr10_strand_0_132746060random_site_number_3398	60	+
chr10	132837054	132837055	chr10_strand_1_132837056random_site_number_3343	60	-
chr11	1366768	1366769	chr11_strand_1_1366770random_site_number_2928	60	-
chr11	1458202	1458203	chr11_strand_0_1458203random_site_number_3589	60	+
chr11	4650976	4650977	chr11_strand_0_4650977random_site_number_2777	60	+
chr11	4722698	4722699	chr11_strand_1_4722700random_site_number_1042	60	-
chr11	6459981	6459982	chr11_strand_1_6459983random_site_number_6011	60	-
chr11	6484662	6484663	chr11_strand_1_6484664random_site_number_7548	60	-
chr11	6580834	6580835	chr11_strand_0_6580835random_site_number_1568	60	+
chr11	6766252	6766253	chr11_strand_1_6766254random_site_number_2459	60	-
chr11	7543013	7543014	chr11_strand_1_7543015random_site_number_1334	60	-
chr11	8337488	8337489	chr11_strand_0_8337489random_site_number_1949	60	+
chr11	8411694	8411695	chr11_strand_0_8411695random_site_number_3685	60	+
chr11	9417918	9417919	chr11_strand_0_9417919random_site_number_1741	60	+
chr11	10800792	10800793	chr11_strand_1_10800794random_site_number_1849	60	-
chr11	11447550	11447551	chr11_strand_0_11447551random_site_number_1641	60	+
chr11	11859223	11859224	chr11_strand_1_11859225random_site_number_7295	60	-
chr11	12112753	12112754	chr11_strand_0_12112754random_site_number_3416	60	+
chr11	12240907	12240908	chr11_strand_1_12240909random_site_number_7813	60	-
chr11	12492236	12492237	chr11_strand_1_12492238random_site_number_7280	60	-
chr11	12605060	12605061	chr11_strand_0_12605061random_site_number_2550	60	+
chr11	13137460	13137461	chr11_strand_0_13137461random_site_number_986	60	+
chr11	13454447	13454448	chr11_strand_0_13454448random_site_number_3516	60	+
chr11	13823505	13823506	chr11_strand_0_13823506random_site_number_7540	60	+
chr11	14277502	14277503	chr11_strand_1_14277504random_site_number_7720	60	-
chr11	14542054	14542055	chr11_strand_1_14542056random_site_number_5735	60	-
chr11	14932657	14932658	chr11_strand_1_14932659random_site_number_7675	60	-
chr11	15639037	15639038	chr11_strand_0_15639038random_site_number_3639	60	+
chr11	15909204	15909205	chr11_strand_0_15909205random_site_number_646	60	+
chr11	16407664	16407665	chr11_strand_1_16407666random_site_number_3830	60	-
chr11	16711311	16711312	chr11_strand_0_16711312random_site_number_3255	60	+
chr11	16727297	16727298	chr11_strand_1_16727299random_site_number_6952	60	-
chr11	16746664	16746665	chr11_strand_0_16746665random_site_number_5657	60	+
chr11	17083679	17083680	chr11_strand_1_17083681random_site_number_1647	60	-
chr11	17400023	17400024	chr11_strand_1_17400025random_site_number_4138	60	-
chr11	18384047	18384048	chr11_strand_1_18384049random_site_number_772	60	-
chr11	18412696	18412697	chr11_strand_0_18412697random_site_number_7788	60	+
chr11	18885388	18885389	chr11_strand_0_18885389random_site_number_3489	60	+
chr11	19436390	19436391	chr11_strand_1_19436392random_site_number_3128	60	-
chr11	19663496	19663497	chr11_strand_0_19663497random_site_number_7492	60	+
chr11	20009931	20009932	chr11_strand_0_20009932random_site_number_3875	60	+
chr11	20015349	20015350	chr11_strand_1_20015351random_site_number_5689	60	-
chr11	20162704	20162705	chr11_strand_0_20162705random_site_number_1232	60	+
chr11	20474254	20474255	chr11_strand_0_20474255random_site_number_3655	60	+
chr11	20842459	20842460	chr11_strand_1_20842461random_site_number_768	60	-
chr11	20997767	20997768	chr11_strand_1_20997769random_site_number_4294	60	-
chr11	21247341	21247342	chr11_strand_1_21247343random_site_number_6211	60	-
chr11	21410878	21410879	chr11_strand_0_21410879random_site_number_5481	60	+
chr11	21757303	21757304	chr11_strand_1_21757305random_site_number_2533	60	-
chr11	22018958	22018959	chr11_strand_0_22018959random_site_number_6550	60	+
chr11	22400149	22400150	chr11_strand_1_22400151random_site_number_324	60	-
chr11	22933002	22933003	chr11_strand_1_22933004random_site_number_2378	60	-
chr11	23104585	23104586	chr11_strand_0_23104586random_site_number_850	60	+
chr11	23170585	23170586	chr11_strand_0_23170586random_site_number_2690	60	+
chr11	23227626	23227627	chr11_strand_1_23227628random_site_number_3524	60	-
chr11	23466478	23466479	chr11_strand_0_23466479random_site_number_3149	60	+
chr11	23803072	23803073	chr11_strand_1_23803074random_site_number_48	60	-
chr11	25681271	25681272	chr11_strand_0_25681272random_site_number_7765	60	+
chr11	25922795	25922796	chr11_strand_0_25922796random_site_number_3914	60	+
chr11	26540177	26540178	chr11_strand_0_26540178random_site_number_4922	60	+
chr11	27055379	27055380	chr11_strand_0_27055380random_site_number_5142	60	+
chr11	27546086	27546087	chr11_strand_0_27546087random_site_number_502	60	+
chr11	28088524	28088525	chr11_strand_0_28088525random_site_number_4127	60	+
chr11	28346582	28346583	chr11_strand_0_28346583random_site_number_4512	60	+
chr11	28389993	28389994	chr11_strand_0_28389994random_site_number_6216	60	+
chr11	28469598	28469599	chr11_strand_1_28469600random_site_number_2485	60	-
chr11	28500320	28500321	chr11_strand_0_28500321random_site_number_1544	60	+
chr11	28817173	28817174	chr11_strand_0_28817174random_site_number_656	60	+
chr11	29335112	29335113	chr11_strand_0_29335113random_site_number_3973	60	+
chr11	29557490	29557491	chr11_strand_1_29557492random_site_number_3417	60	-
chr11	29572340	29572341	chr11_strand_0_29572341random_site_number_1405	60	+
chr11	29803217	29803218	chr11_strand_1_29803219random_site_number_5700	60	-
chr11	30228546	30228547	chr11_strand_1_30228548random_site_number_1588	60	-
chr11	30719588	30719589	chr11_strand_0_30719589random_site_number_7086	60	+
chr11	30731037	30731038	chr11_strand_0_30731038random_site_number_6426	60	+
chr11	30872095	30872096	chr11_strand_0_30872096random_site_number_1	60	+
chr11	31899371	31899372	chr11_strand_0_31899372random_site_number_6433	60	+
chr11	31985849	31985850	chr11_strand_1_31985851random_site_number_4564	60	-
chr11	32296400	32296401	chr11_strand_1_32296402random_site_number_0	60	-
chr11	33029302	33029303	chr11_strand_1_33029304random_site_number_7172	60	-
chr11	33277185	33277186	chr11_strand_0_33277186random_site_number_1210	60	+
chr11	33480067	33480068	chr11_strand_1_33480069random_site_number_3721	60	-
chr11	33621316	33621317	chr11_strand_1_33621318random_site_number_840	60	-
chr11	33909510	33909511	chr11_strand_0_33909511random_site_number_531	60	+
chr11	34065775	34065776	chr11_strand_1_34065777random_site_number_714	60	-
chr11	34617751	34617752	chr11_strand_1_34617753random_site_number_34	60	-
chr11	34759454	34759455	chr11_strand_1_34759456random_site_number_4813	60	-
chr11	35157685	35157686	chr11_strand_0_35157686random_site_number_1577	60	+
chr11	35189838	35189839	chr11_strand_1_35189840random_site_number_519	60	-
chr11	36253696	36253697	chr11_strand_1_36253698random_site_number_2693	60	-
chr11	36425212	36425213	chr11_strand_0_36425213random_site_number_199	60	+
chr11	36453813	36453814	chr11_strand_0_36453814random_site_number_5229	60	+
chr11	36530503	36530504	chr11_strand_1_36530505random_site_number_3286	60	-
chr11	36742560	36742561	chr11_strand_0_36742561random_site_number_2103	60	+
chr11	37168879	37168880	chr11_strand_1_37168881random_site_number_1959	60	-
chr11	38481790	38481791	chr11_strand_1_38481792random_site_number_4458	60	-
chr11	39003211	39003212	chr11_strand_1_39003213random_site_number_2300	60	-
chr11	39085219	39085220	chr11_strand_0_39085220random_site_number_5603	60	+
chr11	39621149	39621150	chr11_strand_0_39621150random_site_number_354	60	+
chr11	39685145	39685146	chr11_strand_0_39685146random_site_number_1698	60	+
chr11	40370619	40370620	chr11_strand_1_40370621random_site_number_2229	60	-
chr11	41184918	41184919	chr11_strand_1_41184920random_site_number_6531	60	-
chr11	41201631	41201632	chr11_strand_1_41201633random_site_number_2190	60	-
chr11	41795194	41795195	chr11_strand_0_41795195random_site_number_6827	60	+
chr11	42509822	42509823	chr11_strand_1_42509824random_site_number_7659	60	-
chr11	43312316	43312317	chr11_strand_0_43312317random_site_number_5484	60	+
chr11	43820377	43820378	chr11_strand_1_43820379random_site_number_1106	60	-
chr11	44226629	44226630	chr11_strand_0_44226630random_site_number_2159	60	+
chr11	44335640	44335641	chr11_strand_0_44335641random_site_number_1277	60	+
chr11	44716285	44716286	chr11_strand_0_44716286random_site_number_3152	60	+
chr11	45380638	45380639	chr11_strand_1_45380640random_site_number_3692	60	-
chr11	45633202	45633203	chr11_strand_1_45633204random_site_number_2600	60	-
chr11	45780307	45780308	chr11_strand_0_45780308random_site_number_2138	60	+
chr11	46127913	46127914	chr11_strand_1_46127915random_site_number_2713	60	-
chr11	46162975	46162976	chr11_strand_0_46162976random_site_number_5427	60	+
chr11	46531865	46531866	chr11_strand_0_46531866random_site_number_6699	60	+
chr11	46883095	46883096	chr11_strand_1_46883097random_site_number_7303	60	-
chr11	46961956	46961957	chr11_strand_0_46961957random_site_number_6673	60	+
chr11	47624648	47624649	chr11_strand_1_47624650random_site_number_3472	60	-
chr11	48595830	48595831	chr11_strand_1_48595832random_site_number_2174	60	-
chr11	48989965	48989966	chr11_strand_1_48989967random_site_number_4371	60	-
chr11	49227444	49227445	chr11_strand_1_49227446random_site_number_4714	60	-
chr11	54544353	54544354	chr11_strand_0_54544354random_site_number_1182	60	+
chr11	54895362	54895363	chr11_strand_0_54895363random_site_number_7308	60	+
chr11	55277542	55277543	chr11_strand_0_55277543random_site_number_7967	60	+
chr11	55341851	55341852	chr11_strand_1_55341853random_site_number_727	60	-
chr11	55512981	55512982	chr11_strand_0_55512982random_site_number_6113	60	+
chr11	56673777	56673778	chr11_strand_0_56673778random_site_number_5773	60	+
chr11	57025344	57025345	chr11_strand_0_57025345random_site_number_3380	60	+
chr11	57266746	57266747	chr11_strand_1_57266748random_site_number_7748	60	-
chr11	58444691	58444692	chr11_strand_0_58444692random_site_number_5938	60	+
chr11	59248786	59248787	chr11_strand_1_59248788random_site_number_796	60	-
chr11	59995728	59995729	chr11_strand_0_59995729random_site_number_1413	60	+
chr11	60523680	60523681	chr11_strand_1_60523682random_site_number_2127	60	-
chr11	60577636	60577637	chr11_strand_0_60577637random_site_number_408	60	+
chr11	60588245	60588246	chr11_strand_1_60588247random_site_number_3570	60	-
chr11	60614933	60614934	chr11_strand_0_60614934random_site_number_6810	60	+
chr11	60703456	60703457	chr11_strand_0_60703457random_site_number_7542	60	+
chr11	61039151	61039152	chr11_strand_1_61039153random_site_number_2795	60	-
chr11	61053269	61053270	chr11_strand_0_61053270random_site_number_1617	60	+
chr11	62502483	62502484	chr11_strand_1_62502485random_site_number_4967	60	-
chr11	62848516	62848517	chr11_strand_1_62848518random_site_number_343	60	-
chr11	63130052	63130053	chr11_strand_0_63130053random_site_number_4037	60	+
chr11	63457176	63457177	chr11_strand_1_63457178random_site_number_2989	60	-
chr11	63949794	63949795	chr11_strand_0_63949795random_site_number_7417	60	+
chr11	64198891	64198892	chr11_strand_1_64198893random_site_number_3585	60	-
chr11	65666289	65666290	chr11_strand_0_65666290random_site_number_1560	60	+
chr11	65768719	65768720	chr11_strand_1_65768721random_site_number_6462	60	-
chr11	65835982	65835983	chr11_strand_0_65835983random_site_number_2580	60	+
chr11	66945655	66945656	chr11_strand_0_66945656random_site_number_6815	60	+
chr11	68164729	68164730	chr11_strand_1_68164731random_site_number_7814	60	-
chr11	68453199	68453200	chr11_strand_0_68453200random_site_number_6883	60	+
chr11	68617973	68617974	chr11_strand_0_68617974random_site_number_2601	60	+
chr11	68665709	68665710	chr11_strand_1_68665711random_site_number_1154	60	-
chr11	68776287	68776288	chr11_strand_1_68776289random_site_number_3261	60	-
chr11	70465920	70465921	chr11_strand_0_70465921random_site_number_1225	60	+
chr11	70764035	70764036	chr11_strand_1_70764037random_site_number_6523	60	-
chr11	71369457	71369458	chr11_strand_0_71369458random_site_number_1264	60	+
chr11	72602333	72602334	chr11_strand_0_72602334random_site_number_6118	60	+
chr11	72954647	72954648	chr11_strand_1_72954649random_site_number_2880	60	-
chr11	73020363	73020364	chr11_strand_1_73020365random_site_number_5778	60	-
chr11	73190807	73190808	chr11_strand_0_73190808random_site_number_4733	60	+
chr11	73469385	73469386	chr11_strand_1_73469387random_site_number_5584	60	-
chr11	73768959	73768960	chr11_strand_1_73768961random_site_number_3732	60	-
chr11	74129273	74129274	chr11_strand_1_74129275random_site_number_5380	60	-
chr11	74657069	74657070	chr11_strand_0_74657070random_site_number_3024	60	+
chr11	74711883	74711884	chr11_strand_0_74711884random_site_number_864	60	+
chr11	74837548	74837549	chr11_strand_1_74837550random_site_number_1537	60	-
chr11	75682615	75682616	chr11_strand_1_75682617random_site_number_4059	60	-
chr11	75970158	75970159	chr11_strand_0_75970159random_site_number_1567	60	+
chr11	75999066	75999067	chr11_strand_1_75999068random_site_number_7479	60	-
chr11	76358682	76358683	chr11_strand_1_76358684random_site_number_5962	60	-
chr11	76395515	76395516	chr11_strand_0_76395516random_site_number_2452	60	+
chr11	76411453	76411454	chr11_strand_1_76411455random_site_number_5356	60	-
chr11	76977024	76977025	chr11_strand_1_76977026random_site_number_4623	60	-
chr11	77029097	77029098	chr11_strand_0_77029098random_site_number_6736	60	+
chr11	77339692	77339693	chr11_strand_0_77339693random_site_number_7804	60	+
chr11	77567676	77567677	chr11_strand_1_77567678random_site_number_7909	60	-
chr11	77711705	77711706	chr11_strand_0_77711706random_site_number_3670	60	+
chr11	78038431	78038432	chr11_strand_1_78038433random_site_number_7366	60	-
chr11	78798989	78798990	chr11_strand_1_78798991random_site_number_7345	60	-
chr11	78863587	78863588	chr11_strand_1_78863589random_site_number_1748	60	-
chr11	79210145	79210146	chr11_strand_1_79210147random_site_number_6265	60	-
chr11	79249339	79249340	chr11_strand_0_79249340random_site_number_5664	60	+
chr11	79460776	79460777	chr11_strand_0_79460777random_site_number_4269	60	+
chr11	80015505	80015506	chr11_strand_1_80015507random_site_number_6320	60	-
chr11	80719466	80719467	chr11_strand_0_80719467random_site_number_1125	60	+
chr11	80979126	80979127	chr11_strand_1_80979128random_site_number_6111	60	-
chr11	81161668	81161669	chr11_strand_1_81161670random_site_number_2135	60	-
chr11	81487746	81487747	chr11_strand_0_81487747random_site_number_2837	60	+
chr11	81806428	81806429	chr11_strand_1_81806430random_site_number_1141	60	-
chr11	82401895	82401896	chr11_strand_0_82401896random_site_number_6427	60	+
chr11	82975489	82975490	chr11_strand_0_82975490random_site_number_3276	60	+
chr11	82978760	82978761	chr11_strand_0_82978761random_site_number_3889	60	+
chr11	83550567	83550568	chr11_strand_1_83550569random_site_number_6770	60	-
chr11	84127323	84127324	chr11_strand_0_84127324random_site_number_6740	60	+
chr11	84501639	84501640	chr11_strand_0_84501640random_site_number_1425	60	+
chr11	84936620	84936621	chr11_strand_0_84936621random_site_number_5549	60	+
chr11	85016667	85016668	chr11_strand_1_85016669random_site_number_7499	60	-
chr11	85109888	85109889	chr11_strand_1_85109890random_site_number_7139	60	-
chr11	85275688	85275689	chr11_strand_1_85275690random_site_number_7343	60	-
chr11	85658763	85658764	chr11_strand_0_85658764random_site_number_5331	60	+
chr11	85907432	85907433	chr11_strand_0_85907433random_site_number_7357	60	+
chr11	86538959	86538960	chr11_strand_1_86538961random_site_number_5314	60	-
chr11	86549251	86549252	chr11_strand_0_86549252random_site_number_3133	60	+
chr11	87754580	87754581	chr11_strand_1_87754582random_site_number_1207	60	-
chr11	88224113	88224114	chr11_strand_0_88224114random_site_number_2016	60	+
chr11	88328141	88328142	chr11_strand_1_88328143random_site_number_4449	60	-
chr11	88563519	88563520	chr11_strand_0_88563520random_site_number_1404	60	+
chr11	88582043	88582044	chr11_strand_1_88582045random_site_number_3707	60	-
chr11	88692786	88692787	chr11_strand_0_88692787random_site_number_1886	60	+
chr11	88705206	88705207	chr11_strand_0_88705207random_site_number_7929	60	+
chr11	89002524	89002525	chr11_strand_1_89002526random_site_number_1120	60	-
chr11	89238981	89238982	chr11_strand_0_89238982random_site_number_4186	60	+
chr11	89605168	89605169	chr11_strand_1_89605170random_site_number_5647	60	-
chr11	89660913	89660914	chr11_strand_1_89660915random_site_number_3337	60	-
chr11	90140801	90140802	chr11_strand_1_90140803random_site_number_6751	60	-
chr11	90451003	90451004	chr11_strand_1_90451005random_site_number_2078	60	-
chr11	90668253	90668254	chr11_strand_0_90668254random_site_number_645	60	+
chr11	92516345	92516346	chr11_strand_0_92516346random_site_number_7829	60	+
chr11	93150453	93150454	chr11_strand_1_93150455random_site_number_1649	60	-
chr11	93664622	93664623	chr11_strand_1_93664624random_site_number_7782	60	-
chr11	93837622	93837623	chr11_strand_1_93837624random_site_number_5475	60	-
chr11	94034039	94034040	chr11_strand_0_94034040random_site_number_61	60	+
chr11	95183766	95183767	chr11_strand_0_95183767random_site_number_2718	60	+
chr11	95656914	95656915	chr11_strand_0_95656915random_site_number_3608	60	+
chr11	95907060	95907061	chr11_strand_1_95907062random_site_number_6078	60	-
chr11	96129676	96129677	chr11_strand_0_96129677random_site_number_4944	60	+
chr11	96178973	96178974	chr11_strand_1_96178975random_site_number_4742	60	-
chr11	96418924	96418925	chr11_strand_0_96418925random_site_number_3649	60	+
chr11	96766984	96766985	chr11_strand_1_96766986random_site_number_1050	60	-
chr11	97073245	97073246	chr11_strand_0_97073246random_site_number_5019	60	+
chr11	97521288	97521289	chr11_strand_1_97521290random_site_number_4532	60	-
chr11	97557109	97557110	chr11_strand_0_97557110random_site_number_1847	60	+
chr11	97558377	97558378	chr11_strand_0_97558378random_site_number_4768	60	+
chr11	97578246	97578247	chr11_strand_0_97578247random_site_number_2051	60	+
chr11	97718163	97718164	chr11_strand_0_97718164random_site_number_1271	60	+
chr11	98834130	98834131	chr11_strand_0_98834131random_site_number_965	60	+
chr11	99520631	99520632	chr11_strand_0_99520632random_site_number_7846	60	+
chr11	99526501	99526502	chr11_strand_0_99526502random_site_number_5949	60	+
chr11	99634848	99634849	chr11_strand_0_99634849random_site_number_7994	60	+
chr11	99764297	99764298	chr11_strand_1_99764299random_site_number_4738	60	-
chr11	99947417	99947418	chr11_strand_0_99947418random_site_number_895	60	+
chr11	99967777	99967778	chr11_strand_0_99967778random_site_number_5335	60	+
chr11	100504983	100504984	chr11_strand_0_100504984random_site_number_3943	60	+
chr11	100746244	100746245	chr11_strand_0_100746245random_site_number_764	60	+
chr11	100769548	100769549	chr11_strand_0_100769549random_site_number_1842	60	+
chr11	100929943	100929944	chr11_strand_1_100929945random_site_number_6976	60	-
chr11	100950618	100950619	chr11_strand_0_100950619random_site_number_384	60	+
chr11	101674076	101674077	chr11_strand_0_101674077random_site_number_56	60	+
chr11	101763690	101763691	chr11_strand_1_101763692random_site_number_2537	60	-
chr11	102452928	102452929	chr11_strand_0_102452929random_site_number_364	60	+
chr11	103371162	103371163	chr11_strand_0_103371163random_site_number_1083	60	+
chr11	103547440	103547441	chr11_strand_1_103547442random_site_number_4120	60	-
chr11	104923189	104923190	chr11_strand_1_104923191random_site_number_4441	60	-
chr11	105565128	105565129	chr11_strand_1_105565130random_site_number_5640	60	-
chr11	105737452	105737453	chr11_strand_0_105737453random_site_number_2636	60	+
chr11	105750064	105750065	chr11_strand_0_105750065random_site_number_2513	60	+
chr11	105856665	105856666	chr11_strand_0_105856666random_site_number_6013	60	+
chr11	105891704	105891705	chr11_strand_0_105891705random_site_number_96	60	+
chr11	106202101	106202102	chr11_strand_1_106202103random_site_number_2827	60	-
chr11	106353559	106353560	chr11_strand_1_106353561random_site_number_6539	60	-
chr11	106471066	106471067	chr11_strand_1_106471068random_site_number_379	60	-
chr11	106588991	106588992	chr11_strand_1_106588993random_site_number_3392	60	-
chr11	106875620	106875621	chr11_strand_0_106875621random_site_number_5981	60	+
chr11	106923607	106923608	chr11_strand_0_106923608random_site_number_5137	60	+
chr11	106969283	106969284	chr11_strand_0_106969284random_site_number_1913	60	+
chr11	107112527	107112528	chr11_strand_1_107112529random_site_number_5400	60	-
chr11	107424328	107424329	chr11_strand_1_107424330random_site_number_505	60	-
chr11	107747543	107747544	chr11_strand_1_107747545random_site_number_5441	60	-
chr11	108075015	108075016	chr11_strand_0_108075016random_site_number_3689	60	+
chr11	108366700	108366701	chr11_strand_1_108366702random_site_number_6153	60	-
chr11	109075471	109075472	chr11_strand_0_109075472random_site_number_690	60	+
chr11	109614896	109614897	chr11_strand_0_109614897random_site_number_3814	60	+
chr11	110445018	110445019	chr11_strand_0_110445019random_site_number_2435	60	+
chr11	111110520	111110521	chr11_strand_0_111110521random_site_number_5153	60	+
chr11	111966136	111966137	chr11_strand_1_111966138random_site_number_5474	60	-
chr11	112047412	112047413	chr11_strand_1_112047414random_site_number_5149	60	-
chr11	112168932	112168933	chr11_strand_0_112168933random_site_number_1383	60	+
chr11	112458407	112458408	chr11_strand_1_112458409random_site_number_918	60	-
chr11	113024377	113024378	chr11_strand_0_113024378random_site_number_1292	60	+
chr11	114128244	114128245	chr11_strand_0_114128245random_site_number_7557	60	+
chr11	114137654	114137655	chr11_strand_1_114137656random_site_number_1155	60	-
chr11	114293884	114293885	chr11_strand_0_114293885random_site_number_5886	60	+
chr11	114311211	114311212	chr11_strand_0_114311212random_site_number_3122	60	+
chr11	114341590	114341591	chr11_strand_1_114341592random_site_number_1543	60	-
chr11	114395073	114395074	chr11_strand_1_114395075random_site_number_7337	60	-
chr11	114737250	114737251	chr11_strand_1_114737252random_site_number_6319	60	-
chr11	114891336	114891337	chr11_strand_0_114891337random_site_number_722	60	+
chr11	114986443	114986444	chr11_strand_0_114986444random_site_number_6848	60	+
chr11	115141230	115141231	chr11_strand_1_115141232random_site_number_7625	60	-
chr11	115786182	115786183	chr11_strand_1_115786184random_site_number_2458	60	-
chr11	115955152	115955153	chr11_strand_0_115955153random_site_number_4395	60	+
chr11	116100918	116100919	chr11_strand_1_116100920random_site_number_3641	60	-
chr11	116326551	116326552	chr11_strand_1_116326553random_site_number_6189	60	-
chr11	116990059	116990060	chr11_strand_1_116990061random_site_number_2061	60	-
chr11	117637386	117637387	chr11_strand_1_117637388random_site_number_4695	60	-
chr11	118758112	118758113	chr11_strand_0_118758113random_site_number_2669	60	+
chr11	119425639	119425640	chr11_strand_0_119425640random_site_number_6112	60	+
chr11	119942065	119942066	chr11_strand_1_119942067random_site_number_6760	60	-
chr11	120452378	120452379	chr11_strand_1_120452380random_site_number_4893	60	-
chr11	120709186	120709187	chr11_strand_1_120709188random_site_number_7652	60	-
chr11	120933120	120933121	chr11_strand_1_120933122random_site_number_6604	60	-
chr11	121649431	121649432	chr11_strand_1_121649433random_site_number_6549	60	-
chr11	121852503	121852504	chr11_strand_0_121852504random_site_number_1047	60	+
chr11	122117902	122117903	chr11_strand_0_122117903random_site_number_4311	60	+
chr11	122328529	122328530	chr11_strand_1_122328531random_site_number_6797	60	-
chr11	122613383	122613384	chr11_strand_1_122613385random_site_number_207	60	-
chr11	122904484	122904485	chr11_strand_0_122904485random_site_number_2071	60	+
chr11	122964167	122964168	chr11_strand_0_122964168random_site_number_3031	60	+
chr11	123004650	123004651	chr11_strand_1_123004652random_site_number_1450	60	-
chr11	123144002	123144003	chr11_strand_0_123144003random_site_number_2279	60	+
chr11	123217973	123217974	chr11_strand_1_123217975random_site_number_2106	60	-
chr11	123457418	123457419	chr11_strand_1_123457420random_site_number_5506	60	-
chr11	123933891	123933892	chr11_strand_0_123933892random_site_number_4505	60	+
chr11	124007075	124007076	chr11_strand_1_124007077random_site_number_71	60	-
chr11	124330755	124330756	chr11_strand_1_124330757random_site_number_3104	60	-
chr11	124469304	124469305	chr11_strand_0_124469305random_site_number_6494	60	+
chr11	124843021	124843022	chr11_strand_1_124843023random_site_number_2143	60	-
chr11	124943907	124943908	chr11_strand_0_124943908random_site_number_3	60	+
chr11	125023977	125023978	chr11_strand_1_125023979random_site_number_5048	60	-
chr11	125038529	125038530	chr11_strand_0_125038530random_site_number_1945	60	+
chr11	125833758	125833759	chr11_strand_0_125833759random_site_number_6650	60	+
chr11	125895956	125895957	chr11_strand_0_125895957random_site_number_7333	60	+
chr11	126265436	126265437	chr11_strand_0_126265437random_site_number_6277	60	+
chr11	126552887	126552888	chr11_strand_1_126552889random_site_number_7131	60	-
chr11	127017049	127017050	chr11_strand_1_127017051random_site_number_301	60	-
chr11	127540569	127540570	chr11_strand_1_127540571random_site_number_2092	60	-
chr11	128070081	128070082	chr11_strand_1_128070083random_site_number_7059	60	-
chr11	128324107	128324108	chr11_strand_1_128324109random_site_number_3835	60	-
chr11	128994173	128994174	chr11_strand_1_128994175random_site_number_3003	60	-
chr11	129063474	129063475	chr11_strand_1_129063476random_site_number_5138	60	-
chr11	129753447	129753448	chr11_strand_0_129753448random_site_number_7046	60	+
chr11	129771782	129771783	chr11_strand_0_129771783random_site_number_7510	60	+
chr11	130167543	130167544	chr11_strand_0_130167544random_site_number_5000	60	+
chr11	130397517	130397518	chr11_strand_1_130397519random_site_number_7368	60	-
chr11	130748953	130748954	chr11_strand_1_130748955random_site_number_5209	60	-
chr11	130857794	130857795	chr11_strand_0_130857795random_site_number_2314	60	+
chr11	131387122	131387123	chr11_strand_0_131387123random_site_number_5790	60	+
chr11	131662621	131662622	chr11_strand_0_131662622random_site_number_5024	60	+
chr11	131868172	131868173	chr11_strand_0_131868173random_site_number_1766	60	+
chr11	132668208	132668209	chr11_strand_0_132668209random_site_number_2792	60	+
chr11	132742596	132742597	chr11_strand_1_132742598random_site_number_1200	60	-
chr11	132845768	132845769	chr11_strand_0_132845769random_site_number_283	60	+
chr11	133063789	133063790	chr11_strand_1_133063791random_site_number_421	60	-
chr11	133176207	133176208	chr11_strand_0_133176208random_site_number_1407	60	+
chr11	133439011	133439012	chr11_strand_0_133439012random_site_number_1306	60	+
chr11	133687399	133687400	chr11_strand_0_133687400random_site_number_699	60	+
chr11	133699216	133699217	chr11_strand_0_133699217random_site_number_1278	60	+
chr11	133981990	133981991	chr11_strand_1_133981992random_site_number_4836	60	-
chr11	134558165	134558166	chr11_strand_0_134558166random_site_number_7648	60	+
chr11	134933758	134933759	chr11_strand_1_134933760random_site_number_7585	60	-
chr12	476108	476109	chr12_strand_0_476109random_site_number_4635	60	+
chr12	640999	641000	chr12_strand_1_641001random_site_number_654	60	-
chr12	807048	807049	chr12_strand_1_807050random_site_number_69	60	-
chr12	1368684	1368685	chr12_strand_1_1368686random_site_number_551	60	-
chr12	2592492	2592493	chr12_strand_1_2592494random_site_number_6553	60	-
chr12	2751097	2751098	chr12_strand_1_2751099random_site_number_6042	60	-
chr12	3003561	3003562	chr12_strand_1_3003563random_site_number_1070	60	-
chr12	3288504	3288505	chr12_strand_0_3288505random_site_number_7802	60	+
chr12	3376359	3376360	chr12_strand_0_3376360random_site_number_3676	60	+
chr12	3753403	3753404	chr12_strand_0_3753404random_site_number_5011	60	+
chr12	4179159	4179160	chr12_strand_0_4179160random_site_number_1298	60	+
chr12	4609045	4609046	chr12_strand_1_4609047random_site_number_3654	60	-
chr12	4620145	4620146	chr12_strand_1_4620147random_site_number_3975	60	-
chr12	4751187	4751188	chr12_strand_0_4751188random_site_number_5745	60	+
chr12	4764852	4764853	chr12_strand_0_4764853random_site_number_6304	60	+
chr12	5970663	5970664	chr12_strand_0_5970664random_site_number_351	60	+
chr12	6004613	6004614	chr12_strand_1_6004615random_site_number_4488	60	-
chr12	6098806	6098807	chr12_strand_1_6098808random_site_number_5659	60	-
chr12	6917287	6917288	chr12_strand_1_6917289random_site_number_3169	60	-
chr12	7113891	7113892	chr12_strand_0_7113892random_site_number_7334	60	+
chr12	7301720	7301721	chr12_strand_0_7301721random_site_number_172	60	+
chr12	7529716	7529717	chr12_strand_0_7529717random_site_number_5491	60	+
chr12	7601933	7601934	chr12_strand_1_7601935random_site_number_7833	60	-
chr12	8592124	8592125	chr12_strand_1_8592126random_site_number_2032	60	-
chr12	8596874	8596875	chr12_strand_1_8596876random_site_number_7299	60	-
chr12	8711479	8711480	chr12_strand_0_8711480random_site_number_4029	60	+
chr12	8908236	8908237	chr12_strand_0_8908237random_site_number_6899	60	+
chr12	8960230	8960231	chr12_strand_1_8960232random_site_number_2225	60	-
chr12	9030784	9030785	chr12_strand_1_9030786random_site_number_6503	60	-
chr12	9054142	9054143	chr12_strand_1_9054144random_site_number_2278	60	-
chr12	9353474	9353475	chr12_strand_0_9353475random_site_number_5439	60	+
chr12	9363578	9363579	chr12_strand_1_9363580random_site_number_3423	60	-
chr12	9511277	9511278	chr12_strand_0_9511278random_site_number_2470	60	+
chr12	10739703	10739704	chr12_strand_1_10739705random_site_number_1804	60	-
chr12	11394819	11394820	chr12_strand_0_11394820random_site_number_3332	60	+
chr12	11597936	11597937	chr12_strand_0_11597937random_site_number_1174	60	+
chr12	11609158	11609159	chr12_strand_1_11609160random_site_number_7818	60	-
chr12	11722338	11722339	chr12_strand_0_11722339random_site_number_3778	60	+
chr12	11759641	11759642	chr12_strand_0_11759642random_site_number_5238	60	+
chr12	12571948	12571949	chr12_strand_1_12571950random_site_number_4938	60	-
chr12	13222679	13222680	chr12_strand_0_13222680random_site_number_6775	60	+
chr12	13358794	13358795	chr12_strand_1_13358796random_site_number_6278	60	-
chr12	13495957	13495958	chr12_strand_0_13495958random_site_number_4004	60	+
chr12	13542104	13542105	chr12_strand_1_13542106random_site_number_584	60	-
chr12	13724485	13724486	chr12_strand_0_13724486random_site_number_221	60	+
chr12	14314647	14314648	chr12_strand_1_14314649random_site_number_65	60	-
chr12	14602250	14602251	chr12_strand_1_14602252random_site_number_5302	60	-
chr12	15556333	15556334	chr12_strand_0_15556334random_site_number_7906	60	+
chr12	15850073	15850074	chr12_strand_0_15850074random_site_number_1756	60	+
chr12	17122394	17122395	chr12_strand_1_17122396random_site_number_2999	60	-
chr12	17288921	17288922	chr12_strand_1_17288923random_site_number_5698	60	-
chr12	17428681	17428682	chr12_strand_1_17428683random_site_number_290	60	-
chr12	17843796	17843797	chr12_strand_0_17843797random_site_number_2652	60	+
chr12	18524669	18524670	chr12_strand_0_18524670random_site_number_1194	60	+
chr12	19408234	19408235	chr12_strand_1_19408236random_site_number_2234	60	-
chr12	19618842	19618843	chr12_strand_1_19618844random_site_number_4876	60	-
chr12	19722166	19722167	chr12_strand_1_19722168random_site_number_6256	60	-
chr12	19987778	19987779	chr12_strand_1_19987780random_site_number_839	60	-
chr12	20562108	20562109	chr12_strand_1_20562110random_site_number_27	60	-
chr12	20803150	20803151	chr12_strand_0_20803151random_site_number_6584	60	+
chr12	20884836	20884837	chr12_strand_0_20884837random_site_number_2556	60	+
chr12	22151043	22151044	chr12_strand_1_22151045random_site_number_1744	60	-
chr12	22536779	22536780	chr12_strand_1_22536781random_site_number_5935	60	-
chr12	22776783	22776784	chr12_strand_0_22776784random_site_number_947	60	+
chr12	23192460	23192461	chr12_strand_1_23192462random_site_number_5025	60	-
chr12	23295481	23295482	chr12_strand_1_23295483random_site_number_3360	60	-
chr12	23782203	23782204	chr12_strand_1_23782205random_site_number_2781	60	-
chr12	23856733	23856734	chr12_strand_1_23856735random_site_number_2547	60	-
chr12	24841887	24841888	chr12_strand_1_24841889random_site_number_4103	60	-
chr12	24931050	24931051	chr12_strand_0_24931051random_site_number_4646	60	+
chr12	24980984	24980985	chr12_strand_0_24980985random_site_number_1798	60	+
chr12	25420469	25420470	chr12_strand_1_25420471random_site_number_3440	60	-
chr12	27313038	27313039	chr12_strand_0_27313039random_site_number_7192	60	+
chr12	27797829	27797830	chr12_strand_0_27797830random_site_number_5130	60	+
chr12	28448064	28448065	chr12_strand_0_28448065random_site_number_3725	60	+
chr12	29760853	29760854	chr12_strand_0_29760854random_site_number_7891	60	+
chr12	30271520	30271521	chr12_strand_1_30271522random_site_number_3408	60	-
chr12	30756000	30756001	chr12_strand_1_30756002random_site_number_2523	60	-
chr12	30918410	30918411	chr12_strand_0_30918411random_site_number_109	60	+
chr12	31354473	31354474	chr12_strand_0_31354474random_site_number_5168	60	+
chr12	31959174	31959175	chr12_strand_0_31959175random_site_number_2569	60	+
chr12	32118885	32118886	chr12_strand_0_32118886random_site_number_757	60	+
chr12	32490418	32490419	chr12_strand_0_32490419random_site_number_2501	60	+
chr12	33092908	33092909	chr12_strand_1_33092910random_site_number_6778	60	-
chr12	33105190	33105191	chr12_strand_0_33105191random_site_number_6332	60	+
chr12	33323281	33323282	chr12_strand_1_33323283random_site_number_5074	60	-
chr12	34175682	34175683	chr12_strand_0_34175683random_site_number_6900	60	+
chr12	34539915	34539916	chr12_strand_1_34539917random_site_number_5329	60	-
chr12	35035272	35035273	chr12_strand_0_35035273random_site_number_4235	60	+
chr12	36463745	36463746	chr12_strand_0_36463746random_site_number_21	60	+
chr12	37530618	37530619	chr12_strand_0_37530619random_site_number_5752	60	+
chr12	37838579	37838580	chr12_strand_0_37838580random_site_number_6203	60	+
chr12	38401592	38401593	chr12_strand_0_38401593random_site_number_3930	60	+
chr12	38563638	38563639	chr12_strand_1_38563640random_site_number_1382	60	-
chr12	39690162	39690163	chr12_strand_1_39690164random_site_number_5650	60	-
chr12	39904552	39904553	chr12_strand_0_39904553random_site_number_3896	60	+
chr12	40367344	40367345	chr12_strand_1_40367346random_site_number_1018	60	-
chr12	40383778	40383779	chr12_strand_0_40383779random_site_number_789	60	+
chr12	40845141	40845142	chr12_strand_1_40845143random_site_number_754	60	-
chr12	41002288	41002289	chr12_strand_0_41002289random_site_number_7177	60	+
chr12	41137519	41137520	chr12_strand_1_41137521random_site_number_1767	60	-
chr12	42780796	42780797	chr12_strand_1_42780798random_site_number_1691	60	-
chr12	44061231	44061232	chr12_strand_1_44061233random_site_number_6558	60	-
chr12	44265792	44265793	chr12_strand_0_44265793random_site_number_2750	60	+
chr12	45869864	45869865	chr12_strand_1_45869866random_site_number_4485	60	-
chr12	46128988	46128989	chr12_strand_1_46128990random_site_number_7774	60	-
chr12	46315700	46315701	chr12_strand_0_46315701random_site_number_2068	60	+
chr12	46663312	46663313	chr12_strand_1_46663314random_site_number_2911	60	-
chr12	46934231	46934232	chr12_strand_0_46934232random_site_number_5452	60	+
chr12	47402809	47402810	chr12_strand_1_47402811random_site_number_3600	60	-
chr12	47581812	47581813	chr12_strand_1_47581814random_site_number_2794	60	-
chr12	48315878	48315879	chr12_strand_1_48315880random_site_number_2870	60	-
chr12	48539083	48539084	chr12_strand_0_48539084random_site_number_6548	60	+
chr12	48987201	48987202	chr12_strand_0_48987202random_site_number_4403	60	+
chr12	50638651	50638652	chr12_strand_1_50638653random_site_number_3288	60	-
chr12	50900228	50900229	chr12_strand_0_50900229random_site_number_2576	60	+
chr12	51169490	51169491	chr12_strand_0_51169491random_site_number_5190	60	+
chr12	51178935	51178936	chr12_strand_0_51178936random_site_number_1900	60	+
chr12	51546738	51546739	chr12_strand_1_51546740random_site_number_603	60	-
chr12	51989231	51989232	chr12_strand_1_51989233random_site_number_832	60	-
chr12	52079458	52079459	chr12_strand_1_52079460random_site_number_4438	60	-
chr12	52443486	52443487	chr12_strand_0_52443487random_site_number_2345	60	+
chr12	52671598	52671599	chr12_strand_1_52671600random_site_number_1747	60	-
chr12	53070569	53070570	chr12_strand_1_53070571random_site_number_5432	60	-
chr12	53754763	53754764	chr12_strand_1_53754765random_site_number_6162	60	-
chr12	54035506	54035507	chr12_strand_1_54035508random_site_number_2044	60	-
chr12	54590251	54590252	chr12_strand_1_54590253random_site_number_298	60	-
chr12	56031064	56031065	chr12_strand_1_56031066random_site_number_3370	60	-
chr12	56259541	56259542	chr12_strand_1_56259543random_site_number_2093	60	-
chr12	56984763	56984764	chr12_strand_1_56984765random_site_number_2568	60	-
chr12	57427755	57427756	chr12_strand_1_57427757random_site_number_3664	60	-
chr12	58075573	58075574	chr12_strand_0_58075574random_site_number_6000	60	+
chr12	58217776	58217777	chr12_strand_1_58217778random_site_number_7278	60	-
chr12	58424426	58424427	chr12_strand_1_58424428random_site_number_5358	60	-
chr12	58640999	58641000	chr12_strand_1_58641001random_site_number_1198	60	-
chr12	59394616	59394617	chr12_strand_1_59394618random_site_number_1146	60	-
chr12	59534422	59534423	chr12_strand_1_59534424random_site_number_4556	60	-
chr12	59541436	59541437	chr12_strand_0_59541437random_site_number_1299	60	+
chr12	59922327	59922328	chr12_strand_1_59922329random_site_number_2793	60	-
chr12	60012871	60012872	chr12_strand_1_60012873random_site_number_4983	60	-
chr12	60364986	60364987	chr12_strand_1_60364988random_site_number_1518	60	-
chr12	60452329	60452330	chr12_strand_1_60452331random_site_number_7125	60	-
chr12	61178286	61178287	chr12_strand_1_61178288random_site_number_7884	60	-
chr12	61249722	61249723	chr12_strand_1_61249724random_site_number_2166	60	-
chr12	62003342	62003343	chr12_strand_0_62003343random_site_number_3988	60	+
chr12	62025455	62025456	chr12_strand_0_62025456random_site_number_5099	60	+
chr12	62363411	62363412	chr12_strand_1_62363413random_site_number_518	60	-
chr12	62699506	62699507	chr12_strand_1_62699508random_site_number_5241	60	-
chr12	62838250	62838251	chr12_strand_0_62838251random_site_number_662	60	+
chr12	63698810	63698811	chr12_strand_1_63698812random_site_number_6379	60	-
chr12	63872782	63872783	chr12_strand_1_63872784random_site_number_1428	60	-
chr12	63886841	63886842	chr12_strand_1_63886843random_site_number_6538	60	-
chr12	64149698	64149699	chr12_strand_0_64149699random_site_number_7631	60	+
chr12	64171146	64171147	chr12_strand_1_64171148random_site_number_4650	60	-
chr12	64269407	64269408	chr12_strand_0_64269408random_site_number_7706	60	+
chr12	64571218	64571219	chr12_strand_1_64571220random_site_number_4526	60	-
chr12	64800736	64800737	chr12_strand_0_64800737random_site_number_4674	60	+
chr12	65299074	65299075	chr12_strand_1_65299076random_site_number_3466	60	-
chr12	65503351	65503352	chr12_strand_0_65503352random_site_number_6200	60	+
chr12	66009572	66009573	chr12_strand_1_66009574random_site_number_489	60	-
chr12	66017871	66017872	chr12_strand_1_66017873random_site_number_2046	60	-
chr12	66085083	66085084	chr12_strand_1_66085085random_site_number_78	60	-
chr12	67561621	67561622	chr12_strand_1_67561623random_site_number_1545	60	-
chr12	67578820	67578821	chr12_strand_1_67578822random_site_number_4050	60	-
chr12	67737326	67737327	chr12_strand_1_67737328random_site_number_7837	60	-
chr12	68052746	68052747	chr12_strand_1_68052748random_site_number_4528	60	-
chr12	68273864	68273865	chr12_strand_1_68273866random_site_number_1102	60	-
chr12	68307024	68307025	chr12_strand_0_68307025random_site_number_7279	60	+
chr12	68552932	68552933	chr12_strand_0_68552933random_site_number_5995	60	+
chr12	69257621	69257622	chr12_strand_1_69257623random_site_number_6255	60	-
chr12	69446663	69446664	chr12_strand_1_69446665random_site_number_6715	60	-
chr12	70438405	70438406	chr12_strand_1_70438407random_site_number_6424	60	-
chr12	70577873	70577874	chr12_strand_0_70577874random_site_number_3991	60	+
chr12	70820094	70820095	chr12_strand_1_70820096random_site_number_2974	60	-
chr12	70880112	70880113	chr12_strand_0_70880113random_site_number_4366	60	+
chr12	71619967	71619968	chr12_strand_1_71619969random_site_number_1531	60	-
chr12	71752916	71752917	chr12_strand_1_71752918random_site_number_6772	60	-
chr12	73408913	73408914	chr12_strand_0_73408914random_site_number_5077	60	+
chr12	73462302	73462303	chr12_strand_1_73462304random_site_number_2443	60	-
chr12	74022106	74022107	chr12_strand_0_74022107random_site_number_2100	60	+
chr12	74771562	74771563	chr12_strand_1_74771564random_site_number_1822	60	-
chr12	74816376	74816377	chr12_strand_1_74816378random_site_number_7032	60	-
chr12	75006912	75006913	chr12_strand_1_75006914random_site_number_4463	60	-
chr12	75050660	75050661	chr12_strand_1_75050662random_site_number_5863	60	-
chr12	75733214	75733215	chr12_strand_0_75733215random_site_number_6668	60	+
chr12	76096356	76096357	chr12_strand_0_76096357random_site_number_983	60	+
chr12	76175997	76175998	chr12_strand_1_76175999random_site_number_1239	60	-
chr12	76364539	76364540	chr12_strand_0_76364540random_site_number_2347	60	+
chr12	76778290	76778291	chr12_strand_0_76778291random_site_number_3999	60	+
chr12	76846929	76846930	chr12_strand_0_76846930random_site_number_5325	60	+
chr12	77190100	77190101	chr12_strand_1_77190102random_site_number_99	60	-
chr12	77395501	77395502	chr12_strand_0_77395502random_site_number_1901	60	+
chr12	77512486	77512487	chr12_strand_0_77512487random_site_number_6271	60	+
chr12	77763649	77763650	chr12_strand_0_77763650random_site_number_5029	60	+
chr12	77982549	77982550	chr12_strand_1_77982551random_site_number_4227	60	-
chr12	78346561	78346562	chr12_strand_1_78346563random_site_number_208	60	-
chr12	79511271	79511272	chr12_strand_0_79511272random_site_number_5071	60	+
chr12	79838805	79838806	chr12_strand_0_79838806random_site_number_5260	60	+
chr12	80780090	80780091	chr12_strand_0_80780091random_site_number_792	60	+
chr12	81156447	81156448	chr12_strand_0_81156448random_site_number_7382	60	+
chr12	81639817	81639818	chr12_strand_0_81639818random_site_number_7961	60	+
chr12	82134617	82134618	chr12_strand_0_82134618random_site_number_6340	60	+
chr12	82389925	82389926	chr12_strand_0_82389926random_site_number_1187	60	+
chr12	82635999	82636000	chr12_strand_1_82636001random_site_number_4649	60	-
chr12	82854976	82854977	chr12_strand_0_82854977random_site_number_7806	60	+
chr12	83059750	83059751	chr12_strand_1_83059752random_site_number_667	60	-
chr12	83736549	83736550	chr12_strand_1_83736551random_site_number_76	60	-
chr12	84015048	84015049	chr12_strand_1_84015050random_site_number_779	60	-
chr12	84800773	84800774	chr12_strand_0_84800774random_site_number_794	60	+
chr12	84914243	84914244	chr12_strand_0_84914244random_site_number_3520	60	+
chr12	85810211	85810212	chr12_strand_1_85810213random_site_number_2237	60	-
chr12	85911140	85911141	chr12_strand_1_85911142random_site_number_367	60	-
chr12	86100616	86100617	chr12_strand_0_86100617random_site_number_4953	60	+
chr12	86208485	86208486	chr12_strand_0_86208486random_site_number_4988	60	+
chr12	86568317	86568318	chr12_strand_1_86568319random_site_number_5440	60	-
chr12	87685889	87685890	chr12_strand_0_87685890random_site_number_7211	60	+
chr12	88084719	88084720	chr12_strand_0_88084720random_site_number_5623	60	+
chr12	88620818	88620819	chr12_strand_1_88620820random_site_number_1988	60	-
chr12	88672064	88672065	chr12_strand_0_88672065random_site_number_6886	60	+
chr12	88894995	88894996	chr12_strand_1_88894997random_site_number_1135	60	-
chr12	89029811	89029812	chr12_strand_0_89029812random_site_number_1887	60	+
chr12	90106969	90106970	chr12_strand_1_90106971random_site_number_1759	60	-
chr12	90580862	90580863	chr12_strand_0_90580863random_site_number_3605	60	+
chr12	90633629	90633630	chr12_strand_0_90633630random_site_number_120	60	+
chr12	91124605	91124606	chr12_strand_0_91124606random_site_number_6658	60	+
chr12	91735742	91735743	chr12_strand_0_91735743random_site_number_1752	60	+
chr12	91875370	91875371	chr12_strand_0_91875371random_site_number_1481	60	+
chr12	91886867	91886868	chr12_strand_1_91886869random_site_number_365	60	-
chr12	92181022	92181023	chr12_strand_1_92181024random_site_number_868	60	-
chr12	92676478	92676479	chr12_strand_1_92676480random_site_number_1830	60	-
chr12	92837908	92837909	chr12_strand_1_92837910random_site_number_1829	60	-
chr12	93800203	93800204	chr12_strand_1_93800205random_site_number_4196	60	-
chr12	93818693	93818694	chr12_strand_1_93818695random_site_number_7311	60	-
chr12	94021016	94021017	chr12_strand_0_94021017random_site_number_5249	60	+
chr12	95237609	95237610	chr12_strand_1_95237611random_site_number_179	60	-
chr12	95408597	95408598	chr12_strand_0_95408598random_site_number_5546	60	+
chr12	95937078	95937079	chr12_strand_1_95937080random_site_number_2644	60	-
chr12	95980994	95980995	chr12_strand_1_95980996random_site_number_7881	60	-
chr12	96012568	96012569	chr12_strand_1_96012570random_site_number_5264	60	-
chr12	96038212	96038213	chr12_strand_1_96038214random_site_number_6022	60	-
chr12	96104871	96104872	chr12_strand_1_96104873random_site_number_2856	60	-
chr12	97158311	97158312	chr12_strand_0_97158312random_site_number_513	60	+
chr12	97376714	97376715	chr12_strand_1_97376716random_site_number_7235	60	-
chr12	98101605	98101606	chr12_strand_1_98101607random_site_number_666	60	-
chr12	98250045	98250046	chr12_strand_1_98250047random_site_number_3209	60	-
chr12	98268372	98268373	chr12_strand_1_98268374random_site_number_4514	60	-
chr12	98388874	98388875	chr12_strand_1_98388876random_site_number_6560	60	-
chr12	98405139	98405140	chr12_strand_0_98405140random_site_number_4557	60	+
chr12	98437585	98437586	chr12_strand_1_98437587random_site_number_3034	60	-
chr12	98712995	98712996	chr12_strand_0_98712996random_site_number_3936	60	+
chr12	98955032	98955033	chr12_strand_1_98955034random_site_number_3617	60	-
chr12	99299772	99299773	chr12_strand_1_99299774random_site_number_6334	60	-
chr12	99299798	99299799	chr12_strand_1_99299800random_site_number_5406	60	-
chr12	99590210	99590211	chr12_strand_0_99590211random_site_number_2104	60	+
chr12	99707922	99707923	chr12_strand_0_99707923random_site_number_5809	60	+
chr12	100108549	100108550	chr12_strand_1_100108551random_site_number_2748	60	-
chr12	100113031	100113032	chr12_strand_1_100113033random_site_number_5753	60	-
chr12	100605930	100605931	chr12_strand_1_100605932random_site_number_7890	60	-
chr12	100886729	100886730	chr12_strand_1_100886731random_site_number_3842	60	-
chr12	101424176	101424177	chr12_strand_1_101424178random_site_number_4737	60	-
chr12	101614219	101614220	chr12_strand_1_101614221random_site_number_512	60	-
chr12	102251781	102251782	chr12_strand_1_102251783random_site_number_3805	60	-
chr12	102854139	102854140	chr12_strand_0_102854140random_site_number_3178	60	+
chr12	103615418	103615419	chr12_strand_0_103615419random_site_number_1742	60	+
chr12	103774482	103774483	chr12_strand_1_103774484random_site_number_7040	60	-
chr12	104716530	104716531	chr12_strand_1_104716532random_site_number_7693	60	-
chr12	104879986	104879987	chr12_strand_1_104879988random_site_number_7342	60	-
chr12	104883107	104883108	chr12_strand_0_104883108random_site_number_6408	60	+
chr12	105361913	105361914	chr12_strand_1_105361915random_site_number_4490	60	-
chr12	106136434	106136435	chr12_strand_0_106136435random_site_number_3199	60	+
chr12	107305900	107305901	chr12_strand_1_107305902random_site_number_5144	60	-
chr12	107431183	107431184	chr12_strand_1_107431185random_site_number_1077	60	-
chr12	107444976	107444977	chr12_strand_1_107444978random_site_number_6624	60	-
chr12	107816579	107816580	chr12_strand_0_107816580random_site_number_5916	60	+
chr12	108198170	108198171	chr12_strand_1_108198172random_site_number_1176	60	-
chr12	108251590	108251591	chr12_strand_1_108251592random_site_number_1363	60	-
chr12	108371910	108371911	chr12_strand_1_108371912random_site_number_1093	60	-
chr12	108454896	108454897	chr12_strand_0_108454897random_site_number_5842	60	+
chr12	108533559	108533560	chr12_strand_1_108533561random_site_number_7844	60	-
chr12	108638438	108638439	chr12_strand_1_108638440random_site_number_4736	60	-
chr12	108677186	108677187	chr12_strand_0_108677187random_site_number_2789	60	+
chr12	109362003	109362004	chr12_strand_1_109362005random_site_number_7078	60	-
chr12	109694229	109694230	chr12_strand_1_109694231random_site_number_153	60	-
chr12	109742456	109742457	chr12_strand_1_109742458random_site_number_2304	60	-
chr12	109972169	109972170	chr12_strand_1_109972171random_site_number_5033	60	-
chr12	110351684	110351685	chr12_strand_1_110351686random_site_number_1516	60	-
chr12	112438044	112438045	chr12_strand_1_112438046random_site_number_6869	60	-
chr12	113225227	113225228	chr12_strand_0_113225228random_site_number_5910	60	+
chr12	114065217	114065218	chr12_strand_0_114065218random_site_number_6979	60	+
chr12	115165753	115165754	chr12_strand_1_115165755random_site_number_4454	60	-
chr12	115172691	115172692	chr12_strand_0_115172692random_site_number_317	60	+
chr12	115195921	115195922	chr12_strand_1_115195923random_site_number_4061	60	-
chr12	115571078	115571079	chr12_strand_0_115571079random_site_number_4220	60	+
chr12	116040044	116040045	chr12_strand_1_116040046random_site_number_4245	60	-
chr12	116129023	116129024	chr12_strand_0_116129024random_site_number_149	60	+
chr12	116647716	116647717	chr12_strand_0_116647717random_site_number_4911	60	+
chr12	117193050	117193051	chr12_strand_0_117193051random_site_number_7679	60	+
chr12	117888844	117888845	chr12_strand_1_117888846random_site_number_4549	60	-
chr12	117891417	117891418	chr12_strand_1_117891419random_site_number_7477	60	-
chr12	118071059	118071060	chr12_strand_0_118071060random_site_number_5984	60	+
chr12	118449216	118449217	chr12_strand_0_118449217random_site_number_568	60	+
chr12	118925234	118925235	chr12_strand_0_118925235random_site_number_4803	60	+
chr12	119150988	119150989	chr12_strand_1_119150990random_site_number_6166	60	-
chr12	120218565	120218566	chr12_strand_1_120218567random_site_number_1500	60	-
chr12	120478941	120478942	chr12_strand_0_120478942random_site_number_5166	60	+
chr12	120687897	120687898	chr12_strand_0_120687898random_site_number_7431	60	+
chr12	121258354	121258355	chr12_strand_1_121258356random_site_number_5501	60	-
chr12	121552641	121552642	chr12_strand_0_121552642random_site_number_6959	60	+
chr12	122739003	122739004	chr12_strand_0_122739004random_site_number_7928	60	+
chr12	122748690	122748691	chr12_strand_0_122748691random_site_number_485	60	+
chr12	122754810	122754811	chr12_strand_1_122754812random_site_number_536	60	-
chr12	122806859	122806860	chr12_strand_1_122806861random_site_number_2482	60	-
chr12	122956538	122956539	chr12_strand_0_122956539random_site_number_5175	60	+
chr12	123081582	123081583	chr12_strand_1_123081584random_site_number_4895	60	-
chr12	123954358	123954359	chr12_strand_1_123954360random_site_number_4883	60	-
chr12	124034947	124034948	chr12_strand_0_124034948random_site_number_3492	60	+
chr12	124097601	124097602	chr12_strand_0_124097602random_site_number_3782	60	+
chr12	124612087	124612088	chr12_strand_0_124612088random_site_number_4146	60	+
chr12	125271591	125271592	chr12_strand_0_125271592random_site_number_4036	60	+
chr12	125290602	125290603	chr12_strand_0_125290603random_site_number_3986	60	+
chr12	125802918	125802919	chr12_strand_1_125802920random_site_number_6758	60	-
chr12	125863826	125863827	chr12_strand_1_125863828random_site_number_994	60	-
chr12	127473167	127473168	chr12_strand_1_127473169random_site_number_925	60	-
chr12	128204870	128204871	chr12_strand_1_128204872random_site_number_4319	60	-
chr12	128313372	128313373	chr12_strand_1_128313374random_site_number_1646	60	-
chr12	129110842	129110843	chr12_strand_1_129110844random_site_number_6950	60	-
chr12	129667179	129667180	chr12_strand_1_129667181random_site_number_2826	60	-
chr12	129792890	129792891	chr12_strand_1_129792892random_site_number_1626	60	-
chr12	130104110	130104111	chr12_strand_0_130104111random_site_number_5301	60	+
chr12	130405432	130405433	chr12_strand_0_130405433random_site_number_2840	60	+
chr12	130415699	130415700	chr12_strand_0_130415700random_site_number_5196	60	+
chr12	130474276	130474277	chr12_strand_0_130474277random_site_number_2860	60	+
chr12	130894907	130894908	chr12_strand_0_130894908random_site_number_4407	60	+
chr12	131607956	131607957	chr12_strand_1_131607958random_site_number_5223	60	-
chr12	132059109	132059110	chr12_strand_1_132059111random_site_number_2973	60	-
chr12	132072388	132072389	chr12_strand_0_132072389random_site_number_6745	60	+
chr12	132385335	132385336	chr12_strand_1_132385337random_site_number_1899	60	-
chr12	132424500	132424501	chr12_strand_1_132424502random_site_number_1165	60	-
chr12	132919605	132919606	chr12_strand_1_132919607random_site_number_4903	60	-
chr12	132990982	132990983	chr12_strand_1_132990984random_site_number_910	60	-
chr13	20287127	20287128	chr13_strand_0_20287128random_site_number_3237	60	+
chr13	20332539	20332540	chr13_strand_0_20332540random_site_number_7735	60	+
chr13	20354049	20354050	chr13_strand_0_20354050random_site_number_4726	60	+
chr13	20362698	20362699	chr13_strand_0_20362699random_site_number_4267	60	+
chr13	20796858	20796859	chr13_strand_0_20796859random_site_number_7709	60	+
chr13	21199993	21199994	chr13_strand_0_21199994random_site_number_2663	60	+
chr13	21221894	21221895	chr13_strand_0_21221895random_site_number_1296	60	+
chr13	21251362	21251363	chr13_strand_0_21251363random_site_number_565	60	+
chr13	21296164	21296165	chr13_strand_1_21296166random_site_number_2260	60	-
chr13	22268976	22268977	chr13_strand_0_22268977random_site_number_1878	60	+
chr13	22629247	22629248	chr13_strand_0_22629248random_site_number_6980	60	+
chr13	22774661	22774662	chr13_strand_0_22774662random_site_number_7020	60	+
chr13	23396267	23396268	chr13_strand_0_23396268random_site_number_2254	60	+
chr13	23441495	23441496	chr13_strand_0_23441496random_site_number_4580	60	+
chr13	23945336	23945337	chr13_strand_0_23945337random_site_number_970	60	+
chr13	24402606	24402607	chr13_strand_0_24402607random_site_number_4694	60	+
chr13	24730589	24730590	chr13_strand_1_24730591random_site_number_2502	60	-
chr13	25011599	25011600	chr13_strand_1_25011601random_site_number_6908	60	-
chr13	25448943	25448944	chr13_strand_0_25448944random_site_number_6754	60	+
chr13	26793449	26793450	chr13_strand_1_26793451random_site_number_4547	60	-
chr13	27771678	27771679	chr13_strand_1_27771680random_site_number_3134	60	-
chr13	28360620	28360621	chr13_strand_1_28360622random_site_number_2515	60	-
chr13	28428340	28428341	chr13_strand_1_28428342random_site_number_2959	60	-
chr13	28645255	28645256	chr13_strand_1_28645257random_site_number_3818	60	-
chr13	28831150	28831151	chr13_strand_1_28831152random_site_number_5263	60	-
chr13	29057000	29057001	chr13_strand_0_29057001random_site_number_5605	60	+
chr13	29783781	29783782	chr13_strand_0_29783782random_site_number_4473	60	+
chr13	30175820	30175821	chr13_strand_1_30175822random_site_number_5404	60	-
chr13	30454192	30454193	chr13_strand_1_30454194random_site_number_1958	60	-
chr13	30529699	30529700	chr13_strand_0_30529700random_site_number_7666	60	+
chr13	30554850	30554851	chr13_strand_0_30554851random_site_number_5997	60	+
chr13	30581215	30581216	chr13_strand_1_30581217random_site_number_446	60	-
chr13	30918924	30918925	chr13_strand_0_30918925random_site_number_1732	60	+
chr13	31791179	31791180	chr13_strand_1_31791181random_site_number_1452	60	-
chr13	32493190	32493191	chr13_strand_0_32493191random_site_number_7512	60	+
chr13	32509350	32509351	chr13_strand_0_32509351random_site_number_7798	60	+
chr13	32696632	32696633	chr13_strand_1_32696634random_site_number_2819	60	-
chr13	33165107	33165108	chr13_strand_1_33165109random_site_number_5433	60	-
chr13	33339608	33339609	chr13_strand_1_33339610random_site_number_2949	60	-
chr13	33538353	33538354	chr13_strand_0_33538354random_site_number_2415	60	+
chr13	35892023	35892024	chr13_strand_0_35892024random_site_number_2372	60	+
chr13	35960107	35960108	chr13_strand_0_35960108random_site_number_1570	60	+
chr13	36121453	36121454	chr13_strand_0_36121454random_site_number_6045	60	+
chr13	36323136	36323137	chr13_strand_1_36323138random_site_number_4439	60	-
chr13	36362501	36362502	chr13_strand_0_36362502random_site_number_6274	60	+
chr13	36579524	36579525	chr13_strand_1_36579526random_site_number_523	60	-
chr13	36916446	36916447	chr13_strand_0_36916447random_site_number_5562	60	+
chr13	37404710	37404711	chr13_strand_0_37404711random_site_number_7355	60	+
chr13	37503230	37503231	chr13_strand_0_37503231random_site_number_1923	60	+
chr13	37522685	37522686	chr13_strand_0_37522686random_site_number_3135	60	+
chr13	37749697	37749698	chr13_strand_0_37749698random_site_number_2772	60	+
chr13	37918631	37918632	chr13_strand_0_37918632random_site_number_5345	60	+
chr13	38434551	38434552	chr13_strand_1_38434553random_site_number_7923	60	-
chr13	38659140	38659141	chr13_strand_1_38659142random_site_number_823	60	-
chr13	38682037	38682038	chr13_strand_1_38682039random_site_number_6471	60	-
chr13	38794424	38794425	chr13_strand_1_38794426random_site_number_3281	60	-
chr13	39084663	39084664	chr13_strand_0_39084664random_site_number_349	60	+
chr13	39120568	39120569	chr13_strand_1_39120570random_site_number_5347	60	-
chr13	39138514	39138515	chr13_strand_1_39138516random_site_number_2586	60	-
chr13	39205768	39205769	chr13_strand_1_39205770random_site_number_5682	60	-
chr13	39795440	39795441	chr13_strand_1_39795442random_site_number_371	60	-
chr13	39833005	39833006	chr13_strand_1_39833007random_site_number_4278	60	-
chr13	40501928	40501929	chr13_strand_1_40501930random_site_number_6234	60	-
chr13	42406485	42406486	chr13_strand_0_42406486random_site_number_439	60	+
chr13	42721973	42721974	chr13_strand_1_42721975random_site_number_169	60	-
chr13	43460615	43460616	chr13_strand_0_43460616random_site_number_6586	60	+
chr13	44461365	44461366	chr13_strand_0_44461366random_site_number_5351	60	+
chr13	44760419	44760420	chr13_strand_0_44760420random_site_number_6961	60	+
chr13	45750766	45750767	chr13_strand_0_45750767random_site_number_1283	60	+
chr13	45901227	45901228	chr13_strand_0_45901228random_site_number_5810	60	+
chr13	46079620	46079621	chr13_strand_1_46079622random_site_number_4741	60	-
chr13	46751872	46751873	chr13_strand_0_46751873random_site_number_5118	60	+
chr13	47243571	47243572	chr13_strand_1_47243573random_site_number_2869	60	-
chr13	47243847	47243848	chr13_strand_1_47243849random_site_number_7034	60	-
chr13	47444675	47444676	chr13_strand_0_47444676random_site_number_1229	60	+
chr13	47452950	47452951	chr13_strand_0_47452951random_site_number_7318	60	+
chr13	48296520	48296521	chr13_strand_1_48296522random_site_number_7457	60	-
chr13	48365893	48365894	chr13_strand_1_48365895random_site_number_5273	60	-
chr13	48405113	48405114	chr13_strand_0_48405114random_site_number_5412	60	+
chr13	48434461	48434462	chr13_strand_0_48434462random_site_number_6696	60	+
chr13	48475218	48475219	chr13_strand_1_48475220random_site_number_2808	60	-
chr13	48793948	48793949	chr13_strand_1_48793950random_site_number_4651	60	-
chr13	49005324	49005325	chr13_strand_1_49005326random_site_number_1622	60	-
chr13	49454874	49454875	chr13_strand_0_49454875random_site_number_7153	60	+
chr13	50083170	50083171	chr13_strand_0_50083171random_site_number_1501	60	+
chr13	50587177	50587178	chr13_strand_1_50587179random_site_number_4991	60	-
chr13	50708232	50708233	chr13_strand_1_50708234random_site_number_2357	60	-
chr13	52239957	52239958	chr13_strand_1_52239959random_site_number_6289	60	-
chr13	52958557	52958558	chr13_strand_1_52958559random_site_number_6447	60	-
chr13	53602130	53602131	chr13_strand_0_53602131random_site_number_2268	60	+
chr13	54062909	54062910	chr13_strand_1_54062911random_site_number_7092	60	-
chr13	54150693	54150694	chr13_strand_1_54150695random_site_number_5543	60	-
chr13	54310423	54310424	chr13_strand_0_54310424random_site_number_861	60	+
chr13	54595321	54595322	chr13_strand_1_54595323random_site_number_7013	60	-
chr13	54855791	54855792	chr13_strand_0_54855792random_site_number_327	60	+
chr13	55362934	55362935	chr13_strand_0_55362935random_site_number_2618	60	+
chr13	55633742	55633743	chr13_strand_1_55633744random_site_number_2442	60	-
chr13	56594258	56594259	chr13_strand_1_56594260random_site_number_6540	60	-
chr13	57248073	57248074	chr13_strand_1_57248075random_site_number_2165	60	-
chr13	58120322	58120323	chr13_strand_1_58120324random_site_number_3225	60	-
chr13	58491574	58491575	chr13_strand_1_58491576random_site_number_6972	60	-
chr13	58552249	58552250	chr13_strand_1_58552251random_site_number_2654	60	-
chr13	58797727	58797728	chr13_strand_0_58797728random_site_number_1634	60	+
chr13	58818423	58818424	chr13_strand_1_58818425random_site_number_4551	60	-
chr13	59640372	59640373	chr13_strand_1_59640374random_site_number_107	60	-
chr13	59919734	59919735	chr13_strand_1_59919736random_site_number_3979	60	-
chr13	60001005	60001006	chr13_strand_1_60001007random_site_number_2146	60	-
chr13	60252936	60252937	chr13_strand_1_60252938random_site_number_2351	60	-
chr13	61293129	61293130	chr13_strand_0_61293130random_site_number_7736	60	+
chr13	62104064	62104065	chr13_strand_0_62104065random_site_number_6192	60	+
chr13	62182733	62182734	chr13_strand_0_62182734random_site_number_4078	60	+
chr13	62437874	62437875	chr13_strand_1_62437876random_site_number_3711	60	-
chr13	62594816	62594817	chr13_strand_0_62594817random_site_number_3292	60	+
chr13	62799433	62799434	chr13_strand_0_62799434random_site_number_6954	60	+
chr13	63123687	63123688	chr13_strand_1_63123689random_site_number_6809	60	-
chr13	64281367	64281368	chr13_strand_1_64281369random_site_number_253	60	-
chr13	65074351	65074352	chr13_strand_1_65074353random_site_number_3490	60	-
chr13	65127110	65127111	chr13_strand_1_65127112random_site_number_6807	60	-
chr13	65592341	65592342	chr13_strand_0_65592342random_site_number_2698	60	+
chr13	65829630	65829631	chr13_strand_1_65829632random_site_number_1131	60	-
chr13	65880774	65880775	chr13_strand_1_65880776random_site_number_1850	60	-
chr13	65886813	65886814	chr13_strand_1_65886815random_site_number_3179	60	-
chr13	65902974	65902975	chr13_strand_0_65902975random_site_number_790	60	+
chr13	66187469	66187470	chr13_strand_1_66187471random_site_number_4324	60	-
chr13	66328800	66328801	chr13_strand_1_66328802random_site_number_1564	60	-
chr13	67034838	67034839	chr13_strand_1_67034840random_site_number_5518	60	-
chr13	67973906	67973907	chr13_strand_1_67973908random_site_number_3526	60	-
chr13	68433673	68433674	chr13_strand_1_68433675random_site_number_7507	60	-
chr13	68725389	68725390	chr13_strand_0_68725390random_site_number_2034	60	+
chr13	69538666	69538667	chr13_strand_0_69538667random_site_number_2752	60	+
chr13	69965401	69965402	chr13_strand_1_69965403random_site_number_5455	60	-
chr13	70042863	70042864	chr13_strand_0_70042864random_site_number_1279	60	+
chr13	70235956	70235957	chr13_strand_0_70235957random_site_number_5854	60	+
chr13	70307614	70307615	chr13_strand_1_70307616random_site_number_3596	60	-
chr13	71583818	71583819	chr13_strand_1_71583820random_site_number_7871	60	-
chr13	71652099	71652100	chr13_strand_0_71652100random_site_number_392	60	+
chr13	71697295	71697296	chr13_strand_0_71697296random_site_number_7015	60	+
chr13	71862721	71862722	chr13_strand_1_71862723random_site_number_4281	60	-
chr13	72170744	72170745	chr13_strand_1_72170746random_site_number_1067	60	-
chr13	72236613	72236614	chr13_strand_0_72236614random_site_number_4929	60	+
chr13	72894920	72894921	chr13_strand_0_72894921random_site_number_2660	60	+
chr13	73064553	73064554	chr13_strand_0_73064554random_site_number_3535	60	+
chr13	73245612	73245613	chr13_strand_0_73245613random_site_number_6313	60	+
chr13	73645547	73645548	chr13_strand_0_73645548random_site_number_5737	60	+
chr13	73932982	73932983	chr13_strand_0_73932983random_site_number_2588	60	+
chr13	73963781	73963782	chr13_strand_1_73963783random_site_number_1940	60	-
chr13	74128141	74128142	chr13_strand_1_74128143random_site_number_3216	60	-
chr13	74257177	74257178	chr13_strand_1_74257179random_site_number_3348	60	-
chr13	74259398	74259399	chr13_strand_0_74259399random_site_number_2086	60	+
chr13	76201501	76201502	chr13_strand_1_76201503random_site_number_4152	60	-
chr13	76209424	76209425	chr13_strand_1_76209426random_site_number_7176	60	-
chr13	76422630	76422631	chr13_strand_0_76422631random_site_number_321	60	+
chr13	77377112	77377113	chr13_strand_0_77377113random_site_number_7335	60	+
chr13	77461147	77461148	chr13_strand_0_77461148random_site_number_773	60	+
chr13	77907534	77907535	chr13_strand_1_77907536random_site_number_1918	60	-
chr13	78242485	78242486	chr13_strand_1_78242487random_site_number_2408	60	-
chr13	79188030	79188031	chr13_strand_1_79188032random_site_number_2232	60	-
chr13	79411858	79411859	chr13_strand_1_79411860random_site_number_6154	60	-
chr13	79484938	79484939	chr13_strand_0_79484939random_site_number_475	60	+
chr13	79975410	79975411	chr13_strand_0_79975411random_site_number_4229	60	+
chr13	80417644	80417645	chr13_strand_0_80417645random_site_number_218	60	+
chr13	80418149	80418150	chr13_strand_0_80418150random_site_number_225	60	+
chr13	80504380	80504381	chr13_strand_0_80504381random_site_number_765	60	+
chr13	80676776	80676777	chr13_strand_0_80676777random_site_number_7996	60	+
chr13	80978973	80978974	chr13_strand_0_80978974random_site_number_6506	60	+
chr13	81367136	81367137	chr13_strand_0_81367137random_site_number_5289	60	+
chr13	81707818	81707819	chr13_strand_0_81707819random_site_number_6726	60	+
chr13	81768174	81768175	chr13_strand_1_81768176random_site_number_3507	60	-
chr13	82108284	82108285	chr13_strand_1_82108286random_site_number_4191	60	-
chr13	82585089	82585090	chr13_strand_1_82585091random_site_number_4835	60	-
chr13	83183052	83183053	chr13_strand_1_83183054random_site_number_4759	60	-
chr13	83462481	83462482	chr13_strand_1_83462483random_site_number_3785	60	-
chr13	83519136	83519137	chr13_strand_1_83519138random_site_number_7119	60	-
chr13	84442480	84442481	chr13_strand_1_84442482random_site_number_6913	60	-
chr13	84520980	84520981	chr13_strand_0_84520981random_site_number_6764	60	+
chr13	84752340	84752341	chr13_strand_1_84752342random_site_number_5276	60	-
chr13	85984970	85984971	chr13_strand_1_85984972random_site_number_6257	60	-
chr13	86576368	86576369	chr13_strand_1_86576370random_site_number_5776	60	-
chr13	86663085	86663086	chr13_strand_0_86663086random_site_number_2291	60	+
chr13	86912222	86912223	chr13_strand_0_86912223random_site_number_7228	60	+
chr13	86980823	86980824	chr13_strand_0_86980824random_site_number_4409	60	+
chr13	87375601	87375602	chr13_strand_1_87375603random_site_number_1654	60	-
chr13	87445764	87445765	chr13_strand_0_87445765random_site_number_587	60	+
chr13	87931991	87931992	chr13_strand_1_87931993random_site_number_4921	60	-
chr13	88310699	88310700	chr13_strand_1_88310701random_site_number_3630	60	-
chr13	88810981	88810982	chr13_strand_0_88810982random_site_number_1669	60	+
chr13	89228481	89228482	chr13_strand_1_89228483random_site_number_3699	60	-
chr13	90431475	90431476	chr13_strand_1_90431477random_site_number_7568	60	-
chr13	90618286	90618287	chr13_strand_0_90618287random_site_number_5541	60	+
chr13	91470505	91470506	chr13_strand_1_91470507random_site_number_7975	60	-
chr13	91680147	91680148	chr13_strand_1_91680149random_site_number_6003	60	-
chr13	92380260	92380261	chr13_strand_1_92380262random_site_number_6208	60	-
chr13	94278185	94278186	chr13_strand_1_94278187random_site_number_4173	60	-
chr13	94379736	94379737	chr13_strand_0_94379737random_site_number_6708	60	+
chr13	94848532	94848533	chr13_strand_1_94848534random_site_number_6210	60	-
chr13	95113790	95113791	chr13_strand_0_95113791random_site_number_1144	60	+
chr13	95614907	95614908	chr13_strand_0_95614908random_site_number_196	60	+
chr13	96906864	96906865	chr13_strand_1_96906866random_site_number_1734	60	-
chr13	96962851	96962852	chr13_strand_0_96962852random_site_number_3976	60	+
chr13	97954489	97954490	chr13_strand_1_97954491random_site_number_622	60	-
chr13	98024138	98024139	chr13_strand_1_98024140random_site_number_1305	60	-
chr13	98045852	98045853	chr13_strand_1_98045854random_site_number_3087	60	-
chr13	98158390	98158391	chr13_strand_1_98158392random_site_number_5107	60	-
chr13	98420844	98420845	chr13_strand_1_98420846random_site_number_6366	60	-
chr13	98685925	98685926	chr13_strand_1_98685927random_site_number_7825	60	-
chr13	98787268	98787269	chr13_strand_1_98787270random_site_number_7698	60	-
chr13	99112430	99112431	chr13_strand_1_99112432random_site_number_3642	60	-
chr13	99533754	99533755	chr13_strand_1_99533756random_site_number_6120	60	-
chr13	99953989	99953990	chr13_strand_1_99953991random_site_number_7433	60	-
chr13	100515737	100515738	chr13_strand_0_100515738random_site_number_3530	60	+
chr13	100781442	100781443	chr13_strand_1_100781444random_site_number_6830	60	-
chr13	100903995	100903996	chr13_strand_1_100903997random_site_number_4178	60	-
chr13	101319065	101319066	chr13_strand_0_101319066random_site_number_2980	60	+
chr13	101817468	101817469	chr13_strand_0_101817469random_site_number_4252	60	+
chr13	103203207	103203208	chr13_strand_1_103203209random_site_number_5680	60	-
chr13	103450197	103450198	chr13_strand_0_103450198random_site_number_4171	60	+
chr13	103687109	103687110	chr13_strand_0_103687110random_site_number_1695	60	+
chr13	106195134	106195135	chr13_strand_1_106195136random_site_number_2977	60	-
chr13	106418416	106418417	chr13_strand_1_106418418random_site_number_1186	60	-
chr13	106855087	106855088	chr13_strand_0_106855088random_site_number_451	60	+
chr13	106960099	106960100	chr13_strand_0_106960100random_site_number_3934	60	+
chr13	106983871	106983872	chr13_strand_0_106983872random_site_number_3381	60	+
chr13	107581274	107581275	chr13_strand_1_107581276random_site_number_6459	60	-
chr13	108791628	108791629	chr13_strand_0_108791629random_site_number_7873	60	+
chr13	109124883	109124884	chr13_strand_0_109124884random_site_number_4631	60	+
chr13	109591995	109591996	chr13_strand_0_109591996random_site_number_3678	60	+
chr13	110281466	110281467	chr13_strand_1_110281468random_site_number_6371	60	-
chr13	110801429	110801430	chr13_strand_0_110801430random_site_number_159	60	+
chr13	110931238	110931239	chr13_strand_0_110931239random_site_number_6298	60	+
chr13	111025465	111025466	chr13_strand_1_111025467random_site_number_559	60	-
chr13	112086452	112086453	chr13_strand_1_112086454random_site_number_3350	60	-
chr13	112765801	112765802	chr13_strand_0_112765802random_site_number_3497	60	+
chr13	113496680	113496681	chr13_strand_1_113496682random_site_number_6345	60	-
chr13	113608200	113608201	chr13_strand_0_113608201random_site_number_6030	60	+
chr13	114193609	114193610	chr13_strand_1_114193611random_site_number_3280	60	-
chr14	19636915	19636916	chr14_strand_1_19636917random_site_number_6213	60	-
chr14	21216262	21216263	chr14_strand_0_21216263random_site_number_2056	60	+
chr14	21417974	21417975	chr14_strand_0_21417975random_site_number_4920	60	+
chr14	21536588	21536589	chr14_strand_0_21536589random_site_number_6831	60	+
chr14	21635726	21635727	chr14_strand_0_21635727random_site_number_1529	60	+
chr14	21729458	21729459	chr14_strand_1_21729460random_site_number_1503	60	-
chr14	21831960	21831961	chr14_strand_0_21831961random_site_number_7993	60	+
chr14	22146625	22146626	chr14_strand_0_22146626random_site_number_5140	60	+
chr14	22497681	22497682	chr14_strand_0_22497682random_site_number_3448	60	+
chr14	23073944	23073945	chr14_strand_0_23073945random_site_number_5565	60	+
chr14	23111117	23111118	chr14_strand_0_23111118random_site_number_634	60	+
chr14	23180651	23180652	chr14_strand_0_23180652random_site_number_2866	60	+
chr14	23457821	23457822	chr14_strand_0_23457822random_site_number_2028	60	+
chr14	23546325	23546326	chr14_strand_1_23546327random_site_number_4134	60	-
chr14	23605146	23605147	chr14_strand_1_23605148random_site_number_6571	60	-
chr14	23788556	23788557	chr14_strand_0_23788557random_site_number_6307	60	+
chr14	24237522	24237523	chr14_strand_0_24237523random_site_number_3176	60	+
chr14	24524742	24524743	chr14_strand_1_24524744random_site_number_4293	60	-
chr14	24546798	24546799	chr14_strand_1_24546800random_site_number_3263	60	-
chr14	25309594	25309595	chr14_strand_1_25309596random_site_number_2162	60	-
chr14	25618761	25618762	chr14_strand_1_25618763random_site_number_2633	60	-
chr14	26000028	26000029	chr14_strand_0_26000029random_site_number_5669	60	+
chr14	26576986	26576987	chr14_strand_0_26576987random_site_number_3094	60	+
chr14	27087859	27087860	chr14_strand_0_27087860random_site_number_1856	60	+
chr14	27276592	27276593	chr14_strand_1_27276594random_site_number_5371	60	-
chr14	27524602	27524603	chr14_strand_1_27524604random_site_number_5132	60	-
chr14	27852168	27852169	chr14_strand_0_27852169random_site_number_5690	60	+
chr14	28034447	28034448	chr14_strand_1_28034449random_site_number_7118	60	-
chr14	28492254	28492255	chr14_strand_0_28492255random_site_number_4848	60	+
chr14	28688733	28688734	chr14_strand_0_28688734random_site_number_3779	60	+
chr14	28750137	28750138	chr14_strand_0_28750138random_site_number_4124	60	+
chr14	28978742	28978743	chr14_strand_0_28978743random_site_number_2136	60	+
chr14	29025364	29025365	chr14_strand_1_29025366random_site_number_2318	60	-
chr14	30423309	30423310	chr14_strand_1_30423311random_site_number_7022	60	-
chr14	30841553	30841554	chr14_strand_1_30841555random_site_number_101	60	-
chr14	30845639	30845640	chr14_strand_1_30845641random_site_number_3554	60	-
chr14	30948233	30948234	chr14_strand_0_30948234random_site_number_4812	60	+
chr14	30995202	30995203	chr14_strand_0_30995203random_site_number_6475	60	+
chr14	31115107	31115108	chr14_strand_0_31115108random_site_number_6664	60	+
chr14	31473837	31473838	chr14_strand_0_31473838random_site_number_7090	60	+
chr14	31917542	31917543	chr14_strand_0_31917543random_site_number_5161	60	+
chr14	32021498	32021499	chr14_strand_0_32021499random_site_number_3185	60	+
chr14	32158725	32158726	chr14_strand_0_32158726random_site_number_1056	60	+
chr14	32325143	32325144	chr14_strand_0_32325144random_site_number_4975	60	+
chr14	32833317	32833318	chr14_strand_1_32833319random_site_number_5630	60	-
chr14	33085681	33085682	chr14_strand_0_33085682random_site_number_6395	60	+
chr14	33310703	33310704	chr14_strand_1_33310705random_site_number_2828	60	-
chr14	33385844	33385845	chr14_strand_1_33385846random_site_number_4892	60	-
chr14	34510734	34510735	chr14_strand_0_34510735random_site_number_4041	60	+
chr14	34771524	34771525	chr14_strand_1_34771526random_site_number_4725	60	-
chr14	35201315	35201316	chr14_strand_1_35201317random_site_number_5942	60	-
chr14	35311528	35311529	chr14_strand_0_35311529random_site_number_5407	60	+
chr14	35821509	35821510	chr14_strand_1_35821511random_site_number_2029	60	-
chr14	35868763	35868764	chr14_strand_1_35868765random_site_number_4180	60	-
chr14	37119594	37119595	chr14_strand_0_37119595random_site_number_433	60	+
chr14	37348700	37348701	chr14_strand_1_37348702random_site_number_2611	60	-
chr14	38494095	38494096	chr14_strand_1_38494097random_site_number_2082	60	-
chr14	39175651	39175652	chr14_strand_1_39175653random_site_number_4925	60	-
chr14	39189493	39189494	chr14_strand_0_39189494random_site_number_4594	60	+
chr14	39463920	39463921	chr14_strand_0_39463921random_site_number_6077	60	+
chr14	40310379	40310380	chr14_strand_0_40310380random_site_number_6821	60	+
chr14	40495866	40495867	chr14_strand_0_40495867random_site_number_3387	60	+
chr14	41006194	41006195	chr14_strand_1_41006196random_site_number_5897	60	-
chr14	41324543	41324544	chr14_strand_0_41324544random_site_number_2306	60	+
chr14	41929518	41929519	chr14_strand_0_41929519random_site_number_6017	60	+
chr14	42555796	42555797	chr14_strand_0_42555797random_site_number_178	60	+
chr14	42921859	42921860	chr14_strand_1_42921861random_site_number_1860	60	-
chr14	43816888	43816889	chr14_strand_1_43816890random_site_number_6557	60	-
chr14	44027500	44027501	chr14_strand_0_44027501random_site_number_7363	60	+
chr14	44915102	44915103	chr14_strand_0_44915103random_site_number_2245	60	+
chr14	45236459	45236460	chr14_strand_1_45236461random_site_number_2424	60	-
chr14	46415677	46415678	chr14_strand_0_46415678random_site_number_915	60	+
chr14	46997112	46997113	chr14_strand_1_46997114random_site_number_282	60	-
chr14	47171535	47171536	chr14_strand_1_47171537random_site_number_3383	60	-
chr14	47263194	47263195	chr14_strand_1_47263196random_site_number_2047	60	-
chr14	47374042	47374043	chr14_strand_0_47374043random_site_number_2167	60	+
chr14	47490582	47490583	chr14_strand_1_47490584random_site_number_3813	60	-
chr14	47896566	47896567	chr14_strand_1_47896568random_site_number_3364	60	-
chr14	48469086	48469087	chr14_strand_0_48469087random_site_number_885	60	+
chr14	48581013	48581014	chr14_strand_1_48581015random_site_number_146	60	-
chr14	48665292	48665293	chr14_strand_0_48665293random_site_number_7469	60	+
chr14	48807834	48807835	chr14_strand_0_48807835random_site_number_6737	60	+
chr14	48821473	48821474	chr14_strand_0_48821474random_site_number_2446	60	+
chr14	48929895	48929896	chr14_strand_0_48929896random_site_number_6983	60	+
chr14	49338630	49338631	chr14_strand_0_49338631random_site_number_3761	60	+
chr14	49351342	49351343	chr14_strand_1_49351344random_site_number_4931	60	-
chr14	49449677	49449678	chr14_strand_1_49449679random_site_number_1845	60	-
chr14	50281096	50281097	chr14_strand_1_50281098random_site_number_4957	60	-
chr14	50566012	50566013	chr14_strand_1_50566014random_site_number_1233	60	-
chr14	50912626	50912627	chr14_strand_0_50912627random_site_number_5158	60	+
chr14	51271737	51271738	chr14_strand_0_51271738random_site_number_2891	60	+
chr14	51595314	51595315	chr14_strand_0_51595315random_site_number_5006	60	+
chr14	51990677	51990678	chr14_strand_1_51990679random_site_number_4143	60	-
chr14	52002511	52002512	chr14_strand_0_52002512random_site_number_1489	60	+
chr14	53838537	53838538	chr14_strand_1_53838539random_site_number_626	60	-
chr14	54017661	54017662	chr14_strand_1_54017663random_site_number_7151	60	-
chr14	54679046	54679047	chr14_strand_0_54679047random_site_number_7956	60	+
chr14	54854981	54854982	chr14_strand_1_54854983random_site_number_4028	60	-
chr14	54911541	54911542	chr14_strand_1_54911543random_site_number_121	60	-
chr14	55636100	55636101	chr14_strand_1_55636102random_site_number_1448	60	-
chr14	55677959	55677960	chr14_strand_0_55677960random_site_number_3917	60	+
chr14	55925560	55925561	chr14_strand_0_55925561random_site_number_686	60	+
chr14	57118831	57118832	chr14_strand_1_57118833random_site_number_2961	60	-
chr14	57645849	57645850	chr14_strand_0_57645850random_site_number_7074	60	+
chr14	58490219	58490220	chr14_strand_0_58490220random_site_number_328	60	+
chr14	58636118	58636119	chr14_strand_1_58636120random_site_number_4280	60	-
chr14	59266457	59266458	chr14_strand_0_59266458random_site_number_912	60	+
chr14	59449284	59449285	chr14_strand_0_59449285random_site_number_4940	60	+
chr14	59560946	59560947	chr14_strand_1_59560948random_site_number_5046	60	-
chr14	59667641	59667642	chr14_strand_0_59667642random_site_number_3318	60	+
chr14	60706251	60706252	chr14_strand_1_60706253random_site_number_2968	60	-
chr14	61253036	61253037	chr14_strand_1_61253038random_site_number_7917	60	-
chr14	61966190	61966191	chr14_strand_1_61966192random_site_number_5633	60	-
chr14	62082762	62082763	chr14_strand_1_62082764random_site_number_2847	60	-
chr14	62583101	62583102	chr14_strand_1_62583103random_site_number_4900	60	-
chr14	62796870	62796871	chr14_strand_1_62796872random_site_number_2073	60	-
chr14	63066320	63066321	chr14_strand_1_63066322random_site_number_888	60	-
chr14	63214077	63214078	chr14_strand_1_63214079random_site_number_1394	60	-
chr14	63293738	63293739	chr14_strand_1_63293740random_site_number_6835	60	-
chr14	63835827	63835828	chr14_strand_0_63835828random_site_number_1105	60	+
chr14	63932065	63932066	chr14_strand_1_63932067random_site_number_6977	60	-
chr14	64009467	64009468	chr14_strand_0_64009468random_site_number_7953	60	+
chr14	64199448	64199449	chr14_strand_0_64199449random_site_number_5994	60	+
chr14	64455808	64455809	chr14_strand_0_64455809random_site_number_6292	60	+
chr14	64635143	64635144	chr14_strand_0_64635144random_site_number_88	60	+
chr14	64903064	64903065	chr14_strand_1_64903066random_site_number_5408	60	-
chr14	65207815	65207816	chr14_strand_0_65207816random_site_number_6507	60	+
chr14	65581944	65581945	chr14_strand_1_65581946random_site_number_1397	60	-
chr14	65800295	65800296	chr14_strand_1_65800297random_site_number_3336	60	-
chr14	65983798	65983799	chr14_strand_1_65983800random_site_number_2931	60	-
chr14	66195068	66195069	chr14_strand_1_66195070random_site_number_7604	60	-
chr14	66261019	66261020	chr14_strand_1_66261021random_site_number_2697	60	-
chr14	66533733	66533734	chr14_strand_0_66533734random_site_number_211	60	+
chr14	66644814	66644815	chr14_strand_1_66644816random_site_number_1341	60	-
chr14	66681454	66681455	chr14_strand_1_66681456random_site_number_598	60	-
chr14	66895342	66895343	chr14_strand_0_66895343random_site_number_1445	60	+
chr14	67059755	67059756	chr14_strand_0_67059756random_site_number_1026	60	+
chr14	67179180	67179181	chr14_strand_1_67179182random_site_number_6026	60	-
chr14	67263962	67263963	chr14_strand_0_67263963random_site_number_5915	60	+
chr14	67465932	67465933	chr14_strand_0_67465933random_site_number_1857	60	+
chr14	68118038	68118039	chr14_strand_1_68118040random_site_number_3925	60	-
chr14	68212140	68212141	chr14_strand_1_68212142random_site_number_5163	60	-
chr14	69131768	69131769	chr14_strand_1_69131770random_site_number_7181	60	-
chr14	69940758	69940759	chr14_strand_1_69940760random_site_number_3301	60	-
chr14	71447231	71447232	chr14_strand_1_71447233random_site_number_3101	60	-
chr14	71658443	71658444	chr14_strand_0_71658444random_site_number_6628	60	+
chr14	71854739	71854740	chr14_strand_1_71854741random_site_number_7664	60	-
chr14	72023001	72023002	chr14_strand_1_72023003random_site_number_6580	60	-
chr14	73880051	73880052	chr14_strand_0_73880052random_site_number_2472	60	+
chr14	74271585	74271586	chr14_strand_1_74271587random_site_number_4788	60	-
chr14	74656962	74656963	chr14_strand_0_74656963random_site_number_3871	60	+
chr14	74685836	74685837	chr14_strand_0_74685837random_site_number_7340	60	+
chr14	75247990	75247991	chr14_strand_0_75247991random_site_number_5012	60	+
chr14	76637485	76637486	chr14_strand_1_76637487random_site_number_7198	60	-
chr14	77215849	77215850	chr14_strand_0_77215850random_site_number_5608	60	+
chr14	77710021	77710022	chr14_strand_1_77710023random_site_number_3777	60	-
chr14	78770968	78770969	chr14_strand_1_78770970random_site_number_410	60	-
chr14	78967633	78967634	chr14_strand_0_78967634random_site_number_7708	60	+
chr14	79050144	79050145	chr14_strand_0_79050145random_site_number_6903	60	+
chr14	79327051	79327052	chr14_strand_0_79327052random_site_number_581	60	+
chr14	79453155	79453156	chr14_strand_1_79453157random_site_number_4795	60	-
chr14	79548704	79548705	chr14_strand_1_79548706random_site_number_1257	60	-
chr14	80604488	80604489	chr14_strand_0_80604489random_site_number_7495	60	+
chr14	80642496	80642497	chr14_strand_1_80642498random_site_number_2913	60	-
chr14	80907199	80907200	chr14_strand_1_80907201random_site_number_6152	60	-
chr14	81621365	81621366	chr14_strand_1_81621367random_site_number_7465	60	-
[truncated: 5,146 more rows]
