# Supplementary material for: HIV-1 capsid stability enables inositol phosphate-independent infection of target cells and promotes integration into genes
Source: PLoS Pathog. 2023 Jun 2;19(6):e1011423. doi: 10.1371/journal.ppat.1011423 (PMC10266667; doi:10.1371/journal.ppat.1011423)
Supplement: S5 Data — (TAR.GZ) [file ppat.1011423.s016.tar.gz › RIC/D.bed]

chr1	879428	879429	chr1_strand_1_879430random_site_number_4244	60	-
chr1	1172719	1172720	chr1_strand_1_1172721random_site_number_5412	60	-
chr1	1316495	1316496	chr1_strand_0_1316496random_site_number_2591	60	+
chr1	2047283	2047284	chr1_strand_0_2047284random_site_number_5361	60	+
chr1	2378943	2378944	chr1_strand_0_2378944random_site_number_3153	60	+
chr1	3006653	3006654	chr1_strand_1_3006655random_site_number_3019	60	-
chr1	3907700	3907701	chr1_strand_0_3907701random_site_number_7055	60	+
chr1	4474933	4474934	chr1_strand_1_4474935random_site_number_6133	60	-
chr1	4499744	4499745	chr1_strand_0_4499745random_site_number_4471	60	+
chr1	4561928	4561929	chr1_strand_1_4561930random_site_number_5172	60	-
chr1	5205871	5205872	chr1_strand_0_5205872random_site_number_2323	60	+
chr1	6332469	6332470	chr1_strand_1_6332471random_site_number_2569	60	-
chr1	6480557	6480558	chr1_strand_1_6480559random_site_number_5025	60	-
chr1	6963621	6963622	chr1_strand_1_6963623random_site_number_7649	60	-
chr1	7222262	7222263	chr1_strand_1_7222264random_site_number_1522	60	-
chr1	8669909	8669910	chr1_strand_1_8669911random_site_number_53	60	-
chr1	8674736	8674737	chr1_strand_0_8674737random_site_number_9261	60	+
chr1	8763194	8763195	chr1_strand_1_8763196random_site_number_1596	60	-
chr1	8775366	8775367	chr1_strand_1_8775368random_site_number_9609	60	-
chr1	9677564	9677565	chr1_strand_0_9677565random_site_number_1993	60	+
chr1	9711271	9711272	chr1_strand_0_9711272random_site_number_8322	60	+
chr1	9792618	9792619	chr1_strand_0_9792619random_site_number_9355	60	+
chr1	10179918	10179919	chr1_strand_0_10179919random_site_number_7800	60	+
chr1	10232073	10232074	chr1_strand_1_10232075random_site_number_8047	60	-
chr1	10633720	10633721	chr1_strand_1_10633722random_site_number_6293	60	-
chr1	10993004	10993005	chr1_strand_1_10993006random_site_number_8757	60	-
chr1	11100949	11100950	chr1_strand_1_11100951random_site_number_5750	60	-
chr1	11121812	11121813	chr1_strand_0_11121813random_site_number_4958	60	+
chr1	11581926	11581927	chr1_strand_1_11581928random_site_number_1181	60	-
chr1	11715555	11715556	chr1_strand_0_11715556random_site_number_9969	60	+
chr1	12572596	12572597	chr1_strand_1_12572598random_site_number_2159	60	-
chr1	13390722	13390723	chr1_strand_0_13390723random_site_number_7585	60	+
chr1	14225927	14225928	chr1_strand_1_14225929random_site_number_3447	60	-
chr1	14428276	14428277	chr1_strand_1_14428278random_site_number_9400	60	-
chr1	14504731	14504732	chr1_strand_1_14504733random_site_number_4731	60	-
chr1	14644157	14644158	chr1_strand_0_14644158random_site_number_3258	60	+
chr1	14653143	14653144	chr1_strand_0_14653144random_site_number_4120	60	+
chr1	15154280	15154281	chr1_strand_0_15154281random_site_number_4736	60	+
chr1	15452569	15452570	chr1_strand_0_15452570random_site_number_9348	60	+
chr1	15982592	15982593	chr1_strand_1_15982594random_site_number_8125	60	-
chr1	16861432	16861433	chr1_strand_0_16861433random_site_number_9166	60	+
chr1	17042395	17042396	chr1_strand_0_17042396random_site_number_9664	60	+
chr1	17089228	17089229	chr1_strand_1_17089230random_site_number_8377	60	-
chr1	17201196	17201197	chr1_strand_0_17201197random_site_number_5217	60	+
chr1	17631038	17631039	chr1_strand_1_17631040random_site_number_2244	60	-
chr1	17751780	17751781	chr1_strand_0_17751781random_site_number_5022	60	+
chr1	18844747	18844748	chr1_strand_0_18844748random_site_number_9255	60	+
chr1	18982378	18982379	chr1_strand_0_18982379random_site_number_7016	60	+
chr1	19180930	19180931	chr1_strand_0_19180931random_site_number_2389	60	+
chr1	19303085	19303086	chr1_strand_0_19303086random_site_number_3322	60	+
chr1	19705424	19705425	chr1_strand_0_19705425random_site_number_6175	60	+
chr1	19729043	19729044	chr1_strand_0_19729044random_site_number_3556	60	+
chr1	20671407	20671408	chr1_strand_1_20671409random_site_number_8492	60	-
chr1	21016833	21016834	chr1_strand_0_21016834random_site_number_9501	60	+
chr1	21039465	21039466	chr1_strand_1_21039467random_site_number_2806	60	-
chr1	22194643	22194644	chr1_strand_0_22194644random_site_number_6049	60	+
chr1	22628847	22628848	chr1_strand_0_22628848random_site_number_9724	60	+
chr1	22706891	22706892	chr1_strand_1_22706893random_site_number_8637	60	-
chr1	22889262	22889263	chr1_strand_1_22889264random_site_number_4304	60	-
chr1	23218307	23218308	chr1_strand_0_23218308random_site_number_8605	60	+
chr1	23363299	23363300	chr1_strand_1_23363301random_site_number_2633	60	-
chr1	23505190	23505191	chr1_strand_1_23505192random_site_number_8542	60	-
chr1	24056612	24056613	chr1_strand_1_24056614random_site_number_7714	60	-
chr1	24419136	24419137	chr1_strand_0_24419137random_site_number_3171	60	+
chr1	24495637	24495638	chr1_strand_0_24495638random_site_number_790	60	+
chr1	24629002	24629003	chr1_strand_0_24629003random_site_number_4497	60	+
chr1	24705274	24705275	chr1_strand_0_24705275random_site_number_6376	60	+
chr1	25044632	25044633	chr1_strand_0_25044633random_site_number_1690	60	+
chr1	25123737	25123738	chr1_strand_0_25123738random_site_number_5034	60	+
chr1	25426490	25426491	chr1_strand_0_25426491random_site_number_2795	60	+
chr1	25572078	25572079	chr1_strand_0_25572079random_site_number_1494	60	+
chr1	26693102	26693103	chr1_strand_0_26693103random_site_number_5415	60	+
chr1	26707500	26707501	chr1_strand_0_26707501random_site_number_2672	60	+
chr1	27072424	27072425	chr1_strand_1_27072426random_site_number_2524	60	-
chr1	27923832	27923833	chr1_strand_1_27923834random_site_number_6621	60	-
chr1	28299542	28299543	chr1_strand_0_28299543random_site_number_7276	60	+
chr1	28512475	28512476	chr1_strand_1_28512477random_site_number_2059	60	-
chr1	29051530	29051531	chr1_strand_1_29051532random_site_number_1453	60	-
chr1	29451169	29451170	chr1_strand_0_29451170random_site_number_9586	60	+
chr1	30148503	30148504	chr1_strand_1_30148505random_site_number_197	60	-
chr1	30459292	30459293	chr1_strand_0_30459293random_site_number_4268	60	+
chr1	30915508	30915509	chr1_strand_0_30915509random_site_number_5858	60	+
chr1	31018550	31018551	chr1_strand_1_31018552random_site_number_223	60	-
chr1	31053497	31053498	chr1_strand_1_31053499random_site_number_535	60	-
chr1	31091519	31091520	chr1_strand_1_31091521random_site_number_9231	60	-
chr1	31899378	31899379	chr1_strand_1_31899380random_site_number_9272	60	-
chr1	31904121	31904122	chr1_strand_1_31904123random_site_number_636	60	-
chr1	32258860	32258861	chr1_strand_0_32258861random_site_number_8102	60	+
chr1	32768793	32768794	chr1_strand_0_32768794random_site_number_7476	60	+
chr1	33830156	33830157	chr1_strand_1_33830158random_site_number_632	60	-
chr1	34647676	34647677	chr1_strand_1_34647678random_site_number_5581	60	-
chr1	34669541	34669542	chr1_strand_0_34669542random_site_number_3664	60	+
chr1	36303722	36303723	chr1_strand_0_36303723random_site_number_504	60	+
chr1	36905913	36905914	chr1_strand_0_36905914random_site_number_778	60	+
chr1	37094784	37094785	chr1_strand_0_37094785random_site_number_5009	60	+
chr1	37340659	37340660	chr1_strand_0_37340660random_site_number_1356	60	+
chr1	37445890	37445891	chr1_strand_1_37445892random_site_number_9393	60	-
chr1	38011904	38011905	chr1_strand_1_38011906random_site_number_5698	60	-
chr1	38126668	38126669	chr1_strand_0_38126669random_site_number_8606	60	+
chr1	38924358	38924359	chr1_strand_0_38924359random_site_number_829	60	+
chr1	39052294	39052295	chr1_strand_0_39052295random_site_number_5866	60	+
chr1	39538654	39538655	chr1_strand_1_39538656random_site_number_9144	60	-
chr1	39627029	39627030	chr1_strand_0_39627030random_site_number_2577	60	+
chr1	39834636	39834637	chr1_strand_0_39834637random_site_number_1304	60	+
chr1	40541327	40541328	chr1_strand_1_40541329random_site_number_7167	60	-
chr1	40875754	40875755	chr1_strand_1_40875756random_site_number_9984	60	-
chr1	40989020	40989021	chr1_strand_1_40989022random_site_number_3634	60	-
chr1	41673076	41673077	chr1_strand_1_41673078random_site_number_5226	60	-
chr1	41919778	41919779	chr1_strand_1_41919780random_site_number_4336	60	-
chr1	42117356	42117357	chr1_strand_1_42117358random_site_number_6723	60	-
chr1	42247785	42247786	chr1_strand_1_42247787random_site_number_6740	60	-
chr1	42453959	42453960	chr1_strand_1_42453961random_site_number_3157	60	-
chr1	42507689	42507690	chr1_strand_0_42507690random_site_number_2419	60	+
chr1	42854060	42854061	chr1_strand_1_42854062random_site_number_3712	60	-
chr1	42975418	42975419	chr1_strand_0_42975419random_site_number_6392	60	+
chr1	43647410	43647411	chr1_strand_0_43647411random_site_number_5923	60	+
chr1	44597669	44597670	chr1_strand_0_44597670random_site_number_2735	60	+
chr1	45233074	45233075	chr1_strand_1_45233076random_site_number_8869	60	-
chr1	45380659	45380660	chr1_strand_0_45380660random_site_number_7166	60	+
chr1	46347966	46347967	chr1_strand_1_46347968random_site_number_7950	60	-
chr1	46934421	46934422	chr1_strand_1_46934423random_site_number_1622	60	-
chr1	47042276	47042277	chr1_strand_0_47042277random_site_number_8404	60	+
chr1	47266708	47266709	chr1_strand_0_47266709random_site_number_3584	60	+
chr1	47359237	47359238	chr1_strand_0_47359238random_site_number_4488	60	+
chr1	48353078	48353079	chr1_strand_1_48353080random_site_number_5554	60	-
chr1	48509595	48509596	chr1_strand_0_48509596random_site_number_8823	60	+
chr1	49258548	49258549	chr1_strand_0_49258549random_site_number_9212	60	+
chr1	49404843	49404844	chr1_strand_0_49404844random_site_number_1567	60	+
chr1	49686167	49686168	chr1_strand_0_49686168random_site_number_7732	60	+
chr1	49873009	49873010	chr1_strand_0_49873010random_site_number_5002	60	+
chr1	50521288	50521289	chr1_strand_1_50521290random_site_number_7933	60	-
chr1	50830358	50830359	chr1_strand_0_50830359random_site_number_3459	60	+
chr1	50974684	50974685	chr1_strand_1_50974686random_site_number_4560	60	-
chr1	51262405	51262406	chr1_strand_1_51262407random_site_number_704	60	-
chr1	51720089	51720090	chr1_strand_1_51720091random_site_number_3795	60	-
chr1	51955802	51955803	chr1_strand_0_51955803random_site_number_2747	60	+
chr1	52530162	52530163	chr1_strand_1_52530164random_site_number_5592	60	-
chr1	54826772	54826773	chr1_strand_0_54826773random_site_number_2978	60	+
chr1	55295830	55295831	chr1_strand_1_55295832random_site_number_7962	60	-
chr1	55447776	55447777	chr1_strand_1_55447778random_site_number_635	60	-
chr1	55465539	55465540	chr1_strand_1_55465541random_site_number_6349	60	-
chr1	55485311	55485312	chr1_strand_1_55485313random_site_number_3361	60	-
chr1	55864634	55864635	chr1_strand_0_55864635random_site_number_6362	60	+
chr1	56218340	56218341	chr1_strand_0_56218341random_site_number_6341	60	+
chr1	56608674	56608675	chr1_strand_1_56608676random_site_number_3483	60	-
chr1	57067652	57067653	chr1_strand_0_57067653random_site_number_1634	60	+
chr1	57101204	57101205	chr1_strand_1_57101206random_site_number_6494	60	-
chr1	57251234	57251235	chr1_strand_1_57251236random_site_number_7190	60	-
chr1	57526451	57526452	chr1_strand_0_57526452random_site_number_9636	60	+
chr1	58337242	58337243	chr1_strand_1_58337244random_site_number_8600	60	-
chr1	58899198	58899199	chr1_strand_0_58899199random_site_number_2333	60	+
chr1	59239812	59239813	chr1_strand_1_59239814random_site_number_9665	60	-
chr1	59357171	59357172	chr1_strand_1_59357173random_site_number_3835	60	-
chr1	59610063	59610064	chr1_strand_1_59610065random_site_number_7839	60	-
chr1	60016893	60016894	chr1_strand_1_60016895random_site_number_4674	60	-
chr1	60135061	60135062	chr1_strand_1_60135063random_site_number_7716	60	-
chr1	60242925	60242926	chr1_strand_1_60242927random_site_number_7424	60	-
chr1	60655260	60655261	chr1_strand_0_60655261random_site_number_1059	60	+
chr1	60871090	60871091	chr1_strand_0_60871091random_site_number_7949	60	+
chr1	60884914	60884915	chr1_strand_0_60884915random_site_number_3841	60	+
chr1	61100286	61100287	chr1_strand_1_61100288random_site_number_4448	60	-
chr1	61723155	61723156	chr1_strand_0_61723156random_site_number_4575	60	+
chr1	62170751	62170752	chr1_strand_0_62170752random_site_number_8950	60	+
chr1	62524817	62524818	chr1_strand_1_62524819random_site_number_6280	60	-
chr1	62886852	62886853	chr1_strand_0_62886853random_site_number_5390	60	+
chr1	63298740	63298741	chr1_strand_0_63298741random_site_number_1592	60	+
chr1	63538498	63538499	chr1_strand_0_63538499random_site_number_6724	60	+
chr1	63590974	63590975	chr1_strand_0_63590975random_site_number_7072	60	+
chr1	63710812	63710813	chr1_strand_0_63710813random_site_number_7807	60	+
chr1	64084968	64084969	chr1_strand_1_64084970random_site_number_1490	60	-
chr1	64274339	64274340	chr1_strand_0_64274340random_site_number_9093	60	+
chr1	64923364	64923365	chr1_strand_1_64923366random_site_number_2150	60	-
chr1	65241566	65241567	chr1_strand_0_65241567random_site_number_4516	60	+
chr1	65450230	65450231	chr1_strand_0_65450231random_site_number_298	60	+
chr1	65667802	65667803	chr1_strand_0_65667803random_site_number_783	60	+
chr1	65669546	65669547	chr1_strand_0_65669547random_site_number_5456	60	+
chr1	66171217	66171218	chr1_strand_0_66171218random_site_number_9862	60	+
chr1	66653490	66653491	chr1_strand_0_66653491random_site_number_5841	60	+
chr1	66835562	66835563	chr1_strand_0_66835563random_site_number_6377	60	+
chr1	66973816	66973817	chr1_strand_0_66973817random_site_number_9467	60	+
chr1	67223368	67223369	chr1_strand_0_67223369random_site_number_9203	60	+
chr1	67325815	67325816	chr1_strand_0_67325816random_site_number_6086	60	+
chr1	67370384	67370385	chr1_strand_0_67370385random_site_number_276	60	+
chr1	67486031	67486032	chr1_strand_1_67486033random_site_number_5930	60	-
chr1	67591843	67591844	chr1_strand_1_67591845random_site_number_7853	60	-
chr1	67644692	67644693	chr1_strand_0_67644693random_site_number_221	60	+
chr1	68123560	68123561	chr1_strand_1_68123562random_site_number_5106	60	-
chr1	68272077	68272078	chr1_strand_1_68272079random_site_number_7843	60	-
chr1	68730868	68730869	chr1_strand_1_68730870random_site_number_4806	60	-
chr1	68819846	68819847	chr1_strand_1_68819848random_site_number_8929	60	-
chr1	68858900	68858901	chr1_strand_1_68858902random_site_number_3493	60	-
chr1	69029943	69029944	chr1_strand_1_69029945random_site_number_4129	60	-
chr1	69562682	69562683	chr1_strand_1_69562684random_site_number_919	60	-
chr1	69899795	69899796	chr1_strand_0_69899796random_site_number_7707	60	+
chr1	70514879	70514880	chr1_strand_1_70514881random_site_number_6669	60	-
chr1	71058357	71058358	chr1_strand_1_71058359random_site_number_7879	60	-
chr1	71246312	71246313	chr1_strand_1_71246314random_site_number_2831	60	-
chr1	71291218	71291219	chr1_strand_0_71291219random_site_number_2717	60	+
chr1	72330915	72330916	chr1_strand_1_72330917random_site_number_7910	60	-
chr1	72362759	72362760	chr1_strand_0_72362760random_site_number_2120	60	+
chr1	72582037	72582038	chr1_strand_0_72582038random_site_number_5900	60	+
chr1	72857604	72857605	chr1_strand_1_72857606random_site_number_6763	60	-
chr1	72893552	72893553	chr1_strand_1_72893554random_site_number_9681	60	-
chr1	73406620	73406621	chr1_strand_1_73406622random_site_number_8971	60	-
chr1	73872472	73872473	chr1_strand_0_73872473random_site_number_168	60	+
chr1	74351535	74351536	chr1_strand_0_74351536random_site_number_4931	60	+
chr1	74686354	74686355	chr1_strand_1_74686356random_site_number_7094	60	-
chr1	74728040	74728041	chr1_strand_0_74728041random_site_number_5916	60	+
chr1	74863617	74863618	chr1_strand_1_74863619random_site_number_7071	60	-
chr1	75011177	75011178	chr1_strand_0_75011178random_site_number_3033	60	+
chr1	75085139	75085140	chr1_strand_0_75085140random_site_number_6484	60	+
chr1	75452642	75452643	chr1_strand_0_75452643random_site_number_4753	60	+
chr1	75561034	75561035	chr1_strand_0_75561035random_site_number_4331	60	+
chr1	75683588	75683589	chr1_strand_0_75683589random_site_number_1512	60	+
chr1	76364601	76364602	chr1_strand_0_76364602random_site_number_3065	60	+
chr1	76523033	76523034	chr1_strand_1_76523035random_site_number_9799	60	-
chr1	77056902	77056903	chr1_strand_0_77056903random_site_number_8804	60	+
chr1	77933998	77933999	chr1_strand_1_77934000random_site_number_7394	60	-
chr1	78202356	78202357	chr1_strand_1_78202358random_site_number_7583	60	-
chr1	78220942	78220943	chr1_strand_1_78220944random_site_number_734	60	-
chr1	78354325	78354326	chr1_strand_0_78354326random_site_number_3688	60	+
chr1	78806575	78806576	chr1_strand_1_78806577random_site_number_6506	60	-
chr1	78951527	78951528	chr1_strand_0_78951528random_site_number_3118	60	+
chr1	79170887	79170888	chr1_strand_0_79170888random_site_number_8413	60	+
chr1	79202562	79202563	chr1_strand_0_79202563random_site_number_3582	60	+
chr1	79545952	79545953	chr1_strand_0_79545953random_site_number_5814	60	+
chr1	81043398	81043399	chr1_strand_0_81043399random_site_number_8782	60	+
chr1	81043894	81043895	chr1_strand_1_81043896random_site_number_6656	60	-
chr1	81127333	81127334	chr1_strand_1_81127335random_site_number_9392	60	-
chr1	81221801	81221802	chr1_strand_1_81221803random_site_number_51	60	-
chr1	81349343	81349344	chr1_strand_1_81349345random_site_number_9944	60	-
chr1	82445237	82445238	chr1_strand_0_82445238random_site_number_5538	60	+
chr1	83632292	83632293	chr1_strand_1_83632294random_site_number_3005	60	-
chr1	84328458	84328459	chr1_strand_0_84328459random_site_number_2846	60	+
chr1	84419796	84419797	chr1_strand_0_84419797random_site_number_1303	60	+
chr1	84751119	84751120	chr1_strand_1_84751121random_site_number_3452	60	-
chr1	84965142	84965143	chr1_strand_1_84965144random_site_number_5619	60	-
chr1	85036420	85036421	chr1_strand_0_85036421random_site_number_1918	60	+
chr1	85183973	85183974	chr1_strand_1_85183975random_site_number_5978	60	-
chr1	85573662	85573663	chr1_strand_1_85573664random_site_number_1224	60	-
chr1	85632241	85632242	chr1_strand_0_85632242random_site_number_9965	60	+
chr1	85687877	85687878	chr1_strand_1_85687879random_site_number_4172	60	-
chr1	85697758	85697759	chr1_strand_1_85697760random_site_number_9890	60	-
chr1	86457644	86457645	chr1_strand_1_86457646random_site_number_5212	60	-
chr1	86614866	86614867	chr1_strand_0_86614867random_site_number_4763	60	+
chr1	86909700	86909701	chr1_strand_0_86909701random_site_number_9430	60	+
chr1	87021503	87021504	chr1_strand_1_87021505random_site_number_1070	60	-
chr1	87242947	87242948	chr1_strand_1_87242949random_site_number_327	60	-
chr1	87295590	87295591	chr1_strand_0_87295591random_site_number_4415	60	+
chr1	87494926	87494927	chr1_strand_1_87494928random_site_number_1144	60	-
chr1	87615544	87615545	chr1_strand_1_87615546random_site_number_9016	60	-
chr1	88207098	88207099	chr1_strand_0_88207099random_site_number_8744	60	+
chr1	88384367	88384368	chr1_strand_1_88384369random_site_number_6939	60	-
chr1	88492762	88492763	chr1_strand_0_88492763random_site_number_2791	60	+
chr1	88791848	88791849	chr1_strand_0_88791849random_site_number_9413	60	+
chr1	88906148	88906149	chr1_strand_0_88906149random_site_number_8713	60	+
chr1	88909820	88909821	chr1_strand_1_88909822random_site_number_8986	60	-
chr1	89135312	89135313	chr1_strand_0_89135313random_site_number_517	60	+
chr1	89378564	89378565	chr1_strand_1_89378566random_site_number_3871	60	-
chr1	90916066	90916067	chr1_strand_1_90916068random_site_number_1415	60	-
chr1	91165941	91165942	chr1_strand_1_91165943random_site_number_6576	60	-
chr1	92320073	92320074	chr1_strand_1_92320075random_site_number_2385	60	-
chr1	92439751	92439752	chr1_strand_0_92439752random_site_number_5193	60	+
chr1	92950432	92950433	chr1_strand_0_92950433random_site_number_8118	60	+
chr1	92989914	92989915	chr1_strand_0_92989915random_site_number_2366	60	+
chr1	93132048	93132049	chr1_strand_1_93132050random_site_number_8563	60	-
chr1	94762900	94762901	chr1_strand_1_94762902random_site_number_7310	60	-
chr1	94792303	94792304	chr1_strand_1_94792305random_site_number_8225	60	-
chr1	95121946	95121947	chr1_strand_1_95121948random_site_number_9133	60	-
chr1	95238161	95238162	chr1_strand_1_95238163random_site_number_9327	60	-
chr1	95409818	95409819	chr1_strand_0_95409819random_site_number_673	60	+
chr1	95532567	95532568	chr1_strand_1_95532569random_site_number_5852	60	-
chr1	95825394	95825395	chr1_strand_1_95825396random_site_number_4116	60	-
chr1	95992260	95992261	chr1_strand_0_95992261random_site_number_1578	60	+
chr1	96180151	96180152	chr1_strand_1_96180153random_site_number_5873	60	-
chr1	96190469	96190470	chr1_strand_0_96190470random_site_number_2214	60	+
chr1	96693892	96693893	chr1_strand_0_96693893random_site_number_9055	60	+
chr1	96722730	96722731	chr1_strand_0_96722731random_site_number_3100	60	+
chr1	97744724	97744725	chr1_strand_1_97744726random_site_number_8995	60	-
chr1	97749127	97749128	chr1_strand_0_97749128random_site_number_1824	60	+
chr1	98043406	98043407	chr1_strand_0_98043407random_site_number_7789	60	+
chr1	98289890	98289891	chr1_strand_0_98289891random_site_number_9932	60	+
chr1	98293053	98293054	chr1_strand_0_98293054random_site_number_5731	60	+
chr1	99074598	99074599	chr1_strand_0_99074599random_site_number_5905	60	+
chr1	99351165	99351166	chr1_strand_0_99351166random_site_number_9590	60	+
chr1	99687804	99687805	chr1_strand_1_99687806random_site_number_8725	60	-
chr1	99853451	99853452	chr1_strand_0_99853452random_site_number_5037	60	+
chr1	99892753	99892754	chr1_strand_0_99892754random_site_number_5493	60	+
chr1	100016907	100016908	chr1_strand_0_100016908random_site_number_3422	60	+
chr1	101201122	101201123	chr1_strand_1_101201124random_site_number_7724	60	-
chr1	101967793	101967794	chr1_strand_1_101967795random_site_number_692	60	-
chr1	101973213	101973214	chr1_strand_1_101973215random_site_number_3176	60	-
chr1	102014242	102014243	chr1_strand_1_102014244random_site_number_1384	60	-
chr1	102208583	102208584	chr1_strand_0_102208584random_site_number_3152	60	+
chr1	102260428	102260429	chr1_strand_0_102260429random_site_number_4817	60	+
chr1	102361289	102361290	chr1_strand_1_102361291random_site_number_291	60	-
chr1	102666820	102666821	chr1_strand_0_102666821random_site_number_3723	60	+
chr1	102775699	102775700	chr1_strand_0_102775700random_site_number_8536	60	+
chr1	103295484	103295485	chr1_strand_0_103295485random_site_number_2547	60	+
chr1	103627799	103627800	chr1_strand_1_103627801random_site_number_8895	60	-
chr1	105154615	105154616	chr1_strand_1_105154617random_site_number_353	60	-
chr1	105158428	105158429	chr1_strand_0_105158429random_site_number_5966	60	+
chr1	105167963	105167964	chr1_strand_1_105167965random_site_number_5945	60	-
chr1	105348974	105348975	chr1_strand_1_105348976random_site_number_4189	60	-
chr1	105497504	105497505	chr1_strand_1_105497506random_site_number_2231	60	-
chr1	105613970	105613971	chr1_strand_0_105613971random_site_number_5024	60	+
chr1	105668804	105668805	chr1_strand_1_105668806random_site_number_2408	60	-
chr1	105909331	105909332	chr1_strand_0_105909332random_site_number_7201	60	+
chr1	106443422	106443423	chr1_strand_1_106443424random_site_number_3062	60	-
chr1	107650094	107650095	chr1_strand_0_107650095random_site_number_2444	60	+
chr1	108073633	108073634	chr1_strand_1_108073635random_site_number_5096	60	-
chr1	109150274	109150275	chr1_strand_0_109150275random_site_number_9281	60	+
chr1	109672497	109672498	chr1_strand_0_109672498random_site_number_2062	60	+
chr1	109718847	109718848	chr1_strand_1_109718849random_site_number_9146	60	-
chr1	110009601	110009602	chr1_strand_0_110009602random_site_number_6205	60	+
chr1	110558331	110558332	chr1_strand_1_110558333random_site_number_6810	60	-
chr1	110783930	110783931	chr1_strand_0_110783931random_site_number_9653	60	+
chr1	111019958	111019959	chr1_strand_1_111019960random_site_number_3550	60	-
chr1	111226654	111226655	chr1_strand_1_111226656random_site_number_9490	60	-
chr1	111449580	111449581	chr1_strand_0_111449581random_site_number_5819	60	+
chr1	111469244	111469245	chr1_strand_0_111469245random_site_number_481	60	+
chr1	111692591	111692592	chr1_strand_0_111692592random_site_number_9242	60	+
chr1	111785399	111785400	chr1_strand_1_111785401random_site_number_6447	60	-
chr1	111924334	111924335	chr1_strand_0_111924335random_site_number_2435	60	+
chr1	112031751	112031752	chr1_strand_1_112031753random_site_number_3855	60	-
chr1	112363155	112363156	chr1_strand_0_112363156random_site_number_8897	60	+
chr1	112756768	112756769	chr1_strand_0_112756769random_site_number_2651	60	+
chr1	112777250	112777251	chr1_strand_1_112777252random_site_number_277	60	-
chr1	112856908	112856909	chr1_strand_0_112856909random_site_number_4320	60	+
chr1	112946193	112946194	chr1_strand_0_112946194random_site_number_317	60	+
chr1	113312650	113312651	chr1_strand_1_113312652random_site_number_2271	60	-
chr1	114168313	114168314	chr1_strand_0_114168314random_site_number_9394	60	+
chr1	114420026	114420027	chr1_strand_0_114420027random_site_number_873	60	+
chr1	114522889	114522890	chr1_strand_1_114522891random_site_number_8316	60	-
chr1	114749030	114749031	chr1_strand_1_114749032random_site_number_1811	60	-
chr1	114923801	114923802	chr1_strand_0_114923802random_site_number_3767	60	+
chr1	115120989	115120990	chr1_strand_0_115120990random_site_number_3304	60	+
chr1	115250473	115250474	chr1_strand_0_115250474random_site_number_346	60	+
chr1	115309535	115309536	chr1_strand_1_115309537random_site_number_5231	60	-
chr1	115632033	115632034	chr1_strand_0_115632034random_site_number_6835	60	+
chr1	115890825	115890826	chr1_strand_1_115890827random_site_number_4490	60	-
chr1	115984917	115984918	chr1_strand_1_115984919random_site_number_9323	60	-
chr1	116491402	116491403	chr1_strand_0_116491403random_site_number_4345	60	+
chr1	116774664	116774665	chr1_strand_1_116774666random_site_number_9165	60	-
chr1	116785954	116785955	chr1_strand_1_116785956random_site_number_9831	60	-
chr1	117126987	117126988	chr1_strand_0_117126988random_site_number_3048	60	+
chr1	117309580	117309581	chr1_strand_1_117309582random_site_number_4929	60	-
chr1	117879508	117879509	chr1_strand_1_117879510random_site_number_6352	60	-
chr1	117897074	117897075	chr1_strand_1_117897076random_site_number_5351	60	-
chr1	117966180	117966181	chr1_strand_0_117966181random_site_number_2182	60	+
chr1	118469737	118469738	chr1_strand_0_118469738random_site_number_8458	60	+
chr1	118687502	118687503	chr1_strand_0_118687503random_site_number_7266	60	+
chr1	118768809	118768810	chr1_strand_0_118768810random_site_number_8071	60	+
chr1	118845404	118845405	chr1_strand_1_118845406random_site_number_9338	60	-
chr1	118989063	118989064	chr1_strand_1_118989065random_site_number_8276	60	-
chr1	119909687	119909688	chr1_strand_0_119909688random_site_number_2530	60	+
chr1	120002611	120002612	chr1_strand_1_120002613random_site_number_37	60	-
chr1	121060436	121060437	chr1_strand_0_121060437random_site_number_5444	60	+
chr1	121103302	121103303	chr1_strand_0_121103303random_site_number_4951	60	+
chr1	121206089	121206090	chr1_strand_1_121206091random_site_number_1447	60	-
chr1	124851187	124851188	chr1_strand_0_124851188random_site_number_4732	60	+
chr1	124912544	124912545	chr1_strand_0_124912545random_site_number_9111	60	+
chr1	143955012	143955013	chr1_strand_0_143955013random_site_number_7268	60	+
chr1	145175107	145175108	chr1_strand_0_145175108random_site_number_1097	60	+
chr1	145392832	145392833	chr1_strand_1_145392834random_site_number_3802	60	-
chr1	145404782	145404783	chr1_strand_0_145404783random_site_number_9204	60	+
chr1	145619481	145619482	chr1_strand_1_145619483random_site_number_3649	60	-
chr1	145812849	145812850	chr1_strand_0_145812850random_site_number_6889	60	+
chr1	146725732	146725733	chr1_strand_0_146725733random_site_number_8660	60	+
chr1	147838658	147838659	chr1_strand_1_147838660random_site_number_6613	60	-
chr1	150228055	150228056	chr1_strand_0_150228056random_site_number_6817	60	+
chr1	150686748	150686749	chr1_strand_0_150686749random_site_number_3273	60	+
chr1	151446248	151446249	chr1_strand_1_151446250random_site_number_1618	60	-
chr1	151529363	151529364	chr1_strand_1_151529365random_site_number_2523	60	-
chr1	151535127	151535128	chr1_strand_1_151535129random_site_number_3027	60	-
chr1	151571498	151571499	chr1_strand_1_151571500random_site_number_7003	60	-
chr1	151844535	151844536	chr1_strand_1_151844537random_site_number_858	60	-
chr1	151867191	151867192	chr1_strand_1_151867193random_site_number_1357	60	-
chr1	152285582	152285583	chr1_strand_1_152285584random_site_number_6015	60	-
chr1	152679322	152679323	chr1_strand_0_152679323random_site_number_9347	60	+
chr1	153121808	153121809	chr1_strand_0_153121809random_site_number_6639	60	+
chr1	154015723	154015724	chr1_strand_1_154015725random_site_number_7847	60	-
chr1	154023325	154023326	chr1_strand_1_154023327random_site_number_4667	60	-
chr1	154132602	154132603	chr1_strand_1_154132604random_site_number_6559	60	-
chr1	155858065	155858066	chr1_strand_1_155858067random_site_number_2798	60	-
chr1	155922104	155922105	chr1_strand_0_155922105random_site_number_5824	60	+
chr1	156148492	156148493	chr1_strand_1_156148494random_site_number_5475	60	-
chr1	156303275	156303276	chr1_strand_0_156303276random_site_number_5688	60	+
chr1	156448920	156448921	chr1_strand_1_156448922random_site_number_7883	60	-
chr1	156465297	156465298	chr1_strand_1_156465299random_site_number_7643	60	-
chr1	156544556	156544557	chr1_strand_1_156544558random_site_number_4239	60	-
chr1	156566300	156566301	chr1_strand_0_156566301random_site_number_2479	60	+
chr1	156832774	156832775	chr1_strand_0_156832775random_site_number_5534	60	+
chr1	156987816	156987817	chr1_strand_1_156987818random_site_number_9303	60	-
chr1	157422911	157422912	chr1_strand_0_157422912random_site_number_2908	60	+
chr1	157542949	157542950	chr1_strand_0_157542950random_site_number_6269	60	+
chr1	157769181	157769182	chr1_strand_0_157769182random_site_number_5450	60	+
chr1	157918031	157918032	chr1_strand_1_157918033random_site_number_9651	60	-
chr1	158361223	158361224	chr1_strand_1_158361225random_site_number_728	60	-
chr1	158544703	158544704	chr1_strand_0_158544704random_site_number_3108	60	+
chr1	159009083	159009084	chr1_strand_0_159009084random_site_number_9437	60	+
chr1	159095125	159095126	chr1_strand_0_159095126random_site_number_3839	60	+
chr1	159104708	159104709	chr1_strand_0_159104709random_site_number_9219	60	+
chr1	159372899	159372900	chr1_strand_0_159372900random_site_number_1639	60	+
chr1	159449406	159449407	chr1_strand_1_159449408random_site_number_1394	60	-
chr1	159598918	159598919	chr1_strand_1_159598920random_site_number_4871	60	-
chr1	159922229	159922230	chr1_strand_1_159922231random_site_number_886	60	-
chr1	161998152	161998153	chr1_strand_1_161998154random_site_number_4881	60	-
chr1	162029385	162029386	chr1_strand_0_162029386random_site_number_2603	60	+
chr1	162167366	162167367	chr1_strand_1_162167368random_site_number_6435	60	-
chr1	164395006	164395007	chr1_strand_1_164395008random_site_number_8581	60	-
chr1	164502770	164502771	chr1_strand_1_164502772random_site_number_4361	60	-
chr1	164818878	164818879	chr1_strand_1_164818880random_site_number_7751	60	-
chr1	165182566	165182567	chr1_strand_1_165182568random_site_number_2644	60	-
chr1	165693382	165693383	chr1_strand_0_165693383random_site_number_4764	60	+
chr1	165862511	165862512	chr1_strand_1_165862513random_site_number_1449	60	-
chr1	166516172	166516173	chr1_strand_1_166516174random_site_number_1737	60	-
chr1	166517881	166517882	chr1_strand_1_166517883random_site_number_5762	60	-
chr1	166586403	166586404	chr1_strand_0_166586404random_site_number_6433	60	+
chr1	166643439	166643440	chr1_strand_1_166643441random_site_number_2101	60	-
chr1	166834217	166834218	chr1_strand_0_166834218random_site_number_8979	60	+
chr1	166914099	166914100	chr1_strand_0_166914100random_site_number_968	60	+
chr1	167241410	167241411	chr1_strand_0_167241411random_site_number_5151	60	+
chr1	167338667	167338668	chr1_strand_1_167338669random_site_number_8736	60	-
chr1	167540353	167540354	chr1_strand_0_167540354random_site_number_6891	60	+
chr1	167629049	167629050	chr1_strand_0_167629050random_site_number_9090	60	+
chr1	167645570	167645571	chr1_strand_1_167645572random_site_number_959	60	-
chr1	167834437	167834438	chr1_strand_1_167834439random_site_number_8848	60	-
chr1	168018909	168018910	chr1_strand_1_168018911random_site_number_3965	60	-
chr1	168925717	168925718	chr1_strand_1_168925719random_site_number_1071	60	-
chr1	168967979	168967980	chr1_strand_1_168967981random_site_number_1101	60	-
chr1	168983185	168983186	chr1_strand_0_168983186random_site_number_220	60	+
chr1	169486130	169486131	chr1_strand_1_169486132random_site_number_3657	60	-
chr1	170265915	170265916	chr1_strand_0_170265916random_site_number_937	60	+
chr1	170510582	170510583	chr1_strand_0_170510583random_site_number_2862	60	+
chr1	170641056	170641057	chr1_strand_1_170641058random_site_number_6799	60	-
chr1	170893695	170893696	chr1_strand_0_170893696random_site_number_6713	60	+
chr1	171976710	171976711	chr1_strand_0_171976711random_site_number_8609	60	+
chr1	172114665	172114666	chr1_strand_0_172114666random_site_number_5869	60	+
chr1	172593688	172593689	chr1_strand_0_172593689random_site_number_9013	60	+
chr1	173190329	173190330	chr1_strand_1_173190331random_site_number_6665	60	-
chr1	173199073	173199074	chr1_strand_0_173199074random_site_number_3792	60	+
chr1	173342858	173342859	chr1_strand_1_173342860random_site_number_9538	60	-
chr1	173652115	173652116	chr1_strand_1_173652117random_site_number_7681	60	-
chr1	174013727	174013728	chr1_strand_1_174013729random_site_number_6389	60	-
chr1	174330972	174330973	chr1_strand_0_174330973random_site_number_8417	60	+
chr1	174813976	174813977	chr1_strand_0_174813977random_site_number_3406	60	+
chr1	174824276	174824277	chr1_strand_0_174824277random_site_number_5884	60	+
chr1	175019140	175019141	chr1_strand_1_175019142random_site_number_5825	60	-
chr1	175207941	175207942	chr1_strand_0_175207942random_site_number_6179	60	+
chr1	175228636	175228637	chr1_strand_0_175228637random_site_number_6295	60	+
chr1	175631223	175631224	chr1_strand_1_175631225random_site_number_4341	60	-
chr1	175791397	175791398	chr1_strand_0_175791398random_site_number_263	60	+
chr1	175809443	175809444	chr1_strand_1_175809445random_site_number_9193	60	-
chr1	175842046	175842047	chr1_strand_1_175842048random_site_number_14	60	-
chr1	176041302	176041303	chr1_strand_0_176041303random_site_number_8427	60	+
chr1	177021553	177021554	chr1_strand_1_177021555random_site_number_7299	60	-
chr1	177503032	177503033	chr1_strand_1_177503034random_site_number_2495	60	-
chr1	177744958	177744959	chr1_strand_1_177744960random_site_number_3954	60	-
chr1	177903598	177903599	chr1_strand_0_177903599random_site_number_992	60	+
chr1	178143267	178143268	chr1_strand_1_178143269random_site_number_3527	60	-
chr1	178347508	178347509	chr1_strand_1_178347510random_site_number_3832	60	-
chr1	178605350	178605351	chr1_strand_1_178605352random_site_number_7465	60	-
chr1	178944997	178944998	chr1_strand_1_178944999random_site_number_6700	60	-
chr1	179185546	179185547	chr1_strand_1_179185548random_site_number_3155	60	-
chr1	179806492	179806493	chr1_strand_1_179806494random_site_number_4249	60	-
chr1	180076949	180076950	chr1_strand_0_180076950random_site_number_2205	60	+
chr1	180453907	180453908	chr1_strand_0_180453908random_site_number_3618	60	+
chr1	180646333	180646334	chr1_strand_0_180646334random_site_number_5639	60	+
chr1	181598338	181598339	chr1_strand_1_181598340random_site_number_2319	60	-
chr1	181691057	181691058	chr1_strand_1_181691059random_site_number_3788	60	-
chr1	181707698	181707699	chr1_strand_0_181707699random_site_number_1367	60	+
chr1	181921338	181921339	chr1_strand_0_181921339random_site_number_3745	60	+
chr1	183173679	183173680	chr1_strand_0_183173680random_site_number_9694	60	+
chr1	183752089	183752090	chr1_strand_0_183752090random_site_number_7759	60	+
chr1	184227239	184227240	chr1_strand_0_184227240random_site_number_2609	60	+
chr1	184228697	184228698	chr1_strand_0_184228698random_site_number_9845	60	+
chr1	184829684	184829685	chr1_strand_0_184829685random_site_number_1833	60	+
chr1	185531576	185531577	chr1_strand_0_185531577random_site_number_7783	60	+
chr1	186072606	186072607	chr1_strand_0_186072607random_site_number_1846	60	+
chr1	186215106	186215107	chr1_strand_0_186215107random_site_number_6522	60	+
chr1	186417802	186417803	chr1_strand_1_186417804random_site_number_2575	60	-
chr1	186578502	186578503	chr1_strand_0_186578503random_site_number_6276	60	+
chr1	186790761	186790762	chr1_strand_0_186790762random_site_number_8044	60	+
chr1	187958614	187958615	chr1_strand_0_187958615random_site_number_2895	60	+
chr1	188235941	188235942	chr1_strand_1_188235943random_site_number_1406	60	-
chr1	188654984	188654985	chr1_strand_1_188654986random_site_number_3806	60	-
chr1	189297015	189297016	chr1_strand_0_189297016random_site_number_1313	60	+
chr1	189608226	189608227	chr1_strand_0_189608227random_site_number_7373	60	+
chr1	189993992	189993993	chr1_strand_1_189993994random_site_number_6079	60	-
chr1	190503767	190503768	chr1_strand_1_190503769random_site_number_6449	60	-
chr1	190508440	190508441	chr1_strand_1_190508442random_site_number_3736	60	-
chr1	190816178	190816179	chr1_strand_1_190816180random_site_number_4749	60	-
chr1	191142516	191142517	chr1_strand_0_191142517random_site_number_9895	60	+
chr1	191997102	191997103	chr1_strand_1_191997104random_site_number_5046	60	-
chr1	192085146	192085147	chr1_strand_1_192085148random_site_number_3255	60	-
chr1	192203354	192203355	chr1_strand_1_192203356random_site_number_7143	60	-
chr1	192558601	192558602	chr1_strand_1_192558603random_site_number_4959	60	-
chr1	193242863	193242864	chr1_strand_1_193242865random_site_number_8419	60	-
chr1	193578389	193578390	chr1_strand_0_193578390random_site_number_6958	60	+
chr1	193805998	193805999	chr1_strand_1_193806000random_site_number_6905	60	-
chr1	194590378	194590379	chr1_strand_0_194590379random_site_number_4718	60	+
chr1	194602081	194602082	chr1_strand_1_194602083random_site_number_8499	60	-
chr1	194852337	194852338	chr1_strand_1_194852339random_site_number_563	60	-
chr1	195077873	195077874	chr1_strand_1_195077875random_site_number_5011	60	-
chr1	195185477	195185478	chr1_strand_1_195185479random_site_number_2646	60	-
chr1	195837983	195837984	chr1_strand_0_195837984random_site_number_8238	60	+
chr1	195929706	195929707	chr1_strand_1_195929708random_site_number_2810	60	-
chr1	196324113	196324114	chr1_strand_0_196324114random_site_number_9225	60	+
chr1	196525571	196525572	chr1_strand_1_196525573random_site_number_4814	60	-
chr1	196886701	196886702	chr1_strand_0_196886702random_site_number_534	60	+
chr1	197236931	197236932	chr1_strand_0_197236932random_site_number_1488	60	+
chr1	197855061	197855062	chr1_strand_0_197855062random_site_number_6981	60	+
chr1	198809502	198809503	chr1_strand_0_198809503random_site_number_6152	60	+
chr1	199705214	199705215	chr1_strand_0_199705215random_site_number_8378	60	+
chr1	200418244	200418245	chr1_strand_0_200418245random_site_number_8977	60	+
chr1	200549261	200549262	chr1_strand_0_200549262random_site_number_9929	60	+
chr1	200691726	200691727	chr1_strand_1_200691728random_site_number_2635	60	-
chr1	201415862	201415863	chr1_strand_1_201415864random_site_number_6744	60	-
chr1	201569427	201569428	chr1_strand_1_201569429random_site_number_5159	60	-
chr1	201699754	201699755	chr1_strand_0_201699755random_site_number_2422	60	+
chr1	202027389	202027390	chr1_strand_0_202027390random_site_number_5375	60	+
chr1	203116736	203116737	chr1_strand_0_203116737random_site_number_4720	60	+
chr1	203231953	203231954	chr1_strand_0_203231954random_site_number_5761	60	+
chr1	203601580	203601581	chr1_strand_1_203601582random_site_number_1620	60	-
chr1	203670357	203670358	chr1_strand_0_203670358random_site_number_4558	60	+
chr1	203916651	203916652	chr1_strand_0_203916652random_site_number_4784	60	+
chr1	204074557	204074558	chr1_strand_0_204074558random_site_number_9195	60	+
chr1	204842424	204842425	chr1_strand_1_204842426random_site_number_466	60	-
chr1	204910921	204910922	chr1_strand_0_204910922random_site_number_2548	60	+
chr1	204945964	204945965	chr1_strand_0_204945965random_site_number_3907	60	+
chr1	205174302	205174303	chr1_strand_1_205174304random_site_number_6350	60	-
chr1	205558151	205558152	chr1_strand_1_205558153random_site_number_1315	60	-
chr1	205804558	205804559	chr1_strand_1_205804560random_site_number_8790	60	-
chr1	205933714	205933715	chr1_strand_1_205933716random_site_number_3877	60	-
chr1	205955619	205955620	chr1_strand_0_205955620random_site_number_2071	60	+
chr1	206014171	206014172	chr1_strand_0_206014172random_site_number_6587	60	+
chr1	206192156	206192157	chr1_strand_1_206192158random_site_number_3279	60	-
chr1	206253520	206253521	chr1_strand_0_206253521random_site_number_2860	60	+
chr1	206852744	206852745	chr1_strand_1_206852746random_site_number_4948	60	-
chr1	207061570	207061571	chr1_strand_1_207061572random_site_number_8416	60	-
chr1	207778053	207778054	chr1_strand_0_207778054random_site_number_2234	60	+
chr1	208164520	208164521	chr1_strand_0_208164521random_site_number_993	60	+
chr1	208436308	208436309	chr1_strand_1_208436310random_site_number_9118	60	-
chr1	209267526	209267527	chr1_strand_0_209267527random_site_number_4887	60	+
chr1	209488398	209488399	chr1_strand_0_209488399random_site_number_8004	60	+
chr1	209601539	209601540	chr1_strand_1_209601541random_site_number_9942	60	-
chr1	209732312	209732313	chr1_strand_1_209732314random_site_number_9840	60	-
chr1	209753593	209753594	chr1_strand_1_209753595random_site_number_2382	60	-
chr1	209755440	209755441	chr1_strand_0_209755441random_site_number_8853	60	+
chr1	209814013	209814014	chr1_strand_0_209814014random_site_number_7096	60	+
chr1	210338921	210338922	chr1_strand_1_210338923random_site_number_7726	60	-
chr1	210358918	210358919	chr1_strand_1_210358920random_site_number_239	60	-
chr1	210367818	210367819	chr1_strand_1_210367820random_site_number_8222	60	-
chr1	210791872	210791873	chr1_strand_1_210791874random_site_number_3979	60	-
chr1	210983186	210983187	chr1_strand_1_210983188random_site_number_6655	60	-
chr1	211248518	211248519	chr1_strand_0_211248519random_site_number_8907	60	+
chr1	211301757	211301758	chr1_strand_0_211301758random_site_number_1835	60	+
chr1	211645996	211645997	chr1_strand_0_211645997random_site_number_9349	60	+
chr1	211865701	211865702	chr1_strand_1_211865703random_site_number_8559	60	-
chr1	212095363	212095364	chr1_strand_1_212095365random_site_number_3949	60	-
chr1	212338603	212338604	chr1_strand_0_212338604random_site_number_4630	60	+
chr1	212576819	212576820	chr1_strand_0_212576820random_site_number_6365	60	+
chr1	212634486	212634487	chr1_strand_1_212634488random_site_number_9297	60	-
chr1	212669943	212669944	chr1_strand_1_212669945random_site_number_8993	60	-
chr1	212673074	212673075	chr1_strand_1_212673076random_site_number_9978	60	-
chr1	213112966	213112967	chr1_strand_0_213112967random_site_number_7111	60	+
chr1	213895602	213895603	chr1_strand_1_213895604random_site_number_5494	60	-
chr1	214565960	214565961	chr1_strand_0_214565961random_site_number_6250	60	+
chr1	214776871	214776872	chr1_strand_0_214776872random_site_number_8935	60	+
chr1	214899977	214899978	chr1_strand_1_214899979random_site_number_9001	60	-
chr1	215020272	215020273	chr1_strand_0_215020273random_site_number_5516	60	+
chr1	215172772	215172773	chr1_strand_0_215172773random_site_number_7694	60	+
chr1	215207700	215207701	chr1_strand_0_215207701random_site_number_8089	60	+
chr1	215531900	215531901	chr1_strand_1_215531902random_site_number_5542	60	-
chr1	215543853	215543854	chr1_strand_1_215543855random_site_number_1129	60	-
chr1	216301838	216301839	chr1_strand_0_216301839random_site_number_7451	60	+
chr1	216450254	216450255	chr1_strand_1_216450256random_site_number_1734	60	-
chr1	216839694	216839695	chr1_strand_1_216839696random_site_number_1248	60	-
chr1	218279400	218279401	chr1_strand_1_218279402random_site_number_8723	60	-
chr1	218385910	218385911	chr1_strand_1_218385912random_site_number_8328	60	-
chr1	218699327	218699328	chr1_strand_1_218699329random_site_number_2998	60	-
chr1	218703921	218703922	chr1_strand_0_218703922random_site_number_6367	60	+
chr1	218740074	218740075	chr1_strand_1_218740076random_site_number_6312	60	-
chr1	218896006	218896007	chr1_strand_0_218896007random_site_number_7119	60	+
chr1	219421938	219421939	chr1_strand_1_219421940random_site_number_95	60	-
chr1	219461911	219461912	chr1_strand_1_219461913random_site_number_4520	60	-
chr1	219466652	219466653	chr1_strand_1_219466654random_site_number_9239	60	-
chr1	220513431	220513432	chr1_strand_0_220513432random_site_number_1467	60	+
chr1	221314395	221314396	chr1_strand_1_221314397random_site_number_892	60	-
chr1	221534933	221534934	chr1_strand_0_221534934random_site_number_5138	60	+
chr1	222131251	222131252	chr1_strand_1_222131253random_site_number_2191	60	-
chr1	222338008	222338009	chr1_strand_1_222338010random_site_number_6751	60	-
chr1	222863477	222863478	chr1_strand_0_222863478random_site_number_1385	60	+
chr1	222873420	222873421	chr1_strand_0_222873421random_site_number_5088	60	+
chr1	222929733	222929734	chr1_strand_1_222929735random_site_number_9003	60	-
chr1	223199907	223199908	chr1_strand_0_223199908random_site_number_9577	60	+
chr1	223436699	223436700	chr1_strand_1_223436701random_site_number_3333	60	-
chr1	224180615	224180616	chr1_strand_1_224180617random_site_number_6510	60	-
chr1	224361670	224361671	chr1_strand_0_224361671random_site_number_679	60	+
chr1	224839656	224839657	chr1_strand_1_224839658random_site_number_9246	60	-
chr1	226220861	226220862	chr1_strand_0_226220862random_site_number_5641	60	+
chr1	226328071	226328072	chr1_strand_0_226328072random_site_number_1462	60	+
chr1	226680275	226680276	chr1_strand_0_226680276random_site_number_8769	60	+
chr1	227219111	227219112	chr1_strand_0_227219112random_site_number_7236	60	+
chr1	227613974	227613975	chr1_strand_1_227613976random_site_number_4768	60	-
chr1	228210895	228210896	chr1_strand_1_228210897random_site_number_7586	60	-
chr1	228465972	228465973	chr1_strand_1_228465974random_site_number_4729	60	-
chr1	228871997	228871998	chr1_strand_0_228871998random_site_number_1837	60	+
chr1	229201971	229201972	chr1_strand_0_229201972random_site_number_9582	60	+
chr1	229745492	229745493	chr1_strand_0_229745493random_site_number_9293	60	+
chr1	230714315	230714316	chr1_strand_0_230714316random_site_number_5199	60	+
chr1	230818384	230818385	chr1_strand_1_230818386random_site_number_791	60	-
chr1	230944129	230944130	chr1_strand_1_230944131random_site_number_9689	60	-
chr1	230975998	230975999	chr1_strand_0_230975999random_site_number_3461	60	+
chr1	231395401	231395402	chr1_strand_1_231395403random_site_number_6062	60	-
chr1	231572647	231572648	chr1_strand_0_231572648random_site_number_5	60	+
chr1	231653848	231653849	chr1_strand_1_231653850random_site_number_2012	60	-
chr1	231849659	231849660	chr1_strand_0_231849660random_site_number_8141	60	+
chr1	232002919	232002920	chr1_strand_1_232002921random_site_number_1798	60	-
chr1	232304732	232304733	chr1_strand_1_232304734random_site_number_1172	60	-
chr1	232681337	232681338	chr1_strand_0_232681338random_site_number_5344	60	+
chr1	233313304	233313305	chr1_strand_0_233313305random_site_number_7657	60	+
chr1	233319098	233319099	chr1_strand_0_233319099random_site_number_2255	60	+
chr1	233530431	233530432	chr1_strand_0_233530432random_site_number_7443	60	+
chr1	233762840	233762841	chr1_strand_1_233762842random_site_number_8633	60	-
chr1	233816247	233816248	chr1_strand_1_233816249random_site_number_3902	60	-
chr1	234736585	234736586	chr1_strand_0_234736586random_site_number_3009	60	+
chr1	234926635	234926636	chr1_strand_1_234926637random_site_number_253	60	-
chr1	235376137	235376138	chr1_strand_0_235376138random_site_number_6439	60	+
chr1	235575940	235575941	chr1_strand_0_235575941random_site_number_9561	60	+
chr1	235599254	235599255	chr1_strand_1_235599256random_site_number_1545	60	-
chr1	235851879	235851880	chr1_strand_1_235851881random_site_number_1005	60	-
chr1	235958273	235958274	chr1_strand_1_235958275random_site_number_5749	60	-
chr1	236160889	236160890	chr1_strand_1_236160891random_site_number_8720	60	-
chr1	236744352	236744353	chr1_strand_0_236744353random_site_number_4799	60	+
chr1	236764583	236764584	chr1_strand_1_236764585random_site_number_4915	60	-
chr1	237084265	237084266	chr1_strand_1_237084267random_site_number_7855	60	-
chr1	237099167	237099168	chr1_strand_0_237099168random_site_number_8407	60	+
chr1	237194705	237194706	chr1_strand_1_237194707random_site_number_8547	60	-
chr1	237688803	237688804	chr1_strand_0_237688804random_site_number_9874	60	+
chr1	237917783	237917784	chr1_strand_0_237917784random_site_number_8649	60	+
chr1	238082470	238082471	chr1_strand_0_238082471random_site_number_7995	60	+
chr1	238575577	238575578	chr1_strand_1_238575579random_site_number_174	60	-
chr1	238579062	238579063	chr1_strand_0_238579063random_site_number_4486	60	+
chr1	238780910	238780911	chr1_strand_0_238780911random_site_number_4201	60	+
chr1	239092485	239092486	chr1_strand_0_239092486random_site_number_9056	60	+
chr1	239276827	239276828	chr1_strand_0_239276828random_site_number_9532	60	+
chr1	239501739	239501740	chr1_strand_0_239501740random_site_number_4831	60	+
chr1	239839279	239839280	chr1_strand_0_239839280random_site_number_9916	60	+
chr1	239872079	239872080	chr1_strand_0_239872080random_site_number_1540	60	+
chr1	239878986	239878987	chr1_strand_1_239878988random_site_number_6000	60	-
chr1	240082329	240082330	chr1_strand_0_240082330random_site_number_2686	60	+
chr1	240759934	240759935	chr1_strand_0_240759935random_site_number_8923	60	+
chr1	241151182	241151183	chr1_strand_1_241151184random_site_number_966	60	-
chr1	241283064	241283065	chr1_strand_0_241283065random_site_number_467	60	+
chr1	241329440	241329441	chr1_strand_1_241329442random_site_number_9049	60	-
chr1	241992177	241992178	chr1_strand_0_241992178random_site_number_6394	60	+
chr1	242234175	242234176	chr1_strand_1_242234177random_site_number_1084	60	-
chr1	242540405	242540406	chr1_strand_1_242540407random_site_number_4928	60	-
chr1	244579627	244579628	chr1_strand_0_244579628random_site_number_9221	60	+
chr1	244710911	244710912	chr1_strand_1_244710913random_site_number_7891	60	-
chr1	245973776	245973777	chr1_strand_1_245973778random_site_number_2233	60	-
chr1	246122999	246123000	chr1_strand_0_246123000random_site_number_9032	60	+
chr1	246832728	246832729	chr1_strand_0_246832729random_site_number_38	60	+
chr1	247034420	247034421	chr1_strand_0_247034421random_site_number_8902	60	+
chr1	247311852	247311853	chr1_strand_0_247311853random_site_number_5982	60	+
chr1	247584438	247584439	chr1_strand_1_247584440random_site_number_9036	60	-
chr1	247657569	247657570	chr1_strand_1_247657571random_site_number_7840	60	-
chr1	248162194	248162195	chr1_strand_0_248162195random_site_number_3938	60	+
chr1	248859108	248859109	chr1_strand_1_248859110random_site_number_9157	60	-
chr1	248914623	248914624	chr1_strand_1_248914625random_site_number_457	60	-
chr10	452038	452039	chr10_strand_1_452040random_site_number_2450	60	-
chr10	560474	560475	chr10_strand_1_560476random_site_number_436	60	-
chr10	567266	567267	chr10_strand_1_567268random_site_number_8773	60	-
chr10	619222	619223	chr10_strand_0_619223random_site_number_3849	60	+
chr10	713984	713985	chr10_strand_1_713986random_site_number_3645	60	-
chr10	1120153	1120154	chr10_strand_1_1120155random_site_number_3562	60	-
chr10	2137677	2137678	chr10_strand_1_2137679random_site_number_7297	60	-
chr10	2245587	2245588	chr10_strand_1_2245589random_site_number_5558	60	-
chr10	2676606	2676607	chr10_strand_0_2676607random_site_number_6264	60	+
chr10	2889991	2889992	chr10_strand_1_2889993random_site_number_8384	60	-
chr10	3175666	3175667	chr10_strand_0_3175667random_site_number_9713	60	+
chr10	3823366	3823367	chr10_strand_1_3823368random_site_number_7334	60	-
chr10	3960999	3961000	chr10_strand_0_3961000random_site_number_4284	60	+
chr10	4525912	4525913	chr10_strand_0_4525913random_site_number_6993	60	+
chr10	4590779	4590780	chr10_strand_1_4590781random_site_number_2295	60	-
chr10	4857493	4857494	chr10_strand_1_4857495random_site_number_7902	60	-
chr10	5182504	5182505	chr10_strand_0_5182505random_site_number_2391	60	+
chr10	5182935	5182936	chr10_strand_1_5182937random_site_number_6842	60	-
chr10	5654653	5654654	chr10_strand_0_5654654random_site_number_4110	60	+
chr10	5710882	5710883	chr10_strand_1_5710884random_site_number_4242	60	-
chr10	5924109	5924110	chr10_strand_0_5924110random_site_number_9010	60	+
chr10	6180495	6180496	chr10_strand_0_6180496random_site_number_275	60	+
chr10	6428437	6428438	chr10_strand_1_6428439random_site_number_9210	60	-
chr10	6773748	6773749	chr10_strand_0_6773749random_site_number_5835	60	+
chr10	6817202	6817203	chr10_strand_0_6817203random_site_number_8164	60	+
chr10	7547495	7547496	chr10_strand_0_7547496random_site_number_8982	60	+
chr10	7550204	7550205	chr10_strand_0_7550205random_site_number_9836	60	+
chr10	7620646	7620647	chr10_strand_0_7620647random_site_number_3754	60	+
chr10	8141398	8141399	chr10_strand_0_8141399random_site_number_5403	60	+
chr10	8313980	8313981	chr10_strand_1_8313982random_site_number_4450	60	-
chr10	8890883	8890884	chr10_strand_0_8890884random_site_number_6386	60	+
chr10	8946240	8946241	chr10_strand_0_8946241random_site_number_5968	60	+
chr10	9549203	9549204	chr10_strand_1_9549205random_site_number_4484	60	-
chr10	9713180	9713181	chr10_strand_1_9713182random_site_number_6509	60	-
chr10	10043061	10043062	chr10_strand_0_10043062random_site_number_8700	60	+
chr10	10213802	10213803	chr10_strand_0_10213803random_site_number_5666	60	+
chr10	10331444	10331445	chr10_strand_0_10331445random_site_number_8584	60	+
chr10	10574037	10574038	chr10_strand_1_10574039random_site_number_5640	60	-
chr10	10818224	10818225	chr10_strand_0_10818225random_site_number_8491	60	+
chr10	10960067	10960068	chr10_strand_0_10960068random_site_number_7035	60	+
chr10	11041805	11041806	chr10_strand_0_11041806random_site_number_5599	60	+
chr10	11074937	11074938	chr10_strand_0_11074938random_site_number_6228	60	+
chr10	11200430	11200431	chr10_strand_0_11200431random_site_number_3063	60	+
chr10	11585234	11585235	chr10_strand_0_11585235random_site_number_5559	60	+
chr10	11666948	11666949	chr10_strand_0_11666949random_site_number_4649	60	+
chr10	11902958	11902959	chr10_strand_1_11902960random_site_number_9440	60	-
chr10	12242389	12242390	chr10_strand_0_12242390random_site_number_2338	60	+
chr10	12980013	12980014	chr10_strand_1_12980015random_site_number_3872	60	-
chr10	13558108	13558109	chr10_strand_1_13558110random_site_number_2137	60	-
chr10	13652425	13652426	chr10_strand_1_13652427random_site_number_863	60	-
chr10	13911009	13911010	chr10_strand_0_13911010random_site_number_9514	60	+
chr10	14052976	14052977	chr10_strand_1_14052978random_site_number_231	60	-
chr10	14140411	14140412	chr10_strand_1_14140413random_site_number_6277	60	-
chr10	14675123	14675124	chr10_strand_0_14675124random_site_number_2956	60	+
chr10	14977751	14977752	chr10_strand_0_14977752random_site_number_2298	60	+
chr10	15041722	15041723	chr10_strand_0_15041723random_site_number_8355	60	+
chr10	15227395	15227396	chr10_strand_0_15227396random_site_number_5584	60	+
chr10	15341787	15341788	chr10_strand_1_15341789random_site_number_362	60	-
chr10	15402515	15402516	chr10_strand_0_15402516random_site_number_8623	60	+
chr10	15849538	15849539	chr10_strand_0_15849539random_site_number_7987	60	+
chr10	16002922	16002923	chr10_strand_1_16002924random_site_number_9257	60	-
chr10	16208320	16208321	chr10_strand_1_16208322random_site_number_855	60	-
chr10	16450666	16450667	chr10_strand_1_16450668random_site_number_1887	60	-
chr10	16902878	16902879	chr10_strand_0_16902879random_site_number_3494	60	+
chr10	16915437	16915438	chr10_strand_0_16915438random_site_number_1222	60	+
chr10	18287639	18287640	chr10_strand_1_18287641random_site_number_4348	60	-
chr10	19027813	19027814	chr10_strand_1_19027815random_site_number_475	60	-
chr10	19060029	19060030	chr10_strand_0_19060030random_site_number_2467	60	+
chr10	19135487	19135488	chr10_strand_1_19135489random_site_number_2388	60	-
chr10	19346767	19346768	chr10_strand_1_19346769random_site_number_7352	60	-
chr10	19582029	19582030	chr10_strand_0_19582030random_site_number_4026	60	+
chr10	19745594	19745595	chr10_strand_1_19745596random_site_number_5722	60	-
chr10	20453019	20453020	chr10_strand_0_20453020random_site_number_5886	60	+
chr10	20712722	20712723	chr10_strand_1_20712724random_site_number_3595	60	-
chr10	20841014	20841015	chr10_strand_1_20841016random_site_number_1959	60	-
chr10	20908763	20908764	chr10_strand_1_20908765random_site_number_903	60	-
chr10	20918048	20918049	chr10_strand_0_20918049random_site_number_2886	60	+
chr10	21162775	21162776	chr10_strand_0_21162776random_site_number_4779	60	+
chr10	21260260	21260261	chr10_strand_0_21260261random_site_number_4144	60	+
chr10	22189533	22189534	chr10_strand_0_22189534random_site_number_4730	60	+
chr10	23054853	23054854	chr10_strand_0_23054854random_site_number_3429	60	+
chr10	23486850	23486851	chr10_strand_1_23486852random_site_number_8798	60	-
chr10	24004754	24004755	chr10_strand_0_24004755random_site_number_6588	60	+
chr10	24366336	24366337	chr10_strand_1_24366338random_site_number_8068	60	-
chr10	24573911	24573912	chr10_strand_0_24573912random_site_number_1965	60	+
chr10	24721918	24721919	chr10_strand_1_24721920random_site_number_9576	60	-
chr10	24892570	24892571	chr10_strand_0_24892571random_site_number_9138	60	+
chr10	25080082	25080083	chr10_strand_1_25080084random_site_number_9869	60	-
chr10	25339339	25339340	chr10_strand_0_25339340random_site_number_367	60	+
chr10	25605524	25605525	chr10_strand_1_25605526random_site_number_6664	60	-
chr10	25690128	25690129	chr10_strand_0_25690129random_site_number_2589	60	+
chr10	25740941	25740942	chr10_strand_0_25740942random_site_number_4754	60	+
chr10	25802849	25802850	chr10_strand_1_25802851random_site_number_2500	60	-
chr10	25827869	25827870	chr10_strand_1_25827871random_site_number_9597	60	-
chr10	26051849	26051850	chr10_strand_1_26051851random_site_number_2585	60	-
chr10	26546688	26546689	chr10_strand_0_26546689random_site_number_2540	60	+
chr10	26837835	26837836	chr10_strand_0_26837836random_site_number_4289	60	+
chr10	27483404	27483405	chr10_strand_1_27483406random_site_number_2061	60	-
chr10	27524312	27524313	chr10_strand_0_27524313random_site_number_6472	60	+
chr10	27696139	27696140	chr10_strand_1_27696141random_site_number_9672	60	-
chr10	27879946	27879947	chr10_strand_1_27879948random_site_number_7037	60	-
chr10	28044075	28044076	chr10_strand_1_28044077random_site_number_2781	60	-
chr10	28250550	28250551	chr10_strand_0_28250551random_site_number_211	60	+
chr10	28444716	28444717	chr10_strand_1_28444718random_site_number_4605	60	-
chr10	28537040	28537041	chr10_strand_1_28537042random_site_number_1015	60	-
chr10	28758263	28758264	chr10_strand_1_28758265random_site_number_379	60	-
chr10	29055722	29055723	chr10_strand_1_29055724random_site_number_5686	60	-
chr10	29225329	29225330	chr10_strand_0_29225330random_site_number_9678	60	+
chr10	29409663	29409664	chr10_strand_1_29409665random_site_number_8988	60	-
chr10	29885324	29885325	chr10_strand_1_29885326random_site_number_3415	60	-
chr10	30022930	30022931	chr10_strand_0_30022931random_site_number_7379	60	+
chr10	30101169	30101170	chr10_strand_1_30101171random_site_number_2400	60	-
chr10	30290948	30290949	chr10_strand_1_30290950random_site_number_5588	60	-
chr10	30303733	30303734	chr10_strand_1_30303735random_site_number_4796	60	-
chr10	30496964	30496965	chr10_strand_0_30496965random_site_number_2749	60	+
chr10	30590333	30590334	chr10_strand_0_30590334random_site_number_5794	60	+
chr10	31240233	31240234	chr10_strand_1_31240235random_site_number_6657	60	-
chr10	32446162	32446163	chr10_strand_1_32446164random_site_number_6951	60	-
chr10	33455882	33455883	chr10_strand_0_33455883random_site_number_5122	60	+
chr10	34284484	34284485	chr10_strand_1_34284486random_site_number_776	60	-
chr10	34388909	34388910	chr10_strand_1_34388911random_site_number_742	60	-
chr10	34600041	34600042	chr10_strand_0_34600042random_site_number_3946	60	+
chr10	34694315	34694316	chr10_strand_0_34694316random_site_number_4482	60	+
chr10	34909597	34909598	chr10_strand_0_34909598random_site_number_6965	60	+
chr10	35179453	35179454	chr10_strand_0_35179454random_site_number_759	60	+
chr10	35245698	35245699	chr10_strand_0_35245699random_site_number_8496	60	+
chr10	35250366	35250367	chr10_strand_0_35250367random_site_number_1999	60	+
chr10	35565601	35565602	chr10_strand_1_35565603random_site_number_5171	60	-
chr10	35995165	35995166	chr10_strand_1_35995167random_site_number_5539	60	-
chr10	36008618	36008619	chr10_strand_0_36008619random_site_number_6758	60	+
chr10	36728296	36728297	chr10_strand_0_36728297random_site_number_8753	60	+
chr10	36896020	36896021	chr10_strand_1_36896022random_site_number_450	60	-
chr10	39295172	39295173	chr10_strand_0_39295173random_site_number_806	60	+
chr10	41172893	41172894	chr10_strand_1_41172895random_site_number_132	60	-
chr10	41781889	41781890	chr10_strand_1_41781891random_site_number_123	60	-
chr10	42701990	42701991	chr10_strand_1_42701992random_site_number_7269	60	-
chr10	42759248	42759249	chr10_strand_0_42759249random_site_number_2119	60	+
chr10	43610278	43610279	chr10_strand_1_43610280random_site_number_260	60	-
chr10	43728920	43728921	chr10_strand_0_43728921random_site_number_7667	60	+
chr10	44000088	44000089	chr10_strand_0_44000089random_site_number_2834	60	+
chr10	44240816	44240817	chr10_strand_1_44240818random_site_number_8999	60	-
chr10	45112590	45112591	chr10_strand_1_45112592random_site_number_415	60	-
chr10	45924647	45924648	chr10_strand_1_45924649random_site_number_2809	60	-
chr10	45997676	45997677	chr10_strand_0_45997677random_site_number_5353	60	+
chr10	46032243	46032244	chr10_strand_0_46032244random_site_number_4082	60	+
chr10	47520452	47520453	chr10_strand_0_47520453random_site_number_539	60	+
chr10	47522218	47522219	chr10_strand_0_47522219random_site_number_2829	60	+
chr10	48191889	48191890	chr10_strand_1_48191891random_site_number_2281	60	-
chr10	49167284	49167285	chr10_strand_0_49167285random_site_number_7522	60	+
chr10	49456550	49456551	chr10_strand_1_49456552random_site_number_8392	60	-
chr10	49504990	49504991	chr10_strand_1_49504992random_site_number_4135	60	-
chr10	49749478	49749479	chr10_strand_0_49749479random_site_number_3661	60	+
chr10	49864425	49864426	chr10_strand_1_49864427random_site_number_4441	60	-
chr10	50972403	50972404	chr10_strand_1_50972405random_site_number_3378	60	-
chr10	50987834	50987835	chr10_strand_0_50987835random_site_number_6851	60	+
chr10	51017083	51017084	chr10_strand_1_51017085random_site_number_9121	60	-
chr10	51063539	51063540	chr10_strand_1_51063541random_site_number_4431	60	-
chr10	51915051	51915052	chr10_strand_0_51915052random_site_number_5262	60	+
chr10	52514816	52514817	chr10_strand_0_52514817random_site_number_5962	60	+
chr10	53139705	53139706	chr10_strand_0_53139706random_site_number_3247	60	+
chr10	53271212	53271213	chr10_strand_0_53271213random_site_number_7698	60	+
chr10	53718632	53718633	chr10_strand_0_53718633random_site_number_9923	60	+
chr10	53784668	53784669	chr10_strand_0_53784669random_site_number_6501	60	+
chr10	54136213	54136214	chr10_strand_1_54136215random_site_number_9526	60	-
chr10	54161101	54161102	chr10_strand_1_54161103random_site_number_7255	60	-
chr10	54829897	54829898	chr10_strand_1_54829899random_site_number_7801	60	-
chr10	54866028	54866029	chr10_strand_1_54866030random_site_number_4700	60	-
chr10	54983329	54983330	chr10_strand_0_54983330random_site_number_6575	60	+
chr10	55107576	55107577	chr10_strand_1_55107578random_site_number_3884	60	-
chr10	55316546	55316547	chr10_strand_0_55316547random_site_number_5266	60	+
chr10	55700732	55700733	chr10_strand_0_55700733random_site_number_1392	60	+
chr10	55843390	55843391	chr10_strand_1_55843392random_site_number_1312	60	-
chr10	56747596	56747597	chr10_strand_1_56747598random_site_number_80	60	-
chr10	57208682	57208683	chr10_strand_0_57208683random_site_number_4672	60	+
chr10	57219008	57219009	chr10_strand_0_57219009random_site_number_6299	60	+
chr10	57593534	57593535	chr10_strand_0_57593535random_site_number_7026	60	+
chr10	57920231	57920232	chr10_strand_1_57920233random_site_number_3755	60	-
chr10	58165484	58165485	chr10_strand_1_58165486random_site_number_9228	60	-
chr10	58423607	58423608	chr10_strand_1_58423609random_site_number_5458	60	-
chr10	58627319	58627320	chr10_strand_1_58627321random_site_number_7227	60	-
chr10	59293636	59293637	chr10_strand_1_59293638random_site_number_7612	60	-
chr10	60196981	60196982	chr10_strand_0_60196982random_site_number_9469	60	+
chr10	60268047	60268048	chr10_strand_1_60268049random_site_number_1689	60	-
chr10	60596374	60596375	chr10_strand_1_60596376random_site_number_7312	60	-
chr10	60742009	60742010	chr10_strand_1_60742011random_site_number_4906	60	-
chr10	60803868	60803869	chr10_strand_1_60803870random_site_number_2553	60	-
chr10	61036367	61036368	chr10_strand_1_61036369random_site_number_7640	60	-
chr10	61545011	61545012	chr10_strand_1_61545013random_site_number_8268	60	-
chr10	61630377	61630378	chr10_strand_0_61630378random_site_number_8434	60	+
chr10	61835013	61835014	chr10_strand_1_61835015random_site_number_708	60	-
chr10	62015568	62015569	chr10_strand_1_62015570random_site_number_3264	60	-
chr10	62531504	62531505	chr10_strand_0_62531505random_site_number_3116	60	+
chr10	63050643	63050644	chr10_strand_0_63050644random_site_number_5487	60	+
chr10	63168383	63168384	chr10_strand_1_63168385random_site_number_1782	60	-
chr10	63392721	63392722	chr10_strand_1_63392723random_site_number_7196	60	-
chr10	63895222	63895223	chr10_strand_1_63895224random_site_number_1714	60	-
chr10	63906767	63906768	chr10_strand_0_63906768random_site_number_606	60	+
chr10	64319048	64319049	chr10_strand_1_64319050random_site_number_9513	60	-
chr10	64394546	64394547	chr10_strand_0_64394547random_site_number_1659	60	+
chr10	65463132	65463133	chr10_strand_1_65463134random_site_number_678	60	-
chr10	65778753	65778754	chr10_strand_1_65778755random_site_number_8516	60	-
chr10	66358144	66358145	chr10_strand_1_66358146random_site_number_6750	60	-
chr10	66546324	66546325	chr10_strand_0_66546325random_site_number_800	60	+
chr10	67108101	67108102	chr10_strand_0_67108102random_site_number_147	60	+
chr10	67142109	67142110	chr10_strand_0_67142110random_site_number_1165	60	+
chr10	67905412	67905413	chr10_strand_1_67905414random_site_number_7203	60	-
chr10	67985213	67985214	chr10_strand_0_67985214random_site_number_3685	60	+
chr10	68199503	68199504	chr10_strand_0_68199504random_site_number_637	60	+
chr10	68301367	68301368	chr10_strand_1_68301369random_site_number_2995	60	-
chr10	68350193	68350194	chr10_strand_0_68350194random_site_number_6906	60	+
chr10	68635898	68635899	chr10_strand_0_68635899random_site_number_2157	60	+
chr10	68683872	68683873	chr10_strand_1_68683874random_site_number_5104	60	-
chr10	69175236	69175237	chr10_strand_1_69175238random_site_number_4785	60	-
chr10	69215810	69215811	chr10_strand_1_69215812random_site_number_4675	60	-
chr10	70457862	70457863	chr10_strand_1_70457864random_site_number_5267	60	-
chr10	70593128	70593129	chr10_strand_0_70593129random_site_number_9545	60	+
chr10	73237199	73237200	chr10_strand_0_73237200random_site_number_447	60	+
chr10	73611271	73611272	chr10_strand_0_73611272random_site_number_1401	60	+
chr10	73809161	73809162	chr10_strand_0_73809162random_site_number_8703	60	+
chr10	74136156	74136157	chr10_strand_0_74136157random_site_number_6720	60	+
chr10	74344743	74344744	chr10_strand_0_74344744random_site_number_8205	60	+
chr10	74362245	74362246	chr10_strand_1_74362247random_site_number_9044	60	-
chr10	74555074	74555075	chr10_strand_1_74555076random_site_number_26	60	-
chr10	74728542	74728543	chr10_strand_0_74728543random_site_number_5525	60	+
chr10	75205612	75205613	chr10_strand_1_75205614random_site_number_3514	60	-
chr10	75307059	75307060	chr10_strand_0_75307060random_site_number_9220	60	+
chr10	75485549	75485550	chr10_strand_0_75485550random_site_number_6011	60	+
chr10	78305098	78305099	chr10_strand_0_78305099random_site_number_6591	60	+
chr10	78477966	78477967	chr10_strand_0_78477967random_site_number_2561	60	+
chr10	78518544	78518545	chr10_strand_1_78518546random_site_number_3742	60	-
chr10	78800445	78800446	chr10_strand_0_78800446random_site_number_2710	60	+
chr10	78815396	78815397	chr10_strand_1_78815398random_site_number_8237	60	-
chr10	79261504	79261505	chr10_strand_1_79261506random_site_number_5738	60	-
chr10	79486012	79486013	chr10_strand_0_79486013random_site_number_556	60	+
chr10	79566212	79566213	chr10_strand_1_79566214random_site_number_9488	60	-
chr10	79863574	79863575	chr10_strand_0_79863575random_site_number_2178	60	+
chr10	80028943	80028944	chr10_strand_0_80028944random_site_number_8714	60	+
chr10	80829297	80829298	chr10_strand_0_80829298random_site_number_1665	60	+
chr10	81567877	81567878	chr10_strand_0_81567878random_site_number_4305	60	+
chr10	81933093	81933094	chr10_strand_1_81933095random_site_number_6675	60	-
chr10	82002728	82002729	chr10_strand_1_82002730random_site_number_8204	60	-
chr10	82408275	82408276	chr10_strand_1_82408277random_site_number_6017	60	-
chr10	82722779	82722780	chr10_strand_1_82722781random_site_number_4696	60	-
chr10	82871481	82871482	chr10_strand_1_82871483random_site_number_7148	60	-
chr10	82879523	82879524	chr10_strand_1_82879525random_site_number_372	60	-
chr10	82905122	82905123	chr10_strand_0_82905123random_site_number_4395	60	+
chr10	83865629	83865630	chr10_strand_1_83865631random_site_number_3240	60	-
chr10	84668954	84668955	chr10_strand_1_84668956random_site_number_8545	60	-
chr10	84697291	84697292	chr10_strand_1_84697293random_site_number_8447	60	-
chr10	84770417	84770418	chr10_strand_1_84770419random_site_number_9830	60	-
chr10	84823887	84823888	chr10_strand_0_84823888random_site_number_3769	60	+
chr10	84902817	84902818	chr10_strand_0_84902818random_site_number_765	60	+
chr10	84946225	84946226	chr10_strand_1_84946227random_site_number_3254	60	-
chr10	85002793	85002794	chr10_strand_1_85002795random_site_number_3079	60	-
chr10	85545103	85545104	chr10_strand_0_85545104random_site_number_8461	60	+
chr10	85733697	85733698	chr10_strand_1_85733699random_site_number_2124	60	-
chr10	85889635	85889636	chr10_strand_1_85889637random_site_number_3588	60	-
chr10	86135750	86135751	chr10_strand_0_86135751random_site_number_4818	60	+
chr10	87010798	87010799	chr10_strand_1_87010800random_site_number_541	60	-
chr10	87088437	87088438	chr10_strand_1_87088439random_site_number_2707	60	-
chr10	87498698	87498699	chr10_strand_1_87498700random_site_number_5416	60	-
chr10	88710345	88710346	chr10_strand_1_88710347random_site_number_176	60	-
chr10	89530729	89530730	chr10_strand_1_89530731random_site_number_4277	60	-
chr10	90313256	90313257	chr10_strand_1_90313258random_site_number_9125	60	-
chr10	90628642	90628643	chr10_strand_1_90628644random_site_number_2981	60	-
chr10	90683204	90683205	chr10_strand_0_90683205random_site_number_1575	60	+
chr10	90885336	90885337	chr10_strand_0_90885337random_site_number_7712	60	+
chr10	91470802	91470803	chr10_strand_1_91470804random_site_number_7719	60	-
chr10	91635597	91635598	chr10_strand_1_91635599random_site_number_7004	60	-
chr10	91825088	91825089	chr10_strand_0_91825089random_site_number_789	60	+
chr10	92099973	92099974	chr10_strand_0_92099974random_site_number_8618	60	+
chr10	93112080	93112081	chr10_strand_1_93112082random_site_number_4529	60	-
chr10	93234781	93234782	chr10_strand_1_93234783random_site_number_3848	60	-
chr10	93251771	93251772	chr10_strand_1_93251773random_site_number_3815	60	-
chr10	94261963	94261964	chr10_strand_1_94261965random_site_number_9884	60	-
chr10	94524851	94524852	chr10_strand_0_94524852random_site_number_65	60	+
chr10	94581750	94581751	chr10_strand_0_94581751random_site_number_1228	60	+
chr10	94637714	94637715	chr10_strand_1_94637716random_site_number_4919	60	-
chr10	94826448	94826449	chr10_strand_1_94826450random_site_number_1354	60	-
chr10	94924845	94924846	chr10_strand_1_94924847random_site_number_5356	60	-
chr10	95438330	95438331	chr10_strand_1_95438332random_site_number_6461	60	-
chr10	95444843	95444844	chr10_strand_1_95444845random_site_number_4426	60	-
chr10	95615081	95615082	chr10_strand_0_95615082random_site_number_8466	60	+
chr10	95830150	95830151	chr10_strand_0_95830151random_site_number_1982	60	+
chr10	96488705	96488706	chr10_strand_1_96488707random_site_number_7770	60	-
chr10	96702432	96702433	chr10_strand_0_96702433random_site_number_4908	60	+
chr10	96769289	96769290	chr10_strand_1_96769291random_site_number_5550	60	-
chr10	97639649	97639650	chr10_strand_1_97639651random_site_number_4617	60	-
chr10	97779287	97779288	chr10_strand_1_97779289random_site_number_4699	60	-
chr10	99176920	99176921	chr10_strand_0_99176921random_site_number_9201	60	+
chr10	99782128	99782129	chr10_strand_0_99782129random_site_number_5635	60	+
chr10	99942145	99942146	chr10_strand_0_99942146random_site_number_2216	60	+
chr10	101631417	101631418	chr10_strand_1_101631419random_site_number_6495	60	-
chr10	101711761	101711762	chr10_strand_0_101711762random_site_number_1914	60	+
chr10	101736118	101736119	chr10_strand_1_101736120random_site_number_1916	60	-
chr10	101918561	101918562	chr10_strand_1_101918563random_site_number_2683	60	-
chr10	102107379	102107380	chr10_strand_0_102107380random_site_number_7029	60	+
chr10	102663696	102663697	chr10_strand_0_102663697random_site_number_7033	60	+
chr10	102993335	102993336	chr10_strand_1_102993337random_site_number_8351	60	-
chr10	103339154	103339155	chr10_strand_0_103339155random_site_number_6098	60	+
chr10	104076894	104076895	chr10_strand_1_104076896random_site_number_1337	60	-
chr10	104235696	104235697	chr10_strand_0_104235697random_site_number_7057	60	+
chr10	104497405	104497406	chr10_strand_1_104497407random_site_number_2503	60	-
chr10	104547588	104547589	chr10_strand_1_104547590random_site_number_2073	60	-
chr10	104694596	104694597	chr10_strand_1_104694598random_site_number_3384	60	-
chr10	104903350	104903351	chr10_strand_0_104903351random_site_number_3813	60	+
chr10	105476700	105476701	chr10_strand_1_105476702random_site_number_214	60	-
chr10	105768141	105768142	chr10_strand_0_105768142random_site_number_8663	60	+
chr10	106040253	106040254	chr10_strand_0_106040254random_site_number_8202	60	+
chr10	106304699	106304700	chr10_strand_1_106304701random_site_number_3217	60	-
chr10	106562408	106562409	chr10_strand_1_106562410random_site_number_6712	60	-
chr10	106626031	106626032	chr10_strand_1_106626033random_site_number_9688	60	-
chr10	107199509	107199510	chr10_strand_0_107199510random_site_number_9659	60	+
chr10	107308968	107308969	chr10_strand_0_107308969random_site_number_6342	60	+
chr10	107897069	107897070	chr10_strand_1_107897071random_site_number_3542	60	-
chr10	107981822	107981823	chr10_strand_1_107981824random_site_number_20	60	-
chr10	107998438	107998439	chr10_strand_0_107998439random_site_number_7471	60	+
chr10	108165010	108165011	chr10_strand_0_108165011random_site_number_3690	60	+
chr10	108817338	108817339	chr10_strand_1_108817340random_site_number_5387	60	-
chr10	109280493	109280494	chr10_strand_1_109280495random_site_number_8505	60	-
chr10	109562440	109562441	chr10_strand_1_109562442random_site_number_8827	60	-
chr10	109691280	109691281	chr10_strand_1_109691282random_site_number_8579	60	-
chr10	110256015	110256016	chr10_strand_0_110256016random_site_number_862	60	+
chr10	110260377	110260378	chr10_strand_1_110260379random_site_number_4373	60	-
chr10	110285573	110285574	chr10_strand_1_110285575random_site_number_6820	60	-
chr10	110378723	110378724	chr10_strand_0_110378724random_site_number_6917	60	+
chr10	110611252	110611253	chr10_strand_0_110611253random_site_number_216	60	+
chr10	111388443	111388444	chr10_strand_0_111388444random_site_number_4068	60	+
chr10	111730103	111730104	chr10_strand_0_111730104random_site_number_4175	60	+
chr10	112521587	112521588	chr10_strand_0_112521588random_site_number_297	60	+
chr10	112799010	112799011	chr10_strand_0_112799011random_site_number_530	60	+
chr10	113109241	113109242	chr10_strand_1_113109243random_site_number_4775	60	-
chr10	113255371	113255372	chr10_strand_1_113255373random_site_number_1868	60	-
chr10	113449396	113449397	chr10_strand_0_113449397random_site_number_6260	60	+
chr10	113555718	113555719	chr10_strand_0_113555719random_site_number_2049	60	+
chr10	113759588	113759589	chr10_strand_0_113759589random_site_number_7944	60	+
chr10	114471959	114471960	chr10_strand_1_114471961random_site_number_2757	60	-
chr10	114711813	114711814	chr10_strand_1_114711815random_site_number_5612	60	-
chr10	114882414	114882415	chr10_strand_1_114882416random_site_number_6838	60	-
chr10	115458720	115458721	chr10_strand_0_115458721random_site_number_6121	60	+
chr10	115645690	115645691	chr10_strand_1_115645692random_site_number_6671	60	-
chr10	116054466	116054467	chr10_strand_1_116054468random_site_number_8292	60	-
chr10	116101585	116101586	chr10_strand_1_116101587random_site_number_4550	60	-
chr10	116229394	116229395	chr10_strand_0_116229395random_site_number_8681	60	+
chr10	118450556	118450557	chr10_strand_1_118450558random_site_number_6164	60	-
chr10	118493273	118493274	chr10_strand_1_118493275random_site_number_514	60	-
chr10	118797376	118797377	chr10_strand_1_118797378random_site_number_9141	60	-
chr10	118970205	118970206	chr10_strand_1_118970207random_site_number_1471	60	-
chr10	119004419	119004420	chr10_strand_1_119004421random_site_number_1085	60	-
chr10	119058801	119058802	chr10_strand_1_119058803random_site_number_6364	60	-
chr10	119214123	119214124	chr10_strand_1_119214125random_site_number_3252	60	-
chr10	120663790	120663791	chr10_strand_0_120663791random_site_number_9470	60	+
chr10	121232508	121232509	chr10_strand_0_121232509random_site_number_9705	60	+
chr10	121601516	121601517	chr10_strand_1_121601518random_site_number_2072	60	-
chr10	121623523	121623524	chr10_strand_0_121623524random_site_number_1822	60	+
chr10	121921948	121921949	chr10_strand_0_121921949random_site_number_7012	60	+
chr10	121924831	121924832	chr10_strand_1_121924833random_site_number_1615	60	-
chr10	122971703	122971704	chr10_strand_0_122971704random_site_number_4927	60	+
chr10	123138091	123138092	chr10_strand_0_123138092random_site_number_9046	60	+
chr10	123774982	123774983	chr10_strand_1_123774984random_site_number_2962	60	-
chr10	123845211	123845212	chr10_strand_1_123845213random_site_number_8911	60	-
chr10	124431080	124431081	chr10_strand_1_124431082random_site_number_9302	60	-
chr10	125217523	125217524	chr10_strand_1_125217525random_site_number_1633	60	-
chr10	125375995	125375996	chr10_strand_0_125375996random_site_number_465	60	+
chr10	125568108	125568109	chr10_strand_1_125568110random_site_number_5485	60	-
chr10	125788007	125788008	chr10_strand_0_125788008random_site_number_5273	60	+
chr10	125801047	125801048	chr10_strand_0_125801048random_site_number_9568	60	+
chr10	126164336	126164337	chr10_strand_0_126164337random_site_number_2365	60	+
chr10	126302340	126302341	chr10_strand_1_126302342random_site_number_2030	60	-
chr10	126580785	126580786	chr10_strand_1_126580787random_site_number_9803	60	-
chr10	126775013	126775014	chr10_strand_0_126775014random_site_number_4678	60	+
chr10	126998863	126998864	chr10_strand_0_126998864random_site_number_9775	60	+
chr10	127605213	127605214	chr10_strand_1_127605215random_site_number_7101	60	-
chr10	127668806	127668807	chr10_strand_1_127668808random_site_number_3774	60	-
chr10	127726946	127726947	chr10_strand_0_127726947random_site_number_9827	60	+
chr10	127971373	127971374	chr10_strand_0_127971374random_site_number_6393	60	+
chr10	128125067	128125068	chr10_strand_0_128125068random_site_number_1712	60	+
chr10	128202495	128202496	chr10_strand_0_128202496random_site_number_8905	60	+
chr10	128832034	128832035	chr10_strand_1_128832036random_site_number_7075	60	-
chr10	128866815	128866816	chr10_strand_1_128866817random_site_number_4781	60	-
chr10	129291066	129291067	chr10_strand_0_129291067random_site_number_6033	60	+
chr10	129402930	129402931	chr10_strand_1_129402932random_site_number_7748	60	-
chr10	130579699	130579700	chr10_strand_1_130579701random_site_number_6429	60	-
chr10	131196863	131196864	chr10_strand_1_131196865random_site_number_9899	60	-
chr10	131903958	131903959	chr10_strand_1_131903960random_site_number_1348	60	-
chr10	131913156	131913157	chr10_strand_0_131913157random_site_number_4023	60	+
chr10	132950123	132950124	chr10_strand_0_132950124random_site_number_7735	60	+
chr10	133157161	133157162	chr10_strand_0_133157162random_site_number_6127	60	+
chr10	133311807	133311808	chr10_strand_1_133311809random_site_number_916	60	-
chr10	133660963	133660964	chr10_strand_1_133660965random_site_number_1164	60	-
chr11	458765	458766	chr11_strand_0_458766random_site_number_6825	60	+
chr11	906267	906268	chr11_strand_0_906268random_site_number_2880	60	+
chr11	1930719	1930720	chr11_strand_1_1930721random_site_number_588	60	-
chr11	2241850	2241851	chr11_strand_0_2241851random_site_number_5197	60	+
chr11	2890079	2890080	chr11_strand_0_2890080random_site_number_6529	60	+
chr11	3413802	3413803	chr11_strand_0_3413803random_site_number_2539	60	+
chr11	3474093	3474094	chr11_strand_0_3474094random_site_number_9610	60	+
chr11	3529331	3529332	chr11_strand_1_3529333random_site_number_3885	60	-
chr11	3683790	3683791	chr11_strand_1_3683792random_site_number_3177	60	-
chr11	4037217	4037218	chr11_strand_1_4037219random_site_number_4999	60	-
chr11	4053746	4053747	chr11_strand_0_4053747random_site_number_907	60	+
chr11	4358932	4358933	chr11_strand_1_4358934random_site_number_6819	60	-
chr11	4791105	4791106	chr11_strand_0_4791106random_site_number_364	60	+
chr11	4991326	4991327	chr11_strand_1_4991328random_site_number_4079	60	-
chr11	5370496	5370497	chr11_strand_0_5370497random_site_number_9834	60	+
chr11	5657551	5657552	chr11_strand_1_5657553random_site_number_4769	60	-
chr11	6324651	6324652	chr11_strand_0_6324652random_site_number_9731	60	+
chr11	6327037	6327038	chr11_strand_1_6327039random_site_number_9299	60	-
chr11	6764872	6764873	chr11_strand_0_6764873random_site_number_5174	60	+
chr11	7445277	7445278	chr11_strand_1_7445279random_site_number_5303	60	-
chr11	7849336	7849337	chr11_strand_0_7849337random_site_number_9426	60	+
chr11	8238071	8238072	chr11_strand_0_8238072random_site_number_7459	60	+
chr11	8257695	8257696	chr11_strand_1_8257697random_site_number_3828	60	-
chr11	8566206	8566207	chr11_strand_0_8566207random_site_number_8698	60	+
chr11	8731804	8731805	chr11_strand_0_8731805random_site_number_965	60	+
chr11	8954291	8954292	chr11_strand_1_8954293random_site_number_370	60	-
chr11	9257650	9257651	chr11_strand_1_9257652random_site_number_3334	60	-
chr11	9269032	9269033	chr11_strand_1_9269034random_site_number_2003	60	-
chr11	9317225	9317226	chr11_strand_1_9317227random_site_number_9903	60	-
chr11	9460150	9460151	chr11_strand_0_9460151random_site_number_9471	60	+
chr11	10257773	10257774	chr11_strand_0_10257774random_site_number_1254	60	+
chr11	10304840	10304841	chr11_strand_0_10304841random_site_number_6348	60	+
chr11	10824639	10824640	chr11_strand_1_10824641random_site_number_3577	60	-
chr11	10929375	10929376	chr11_strand_0_10929376random_site_number_4419	60	+
chr11	11104407	11104408	chr11_strand_1_11104409random_site_number_122	60	-
chr11	11388721	11388722	chr11_strand_0_11388722random_site_number_2352	60	+
chr11	11455130	11455131	chr11_strand_1_11455132random_site_number_6473	60	-
chr11	11770218	11770219	chr11_strand_0_11770219random_site_number_7275	60	+
chr11	11771697	11771698	chr11_strand_1_11771699random_site_number_2148	60	-
chr11	11913048	11913049	chr11_strand_0_11913049random_site_number_7099	60	+
chr11	11966484	11966485	chr11_strand_0_11966485random_site_number_6948	60	+
chr11	12034951	12034952	chr11_strand_0_12034952random_site_number_6398	60	+
chr11	12387337	12387338	chr11_strand_0_12387338random_site_number_9502	60	+
chr11	12423193	12423194	chr11_strand_0_12423194random_site_number_2095	60	+
chr11	12826679	12826680	chr11_strand_0_12826680random_site_number_424	60	+
chr11	12927486	12927487	chr11_strand_0_12927487random_site_number_2897	60	+
chr11	13224138	13224139	chr11_strand_1_13224140random_site_number_5047	60	-
chr11	13306419	13306420	chr11_strand_0_13306420random_site_number_4387	60	+
chr11	13341900	13341901	chr11_strand_0_13341901random_site_number_7576	60	+
chr11	13497971	13497972	chr11_strand_1_13497973random_site_number_2906	60	-
chr11	13978029	13978030	chr11_strand_0_13978030random_site_number_4278	60	+
chr11	14033881	14033882	chr11_strand_0_14033882random_site_number_9626	60	+
chr11	14132624	14132625	chr11_strand_0_14132625random_site_number_5880	60	+
chr11	14576649	14576650	chr11_strand_0_14576650random_site_number_7941	60	+
chr11	14598975	14598976	chr11_strand_1_14598977random_site_number_8730	60	-
chr11	15390347	15390348	chr11_strand_0_15390348random_site_number_7210	60	+
chr11	15404671	15404672	chr11_strand_0_15404672random_site_number_2313	60	+
chr11	15519899	15519900	chr11_strand_0_15519900random_site_number_5068	60	+
chr11	15767913	15767914	chr11_strand_1_15767915random_site_number_1362	60	-
chr11	15901059	15901060	chr11_strand_1_15901061random_site_number_8851	60	-
chr11	16309357	16309358	chr11_strand_0_16309358random_site_number_1210	60	+
chr11	16826791	16826792	chr11_strand_1_16826793random_site_number_4539	60	-
chr11	17389069	17389070	chr11_strand_1_17389071random_site_number_1553	60	-
chr11	18364799	18364800	chr11_strand_1_18364801random_site_number_9647	60	-
chr11	18371010	18371011	chr11_strand_0_18371011random_site_number_6283	60	+
chr11	20053999	20054000	chr11_strand_0_20054000random_site_number_9908	60	+
chr11	20174838	20174839	chr11_strand_0_20174839random_site_number_11	60	+
chr11	20418201	20418202	chr11_strand_0_20418202random_site_number_8005	60	+
chr11	20536734	20536735	chr11_strand_0_20536735random_site_number_901	60	+
chr11	20613222	20613223	chr11_strand_1_20613224random_site_number_3816	60	-
chr11	20944099	20944100	chr11_strand_0_20944100random_site_number_963	60	+
chr11	21431865	21431866	chr11_strand_0_21431866random_site_number_9500	60	+
chr11	21908823	21908824	chr11_strand_0_21908824random_site_number_7014	60	+
chr11	22953981	22953982	chr11_strand_1_22953983random_site_number_96	60	-
chr11	23041333	23041334	chr11_strand_0_23041334random_site_number_4648	60	+
chr11	23067994	23067995	chr11_strand_1_23067996random_site_number_8992	60	-
chr11	23336893	23336894	chr11_strand_0_23336894random_site_number_4894	60	+
chr11	23406839	23406840	chr11_strand_0_23406840random_site_number_2342	60	+
chr11	23523152	23523153	chr11_strand_0_23523153random_site_number_490	60	+
chr11	23712552	23712553	chr11_strand_1_23712554random_site_number_3799	60	-
chr11	24155865	24155866	chr11_strand_0_24155866random_site_number_8669	60	+
chr11	24358691	24358692	chr11_strand_0_24358692random_site_number_2396	60	+
chr11	24958876	24958877	chr11_strand_1_24958878random_site_number_2040	60	-
chr11	25022278	25022279	chr11_strand_1_25022280random_site_number_4666	60	-
chr11	25123536	25123537	chr11_strand_0_25123537random_site_number_9073	60	+
chr11	25411262	25411263	chr11_strand_1_25411264random_site_number_1472	60	-
chr11	25465284	25465285	chr11_strand_1_25465286random_site_number_3957	60	-
chr11	25979678	25979679	chr11_strand_0_25979679random_site_number_9952	60	+
chr11	26413869	26413870	chr11_strand_1_26413871random_site_number_1543	60	-
chr11	26863169	26863170	chr11_strand_0_26863170random_site_number_6122	60	+
chr11	26923216	26923217	chr11_strand_0_26923217random_site_number_5490	60	+
chr11	26924829	26924830	chr11_strand_1_26924831random_site_number_4628	60	-
chr11	27095237	27095238	chr11_strand_1_27095239random_site_number_5618	60	-
chr11	27104032	27104033	chr11_strand_0_27104033random_site_number_948	60	+
chr11	27193451	27193452	chr11_strand_1_27193453random_site_number_9126	60	-
chr11	27435819	27435820	chr11_strand_0_27435820random_site_number_8221	60	+
chr11	27537286	27537287	chr11_strand_1_27537288random_site_number_1855	60	-
chr11	27596829	27596830	chr11_strand_0_27596830random_site_number_5446	60	+
chr11	28045448	28045449	chr11_strand_0_28045449random_site_number_5806	60	+
chr11	28535483	28535484	chr11_strand_1_28535485random_site_number_5302	60	-
chr11	28562477	28562478	chr11_strand_1_28562479random_site_number_7597	60	-
chr11	28990060	28990061	chr11_strand_0_28990061random_site_number_3515	60	+
chr11	29374883	29374884	chr11_strand_0_29374884random_site_number_9282	60	+
chr11	29607599	29607600	chr11_strand_0_29607600random_site_number_4470	60	+
chr11	29682394	29682395	chr11_strand_0_29682395random_site_number_3260	60	+
chr11	30407286	30407287	chr11_strand_1_30407288random_site_number_3200	60	-
chr11	31653591	31653592	chr11_strand_0_31653592random_site_number_9172	60	+
chr11	31717445	31717446	chr11_strand_0_31717446random_site_number_2158	60	+
chr11	31954227	31954228	chr11_strand_1_31954229random_site_number_7827	60	-
chr11	32315009	32315010	chr11_strand_0_32315010random_site_number_8570	60	+
chr11	32742245	32742246	chr11_strand_1_32742247random_site_number_6047	60	-
chr11	32813601	32813602	chr11_strand_0_32813602random_site_number_1890	60	+
chr11	33453392	33453393	chr11_strand_1_33453394random_site_number_7245	60	-
chr11	34527391	34527392	chr11_strand_1_34527393random_site_number_4154	60	-
chr11	35164671	35164672	chr11_strand_0_35164672random_site_number_8249	60	+
chr11	35179760	35179761	chr11_strand_1_35179762random_site_number_496	60	-
chr11	35918406	35918407	chr11_strand_0_35918407random_site_number_8996	60	+
chr11	36670679	36670680	chr11_strand_0_36670680random_site_number_671	60	+
chr11	36842686	36842687	chr11_strand_0_36842687random_site_number_1938	60	+
chr11	36868777	36868778	chr11_strand_0_36868778random_site_number_928	60	+
chr11	36886160	36886161	chr11_strand_0_36886161random_site_number_4834	60	+
chr11	36993508	36993509	chr11_strand_0_36993509random_site_number_7822	60	+
chr11	37022784	37022785	chr11_strand_1_37022786random_site_number_8963	60	-
chr11	37117535	37117536	chr11_strand_1_37117537random_site_number_1460	60	-
chr11	37179840	37179841	chr11_strand_0_37179841random_site_number_8624	60	+
chr11	37249707	37249708	chr11_strand_0_37249708random_site_number_7504	60	+
chr11	37314047	37314048	chr11_strand_0_37314048random_site_number_9129	60	+
chr11	37569095	37569096	chr11_strand_0_37569096random_site_number_7938	60	+
chr11	37829839	37829840	chr11_strand_0_37829840random_site_number_5371	60	+
chr11	38017881	38017882	chr11_strand_0_38017882random_site_number_7228	60	+
chr11	38150543	38150544	chr11_strand_1_38150545random_site_number_753	60	-
chr11	38330938	38330939	chr11_strand_1_38330940random_site_number_6525	60	-
chr11	38647004	38647005	chr11_strand_1_38647006random_site_number_1058	60	-
chr11	39278276	39278277	chr11_strand_0_39278277random_site_number_1561	60	+
chr11	39392931	39392932	chr11_strand_0_39392932random_site_number_3204	60	+
chr11	39728408	39728409	chr11_strand_1_39728410random_site_number_6478	60	-
chr11	40103345	40103346	chr11_strand_1_40103347random_site_number_46	60	-
chr11	40522262	40522263	chr11_strand_1_40522264random_site_number_9011	60	-
chr11	40645129	40645130	chr11_strand_0_40645130random_site_number_6508	60	+
chr11	40811153	40811154	chr11_strand_1_40811155random_site_number_8396	60	-
chr11	40929778	40929779	chr11_strand_0_40929779random_site_number_5591	60	+
chr11	40966542	40966543	chr11_strand_0_40966543random_site_number_3451	60	+
chr11	41082187	41082188	chr11_strand_0_41082188random_site_number_5540	60	+
chr11	41128859	41128860	chr11_strand_0_41128860random_site_number_3598	60	+
chr11	41129974	41129975	chr11_strand_1_41129976random_site_number_8683	60	-
chr11	41159658	41159659	chr11_strand_1_41159660random_site_number_5705	60	-
chr11	41189846	41189847	chr11_strand_1_41189848random_site_number_4688	60	-
chr11	41252082	41252083	chr11_strand_1_41252084random_site_number_2900	60	-
chr11	41325539	41325540	chr11_strand_0_41325540random_site_number_8531	60	+
chr11	41840538	41840539	chr11_strand_0_41840539random_site_number_1523	60	+
chr11	42036658	42036659	chr11_strand_0_42036659random_site_number_5373	60	+
chr11	42133872	42133873	chr11_strand_0_42133873random_site_number_9616	60	+
chr11	42341867	42341868	chr11_strand_0_42341868random_site_number_1678	60	+
chr11	44185948	44185949	chr11_strand_0_44185949random_site_number_6885	60	+
chr11	45250640	45250641	chr11_strand_0_45250641random_site_number_608	60	+
chr11	45653861	45653862	chr11_strand_0_45653862random_site_number_7291	60	+
chr11	46006044	46006045	chr11_strand_0_46006045random_site_number_4937	60	+
chr11	46746148	46746149	chr11_strand_0_46746149random_site_number_3075	60	+
chr11	47641240	47641241	chr11_strand_0_47641241random_site_number_9481	60	+
chr11	47896479	47896480	chr11_strand_1_47896481random_site_number_3898	60	-
chr11	48063745	48063746	chr11_strand_0_48063746random_site_number_5407	60	+
chr11	48284503	48284504	chr11_strand_1_48284505random_site_number_310	60	-
chr11	48345186	48345187	chr11_strand_0_48345187random_site_number_3986	60	+
chr11	48556105	48556106	chr11_strand_0_48556106random_site_number_6479	60	+
chr11	48867780	48867781	chr11_strand_1_48867782random_site_number_5310	60	-
chr11	50229138	50229139	chr11_strand_1_50229140random_site_number_4874	60	-
chr11	54604644	54604645	chr11_strand_0_54604645random_site_number_2129	60	+
chr11	54895828	54895829	chr11_strand_1_54895830random_site_number_2149	60	-
chr11	54968994	54968995	chr11_strand_0_54968995random_site_number_3401	60	+
chr11	55284690	55284691	chr11_strand_1_55284692random_site_number_3703	60	-
chr11	55973434	55973435	chr11_strand_0_55973435random_site_number_7298	60	+
chr11	56034929	56034930	chr11_strand_0_56034930random_site_number_1119	60	+
chr11	56678514	56678515	chr11_strand_1_56678516random_site_number_1524	60	-
chr11	56978824	56978825	chr11_strand_1_56978826random_site_number_2796	60	-
chr11	57015981	57015982	chr11_strand_0_57015982random_site_number_441	60	+
chr11	57248469	57248470	chr11_strand_1_57248471random_site_number_8788	60	-
chr11	57510772	57510773	chr11_strand_0_57510773random_site_number_9893	60	+
chr11	57602772	57602773	chr11_strand_1_57602774random_site_number_4565	60	-
chr11	57730687	57730688	chr11_strand_1_57730689random_site_number_9692	60	-
chr11	58128716	58128717	chr11_strand_0_58128717random_site_number_1603	60	+
chr11	58174439	58174440	chr11_strand_0_58174440random_site_number_3268	60	+
chr11	58216575	58216576	chr11_strand_0_58216576random_site_number_8625	60	+
chr11	58226986	58226987	chr11_strand_1_58226988random_site_number_8112	60	-
chr11	58987828	58987829	chr11_strand_0_58987829random_site_number_4491	60	+
chr11	59486563	59486564	chr11_strand_1_59486565random_site_number_4668	60	-
chr11	59565693	59565694	chr11_strand_1_59565695random_site_number_5748	60	-
chr11	59669673	59669674	chr11_strand_1_59669675random_site_number_5646	60	-
chr11	59983117	59983118	chr11_strand_1_59983119random_site_number_1969	60	-
chr11	60092008	60092009	chr11_strand_1_60092010random_site_number_4891	60	-
chr11	61889733	61889734	chr11_strand_1_61889735random_site_number_8335	60	-
chr11	62176856	62176857	chr11_strand_0_62176857random_site_number_1857	60	+
chr11	62571889	62571890	chr11_strand_0_62571890random_site_number_3179	60	+
chr11	62622589	62622590	chr11_strand_1_62622591random_site_number_6615	60	-
chr11	62953021	62953022	chr11_strand_1_62953023random_site_number_3654	60	-
chr11	63287092	63287093	chr11_strand_1_63287094random_site_number_3239	60	-
chr11	63963159	63963160	chr11_strand_0_63963160random_site_number_5898	60	+
chr11	64342640	64342641	chr11_strand_0_64342641random_site_number_7988	60	+
chr11	64432349	64432350	chr11_strand_0_64432350random_site_number_5323	60	+
chr11	64916837	64916838	chr11_strand_1_64916839random_site_number_9523	60	-
chr11	65147319	65147320	chr11_strand_0_65147320random_site_number_5934	60	+
chr11	65440028	65440029	chr11_strand_1_65440030random_site_number_6895	60	-
chr11	65550322	65550323	chr11_strand_1_65550324random_site_number_6288	60	-
chr11	65819477	65819478	chr11_strand_1_65819479random_site_number_3330	60	-
chr11	66345791	66345792	chr11_strand_1_66345793random_site_number_4924	60	-
chr11	66378385	66378386	chr11_strand_1_66378387random_site_number_4466	60	-
chr11	66737601	66737602	chr11_strand_1_66737603random_site_number_8521	60	-
chr11	67485785	67485786	chr11_strand_1_67485787random_site_number_6244	60	-
chr11	67699462	67699463	chr11_strand_0_67699463random_site_number_1530	60	+
chr11	68074731	68074732	chr11_strand_1_68074733random_site_number_3303	60	-
chr11	69610090	69610091	chr11_strand_1_69610092random_site_number_9410	60	-
chr11	70153484	70153485	chr11_strand_1_70153486random_site_number_8928	60	-
chr11	70741800	70741801	chr11_strand_1_70741802random_site_number_375	60	-
chr11	70779807	70779808	chr11_strand_0_70779808random_site_number_3593	60	+
chr11	71131241	71131242	chr11_strand_1_71131243random_site_number_4544	60	-
chr11	71993957	71993958	chr11_strand_1_71993959random_site_number_6978	60	-
chr11	73534652	73534653	chr11_strand_1_73534654random_site_number_1162	60	-
chr11	73639973	73639974	chr11_strand_1_73639975random_site_number_6904	60	-
chr11	74161618	74161619	chr11_strand_0_74161619random_site_number_797	60	+
chr11	74435664	74435665	chr11_strand_0_74435665random_site_number_1136	60	+
chr11	74476158	74476159	chr11_strand_0_74476159random_site_number_6046	60	+
chr11	74678067	74678068	chr11_strand_0_74678068random_site_number_294	60	+
chr11	74953084	74953085	chr11_strand_0_74953085random_site_number_657	60	+
chr11	74963505	74963506	chr11_strand_0_74963506random_site_number_1175	60	+
chr11	75050018	75050019	chr11_strand_0_75050019random_site_number_8534	60	+
chr11	76268911	76268912	chr11_strand_0_76268912random_site_number_9383	60	+
chr11	77248144	77248145	chr11_strand_1_77248146random_site_number_3522	60	-
chr11	77368907	77368908	chr11_strand_0_77368908random_site_number_7785	60	+
chr11	77784262	77784263	chr11_strand_0_77784263random_site_number_8391	60	+
chr11	77889117	77889118	chr11_strand_0_77889118random_site_number_3403	60	+
chr11	78231220	78231221	chr11_strand_0_78231221random_site_number_9620	60	+
chr11	78318662	78318663	chr11_strand_0_78318663random_site_number_8844	60	+
chr11	78639696	78639697	chr11_strand_0_78639697random_site_number_6651	60	+
chr11	78728995	78728996	chr11_strand_1_78728997random_site_number_7293	60	-
chr11	78989686	78989687	chr11_strand_0_78989687random_site_number_842	60	+
chr11	79074728	79074729	chr11_strand_1_79074730random_site_number_6008	60	-
chr11	79173363	79173364	chr11_strand_1_79173365random_site_number_6453	60	-
chr11	79818946	79818947	chr11_strand_1_79818948random_site_number_7851	60	-
chr11	79892065	79892066	chr11_strand_1_79892067random_site_number_9086	60	-
chr11	80432124	80432125	chr11_strand_1_80432126random_site_number_2329	60	-
chr11	80492283	80492284	chr11_strand_1_80492285random_site_number_6977	60	-
chr11	80693690	80693691	chr11_strand_1_80693692random_site_number_4960	60	-
chr11	81083046	81083047	chr11_strand_1_81083048random_site_number_4324	60	-
chr11	81699572	81699573	chr11_strand_1_81699574random_site_number_7936	60	-
chr11	81739132	81739133	chr11_strand_1_81739134random_site_number_596	60	-
chr11	81906376	81906377	chr11_strand_0_81906377random_site_number_7679	60	+
chr11	82115301	82115302	chr11_strand_0_82115302random_site_number_6962	60	+
chr11	82348904	82348905	chr11_strand_1_82348906random_site_number_8712	60	-
chr11	82843337	82843338	chr11_strand_0_82843338random_site_number_4562	60	+
chr11	82987572	82987573	chr11_strand_0_82987573random_site_number_9130	60	+
chr11	82990126	82990127	chr11_strand_1_82990128random_site_number_4600	60	-
chr11	83111069	83111070	chr11_strand_1_83111071random_site_number_8415	60	-
chr11	83150974	83150975	chr11_strand_1_83150976random_site_number_1956	60	-
chr11	83364024	83364025	chr11_strand_0_83364025random_site_number_1051	60	+
chr11	83501153	83501154	chr11_strand_1_83501155random_site_number_5472	60	-
chr11	83859463	83859464	chr11_strand_1_83859465random_site_number_5184	60	-
chr11	84507306	84507307	chr11_strand_1_84507308random_site_number_8809	60	-
chr11	85032386	85032387	chr11_strand_1_85032388random_site_number_7804	60	-
chr11	85468480	85468481	chr11_strand_1_85468482random_site_number_549	60	-
chr11	86068469	86068470	chr11_strand_1_86068471random_site_number_6867	60	-
chr11	86331974	86331975	chr11_strand_1_86331976random_site_number_9789	60	-
chr11	86568416	86568417	chr11_strand_0_86568417random_site_number_5706	60	+
chr11	87046334	87046335	chr11_strand_1_87046336random_site_number_6570	60	-
chr11	87389553	87389554	chr11_strand_1_87389555random_site_number_7129	60	-
chr11	87437386	87437387	chr11_strand_0_87437387random_site_number_8043	60	+
chr11	87794362	87794363	chr11_strand_0_87794363random_site_number_2807	60	+
chr11	87824459	87824460	chr11_strand_0_87824460random_site_number_7928	60	+
chr11	88080608	88080609	chr11_strand_0_88080609random_site_number_5393	60	+
chr11	88360132	88360133	chr11_strand_1_88360134random_site_number_3089	60	-
chr11	88630742	88630743	chr11_strand_1_88630744random_site_number_3061	60	-
chr11	88748455	88748456	chr11_strand_1_88748457random_site_number_430	60	-
chr11	88753632	88753633	chr11_strand_1_88753634random_site_number_1902	60	-
chr11	89079581	89079582	chr11_strand_1_89079583random_site_number_7945	60	-
chr11	89167620	89167621	chr11_strand_0_89167621random_site_number_1319	60	+
chr11	89432567	89432568	chr11_strand_0_89432568random_site_number_3845	60	+
chr11	89524814	89524815	chr11_strand_0_89524815random_site_number_823	60	+
chr11	89703203	89703204	chr11_strand_0_89703204random_site_number_6093	60	+
chr11	90115768	90115769	chr11_strand_1_90115770random_site_number_8883	60	-
chr11	90194059	90194060	chr11_strand_0_90194060random_site_number_7376	60	+
chr11	90488571	90488572	chr11_strand_1_90488573random_site_number_8551	60	-
chr11	90719828	90719829	chr11_strand_1_90719830random_site_number_6455	60	-
chr11	90883088	90883089	chr11_strand_0_90883089random_site_number_6076	60	+
chr11	90927463	90927464	chr11_strand_0_90927464random_site_number_3090	60	+
chr11	91185098	91185099	chr11_strand_0_91185099random_site_number_1957	60	+
chr11	91633463	91633464	chr11_strand_1_91633465random_site_number_4896	60	-
chr11	92289659	92289660	chr11_strand_0_92289660random_site_number_5232	60	+
chr11	92958301	92958302	chr11_strand_0_92958302random_site_number_9447	60	+
chr11	92962660	92962661	chr11_strand_0_92962661random_site_number_9288	60	+
chr11	93660911	93660912	chr11_strand_1_93660913random_site_number_4774	60	-
chr11	94172567	94172568	chr11_strand_1_94172569random_site_number_5946	60	-
chr11	94249078	94249079	chr11_strand_0_94249079random_site_number_4433	60	+
chr11	94735934	94735935	chr11_strand_1_94735936random_site_number_1407	60	-
chr11	95564497	95564498	chr11_strand_1_95564499random_site_number_9935	60	-
chr11	95735309	95735310	chr11_strand_1_95735311random_site_number_7416	60	-
chr11	95747549	95747550	chr11_strand_1_95747551random_site_number_6020	60	-
chr11	96045910	96045911	chr11_strand_0_96045911random_site_number_8196	60	+
chr11	96546799	96546800	chr11_strand_0_96546800random_site_number_9072	60	+
chr11	96702516	96702517	chr11_strand_0_96702517random_site_number_9218	60	+
chr11	99474507	99474508	chr11_strand_0_99474508random_site_number_2324	60	+
chr11	99593318	99593319	chr11_strand_1_99593320random_site_number_9262	60	-
chr11	99600703	99600704	chr11_strand_1_99600705random_site_number_538	60	-
chr11	99874972	99874973	chr11_strand_0_99874973random_site_number_6181	60	+
chr11	100126716	100126717	chr11_strand_1_100126718random_site_number_7447	60	-
chr11	100327965	100327966	chr11_strand_1_100327967random_site_number_6224	60	-
chr11	100431710	100431711	chr11_strand_1_100431712random_site_number_6979	60	-
chr11	100543797	100543798	chr11_strand_0_100543798random_site_number_9864	60	+
chr11	100986902	100986903	chr11_strand_1_100986904random_site_number_923	60	-
chr11	101119416	101119417	chr11_strand_1_101119418random_site_number_8801	60	-
chr11	102728457	102728458	chr11_strand_0_102728458random_site_number_3225	60	+
chr11	102899279	102899280	chr11_strand_0_102899280random_site_number_9167	60	+
chr11	103183026	103183027	chr11_strand_0_103183027random_site_number_9360	60	+
chr11	103759411	103759412	chr11_strand_0_103759412random_site_number_8229	60	+
chr11	103770268	103770269	chr11_strand_0_103770269random_site_number_8340	60	+
chr11	104055010	104055011	chr11_strand_1_104055012random_site_number_6782	60	-
chr11	104590235	104590236	chr11_strand_1_104590237random_site_number_2738	60	-
chr11	104600664	104600665	chr11_strand_0_104600665random_site_number_3404	60	+
chr11	104890747	104890748	chr11_strand_1_104890749random_site_number_1998	60	-
chr11	105835613	105835614	chr11_strand_0_105835614random_site_number_5252	60	+
chr11	106460391	106460392	chr11_strand_1_106460393random_site_number_9483	60	-
chr11	106583222	106583223	chr11_strand_0_106583223random_site_number_836	60	+
chr11	107137895	107137896	chr11_strand_0_107137896random_site_number_9092	60	+
chr11	107618904	107618905	chr11_strand_0_107618905random_site_number_6344	60	+
chr11	107720125	107720126	chr11_strand_0_107720126random_site_number_5483	60	+
chr11	107892396	107892397	chr11_strand_1_107892398random_site_number_2793	60	-
chr11	109203739	109203740	chr11_strand_0_109203740random_site_number_3665	60	+
chr11	110070645	110070646	chr11_strand_0_110070646random_site_number_5768	60	+
chr11	110519272	110519273	chr11_strand_0_110519273random_site_number_1843	60	+
chr11	110638135	110638136	chr11_strand_1_110638137random_site_number_106	60	-
chr11	110895339	110895340	chr11_strand_0_110895340random_site_number_4587	60	+
chr11	110917992	110917993	chr11_strand_1_110917994random_site_number_3971	60	-
chr11	111230784	111230785	chr11_strand_0_111230785random_site_number_7127	60	+
chr11	111681570	111681571	chr11_strand_0_111681571random_site_number_5690	60	+
chr11	111735770	111735771	chr11_strand_0_111735771random_site_number_3796	60	+
chr11	113220083	113220084	chr11_strand_0_113220084random_site_number_9843	60	+
chr11	113291315	113291316	chr11_strand_0_113291316random_site_number_9734	60	+
chr11	113595398	113595399	chr11_strand_1_113595400random_site_number_2951	60	-
chr11	113607005	113607006	chr11_strand_0_113607006random_site_number_1520	60	+
chr11	114395110	114395111	chr11_strand_1_114395112random_site_number_8567	60	-
chr11	114460247	114460248	chr11_strand_0_114460248random_site_number_2090	60	+
chr11	115257551	115257552	chr11_strand_1_115257553random_site_number_4148	60	-
chr11	115753317	115753318	chr11_strand_1_115753319random_site_number_2076	60	-
chr11	115756248	115756249	chr11_strand_0_115756249random_site_number_3210	60	+
chr11	116743084	116743085	chr11_strand_0_116743085random_site_number_1759	60	+
chr11	117269609	117269610	chr11_strand_0_117269610random_site_number_6087	60	+
chr11	117725923	117725924	chr11_strand_0_117725924random_site_number_4542	60	+
chr11	117739127	117739128	chr11_strand_0_117739128random_site_number_4966	60	+
chr11	117812518	117812519	chr11_strand_1_117812520random_site_number_2462	60	-
chr11	118701648	118701649	chr11_strand_0_118701649random_site_number_5103	60	+
chr11	119259725	119259726	chr11_strand_1_119259727random_site_number_1118	60	-
chr11	119282633	119282634	chr11_strand_1_119282635random_site_number_5630	60	-
chr11	119343677	119343678	chr11_strand_0_119343678random_site_number_1663	60	+
chr11	120149188	120149189	chr11_strand_1_120149190random_site_number_899	60	-
chr11	120409805	120409806	chr11_strand_1_120409807random_site_number_5061	60	-
chr11	120515914	120515915	chr11_strand_0_120515915random_site_number_9380	60	+
chr11	120837582	120837583	chr11_strand_1_120837584random_site_number_4052	60	-
chr11	121180725	121180726	chr11_strand_0_121180726random_site_number_8598	60	+
chr11	121317122	121317123	chr11_strand_1_121317124random_site_number_4447	60	-
chr11	121630432	121630433	chr11_strand_1_121630434random_site_number_6911	60	-
chr11	121806725	121806726	chr11_strand_1_121806727random_site_number_64	60	-
chr11	122162255	122162256	chr11_strand_1_122162257random_site_number_9677	60	-
chr11	123263110	123263111	chr11_strand_1_123263112random_site_number_9999	60	-
chr11	123593286	123593287	chr11_strand_1_123593288random_site_number_7073	60	-
chr11	124001182	124001183	chr11_strand_1_124001184random_site_number_593	60	-
chr11	124439182	124439183	chr11_strand_0_124439183random_site_number_3128	60	+
chr11	124656782	124656783	chr11_strand_0_124656783random_site_number_1073	60	+
chr11	124804373	124804374	chr11_strand_1_124804375random_site_number_9863	60	-
chr11	125088703	125088704	chr11_strand_0_125088704random_site_number_1092	60	+
chr11	125183709	125183710	chr11_strand_1_125183711random_site_number_5448	60	-
chr11	125388389	125388390	chr11_strand_1_125388391random_site_number_1298	60	-
chr11	125445946	125445947	chr11_strand_1_125445948random_site_number_3306	60	-
chr11	125771562	125771563	chr11_strand_1_125771564random_site_number_4062	60	-
chr11	125826083	125826084	chr11_strand_0_125826084random_site_number_7695	60	+
chr11	126347454	126347455	chr11_strand_1_126347456random_site_number_8758	60	-
chr11	126643989	126643990	chr11_strand_1_126643991random_site_number_8822	60	-
chr11	126844636	126844637	chr11_strand_0_126844637random_site_number_3706	60	+
chr11	127829742	127829743	chr11_strand_0_127829743random_site_number_6697	60	+
chr11	127984472	127984473	chr11_strand_1_127984474random_site_number_8286	60	-
chr11	128164172	128164173	chr11_strand_1_128164174random_site_number_7718	60	-
chr11	128250284	128250285	chr11_strand_0_128250285random_site_number_5269	60	+
chr11	128260635	128260636	chr11_strand_0_128260636random_site_number_4150	60	+
chr11	128408396	128408397	chr11_strand_0_128408397random_site_number_1	60	+
chr11	128892574	128892575	chr11_strand_1_128892576random_site_number_6898	60	-
chr11	129133456	129133457	chr11_strand_1_129133458random_site_number_4987	60	-
chr11	129305959	129305960	chr11_strand_0_129305960random_site_number_8227	60	+
chr11	129359944	129359945	chr11_strand_0_129359945random_site_number_5938	60	+
chr11	129393209	129393210	chr11_strand_1_129393211random_site_number_9974	60	-
chr11	129639194	129639195	chr11_strand_1_129639196random_site_number_4009	60	-
chr11	130314117	130314118	chr11_strand_0_130314118random_site_number_7076	60	+
chr11	130563308	130563309	chr11_strand_0_130563309random_site_number_2622	60	+
chr11	130828390	130828391	chr11_strand_0_130828391random_site_number_2217	60	+
chr11	131685526	131685527	chr11_strand_1_131685528random_site_number_8307	60	-
chr11	131881222	131881223	chr11_strand_1_131881224random_site_number_9941	60	-
chr11	131923052	131923053	chr11_strand_1_131923054random_site_number_6505	60	-
chr11	131972035	131972036	chr11_strand_1_131972037random_site_number_6056	60	-
chr11	132479184	132479185	chr11_strand_0_132479185random_site_number_5003	60	+
chr11	132699039	132699040	chr11_strand_0_132699040random_site_number_4580	60	+
chr11	132916281	132916282	chr11_strand_0_132916282random_site_number_2645	60	+
chr11	132940877	132940878	chr11_strand_0_132940878random_site_number_5855	60	+
chr11	133097034	133097035	chr11_strand_1_133097036random_site_number_5990	60	-
chr11	133130701	133130702	chr11_strand_1_133130703random_site_number_8428	60	-
chr11	133156489	133156490	chr11_strand_1_133156491random_site_number_6024	60	-
chr11	133237487	133237488	chr11_strand_0_133237488random_site_number_8278	60	+
chr11	133262618	133262619	chr11_strand_0_133262619random_site_number_4530	60	+
chr11	133363122	133363123	chr11_strand_0_133363123random_site_number_4920	60	+
chr11	133965980	133965981	chr11_strand_0_133965981random_site_number_1117	60	+
chr11	134170219	134170220	chr11_strand_0_134170220random_site_number_2728	60	+
chr11	134197507	134197508	chr11_strand_1_134197509random_site_number_99	60	-
chr11	134603701	134603702	chr11_strand_0_134603702random_site_number_8074	60	+
chr11	134966158	134966159	chr11_strand_1_134966160random_site_number_576	60	-
chr11	135023333	135023334	chr11_strand_1_135023335random_site_number_5076	60	-
chr12	195929	195930	chr12_strand_0_195930random_site_number_8040	60	+
chr12	265208	265209	chr12_strand_1_265210random_site_number_2789	60	-
chr12	285951	285952	chr12_strand_1_285953random_site_number_9339	60	-
chr12	897726	897727	chr12_strand_1_897728random_site_number_5842	60	-
chr12	1877654	1877655	chr12_strand_1_1877656random_site_number_2629	60	-
chr12	2910042	2910043	chr12_strand_1_2910044random_site_number_8073	60	-
chr12	3302937	3302938	chr12_strand_0_3302938random_site_number_3757	60	+
chr12	3846891	3846892	chr12_strand_0_3846892random_site_number_3622	60	+
chr12	3941129	3941130	chr12_strand_0_3941130random_site_number_8313	60	+
chr12	3963726	3963727	chr12_strand_0_3963727random_site_number_1365	60	+
chr12	4019513	4019514	chr12_strand_0_4019514random_site_number_202	60	+
chr12	4073962	4073963	chr12_strand_1_4073964random_site_number_8385	60	-
chr12	4145186	4145187	chr12_strand_0_4145187random_site_number_6294	60	+
chr12	4198704	4198705	chr12_strand_1_4198706random_site_number_9373	60	-
chr12	4763234	4763235	chr12_strand_0_4763235random_site_number_3945	60	+
chr12	5091243	5091244	chr12_strand_1_5091245random_site_number_3276	60	-
chr12	5564560	5564561	chr12_strand_0_5564561random_site_number_3721	60	+
chr12	6139754	6139755	chr12_strand_0_6139755random_site_number_1730	60	+
chr12	6416287	6416288	chr12_strand_1_6416289random_site_number_2723	60	-
chr12	6505245	6505246	chr12_strand_1_6505247random_site_number_5555	60	-
chr12	7260748	7260749	chr12_strand_0_7260749random_site_number_5126	60	+
chr12	7307443	7307444	chr12_strand_0_7307444random_site_number_2588	60	+
chr12	7789373	7789374	chr12_strand_1_7789375random_site_number_9132	60	-
chr12	8292675	8292676	chr12_strand_0_8292676random_site_number_7328	60	+
chr12	8621457	8621458	chr12_strand_1_8621459random_site_number_8117	60	-
chr12	8774865	8774866	chr12_strand_1_8774867random_site_number_2351	60	-
chr12	9291900	9291901	chr12_strand_1_9291902random_site_number_6797	60	-
chr12	9856180	9856181	chr12_strand_0_9856181random_site_number_5849	60	+
chr12	10190016	10190017	chr12_strand_0_10190017random_site_number_8936	60	+
chr12	11543313	11543314	chr12_strand_0_11543314random_site_number_4840	60	+
chr12	12012123	12012124	chr12_strand_1_12012125random_site_number_9667	60	-
chr12	12258337	12258338	chr12_strand_1_12258339random_site_number_1405	60	-
chr12	12451107	12451108	chr12_strand_0_12451108random_site_number_58	60	+
chr12	12486120	12486121	chr12_strand_1_12486122random_site_number_2859	60	-
chr12	12505143	12505144	chr12_strand_1_12505145random_site_number_476	60	-
chr12	12528439	12528440	chr12_strand_1_12528441random_site_number_9549	60	-
chr12	12587608	12587609	chr12_strand_0_12587609random_site_number_1950	60	+
chr12	12679199	12679200	chr12_strand_1_12679201random_site_number_2048	60	-
chr12	12904195	12904196	chr12_strand_1_12904197random_site_number_1688	60	-
chr12	13042972	13042973	chr12_strand_1_13042974random_site_number_5593	60	-
chr12	13352328	13352329	chr12_strand_1_13352330random_site_number_1285	60	-
chr12	13646457	13646458	chr12_strand_1_13646459random_site_number_4932	60	-
chr12	14027700	14027701	chr12_strand_0_14027701random_site_number_2648	60	+
chr12	14110403	14110404	chr12_strand_0_14110404random_site_number_6222	60	+
chr12	14173374	14173375	chr12_strand_0_14173375random_site_number_406	60	+
chr12	14182647	14182648	chr12_strand_0_14182648random_site_number_2965	60	+
chr12	14380260	14380261	chr12_strand_1_14380262random_site_number_5577	60	-
chr12	14493894	14493895	chr12_strand_1_14493896random_site_number_3630	60	-
chr12	14535196	14535197	chr12_strand_1_14535198random_site_number_6037	60	-
chr12	14948339	14948340	chr12_strand_1_14948341random_site_number_1672	60	-
chr12	15138310	15138311	chr12_strand_1_15138312random_site_number_4910	60	-
chr12	15305379	15305380	chr12_strand_0_15305380random_site_number_866	60	+
chr12	15501654	15501655	chr12_strand_0_15501655random_site_number_8886	60	+
chr12	15960565	15960566	chr12_strand_0_15960566random_site_number_651	60	+
chr12	16021895	16021896	chr12_strand_1_16021897random_site_number_8082	60	-
chr12	16081970	16081971	chr12_strand_1_16081972random_site_number_3612	60	-
chr12	16117415	16117416	chr12_strand_1_16117417random_site_number_7068	60	-
chr12	16230897	16230898	chr12_strand_1_16230899random_site_number_7774	60	-
chr12	16279299	16279300	chr12_strand_0_16279300random_site_number_9235	60	+
chr12	16505282	16505283	chr12_strand_1_16505284random_site_number_7405	60	-
chr12	16912845	16912846	chr12_strand_1_16912847random_site_number_2434	60	-
chr12	17410494	17410495	chr12_strand_1_17410496random_site_number_24	60	-
chr12	17451229	17451230	chr12_strand_1_17451231random_site_number_4621	60	-
chr12	17780543	17780544	chr12_strand_0_17780544random_site_number_2215	60	+
chr12	17873871	17873872	chr12_strand_0_17873872random_site_number_8719	60	+
chr12	18241575	18241576	chr12_strand_0_18241576random_site_number_1027	60	+
chr12	18771822	18771823	chr12_strand_1_18771824random_site_number_2528	60	-
chr12	18996187	18996188	chr12_strand_0_18996188random_site_number_137	60	+
chr12	19115465	19115466	chr12_strand_0_19115466random_site_number_8409	60	+
chr12	20214008	20214009	chr12_strand_0_20214009random_site_number_1358	60	+
chr12	20279347	20279348	chr12_strand_1_20279349random_site_number_5607	60	-
chr12	20374016	20374017	chr12_strand_1_20374018random_site_number_9238	60	-
chr12	20569832	20569833	chr12_strand_0_20569833random_site_number_9313	60	+
chr12	20605536	20605537	chr12_strand_1_20605538random_site_number_1240	60	-
chr12	20650556	20650557	chr12_strand_1_20650558random_site_number_9038	60	-
chr12	21580841	21580842	chr12_strand_0_21580842random_site_number_7481	60	+
chr12	22073206	22073207	chr12_strand_1_22073208random_site_number_5248	60	-
chr12	22680447	22680448	chr12_strand_1_22680449random_site_number_8317	60	-
chr12	22933606	22933607	chr12_strand_1_22933608random_site_number_5877	60	-
chr12	23879109	23879110	chr12_strand_0_23879110random_site_number_6586	60	+
chr12	23912404	23912405	chr12_strand_0_23912405random_site_number_7715	60	+
chr12	24000376	24000377	chr12_strand_0_24000377random_site_number_8152	60	+
chr12	24565127	24565128	chr12_strand_1_24565129random_site_number_7898	60	-
chr12	24934103	24934104	chr12_strand_0_24934104random_site_number_7509	60	+
chr12	25909569	25909570	chr12_strand_0_25909570random_site_number_7428	60	+
chr12	27169687	27169688	chr12_strand_0_27169688random_site_number_4991	60	+
chr12	27327718	27327719	chr12_strand_0_27327719random_site_number_6566	60	+
chr12	27615586	27615587	chr12_strand_0_27615587random_site_number_3390	60	+
chr12	27703652	27703653	chr12_strand_1_27703654random_site_number_8751	60	-
chr12	27887929	27887930	chr12_strand_1_27887931random_site_number_385	60	-
chr12	28374776	28374777	chr12_strand_0_28374777random_site_number_8088	60	+
chr12	28930466	28930467	chr12_strand_0_28930467random_site_number_6009	60	+
chr12	29027645	29027646	chr12_strand_0_29027646random_site_number_71	60	+
chr12	29157965	29157966	chr12_strand_0_29157966random_site_number_9948	60	+
chr12	29161542	29161543	chr12_strand_0_29161543random_site_number_5188	60	+
chr12	29311366	29311367	chr12_strand_1_29311368random_site_number_9216	60	-
chr12	29388996	29388997	chr12_strand_1_29388998random_site_number_3491	60	-
chr12	29602052	29602053	chr12_strand_1_29602054random_site_number_6881	60	-
chr12	30040552	30040553	chr12_strand_0_30040553random_site_number_544	60	+
chr12	30394020	30394021	chr12_strand_0_30394021random_site_number_6864	60	+
chr12	30541441	30541442	chr12_strand_1_30541443random_site_number_3749	60	-
chr12	30567594	30567595	chr12_strand_1_30567596random_site_number_7925	60	-
chr12	30795288	30795289	chr12_strand_0_30795289random_site_number_1443	60	+
chr12	30824685	30824686	chr12_strand_1_30824687random_site_number_1780	60	-
chr12	31511980	31511981	chr12_strand_1_31511982random_site_number_3656	60	-
chr12	31885080	31885081	chr12_strand_0_31885081random_site_number_6980	60	+
chr12	32220979	32220980	chr12_strand_0_32220980random_site_number_6143	60	+
chr12	32456488	32456489	chr12_strand_1_32456490random_site_number_7104	60	-
chr12	32597609	32597610	chr12_strand_0_32597610random_site_number_5513	60	+
chr12	32640812	32640813	chr12_strand_0_32640813random_site_number_9938	60	+
chr12	32735571	32735572	chr12_strand_0_32735572random_site_number_5887	60	+
chr12	32980123	32980124	chr12_strand_1_32980125random_site_number_6572	60	-
chr12	33164094	33164095	chr12_strand_0_33164095random_site_number_1755	60	+
chr12	34977808	34977809	chr12_strand_1_34977810random_site_number_1551	60	-
chr12	36830783	36830784	chr12_strand_0_36830784random_site_number_3031	60	+
chr12	36893425	36893426	chr12_strand_0_36893426random_site_number_290	60	+
chr12	36923495	36923496	chr12_strand_0_36923496random_site_number_4019	60	+
chr12	37853491	37853492	chr12_strand_1_37853493random_site_number_4939	60	-
chr12	38234865	38234866	chr12_strand_1_38234867random_site_number_6215	60	-
chr12	39437569	39437570	chr12_strand_1_39437571random_site_number_1886	60	-
chr12	39768061	39768062	chr12_strand_0_39768062random_site_number_8594	60	+
chr12	40190893	40190894	chr12_strand_0_40190894random_site_number_3790	60	+
chr12	40434377	40434378	chr12_strand_0_40434378random_site_number_4756	60	+
chr12	40782768	40782769	chr12_strand_1_40782770random_site_number_3245	60	-
chr12	40992354	40992355	chr12_strand_1_40992356random_site_number_2902	60	-
chr12	41213295	41213296	chr12_strand_1_41213297random_site_number_5204	60	-
chr12	41246460	41246461	chr12_strand_0_41246461random_site_number_1670	60	+
chr12	41523178	41523179	chr12_strand_0_41523179random_site_number_1489	60	+
chr12	42224853	42224854	chr12_strand_1_42224855random_site_number_5365	60	-
chr12	42277296	42277297	chr12_strand_1_42277298random_site_number_1454	60	-
chr12	42465947	42465948	chr12_strand_0_42465948random_site_number_3050	60	+
chr12	42741691	42741692	chr12_strand_1_42741693random_site_number_3181	60	-
chr12	42837596	42837597	chr12_strand_0_42837597random_site_number_6330	60	+
chr12	43005122	43005123	chr12_strand_1_43005124random_site_number_3267	60	-
chr12	43548072	43548073	chr12_strand_0_43548073random_site_number_3424	60	+
chr12	43818539	43818540	chr12_strand_1_43818541random_site_number_9820	60	-
chr12	44386145	44386146	chr12_strand_1_44386147random_site_number_9861	60	-
chr12	44734743	44734744	chr12_strand_1_44734745random_site_number_2044	60	-
chr12	44940855	44940856	chr12_strand_1_44940857random_site_number_4712	60	-
chr12	45412453	45412454	chr12_strand_0_45412454random_site_number_2513	60	+
chr12	45414464	45414465	chr12_strand_1_45414466random_site_number_3124	60	-
chr12	46278020	46278021	chr12_strand_0_46278021random_site_number_5752	60	+
chr12	46305813	46305814	chr12_strand_0_46305814random_site_number_2751	60	+
chr12	46329818	46329819	chr12_strand_1_46329820random_site_number_9783	60	-
chr12	46586691	46586692	chr12_strand_0_46586692random_site_number_7390	60	+
chr12	46935653	46935654	chr12_strand_1_46935655random_site_number_2943	60	-
chr12	47053779	47053780	chr12_strand_1_47053781random_site_number_113	60	-
chr12	47126449	47126450	chr12_strand_0_47126450random_site_number_7436	60	+
chr12	47187350	47187351	chr12_strand_0_47187351random_site_number_1305	60	+
chr12	47517722	47517723	chr12_strand_1_47517724random_site_number_9811	60	-
chr12	48130725	48130726	chr12_strand_1_48130727random_site_number_8541	60	-
chr12	48131538	48131539	chr12_strand_0_48131539random_site_number_4579	60	+
chr12	48383725	48383726	chr12_strand_0_48383726random_site_number_6097	60	+
chr12	48745415	48745416	chr12_strand_0_48745416random_site_number_9740	60	+
chr12	50241593	50241594	chr12_strand_0_50241594random_site_number_6380	60	+
chr12	50831642	50831643	chr12_strand_1_50831644random_site_number_894	60	-
chr12	50984408	50984409	chr12_strand_0_50984409random_site_number_7381	60	+
chr12	51056828	51056829	chr12_strand_0_51056829random_site_number_5952	60	+
chr12	51636910	51636911	chr12_strand_1_51636912random_site_number_8599	60	-
chr12	51707120	51707121	chr12_strand_0_51707121random_site_number_5079	60	+
chr12	52240125	52240126	chr12_strand_0_52240126random_site_number_6688	60	+
chr12	53450067	53450068	chr12_strand_0_53450068random_site_number_6169	60	+
chr12	53630405	53630406	chr12_strand_0_53630406random_site_number_5143	60	+
chr12	53642305	53642306	chr12_strand_1_53642307random_site_number_941	60	-
chr12	53941289	53941290	chr12_strand_1_53941291random_site_number_1580	60	-
chr12	54189786	54189787	chr12_strand_1_54189788random_site_number_5352	60	-
chr12	54621729	54621730	chr12_strand_1_54621731random_site_number_9006	60	-
chr12	54695321	54695322	chr12_strand_1_54695323random_site_number_6213	60	-
chr12	54800526	54800527	chr12_strand_0_54800527random_site_number_5089	60	+
chr12	56031945	56031946	chr12_strand_0_56031946random_site_number_6788	60	+
chr12	56307248	56307249	chr12_strand_0_56307249random_site_number_8271	60	+
chr12	57312714	57312715	chr12_strand_0_57312715random_site_number_2634	60	+
chr12	57383044	57383045	chr12_strand_0_57383045random_site_number_6303	60	+
chr12	57627486	57627487	chr12_strand_0_57627487random_site_number_2041	60	+
chr12	57698121	57698122	chr12_strand_0_57698122random_site_number_8763	60	+
chr12	57793543	57793544	chr12_strand_0_57793544random_site_number_5860	60	+
chr12	57925267	57925268	chr12_strand_1_57925269random_site_number_252	60	-
chr12	58691122	58691123	chr12_strand_1_58691124random_site_number_7817	60	-
chr12	59195968	59195969	chr12_strand_1_59195970random_site_number_7670	60	-
chr12	59713034	59713035	chr12_strand_1_59713036random_site_number_9308	60	-
chr12	59721778	59721779	chr12_strand_1_59721780random_site_number_6968	60	-
chr12	60175189	60175190	chr12_strand_0_60175190random_site_number_7892	60	+
chr12	60246355	60246356	chr12_strand_1_60246357random_site_number_4349	60	-
chr12	60293097	60293098	chr12_strand_1_60293099random_site_number_904	60	-
chr12	60933635	60933636	chr12_strand_1_60933637random_site_number_9366	60	-
chr12	61176794	61176795	chr12_strand_1_61176796random_site_number_1021	60	-
chr12	61228909	61228910	chr12_strand_1_61228911random_site_number_9618	60	-
chr12	61274785	61274786	chr12_strand_1_61274787random_site_number_1686	60	-
chr12	61296664	61296665	chr12_strand_0_61296665random_site_number_7727	60	+
chr12	61894972	61894973	chr12_strand_1_61894974random_site_number_2607	60	-
chr12	62244810	62244811	chr12_strand_1_62244812random_site_number_8510	60	-
chr12	62570456	62570457	chr12_strand_0_62570457random_site_number_3028	60	+
chr12	62636109	62636110	chr12_strand_0_62636110random_site_number_4112	60	+
chr12	62730077	62730078	chr12_strand_1_62730079random_site_number_5066	60	-
chr12	62838741	62838742	chr12_strand_0_62838742random_site_number_3943	60	+
chr12	62965972	62965973	chr12_strand_1_62965974random_site_number_4379	60	-
chr12	62990999	62991000	chr12_strand_0_62991000random_site_number_9185	60	+
chr12	63043291	63043292	chr12_strand_0_63043292random_site_number_7064	60	+
chr12	63552007	63552008	chr12_strand_0_63552008random_site_number_4913	60	+
chr12	63591074	63591075	chr12_strand_0_63591075random_site_number_7176	60	+
chr12	63862733	63862734	chr12_strand_1_63862735random_site_number_4761	60	-
chr12	64124691	64124692	chr12_strand_1_64124693random_site_number_2037	60	-
chr12	64434042	64434043	chr12_strand_1_64434044random_site_number_8797	60	-
chr12	64532724	64532725	chr12_strand_0_64532725random_site_number_811	60	+
chr12	64583210	64583211	chr12_strand_1_64583212random_site_number_8864	60	-
chr12	64675508	64675509	chr12_strand_0_64675509random_site_number_7639	60	+
chr12	65019187	65019188	chr12_strand_0_65019188random_site_number_2023	60	+
chr12	65311587	65311588	chr12_strand_0_65311588random_site_number_4940	60	+
chr12	65316592	65316593	chr12_strand_1_65316594random_site_number_6023	60	-
chr12	65765268	65765269	chr12_strand_0_65765269random_site_number_1899	60	+
chr12	66050356	66050357	chr12_strand_0_66050357random_site_number_9243	60	+
chr12	66687072	66687073	chr12_strand_1_66687074random_site_number_5664	60	-
chr12	67339646	67339647	chr12_strand_1_67339648random_site_number_809	60	-
chr12	67386124	67386125	chr12_strand_0_67386125random_site_number_5251	60	+
chr12	67415565	67415566	chr12_strand_0_67415566random_site_number_6084	60	+
chr12	67533825	67533826	chr12_strand_0_67533826random_site_number_4597	60	+
chr12	67631001	67631002	chr12_strand_0_67631002random_site_number_6902	60	+
chr12	67920662	67920663	chr12_strand_1_67920664random_site_number_198	60	-
chr12	68113637	68113638	chr12_strand_1_68113639random_site_number_5939	60	-
chr12	68390815	68390816	chr12_strand_1_68390817random_site_number_6409	60	-
chr12	68434580	68434581	chr12_strand_1_68434582random_site_number_9768	60	-
chr12	68723501	68723502	chr12_strand_1_68723503random_site_number_3113	60	-
chr12	69370201	69370202	chr12_strand_0_69370202random_site_number_6520	60	+
chr12	69551628	69551629	chr12_strand_1_69551630random_site_number_5720	60	-
chr12	69741021	69741022	chr12_strand_1_69741023random_site_number_777	60	-
chr12	69908318	69908319	chr12_strand_1_69908320random_site_number_5332	60	-
chr12	69960462	69960463	chr12_strand_0_69960463random_site_number_6693	60	+
chr12	70006764	70006765	chr12_strand_1_70006766random_site_number_9980	60	-
chr12	70088840	70088841	chr12_strand_0_70088841random_site_number_5667	60	+
chr12	70401332	70401333	chr12_strand_1_70401334random_site_number_2436	60	-
chr12	70799565	70799566	chr12_strand_1_70799567random_site_number_2122	60	-
chr12	71095899	71095900	chr12_strand_1_71095901random_site_number_5798	60	-
chr12	71654545	71654546	chr12_strand_1_71654547random_site_number_1294	60	-
chr12	72071471	72071472	chr12_strand_0_72071472random_site_number_2529	60	+
chr12	72095606	72095607	chr12_strand_0_72095607random_site_number_942	60	+
chr12	72238187	72238188	chr12_strand_0_72238188random_site_number_7292	60	+
chr12	72425984	72425985	chr12_strand_0_72425985random_site_number_9214	60	+
chr12	72488595	72488596	chr12_strand_0_72488596random_site_number_218	60	+
chr12	73172692	73172693	chr12_strand_1_73172694random_site_number_8557	60	-
chr12	73176996	73176997	chr12_strand_1_73176998random_site_number_1627	60	-
chr12	73205582	73205583	chr12_strand_1_73205584random_site_number_7863	60	-
chr12	73417667	73417668	chr12_strand_1_73417669random_site_number_4585	60	-
chr12	73584644	73584645	chr12_strand_0_73584645random_site_number_9580	60	+
chr12	73612037	73612038	chr12_strand_1_73612039random_site_number_1255	60	-
chr12	73722728	73722729	chr12_strand_0_73722729random_site_number_1532	60	+
chr12	73759864	73759865	chr12_strand_0_73759865random_site_number_3730	60	+
chr12	73799859	73799860	chr12_strand_0_73799860random_site_number_4725	60	+
chr12	74197151	74197152	chr12_strand_1_74197153random_site_number_868	60	-
chr12	74357996	74357997	chr12_strand_1_74357998random_site_number_2448	60	-
chr12	74362194	74362195	chr12_strand_1_74362196random_site_number_1259	60	-
chr12	74448209	74448210	chr12_strand_0_74448210random_site_number_9460	60	+
chr12	74509095	74509096	chr12_strand_1_74509097random_site_number_656	60	-
chr12	75084350	75084351	chr12_strand_0_75084351random_site_number_4329	60	+
chr12	75179294	75179295	chr12_strand_0_75179295random_site_number_5763	60	+
chr12	75567644	75567645	chr12_strand_1_75567646random_site_number_6013	60	-
chr12	75692462	75692463	chr12_strand_0_75692463random_site_number_4429	60	+
chr12	75787182	75787183	chr12_strand_1_75787184random_site_number_6632	60	-
chr12	75899949	75899950	chr12_strand_0_75899950random_site_number_6865	60	+
chr12	76365647	76365648	chr12_strand_1_76365649random_site_number_1308	60	-
chr12	76625315	76625316	chr12_strand_0_76625316random_site_number_8785	60	+
chr12	76801138	76801139	chr12_strand_0_76801139random_site_number_1610	60	+
chr12	77241364	77241365	chr12_strand_0_77241365random_site_number_2779	60	+
chr12	77280414	77280415	chr12_strand_1_77280416random_site_number_3102	60	-
chr12	77791810	77791811	chr12_strand_1_77791812random_site_number_6141	60	-
chr12	78678027	78678028	chr12_strand_0_78678028random_site_number_8123	60	+
chr12	78856539	78856540	chr12_strand_0_78856540random_site_number_1477	60	+
chr12	78951374	78951375	chr12_strand_0_78951375random_site_number_2212	60	+
chr12	79553079	79553080	chr12_strand_1_79553081random_site_number_6848	60	-
chr12	79658958	79658959	chr12_strand_0_79658959random_site_number_6287	60	+
chr12	80023214	80023215	chr12_strand_1_80023216random_site_number_5169	60	-
chr12	80450002	80450003	chr12_strand_1_80450004random_site_number_1130	60	-
chr12	81064388	81064389	chr12_strand_0_81064389random_site_number_6503	60	+
chr12	81158688	81158689	chr12_strand_1_81158690random_site_number_4664	60	-
chr12	81311638	81311639	chr12_strand_0_81311639random_site_number_1992	60	+
chr12	81641300	81641301	chr12_strand_1_81641302random_site_number_3433	60	-
chr12	81690623	81690624	chr12_strand_0_81690624random_site_number_391	60	+
chr12	81848516	81848517	chr12_strand_1_81848518random_site_number_2628	60	-
chr12	82601817	82601818	chr12_strand_1_82601819random_site_number_572	60	-
chr12	83096564	83096565	chr12_strand_1_83096566random_site_number_7041	60	-
chr12	83205508	83205509	chr12_strand_0_83205509random_site_number_8588	60	+
chr12	83586380	83586381	chr12_strand_1_83586382random_site_number_1031	60	-
chr12	83869277	83869278	chr12_strand_1_83869279random_site_number_4321	60	-
chr12	84195567	84195568	chr12_strand_0_84195568random_site_number_5408	60	+
chr12	84342035	84342036	chr12_strand_0_84342036random_site_number_770	60	+
chr12	84781713	84781714	chr12_strand_1_84781715random_site_number_8144	60	-
chr12	85329334	85329335	chr12_strand_0_85329335random_site_number_8587	60	+
chr12	85366860	85366861	chr12_strand_1_85366862random_site_number_66	60	-
chr12	87453142	87453143	chr12_strand_1_87453144random_site_number_3702	60	-
chr12	87508614	87508615	chr12_strand_1_87508616random_site_number_7485	60	-
chr12	87907783	87907784	chr12_strand_0_87907784random_site_number_2690	60	+
chr12	88167197	88167198	chr12_strand_1_88167199random_site_number_274	60	-
chr12	88485026	88485027	chr12_strand_1_88485028random_site_number_7622	60	-
chr12	88496993	88496994	chr12_strand_0_88496994random_site_number_5040	60	+
chr12	88546590	88546591	chr12_strand_1_88546592random_site_number_7778	60	-
chr12	89123381	89123382	chr12_strand_0_89123382random_site_number_2893	60	+
chr12	89217382	89217383	chr12_strand_0_89217383random_site_number_8955	60	+
chr12	89682005	89682006	chr12_strand_0_89682006random_site_number_4171	60	+
chr12	89785784	89785785	chr12_strand_1_89785786random_site_number_3985	60	-
chr12	90342979	90342980	chr12_strand_0_90342980random_site_number_8248	60	+
chr12	90549750	90549751	chr12_strand_1_90549752random_site_number_9399	60	-
chr12	91560067	91560068	chr12_strand_1_91560069random_site_number_7781	60	-
chr12	91601828	91601829	chr12_strand_0_91601829random_site_number_586	60	+
chr12	91608376	91608377	chr12_strand_0_91608377random_site_number_9851	60	+
chr12	91921533	91921534	chr12_strand_0_91921534random_site_number_2429	60	+
chr12	92164547	92164548	chr12_strand_0_92164548random_site_number_4893	60	+
chr12	92172281	92172282	chr12_strand_0_92172282random_site_number_2204	60	+
chr12	92443739	92443740	chr12_strand_0_92443740random_site_number_2692	60	+
chr12	92756985	92756986	chr12_strand_1_92756987random_site_number_7568	60	-
chr12	93453033	93453034	chr12_strand_1_93453035random_site_number_5629	60	-
chr12	94374754	94374755	chr12_strand_1_94374756random_site_number_3236	60	-
chr12	94510200	94510201	chr12_strand_1_94510202random_site_number_6785	60	-
chr12	94869680	94869681	chr12_strand_1_94869682random_site_number_8828	60	-
chr12	94997431	94997432	chr12_strand_1_94997433random_site_number_3379	60	-
chr12	95180808	95180809	chr12_strand_1_95180810random_site_number_1128	60	-
chr12	95303120	95303121	chr12_strand_0_95303121random_site_number_8462	60	+
chr12	95373752	95373753	chr12_strand_1_95373754random_site_number_1260	60	-
chr12	95411588	95411589	chr12_strand_0_95411589random_site_number_6845	60	+
chr12	95549934	95549935	chr12_strand_0_95549935random_site_number_8755	60	+
chr12	96844436	96844437	chr12_strand_0_96844437random_site_number_3635	60	+
chr12	96931461	96931462	chr12_strand_0_96931462random_site_number_8630	60	+
chr12	97864737	97864738	chr12_strand_0_97864738random_site_number_17	60	+
chr12	97926842	97926843	chr12_strand_0_97926843random_site_number_1937	60	+
chr12	98136658	98136659	chr12_strand_1_98136660random_site_number_5091	60	-
chr12	98382625	98382626	chr12_strand_1_98382627random_site_number_3426	60	-
chr12	98602366	98602367	chr12_strand_0_98602367random_site_number_2126	60	+
chr12	98890752	98890753	chr12_strand_1_98890754random_site_number_45	60	-
chr12	99198852	99198853	chr12_strand_1_99198854random_site_number_8870	60	-
chr12	99230882	99230883	chr12_strand_1_99230884random_site_number_5638	60	-
chr12	99260551	99260552	chr12_strand_1_99260553random_site_number_4521	60	-
chr12	99310168	99310169	chr12_strand_1_99310170random_site_number_2371	60	-
chr12	99357584	99357585	chr12_strand_0_99357585random_site_number_8013	60	+
chr12	99475652	99475653	chr12_strand_0_99475653random_site_number_7132	60	+
chr12	99668330	99668331	chr12_strand_0_99668331random_site_number_8684	60	+
chr12	100394110	100394111	chr12_strand_1_100394112random_site_number_2711	60	-
chr12	100484463	100484464	chr12_strand_0_100484464random_site_number_9443	60	+
chr12	101083275	101083276	chr12_strand_1_101083277random_site_number_9186	60	-
chr12	101692040	101692041	chr12_strand_1_101692042random_site_number_4318	60	-
chr12	101955735	101955736	chr12_strand_1_101955737random_site_number_9920	60	-
chr12	101960690	101960691	chr12_strand_1_101960692random_site_number_7385	60	-
chr12	102820028	102820029	chr12_strand_1_102820030random_site_number_6783	60	-
chr12	102928941	102928942	chr12_strand_0_102928942random_site_number_2303	60	+
chr12	103115534	103115535	chr12_strand_0_103115535random_site_number_9421	60	+
chr12	103394143	103394144	chr12_strand_1_103394145random_site_number_5180	60	-
chr12	103476589	103476590	chr12_strand_1_103476591random_site_number_2227	60	-
chr12	103480658	103480659	chr12_strand_1_103480660random_site_number_9415	60	-
chr12	103534038	103534039	chr12_strand_1_103534040random_site_number_9234	60	-
chr12	103848365	103848366	chr12_strand_0_103848366random_site_number_7460	60	+
chr12	104106847	104106848	chr12_strand_1_104106849random_site_number_1341	60	-
chr12	104336144	104336145	chr12_strand_0_104336145random_site_number_620	60	+
chr12	104468627	104468628	chr12_strand_0_104468628random_site_number_6415	60	+
chr12	104578612	104578613	chr12_strand_0_104578613random_site_number_9776	60	+
chr12	104803974	104803975	chr12_strand_0_104803975random_site_number_4409	60	+
chr12	105541557	105541558	chr12_strand_0_105541558random_site_number_7909	60	+
chr12	105553268	105553269	chr12_strand_1_105553270random_site_number_9800	60	-
chr12	106599762	106599763	chr12_strand_0_106599763random_site_number_4228	60	+
chr12	106781464	106781465	chr12_strand_0_106781465random_site_number_5809	60	+
chr12	106842697	106842698	chr12_strand_0_106842698random_site_number_3098	60	+
chr12	106894300	106894301	chr12_strand_1_106894302random_site_number_1432	60	-
chr12	107513348	107513349	chr12_strand_1_107513350random_site_number_8676	60	-
chr12	107602559	107602560	chr12_strand_0_107602560random_site_number_9363	60	+
chr12	107747247	107747248	chr12_strand_0_107747248random_site_number_7676	60	+
chr12	107819463	107819464	chr12_strand_1_107819465random_site_number_4005	60	-
chr12	108370512	108370513	chr12_strand_0_108370513random_site_number_4158	60	+
chr12	108731524	108731525	chr12_strand_0_108731525random_site_number_8412	60	+
chr12	108904690	108904691	chr12_strand_1_108904692random_site_number_4869	60	-
chr12	108996307	108996308	chr12_strand_1_108996309random_site_number_8064	60	-
chr12	109231371	109231372	chr12_strand_1_109231373random_site_number_8429	60	-
chr12	109457295	109457296	chr12_strand_1_109457297random_site_number_1842	60	-
chr12	109511747	109511748	chr12_strand_0_109511748random_site_number_933	60	+
chr12	109823845	109823846	chr12_strand_1_109823847random_site_number_7218	60	-
chr12	109915342	109915343	chr12_strand_1_109915344random_site_number_396	60	-
chr12	109973562	109973563	chr12_strand_1_109973564random_site_number_3508	60	-
chr12	110278553	110278554	chr12_strand_0_110278554random_site_number_3072	60	+
chr12	111213606	111213607	chr12_strand_1_111213608random_site_number_8989	60	-
chr12	111810785	111810786	chr12_strand_0_111810786random_site_number_8882	60	+
chr12	112240848	112240849	chr12_strand_1_112240850random_site_number_9259	60	-
chr12	112604385	112604386	chr12_strand_0_112604386random_site_number_1631	60	+
chr12	112612904	112612905	chr12_strand_0_112612905random_site_number_7635	60	+
chr12	112967069	112967070	chr12_strand_0_112967070random_site_number_7038	60	+
chr12	113772475	113772476	chr12_strand_0_113772476random_site_number_8210	60	+
chr12	113818901	113818902	chr12_strand_1_113818903random_site_number_8780	60	-
chr12	115405077	115405078	chr12_strand_0_115405078random_site_number_3506	60	+
chr12	115484163	115484164	chr12_strand_0_115484164random_site_number_7081	60	+
chr12	115910101	115910102	chr12_strand_1_115910103random_site_number_5080	60	-
chr12	116326935	116326936	chr12_strand_0_116326936random_site_number_7430	60	+
chr12	116406885	116406886	chr12_strand_0_116406886random_site_number_8242	60	+
chr12	116467130	116467131	chr12_strand_0_116467131random_site_number_6070	60	+
chr12	117054348	117054349	chr12_strand_0_117054349random_site_number_7452	60	+
chr12	117644397	117644398	chr12_strand_1_117644399random_site_number_7159	60	-
chr12	117744421	117744422	chr12_strand_0_117744422random_site_number_2929	60	+
chr12	117752487	117752488	chr12_strand_1_117752489random_site_number_189	60	-
chr12	117814522	117814523	chr12_strand_0_117814523random_site_number_4221	60	+
chr12	118390416	118390417	chr12_strand_0_118390417random_site_number_2991	60	+
chr12	118517071	118517072	chr12_strand_1_118517073random_site_number_4823	60	-
chr12	118881794	118881795	chr12_strand_0_118881795random_site_number_5439	60	+
chr12	118954951	118954952	chr12_strand_1_118954953random_site_number_5611	60	-
chr12	118956258	118956259	chr12_strand_0_118956259random_site_number_666	60	+
chr12	119301159	119301160	chr12_strand_1_119301161random_site_number_2864	60	-
chr12	119381533	119381534	chr12_strand_1_119381535random_site_number_8562	60	-
chr12	119776541	119776542	chr12_strand_0_119776542random_site_number_4293	60	+
chr12	119897317	119897318	chr12_strand_1_119897319random_site_number_6180	60	-
chr12	120793852	120793853	chr12_strand_0_120793853random_site_number_8274	60	+
chr12	122334782	122334783	chr12_strand_0_122334783random_site_number_5704	60	+
chr12	122485313	122485314	chr12_strand_1_122485315random_site_number_8203	60	-
chr12	122619186	122619187	chr12_strand_0_122619187random_site_number_8400	60	+
chr12	122736040	122736041	chr12_strand_1_122736042random_site_number_5897	60	-
chr12	123253921	123253922	chr12_strand_0_123253922random_site_number_3283	60	+
chr12	123450214	123450215	chr12_strand_1_123450216random_site_number_7479	60	-
chr12	123789108	123789109	chr12_strand_0_123789109random_site_number_9416	60	+
chr12	124002748	124002749	chr12_strand_1_124002750random_site_number_4721	60	-
chr12	125849378	125849379	chr12_strand_0_125849379random_site_number_5200	60	+
chr12	127679839	127679840	chr12_strand_0_127679840random_site_number_8119	60	+
chr12	127826523	127826524	chr12_strand_0_127826524random_site_number_7697	60	+
chr12	128216019	128216020	chr12_strand_0_128216020random_site_number_4168	60	+
chr12	128313827	128313828	chr12_strand_1_128313829random_site_number_8779	60	-
chr12	128407555	128407556	chr12_strand_0_128407556random_site_number_3604	60	+
chr12	128644763	128644764	chr12_strand_1_128644765random_site_number_769	60	-
chr12	128721426	128721427	chr12_strand_1_128721428random_site_number_6106	60	-
chr12	128862322	128862323	chr12_strand_1_128862324random_site_number_9896	60	-
chr12	129155763	129155764	chr12_strand_1_129155765random_site_number_148	60	-
chr12	129593015	129593016	chr12_strand_1_129593017random_site_number_914	60	-
chr12	129758510	129758511	chr12_strand_0_129758511random_site_number_3297	60	+
chr12	129795103	129795104	chr12_strand_1_129795105random_site_number_5337	60	-
chr12	130263234	130263235	chr12_strand_0_130263235random_site_number_9906	60	+
chr12	130660440	130660441	chr12_strand_1_130660442random_site_number_8139	60	-
chr12	130807996	130807997	chr12_strand_0_130807997random_site_number_1962	60	+
chr12	130874220	130874221	chr12_strand_0_130874221random_site_number_8051	60	+
chr12	131124179	131124180	chr12_strand_0_131124180random_site_number_5363	60	+
chr12	131533242	131533243	chr12_strand_1_131533244random_site_number_100	60	-
chr12	132020089	132020090	chr12_strand_1_132020091random_site_number_6645	60	-
chr12	132042771	132042772	chr12_strand_0_132042772random_site_number_3632	60	+
chr12	132584093	132584094	chr12_strand_0_132584094random_site_number_9584	60	+
chr12	132851650	132851651	chr12_strand_1_132851652random_site_number_6679	60	-
chr12	133103544	133103545	chr12_strand_1_133103546random_site_number_9180	60	-
chr13	19216980	19216981	chr13_strand_1_19216982random_site_number_9114	60	-
chr13	19631191	19631192	chr13_strand_0_19631192random_site_number_3117	60	+
chr13	19690932	19690933	chr13_strand_0_19690933random_site_number_4115	60	+
chr13	19811234	19811235	chr13_strand_0_19811235random_site_number_4072	60	+
chr13	19836456	19836457	chr13_strand_0_19836457random_site_number_4778	60	+
chr13	19908555	19908556	chr13_strand_1_19908557random_site_number_9565	60	-
chr13	21357397	21357398	chr13_strand_0_21357398random_site_number_1302	60	+
chr13	21731069	21731070	chr13_strand_0_21731070random_site_number_6016	60	+
chr13	21803083	21803084	chr13_strand_1_21803085random_site_number_1800	60	-
chr13	21841406	21841407	chr13_strand_0_21841407random_site_number_1770	60	+
chr13	22271658	22271659	chr13_strand_0_22271659random_site_number_219	60	+
chr13	22459504	22459505	chr13_strand_1_22459506random_site_number_5001	60	-
chr13	22548601	22548602	chr13_strand_1_22548603random_site_number_2315	60	-
chr13	22945678	22945679	chr13_strand_1_22945680random_site_number_6069	60	-
chr13	23136450	23136451	chr13_strand_1_23136452random_site_number_7717	60	-
chr13	23253643	23253644	chr13_strand_1_23253645random_site_number_5775	60	-
chr13	23261536	23261537	chr13_strand_0_23261537random_site_number_1207	60	+
chr13	23395260	23395261	chr13_strand_0_23395261random_site_number_5329	60	+
chr13	23906664	23906665	chr13_strand_0_23906665random_site_number_571	60	+
chr13	24858275	24858276	chr13_strand_1_24858277random_site_number_2068	60	-
chr13	25862386	25862387	chr13_strand_1_25862388random_site_number_2974	60	-
chr13	26116975	26116976	chr13_strand_0_26116976random_site_number_1570	60	+
chr13	26240366	26240367	chr13_strand_0_26240367random_site_number_35	60	+
chr13	26276398	26276399	chr13_strand_1_26276400random_site_number_1429	60	-
chr13	26805770	26805771	chr13_strand_0_26805771random_site_number_3814	60	+
chr13	26890545	26890546	chr13_strand_1_26890547random_site_number_7626	60	-
chr13	27158734	27158735	chr13_strand_0_27158735random_site_number_8369	60	+
chr13	27222518	27222519	chr13_strand_0_27222519random_site_number_7378	60	+
chr13	27344258	27344259	chr13_strand_1_27344260random_site_number_4856	60	-
chr13	27705520	27705521	chr13_strand_1_27705522random_site_number_5008	60	-
chr13	28487234	28487235	chr13_strand_1_28487236random_site_number_5871	60	-
chr13	28663739	28663740	chr13_strand_1_28663741random_site_number_590	60	-
chr13	28752184	28752185	chr13_strand_0_28752185random_site_number_160	60	+
chr13	28779662	28779663	chr13_strand_0_28779663random_site_number_5735	60	+
chr13	28972434	28972435	chr13_strand_1_28972436random_site_number_3931	60	-
chr13	29039400	29039401	chr13_strand_0_29039401random_site_number_3399	60	+
chr13	29212122	29212123	chr13_strand_0_29212123random_site_number_7475	60	+
chr13	29530998	29530999	chr13_strand_1_29531000random_site_number_6611	60	-
chr13	29563370	29563371	chr13_strand_0_29563371random_site_number_8732	60	+
chr13	30029763	30029764	chr13_strand_0_30029764random_site_number_1154	60	+
chr13	30175108	30175109	chr13_strand_0_30175109random_site_number_2903	60	+
chr13	30296567	30296568	chr13_strand_0_30296568random_site_number_8904	60	+
chr13	30326937	30326938	chr13_strand_0_30326938random_site_number_1363	60	+
chr13	30406412	30406413	chr13_strand_1_30406414random_site_number_4074	60	-
chr13	30411648	30411649	chr13_strand_1_30411650random_site_number_1105	60	-
chr13	30935322	30935323	chr13_strand_0_30935323random_site_number_2439	60	+
chr13	31005708	31005709	chr13_strand_1_31005710random_site_number_4169	60	-
chr13	31451314	31451315	chr13_strand_1_31451316random_site_number_9946	60	-
chr13	32037646	32037647	chr13_strand_0_32037647random_site_number_4629	60	+
chr13	32219364	32219365	chr13_strand_0_32219365random_site_number_5500	60	+
chr13	32465150	32465151	chr13_strand_1_32465152random_site_number_3339	60	-
chr13	32499349	32499350	chr13_strand_1_32499351random_site_number_8315	60	-
chr13	32767495	32767496	chr13_strand_1_32767497random_site_number_4812	60	-
chr13	32798775	32798776	chr13_strand_0_32798776random_site_number_3890	60	+
chr13	32839170	32839171	chr13_strand_1_32839172random_site_number_9176	60	-
chr13	33435865	33435866	chr13_strand_1_33435867random_site_number_3320	60	-
chr13	33495855	33495856	chr13_strand_0_33495856random_site_number_5532	60	+
chr13	33847357	33847358	chr13_strand_0_33847358random_site_number_715	60	+
chr13	33997854	33997855	chr13_strand_0_33997855random_site_number_5349	60	+
chr13	34171231	34171232	chr13_strand_0_34171232random_site_number_3829	60	+
chr13	34231248	34231249	chr13_strand_1_34231250random_site_number_8675	60	-
chr13	34310330	34310331	chr13_strand_1_34310332random_site_number_7295	60	-
chr13	34436829	34436830	chr13_strand_1_34436831random_site_number_7842	60	-
chr13	34596654	34596655	chr13_strand_1_34596656random_site_number_2083	60	-
chr13	34675609	34675610	chr13_strand_0_34675610random_site_number_4750	60	+
chr13	35015999	35016000	chr13_strand_0_35016000random_site_number_4612	60	+
chr13	36034504	36034505	chr13_strand_0_36034505random_site_number_3164	60	+
chr13	36506013	36506014	chr13_strand_1_36506015random_site_number_2426	60	-
chr13	36661775	36661776	chr13_strand_0_36661776random_site_number_6880	60	+
chr13	36883070	36883071	chr13_strand_0_36883071random_site_number_8177	60	+
chr13	37027232	37027233	chr13_strand_0_37027233random_site_number_9911	60	+
chr13	37941417	37941418	chr13_strand_0_37941418random_site_number_9706	60	+
chr13	38331634	38331635	chr13_strand_0_38331635random_site_number_417	60	+
chr13	38359120	38359121	chr13_strand_0_38359121random_site_number_4634	60	+
chr13	39060361	39060362	chr13_strand_1_39060363random_site_number_737	60	-
chr13	39570804	39570805	chr13_strand_0_39570805random_site_number_6470	60	+
chr13	40526671	40526672	chr13_strand_0_40526672random_site_number_9550	60	+
chr13	40733507	40733508	chr13_strand_0_40733508random_site_number_4285	60	+
chr13	40881963	40881964	chr13_strand_1_40881965random_site_number_7062	60	-
chr13	41085920	41085921	chr13_strand_1_41085922random_site_number_1891	60	-
chr13	41139899	41139900	chr13_strand_0_41139900random_site_number_3951	60	+
chr13	41157036	41157037	chr13_strand_0_41157037random_site_number_947	60	+
chr13	41308282	41308283	chr13_strand_1_41308284random_site_number_8079	60	-
chr13	42271337	42271338	chr13_strand_0_42271338random_site_number_8200	60	+
chr13	42300548	42300549	chr13_strand_1_42300550random_site_number_9992	60	-
chr13	43014767	43014768	chr13_strand_0_43014768random_site_number_1572	60	+
chr13	43737119	43737120	chr13_strand_1_43737121random_site_number_7235	60	-
chr13	43983337	43983338	chr13_strand_0_43983338random_site_number_3011	60	+
chr13	44494002	44494003	chr13_strand_0_44494003random_site_number_3076	60	+
chr13	44919447	44919448	chr13_strand_0_44919448random_site_number_2053	60	+
chr13	45060524	45060525	chr13_strand_1_45060526random_site_number_4537	60	-
chr13	45714115	45714116	chr13_strand_0_45714116random_site_number_2744	60	+
chr13	45865503	45865504	chr13_strand_0_45865504random_site_number_3142	60	+
chr13	46378989	46378990	chr13_strand_1_46378991random_site_number_82	60	-
chr13	46545061	46545062	chr13_strand_1_46545063random_site_number_8410	60	-
[truncated: 6,875 more rows]
