# Supplementary material for: HIV-1 capsid stability enables inositol phosphate-independent infection of target cells and promotes integration into genes
Source: PLoS Pathog. 2023 Jun 2;19(6):e1011423. doi: 10.1371/journal.ppat.1011423 (PMC10266667; doi:10.1371/journal.ppat.1011423)
Supplement: S6 Data — (TAR.GZ) [file ppat.1011423.s017.tar.gz]

Archive with 19 entries (10 files):
- HEK293T
- HEK293T/CKO
- HEK293T/CKO/Unique_hg38_integration_sites
- HEK293T/CKO/Unique_hg38_integration_sites/15map-center.bed
- HEK293T/CKO/Unique_hg38_integration_sites/3map-center.bed
- HEK293T/CKO/Unique_hg38_integration_sites/5map-center.bed
- HEK293T/DKO
- HEK293T/DKO/Unique_hg38_integration_sites
- HEK293T/DKO/Unique_hg38_integration_sites/1map-center.bed
- HEK293T/DKO/Unique_hg38_integration_sites/2map-center.bed
- HEK293T/LKO
- HEK293T/LKO/Unique_hg38_integration_sites
- HEK293T/LKO/Unique_hg38_integration_sites/10map-center.bed
- HEK293T/LKO/Unique_hg38_integration_sites/3map-center.bed
- HEK293T/WT
- HEK293T/WT/Unique_hg38_integration_sites
- HEK293T/WT/Unique_hg38_integration_sites/12map-center.bed
- HEK293T/WT/Unique_hg38_integration_sites/1map-center.bed
- HEK293T/WT/Unique_hg38_integration_sites/2map-center.bed
