# Supplementary material for: HIV-1 capsid stability enables inositol phosphate-independent infection of target cells and promotes integration into genes
Source: PLoS Pathog. 2023 Jun 2;19(6):e1011423. doi: 10.1371/journal.ppat.1011423 (PMC10266667; doi:10.1371/journal.ppat.1011423)
Supplement: S6 Data — (TAR.GZ) [file ppat.1011423.s017.tar.gz › HEK293T/CKO/Unique_hg38_integration_sites/15map-center.bed]

chr1	7015828	7015829	MISEQ:310:000000000-ADTTF:1:1105:11684:20730	60	-
chr1	7751325	7751326	MISEQ:310:000000000-ADTTF:1:2112:15581:16953	60	-
chr1	10065673	10065674	MISEQ:310:000000000-ADTTF:1:1119:15419:16925	60	+
chr1	10312810	10312811	MISEQ:310:000000000-ADTTF:1:2105:16650:6792	60	-
chr1	11068820	11068821	MISEQ:310:000000000-ADTTF:1:2104:26999:16035	60	-
chr1	12290455	12290456	MISEQ:310:000000000-ADTTF:1:1102:17822:10647	60	+
chr1	13704961	13704962	MISEQ:310:000000000-ADTTF:1:1115:15129:6804	60	-
chr1	13773903	13773904	MISEQ:310:000000000-ADTTF:1:1101:9568:13752	60	-
chr1	14628098	14628099	MISEQ:310:000000000-ADTTF:1:2104:5777:14490	60	+
chr1	19872921	19872922	MISEQ:310:000000000-ADTTF:1:2115:8009:8640	60	+
chr1	23119546	23119547	MISEQ:310:000000000-ADTTF:1:1112:7390:19072	60	+
chr1	26686502	26686503	MISEQ:310:000000000-ADTTF:1:2118:24765:10043	60	-
chr1	28059139	28059140	MISEQ:310:000000000-ADTTF:1:1104:6123:5243	60	-
chr1	31272593	31272594	MISEQ:310:000000000-ADTTF:1:1108:27319:10661	60	-
chr1	39031772	39031773	MISEQ:310:000000000-ADTTF:1:1115:6090:16278	60	+
chr1	41112991	41112992	MISEQ:310:000000000-ADTTF:1:1118:7460:2861	60	-
chr1	42317971	42317972	MISEQ:310:000000000-ADTTF:1:2107:24022:5862	60	+
chr1	45718786	45718787	MISEQ:310:000000000-ADTTF:1:2119:12255:15686	60	+
chr1	47028738	47028739	MISEQ:310:000000000-ADTTF:1:1107:7257:12473	60	-
chr1	47762677	47762678	MISEQ:310:000000000-ADTTF:1:1110:27271:14399	60	+
chr1	47762681	47762682	MISEQ:310:000000000-ADTTF:1:1119:14421:16594	60	+
chr1	48022414	48022415	MISEQ:310:000000000-ADTTF:1:2115:17463:8491	60	-
chr1	48465730	48465731	MISEQ:310:000000000-ADTTF:1:1102:25008:11559	60	+
chr1	48595896	48595897	MISEQ:310:000000000-ADTTF:1:1106:20865:14402	60	+
chr1	48729566	48729567	MISEQ:310:000000000-ADTTF:1:1118:25027:20554	60	+
chr1	50479042	50479043	MISEQ:310:000000000-ADTTF:1:1101:17600:21498	60	-
chr1	50531270	50531271	MISEQ:310:000000000-ADTTF:1:1104:23734:2172	60	+
chr1	50534489	50534490	MISEQ:310:000000000-ADTTF:1:1108:6345:17330	60	+
chr1	50581636	50581637	MISEQ:310:000000000-ADTTF:1:1116:6999:12860	60	+
chr1	50843235	50843236	MISEQ:310:000000000-ADTTF:1:1104:3025:10411	60	+
chr1	50881286	50881287	MISEQ:310:000000000-ADTTF:1:2108:20067:3947	60	-
chr1	51125269	51125270	MISEQ:310:000000000-ADTTF:1:1115:14263:9217	60	+
chr1	51249491	51249492	MISEQ:310:000000000-ADTTF:1:1114:4641:9072	60	-
chr1	51758747	51758748	MISEQ:310:000000000-ADTTF:1:2113:13940:12117	60	-
chr1	51827714	51827715	MISEQ:310:000000000-ADTTF:1:1105:11155:10357	60	+
chr1	51829214	51829215	MISEQ:310:000000000-ADTTF:1:1101:10739:10741	60	-
chr1	52455471	52455472	MISEQ:310:000000000-ADTTF:1:1112:26357:5359	60	-
chr1	52516918	52516919	MISEQ:310:000000000-ADTTF:1:2118:13276:12430	60	-
chr1	55206550	55206551	MISEQ:310:000000000-ADTTF:1:2112:8999:9385	60	-
chr1	57621808	57621809	MISEQ:310:000000000-ADTTF:1:1101:13889:20643	60	-
chr1	58793129	58793130	MISEQ:310:000000000-ADTTF:1:1115:27611:17081	60	+
chr1	59112025	59112026	MISEQ:310:000000000-ADTTF:1:1115:21763:17613	60	+
chr1	59723872	59723873	MISEQ:310:000000000-ADTTF:1:1107:8918:1459	60	-
chr1	59848252	59848253	MISEQ:310:000000000-ADTTF:1:1105:22941:13931	60	-
chr1	59935618	59935619	MISEQ:310:000000000-ADTTF:1:1114:22591:22744	60	-
chr1	59962604	59962605	MISEQ:310:000000000-ADTTF:1:1110:10062:20468	60	+
chr1	60056926	60056927	MISEQ:310:000000000-ADTTF:1:1118:17879:18021	60	+
chr1	60273121	60273122	MISEQ:310:000000000-ADTTF:1:1110:9379:7820	60	-
chr1	60921154	60921155	MISEQ:310:000000000-ADTTF:1:2102:17296:9963	60	-
chr1	61411844	61411845	MISEQ:310:000000000-ADTTF:1:1114:12088:17788	60	-
chr1	61770972	61770973	MISEQ:310:000000000-ADTTF:1:2107:13044:19360	60	+
chr1	61803907	61803908	MISEQ:310:000000000-ADTTF:1:1102:5499:15562	60	-
chr1	62473064	62473065	MISEQ:310:000000000-ADTTF:1:1102:4472:20476	60	-
chr1	62551956	62551957	MISEQ:310:000000000-ADTTF:1:1109:13967:23019	60	-
chr1	62591681	62591682	MISEQ:310:000000000-ADTTF:1:1115:9437:14049	60	+
chr1	62616698	62616699	MISEQ:310:000000000-ADTTF:1:1102:22594:16077	60	-
chr1	62637544	62637545	MISEQ:310:000000000-ADTTF:1:1117:18429:2522	60	-
chr1	62821242	62821243	MISEQ:310:000000000-ADTTF:1:1118:12660:19548	60	+
chr1	62831961	62831962	MISEQ:310:000000000-ADTTF:1:1114:21680:9711	60	-
chr1	62860897	62860898	MISEQ:310:000000000-ADTTF:1:1119:24105:9774	60	-
chr1	63057065	63057066	MISEQ:310:000000000-ADTTF:1:1105:16871:17841	60	-
chr1	63250166	63250167	MISEQ:310:000000000-ADTTF:1:2111:22154:20539	60	+
chr1	64946340	64946341	MISEQ:310:000000000-ADTTF:1:1102:18678:5965	60	+
chr1	65151520	65151521	MISEQ:310:000000000-ADTTF:1:1101:11968:15791	60	+
chr1	65173197	65173198	MISEQ:310:000000000-ADTTF:1:2112:8938:2578	60	-
chr1	65179803	65179804	MISEQ:310:000000000-ADTTF:1:1117:19373:6704	60	-
chr1	65225549	65225550	MISEQ:310:000000000-ADTTF:1:1101:5826:15859	60	+
chr1	65278696	65278697	MISEQ:310:000000000-ADTTF:1:1102:8929:10364	60	+
chr1	65325086	65325087	MISEQ:310:000000000-ADTTF:1:1110:22742:9388	60	+
chr1	65365603	65365604	MISEQ:310:000000000-ADTTF:1:1108:5340:9383	60	+
chr1	65424126	65424127	MISEQ:310:000000000-ADTTF:1:1108:13321:15909	60	+
chr1	65591615	65591616	MISEQ:310:000000000-ADTTF:1:1102:3750:13762	60	-
chr1	65593333	65593334	MISEQ:310:000000000-ADTTF:1:1101:2946:14142	60	+
chr1	65603621	65603622	MISEQ:310:000000000-ADTTF:1:1107:13549:4281	60	+
chr1	65615855	65615856	MISEQ:310:000000000-ADTTF:1:1104:13699:17376	60	-
chr1	65623238	65623239	MISEQ:310:000000000-ADTTF:1:1117:26168:21081	60	-
chr1	65786422	65786423	MISEQ:310:000000000-ADTTF:1:1107:23145:13059	60	+
chr1	65843196	65843197	MISEQ:310:000000000-ADTTF:1:1107:9972:21879	60	-
chr1	65966660	65966661	MISEQ:310:000000000-ADTTF:1:1114:18129:1666	60	-
chr1	65991544	65991545	MISEQ:310:000000000-ADTTF:1:1101:16716:5013	60	+
chr1	65995602	65995603	MISEQ:310:000000000-ADTTF:1:1104:15749:18900	60	+
chr1	65998034	65998035	MISEQ:310:000000000-ADTTF:1:1108:14316:22775	60	-
chr1	66216451	66216452	MISEQ:310:000000000-ADTTF:1:1102:25583:10855	60	+
chr1	66350681	66350682	MISEQ:310:000000000-ADTTF:1:1111:28059:10290	60	-
chr1	66356710	66356711	MISEQ:310:000000000-ADTTF:1:1101:17952:5132	60	-
chr1	66756874	66756875	MISEQ:310:000000000-ADTTF:1:1109:23156:7076	60	-
chr1	66855365	66855366	MISEQ:310:000000000-ADTTF:1:1102:12153:4581	60	-
chr1	66860260	66860261	MISEQ:310:000000000-ADTTF:1:2110:21302:18148	60	-
chr1	66938965	66938966	MISEQ:310:000000000-ADTTF:1:1104:19993:22544	60	+
chr1	66940156	66940157	MISEQ:310:000000000-ADTTF:1:2109:16231:9926	60	+
chr1	66949672	66949673	MISEQ:310:000000000-ADTTF:1:2110:13696:6379	60	+
chr1	66965168	66965169	MISEQ:310:000000000-ADTTF:1:1116:8612:18662	60	+
chr1	66967145	66967146	MISEQ:310:000000000-ADTTF:1:2103:12565:8678	60	-
chr1	66975110	66975111	MISEQ:310:000000000-ADTTF:1:1108:24496:15734	60	-
chr1	66975111	66975112	MISEQ:310:000000000-ADTTF:1:2111:16746:17501	60	-
chr1	67032461	67032462	MISEQ:310:000000000-ADTTF:1:1106:1895:14164	60	-
chr1	67061189	67061190	MISEQ:310:000000000-ADTTF:1:1103:10151:21695	60	+
chr1	67266329	67266330	MISEQ:310:000000000-ADTTF:1:1101:18757:24896	60	-
chr1	67313918	67313919	MISEQ:310:000000000-ADTTF:1:1108:8192:24580	60	+
chr1	67352597	67352598	MISEQ:310:000000000-ADTTF:1:1102:22413:14872	60	+
chr1	67475103	67475104	MISEQ:310:000000000-ADTTF:1:1105:2381:11809	60	-
chr1	67527141	67527142	MISEQ:310:000000000-ADTTF:1:1119:3232:10199	60	-
chr1	67564786	67564787	MISEQ:310:000000000-ADTTF:1:2102:16309:10591	60	-
chr1	67630211	67630212	MISEQ:310:000000000-ADTTF:1:2117:24087:6102	60	-
chr1	67733815	67733816	MISEQ:310:000000000-ADTTF:1:1108:8949:1987	60	-
chr1	67795055	67795056	MISEQ:310:000000000-ADTTF:1:1113:6926:18449	60	+
chr1	67795433	67795434	MISEQ:310:000000000-ADTTF:1:1113:20967:12116	60	-
chr1	67949694	67949695	MISEQ:310:000000000-ADTTF:1:1109:27481:7361	60	+
chr1	67949695	67949696	MISEQ:310:000000000-ADTTF:1:2119:11246:12594	60	+
chr1	67975443	67975444	MISEQ:310:000000000-ADTTF:1:2101:3677:19145	60	-
chr1	68122771	68122772	MISEQ:310:000000000-ADTTF:1:1101:7184:17510	60	-
chr1	68130269	68130270	MISEQ:310:000000000-ADTTF:1:1114:16798:20066	60	-
chr1	68144024	68144025	MISEQ:310:000000000-ADTTF:1:1112:6986:5162	60	-
chr1	68188072	68188073	MISEQ:310:000000000-ADTTF:1:2118:19014:15749	60	+
chr1	68190567	68190568	MISEQ:310:000000000-ADTTF:1:1111:9446:9733	60	+
chr1	68199730	68199731	MISEQ:310:000000000-ADTTF:1:1109:21821:18313	60	+
chr1	68264730	68264731	MISEQ:310:000000000-ADTTF:1:1102:22434:3387	60	+
chr1	68281130	68281131	MISEQ:310:000000000-ADTTF:1:1111:3104:15241	60	+
chr1	68287412	68287413	MISEQ:310:000000000-ADTTF:1:1109:16463:10779	60	+
chr1	68334283	68334284	MISEQ:310:000000000-ADTTF:1:1110:9120:10154	60	+
chr1	68416040	68416041	MISEQ:310:000000000-ADTTF:1:2107:10992:13720	60	-
chr1	68428653	68428654	MISEQ:310:000000000-ADTTF:1:1102:23947:17752	60	+
chr1	68485543	68485544	MISEQ:310:000000000-ADTTF:1:1110:11609:22999	60	+
chr1	68488418	68488419	MISEQ:310:000000000-ADTTF:1:1107:13923:22347	60	+
chr1	68791442	68791443	MISEQ:310:000000000-ADTTF:1:2114:15530:17459	60	-
chr1	69300052	69300053	MISEQ:310:000000000-ADTTF:1:2102:16937:8830	60	-
chr1	69815650	69815651	MISEQ:310:000000000-ADTTF:1:2115:15315:3364	60	-
chr1	70142410	70142411	MISEQ:310:000000000-ADTTF:1:2109:22734:23965	60	+
chr1	70152053	70152054	MISEQ:310:000000000-ADTTF:1:2111:13617:3553	60	-
chr1	70153300	70153301	MISEQ:310:000000000-ADTTF:1:1101:10946:7696	60	+
chr1	70154084	70154085	MISEQ:310:000000000-ADTTF:1:1104:8719:10955	60	+
chr1	70168609	70168610	MISEQ:310:000000000-ADTTF:1:2114:12225:20933	60	+
chr1	70176976	70176977	MISEQ:310:000000000-ADTTF:1:1114:17047:16496	60	+
chr1	70178130	70178131	MISEQ:310:000000000-ADTTF:1:1107:8088:16197	60	+
chr1	70184211	70184212	MISEQ:310:000000000-ADTTF:1:2111:16402:6136	60	+
chr1	70225108	70225109	MISEQ:310:000000000-ADTTF:1:1102:9652:16090	60	-
chr1	70263679	70263680	MISEQ:310:000000000-ADTTF:1:1106:21401:10139	60	+
chr1	70277808	70277809	MISEQ:310:000000000-ADTTF:1:1102:5720:14386	60	+
chr1	70290061	70290062	MISEQ:310:000000000-ADTTF:1:1118:13265:1489	60	-
chr1	70311442	70311443	MISEQ:310:000000000-ADTTF:1:2116:16293:12032	60	-
chr1	70312665	70312666	MISEQ:310:000000000-ADTTF:1:1102:23773:12560	60	-
chr1	70337967	70337968	MISEQ:310:000000000-ADTTF:1:1119:11343:10562	60	-
chr1	70359446	70359447	MISEQ:310:000000000-ADTTF:1:1116:9991:15011	60	-
chr1	70359447	70359448	MISEQ:310:000000000-ADTTF:1:1117:4934:12053	60	-
chr1	70359531	70359532	MISEQ:310:000000000-ADTTF:1:2102:5418:13997	60	-
chr1	70451278	70451279	MISEQ:310:000000000-ADTTF:1:1106:8954:21557	60	-
chr1	70496227	70496228	MISEQ:310:000000000-ADTTF:1:1110:5552:13983	60	-
chr1	70517954	70517955	MISEQ:310:000000000-ADTTF:1:2105:25887:10580	60	+
chr1	71063927	71063928	MISEQ:310:000000000-ADTTF:1:1106:15413:13030	60	-
chr1	71065523	71065524	MISEQ:310:000000000-ADTTF:1:1114:27295:20066	60	+
chr1	71068538	71068539	MISEQ:310:000000000-ADTTF:1:1110:15946:5543	60	+
chr1	71071137	71071138	MISEQ:310:000000000-ADTTF:1:1102:19813:3444	60	+
chr1	71583255	71583256	MISEQ:310:000000000-ADTTF:1:1104:10801:4740	60	+
chr1	71589336	71589337	MISEQ:310:000000000-ADTTF:1:2109:12968:1464	60	-
chr1	73458550	73458551	MISEQ:310:000000000-ADTTF:1:2118:8983:12953	60	-
chr1	73715560	73715561	MISEQ:310:000000000-ADTTF:1:1110:9754:16713	60	+
chr1	73842022	73842023	MISEQ:310:000000000-ADTTF:1:1105:23762:16160	60	+
chr1	74142952	74142953	MISEQ:310:000000000-ADTTF:1:1102:10376:2640	60	+
chr1	74180300	74180301	MISEQ:310:000000000-ADTTF:1:2102:18540:2147	60	-
chr1	74192386	74192387	MISEQ:310:000000000-ADTTF:1:1102:14488:15232	60	-
chr1	74194208	74194209	MISEQ:310:000000000-ADTTF:1:2111:3827:15968	60	-
chr1	74365293	74365294	MISEQ:310:000000000-ADTTF:1:1109:26930:10742	60	+
chr1	74430936	74430937	MISEQ:310:000000000-ADTTF:1:2101:23398:14216	60	-
chr1	74828548	74828549	MISEQ:310:000000000-ADTTF:1:1109:22331:18774	60	-
chr1	74833683	74833684	MISEQ:310:000000000-ADTTF:1:1109:12451:8787	60	-
chr1	74846080	74846081	MISEQ:310:000000000-ADTTF:1:2116:10946:20245	60	-
chr1	74854179	74854180	MISEQ:310:000000000-ADTTF:1:2109:22339:20525	60	+
chr1	74893498	74893499	MISEQ:310:000000000-ADTTF:1:1102:6622:22657	60	+
chr1	75077819	75077820	MISEQ:310:000000000-ADTTF:1:2102:26613:11729	60	+
chr1	75228441	75228442	MISEQ:310:000000000-ADTTF:1:1113:21935:23790	60	-
chr1	75237584	75237585	MISEQ:310:000000000-ADTTF:1:1104:3168:10761	60	+
chr1	75276668	75276669	MISEQ:310:000000000-ADTTF:1:1114:23195:12249	60	+
chr1	75276669	75276670	MISEQ:310:000000000-ADTTF:1:2102:19103:24562	60	+
chr1	75321869	75321870	MISEQ:310:000000000-ADTTF:1:2112:13175:4981	60	+
chr1	75324171	75324172	MISEQ:310:000000000-ADTTF:1:1112:9515:7816	60	+
chr1	75332592	75332593	MISEQ:310:000000000-ADTTF:1:1105:8176:11763	60	+
chr1	75353411	75353412	MISEQ:310:000000000-ADTTF:1:2117:8365:14562	60	-
chr1	75427900	75427901	MISEQ:310:000000000-ADTTF:1:1107:7613:11580	60	-
chr1	75499676	75499677	MISEQ:310:000000000-ADTTF:1:2105:15000:7700	60	+
chr1	75516194	75516195	MISEQ:310:000000000-ADTTF:1:2103:21228:7397	60	+
chr1	75558954	75558955	MISEQ:310:000000000-ADTTF:1:2104:14136:15132	60	+
chr1	75578527	75578528	MISEQ:310:000000000-ADTTF:1:2111:22938:15693	60	-
chr1	75745504	75745505	MISEQ:310:000000000-ADTTF:1:2105:18236:8627	60	+
chr1	75804981	75804982	MISEQ:310:000000000-ADTTF:1:1106:26922:4942	60	+
chr1	75805261	75805262	MISEQ:310:000000000-ADTTF:1:2103:8783:18052	60	-
chr1	75805263	75805264	MISEQ:310:000000000-ADTTF:1:1101:10700:10529	60	-
chr1	75805770	75805771	MISEQ:310:000000000-ADTTF:1:1106:10593:20427	60	+
chr1	75837789	75837790	MISEQ:310:000000000-ADTTF:1:1102:18301:12399	60	+
chr1	75864816	75864817	MISEQ:310:000000000-ADTTF:1:1113:18939:17730	60	+
chr1	75902183	75902184	MISEQ:310:000000000-ADTTF:1:2103:23373:10798	60	+
chr1	75933323	75933324	MISEQ:310:000000000-ADTTF:1:1102:16438:17267	60	+
chr1	76046924	76046925	MISEQ:310:000000000-ADTTF:1:1111:18986:22811	60	+
chr1	76099666	76099667	MISEQ:310:000000000-ADTTF:1:1102:22293:21355	60	+
chr1	76103596	76103597	MISEQ:310:000000000-ADTTF:1:1114:14486:20567	60	-
chr1	76129177	76129178	MISEQ:310:000000000-ADTTF:1:2102:10655:8723	60	+
chr1	76142696	76142697	MISEQ:310:000000000-ADTTF:1:1101:18957:19074	60	+
chr1	76412646	76412647	MISEQ:310:000000000-ADTTF:1:1111:20146:11410	60	+
chr1	76468065	76468066	MISEQ:310:000000000-ADTTF:1:1110:21337:13480	60	-
chr1	76514784	76514785	MISEQ:310:000000000-ADTTF:1:1101:6090:13158	60	+
chr1	76690773	76690774	MISEQ:310:000000000-ADTTF:1:1108:10280:10502	60	-
chr1	76887523	76887524	MISEQ:310:000000000-ADTTF:1:1105:14104:13845	60	+
chr1	77077105	77077106	MISEQ:310:000000000-ADTTF:1:1108:6342:22068	60	+
chr1	77194186	77194187	MISEQ:310:000000000-ADTTF:1:1106:19314:1624	60	+
chr1	77325731	77325732	MISEQ:310:000000000-ADTTF:1:1103:26630:12288	60	-
chr1	77363131	77363132	MISEQ:310:000000000-ADTTF:1:1116:25236:5488	60	-
chr1	77676284	77676285	MISEQ:310:000000000-ADTTF:1:1102:10255:16029	60	-
chr1	77744360	77744361	MISEQ:310:000000000-ADTTF:1:1102:26186:21205	60	-
chr1	77755756	77755757	MISEQ:310:000000000-ADTTF:1:1104:9194:2440	60	+
chr1	77788847	77788848	MISEQ:310:000000000-ADTTF:1:1108:8300:20810	60	-
chr1	77798313	77798314	MISEQ:310:000000000-ADTTF:1:1104:21948:15522	60	-
chr1	77844422	77844423	MISEQ:310:000000000-ADTTF:1:1105:9803:19165	60	+
chr1	77962846	77962847	MISEQ:310:000000000-ADTTF:1:1119:22325:1986	60	-
chr1	77966035	77966036	MISEQ:310:000000000-ADTTF:1:2102:16386:17227	60	-
chr1	78029896	78029897	MISEQ:310:000000000-ADTTF:1:1109:19944:22934	60	+
chr1	78140451	78140452	MISEQ:310:000000000-ADTTF:1:2117:22504:4181	60	-
chr1	78335162	78335163	MISEQ:310:000000000-ADTTF:1:1110:26928:18173	60	+
chr1	78426313	78426314	MISEQ:310:000000000-ADTTF:1:1110:12221:12529	60	+
chr1	78544090	78544091	MISEQ:310:000000000-ADTTF:1:1107:15388:20537	60	-
chr1	78545064	78545065	MISEQ:310:000000000-ADTTF:1:2119:11204:1808	60	-
chr1	78569023	78569024	MISEQ:310:000000000-ADTTF:1:2114:20580:20948	60	+
chr1	78618981	78618982	MISEQ:310:000000000-ADTTF:1:2102:27976:18405	60	-
chr1	78630417	78630418	MISEQ:310:000000000-ADTTF:1:1107:3942:10234	60	-
chr1	78826128	78826129	MISEQ:310:000000000-ADTTF:1:1110:19771:3598	60	+
chr1	78841785	78841786	MISEQ:310:000000000-ADTTF:1:2101:9272:5589	60	+
chr1	78855229	78855230	MISEQ:310:000000000-ADTTF:1:1113:15921:12908	60	+
chr1	78878185	78878186	MISEQ:310:000000000-ADTTF:1:1117:26220:22334	60	-
chr1	78887391	78887392	MISEQ:310:000000000-ADTTF:1:1111:20673:11585	60	+
chr1	78944694	78944695	MISEQ:310:000000000-ADTTF:1:1101:14756:2158	60	+
chr1	78974526	78974527	MISEQ:310:000000000-ADTTF:1:1108:23244:12055	60	-
chr1	79041027	79041028	MISEQ:310:000000000-ADTTF:1:1108:5329:13175	60	+
chr1	79053397	79053398	MISEQ:310:000000000-ADTTF:1:1114:19509:7260	60	+
chr1	79082473	79082474	MISEQ:310:000000000-ADTTF:1:2104:22182:12648	60	+
chr1	79133509	79133510	MISEQ:310:000000000-ADTTF:1:1101:16646:7264	60	+
chr1	79224407	79224408	MISEQ:310:000000000-ADTTF:1:1104:13231:14278	60	-
chr1	79229786	79229787	MISEQ:310:000000000-ADTTF:1:1105:9287:3569	60	+
chr1	79428767	79428768	MISEQ:310:000000000-ADTTF:1:2108:10817:9580	60	+
chr1	79503601	79503602	MISEQ:310:000000000-ADTTF:1:1104:16658:17483	60	+
chr1	79567454	79567455	MISEQ:310:000000000-ADTTF:1:1108:24163:24049	60	+
chr1	79630175	79630176	MISEQ:310:000000000-ADTTF:1:1108:12796:7524	60	+
chr1	79683493	79683494	MISEQ:310:000000000-ADTTF:1:1106:7610:17599	60	-
chr1	79732561	79732562	MISEQ:310:000000000-ADTTF:1:1111:15713:13775	60	-
chr1	79759559	79759560	MISEQ:310:000000000-ADTTF:1:1108:11963:1891	60	+
chr1	79770721	79770722	MISEQ:310:000000000-ADTTF:1:1117:25714:7542	60	+
chr1	79836152	79836153	MISEQ:310:000000000-ADTTF:1:2106:13346:7827	60	-
chr1	79981257	79981258	MISEQ:310:000000000-ADTTF:1:1112:5867:12632	60	-
chr1	80025509	80025510	MISEQ:310:000000000-ADTTF:1:1104:28418:15273	60	+
chr1	80036890	80036891	MISEQ:310:000000000-ADTTF:1:1107:6590:10549	60	-
chr1	80038820	80038821	MISEQ:310:000000000-ADTTF:1:1105:14479:2981	60	-
chr1	80055824	80055825	MISEQ:310:000000000-ADTTF:1:1112:8066:3023	60	+
chr1	80071501	80071502	MISEQ:310:000000000-ADTTF:1:1104:19621:17539	60	-
chr1	80170950	80170951	MISEQ:310:000000000-ADTTF:1:1113:3441:14361	60	-
chr1	80332389	80332390	MISEQ:310:000000000-ADTTF:1:1109:25246:10321	60	+
chr1	80374346	80374347	MISEQ:310:000000000-ADTTF:1:1106:22984:18582	60	-
chr1	80445821	80445822	MISEQ:310:000000000-ADTTF:1:1118:27746:18261	60	+
chr1	80524498	80524499	MISEQ:310:000000000-ADTTF:1:1113:26771:15185	60	+
chr1	80551358	80551359	MISEQ:310:000000000-ADTTF:1:2107:15068:19322	60	-
chr1	80554759	80554760	MISEQ:310:000000000-ADTTF:1:1104:29349:13673	60	+
chr1	80681922	80681923	MISEQ:310:000000000-ADTTF:1:1112:24690:17100	60	+
chr1	80754141	80754142	MISEQ:310:000000000-ADTTF:1:1106:14334:21609	60	-
chr1	80772972	80772973	MISEQ:310:000000000-ADTTF:1:1103:7274:23194	60	+
chr1	80806780	80806781	MISEQ:310:000000000-ADTTF:1:1117:4704:14973	60	+
chr1	80914492	80914493	MISEQ:310:000000000-ADTTF:1:1105:10292:10011	60	+
chr1	80987335	80987336	MISEQ:310:000000000-ADTTF:1:1109:7643:9215	60	-
chr1	81076258	81076259	MISEQ:310:000000000-ADTTF:1:1117:22143:15819	60	-
chr1	81186055	81186056	MISEQ:310:000000000-ADTTF:1:1108:25750:9788	60	+
chr1	81210175	81210176	MISEQ:310:000000000-ADTTF:1:1104:6513:6714	60	+
chr1	81316988	81316989	MISEQ:310:000000000-ADTTF:1:1111:11506:15851	60	-
chr1	81506713	81506714	MISEQ:310:000000000-ADTTF:1:2104:6465:16099	60	-
chr1	81535665	81535666	MISEQ:310:000000000-ADTTF:1:1105:7962:15216	60	-
chr1	81677492	81677493	MISEQ:310:000000000-ADTTF:1:1118:12512:24217	60	+
chr1	81856147	81856148	MISEQ:310:000000000-ADTTF:1:1114:21028:18080	60	+
chr1	81966578	81966579	MISEQ:310:000000000-ADTTF:1:1102:6973:21966	60	-
chr1	82112742	82112743	MISEQ:310:000000000-ADTTF:1:1101:18888:6646	60	+
chr1	82318410	82318411	MISEQ:310:000000000-ADTTF:1:1102:13658:6517	60	+
chr1	82564503	82564504	MISEQ:310:000000000-ADTTF:1:1118:16767:13333	60	+
chr1	82646434	82646435	MISEQ:310:000000000-ADTTF:1:1103:21969:12581	60	-
chr1	83021379	83021380	MISEQ:310:000000000-ADTTF:1:1115:16149:15170	60	+
chr1	83246900	83246901	MISEQ:310:000000000-ADTTF:1:1101:27703:9231	60	+
chr1	83247344	83247345	MISEQ:310:000000000-ADTTF:1:1119:10078:20281	60	+
chr1	83247345	83247346	MISEQ:310:000000000-ADTTF:1:2119:23878:13767	60	+
chr1	83732344	83732345	MISEQ:310:000000000-ADTTF:1:2106:14373:19682	60	-
chr1	83865997	83865998	MISEQ:310:000000000-ADTTF:1:1102:4830:6856	60	-
chr1	83948108	83948109	MISEQ:310:000000000-ADTTF:1:1107:8625:24149	60	-
chr1	84014119	84014120	MISEQ:310:000000000-ADTTF:1:1111:7315:14857	60	+
chr1	84079599	84079600	MISEQ:310:000000000-ADTTF:1:2104:23882:22483	60	-
chr1	84187470	84187471	MISEQ:310:000000000-ADTTF:1:1113:12730:11012	60	-
chr1	84541388	84541389	MISEQ:310:000000000-ADTTF:1:2114:16320:23798	60	+
chr1	84553034	84553035	MISEQ:310:000000000-ADTTF:1:1105:9024:12613	60	+
chr1	84645196	84645197	MISEQ:310:000000000-ADTTF:1:2117:16788:16536	60	-
chr1	85171747	85171748	MISEQ:310:000000000-ADTTF:1:2112:8340:7228	60	+
chr1	85182433	85182434	MISEQ:310:000000000-ADTTF:1:1104:18996:4902	60	+
chr1	85419690	85419691	MISEQ:310:000000000-ADTTF:1:2104:23251:8190	60	+
chr1	85427720	85427721	MISEQ:310:000000000-ADTTF:1:1102:22664:17290	60	-
chr1	85667099	85667100	MISEQ:310:000000000-ADTTF:1:1101:15884:11019	60	+
chr1	85843626	85843627	MISEQ:310:000000000-ADTTF:1:2102:13980:17991	60	-
chr1	85915950	85915951	MISEQ:310:000000000-ADTTF:1:1110:21692:15080	60	+
chr1	86054251	86054252	MISEQ:310:000000000-ADTTF:1:1104:28220:18838	60	-
chr1	86067303	86067304	MISEQ:310:000000000-ADTTF:1:1107:23474:6135	60	+
chr1	86067305	86067306	MISEQ:310:000000000-ADTTF:1:1108:26114:21836	60	+
chr1	86130952	86130953	MISEQ:310:000000000-ADTTF:1:1119:3164:11806	60	-
chr1	86262692	86262693	MISEQ:310:000000000-ADTTF:1:1106:14664:17766	60	-
chr1	86267094	86267095	MISEQ:310:000000000-ADTTF:1:1101:8552:17639	60	+
chr1	86356425	86356426	MISEQ:310:000000000-ADTTF:1:1108:17588:9659	60	+
chr1	86387159	86387160	MISEQ:310:000000000-ADTTF:1:2110:21280:7210	60	+
chr1	86655386	86655387	MISEQ:310:000000000-ADTTF:1:1101:13037:7588	60	-
chr1	86709450	86709451	MISEQ:310:000000000-ADTTF:1:1101:16619:3862	60	+
chr1	86717879	86717880	MISEQ:310:000000000-ADTTF:1:2119:6821:12276	60	-
chr1	86717880	86717881	MISEQ:310:000000000-ADTTF:1:1105:13696:23644	60	-
chr1	86726822	86726823	MISEQ:310:000000000-ADTTF:1:1106:9139:12568	60	+
chr1	86731690	86731691	MISEQ:310:000000000-ADTTF:1:1105:19522:17199	60	+
chr1	86732349	86732350	MISEQ:310:000000000-ADTTF:1:1111:13170:22373	60	-
chr1	86880432	86880433	MISEQ:310:000000000-ADTTF:1:2118:24545:18769	60	-
chr1	86885805	86885806	MISEQ:310:000000000-ADTTF:1:2117:27847:10926	60	+
chr1	87570706	87570707	MISEQ:310:000000000-ADTTF:1:1114:28384:18559	60	+
chr1	88210397	88210398	MISEQ:310:000000000-ADTTF:1:1109:16112:1550	60	-
chr1	88349340	88349341	MISEQ:310:000000000-ADTTF:1:1102:26834:20284	60	-
chr1	88687762	88687763	MISEQ:310:000000000-ADTTF:1:1101:21069:19212	60	+
chr1	88742241	88742242	MISEQ:310:000000000-ADTTF:1:1104:12611:10174	60	-
chr1	88753055	88753056	MISEQ:310:000000000-ADTTF:1:1110:2572:11756	60	+
chr1	88769022	88769023	MISEQ:310:000000000-ADTTF:1:1106:21584:12417	60	+
chr1	88789404	88789405	MISEQ:310:000000000-ADTTF:1:1104:5104:9946	60	+
chr1	88862121	88862122	MISEQ:310:000000000-ADTTF:1:1105:15845:16189	60	+
chr1	88946245	88946246	MISEQ:310:000000000-ADTTF:1:1106:10591:24069	60	-
chr1	88957042	88957043	MISEQ:310:000000000-ADTTF:1:1106:8239:21304	60	+
chr1	89507722	89507723	MISEQ:310:000000000-ADTTF:1:1111:12234:7676	60	-
chr1	89756819	89756820	MISEQ:310:000000000-ADTTF:1:1105:26315:6062	60	-
chr1	90009296	90009297	MISEQ:310:000000000-ADTTF:1:1102:15866:22974	60	+
chr1	90424897	90424898	MISEQ:310:000000000-ADTTF:1:1113:17231:22466	60	-
chr1	90747074	90747075	MISEQ:310:000000000-ADTTF:1:1105:20810:13753	60	-
chr1	90906841	90906842	MISEQ:310:000000000-ADTTF:1:2103:11787:13300	60	+
chr1	90923454	90923455	MISEQ:310:000000000-ADTTF:1:1103:10071:11340	60	+
chr1	90936822	90936823	MISEQ:310:000000000-ADTTF:1:1102:14737:4341	60	-
chr1	91276457	91276458	MISEQ:310:000000000-ADTTF:1:2104:13366:9313	60	+
chr1	91563595	91563596	MISEQ:310:000000000-ADTTF:1:1101:22647:4937	60	-
chr1	92350965	92350966	MISEQ:310:000000000-ADTTF:1:1110:8771:8175	60	-
chr1	92566538	92566539	MISEQ:310:000000000-ADTTF:1:1114:28401:18893	60	-
chr1	92574607	92574608	MISEQ:310:000000000-ADTTF:1:1106:20319:8650	60	-
chr1	92693298	92693299	MISEQ:310:000000000-ADTTF:1:1103:26764:11297	60	-
chr1	92911885	92911886	MISEQ:310:000000000-ADTTF:1:2117:10661:17012	60	-
chr1	93186636	93186637	MISEQ:310:000000000-ADTTF:1:1105:24481:21475	60	+
chr1	93349349	93349350	MISEQ:310:000000000-ADTTF:1:1110:16912:20574	60	+
chr1	93371439	93371440	MISEQ:310:000000000-ADTTF:1:1101:26857:14806	60	-
chr1	94190925	94190926	MISEQ:310:000000000-ADTTF:1:2117:19373:7639	60	+
chr1	94218801	94218802	MISEQ:310:000000000-ADTTF:1:1101:15306:4797	60	-
chr1	94866356	94866357	MISEQ:310:000000000-ADTTF:1:2118:9460:9196	60	+
chr1	94988449	94988450	MISEQ:310:000000000-ADTTF:1:1114:15953:22576	60	+
chr1	95140466	95140467	MISEQ:310:000000000-ADTTF:1:2115:12779:4976	60	-
chr1	95175745	95175746	MISEQ:310:000000000-ADTTF:1:2110:20151:13784	60	-
chr1	96706810	96706811	MISEQ:310:000000000-ADTTF:1:1102:5921:3421	60	-
chr1	96715604	96715605	MISEQ:310:000000000-ADTTF:1:1111:26820:7741	60	-
chr1	96732950	96732951	MISEQ:310:000000000-ADTTF:1:2118:6796:2453	60	-
chr1	96732951	96732952	MISEQ:310:000000000-ADTTF:1:1115:12579:4071	60	-
chr1	96775491	96775492	MISEQ:310:000000000-ADTTF:1:1108:28102:15237	60	-
chr1	96785056	96785057	MISEQ:310:000000000-ADTTF:1:2117:25332:13920	60	+
chr1	96788424	96788425	MISEQ:310:000000000-ADTTF:1:1110:18491:19275	60	-
chr1	96795373	96795374	MISEQ:310:000000000-ADTTF:1:1118:18138:8492	60	-
chr1	96812437	96812438	MISEQ:310:000000000-ADTTF:1:1101:21386:12781	60	+
chr1	96814238	96814239	MISEQ:310:000000000-ADTTF:1:2119:19329:6177	60	-
chr1	96814239	96814240	MISEQ:310:000000000-ADTTF:1:2118:13128:17786	60	-
chr1	98399525	98399526	MISEQ:310:000000000-ADTTF:1:1102:25022:14955	60	-
chr1	98433540	98433541	MISEQ:310:000000000-ADTTF:1:1114:8817:24363	60	+
chr1	98463913	98463914	MISEQ:310:000000000-ADTTF:1:1107:10776:13455	60	+
chr1	98667886	98667887	MISEQ:310:000000000-ADTTF:1:2118:10917:1998	60	-
chr1	98683766	98683767	MISEQ:310:000000000-ADTTF:1:1107:10157:11103	60	+
chr1	98686565	98686566	MISEQ:310:000000000-ADTTF:1:1103:26677:12406	60	+
chr1	98705375	98705376	MISEQ:310:000000000-ADTTF:1:1104:6006:16141	60	-
chr1	98726175	98726176	MISEQ:310:000000000-ADTTF:1:1107:6622:4060	60	-
chr1	98743541	98743542	MISEQ:310:000000000-ADTTF:1:1118:25195:18586	60	-
chr1	98859427	98859428	MISEQ:310:000000000-ADTTF:1:1116:9710:4051	60	+
chr1	98882067	98882068	MISEQ:310:000000000-ADTTF:1:1113:3258:13096	60	+
chr1	98888342	98888343	MISEQ:310:000000000-ADTTF:1:1116:13479:7738	60	+
chr1	98908776	98908777	MISEQ:310:000000000-ADTTF:1:1103:24058:16277	60	-
chr1	98929547	98929548	MISEQ:310:000000000-ADTTF:1:1117:12226:15037	60	-
chr1	98946850	98946851	MISEQ:310:000000000-ADTTF:1:1119:8188:13187	60	-
chr1	98953112	98953113	MISEQ:310:000000000-ADTTF:1:2115:20683:3607	60	-
chr1	98953652	98953653	MISEQ:310:000000000-ADTTF:1:1109:22634:24784	60	+
chr1	99109397	99109398	MISEQ:310:000000000-ADTTF:1:1105:2533:15211	60	+
chr1	99266848	99266849	MISEQ:310:000000000-ADTTF:1:1105:12917:23785	60	+
chr1	99364073	99364074	MISEQ:310:000000000-ADTTF:1:2105:11490:23751	60	-
chr1	99499914	99499915	MISEQ:310:000000000-ADTTF:1:1118:15293:5711	60	+
chr1	99600686	99600687	MISEQ:310:000000000-ADTTF:1:2111:22561:10450	60	-
chr1	99723656	99723657	MISEQ:310:000000000-ADTTF:1:1114:24256:10987	60	-
chr1	99733851	99733852	MISEQ:310:000000000-ADTTF:1:1109:28668:13459	60	+
chr1	99746435	99746436	MISEQ:310:000000000-ADTTF:1:1114:21218:12968	60	-
chr1	99755249	99755250	MISEQ:310:000000000-ADTTF:1:2107:4059:9014	60	-
chr1	99976945	99976946	MISEQ:310:000000000-ADTTF:1:2106:15688:7747	60	-
chr1	100025290	100025291	MISEQ:310:000000000-ADTTF:1:1104:9716:16271	60	-
chr1	100053254	100053255	MISEQ:310:000000000-ADTTF:1:1113:14060:6616	60	+
chr1	100071062	100071063	MISEQ:310:000000000-ADTTF:1:1101:18581:15076	60	-
chr1	100089245	100089246	MISEQ:310:000000000-ADTTF:1:1108:24378:8072	60	+
chr1	100106692	100106693	MISEQ:310:000000000-ADTTF:1:1104:6955:17252	60	+
chr1	100116708	100116709	MISEQ:310:000000000-ADTTF:1:1115:12682:22747	60	-
chr1	100148220	100148221	MISEQ:310:000000000-ADTTF:1:2113:24954:9555	60	-
chr1	100286970	100286971	MISEQ:310:000000000-ADTTF:1:1115:7121:13508	60	-
chr1	100315882	100315883	MISEQ:310:000000000-ADTTF:1:1113:14570:5845	60	+
chr1	100366670	100366671	MISEQ:310:000000000-ADTTF:1:1102:28287:18276	60	+
chr1	100367318	100367319	MISEQ:310:000000000-ADTTF:1:1117:15773:11439	60	+
chr1	100378230	100378231	MISEQ:310:000000000-ADTTF:1:1106:11731:3376	60	-
chr1	100400484	100400485	MISEQ:310:000000000-ADTTF:1:1101:9344:11733	60	-
chr1	100465728	100465729	MISEQ:310:000000000-ADTTF:1:2119:15887:16810	60	-
chr1	100638197	100638198	MISEQ:310:000000000-ADTTF:1:1110:2954:12271	60	+
chr1	100723220	100723221	MISEQ:310:000000000-ADTTF:1:2118:16028:4115	60	-
chr1	100874580	100874581	MISEQ:310:000000000-ADTTF:1:1110:11458:15491	60	+
chr1	100983265	100983266	MISEQ:310:000000000-ADTTF:1:1109:25721:5009	60	-
chr1	101006252	101006253	MISEQ:310:000000000-ADTTF:1:1115:20900:20549	60	-
chr1	101108731	101108732	MISEQ:310:000000000-ADTTF:1:1118:13785:19204	60	+
chr1	101137667	101137668	MISEQ:310:000000000-ADTTF:1:1101:21554:18658	60	+
chr1	101215758	101215759	MISEQ:310:000000000-ADTTF:1:1117:23867:22008	60	+
chr1	101510307	101510308	MISEQ:310:000000000-ADTTF:1:1117:20024:23303	60	-
chr1	101583510	101583511	MISEQ:310:000000000-ADTTF:1:1102:10448:7051	60	+
chr1	101602730	101602731	MISEQ:310:000000000-ADTTF:1:2105:21279:9752	60	+
chr1	101616195	101616196	MISEQ:310:000000000-ADTTF:1:1119:5456:18583	60	-
chr1	101709331	101709332	MISEQ:310:000000000-ADTTF:1:2117:16046:2558	60	-
chr1	101739540	101739541	MISEQ:310:000000000-ADTTF:1:1112:9168:3123	60	-
chr1	101779780	101779781	MISEQ:310:000000000-ADTTF:1:1106:13929:12777	60	+
chr1	102226144	102226145	MISEQ:310:000000000-ADTTF:1:1113:3396:19215	60	+
chr1	102239973	102239974	MISEQ:310:000000000-ADTTF:1:1114:7985:23098	60	+
chr1	102333638	102333639	MISEQ:310:000000000-ADTTF:1:1106:8054:13677	60	-
chr1	102350603	102350604	MISEQ:310:000000000-ADTTF:1:1108:8188:9463	60	+
chr1	102396547	102396548	MISEQ:310:000000000-ADTTF:1:2103:5993:3389	60	-
chr1	102512745	102512746	MISEQ:310:000000000-ADTTF:1:1117:9901:19764	60	+
chr1	102666768	102666769	MISEQ:310:000000000-ADTTF:1:1108:15978:5707	60	-
chr1	102708020	102708021	MISEQ:310:000000000-ADTTF:1:1103:5565:5661	60	+
chr1	102726604	102726605	MISEQ:310:000000000-ADTTF:1:2104:20287:2873	60	+
chr1	102736411	102736412	MISEQ:310:000000000-ADTTF:1:2107:11233:11253	60	-
chr1	102741911	102741912	MISEQ:310:000000000-ADTTF:1:1106:5924:19662	60	+
chr1	102756909	102756910	MISEQ:310:000000000-ADTTF:1:1107:3821:14151	60	-
chr1	102792275	102792276	MISEQ:310:000000000-ADTTF:1:1104:25977:16549	60	-
chr1	102797780	102797781	MISEQ:310:000000000-ADTTF:1:1112:1828:14310	60	-
chr1	102821216	102821217	MISEQ:310:000000000-ADTTF:1:1103:28194:10045	60	-
chr1	102908364	102908365	MISEQ:310:000000000-ADTTF:1:2102:4518:9527	60	+
chr1	102913189	102913190	MISEQ:310:000000000-ADTTF:1:1117:16265:6266	60	-
chr1	102915038	102915039	MISEQ:310:000000000-ADTTF:1:1105:24419:20915	60	-
chr1	102918962	102918963	MISEQ:310:000000000-ADTTF:1:1105:6124:4190	60	-
chr1	102938946	102938947	MISEQ:310:000000000-ADTTF:1:1106:18406:8606	60	-
chr1	102941349	102941350	MISEQ:310:000000000-ADTTF:1:1108:5211:14891	60	-
chr1	102957931	102957932	MISEQ:310:000000000-ADTTF:1:2117:17996:3828	60	-
chr1	102996173	102996174	MISEQ:310:000000000-ADTTF:1:1101:14503:8601	60	+
chr1	102996483	102996484	MISEQ:310:000000000-ADTTF:1:1109:11809:6517	60	-
chr1	102997148	102997149	MISEQ:310:000000000-ADTTF:1:2101:22706:5542	60	-
chr1	103030109	103030110	MISEQ:310:000000000-ADTTF:1:1118:8698:7488	60	+
chr1	103041776	103041777	MISEQ:310:000000000-ADTTF:1:1112:3910:18691	60	-
chr1	103041778	103041779	MISEQ:310:000000000-ADTTF:1:1114:11812:2765	60	-
chr1	103041805	103041806	MISEQ:310:000000000-ADTTF:1:1106:27671:16580	60	-
chr1	103070047	103070048	MISEQ:310:000000000-ADTTF:1:1102:21907:5639	60	+
chr1	103191798	103191799	MISEQ:310:000000000-ADTTF:1:1109:27299:6924	60	-
chr1	103231989	103231990	MISEQ:310:000000000-ADTTF:1:1102:25334:20316	60	-
chr1	103331995	103331996	MISEQ:310:000000000-ADTTF:1:1114:21225:6540	60	-
chr1	103432014	103432015	MISEQ:310:000000000-ADTTF:1:2116:25591:10610	60	-
chr1	103436968	103436969	MISEQ:310:000000000-ADTTF:1:2104:10938:6129	60	-
chr1	103456884	103456885	MISEQ:310:000000000-ADTTF:1:1107:27084:6422	60	+
chr1	103501610	103501611	MISEQ:310:000000000-ADTTF:1:1113:6689:19701	60	+
chr1	103514114	103514115	MISEQ:310:000000000-ADTTF:1:1116:12678:10327	60	-
chr1	103535470	103535471	MISEQ:310:000000000-ADTTF:1:1111:14839:12262	60	+
chr1	103537206	103537207	MISEQ:310:000000000-ADTTF:1:1101:27674:15538	60	-
chr1	103543382	103543383	MISEQ:310:000000000-ADTTF:1:1103:14963:24682	60	-
chr1	103942127	103942128	MISEQ:310:000000000-ADTTF:1:2104:22229:18157	60	-
chr1	103966883	103966884	MISEQ:310:000000000-ADTTF:1:1101:28872:17119	60	-
chr1	104036934	104036935	MISEQ:310:000000000-ADTTF:1:2105:5830:16239	60	+
chr1	104101918	104101919	MISEQ:310:000000000-ADTTF:1:1112:20300:2197	60	-
chr1	104128020	104128021	MISEQ:310:000000000-ADTTF:1:1108:20102:1628	60	+
chr1	104188222	104188223	MISEQ:310:000000000-ADTTF:1:1112:4480:10353	60	+
chr1	104253653	104253654	MISEQ:310:000000000-ADTTF:1:1107:21289:12223	60	+
chr1	104256376	104256377	MISEQ:310:000000000-ADTTF:1:1109:11532:12592	60	-
chr1	104267184	104267185	MISEQ:310:000000000-ADTTF:1:1105:26786:10750	60	-
chr1	104279727	104279728	MISEQ:310:000000000-ADTTF:1:2109:15450:20112	60	+
chr1	104353696	104353697	MISEQ:310:000000000-ADTTF:1:1110:7429:7947	60	+
chr1	104355024	104355025	MISEQ:310:000000000-ADTTF:1:1102:23759:15986	60	-
chr1	104434582	104434583	MISEQ:310:000000000-ADTTF:1:1104:13595:13147	60	+
chr1	104508678	104508679	MISEQ:310:000000000-ADTTF:1:1106:5878:21830	60	+
chr1	104632375	104632376	MISEQ:310:000000000-ADTTF:1:2110:21898:14880	60	+
chr1	104784944	104784945	MISEQ:310:000000000-ADTTF:1:1102:28783:11345	60	+
chr1	104784945	104784946	MISEQ:310:000000000-ADTTF:1:1119:6580:15690	60	+
chr1	104869591	104869592	MISEQ:310:000000000-ADTTF:1:2103:8040:19925	60	-
chr1	104874964	104874965	MISEQ:310:000000000-ADTTF:1:1109:16385:21912	60	+
chr1	104892710	104892711	MISEQ:310:000000000-ADTTF:1:1106:14753:3276	60	+
chr1	104982533	104982534	MISEQ:310:000000000-ADTTF:1:1101:10709:21989	60	-
chr1	105123649	105123650	MISEQ:310:000000000-ADTTF:1:1102:14320:4292	60	-
chr1	105140415	105140416	MISEQ:310:000000000-ADTTF:1:1104:5440:10814	60	+
chr1	105148660	105148661	MISEQ:310:000000000-ADTTF:1:2110:6019:14374	60	-
chr1	105150792	105150793	MISEQ:310:000000000-ADTTF:1:1111:19941:21283	60	+
chr1	105174805	105174806	MISEQ:310:000000000-ADTTF:1:1117:13288:20805	60	-
chr1	105184247	105184248	MISEQ:310:000000000-ADTTF:1:1105:24850:12503	60	-
chr1	105188180	105188181	MISEQ:310:000000000-ADTTF:1:1101:28324:7440	60	+
chr1	105296920	105296921	MISEQ:310:000000000-ADTTF:1:1101:22605:15714	60	+
chr1	105306618	105306619	MISEQ:310:000000000-ADTTF:1:1106:17249:6180	60	+
chr1	105336742	105336743	MISEQ:310:000000000-ADTTF:1:1103:12686:10712	60	+
chr1	105338069	105338070	MISEQ:310:000000000-ADTTF:1:2109:5731:8076	60	-
chr1	105345476	105345477	MISEQ:310:000000000-ADTTF:1:1115:9770:8439	60	+
chr1	105371781	105371782	MISEQ:310:000000000-ADTTF:1:1117:20863:13866	60	-
chr1	105462928	105462929	MISEQ:310:000000000-ADTTF:1:1102:9662:16221	60	-
chr1	105487909	105487910	MISEQ:310:000000000-ADTTF:1:1117:23667:5053	60	+
chr1	105624298	105624299	MISEQ:310:000000000-ADTTF:1:1119:3062:14596	60	+
chr1	105636177	105636178	MISEQ:310:000000000-ADTTF:1:2114:18180:19874	60	-
chr1	105707304	105707305	MISEQ:310:000000000-ADTTF:1:1111:8539:15108	60	-
chr1	105721607	105721608	MISEQ:310:000000000-ADTTF:1:1104:3571:15913	60	-
chr1	105762950	105762951	MISEQ:310:000000000-ADTTF:1:1105:12264:24303	60	+
chr1	105769220	105769221	MISEQ:310:000000000-ADTTF:1:1117:23033:23483	60	-
chr1	106368666	106368667	MISEQ:310:000000000-ADTTF:1:1101:5755:3637	60	-
chr1	106459517	106459518	MISEQ:310:000000000-ADTTF:1:2115:10809:19572	60	-
chr1	106638239	106638240	MISEQ:310:000000000-ADTTF:1:1101:24437:10402	60	+
chr1	107066320	107066321	MISEQ:310:000000000-ADTTF:1:1118:9479:20947	60	+
chr1	107188452	107188453	MISEQ:310:000000000-ADTTF:1:1109:6333:17301	60	-
chr1	107365333	107365334	MISEQ:310:000000000-ADTTF:1:2111:4406:19322	60	-
chr1	107398045	107398046	MISEQ:310:000000000-ADTTF:1:2103:11437:12237	60	+
chr1	107441350	107441351	MISEQ:310:000000000-ADTTF:1:1115:18699:16436	60	-
chr1	107441979	107441980	MISEQ:310:000000000-ADTTF:1:2106:25422:9244	60	-
chr1	107634853	107634854	MISEQ:310:000000000-ADTTF:1:2109:9342:20357	60	+
chr1	107677482	107677483	MISEQ:310:000000000-ADTTF:1:1105:20745:23296	60	+
chr1	107719708	107719709	MISEQ:310:000000000-ADTTF:1:2114:13961:13731	60	+
chr1	108586611	108586612	MISEQ:310:000000000-ADTTF:1:1108:18331:24267	60	-
chr1	108602008	108602009	MISEQ:310:000000000-ADTTF:1:1111:4332:19205	60	+
chr1	108762710	108762711	MISEQ:310:000000000-ADTTF:1:1106:7476:14050	60	+
chr1	108762937	108762938	MISEQ:310:000000000-ADTTF:1:1112:11976:18372	60	+
chr1	108812461	108812462	MISEQ:310:000000000-ADTTF:1:1104:20412:13008	60	+
chr1	109557600	109557601	MISEQ:310:000000000-ADTTF:1:1104:12030:21172	60	-
chr1	110916596	110916597	MISEQ:310:000000000-ADTTF:1:1104:6783:7621	60	-
chr1	111156313	111156314	MISEQ:310:000000000-ADTTF:1:1102:4562:18234	60	+
chr1	111173693	111173694	MISEQ:310:000000000-ADTTF:1:1101:17620:19444	60	+
chr1	111605113	111605114	MISEQ:310:000000000-ADTTF:1:1114:24686:11530	60	+
chr1	111659232	111659233	MISEQ:310:000000000-ADTTF:1:1113:7213:5452	60	-
chr1	112422201	112422202	MISEQ:310:000000000-ADTTF:1:1102:10743:5222	60	+
chr1	112422202	112422203	MISEQ:310:000000000-ADTTF:1:2107:27391:12490	60	+
chr1	112859936	112859937	MISEQ:310:000000000-ADTTF:1:1108:3705:14144	60	+
chr1	113175056	113175057	MISEQ:310:000000000-ADTTF:1:2115:13209:4326	60	-
chr1	113514274	113514275	MISEQ:310:000000000-ADTTF:1:2113:22886:23268	60	+
chr1	113655321	113655322	MISEQ:310:000000000-ADTTF:1:1115:24963:20129	60	+
chr1	114435031	114435032	MISEQ:310:000000000-ADTTF:1:1112:26912:19333	60	-
chr1	114599944	114599945	MISEQ:310:000000000-ADTTF:1:1110:12231:16225	60	-
chr1	114607832	114607833	MISEQ:310:000000000-ADTTF:1:1109:19322:15601	60	+
chr1	114730937	114730938	MISEQ:310:000000000-ADTTF:1:1112:22822:8933	60	-
chr1	114743910	114743911	MISEQ:310:000000000-ADTTF:1:2101:24905:13841	60	-
chr1	114842275	114842276	MISEQ:310:000000000-ADTTF:1:1106:8727:4530	60	-
chr1	115203550	115203551	MISEQ:310:000000000-ADTTF:1:1107:25348:22126	60	+
chr1	115452490	115452491	MISEQ:310:000000000-ADTTF:1:2117:7866:8179	60	+
chr1	115669441	115669442	MISEQ:310:000000000-ADTTF:1:1106:20730:1074	60	-
chr1	115809996	115809997	MISEQ:310:000000000-ADTTF:1:1101:12536:18383	60	+
chr1	115957833	115957834	MISEQ:310:000000000-ADTTF:1:1104:17364:24788	60	+
chr1	117159130	117159131	MISEQ:310:000000000-ADTTF:1:1115:11097:17638	60	-
chr1	117413505	117413506	MISEQ:310:000000000-ADTTF:1:2102:21788:18361	60	-
chr1	117835921	117835922	MISEQ:310:000000000-ADTTF:1:1102:19587:21758	60	-
chr1	118096674	118096675	MISEQ:310:000000000-ADTTF:1:2116:8155:9096	60	+
chr1	118096814	118096815	MISEQ:310:000000000-ADTTF:1:1108:27147:13591	60	-
chr1	118218772	118218773	MISEQ:310:000000000-ADTTF:1:1112:5334:10507	60	+
chr1	118306947	118306948	MISEQ:310:000000000-ADTTF:1:1104:13297:22208	60	+
chr1	118336243	118336244	MISEQ:310:000000000-ADTTF:1:1112:19161:16366	60	+
chr1	118336861	118336862	MISEQ:310:000000000-ADTTF:1:1102:27562:7590	60	+
chr1	118494926	118494927	MISEQ:310:000000000-ADTTF:1:1107:23539:23411	60	+
chr1	119077366	119077367	MISEQ:310:000000000-ADTTF:1:2102:28201:9589	60	-
chr1	119203429	119203430	MISEQ:310:000000000-ADTTF:1:1108:23363:2242	60	-
chr1	119237163	119237164	MISEQ:310:000000000-ADTTF:1:1105:6186:11509	60	+
chr1	119248607	119248608	MISEQ:310:000000000-ADTTF:1:1105:14840:4556	60	+
chr1	119563332	119563333	MISEQ:310:000000000-ADTTF:1:1108:21525:19132	60	+
chr1	119816876	119816877	MISEQ:310:000000000-ADTTF:1:2105:16859:16721	60	-
chr1	120039037	120039038	MISEQ:310:000000000-ADTTF:1:2103:7728:7150	60	-
chr1	124948211	124948212	MISEQ:310:000000000-ADTTF:1:1105:10468:14534	60	-
chr1	124988626	124988627	MISEQ:310:000000000-ADTTF:1:1108:5017:19597	60	+
chr1	124988946	124988947	MISEQ:310:000000000-ADTTF:1:1105:6800:18957	60	+
chr1	147351609	147351610	MISEQ:310:000000000-ADTTF:1:1111:4684:8583	60	+
chr1	147378143	147378144	MISEQ:310:000000000-ADTTF:1:2109:13116:2238	60	+
chr1	150181925	150181926	MISEQ:310:000000000-ADTTF:1:1117:7138:11054	60	-
chr1	150811823	150811824	MISEQ:310:000000000-ADTTF:1:1111:16231:21564	60	+
chr1	150820625	150820626	MISEQ:310:000000000-ADTTF:1:1108:27961:13562	60	-
chr1	151437708	151437709	MISEQ:310:000000000-ADTTF:1:2112:10965:13124	60	+
chr1	151743447	151743448	MISEQ:310:000000000-ADTTF:1:1101:19440:6030	60	-
chr1	151779468	151779469	MISEQ:310:000000000-ADTTF:1:1112:9888:24708	60	+
chr1	151961720	151961721	MISEQ:310:000000000-ADTTF:1:1108:17300:17989	60	+
chr1	152158677	152158678	MISEQ:310:000000000-ADTTF:1:1114:24590:11413	60	+
chr1	153389057	153389058	MISEQ:310:000000000-ADTTF:1:1115:7144:8834	60	+
chr1	153899492	153899493	MISEQ:310:000000000-ADTTF:1:1102:27060:13052	60	-
chr1	154248062	154248063	MISEQ:310:000000000-ADTTF:1:1102:7953:19639	60	-
chr1	156958559	156958560	MISEQ:310:000000000-ADTTF:1:2113:17996:7802	60	-
chr1	156996369	156996370	MISEQ:310:000000000-ADTTF:1:1106:23180:11154	60	+
chr1	157406614	157406615	MISEQ:310:000000000-ADTTF:1:1108:21601:20824	60	-
chr1	157928789	157928790	MISEQ:310:000000000-ADTTF:1:1112:2409:17535	60	-
chr1	158053183	158053184	MISEQ:310:000000000-ADTTF:1:1105:22387:21280	60	+
chr1	158098619	158098620	MISEQ:310:000000000-ADTTF:1:1116:8698:7612	60	+
chr1	160024234	160024235	MISEQ:310:000000000-ADTTF:1:1103:22349:21045	60	+
chr1	160253840	160253841	MISEQ:310:000000000-ADTTF:1:1115:5663:3619	60	+
chr1	160326951	160326952	MISEQ:310:000000000-ADTTF:1:2106:13189:7846	60	+
chr1	160440505	160440506	MISEQ:310:000000000-ADTTF:1:1104:8377:19433	60	+
chr1	160585042	160585043	MISEQ:310:000000000-ADTTF:1:1115:16930:2991	60	-
chr1	161840770	161840771	MISEQ:310:000000000-ADTTF:1:2105:4050:7492	60	+
chr1	161843435	161843436	MISEQ:310:000000000-ADTTF:1:1116:16789:23548	60	-
chr1	161883851	161883852	MISEQ:310:000000000-ADTTF:1:1106:17546:24301	60	-
chr1	162519686	162519687	MISEQ:310:000000000-ADTTF:1:1114:22277:20384	60	+
chr1	162519691	162519692	MISEQ:310:000000000-ADTTF:1:1116:16063:15441	60	+
chr1	162572500	162572501	MISEQ:310:000000000-ADTTF:1:1115:15521:7654	60	-
chr1	162589302	162589303	MISEQ:310:000000000-ADTTF:1:1114:22636:13170	60	-
chr1	162652746	162652747	MISEQ:310:000000000-ADTTF:1:1103:5150:22298	60	-
chr1	162685294	162685295	MISEQ:310:000000000-ADTTF:1:1106:16335:2235	60	-
chr1	162787159	162787160	MISEQ:310:000000000-ADTTF:1:1113:6198:12595	60	-
chr1	162945462	162945463	MISEQ:310:000000000-ADTTF:1:1114:18747:9558	60	+
chr1	162999174	162999175	MISEQ:310:000000000-ADTTF:1:1102:20480:17526	60	+
chr1	163072420	163072421	MISEQ:310:000000000-ADTTF:1:1106:7864:17835	60	+
chr1	163209862	163209863	MISEQ:310:000000000-ADTTF:1:2101:6722:8783	60	+
chr1	163306264	163306265	MISEQ:310:000000000-ADTTF:1:2106:7567:23608	60	-
chr1	163338442	163338443	MISEQ:310:000000000-ADTTF:1:2107:14269:3427	60	-
chr1	163556162	163556163	MISEQ:310:000000000-ADTTF:1:2104:16883:19607	60	-
chr1	163627382	163627383	MISEQ:310:000000000-ADTTF:1:1112:29566:13455	60	+
chr1	163875502	163875503	MISEQ:310:000000000-ADTTF:1:1107:28120:16714	60	+
chr1	163941113	163941114	MISEQ:310:000000000-ADTTF:1:1103:14033:15275	60	+
chr1	164391020	164391021	MISEQ:310:000000000-ADTTF:1:1109:13742:22862	60	+
chr1	164567713	164567714	MISEQ:310:000000000-ADTTF:1:1106:5452:16565	60	-
chr1	164681737	164681738	MISEQ:310:000000000-ADTTF:1:1107:1732:12975	60	+
chr1	164725328	164725329	MISEQ:310:000000000-ADTTF:1:2107:17306:17911	60	-
chr1	164728154	164728155	MISEQ:310:000000000-ADTTF:1:2108:7934:2132	60	+
chr1	164834069	164834070	MISEQ:310:000000000-ADTTF:1:1110:21659:14077	60	-
chr1	164877811	164877812	MISEQ:310:000000000-ADTTF:1:1105:13766:22272	60	-
chr1	165464961	165464962	MISEQ:310:000000000-ADTTF:1:1111:12229:3003	60	-
chr1	165673223	165673224	MISEQ:310:000000000-ADTTF:1:1115:11230:20803	60	+
chr1	165734823	165734824	MISEQ:310:000000000-ADTTF:1:1104:16125:11394	60	-
chr1	165749561	165749562	MISEQ:310:000000000-ADTTF:1:2101:22472:6484	60	+
chr1	165789032	165789033	MISEQ:310:000000000-ADTTF:1:2105:16569:18989	60	+
chr1	166301083	166301084	MISEQ:310:000000000-ADTTF:1:1108:14682:17648	60	-
chr1	166857046	166857047	MISEQ:310:000000000-ADTTF:1:1109:16351:17911	60	-
chr1	166860814	166860815	MISEQ:310:000000000-ADTTF:1:1113:25931:4442	60	-
chr1	167284800	167284801	MISEQ:310:000000000-ADTTF:1:1108:26270:19395	60	-
chr1	167285380	167285381	MISEQ:310:000000000-ADTTF:1:2102:10949:5530	60	+
chr1	167289205	167289206	MISEQ:310:000000000-ADTTF:1:1105:14657:5493	60	-
chr1	167344243	167344244	MISEQ:310:000000000-ADTTF:1:1110:14723:11813	60	+
chr1	167399126	167399127	MISEQ:310:000000000-ADTTF:1:2118:16696:2041	60	-
chr1	167406596	167406597	MISEQ:310:000000000-ADTTF:1:1102:25671:11828	60	+
chr1	167923255	167923256	MISEQ:310:000000000-ADTTF:1:1109:5118:4222	60	+
chr1	167996747	167996748	MISEQ:310:000000000-ADTTF:1:2105:5507:15295	60	+
chr1	168016865	168016866	MISEQ:310:000000000-ADTTF:1:1101:5321:10416	60	-
chr1	168041875	168041876	MISEQ:310:000000000-ADTTF:1:2115:10723:9578	60	+
chr1	168071910	168071911	MISEQ:310:000000000-ADTTF:1:1116:2812:8262	60	-
chr1	168403869	168403870	MISEQ:310:000000000-ADTTF:1:1115:21524:11280	60	+
chr1	168782603	168782604	MISEQ:310:000000000-ADTTF:1:1114:19232:6265	60	+
chr1	169060624	169060625	MISEQ:310:000000000-ADTTF:1:1101:11223:3836	60	-
chr1	169158476	169158477	MISEQ:310:000000000-ADTTF:1:1119:13078:13817	60	+
chr1	169165846	169165847	MISEQ:310:000000000-ADTTF:1:1114:16088:18945	60	+
chr1	169241974	169241975	MISEQ:310:000000000-ADTTF:1:1109:23696:17610	60	+
chr1	169301959	169301960	MISEQ:310:000000000-ADTTF:1:1106:9423:3160	60	+
chr1	169301960	169301961	MISEQ:310:000000000-ADTTF:1:2105:9556:12823	60	+
chr1	169355779	169355780	MISEQ:310:000000000-ADTTF:1:1106:22935:18471	60	+
chr1	169378581	169378582	MISEQ:310:000000000-ADTTF:1:1108:24663:4251	60	-
chr1	169415383	169415384	MISEQ:310:000000000-ADTTF:1:1109:5586:21949	60	-
chr1	169494332	169494333	MISEQ:310:000000000-ADTTF:1:1110:20498:8422	60	-
chr1	169770952	169770953	MISEQ:310:000000000-ADTTF:1:1112:24856:5569	60	+
chr1	169818215	169818216	MISEQ:310:000000000-ADTTF:1:2111:14621:14307	60	+
chr1	169888051	169888052	MISEQ:310:000000000-ADTTF:1:1115:16346:15679	60	+
chr1	169948165	169948166	MISEQ:310:000000000-ADTTF:1:1110:12144:19321	60	-
chr1	169951629	169951630	MISEQ:310:000000000-ADTTF:1:1112:18771:8059	60	+
chr1	169966537	169966538	MISEQ:310:000000000-ADTTF:1:1116:26985:7305	60	+
chr1	170033046	170033047	MISEQ:310:000000000-ADTTF:1:1113:8874:14193	60	+
chr1	170221378	170221379	MISEQ:310:000000000-ADTTF:1:1104:9512:15501	60	-
chr1	170318243	170318244	MISEQ:310:000000000-ADTTF:1:2117:13269:4361	60	+
chr1	170396558	170396559	MISEQ:310:000000000-ADTTF:1:1119:15862:8582	60	+
chr1	170515367	170515368	MISEQ:310:000000000-ADTTF:1:2107:27949:16005	60	+
chr1	170537329	170537330	MISEQ:310:000000000-ADTTF:1:1103:20633:4698	60	+
chr1	170581517	170581518	MISEQ:310:000000000-ADTTF:1:1105:8160:16398	60	+
chr1	170765422	170765423	MISEQ:310:000000000-ADTTF:1:1104:20547:14932	60	-
chr1	170781680	170781681	MISEQ:310:000000000-ADTTF:1:1103:16133:11346	60	+
chr1	170890006	170890007	MISEQ:310:000000000-ADTTF:1:1116:23385:12671	60	-
chr1	170901316	170901317	MISEQ:310:000000000-ADTTF:1:1110:16935:7407	60	-
chr1	170949355	170949356	MISEQ:310:000000000-ADTTF:1:1102:14167:12351	60	+
chr1	171060676	171060677	MISEQ:310:000000000-ADTTF:1:1106:13853:21560	60	+
chr1	171114982	171114983	MISEQ:310:000000000-ADTTF:1:1101:3210:15795	60	+
chr1	171146110	171146111	MISEQ:310:000000000-ADTTF:1:1115:6400:22241	60	+
chr1	171471511	171471512	MISEQ:310:000000000-ADTTF:1:2109:24583:17293	60	+
chr1	171512641	171512642	MISEQ:310:000000000-ADTTF:1:1103:10838:14989	60	-
chr1	171530475	171530476	MISEQ:310:000000000-ADTTF:1:1116:21779:15877	60	-
chr1	171585811	171585812	MISEQ:310:000000000-ADTTF:1:2104:12795:21682	60	+
chr1	171681168	171681169	MISEQ:310:000000000-ADTTF:1:2101:6402:17457	60	-
chr1	171681172	171681173	MISEQ:310:000000000-ADTTF:1:2108:28843:14528	60	-
chr1	171704650	171704651	MISEQ:310:000000000-ADTTF:1:1101:6830:9793	60	+
chr1	171712041	171712042	MISEQ:310:000000000-ADTTF:1:2102:17428:14784	60	-
chr1	171714798	171714799	MISEQ:310:000000000-ADTTF:1:2118:8533:13883	60	-
chr1	171766812	171766813	MISEQ:310:000000000-ADTTF:1:1106:5102:12402	60	-
chr1	171910671	171910672	MISEQ:310:000000000-ADTTF:1:1107:9879:10801	60	+
chr1	172002264	172002265	MISEQ:310:000000000-ADTTF:1:1104:11271:23209	60	+
chr1	172002266	172002267	MISEQ:310:000000000-ADTTF:1:2119:20538:9446	60	+
chr1	172007029	172007030	MISEQ:310:000000000-ADTTF:1:1116:22142:11075	60	+
chr1	172050010	172050011	MISEQ:310:000000000-ADTTF:1:2114:7846:2153	60	-
chr1	172051354	172051355	MISEQ:310:000000000-ADTTF:1:1103:15901:7862	60	+
chr1	172063184	172063185	MISEQ:310:000000000-ADTTF:1:1106:25835:16713	60	-
chr1	172160916	172160917	MISEQ:310:000000000-ADTTF:1:1106:14429:17138	60	-
chr1	172253552	172253553	MISEQ:310:000000000-ADTTF:1:1101:10778:24653	60	+
chr1	172272818	172272819	MISEQ:310:000000000-ADTTF:1:1110:12651:1000	60	+
chr1	172324503	172324504	MISEQ:310:000000000-ADTTF:1:1101:19130:19443	60	-
chr1	172370881	172370882	MISEQ:310:000000000-ADTTF:1:2108:20005:23431	60	+
chr1	172384964	172384965	MISEQ:310:000000000-ADTTF:1:1118:17444:20781	60	+
chr1	172389986	172389987	MISEQ:310:000000000-ADTTF:1:1113:22029:7273	60	+
chr1	172551926	172551927	MISEQ:310:000000000-ADTTF:1:1110:7003:24125	60	+
chr1	172584774	172584775	MISEQ:310:000000000-ADTTF:1:1118:19402:18448	60	-
chr1	173448967	173448968	MISEQ:310:000000000-ADTTF:1:1108:25685:12239	60	+
chr1	173535981	173535982	MISEQ:310:000000000-ADTTF:1:1113:6757:10241	60	-
chr1	173610771	173610772	MISEQ:310:000000000-ADTTF:1:1105:6766:12924	60	-
chr1	174174663	174174664	MISEQ:310:000000000-ADTTF:1:2118:17180:20490	60	-
chr1	174181101	174181102	MISEQ:310:000000000-ADTTF:1:1114:16224:16543	60	-
chr1	174273882	174273883	MISEQ:310:000000000-ADTTF:1:1103:10374:18073	60	+
chr1	174286332	174286333	MISEQ:310:000000000-ADTTF:1:1102:12315:10307	60	+
chr1	174290467	174290468	MISEQ:310:000000000-ADTTF:1:1101:6710:11464	60	+
chr1	174413660	174413661	MISEQ:310:000000000-ADTTF:1:2105:2608:9054	60	+
chr1	174429664	174429665	MISEQ:310:000000000-ADTTF:1:2108:20926:18942	60	-
chr1	174429842	174429843	MISEQ:310:000000000-ADTTF:1:1116:6795:6283	60	-
chr1	174557539	174557540	MISEQ:310:000000000-ADTTF:1:1107:19146:24687	60	-
chr1	174677541	174677542	MISEQ:310:000000000-ADTTF:1:1115:26886:6179	60	+
chr1	174696167	174696168	MISEQ:310:000000000-ADTTF:1:2101:10293:5075	60	-
chr1	174805537	174805538	MISEQ:310:000000000-ADTTF:1:1118:23433:17091	60	+
chr1	175382306	175382307	MISEQ:310:000000000-ADTTF:1:1106:26401:13369	60	-
chr1	175890411	175890412	MISEQ:310:000000000-ADTTF:1:1107:17536:17857	60	-
chr1	175962609	175962610	MISEQ:310:000000000-ADTTF:1:1105:23163:22934	60	-
chr1	175987159	175987160	MISEQ:310:000000000-ADTTF:1:2106:17266:5661	60	-
chr1	176101665	176101666	MISEQ:310:000000000-ADTTF:1:2101:18817:6827	60	-
chr1	176117216	176117217	MISEQ:310:000000000-ADTTF:1:1111:11062:19521	60	+
chr1	176117220	176117221	MISEQ:310:000000000-ADTTF:1:2102:5153:5228	60	-
chr1	176156777	176156778	MISEQ:310:000000000-ADTTF:1:2112:19700:15639	60	+
chr1	176183605	176183606	MISEQ:310:000000000-ADTTF:1:1105:25440:20991	60	-
chr1	176191650	176191651	MISEQ:310:000000000-ADTTF:1:2115:9609:8121	60	-
chr1	176882853	176882854	MISEQ:310:000000000-ADTTF:1:1102:17474:14877	60	-
chr1	178071254	178071255	MISEQ:310:000000000-ADTTF:1:1118:25570:16744	60	+
chr1	178183725	178183726	MISEQ:310:000000000-ADTTF:1:1118:5226:5183	60	+
chr1	178714775	178714776	MISEQ:310:000000000-ADTTF:1:2103:16021:3542	60	+
chr1	179153152	179153153	MISEQ:310:000000000-ADTTF:1:1103:7273:18095	60	+
chr1	179216371	179216372	MISEQ:310:000000000-ADTTF:1:2107:21610:4041	60	+
chr1	179310146	179310147	MISEQ:310:000000000-ADTTF:1:2106:29353:12118	60	+
chr1	179635159	179635160	MISEQ:310:000000000-ADTTF:1:1110:26585:16089	60	+
chr1	179922730	179922731	MISEQ:310:000000000-ADTTF:1:2116:16219:17498	60	+
chr1	179973475	179973476	MISEQ:310:000000000-ADTTF:1:2101:22704:16501	60	+
chr1	179993215	179993216	MISEQ:310:000000000-ADTTF:1:1103:10287:16703	60	-
chr1	180312344	180312345	MISEQ:310:000000000-ADTTF:1:1118:13603:8778	60	-
chr1	180314390	180314391	MISEQ:310:000000000-ADTTF:1:2101:9257:22220	60	+
chr1	180351647	180351648	MISEQ:310:000000000-ADTTF:1:1102:17459:8393	60	+
chr1	180393792	180393793	MISEQ:310:000000000-ADTTF:1:1106:6569:13838	60	+
chr1	180639098	180639099	MISEQ:310:000000000-ADTTF:1:2108:24410:16896	60	-
chr1	180861127	180861128	MISEQ:310:000000000-ADTTF:1:1104:8298:3708	60	-
chr1	182170831	182170832	MISEQ:310:000000000-ADTTF:1:1106:17831:14564	60	-
chr1	182361414	182361415	MISEQ:310:000000000-ADTTF:1:2113:7345:2820	60	+
chr1	182361418	182361419	MISEQ:310:000000000-ADTTF:1:2116:7790:9686	60	+
chr1	182726210	182726211	MISEQ:310:000000000-ADTTF:1:2113:15522:21110	60	-
chr1	183984837	183984838	MISEQ:310:000000000-ADTTF:1:1102:16061:2146	60	+
chr1	184323513	184323514	MISEQ:310:000000000-ADTTF:1:1105:27520:10817	60	+
chr1	184383717	184383718	MISEQ:310:000000000-ADTTF:1:2103:18102:2496	60	+
chr1	184418235	184418236	MISEQ:310:000000000-ADTTF:1:1110:13759:12711	60	+
chr1	184516701	184516702	MISEQ:310:000000000-ADTTF:1:2109:18269:13910	60	+
chr1	184528468	184528469	MISEQ:310:000000000-ADTTF:1:1103:23698:24363	60	-
chr1	184702622	184702623	MISEQ:310:000000000-ADTTF:1:1107:13892:24562	60	+
chr1	185039283	185039284	MISEQ:310:000000000-ADTTF:1:1116:14797:9927	60	+
chr1	185070155	185070156	MISEQ:310:000000000-ADTTF:1:1117:11265:7170	60	-
chr1	185130409	185130410	MISEQ:310:000000000-ADTTF:1:1115:16182:5190	60	+
chr1	185135804	185135805	MISEQ:310:000000000-ADTTF:1:1109:13783:2951	60	-
chr1	185240079	185240080	MISEQ:310:000000000-ADTTF:1:1110:17747:16154	60	-
chr1	185263031	185263032	MISEQ:310:000000000-ADTTF:1:2106:7243:17327	60	+
chr1	185268612	185268613	MISEQ:310:000000000-ADTTF:1:1116:9666:11311	60	-
chr1	185299819	185299820	MISEQ:310:000000000-ADTTF:1:1104:23769:20248	60	+
chr1	185399321	185399322	MISEQ:310:000000000-ADTTF:1:1115:8915:9065	60	+
chr1	185929926	185929927	MISEQ:310:000000000-ADTTF:1:1109:15002:22475	60	-
chr1	185933217	185933218	MISEQ:310:000000000-ADTTF:1:1113:8493:13324	60	+
chr1	186080331	186080332	MISEQ:310:000000000-ADTTF:1:2109:6397:12529	60	-
chr1	186369096	186369097	MISEQ:310:000000000-ADTTF:1:1110:26593:6398	60	-
chr1	186388892	186388893	MISEQ:310:000000000-ADTTF:1:1109:22862:23308	60	+
chr1	186389101	186389102	MISEQ:310:000000000-ADTTF:1:1114:4356:9492	60	-
chr1	186399715	186399716	MISEQ:310:000000000-ADTTF:1:1108:25211:16214	60	+
chr1	186408601	186408602	MISEQ:310:000000000-ADTTF:1:1119:25323:10382	60	+
chr1	186411293	186411294	MISEQ:310:000000000-ADTTF:1:1116:6766:16084	60	+
chr1	186412061	186412062	MISEQ:310:000000000-ADTTF:1:1103:10545:22251	60	-
chr1	186420448	186420449	MISEQ:310:000000000-ADTTF:1:2109:23126:10378	60	-
chr1	186429395	186429396	MISEQ:310:000000000-ADTTF:1:1101:21316:8260	60	+
chr1	186446420	186446421	MISEQ:310:000000000-ADTTF:1:1109:8075:23549	60	+
chr1	186453615	186453616	MISEQ:310:000000000-ADTTF:1:1112:19949:17716	60	+
chr1	186456665	186456666	MISEQ:310:000000000-ADTTF:1:1110:21262:21226	60	+
chr1	186456667	186456668	MISEQ:310:000000000-ADTTF:1:1106:14780:21260	60	+
chr1	186465559	186465560	MISEQ:310:000000000-ADTTF:1:1105:5462:15428	60	-
chr1	186471526	186471527	MISEQ:310:000000000-ADTTF:1:1110:3272:10487	60	+
chr1	186490601	186490602	MISEQ:310:000000000-ADTTF:1:1105:25621:3738	60	-
chr1	186671513	186671514	MISEQ:310:000000000-ADTTF:1:1107:16609:8110	60	+
chr1	186693266	186693267	MISEQ:310:000000000-ADTTF:1:1110:17830:23102	60	+
chr1	186719178	186719179	MISEQ:310:000000000-ADTTF:1:1117:11044:17259	60	+
chr1	186833736	186833737	MISEQ:310:000000000-ADTTF:1:2105:27612:19454	60	-
chr1	186860506	186860507	MISEQ:310:000000000-ADTTF:1:1113:13655:24045	60	+
chr1	186905797	186905798	MISEQ:310:000000000-ADTTF:1:2103:14232:19298	60	-
chr1	186931345	186931346	MISEQ:310:000000000-ADTTF:1:1112:6500:15487	60	-
chr1	186954289	186954290	MISEQ:310:000000000-ADTTF:1:1104:8887:24804	60	+
chr1	186975862	186975863	MISEQ:310:000000000-ADTTF:1:1110:12826:9536	60	+
chr1	187506292	187506293	MISEQ:310:000000000-ADTTF:1:1118:23558:14654	60	+
chr1	187519338	187519339	MISEQ:310:000000000-ADTTF:1:2102:23868:2506	60	-
chr1	187648307	187648308	MISEQ:310:000000000-ADTTF:1:1101:12388:12188	60	+
chr1	187730138	187730139	MISEQ:310:000000000-ADTTF:1:1101:24353:12921	60	+
chr1	187735820	187735821	MISEQ:310:000000000-ADTTF:1:1111:7652:14404	60	-
chr1	187882168	187882169	MISEQ:310:000000000-ADTTF:1:1102:4128:12760	60	+
chr1	187959807	187959808	MISEQ:310:000000000-ADTTF:1:1113:4679:16804	60	+
chr1	188058050	188058051	MISEQ:310:000000000-ADTTF:1:1106:16801:6748	60	+
chr1	188083976	188083977	MISEQ:310:000000000-ADTTF:1:1101:2782:9720	60	+
chr1	188083977	188083978	MISEQ:310:000000000-ADTTF:1:2119:15915:13193	60	+
chr1	188145675	188145676	MISEQ:310:000000000-ADTTF:1:1102:18038:21246	60	-
chr1	188166890	188166891	MISEQ:310:000000000-ADTTF:1:1106:25066:12633	60	-
chr1	188180830	188180831	MISEQ:310:000000000-ADTTF:1:1109:17052:15909	60	+
chr1	188206168	188206169	MISEQ:310:000000000-ADTTF:1:1101:3800:9037	60	-
chr1	188236840	188236841	MISEQ:310:000000000-ADTTF:1:1111:24244:9213	60	-
chr1	188288068	188288069	MISEQ:310:000000000-ADTTF:1:1118:17432:7111	60	+
chr1	188324622	188324623	MISEQ:310:000000000-ADTTF:1:2111:14224:18606	60	-
chr1	188405885	188405886	MISEQ:310:000000000-ADTTF:1:1104:5210:4703	60	-
chr1	188429401	188429402	MISEQ:310:000000000-ADTTF:1:2116:9079:2597	60	-
chr1	188529413	188529414	MISEQ:310:000000000-ADTTF:1:2119:20896:17211	60	-
chr1	188656658	188656659	MISEQ:310:000000000-ADTTF:1:1118:10988:22615	60	-
chr1	188700964	188700965	MISEQ:310:000000000-ADTTF:1:1118:13188:12217	60	+
chr1	188821150	188821151	MISEQ:310:000000000-ADTTF:1:1102:8810:20227	60	-
chr1	188834813	188834814	MISEQ:310:000000000-ADTTF:1:1108:20718:20912	60	+
chr1	189083388	189083389	MISEQ:310:000000000-ADTTF:1:1117:13066:8208	60	+
chr1	189146254	189146255	MISEQ:310:000000000-ADTTF:1:1109:15457:21057	60	+
chr1	189230130	189230131	MISEQ:310:000000000-ADTTF:1:1116:6008:16102	60	+
chr1	189280496	189280497	MISEQ:310:000000000-ADTTF:1:1111:6096:5196	60	-
chr1	189370607	189370608	MISEQ:310:000000000-ADTTF:1:1104:14018:10217	60	+
chr1	189370609	189370610	MISEQ:310:000000000-ADTTF:1:1112:27416:16658	60	+
chr1	189372394	189372395	MISEQ:310:000000000-ADTTF:1:1116:20158:12149	60	+
chr1	189489893	189489894	MISEQ:310:000000000-ADTTF:1:2115:21841:2581	60	+
chr1	189491661	189491662	MISEQ:310:000000000-ADTTF:1:1119:9125:15538	60	-
chr1	189491858	189491859	MISEQ:310:000000000-ADTTF:1:2116:23050:15390	60	+
chr1	189629775	189629776	MISEQ:310:000000000-ADTTF:1:1106:7758:19192	60	+
chr1	189636755	189636756	MISEQ:310:000000000-ADTTF:1:2119:4570:15079	60	+
chr1	189636762	189636763	MISEQ:310:000000000-ADTTF:1:1109:18882:12315	60	+
chr1	189645055	189645056	MISEQ:310:000000000-ADTTF:1:2101:21231:22218	60	-
chr1	189800107	189800108	MISEQ:310:000000000-ADTTF:1:1106:28527:11605	60	-
chr1	189842865	189842866	MISEQ:310:000000000-ADTTF:1:1106:22539:23642	60	-
chr1	190217430	190217431	MISEQ:310:000000000-ADTTF:1:2111:11332:20333	60	+
chr1	190239259	190239260	MISEQ:310:000000000-ADTTF:1:1104:21288:1392	60	-
chr1	190241759	190241760	MISEQ:310:000000000-ADTTF:1:2110:18390:22193	60	-
chr1	190242517	190242518	MISEQ:310:000000000-ADTTF:1:2109:19698:19222	60	-
chr1	190242677	190242678	MISEQ:310:000000000-ADTTF:1:2104:19410:18098	60	+
chr1	190408686	190408687	MISEQ:310:000000000-ADTTF:1:1106:5947:18191	60	+
chr1	190408687	190408688	MISEQ:310:000000000-ADTTF:1:2119:22455:2282	60	+
chr1	190419950	190419951	MISEQ:310:000000000-ADTTF:1:1104:10101:18098	60	-
chr1	190481852	190481853	MISEQ:310:000000000-ADTTF:1:2104:18292:8824	60	-
chr1	190507740	190507741	MISEQ:310:000000000-ADTTF:1:2114:25458:10087	60	-
chr1	190518600	190518601	MISEQ:310:000000000-ADTTF:1:1113:22445:5185	60	-
chr1	190524744	190524745	MISEQ:310:000000000-ADTTF:1:1107:19248:4745	60	+
chr1	190538327	190538328	MISEQ:310:000000000-ADTTF:1:1106:28759:17953	60	-
chr1	190744608	190744609	MISEQ:310:000000000-ADTTF:1:1109:8656:14591	60	+
chr1	190907699	190907700	MISEQ:310:000000000-ADTTF:1:1107:20223:5921	60	+
chr1	190990742	190990743	MISEQ:310:000000000-ADTTF:1:2116:11014:3182	60	+
chr1	190996538	190996539	MISEQ:310:000000000-ADTTF:1:1113:19858:20735	60	+
chr1	191180938	191180939	MISEQ:310:000000000-ADTTF:1:1113:22366:8873	60	-
chr1	191284810	191284811	MISEQ:310:000000000-ADTTF:1:1102:1840:12411	60	-
chr1	191406592	191406593	MISEQ:310:000000000-ADTTF:1:2104:24837:3303	60	+
chr1	191544517	191544518	MISEQ:310:000000000-ADTTF:1:1107:3606:14946	60	+
chr1	191605902	191605903	MISEQ:310:000000000-ADTTF:1:1102:6641:4865	60	-
chr1	191690612	191690613	MISEQ:310:000000000-ADTTF:1:1107:27679:8210	60	-
chr1	191705674	191705675	MISEQ:310:000000000-ADTTF:1:1114:19113:1689	60	+
chr1	191748526	191748527	MISEQ:310:000000000-ADTTF:1:1115:11463:7536	60	-
chr1	192007282	192007283	MISEQ:310:000000000-ADTTF:1:1102:18299:23700	60	+
chr1	192081950	192081951	MISEQ:310:000000000-ADTTF:1:2113:15715:10136	60	-
chr1	192132915	192132916	MISEQ:310:000000000-ADTTF:1:2102:21143:10242	60	+
chr1	192183750	192183751	MISEQ:310:000000000-ADTTF:1:1102:17471:18048	60	+
chr1	192226983	192226984	MISEQ:310:000000000-ADTTF:1:1114:19487:16106	60	-
chr1	192270617	192270618	MISEQ:310:000000000-ADTTF:1:1109:13886:20438	60	-
chr1	192299315	192299316	MISEQ:310:000000000-ADTTF:1:1102:12729:14128	60	+
chr1	192365007	192365008	MISEQ:310:000000000-ADTTF:1:2107:20875:20589	60	-
chr1	192371861	192371862	MISEQ:310:000000000-ADTTF:1:1107:2512:14957	60	+
chr1	192399130	192399131	MISEQ:310:000000000-ADTTF:1:1109:16125:9404	60	-
chr1	192427284	192427285	MISEQ:310:000000000-ADTTF:1:1108:22341:5553	60	-
chr1	192767938	192767939	MISEQ:310:000000000-ADTTF:1:1104:21218:1082	60	+
chr1	192813392	192813393	MISEQ:310:000000000-ADTTF:1:2111:20557:7531	60	-
chr1	192835982	192835983	MISEQ:310:000000000-ADTTF:1:1107:16357:19588	60	+
chr1	192901148	192901149	MISEQ:310:000000000-ADTTF:1:1110:26552:17914	60	-
chr1	193144724	193144725	MISEQ:310:000000000-ADTTF:1:1104:17437:16796	60	-
chr1	193200003	193200004	MISEQ:310:000000000-ADTTF:1:1106:6152:12318	60	+
chr1	193263650	193263651	MISEQ:310:000000000-ADTTF:1:1117:5385:10482	60	-
chr1	193270852	193270853	MISEQ:310:000000000-ADTTF:1:2106:16781:17596	60	-
chr1	193554436	193554437	MISEQ:310:000000000-ADTTF:1:1114:10687:20113	60	+
chr1	193584433	193584434	MISEQ:310:000000000-ADTTF:1:1107:6528:14480	60	+
chr1	193612412	193612413	MISEQ:310:000000000-ADTTF:1:2111:21244:12947	60	+
chr1	193624250	193624251	MISEQ:310:000000000-ADTTF:1:1102:25452:6119	60	+
chr1	193768919	193768920	MISEQ:310:000000000-ADTTF:1:1102:14827:19789	60	+
chr1	193789956	193789957	MISEQ:310:000000000-ADTTF:1:1108:15090:15441	60	-
chr1	193798987	193798988	MISEQ:310:000000000-ADTTF:1:1106:24522:11009	60	+
chr1	193956068	193956069	MISEQ:310:000000000-ADTTF:1:1111:13483:6716	60	+
chr1	194146355	194146356	MISEQ:310:000000000-ADTTF:1:1110:4073:20244	60	+
chr1	194146482	194146483	MISEQ:310:000000000-ADTTF:1:1115:21044:13479	60	-
chr1	194244568	194244569	MISEQ:310:000000000-ADTTF:1:1113:4605:10029	60	-
chr1	194330015	194330016	MISEQ:310:000000000-ADTTF:1:1102:5088:20247	60	+
chr1	194345266	194345267	MISEQ:310:000000000-ADTTF:1:1112:17961:20193	60	+
chr1	194356463	194356464	MISEQ:310:000000000-ADTTF:1:1112:13657:23931	60	+
chr1	194520013	194520014	MISEQ:310:000000000-ADTTF:1:1105:14909:20108	60	-
chr1	194704893	194704894	MISEQ:310:000000000-ADTTF:1:2113:11123:5927	60	-
chr1	194769053	194769054	MISEQ:310:000000000-ADTTF:1:2107:10326:14875	60	+
chr1	194813823	194813824	MISEQ:310:000000000-ADTTF:1:1112:15819:6385	60	+
chr1	194913031	194913032	MISEQ:310:000000000-ADTTF:1:2111:12970:20174	60	-
chr1	194930461	194930462	MISEQ:310:000000000-ADTTF:1:1116:12935:16369	60	+
chr1	195164734	195164735	MISEQ:310:000000000-ADTTF:1:1113:6544:9200	60	-
chr1	195259263	195259264	MISEQ:310:000000000-ADTTF:1:1119:17467:22311	60	-
chr1	195282472	195282473	MISEQ:310:000000000-ADTTF:1:1106:17858:6513	60	-
chr1	195325440	195325441	MISEQ:310:000000000-ADTTF:1:1119:4674:18610	60	-
chr1	195390132	195390133	MISEQ:310:000000000-ADTTF:1:1105:27026:13710	60	-
chr1	195400108	195400109	MISEQ:310:000000000-ADTTF:1:1118:6694:9690	60	+
chr1	195516063	195516064	MISEQ:310:000000000-ADTTF:1:1107:16842:20156	60	-
chr1	195603287	195603288	MISEQ:310:000000000-ADTTF:1:1117:19209:9391	60	-
chr1	195665288	195665289	MISEQ:310:000000000-ADTTF:1:1108:12145:6845	60	-
chr1	195829164	195829165	MISEQ:310:000000000-ADTTF:1:1103:18088:20632	60	+
chr1	195829187	195829188	MISEQ:310:000000000-ADTTF:1:1103:10030:6967	60	+
chr1	195937011	195937012	MISEQ:310:000000000-ADTTF:1:1119:14131:3434	60	+
chr1	195973755	195973756	MISEQ:310:000000000-ADTTF:1:1102:22171:5953	60	+
chr1	196257392	196257393	MISEQ:310:000000000-ADTTF:1:1108:14175:12484	60	-
chr1	196282299	196282300	MISEQ:310:000000000-ADTTF:1:1114:9955:5195	60	+
chr1	196282300	196282301	MISEQ:310:000000000-ADTTF:1:2106:12690:12702	60	+
chr1	196290313	196290314	MISEQ:310:000000000-ADTTF:1:2106:9701:21437	60	+
chr1	196298928	196298929	MISEQ:310:000000000-ADTTF:1:2103:21296:9645	60	+
chr1	196309401	196309402	MISEQ:310:000000000-ADTTF:1:1112:2569:17353	60	-
chr1	196322902	196322903	MISEQ:310:000000000-ADTTF:1:1102:6557:5601	60	+
chr1	196323839	196323840	MISEQ:310:000000000-ADTTF:1:1113:19852:21698	60	+
chr1	196356700	196356701	MISEQ:310:000000000-ADTTF:1:1108:17557:8034	60	-
chr1	196392503	196392504	MISEQ:310:000000000-ADTTF:1:2107:15164:2827	60	+
chr1	196393195	196393196	MISEQ:310:000000000-ADTTF:1:2110:15839:15354	60	+
chr1	196409155	196409156	MISEQ:310:000000000-ADTTF:1:1102:11653:13712	60	+
chr1	196411803	196411804	MISEQ:310:000000000-ADTTF:1:1109:13504:8549	60	-
chr1	196436419	196436420	MISEQ:310:000000000-ADTTF:1:1111:27335:20391	60	-
chr1	196455307	196455308	MISEQ:310:000000000-ADTTF:1:1112:8133:21504	60	-
chr1	196464920	196464921	MISEQ:310:000000000-ADTTF:1:1112:10721:8539	60	-
chr1	196499241	196499242	MISEQ:310:000000000-ADTTF:1:1109:11126:22998	60	-
chr1	196547830	196547831	MISEQ:310:000000000-ADTTF:1:2110:15383:5137	60	+
chr1	196593301	196593302	MISEQ:310:000000000-ADTTF:1:1113:11710:17825	60	+
chr1	196622147	196622148	MISEQ:310:000000000-ADTTF:1:1117:28045:17475	60	+
chr1	196653465	196653466	MISEQ:310:000000000-ADTTF:1:2112:6024:10576	60	+
chr1	196745365	196745366	MISEQ:310:000000000-ADTTF:1:2108:10321:13356	60	-
chr1	196874839	196874840	MISEQ:310:000000000-ADTTF:1:1110:15594:15176	60	+
chr1	196953226	196953227	MISEQ:310:000000000-ADTTF:1:2101:14863:4031	60	-
chr1	196982941	196982942	MISEQ:310:000000000-ADTTF:1:2103:12864:10848	60	+
chr1	197151699	197151700	MISEQ:310:000000000-ADTTF:1:1104:22435:8866	60	+
chr1	197189506	197189507	MISEQ:310:000000000-ADTTF:1:1109:23591:2309	60	-
chr1	197192475	197192476	MISEQ:310:000000000-ADTTF:1:1104:17873:4141	60	-
chr1	197322918	197322919	MISEQ:310:000000000-ADTTF:1:1103:25703:3825	60	+
chr1	197427600	197427601	MISEQ:310:000000000-ADTTF:1:1114:21423:10474	60	+
chr1	197503326	197503327	MISEQ:310:000000000-ADTTF:1:2102:14439:9778	60	-
chr1	197522430	197522431	MISEQ:310:000000000-ADTTF:1:1104:19289:13660	60	-
chr1	197584452	197584453	MISEQ:310:000000000-ADTTF:1:1108:3417:14679	60	+
chr1	197604571	197604572	MISEQ:310:000000000-ADTTF:1:1109:13553:7159	60	-
chr1	197671241	197671242	MISEQ:310:000000000-ADTTF:1:1105:17553:23136	60	+
chr1	197677060	197677061	MISEQ:310:000000000-ADTTF:1:1117:16530:11184	60	+
chr1	197694522	197694523	MISEQ:310:000000000-ADTTF:1:2102:11318:10475	60	+
chr1	197740404	197740405	MISEQ:310:000000000-ADTTF:1:2118:22943:11870	60	+
chr1	197770027	197770028	MISEQ:310:000000000-ADTTF:1:1117:5251:14667	60	-
chr1	198131274	198131275	MISEQ:310:000000000-ADTTF:1:1114:13513:2361	60	+
chr1	198207678	198207679	MISEQ:310:000000000-ADTTF:1:1101:28580:10882	60	+
chr1	198209100	198209101	MISEQ:310:000000000-ADTTF:1:2118:5629:7468	60	+
chr1	198279839	198279840	MISEQ:310:000000000-ADTTF:1:1113:5290:10548	60	+
chr1	198289303	198289304	MISEQ:310:000000000-ADTTF:1:1101:6513:8000	60	-
chr1	198316811	198316812	MISEQ:310:000000000-ADTTF:1:1106:11059:17076	60	+
chr1	198318650	198318651	MISEQ:310:000000000-ADTTF:1:1111:21435:12083	60	-
chr1	198348653	198348654	MISEQ:310:000000000-ADTTF:1:1107:14711:10305	60	-
chr1	198355741	198355742	MISEQ:310:000000000-ADTTF:1:1119:10146:2884	60	+
chr1	198868796	198868797	MISEQ:310:000000000-ADTTF:1:1108:23592:15715	60	+
chr1	198868798	198868799	MISEQ:310:000000000-ADTTF:1:2103:25057:10979	60	+
chr1	198868800	198868801	MISEQ:310:000000000-ADTTF:1:1111:15979:6865	60	+
chr1	198878502	198878503	MISEQ:310:000000000-ADTTF:1:1105:9343:12085	60	+
chr1	198894470	198894471	MISEQ:310:000000000-ADTTF:1:2102:28494:13515	60	-
chr1	198922382	198922383	MISEQ:310:000000000-ADTTF:1:1101:22027:18436	60	-
chr1	198930462	198930463	MISEQ:310:000000000-ADTTF:1:2118:20095:19399	60	+
chr1	198947540	198947541	MISEQ:310:000000000-ADTTF:1:1112:10333:5456	60	+
chr1	199016052	199016053	MISEQ:310:000000000-ADTTF:1:1107:21749:3182	60	+
chr1	199140811	199140812	MISEQ:310:000000000-ADTTF:1:2111:12874:5921	60	+
chr1	199289113	199289114	MISEQ:310:000000000-ADTTF:1:1116:10479:8134	60	+
chr1	199317076	199317077	MISEQ:310:000000000-ADTTF:1:2119:9260:15103	60	-
chr1	199317077	199317078	MISEQ:310:000000000-ADTTF:1:2112:25941:20168	60	-
chr1	199326092	199326093	MISEQ:310:000000000-ADTTF:1:1104:21364:8029	60	+
chr1	199404686	199404687	MISEQ:310:000000000-ADTTF:1:1101:10922:1723	60	+
chr1	199579832	199579833	MISEQ:310:000000000-ADTTF:1:1111:23165:4253	60	+
chr1	199682073	199682074	MISEQ:310:000000000-ADTTF:1:1110:21649:9752	60	+
chr1	199701826	199701827	MISEQ:310:000000000-ADTTF:1:1102:16425:13588	60	-
chr1	199797708	199797709	MISEQ:310:000000000-ADTTF:1:1107:11699:19868	60	-
chr1	200398892	200398893	MISEQ:310:000000000-ADTTF:1:1113:8353:10664	60	-
chr1	200461951	200461952	MISEQ:310:000000000-ADTTF:1:1102:22434:7030	60	-
chr1	200602858	200602859	MISEQ:310:000000000-ADTTF:1:1103:9084:22610	60	-
chr1	200771871	200771872	MISEQ:310:000000000-ADTTF:1:2107:21759:3771	60	-
chr1	200859547	200859548	MISEQ:310:000000000-ADTTF:1:2108:19665:12496	60	-
chr1	202745916	202745917	MISEQ:310:000000000-ADTTF:1:1114:9588:22902	60	-
chr1	207335904	207335905	MISEQ:310:000000000-ADTTF:1:1105:8599:4655	60	+
chr1	207354525	207354526	MISEQ:310:000000000-ADTTF:1:2106:23863:8275	60	-
chr1	207574071	207574072	MISEQ:310:000000000-ADTTF:1:1116:9510:13346	60	-
chr1	207782666	207782667	MISEQ:310:000000000-ADTTF:1:1114:4181:13419	60	+
chr1	207926097	207926098	MISEQ:310:000000000-ADTTF:1:1119:27782:19754	60	-
chr1	208187605	208187606	MISEQ:310:000000000-ADTTF:1:1119:25435:11214	60	-
chr1	209846394	209846395	MISEQ:310:000000000-ADTTF:1:1110:19607:19822	60	+
chr1	210154329	210154330	MISEQ:310:000000000-ADTTF:1:1114:11179:13691	60	+
chr1	210466890	210466891	MISEQ:310:000000000-ADTTF:1:2109:8546:16352	60	-
chr1	211273715	211273716	MISEQ:310:000000000-ADTTF:1:2114:14330:11722	60	+
chr1	212076647	212076648	MISEQ:310:000000000-ADTTF:1:1102:13095:11055	60	-
chr1	212218016	212218017	MISEQ:310:000000000-ADTTF:1:1114:7996:17833	60	+
chr1	212869212	212869213	MISEQ:310:000000000-ADTTF:1:2105:24698:12523	60	-
chr1	213180083	213180084	MISEQ:310:000000000-ADTTF:1:1113:13184:16316	60	-
chr1	213947731	213947732	MISEQ:310:000000000-ADTTF:1:1107:12296:5626	60	-
chr1	213960382	213960383	MISEQ:310:000000000-ADTTF:1:1102:9383:15480	60	+
chr1	214292746	214292747	MISEQ:310:000000000-ADTTF:1:1106:9531:7342	60	-
chr1	214541968	214541969	MISEQ:310:000000000-ADTTF:1:2112:21159:3267	60	+
chr1	215570436	215570437	MISEQ:310:000000000-ADTTF:1:1111:20415:23475	60	+
chr1	215592833	215592834	MISEQ:310:000000000-ADTTF:1:1106:14699:24822	60	-
chr1	215602128	215602129	MISEQ:310:000000000-ADTTF:1:1109:5471:4062	60	+
chr1	215606169	215606170	MISEQ:310:000000000-ADTTF:1:1103:28149:10884	60	+
chr1	215607418	215607419	MISEQ:310:000000000-ADTTF:1:1110:10504:9600	60	-
chr1	215612755	215612756	MISEQ:310:000000000-ADTTF:1:1105:11230:19885	60	-
chr1	215745335	215745336	MISEQ:310:000000000-ADTTF:1:1111:27162:10789	60	-
chr1	215780827	215780828	MISEQ:310:000000000-ADTTF:1:2118:23245:20843	60	-
chr1	216411010	216411011	MISEQ:310:000000000-ADTTF:1:1109:23033:12695	60	-
chr1	217004958	217004959	MISEQ:310:000000000-ADTTF:1:2119:16321:19239	60	-
chr1	217489883	217489884	MISEQ:310:000000000-ADTTF:1:1108:16396:9907	60	-
chr1	217496746	217496747	MISEQ:310:000000000-ADTTF:1:1108:21575:10656	60	+
chr1	217512224	217512225	MISEQ:310:000000000-ADTTF:1:2108:16041:18239	60	-
chr1	217518131	217518132	MISEQ:310:000000000-ADTTF:1:1106:16873:24770	60	+
chr1	217593692	217593693	MISEQ:310:000000000-ADTTF:1:1101:7114:17714	60	+
chr1	217596737	217596738	MISEQ:310:000000000-ADTTF:1:1112:28537:16809	60	-
chr1	217614617	217614618	MISEQ:310:000000000-ADTTF:1:1119:24237:8563	60	-
chr1	217617292	217617293	MISEQ:310:000000000-ADTTF:1:2118:22109:22554	60	-
chr1	217711841	217711842	MISEQ:310:000000000-ADTTF:1:1112:20944:3638	60	-
chr1	217800557	217800558	MISEQ:310:000000000-ADTTF:1:1103:5771:4564	60	+
chr1	217988482	217988483	MISEQ:310:000000000-ADTTF:1:1105:6002:12097	60	+
chr1	218237558	218237559	MISEQ:310:000000000-ADTTF:1:1110:9479:13041	60	+
chr1	218364141	218364142	MISEQ:310:000000000-ADTTF:1:2101:22998:10905	60	-
chr1	218413242	218413243	MISEQ:310:000000000-ADTTF:1:1116:8639:9041	60	+
chr1	218446719	218446720	MISEQ:310:000000000-ADTTF:1:1108:21491:11101	60	-
chr1	218534815	218534816	MISEQ:310:000000000-ADTTF:1:1114:14896:10846	60	-
chr1	218664356	218664357	MISEQ:310:000000000-ADTTF:1:2109:22531:13920	60	+
chr1	218797107	218797108	MISEQ:310:000000000-ADTTF:1:1113:5782:20199	60	-
chr1	219038401	219038402	MISEQ:310:000000000-ADTTF:1:1118:11526:6255	60	+
chr1	219039156	219039157	MISEQ:310:000000000-ADTTF:1:1109:19613:11342	60	-
chr1	219162721	219162722	MISEQ:310:000000000-ADTTF:1:1102:18593:6296	60	-
chr1	219209687	219209688	MISEQ:310:000000000-ADTTF:1:1105:7659:5879	60	+
chr1	219211296	219211297	MISEQ:310:000000000-ADTTF:1:1104:7129:18978	60	+
chr1	219220691	219220692	MISEQ:310:000000000-ADTTF:1:2104:16187:15185	60	-
chr1	219609935	219609936	MISEQ:310:000000000-ADTTF:1:1106:11433:7406	60	-
chr1	219988490	219988491	MISEQ:310:000000000-ADTTF:1:1113:17798:14051	60	+
chr1	220066765	220066766	MISEQ:310:000000000-ADTTF:1:2107:4962:10473	60	-
chr1	220214422	220214423	MISEQ:310:000000000-ADTTF:1:1110:9399:20837	60	-
chr1	220588810	220588811	MISEQ:310:000000000-ADTTF:1:1101:19912:19653	60	-
chr1	220601153	220601154	MISEQ:310:000000000-ADTTF:1:2112:26112:17307	60	+
chr1	221140131	221140132	MISEQ:310:000000000-ADTTF:1:1106:8771:1432	60	-
chr1	221164534	221164535	MISEQ:310:000000000-ADTTF:1:1113:22320:16760	60	-
chr1	221417699	221417700	MISEQ:310:000000000-ADTTF:1:2110:16007:18962	60	-
chr1	221508272	221508273	MISEQ:310:000000000-ADTTF:1:1101:24992:18469	60	-
chr1	221679481	221679482	MISEQ:310:000000000-ADTTF:1:1104:5103:8590	60	+
chr1	222222020	222222021	MISEQ:310:000000000-ADTTF:1:1105:16180:21254	60	+
chr1	222727159	222727160	MISEQ:310:000000000-ADTTF:1:1116:4008:8366	60	+
chr1	222849378	222849379	MISEQ:310:000000000-ADTTF:1:1113:23723:22358	60	+
chr1	222899178	222899179	MISEQ:310:000000000-ADTTF:1:1102:28626:14839	60	+
chr1	222904712	222904713	MISEQ:310:000000000-ADTTF:1:1108:10457:16269	60	-
chr1	222943381	222943382	MISEQ:310:000000000-ADTTF:1:1102:19487:24823	60	-
chr1	222988077	222988078	MISEQ:310:000000000-ADTTF:1:1110:23148:4229	60	-
chr1	223063513	223063514	MISEQ:310:000000000-ADTTF:1:1119:10924:18913	60	-
chr1	224251504	224251505	MISEQ:310:000000000-ADTTF:1:1114:17290:10689	60	+
chr1	224404138	224404139	MISEQ:310:000000000-ADTTF:1:1106:7418:10298	60	+
chr1	225204739	225204740	MISEQ:310:000000000-ADTTF:1:1116:8435:18008	60	+
chr1	225303725	225303726	MISEQ:310:000000000-ADTTF:1:1105:9458:16095	60	-
chr1	225371737	225371738	MISEQ:310:000000000-ADTTF:1:1109:25405:12083	60	-
chr1	226734340	226734341	MISEQ:310:000000000-ADTTF:1:1103:12360:18064	60	-
chr1	227169200	227169201	MISEQ:310:000000000-ADTTF:1:1111:23692:8491	60	-
chr1	227259930	227259931	MISEQ:310:000000000-ADTTF:1:1105:11070:18115	60	+
chr1	227314111	227314112	MISEQ:310:000000000-ADTTF:1:2113:9299:22993	60	+
chr1	227574818	227574819	MISEQ:310:000000000-ADTTF:1:1102:11817:5516	60	-
chr1	229317771	229317772	MISEQ:310:000000000-ADTTF:1:1107:23921:21720	60	+
chr1	229688312	229688313	MISEQ:310:000000000-ADTTF:1:1117:13235:2879	60	-
chr1	232084860	232084861	MISEQ:310:000000000-ADTTF:1:1110:16682:19066	60	+
chr1	232234725	232234726	MISEQ:310:000000000-ADTTF:1:1109:18464:4281	60	+
chr1	233248130	233248131	MISEQ:310:000000000-ADTTF:1:1106:27167:14225	60	-
chr1	233982094	233982095	MISEQ:310:000000000-ADTTF:1:2103:22031:7791	60	+
chr1	234354308	234354309	MISEQ:310:000000000-ADTTF:1:1109:16827:10481	60	-
chr1	234462022	234462023	MISEQ:310:000000000-ADTTF:1:1103:8096:15203	60	-
chr1	235060328	235060329	MISEQ:310:000000000-ADTTF:1:1101:4667:7716	60	+
chr1	235176196	235176197	MISEQ:310:000000000-ADTTF:1:2115:23169:11098	60	+
chr1	235184847	235184848	MISEQ:310:000000000-ADTTF:1:2103:25388:19579	60	+
chr1	235212509	235212510	MISEQ:310:000000000-ADTTF:1:1106:9440:5689	60	+
chr1	235300019	235300020	MISEQ:310:000000000-ADTTF:1:2114:15082:17465	60	+
chr1	235401527	235401528	MISEQ:310:000000000-ADTTF:1:1114:24143:9540	60	-
chr1	235701044	235701045	MISEQ:310:000000000-ADTTF:1:2119:5951:9479	60	+
chr1	235724961	235724962	MISEQ:310:000000000-ADTTF:1:1112:22619:24175	60	+
chr1	235798732	235798733	MISEQ:310:000000000-ADTTF:1:2111:17404:22163	60	+
chr1	235919148	235919149	MISEQ:310:000000000-ADTTF:1:2110:8916:11024	60	-
chr1	236261194	236261195	MISEQ:310:000000000-ADTTF:1:1104:18663:13288	60	-
chr1	236340948	236340949	MISEQ:310:000000000-ADTTF:1:1117:17430:23892	60	-
chr1	236439142	236439143	MISEQ:310:000000000-ADTTF:1:1108:15065:15249	60	-
chr1	236589294	236589295	MISEQ:310:000000000-ADTTF:1:2102:13738:7246	60	+
chr1	236592756	236592757	MISEQ:310:000000000-ADTTF:1:1101:25636:10553	60	-
chr1	236594010	236594011	MISEQ:310:000000000-ADTTF:1:1117:20207:8219	60	+
chr1	236595725	236595726	MISEQ:310:000000000-ADTTF:1:2117:22575:15713	60	+
chr1	236613199	236613200	MISEQ:310:000000000-ADTTF:1:2108:2267:10870	60	-
chr1	237035702	237035703	MISEQ:310:000000000-ADTTF:1:1105:25135:10938	60	-
chr1	237329766	237329767	MISEQ:310:000000000-ADTTF:1:1115:11072:2883	60	+
chr1	237440042	237440043	MISEQ:310:000000000-ADTTF:1:2103:8471:22246	60	-
chr1	237682716	237682717	MISEQ:310:000000000-ADTTF:1:1101:13232:17125	60	+
chr1	237685337	237685338	MISEQ:310:000000000-ADTTF:1:1114:14730:13873	60	+
chr1	237757827	237757828	MISEQ:310:000000000-ADTTF:1:1106:15424:20160	60	+
chr1	237768596	237768597	MISEQ:310:000000000-ADTTF:1:1113:12749:22145	60	+
chr1	237812146	237812147	MISEQ:310:000000000-ADTTF:1:1111:4586:16638	60	+
chr1	238173660	238173661	MISEQ:310:000000000-ADTTF:1:1105:18367:18818	60	+
chr1	239938605	239938606	MISEQ:310:000000000-ADTTF:1:1101:8826:15541	60	+
chr1	240061373	240061374	MISEQ:310:000000000-ADTTF:1:1101:24434:12628	60	+
chr1	240096376	240096377	MISEQ:310:000000000-ADTTF:1:1103:22704:10901	60	+
chr1	240176234	240176235	MISEQ:310:000000000-ADTTF:1:2111:4876:9093	60	-
chr1	240239539	240239540	MISEQ:310:000000000-ADTTF:1:1119:19203:11682	60	+
chr1	240243218	240243219	MISEQ:310:000000000-ADTTF:1:1101:17407:2276	60	-
chr1	240292274	240292275	MISEQ:310:000000000-ADTTF:1:1107:21082:10249	60	-
chr1	240292514	240292515	MISEQ:310:000000000-ADTTF:1:1101:13901:20870	60	+
chr1	240332588	240332589	MISEQ:310:000000000-ADTTF:1:2108:24608:2669	60	-
chr1	240336946	240336947	MISEQ:310:000000000-ADTTF:1:1110:15587:23893	60	-
chr1	240412328	240412329	MISEQ:310:000000000-ADTTF:1:1107:9827:7154	60	+
chr1	240436829	240436830	MISEQ:310:000000000-ADTTF:1:2108:13831:6609	60	-
chr1	240442414	240442415	MISEQ:310:000000000-ADTTF:1:1101:23229:6615	60	-
chr1	240577404	240577405	MISEQ:310:000000000-ADTTF:1:1113:22607:11629	60	-
chr1	240787805	240787806	MISEQ:310:000000000-ADTTF:1:1108:13189:2516	60	-
chr1	240815280	240815281	MISEQ:310:000000000-ADTTF:1:2116:20533:18678	60	-
chr1	240842385	240842386	MISEQ:310:000000000-ADTTF:1:1104:19557:13728	60	+
chr1	240844406	240844407	MISEQ:310:000000000-ADTTF:1:2103:5864:19586	60	+
chr1	240849106	240849107	MISEQ:310:000000000-ADTTF:1:2113:6998:4817	60	-
chr1	240856773	240856774	MISEQ:310:000000000-ADTTF:1:1112:26695:16234	60	-
chr1	240929152	240929153	MISEQ:310:000000000-ADTTF:1:1101:19703:22045	60	-
chr1	241081500	241081501	MISEQ:310:000000000-ADTTF:1:2108:14354:8426	60	+
chr1	241116642	241116643	MISEQ:310:000000000-ADTTF:1:1104:7533:4386	60	-
chr1	241181197	241181198	MISEQ:310:000000000-ADTTF:1:1110:17213:23470	60	-
chr1	241410266	241410267	MISEQ:310:000000000-ADTTF:1:1107:10858:19214	60	+
chr1	241508202	241508203	MISEQ:310:000000000-ADTTF:1:2111:9363:2914	60	+
chr1	241596118	241596119	MISEQ:310:000000000-ADTTF:1:1112:18942:11782	60	-
chr1	241658132	241658133	MISEQ:310:000000000-ADTTF:1:1104:19883:13450	60	-
chr1	241709314	241709315	MISEQ:310:000000000-ADTTF:1:1104:10844:16130	60	+
chr1	241801716	241801717	MISEQ:310:000000000-ADTTF:1:1106:26176:5336	60	+
chr1	241857199	241857200	MISEQ:310:000000000-ADTTF:1:2106:22220:2563	60	+
chr1	241878865	241878866	MISEQ:310:000000000-ADTTF:1:2106:24424:13804	60	-
chr1	241967858	241967859	MISEQ:310:000000000-ADTTF:1:1102:29657:13344	60	+
chr1	243545629	243545630	MISEQ:310:000000000-ADTTF:1:2113:9301:16241	60	+
chr1	244029210	244029211	MISEQ:310:000000000-ADTTF:1:1101:21981:2902	60	+
chr1	244180704	244180705	MISEQ:310:000000000-ADTTF:1:1102:12972:2641	60	+
chr1	244293414	244293415	MISEQ:310:000000000-ADTTF:1:1104:24502:13904	60	-
chr1	244328725	244328726	MISEQ:310:000000000-ADTTF:1:1103:7903:13215	60	+
chr1	244429096	244429097	MISEQ:310:000000000-ADTTF:1:1102:26966:20991	60	+
chr1	244431774	244431775	MISEQ:310:000000000-ADTTF:1:1104:27596:17772	60	+
chr1	244614641	244614642	MISEQ:310:000000000-ADTTF:1:2103:12330:12294	60	+
chr1	244686767	244686768	MISEQ:310:000000000-ADTTF:1:1114:8876:20308	60	+
chr1	244687051	244687052	MISEQ:310:000000000-ADTTF:1:1101:15370:7724	60	+
chr1	244984099	244984100	MISEQ:310:000000000-ADTTF:1:1103:2583:12372	60	+
chr1	244991491	244991492	MISEQ:310:000000000-ADTTF:1:1113:12203:20561	60	+
chr1	246279082	246279083	MISEQ:310:000000000-ADTTF:1:1115:20657:5145	60	-
chr1	246439358	246439359	MISEQ:310:000000000-ADTTF:1:1115:19100:10765	60	-
chr1	246921668	246921669	MISEQ:310:000000000-ADTTF:1:1104:16994:7682	60	-
chr1	247130517	247130518	MISEQ:310:000000000-ADTTF:1:1110:10626:13054	60	-
chr1	247199442	247199443	MISEQ:310:000000000-ADTTF:1:1105:26097:18001	60	-
chr1	247384312	247384313	MISEQ:310:000000000-ADTTF:1:1110:9770:21788	60	+
chr1	247564549	247564550	MISEQ:310:000000000-ADTTF:1:2110:15630:1595	60	-
chr1	248821281	248821282	MISEQ:310:000000000-ADTTF:1:1102:22161:16268	60	-
chr1	248913514	248913515	MISEQ:310:000000000-ADTTF:1:1108:5722:11340	60	+
chr1	248920870	248920871	MISEQ:310:000000000-ADTTF:1:1111:16857:22496	60	+
chr1	248925698	248925699	MISEQ:310:000000000-ADTTF:1:2109:23754:6088	60	-
chr10	204608	204609	MISEQ:310:000000000-ADTTF:1:1107:7979:20220	60	-
chr10	243642	243643	MISEQ:310:000000000-ADTTF:1:1102:19083:16455	60	+
chr10	810711	810712	MISEQ:310:000000000-ADTTF:1:1118:21115:8055	60	-
chr10	923058	923059	MISEQ:310:000000000-ADTTF:1:2101:23915:5148	60	+
chr10	3214410	3214411	MISEQ:310:000000000-ADTTF:1:1117:15638:7314	60	+
chr10	3225451	3225452	MISEQ:310:000000000-ADTTF:1:2104:23921:12455	60	-
chr10	3594849	3594850	MISEQ:310:000000000-ADTTF:1:1106:6446:18187	60	+
chr10	3721884	3721885	MISEQ:310:000000000-ADTTF:1:2112:9667:20194	60	+
chr10	3737720	3737721	MISEQ:310:000000000-ADTTF:1:1109:21472:2221	60	-
chr10	4317547	4317548	MISEQ:310:000000000-ADTTF:1:1102:17447:19942	60	+
chr10	5423209	5423210	MISEQ:310:000000000-ADTTF:1:1116:23570:15853	60	+
chr10	5427709	5427710	MISEQ:310:000000000-ADTTF:1:1101:5701:12777	60	-
chr10	6282731	6282732	MISEQ:310:000000000-ADTTF:1:1101:15828:12998	60	+
chr10	7271748	7271749	MISEQ:310:000000000-ADTTF:1:1113:18351:17229	60	+
chr10	8099116	8099117	MISEQ:310:000000000-ADTTF:1:1114:19678:19873	60	-
chr10	8123935	8123936	MISEQ:310:000000000-ADTTF:1:1114:13708:1857	60	+
chr10	8145713	8145714	MISEQ:310:000000000-ADTTF:1:2115:17176:16400	60	+
chr10	8474858	8474859	MISEQ:310:000000000-ADTTF:1:1101:14029:1532	60	-
chr10	8545037	8545038	MISEQ:310:000000000-ADTTF:1:1105:15947:5630	60	+
chr10	8763419	8763420	MISEQ:310:000000000-ADTTF:1:1112:9190:19090	60	-
chr10	8769191	8769192	MISEQ:310:000000000-ADTTF:1:2112:26631:12667	60	+
chr10	8769192	8769193	MISEQ:310:000000000-ADTTF:1:1110:19191:19221	60	+
chr10	9102896	9102897	MISEQ:310:000000000-ADTTF:1:1102:4174:14813	60	+
chr10	9109326	9109327	MISEQ:310:000000000-ADTTF:1:1104:29230:14351	60	+
chr10	9161529	9161530	MISEQ:310:000000000-ADTTF:1:1106:22668:24516	60	-
chr10	9198983	9198984	MISEQ:310:000000000-ADTTF:1:1105:9422:21794	60	+
chr10	9199671	9199672	MISEQ:310:000000000-ADTTF:1:2116:8613:12269	60	-
chr10	10711233	10711234	MISEQ:310:000000000-ADTTF:1:1110:27609:10754	60	+
chr10	11480862	11480863	MISEQ:310:000000000-ADTTF:1:1107:11843:9764	60	-
chr10	11504978	11504979	MISEQ:310:000000000-ADTTF:1:1104:20662:6498	60	+
chr10	11521017	11521018	MISEQ:310:000000000-ADTTF:1:2109:13523:11527	60	-
chr10	11535205	11535206	MISEQ:310:000000000-ADTTF:1:1106:16740:1918	60	+
chr10	11549376	11549377	MISEQ:310:000000000-ADTTF:1:1109:21916:12552	60	-
chr10	11590513	11590514	MISEQ:310:000000000-ADTTF:1:1116:11859:4868	60	-
chr10	11601976	11601977	MISEQ:310:000000000-ADTTF:1:1118:9070:7704	60	+
chr10	11968734	11968735	MISEQ:310:000000000-ADTTF:1:1101:14122:13180	60	-
chr10	11994560	11994561	MISEQ:310:000000000-ADTTF:1:1103:24246:15456	60	-
chr10	12023460	12023461	MISEQ:310:000000000-ADTTF:1:2107:12659:13542	60	-
chr10	12135696	12135697	MISEQ:310:000000000-ADTTF:1:1112:27167:12833	60	-
chr10	13255499	13255500	MISEQ:310:000000000-ADTTF:1:1106:20066:14083	60	-
chr10	13950156	13950157	MISEQ:310:000000000-ADTTF:1:1119:19869:20152	60	+
chr10	15842279	15842280	MISEQ:310:000000000-ADTTF:1:1118:4723:20688	60	-
chr10	15940056	15940057	MISEQ:310:000000000-ADTTF:1:1108:17251:1694	60	-
chr10	15998801	15998802	MISEQ:310:000000000-ADTTF:1:1106:9116:15372	60	-
chr10	16397882	16397883	MISEQ:310:000000000-ADTTF:1:1111:23408:17541	60	+
chr10	16472240	16472241	MISEQ:310:000000000-ADTTF:1:1116:22288:13070	60	+
chr10	16490887	16490888	MISEQ:310:000000000-ADTTF:1:1107:2930:17709	60	+
chr10	16648867	16648868	MISEQ:310:000000000-ADTTF:1:1111:27977:16724	60	+
chr10	16925979	16925980	MISEQ:310:000000000-ADTTF:1:1108:21708:7050	60	-
chr10	16930971	16930972	MISEQ:310:000000000-ADTTF:1:1113:18666:14019	60	+
chr10	17184129	17184130	MISEQ:310:000000000-ADTTF:1:1113:2571:13721	60	+
chr10	17438582	17438583	MISEQ:310:000000000-ADTTF:1:1118:8632:9180	60	+
chr10	18125704	18125705	MISEQ:310:000000000-ADTTF:1:1105:23403:12888	60	+
chr10	18468757	18468758	MISEQ:310:000000000-ADTTF:1:1111:12619:10046	60	-
chr10	18670038	18670039	MISEQ:310:000000000-ADTTF:1:1119:19887:7002	60	-
chr10	18699434	18699435	MISEQ:310:000000000-ADTTF:1:2114:14830:2436	60	-
chr10	18847868	18847869	MISEQ:310:000000000-ADTTF:1:1106:13170:6552	60	-
chr10	18921328	18921329	MISEQ:310:000000000-ADTTF:1:1108:24865:21650	60	-
chr10	19178220	19178221	MISEQ:310:000000000-ADTTF:1:2108:14336:14565	60	+
chr10	19200322	19200323	MISEQ:310:000000000-ADTTF:1:1107:26695:12271	60	+
chr10	19336374	19336375	MISEQ:310:000000000-ADTTF:1:1105:10398:16303	60	+
chr10	19431931	19431932	MISEQ:310:000000000-ADTTF:1:1110:15501:24439	60	+
chr10	19432278	19432279	MISEQ:310:000000000-ADTTF:1:1106:7911:21880	60	+
chr10	19484947	19484948	MISEQ:310:000000000-ADTTF:1:1113:21766:11355	60	-
chr10	19572944	19572945	MISEQ:310:000000000-ADTTF:1:1115:25058:7356	60	+
chr10	19825211	19825212	MISEQ:310:000000000-ADTTF:1:1110:23091:13246	60	+
chr10	19951902	19951903	MISEQ:310:000000000-ADTTF:1:2105:16125:14044	60	-
chr10	20010038	20010039	MISEQ:310:000000000-ADTTF:1:1117:11681:18699	60	-
chr10	20183435	20183436	MISEQ:310:000000000-ADTTF:1:1105:9304:19053	60	+
chr10	20198147	20198148	MISEQ:310:000000000-ADTTF:1:1104:3147:9543	60	+
chr10	20200872	20200873	MISEQ:310:000000000-ADTTF:1:1109:25043:22716	60	+
chr10	20200947	20200948	MISEQ:310:000000000-ADTTF:1:1114:17369:16205	60	+
chr10	20218930	20218931	MISEQ:310:000000000-ADTTF:1:1108:19795:4449	60	+
chr10	20218931	20218932	MISEQ:310:000000000-ADTTF:1:1114:20899:23365	60	+
chr10	20275401	20275402	MISEQ:310:000000000-ADTTF:1:1111:3537:11422	60	+
chr10	20275402	20275403	MISEQ:310:000000000-ADTTF:1:2119:16583:7025	60	+
chr10	20277591	20277592	MISEQ:310:000000000-ADTTF:1:2109:18546:6922	60	+
chr10	20450235	20450236	MISEQ:310:000000000-ADTTF:1:1111:6604:22135	60	-
chr10	20875009	20875010	MISEQ:310:000000000-ADTTF:1:1112:17756:7865	60	+
chr10	21956148	21956149	MISEQ:310:000000000-ADTTF:1:1111:5135:15515	60	-
chr10	22378333	22378334	MISEQ:310:000000000-ADTTF:1:2113:19446:8005	60	+
chr10	22779935	22779936	MISEQ:310:000000000-ADTTF:1:1107:20769:15249	60	+
chr10	22792019	22792020	MISEQ:310:000000000-ADTTF:1:1115:14903:2251	60	+
chr10	24121596	24121597	MISEQ:310:000000000-ADTTF:1:1106:12562:9494	60	-
chr10	24246886	24246887	MISEQ:310:000000000-ADTTF:1:1102:10200:9673	60	+
chr10	24626210	24626211	MISEQ:310:000000000-ADTTF:1:1110:12416:10312	60	+
chr10	24666689	24666690	MISEQ:310:000000000-ADTTF:1:1109:18590:19815	60	-
chr10	24889175	24889176	MISEQ:310:000000000-ADTTF:1:2105:13950:8364	60	-
chr10	25312532	25312533	MISEQ:310:000000000-ADTTF:1:2110:10644:13814	60	+
chr10	25587283	25587284	MISEQ:310:000000000-ADTTF:1:1103:23822:18967	60	+
chr10	25938497	25938498	MISEQ:310:000000000-ADTTF:1:1105:21194:7377	60	-
chr10	25949774	25949775	MISEQ:310:000000000-ADTTF:1:1117:22672:20506	60	-
chr10	25964629	25964630	MISEQ:310:000000000-ADTTF:1:1105:19694:7802	60	-
chr10	25971876	25971877	MISEQ:310:000000000-ADTTF:1:1101:27491:18602	60	+
chr10	25977759	25977760	MISEQ:310:000000000-ADTTF:1:1113:10147:22860	60	+
chr10	26186301	26186302	MISEQ:310:000000000-ADTTF:1:1119:15844:6286	60	+
chr10	26331766	26331767	MISEQ:310:000000000-ADTTF:1:1102:19695:15752	60	+
chr10	26519012	26519013	MISEQ:310:000000000-ADTTF:1:1102:6956:4920	60	-
chr10	26771221	26771222	MISEQ:310:000000000-ADTTF:1:1103:27030:16435	60	+
chr10	26803231	26803232	MISEQ:310:000000000-ADTTF:1:1106:13867:20589	60	+
chr10	27128285	27128286	MISEQ:310:000000000-ADTTF:1:1109:13064:14050	60	-
chr10	27238464	27238465	MISEQ:310:000000000-ADTTF:1:1103:16087:20817	60	-
chr10	27702292	27702293	MISEQ:310:000000000-ADTTF:1:1112:8107:12912	60	-
chr10	28099050	28099051	MISEQ:310:000000000-ADTTF:1:1116:8769:5422	60	-
chr10	28291209	28291210	MISEQ:310:000000000-ADTTF:1:1102:25347:11832	60	+
chr10	28590969	28590970	MISEQ:310:000000000-ADTTF:1:1115:11221:5662	60	+
chr10	29391029	29391030	MISEQ:310:000000000-ADTTF:1:1109:23163:17235	60	+
chr10	30983798	30983799	MISEQ:310:000000000-ADTTF:1:1113:20279:22192	60	+
chr10	31258667	31258668	MISEQ:310:000000000-ADTTF:1:1115:24765:10402	60	+
chr10	31314473	31314474	MISEQ:310:000000000-ADTTF:1:1103:23330:17099	60	+
chr10	31331629	31331630	MISEQ:310:000000000-ADTTF:1:1109:18205:9310	60	-
chr10	32520286	32520287	MISEQ:310:000000000-ADTTF:1:1119:3295:15478	60	-
chr10	32932861	32932862	MISEQ:310:000000000-ADTTF:1:1119:15502:17255	60	-
chr10	34366348	34366349	MISEQ:310:000000000-ADTTF:1:1101:18530:15429	60	+
chr10	34490631	34490632	MISEQ:310:000000000-ADTTF:1:1103:6340:22844	60	-
chr10	34974192	34974193	MISEQ:310:000000000-ADTTF:1:1102:27856:9726	60	+
chr10	35046682	35046683	MISEQ:310:000000000-ADTTF:1:1114:12911:12253	60	-
chr10	35079426	35079427	MISEQ:310:000000000-ADTTF:1:1102:10459:15578	60	+
chr10	35174168	35174169	MISEQ:310:000000000-ADTTF:1:1105:26330:7630	60	+
chr10	35184662	35184663	MISEQ:310:000000000-ADTTF:1:1104:25956:22721	60	+
chr10	35420464	35420465	MISEQ:310:000000000-ADTTF:1:1111:19507:6815	60	+
chr10	35440036	35440037	MISEQ:310:000000000-ADTTF:1:2110:26445:7684	60	-
chr10	35450448	35450449	MISEQ:310:000000000-ADTTF:1:2106:7997:8109	60	-
chr10	35735261	35735262	MISEQ:310:000000000-ADTTF:1:1106:26324:15436	60	+
chr10	36104676	36104677	MISEQ:310:000000000-ADTTF:1:2113:18090:23612	60	-
chr10	36256580	36256581	MISEQ:310:000000000-ADTTF:1:2107:7214:19781	60	+
chr10	36341747	36341748	MISEQ:310:000000000-ADTTF:1:1109:2391:11823	60	+
chr10	36366724	36366725	MISEQ:310:000000000-ADTTF:1:1102:5455:17768	60	+
chr10	36797067	36797068	MISEQ:310:000000000-ADTTF:1:2102:25188:15767	60	-
chr10	36802229	36802230	MISEQ:310:000000000-ADTTF:1:1118:8033:15720	60	-
chr10	36831360	36831361	MISEQ:310:000000000-ADTTF:1:1107:16898:22218	60	+
chr10	36831400	36831401	MISEQ:310:000000000-ADTTF:1:1111:12850:11994	60	+
chr10	36866262	36866263	MISEQ:310:000000000-ADTTF:1:1117:7343:14538	60	-
chr10	37834833	37834834	MISEQ:310:000000000-ADTTF:1:1106:10776:8242	60	-
chr10	37840904	37840905	MISEQ:310:000000000-ADTTF:1:1115:3155:16085	60	+
chr10	37853461	37853462	MISEQ:310:000000000-ADTTF:1:1117:26609:12513	60	+
chr10	38050567	38050568	MISEQ:310:000000000-ADTTF:1:2118:8572:16433	60	-
chr10	38103747	38103748	MISEQ:310:000000000-ADTTF:1:1102:20134:14830	60	+
chr10	39521095	39521096	MISEQ:310:000000000-ADTTF:1:2103:13625:18019	60	-
chr10	39940981	39940982	MISEQ:310:000000000-ADTTF:1:2107:15606:21732	60	-
chr10	42615349	42615350	MISEQ:310:000000000-ADTTF:1:1113:24750:19136	60	-
chr10	42620442	42620443	MISEQ:310:000000000-ADTTF:1:2108:17504:13290	60	-
chr10	42628076	42628077	MISEQ:310:000000000-ADTTF:1:2101:7268:12153	60	-
chr10	42632871	42632872	MISEQ:310:000000000-ADTTF:1:2117:19390:24284	60	+
chr10	42802330	42802331	MISEQ:310:000000000-ADTTF:1:1110:18827:21049	60	+
chr10	42815597	42815598	MISEQ:310:000000000-ADTTF:1:1116:8041:13126	60	+
chr10	43154181	43154182	MISEQ:310:000000000-ADTTF:1:2114:16941:17714	60	-
chr10	43185737	43185738	MISEQ:310:000000000-ADTTF:1:1106:21964:12154	60	-
chr10	43750498	43750499	MISEQ:310:000000000-ADTTF:1:1105:17810:2633	60	+
chr10	43750499	43750500	MISEQ:310:000000000-ADTTF:1:2119:24741:13348	60	+
chr10	44718024	44718025	MISEQ:310:000000000-ADTTF:1:1104:11106:7893	60	-
chr10	45106499	45106500	MISEQ:310:000000000-ADTTF:1:1101:24709:21296	60	+
chr10	45978127	45978128	MISEQ:310:000000000-ADTTF:1:1106:5629:8214	60	+
chr10	46347271	46347272	MISEQ:310:000000000-ADTTF:1:1110:24392:14600	60	-
chr10	46813886	46813887	MISEQ:310:000000000-ADTTF:1:1107:23685:23167	60	-
chr10	46957312	46957313	MISEQ:310:000000000-ADTTF:1:2119:22382:15811	60	-
chr10	46957313	46957314	MISEQ:310:000000000-ADTTF:1:1103:9574:3877	60	-
chr10	48647937	48647938	MISEQ:310:000000000-ADTTF:1:2105:7322:12393	60	+
chr10	48757948	48757949	MISEQ:310:000000000-ADTTF:1:1119:2728:18295	60	-
chr10	50186011	50186012	MISEQ:310:000000000-ADTTF:1:1111:9792:19735	60	+
chr10	50308825	50308826	MISEQ:310:000000000-ADTTF:1:1112:19784:23215	60	-
chr10	50387851	50387852	MISEQ:310:000000000-ADTTF:1:1103:14860:10526	60	+
chr10	50594061	50594062	MISEQ:310:000000000-ADTTF:1:1108:10815:10217	60	+
chr10	51121789	51121790	MISEQ:310:000000000-ADTTF:1:1108:13765:4619	60	-
chr10	51748069	51748070	MISEQ:310:000000000-ADTTF:1:1117:13656:7605	60	+
chr10	51768204	51768205	MISEQ:310:000000000-ADTTF:1:1110:8851:8536	60	+
chr10	51903959	51903960	MISEQ:310:000000000-ADTTF:1:1111:27457:6511	60	+
chr10	52030258	52030259	MISEQ:310:000000000-ADTTF:1:1109:15256:3522	60	+
chr10	52052596	52052597	MISEQ:310:000000000-ADTTF:1:1102:15764:2134	60	+
chr10	52087829	52087830	MISEQ:310:000000000-ADTTF:1:1110:21008:14262	60	+
chr10	52119612	52119613	MISEQ:310:000000000-ADTTF:1:2108:21354:20093	60	-
chr10	52124240	52124241	MISEQ:310:000000000-ADTTF:1:1106:15008:4380	60	+
chr10	52210824	52210825	MISEQ:310:000000000-ADTTF:1:1102:3401:15362	60	-
chr10	52251429	52251430	MISEQ:310:000000000-ADTTF:1:2116:16081:8592	60	+
chr10	52262919	52262920	MISEQ:310:000000000-ADTTF:1:1112:19965:22389	60	+
chr10	52288254	52288255	MISEQ:310:000000000-ADTTF:1:1111:13397:7566	60	-
chr10	52288285	52288286	MISEQ:310:000000000-ADTTF:1:2103:28520:7819	60	+
chr10	52297417	52297418	MISEQ:310:000000000-ADTTF:1:1106:9373:14867	60	+
chr10	52476748	52476749	MISEQ:310:000000000-ADTTF:1:1118:6453:5313	60	-
chr10	52565337	52565338	MISEQ:310:000000000-ADTTF:1:1102:22269:2778	60	+
chr10	52603828	52603829	MISEQ:310:000000000-ADTTF:1:1104:9118:7699	60	+
chr10	52641078	52641079	MISEQ:310:000000000-ADTTF:1:2106:7070:19928	60	-
chr10	52685603	52685604	MISEQ:310:000000000-ADTTF:1:1101:24342:11111	60	-
chr10	52692992	52692993	MISEQ:310:000000000-ADTTF:1:1109:25360:4641	60	-
chr10	52701773	52701774	MISEQ:310:000000000-ADTTF:1:1107:5554:11118	60	-
chr10	52837086	52837087	MISEQ:310:000000000-ADTTF:1:1114:9934:12652	60	-
chr10	52911954	52911955	MISEQ:310:000000000-ADTTF:1:1107:21389:13832	60	-
chr10	52972531	52972532	MISEQ:310:000000000-ADTTF:1:1111:7761:1869	60	+
chr10	53019744	53019745	MISEQ:310:000000000-ADTTF:1:1101:16683:3182	60	-
chr10	53064371	53064372	MISEQ:310:000000000-ADTTF:1:1101:18369:10599	60	+
chr10	53177689	53177690	MISEQ:310:000000000-ADTTF:1:1119:13786:22387	60	-
chr10	53179538	53179539	MISEQ:310:000000000-ADTTF:1:1116:24265:14138	60	+
chr10	53281458	53281459	MISEQ:310:000000000-ADTTF:1:1101:23707:3596	60	-
chr10	53358041	53358042	MISEQ:310:000000000-ADTTF:1:2116:16470:6648	60	+
chr10	53433889	53433890	MISEQ:310:000000000-ADTTF:1:1105:25878:4561	60	+
chr10	53455006	53455007	MISEQ:310:000000000-ADTTF:1:1116:22708:16047	60	-
chr10	53456677	53456678	MISEQ:310:000000000-ADTTF:1:1101:18152:14969	60	-
chr10	53534815	53534816	MISEQ:310:000000000-ADTTF:1:1107:11581:21850	60	-
chr10	53559038	53559039	MISEQ:310:000000000-ADTTF:1:1107:9323:13011	60	+
chr10	53614898	53614899	MISEQ:310:000000000-ADTTF:1:1103:10179:23809	60	-
chr10	53700261	53700262	MISEQ:310:000000000-ADTTF:1:1115:13856:15651	60	+
chr10	53703052	53703053	MISEQ:310:000000000-ADTTF:1:1106:24665:11783	60	+
chr10	53703053	53703054	MISEQ:310:000000000-ADTTF:1:2111:23118:6364	60	+
chr10	53754636	53754637	MISEQ:310:000000000-ADTTF:1:1112:8634:20123	60	-
chr10	53776295	53776296	MISEQ:310:000000000-ADTTF:1:1109:24062:8781	60	+
chr10	53778693	53778694	MISEQ:310:000000000-ADTTF:1:2102:12671:20561	60	-
chr10	53813757	53813758	MISEQ:310:000000000-ADTTF:1:2104:12417:9056	60	+
chr10	53814489	53814490	MISEQ:310:000000000-ADTTF:1:1112:15311:14986	60	+
chr10	53889646	53889647	MISEQ:310:000000000-ADTTF:1:2110:20046:2919	60	-
chr10	53946726	53946727	MISEQ:310:000000000-ADTTF:1:2102:8267:15426	60	+
chr10	53974892	53974893	MISEQ:310:000000000-ADTTF:1:1117:16909:10945	60	+
chr10	54036848	54036849	MISEQ:310:000000000-ADTTF:1:1104:24499:5790	60	-
chr10	54094488	54094489	MISEQ:310:000000000-ADTTF:1:1107:19256:4841	60	+
chr10	54154543	54154544	MISEQ:310:000000000-ADTTF:1:1117:3497:12007	60	-
chr10	54186783	54186784	MISEQ:310:000000000-ADTTF:1:1112:15210:1445	60	-
chr10	54214072	54214073	MISEQ:310:000000000-ADTTF:1:1114:21559:20602	60	-
chr10	54253492	54253493	MISEQ:310:000000000-ADTTF:1:1102:25551:15109	60	+
chr10	54376293	54376294	MISEQ:310:000000000-ADTTF:1:1101:13579:16915	60	-
chr10	54380170	54380171	MISEQ:310:000000000-ADTTF:1:1102:13626:12299	60	-
chr10	54438670	54438671	MISEQ:310:000000000-ADTTF:1:2118:19353:19363	60	+
chr10	54467324	54467325	MISEQ:310:000000000-ADTTF:1:1108:26697:7034	60	-
chr10	54485079	54485080	MISEQ:310:000000000-ADTTF:1:1106:12595:2586	60	+
chr10	54490515	54490516	MISEQ:310:000000000-ADTTF:1:1117:14776:16914	60	-
chr10	54661803	54661804	MISEQ:310:000000000-ADTTF:1:1107:26176:14975	60	+
chr10	54683930	54683931	MISEQ:310:000000000-ADTTF:1:1119:17179:10056	60	+
chr10	54685959	54685960	MISEQ:310:000000000-ADTTF:1:2111:16797:1873	60	-
chr10	54709047	54709048	MISEQ:310:000000000-ADTTF:1:2116:27315:16645	60	-
chr10	54728197	54728198	MISEQ:310:000000000-ADTTF:1:1111:19445:14309	60	-
chr10	54739076	54739077	MISEQ:310:000000000-ADTTF:1:2103:11590:18082	60	+
chr10	54834375	54834376	MISEQ:310:000000000-ADTTF:1:1106:21777:12923	60	-
chr10	54938934	54938935	MISEQ:310:000000000-ADTTF:1:1109:6920:17673	60	-
chr10	55084393	55084394	MISEQ:310:000000000-ADTTF:1:2113:27148:18897	60	-
chr10	55186220	55186221	MISEQ:310:000000000-ADTTF:1:2115:17694:7155	60	-
chr10	55187943	55187944	MISEQ:310:000000000-ADTTF:1:1108:17932:18595	60	+
chr10	55197628	55197629	MISEQ:310:000000000-ADTTF:1:1114:26487:19285	60	+
chr10	55235777	55235778	MISEQ:310:000000000-ADTTF:1:1104:5920:15801	60	+
chr10	55240096	55240097	MISEQ:310:000000000-ADTTF:1:2111:10101:5113	60	-
chr10	55254328	55254329	MISEQ:310:000000000-ADTTF:1:2104:18452:4185	60	+
chr10	55466046	55466047	MISEQ:310:000000000-ADTTF:1:1109:8753:7281	60	-
chr10	55479393	55479394	MISEQ:310:000000000-ADTTF:1:1101:23129:12238	60	+
chr10	55565286	55565287	MISEQ:310:000000000-ADTTF:1:1107:27469:10097	60	+
chr10	55662395	55662396	MISEQ:310:000000000-ADTTF:1:1114:6814:14607	60	+
chr10	55669300	55669301	MISEQ:310:000000000-ADTTF:1:1115:13993:4129	60	+
chr10	55752903	55752904	MISEQ:310:000000000-ADTTF:1:1103:19547:8518	60	+
chr10	55752905	55752906	MISEQ:310:000000000-ADTTF:1:1105:5439:8811	60	+
chr10	55760759	55760760	MISEQ:310:000000000-ADTTF:1:1111:11219:15103	60	+
chr10	55761039	55761040	MISEQ:310:000000000-ADTTF:1:1105:18397:4691	60	+
chr10	55790434	55790435	MISEQ:310:000000000-ADTTF:1:1115:3266:17126	60	-
chr10	55804555	55804556	MISEQ:310:000000000-ADTTF:1:1117:7610:9382	60	-
chr10	55827953	55827954	MISEQ:310:000000000-ADTTF:1:1118:26182:15478	60	-
chr10	55875763	55875764	MISEQ:310:000000000-ADTTF:1:1116:24392:19272	60	+
chr10	55886228	55886229	MISEQ:310:000000000-ADTTF:1:1112:28860:14498	60	+
chr10	55891834	55891835	MISEQ:310:000000000-ADTTF:1:2109:14000:10224	60	-
chr10	55908056	55908057	MISEQ:310:000000000-ADTTF:1:1106:11243:9517	60	+
chr10	55951392	55951393	MISEQ:310:000000000-ADTTF:1:1111:10938:16703	60	-
chr10	55991317	55991318	MISEQ:310:000000000-ADTTF:1:1104:14239:7525	60	+
chr10	56121375	56121376	MISEQ:310:000000000-ADTTF:1:2105:12340:4531	60	+
chr10	56140910	56140911	MISEQ:310:000000000-ADTTF:1:2101:10275:3798	60	-
chr10	56198075	56198076	MISEQ:310:000000000-ADTTF:1:2115:7467:10350	60	+
chr10	56204718	56204719	MISEQ:310:000000000-ADTTF:1:1110:11978:19978	60	-
chr10	56222514	56222515	MISEQ:310:000000000-ADTTF:1:1115:17991:6402	60	+
chr10	56288192	56288193	MISEQ:310:000000000-ADTTF:1:1101:23922:2174	60	-
chr10	56449662	56449663	MISEQ:310:000000000-ADTTF:1:2101:13600:10579	60	-
chr10	56666445	56666446	MISEQ:310:000000000-ADTTF:1:1101:4318:14637	60	-
chr10	56831249	56831250	MISEQ:310:000000000-ADTTF:1:1104:10419:22946	60	+
chr10	57072010	57072011	MISEQ:310:000000000-ADTTF:1:1114:9205:15708	60	+
chr10	57167636	57167637	MISEQ:310:000000000-ADTTF:1:1101:4266:10990	60	+
chr10	57362588	57362589	MISEQ:310:000000000-ADTTF:1:1113:4543:8659	60	+
chr10	57430801	57430802	MISEQ:310:000000000-ADTTF:1:1114:9609:5327	60	+
chr10	57797534	57797535	MISEQ:310:000000000-ADTTF:1:1115:17355:1705	60	+
chr10	57874548	57874549	MISEQ:310:000000000-ADTTF:1:1114:16389:23263	60	-
chr10	58194439	58194440	MISEQ:310:000000000-ADTTF:1:1101:5216:8755	60	-
chr10	58195097	58195098	MISEQ:310:000000000-ADTTF:1:1102:4120:8988	60	-
chr10	58218628	58218629	MISEQ:310:000000000-ADTTF:1:1109:10830:14824	60	+
chr10	58223653	58223654	MISEQ:310:000000000-ADTTF:1:1106:5468:12538	60	+
chr10	58261572	58261573	MISEQ:310:000000000-ADTTF:1:1105:10189:3140	60	-
chr10	58263811	58263812	MISEQ:310:000000000-ADTTF:1:1119:13975:18342	60	-
chr10	58288766	58288767	MISEQ:310:000000000-ADTTF:1:2117:19191:9798	60	+
chr10	58350856	58350857	MISEQ:310:000000000-ADTTF:1:1107:9539:11989	60	+
chr10	58503662	58503663	MISEQ:310:000000000-ADTTF:1:1102:28928:17534	60	+
chr10	58611422	58611423	MISEQ:310:000000000-ADTTF:1:1107:20355:24414	60	-
chr10	58639639	58639640	MISEQ:310:000000000-ADTTF:1:2104:14827:15807	60	+
chr10	58644415	58644416	MISEQ:310:000000000-ADTTF:1:1104:14077:9009	60	+
chr10	58701076	58701077	MISEQ:310:000000000-ADTTF:1:1105:9262:14634	60	-
chr10	58794625	58794626	MISEQ:310:000000000-ADTTF:1:1101:25161:5301	60	-
chr10	58808030	58808031	MISEQ:310:000000000-ADTTF:1:2102:11759:9176	60	+
chr10	58810542	58810543	MISEQ:310:000000000-ADTTF:1:1115:24633:17130	60	+
chr10	58828839	58828840	MISEQ:310:000000000-ADTTF:1:1102:21867:3195	60	-
chr10	58842354	58842355	MISEQ:310:000000000-ADTTF:1:2109:20003:15187	60	+
chr10	58923393	58923394	MISEQ:310:000000000-ADTTF:1:1106:17511:15250	60	+
chr10	58987654	58987655	MISEQ:310:000000000-ADTTF:1:1104:22705:18257	60	+
chr10	59001027	59001028	MISEQ:310:000000000-ADTTF:1:1105:16731:5135	60	+
chr10	59161272	59161273	MISEQ:310:000000000-ADTTF:1:2113:24376:18948	60	-
chr10	59354853	59354854	MISEQ:310:000000000-ADTTF:1:1103:12533:19230	60	+
chr10	59861014	59861015	MISEQ:310:000000000-ADTTF:1:1111:12488:24474	60	-
chr10	59897864	59897865	MISEQ:310:000000000-ADTTF:1:1108:19654:7510	60	-
chr10	60169896	60169897	MISEQ:310:000000000-ADTTF:1:2101:14965:20721	60	+
chr10	60506969	60506970	MISEQ:310:000000000-ADTTF:1:1106:3184:13342	60	+
chr10	60519194	60519195	MISEQ:310:000000000-ADTTF:1:1113:19858:24342	60	-
chr10	60537875	60537876	MISEQ:310:000000000-ADTTF:1:1105:26186:17768	60	+
chr10	60598003	60598004	MISEQ:310:000000000-ADTTF:1:2110:9458:4541	60	-
chr10	60724238	60724239	MISEQ:310:000000000-ADTTF:1:1105:24824:11709	60	+
chr10	60948331	60948332	MISEQ:310:000000000-ADTTF:1:1113:23609:14693	60	+
chr10	61206344	61206345	MISEQ:310:000000000-ADTTF:1:1112:24468:5587	60	+
chr10	61322113	61322114	MISEQ:310:000000000-ADTTF:1:1116:18788:11625	60	+
chr10	61330065	61330066	MISEQ:310:000000000-ADTTF:1:1111:23044:10138	60	+
chr10	61370885	61370886	MISEQ:310:000000000-ADTTF:1:1107:3935:14454	60	+
chr10	61501898	61501899	MISEQ:310:000000000-ADTTF:1:2111:16316:21907	60	-
chr10	61697178	61697179	MISEQ:310:000000000-ADTTF:1:1106:17934:19238	60	-
chr10	61874685	61874686	MISEQ:310:000000000-ADTTF:1:1106:9252:23688	60	-
chr10	62187012	62187013	MISEQ:310:000000000-ADTTF:1:1114:28833:13963	60	+
chr10	62198525	62198526	MISEQ:310:000000000-ADTTF:1:2102:21806:19619	60	+
chr10	62217673	62217674	MISEQ:310:000000000-ADTTF:1:1101:17082:19263	60	-
chr10	62243663	62243664	MISEQ:310:000000000-ADTTF:1:2104:6890:18306	60	+
chr10	62257341	62257342	MISEQ:310:000000000-ADTTF:1:1109:28572:13729	60	+
chr10	62266848	62266849	MISEQ:310:000000000-ADTTF:1:1108:6344:9483	60	+
chr10	62277696	62277697	MISEQ:310:000000000-ADTTF:1:1107:14052:23109	60	+
chr10	62317188	62317189	MISEQ:310:000000000-ADTTF:1:2106:23931:14317	60	+
chr10	62483803	62483804	MISEQ:310:000000000-ADTTF:1:1102:20663:20307	60	+
chr10	62761349	62761350	MISEQ:310:000000000-ADTTF:1:1115:25848:22238	60	-
chr10	62860672	62860673	MISEQ:310:000000000-ADTTF:1:2107:23975:7740	60	-
chr10	62940231	62940232	MISEQ:310:000000000-ADTTF:1:1109:6630:9622	60	-
chr10	63147093	63147094	MISEQ:310:000000000-ADTTF:1:1101:27791:8565	60	+
chr10	63242025	63242026	MISEQ:310:000000000-ADTTF:1:1108:19441:22431	60	-
chr10	63257024	63257025	MISEQ:310:000000000-ADTTF:1:2119:15563:14604	60	-
chr10	63257025	63257026	MISEQ:310:000000000-ADTTF:1:1114:15957:5214	60	-
chr10	63262363	63262364	MISEQ:310:000000000-ADTTF:1:1117:23554:6682	60	+
chr10	63302370	63302371	MISEQ:310:000000000-ADTTF:1:1114:10054:24506	60	-
chr10	63326681	63326682	MISEQ:310:000000000-ADTTF:1:1107:14337:6209	60	-
chr10	63334073	63334074	MISEQ:310:000000000-ADTTF:1:1102:22753:15078	60	+
chr10	63334078	63334079	MISEQ:310:000000000-ADTTF:1:2109:11789:20993	60	+
chr10	63375828	63375829	MISEQ:310:000000000-ADTTF:1:1102:24054:13941	60	-
chr10	63454419	63454420	MISEQ:310:000000000-ADTTF:1:1107:26770:16748	60	-
chr10	63454459	63454460	MISEQ:310:000000000-ADTTF:1:1118:21479:9072	60	+
chr10	63543696	63543697	MISEQ:310:000000000-ADTTF:1:1113:5370:12508	60	-
chr10	63559514	63559515	MISEQ:310:000000000-ADTTF:1:2106:19049:1985	60	-
chr10	63622921	63622922	MISEQ:310:000000000-ADTTF:1:1105:16462:2466	60	+
chr10	63718673	63718674	MISEQ:310:000000000-ADTTF:1:1114:8152:15687	60	-
chr10	63796540	63796541	MISEQ:310:000000000-ADTTF:1:2105:17536:1526	60	-
chr10	63904963	63904964	MISEQ:310:000000000-ADTTF:1:1118:24146:16455	60	-
chr10	64474521	64474522	MISEQ:310:000000000-ADTTF:1:2104:27893:15068	60	-
chr10	64540190	64540191	MISEQ:310:000000000-ADTTF:1:2101:7328:6880	60	-
chr10	64794190	64794191	MISEQ:310:000000000-ADTTF:1:2110:13803:11210	60	-
chr10	65290761	65290762	MISEQ:310:000000000-ADTTF:1:1101:19266:1071	60	+
chr10	65291264	65291265	MISEQ:310:000000000-ADTTF:1:1107:13674:18319	60	+
chr10	65333199	65333200	MISEQ:310:000000000-ADTTF:1:1103:10747:10040	60	-
chr10	65417217	65417218	MISEQ:310:000000000-ADTTF:1:1107:14232:6176	60	-
chr10	65452531	65452532	MISEQ:310:000000000-ADTTF:1:2104:13929:9275	60	+
chr10	65578075	65578076	MISEQ:310:000000000-ADTTF:1:1117:23113:17631	60	-
chr10	65598313	65598314	MISEQ:310:000000000-ADTTF:1:2116:7477:4844	60	-
chr10	65600726	65600727	MISEQ:310:000000000-ADTTF:1:2103:21160:14209	60	-
chr10	65656012	65656013	MISEQ:310:000000000-ADTTF:1:1110:25629:12266	60	+
chr10	65682085	65682086	MISEQ:310:000000000-ADTTF:1:2109:25890:7541	60	-
chr10	65864220	65864221	MISEQ:310:000000000-ADTTF:1:2115:13194:13199	60	-
chr10	66100323	66100324	MISEQ:310:000000000-ADTTF:1:1119:20043:21048	60	-
chr10	66115795	66115796	MISEQ:310:000000000-ADTTF:1:2105:7649:9090	60	-
chr10	66178157	66178158	MISEQ:310:000000000-ADTTF:1:2109:11597:17467	60	+
chr10	66201847	66201848	MISEQ:310:000000000-ADTTF:1:2119:16037:2630	60	+
chr10	66285249	66285250	MISEQ:310:000000000-ADTTF:1:1104:17315:17688	60	-
chr10	66290933	66290934	MISEQ:310:000000000-ADTTF:1:1107:25649:12014	60	-
chr10	66312738	66312739	MISEQ:310:000000000-ADTTF:1:2115:25104:9985	60	+
chr10	66638877	66638878	MISEQ:310:000000000-ADTTF:1:1117:10486:13788	60	-
chr10	66893031	66893032	MISEQ:310:000000000-ADTTF:1:1101:21951:7742	60	-
chr10	67464346	67464347	MISEQ:310:000000000-ADTTF:1:1115:22459:15033	60	-
chr10	67773223	67773224	MISEQ:310:000000000-ADTTF:1:1109:8179:13755	60	-
chr10	67805415	67805416	MISEQ:310:000000000-ADTTF:1:2119:12462:6838	60	-
chr10	67805416	67805417	MISEQ:310:000000000-ADTTF:1:2107:12327:23318	60	-
chr10	67860521	67860522	MISEQ:310:000000000-ADTTF:1:1110:27863:9553	60	+
chr10	67892402	67892403	MISEQ:310:000000000-ADTTF:1:1102:22685:10336	60	-
chr10	67980385	67980386	MISEQ:310:000000000-ADTTF:1:1107:11163:2563	60	+
chr10	68039691	68039692	MISEQ:310:000000000-ADTTF:1:1102:9213:11938	60	-
chr10	68299886	68299887	MISEQ:310:000000000-ADTTF:1:2112:5345:10225	60	-
chr10	68432071	68432072	MISEQ:310:000000000-ADTTF:1:1106:21699:22305	60	+
chr10	68432073	68432074	MISEQ:310:000000000-ADTTF:1:1101:26542:18061	60	+
chr10	72723618	72723619	MISEQ:310:000000000-ADTTF:1:1118:10165:9975	60	-
chr10	74550417	74550418	MISEQ:310:000000000-ADTTF:1:1113:19367:1934	60	-
chr10	74600440	74600441	MISEQ:310:000000000-ADTTF:1:1101:28252:12786	60	+
chr10	76521586	76521587	MISEQ:310:000000000-ADTTF:1:1118:6516:12465	60	-
chr10	76767339	76767340	MISEQ:310:000000000-ADTTF:1:1111:11193:22706	60	-
chr10	77134110	77134111	MISEQ:310:000000000-ADTTF:1:1104:23215:7254	60	+
chr10	79725008	79725009	MISEQ:310:000000000-ADTTF:1:2114:16753:23910	60	-
chr10	79756970	79756971	MISEQ:310:000000000-ADTTF:1:2114:19010:8942	60	+
chr10	79915045	79915046	MISEQ:310:000000000-ADTTF:1:1111:17848:21493	60	+
chr10	79916726	79916727	MISEQ:310:000000000-ADTTF:1:1114:26858:6373	60	+
chr10	80203939	80203940	MISEQ:310:000000000-ADTTF:1:1105:4695:7749	60	+
chr10	80344712	80344713	MISEQ:310:000000000-ADTTF:1:1108:3275:16737	60	+
chr10	80529521	80529522	MISEQ:310:000000000-ADTTF:1:1115:12230:23678	60	-
chr10	80560203	80560204	MISEQ:310:000000000-ADTTF:1:2104:22996:14926	60	+
chr10	80800914	80800915	MISEQ:310:000000000-ADTTF:1:1117:15378:21781	60	-
chr10	80927038	80927039	MISEQ:310:000000000-ADTTF:1:1102:15631:19888	60	-
chr10	81564969	81564970	MISEQ:310:000000000-ADTTF:1:2117:23644:3447	60	-
chr10	81657496	81657497	MISEQ:310:000000000-ADTTF:1:1107:13559:8503	60	-
chr10	84154535	84154536	MISEQ:310:000000000-ADTTF:1:1107:22028:8725	60	-
chr10	84333636	84333637	MISEQ:310:000000000-ADTTF:1:1107:21094:17213	60	+
chr10	84474895	84474896	MISEQ:310:000000000-ADTTF:1:1105:7302:4498	60	+
chr10	84478787	84478788	MISEQ:310:000000000-ADTTF:1:1108:8356:23337	60	+
chr10	84482191	84482192	MISEQ:310:000000000-ADTTF:1:2119:18618:8849	60	-
chr10	84482192	84482193	MISEQ:310:000000000-ADTTF:1:1108:26386:6637	60	-
chr10	84498333	84498334	MISEQ:310:000000000-ADTTF:1:1105:23136:9505	60	-
chr10	84506553	84506554	MISEQ:310:000000000-ADTTF:1:1118:18454:15586	60	+
chr10	84515003	84515004	MISEQ:310:000000000-ADTTF:1:1101:10392:2765	60	+
chr10	84764426	84764427	MISEQ:310:000000000-ADTTF:1:1102:23873:18577	60	-
chr10	84816359	84816360	MISEQ:310:000000000-ADTTF:1:1109:8776:1705	60	+
chr10	85553392	85553393	MISEQ:310:000000000-ADTTF:1:2117:15425:13466	60	+
chr10	85724340	85724341	MISEQ:310:000000000-ADTTF:1:1119:15874:4718	60	-
chr10	86436452	86436453	MISEQ:310:000000000-ADTTF:1:1111:13098:9319	60	+
chr10	86443296	86443297	MISEQ:310:000000000-ADTTF:1:1111:19577:20374	60	-
chr10	87138227	87138228	MISEQ:310:000000000-ADTTF:1:1104:12822:19467	60	+
chr10	87493238	87493239	MISEQ:310:000000000-ADTTF:1:1113:15195:21268	60	+
chr10	87786276	87786277	MISEQ:310:000000000-ADTTF:1:1108:19061:19112	60	+
chr10	87869474	87869475	MISEQ:310:000000000-ADTTF:1:1106:7205:4908	60	+
chr10	87869475	87869476	MISEQ:310:000000000-ADTTF:1:2119:10131:10764	60	+
chr10	87908651	87908652	MISEQ:310:000000000-ADTTF:1:1111:4303:13939	60	-
chr10	88488395	88488396	MISEQ:310:000000000-ADTTF:1:2109:15580:22192	60	+
chr10	88757655	88757656	MISEQ:310:000000000-ADTTF:1:1103:25624:21952	60	+
chr10	88775364	88775365	MISEQ:310:000000000-ADTTF:1:2103:21724:17262	60	+
chr10	88862135	88862136	MISEQ:310:000000000-ADTTF:1:1111:8588:19135	60	-
chr10	88862202	88862203	MISEQ:310:000000000-ADTTF:1:1110:22712:7551	60	+
chr10	88879307	88879308	MISEQ:310:000000000-ADTTF:1:1107:10564:16380	60	+
chr10	88947283	88947284	MISEQ:310:000000000-ADTTF:1:1118:22503:1925	60	-
chr10	89141346	89141347	MISEQ:310:000000000-ADTTF:1:2110:9395:14674	60	-
chr10	89278723	89278724	MISEQ:310:000000000-ADTTF:1:1108:26822:20551	60	-
chr10	89278724	89278725	MISEQ:310:000000000-ADTTF:1:1110:23251:16875	60	-
chr10	89301037	89301038	MISEQ:310:000000000-ADTTF:1:1113:20728:18490	60	+
chr10	89510120	89510121	MISEQ:310:000000000-ADTTF:1:1118:23271:14795	60	+
chr10	89587938	89587939	MISEQ:310:000000000-ADTTF:1:2109:12548:16055	60	+
chr10	89639530	89639531	MISEQ:310:000000000-ADTTF:1:1118:11389:5933	60	-
chr10	89703802	89703803	MISEQ:310:000000000-ADTTF:1:1110:9047:3791	60	+
chr10	89712299	89712300	MISEQ:310:000000000-ADTTF:1:2103:15682:13920	60	+
chr10	89773407	89773408	MISEQ:310:000000000-ADTTF:1:1104:24860:12509	60	+
chr10	90168494	90168495	MISEQ:310:000000000-ADTTF:1:1101:26228:17967	60	-
chr10	90294251	90294252	MISEQ:310:000000000-ADTTF:1:1107:17015:2556	60	-
chr10	90636544	90636545	MISEQ:310:000000000-ADTTF:1:1108:12128:8589	60	-
chr10	90790003	90790004	MISEQ:310:000000000-ADTTF:1:1112:18611:16320	60	+
chr10	90793752	90793753	MISEQ:310:000000000-ADTTF:1:1102:4860:12215	60	+
chr10	90804980	90804981	MISEQ:310:000000000-ADTTF:1:1119:13240:24491	60	+
chr10	91031979	91031980	MISEQ:310:000000000-ADTTF:1:1102:14180:10495	60	+
chr10	91238338	91238339	MISEQ:310:000000000-ADTTF:1:2101:26251:18288	60	+
chr10	91260179	91260180	MISEQ:310:000000000-ADTTF:1:1117:14930:6129	60	+
chr10	91282867	91282868	MISEQ:310:000000000-ADTTF:1:1104:18846:15738	60	+
chr10	91482144	91482145	MISEQ:310:000000000-ADTTF:1:2107:27496:18191	60	+
chr10	91499894	91499895	MISEQ:310:000000000-ADTTF:1:1115:11645:5374	60	-
chr10	91719438	91719439	MISEQ:310:000000000-ADTTF:1:1117:18809:19058	60	-
chr10	91816236	91816237	MISEQ:310:000000000-ADTTF:1:1114:14164:18558	60	+
chr10	91840450	91840451	MISEQ:310:000000000-ADTTF:1:2104:20276:18421	60	+
chr10	92180026	92180027	MISEQ:310:000000000-ADTTF:1:2102:26033:5540	60	-
chr10	92198844	92198845	MISEQ:310:000000000-ADTTF:1:1105:12152:9972	60	-
chr10	92502553	92502554	MISEQ:310:000000000-ADTTF:1:1107:14051:19312	60	-
chr10	92534633	92534634	MISEQ:310:000000000-ADTTF:1:1109:23707:13698	60	-
chr10	92568870	92568871	MISEQ:310:000000000-ADTTF:1:2115:27600:17478	60	-
chr10	92950923	92950924	MISEQ:310:000000000-ADTTF:1:2111:11571:14593	60	+
chr10	93057137	93057138	MISEQ:310:000000000-ADTTF:1:2112:26528:19712	60	-
chr10	93768638	93768639	MISEQ:310:000000000-ADTTF:1:2109:25251:3383	60	+
chr10	94335621	94335622	MISEQ:310:000000000-ADTTF:1:1101:5840:10805	60	+
chr10	94433925	94433926	MISEQ:310:000000000-ADTTF:1:1117:26741:12900	60	+
chr10	94506535	94506536	MISEQ:310:000000000-ADTTF:1:1106:5698:22215	60	-
chr10	94530609	94530610	MISEQ:310:000000000-ADTTF:1:1113:7670:3601	60	+
chr10	94880986	94880987	MISEQ:310:000000000-ADTTF:1:1110:23521:11694	60	-
chr10	95642400	95642401	MISEQ:310:000000000-ADTTF:1:1106:27354:6186	60	+
chr10	95653527	95653528	MISEQ:310:000000000-ADTTF:1:1119:21513:12755	60	+
chr10	95715261	95715262	MISEQ:310:000000000-ADTTF:1:1104:10713:7848	60	-
chr10	95824836	95824837	MISEQ:310:000000000-ADTTF:1:1105:19644:10468	60	-
chr10	95828700	95828701	MISEQ:310:000000000-ADTTF:1:1108:10706:23919	60	+
chr10	96134239	96134240	MISEQ:310:000000000-ADTTF:1:1119:22016:8094	60	-
chr10	97740371	97740372	MISEQ:310:000000000-ADTTF:1:1119:7809:20186	60	-
chr10	98195740	98195741	MISEQ:310:000000000-ADTTF:1:2113:14850:11894	60	+
chr10	98879564	98879565	MISEQ:310:000000000-ADTTF:1:2112:13646:9114	60	-
chr10	99227309	99227310	MISEQ:310:000000000-ADTTF:1:1101:7980:22077	60	+
chr10	99673976	99673977	MISEQ:310:000000000-ADTTF:1:1110:16054:10035	60	+
chr10	99974893	99974894	MISEQ:310:000000000-ADTTF:1:1114:5715:5648	60	-
chr10	103125409	103125410	MISEQ:310:000000000-ADTTF:1:1102:9061:19070	60	-
chr10	103982693	103982694	MISEQ:310:000000000-ADTTF:1:1113:16577:5149	60	+
chr10	104106137	104106138	MISEQ:310:000000000-ADTTF:1:1112:20625:15323	60	-
chr10	105289161	105289162	MISEQ:310:000000000-ADTTF:1:2101:17675:4559	60	+
chr10	105830180	105830181	MISEQ:310:000000000-ADTTF:1:1108:24698:14232	60	+
chr10	106017652	106017653	MISEQ:310:000000000-ADTTF:1:2107:15790:3565	60	-
chr10	106841777	106841778	MISEQ:310:000000000-ADTTF:1:2114:9515:14931	60	+
chr10	106880634	106880635	MISEQ:310:000000000-ADTTF:1:1109:28229:9841	60	-
chr10	106894021	106894022	MISEQ:310:000000000-ADTTF:1:1101:13816:4913	60	+
chr10	107002910	107002911	MISEQ:310:000000000-ADTTF:1:1119:18778:15647	60	-
chr10	107024270	107024271	MISEQ:310:000000000-ADTTF:1:1117:15271:13802	60	+
chr10	107049775	107049776	MISEQ:310:000000000-ADTTF:1:2111:16153:4355	60	-
chr10	107073363	107073364	MISEQ:310:000000000-ADTTF:1:1109:18852:7310	60	+
chr10	107114928	107114929	MISEQ:310:000000000-ADTTF:1:1101:11293:11653	60	+
chr10	109027545	109027546	MISEQ:310:000000000-ADTTF:1:2118:8238:17644	60	-
chr10	109416546	109416547	MISEQ:310:000000000-ADTTF:1:1106:9638:18917	60	+
chr10	109619838	109619839	MISEQ:310:000000000-ADTTF:1:2102:11346:5084	60	+
chr10	110021952	110021953	MISEQ:310:000000000-ADTTF:1:1105:20421:21704	60	+
chr10	110088665	110088666	MISEQ:310:000000000-ADTTF:1:2105:5013:18006	60	-
chr10	110090310	110090311	MISEQ:310:000000000-ADTTF:1:2115:20085:9466	60	+
chr10	110232806	110232807	MISEQ:310:000000000-ADTTF:1:1108:10694:15456	60	-
chr10	110239233	110239234	MISEQ:310:000000000-ADTTF:1:1117:12686:18793	60	-
chr10	110575994	110575995	MISEQ:310:000000000-ADTTF:1:1119:20639:16695	60	+
chr10	110926037	110926038	MISEQ:310:000000000-ADTTF:1:2102:21899:4324	60	+
chr10	110969601	110969602	MISEQ:310:000000000-ADTTF:1:2103:24848:15102	60	-
chr10	110976766	110976767	MISEQ:310:000000000-ADTTF:1:1101:16128:8288	60	+
chr10	111007187	111007188	MISEQ:310:000000000-ADTTF:1:1103:12956:2235	60	-
chr10	112262901	112262902	MISEQ:310:000000000-ADTTF:1:1101:16681:6658	60	+
chr10	112669321	112669322	MISEQ:310:000000000-ADTTF:1:2103:23607:14031	60	-
chr10	112982466	112982467	MISEQ:310:000000000-ADTTF:1:1116:20513:13418	60	-
chr10	112989458	112989459	MISEQ:310:000000000-ADTTF:1:1102:15128:20763	60	+
chr10	113112047	113112048	MISEQ:310:000000000-ADTTF:1:1118:22510:16640	60	-
chr10	113871343	113871344	MISEQ:310:000000000-ADTTF:1:1111:7941:19590	60	+
chr10	113918878	113918879	MISEQ:310:000000000-ADTTF:1:1109:21496:13548	60	+
chr10	114161065	114161066	MISEQ:310:000000000-ADTTF:1:1101:24028:6402	60	-
chr10	114835291	114835292	MISEQ:310:000000000-ADTTF:1:2117:17691:22478	60	-
chr10	114979733	114979734	MISEQ:310:000000000-ADTTF:1:2119:16737:11583	60	-
chr10	115162986	115162987	MISEQ:310:000000000-ADTTF:1:1113:17238:1334	60	-
chr10	115173430	115173431	MISEQ:310:000000000-ADTTF:1:2108:24883:19727	60	+
chr10	115183660	115183661	MISEQ:310:000000000-ADTTF:1:1103:26204:6072	60	-
chr10	115216876	115216877	MISEQ:310:000000000-ADTTF:1:1101:7337:10197	60	+
chr10	115238998	115238999	MISEQ:310:000000000-ADTTF:1:1115:5236:9175	60	+
chr10	115259553	115259554	MISEQ:310:000000000-ADTTF:1:2103:10806:16695	60	+
chr10	115272222	115272223	MISEQ:310:000000000-ADTTF:1:1111:24634:22323	60	-
chr10	115335150	115335151	MISEQ:310:000000000-ADTTF:1:1115:7851:4664	60	-
chr10	115578072	115578073	MISEQ:310:000000000-ADTTF:1:1113:9651:16462	60	+
chr10	115609876	115609877	MISEQ:310:000000000-ADTTF:1:1113:18312:21839	60	-
chr10	115633529	115633530	MISEQ:310:000000000-ADTTF:1:1106:23409:20390	60	-
chr10	115716732	115716733	MISEQ:310:000000000-ADTTF:1:1106:22080:9446	60	-
chr10	115844938	115844939	MISEQ:310:000000000-ADTTF:1:2119:19152:5457	60	-
chr10	115862733	115862734	MISEQ:310:000000000-ADTTF:1:1108:4609:6849	60	-
chr10	116400882	116400883	MISEQ:310:000000000-ADTTF:1:1111:4664:6745	60	+
chr10	116488024	116488025	MISEQ:310:000000000-ADTTF:1:1110:10341:19316	60	+
chr10	116921367	116921368	MISEQ:310:000000000-ADTTF:1:1103:11849:11351	60	+
chr10	116987635	116987636	MISEQ:310:000000000-ADTTF:1:2119:14282:8619	60	-
chr10	117294299	117294300	MISEQ:310:000000000-ADTTF:1:1101:14735:14979	60	-
chr10	117355701	117355702	MISEQ:310:000000000-ADTTF:1:1108:16371:20784	60	-
chr10	118012355	118012356	MISEQ:310:000000000-ADTTF:1:1116:16167:8850	60	-
chr10	118139319	118139320	MISEQ:310:000000000-ADTTF:1:1116:8264:13336	60	+
chr10	118311382	118311383	MISEQ:310:000000000-ADTTF:1:2113:8078:5129	60	-
chr10	118318655	118318656	MISEQ:310:000000000-ADTTF:1:1107:8674:10371	60	-
chr10	118467504	118467505	MISEQ:310:000000000-ADTTF:1:1118:20892:10409	60	-
chr10	119772327	119772328	MISEQ:310:000000000-ADTTF:1:1105:17145:16126	60	+
chr10	119930409	119930410	MISEQ:310:000000000-ADTTF:1:1117:22370:10690	60	-
chr10	120097228	120097229	MISEQ:310:000000000-ADTTF:1:1105:15007:22723	60	-
chr10	122396838	122396839	MISEQ:310:000000000-ADTTF:1:1103:10111:11333	60	-
chr10	122434044	122434045	MISEQ:310:000000000-ADTTF:1:1108:22992:21743	60	+
chr10	125367200	125367201	MISEQ:310:000000000-ADTTF:1:1113:17101:8476	60	+
chr10	126586987	126586988	MISEQ:310:000000000-ADTTF:1:1119:7868:24292	60	-
chr10	127160829	127160830	MISEQ:310:000000000-ADTTF:1:1114:5853:14910	60	+
chr10	127192204	127192205	MISEQ:310:000000000-ADTTF:1:2109:22214:12254	60	-
chr10	127192206	127192207	MISEQ:310:000000000-ADTTF:1:1112:12607:1102	60	-
chr10	129031144	129031145	MISEQ:310:000000000-ADTTF:1:1103:6603:7487	60	-
chr10	129912655	129912656	MISEQ:310:000000000-ADTTF:1:1118:11184:8782	60	+
chr10	130181413	130181414	MISEQ:310:000000000-ADTTF:1:1103:4842:19943	60	-
chr10	131937020	131937021	MISEQ:310:000000000-ADTTF:1:1109:23459:22247	60	+
chr10	132639434	132639435	MISEQ:310:000000000-ADTTF:1:2108:20647:8823	60	-
chr10	133561916	133561917	MISEQ:310:000000000-ADTTF:1:2105:14622:22008	60	-
chr11	2680387	2680388	MISEQ:310:000000000-ADTTF:1:1101:8159:23237	60	-
chr11	3451341	3451342	MISEQ:310:000000000-ADTTF:1:1107:16015:1310	60	-
chr11	3686908	3686909	MISEQ:310:000000000-ADTTF:1:2112:23908:4315	60	+
chr11	3876067	3876068	MISEQ:310:000000000-ADTTF:1:1101:19627:4232	60	-
chr11	4097874	4097875	MISEQ:310:000000000-ADTTF:1:1110:22605:7323	60	-
chr11	4100988	4100989	MISEQ:310:000000000-ADTTF:1:1112:5000:16554	60	+
chr11	4111813	4111814	MISEQ:310:000000000-ADTTF:1:1118:24674:13984	60	-
chr11	4118174	4118175	MISEQ:310:000000000-ADTTF:1:1105:8998:6620	60	+
chr11	4177606	4177607	MISEQ:310:000000000-ADTTF:1:1104:3466:15089	60	+
chr11	4462086	4462087	MISEQ:310:000000000-ADTTF:1:1115:21858:5337	60	+
chr11	4603808	4603809	MISEQ:310:000000000-ADTTF:1:2106:12945:18614	60	-
chr11	4649358	4649359	MISEQ:310:000000000-ADTTF:1:1109:15138:2302	60	+
chr11	4885934	4885935	MISEQ:310:000000000-ADTTF:1:1118:16692:13780	60	+
chr11	6549923	6549924	MISEQ:310:000000000-ADTTF:1:1119:3947:10662	60	+
chr11	6945449	6945450	MISEQ:310:000000000-ADTTF:1:1119:19408:23613	60	+
chr11	6971561	6971562	MISEQ:310:000000000-ADTTF:1:1111:6092:14861	60	-
chr11	6987383	6987384	MISEQ:310:000000000-ADTTF:1:2118:7073:8815	60	-
chr11	6998126	6998127	MISEQ:310:000000000-ADTTF:1:2109:20617:12482	60	+
chr11	7004742	7004743	MISEQ:310:000000000-ADTTF:1:1107:26164:15895	60	-
chr11	7114902	7114903	MISEQ:310:000000000-ADTTF:1:1111:14519:2807	60	+
chr11	7225820	7225821	MISEQ:310:000000000-ADTTF:1:1115:25789:10850	60	+
chr11	7559603	7559604	MISEQ:310:000000000-ADTTF:1:1105:5697:11757	60	+
chr11	7587662	7587663	MISEQ:310:000000000-ADTTF:1:2105:22478:11927	60	-
chr11	7601554	7601555	MISEQ:310:000000000-ADTTF:1:1101:17332:23681	60	+
chr11	7614331	7614332	MISEQ:310:000000000-ADTTF:1:1106:6100:22486	60	-
chr11	7997859	7997860	MISEQ:310:000000000-ADTTF:1:1111:11271:12362	60	-
chr11	8004667	8004668	MISEQ:310:000000000-ADTTF:1:1111:18220:1253	60	+
chr11	8042817	8042818	MISEQ:310:000000000-ADTTF:1:1102:17779:9170	60	+
chr11	8058301	8058302	MISEQ:310:000000000-ADTTF:1:2109:5549:5909	60	+
chr11	8158769	8158770	MISEQ:310:000000000-ADTTF:1:2109:23173:9010	60	+
chr11	8429579	8429580	MISEQ:310:000000000-ADTTF:1:1109:18800:1860	60	+
chr11	8434687	8434688	MISEQ:310:000000000-ADTTF:1:2117:9858:1555	60	-
chr11	8437863	8437864	MISEQ:310:000000000-ADTTF:1:1118:9217:6255	60	-
chr11	9051448	9051449	MISEQ:310:000000000-ADTTF:1:1103:10896:11643	60	+
chr11	9226102	9226103	MISEQ:310:000000000-ADTTF:1:2119:22860:20520	60	-
chr11	9518290	9518291	MISEQ:310:000000000-ADTTF:1:1112:5740:18844	60	+
chr11	9522373	9522374	MISEQ:310:000000000-ADTTF:1:1105:3831:20427	60	-
chr11	9697432	9697433	MISEQ:310:000000000-ADTTF:1:1106:4077:16041	60	-
chr11	9815045	9815046	MISEQ:310:000000000-ADTTF:1:2102:18135:21537	60	+
chr11	9918382	9918383	MISEQ:310:000000000-ADTTF:1:2114:10076:9362	60	-
chr11	10000153	10000154	MISEQ:310:000000000-ADTTF:1:1109:13199:16517	60	-
chr11	10094983	10094984	MISEQ:310:000000000-ADTTF:1:1112:16896:13740	60	+
chr11	10593725	10593726	MISEQ:310:000000000-ADTTF:1:2102:24431:5820	60	+
chr11	11845180	11845181	MISEQ:310:000000000-ADTTF:1:2101:11665:20382	60	+
chr11	11875643	11875644	MISEQ:310:000000000-ADTTF:1:1115:22936:17539	60	-
chr11	13023117	13023118	MISEQ:310:000000000-ADTTF:1:2101:9968:17863	60	+
chr11	13096120	13096121	MISEQ:310:000000000-ADTTF:1:2109:11981:17929	60	+
chr11	13317737	13317738	MISEQ:310:000000000-ADTTF:1:1101:15084:10355	60	+
chr11	13417132	13417133	MISEQ:310:000000000-ADTTF:1:1113:15903:8321	60	+
chr11	13444388	13444389	MISEQ:310:000000000-ADTTF:1:1105:11221:16188	60	-
chr11	13716415	13716416	MISEQ:310:000000000-ADTTF:1:1109:12662:8901	60	+
chr11	13775019	13775020	MISEQ:310:000000000-ADTTF:1:1104:22478:13971	60	+
chr11	13968999	13969000	MISEQ:310:000000000-ADTTF:1:2101:24144:12585	60	+
chr11	14113418	14113419	MISEQ:310:000000000-ADTTF:1:1108:17606:6502	60	-
chr11	14497725	14497726	MISEQ:310:000000000-ADTTF:1:2101:18976:2869	60	-
chr11	14640329	14640330	MISEQ:310:000000000-ADTTF:1:1109:13464:7111	60	-
chr11	14674881	14674882	MISEQ:310:000000000-ADTTF:1:1101:10788:24104	60	+
chr11	14832981	14832982	MISEQ:310:000000000-ADTTF:1:2101:11818:20247	60	+
chr11	15052898	15052899	MISEQ:310:000000000-ADTTF:1:1104:21481:8791	60	+
chr11	15084186	15084187	MISEQ:310:000000000-ADTTF:1:2114:26884:16926	60	+
chr11	15517564	15517565	MISEQ:310:000000000-ADTTF:1:2108:16490:10630	60	+
chr11	15842693	15842694	MISEQ:310:000000000-ADTTF:1:1104:5736:8744	60	+
chr11	15976577	15976578	MISEQ:310:000000000-ADTTF:1:2107:22531:17214	60	-
chr11	16091063	16091064	MISEQ:310:000000000-ADTTF:1:1109:8577:7863	60	-
chr11	16133639	16133640	MISEQ:310:000000000-ADTTF:1:2104:26027:21202	60	+
chr11	16173213	16173214	MISEQ:310:000000000-ADTTF:1:1115:23706:13698	60	+
chr11	16175036	16175037	MISEQ:310:000000000-ADTTF:1:1109:21319:4828	60	+
chr11	16184661	16184662	MISEQ:310:000000000-ADTTF:1:2105:6292:14819	60	-
chr11	16206207	16206208	MISEQ:310:000000000-ADTTF:1:1115:7310:3397	60	+
chr11	16227039	16227040	MISEQ:310:000000000-ADTTF:1:1103:19164:16272	60	+
chr11	16228651	16228652	MISEQ:310:000000000-ADTTF:1:2107:20617:4811	60	-
chr11	16233202	16233203	MISEQ:310:000000000-ADTTF:1:2112:16431:9521	60	+
chr11	16401063	16401064	MISEQ:310:000000000-ADTTF:1:2101:4320:5577	60	-
chr11	16415059	16415060	MISEQ:310:000000000-ADTTF:1:1119:23740:17957	60	-
chr11	16472342	16472343	MISEQ:310:000000000-ADTTF:1:1110:18129:23558	60	+
chr11	16554121	16554122	MISEQ:310:000000000-ADTTF:1:1114:20295:14999	60	+
chr11	16575476	16575477	MISEQ:310:000000000-ADTTF:1:1119:10298:20771	60	-
chr11	16758422	16758423	MISEQ:310:000000000-ADTTF:1:1101:24643:10176	60	-
chr11	17129745	17129746	MISEQ:310:000000000-ADTTF:1:2108:23895:20570	60	+
chr11	17149693	17149694	MISEQ:310:000000000-ADTTF:1:1112:3494:8319	60	-
chr11	17235328	17235329	MISEQ:310:000000000-ADTTF:1:2115:23716:10357	60	+
chr11	17855626	17855627	MISEQ:310:000000000-ADTTF:1:2105:25100:13630	60	-
chr11	18336328	18336329	MISEQ:310:000000000-ADTTF:1:1106:20948:24238	60	+
chr11	18413717	18413718	MISEQ:310:000000000-ADTTF:1:1107:11380:22833	60	-
chr11	18473305	18473306	MISEQ:310:000000000-ADTTF:1:1112:21909:3345	60	+
chr11	18555410	18555411	MISEQ:310:000000000-ADTTF:1:2114:13650:13424	60	-
chr11	18609047	18609048	MISEQ:310:000000000-ADTTF:1:1119:10448:21200	60	-
chr11	19121559	19121560	MISEQ:310:000000000-ADTTF:1:2105:16849:21629	60	+
chr11	19149216	19149217	MISEQ:310:000000000-ADTTF:1:1105:4287:12592	60	+
chr11	19494336	19494337	MISEQ:310:000000000-ADTTF:1:1106:24699:13262	60	+
chr11	20202073	20202074	MISEQ:310:000000000-ADTTF:1:1118:17292:17970	60	+
chr11	20406374	20406375	MISEQ:310:000000000-ADTTF:1:1101:26938:17853	60	-
chr11	20406879	20406880	MISEQ:310:000000000-ADTTF:1:1117:20579:22337	60	-
chr11	20407734	20407735	MISEQ:310:000000000-ADTTF:1:1116:11490:4951	60	-
chr11	20407900	20407901	MISEQ:310:000000000-ADTTF:1:1115:28604:15051	60	+
chr11	20412836	20412837	MISEQ:310:000000000-ADTTF:1:1106:25228:22329	60	+
chr11	20412948	20412949	MISEQ:310:000000000-ADTTF:1:2104:9070:12533	60	-
chr11	20420147	20420148	MISEQ:310:000000000-ADTTF:1:1114:9610:20710	60	-
chr11	20449147	20449148	MISEQ:310:000000000-ADTTF:1:1117:4810:9354	60	-
chr11	20459090	20459091	MISEQ:310:000000000-ADTTF:1:1113:8610:13797	60	-
chr11	20483360	20483361	MISEQ:310:000000000-ADTTF:1:1101:18186:21015	60	+
chr11	20605197	20605198	MISEQ:310:000000000-ADTTF:1:1114:3355:13223	60	+
chr11	21711380	21711381	MISEQ:310:000000000-ADTTF:1:1103:6999:5259	60	-
chr11	21757294	21757295	MISEQ:310:000000000-ADTTF:1:1113:23256:17092	60	-
chr11	22196678	22196679	MISEQ:310:000000000-ADTTF:1:1115:24121:14252	60	-
chr11	22210395	22210396	MISEQ:310:000000000-ADTTF:1:2110:16269:24753	60	+
chr11	22214779	22214780	MISEQ:310:000000000-ADTTF:1:1114:5093:18762	60	+
chr11	22225038	22225039	MISEQ:310:000000000-ADTTF:1:1106:22120:3874	60	-
chr11	22227061	22227062	MISEQ:310:000000000-ADTTF:1:1104:15262:6311	60	+
chr11	22236005	22236006	MISEQ:310:000000000-ADTTF:1:1107:19305:18033	60	-
chr11	22250196	22250197	MISEQ:310:000000000-ADTTF:1:1102:16836:8728	60	-
chr11	22250919	22250920	MISEQ:310:000000000-ADTTF:1:1101:27056:14168	60	+
chr11	22819313	22819314	MISEQ:310:000000000-ADTTF:1:1108:18671:1614	60	-
chr11	26109281	26109282	MISEQ:310:000000000-ADTTF:1:2108:9355:10820	60	-
chr11	26576513	26576514	MISEQ:310:000000000-ADTTF:1:1102:17896:18139	60	-
chr11	26619592	26619593	MISEQ:310:000000000-ADTTF:1:2115:16091:11267	60	-
chr11	26699794	26699795	MISEQ:310:000000000-ADTTF:1:2102:22417:9738	60	+
chr11	26767333	26767334	MISEQ:310:000000000-ADTTF:1:1106:26522:13332	60	+
chr11	26767338	26767339	MISEQ:310:000000000-ADTTF:1:1118:24391:6634	60	+
chr11	26774571	26774572	MISEQ:310:000000000-ADTTF:1:1109:13419:19270	60	-
chr11	26798063	26798064	MISEQ:310:000000000-ADTTF:1:2119:14151:15917	60	-
chr11	26801889	26801890	MISEQ:310:000000000-ADTTF:1:1106:11819:19352	60	+
chr11	26834770	26834771	MISEQ:310:000000000-ADTTF:1:1110:27385:19004	60	-
chr11	27088628	27088629	MISEQ:310:000000000-ADTTF:1:2110:16021:12562	60	-
chr11	27098090	27098091	MISEQ:310:000000000-ADTTF:1:1112:9660:23108	60	+
chr11	27138422	27138423	MISEQ:310:000000000-ADTTF:1:2103:18421:9854	60	-
chr11	27160858	27160859	MISEQ:310:000000000-ADTTF:1:1112:14209:20520	60	-
chr11	27243487	27243488	MISEQ:310:000000000-ADTTF:1:1108:22540:19557	60	+
chr11	27350094	27350095	MISEQ:310:000000000-ADTTF:1:1103:16215:12798	60	+
chr11	27354151	27354152	MISEQ:310:000000000-ADTTF:1:2102:5056:4471	60	-
chr11	27369026	27369027	MISEQ:310:000000000-ADTTF:1:1107:13327:13638	60	-
chr11	27375844	27375845	MISEQ:310:000000000-ADTTF:1:1101:25039:12629	60	+
chr11	27511201	27511202	MISEQ:310:000000000-ADTTF:1:1105:13360:2968	60	-
chr11	27525681	27525682	MISEQ:310:000000000-ADTTF:1:1117:29349:14619	60	-
chr11	27870506	27870507	MISEQ:310:000000000-ADTTF:1:2107:22492:12762	60	+
chr11	27968894	27968895	MISEQ:310:000000000-ADTTF:1:1102:13280:3352	60	+
chr11	28017788	28017789	MISEQ:310:000000000-ADTTF:1:1114:20225:11001	60	-
chr11	28021761	28021762	MISEQ:310:000000000-ADTTF:1:1111:25584:8327	60	+
chr11	28022099	28022100	MISEQ:310:000000000-ADTTF:1:1102:17630:15138	60	+
chr11	28059298	28059299	MISEQ:310:000000000-ADTTF:1:1113:25179:22706	60	+
chr11	28076038	28076039	MISEQ:310:000000000-ADTTF:1:1102:22418:3151	60	-
chr11	28086286	28086287	MISEQ:310:000000000-ADTTF:1:1101:5289:11754	60	+
chr11	28131342	28131343	MISEQ:310:000000000-ADTTF:1:2106:13324:15948	60	-
chr11	28179830	28179831	MISEQ:310:000000000-ADTTF:1:1111:15941:22408	60	+
chr11	28197771	28197772	MISEQ:310:000000000-ADTTF:1:2111:6363:10210	60	-
chr11	28225660	28225661	MISEQ:310:000000000-ADTTF:1:1109:1970:14282	60	-
chr11	28227745	28227746	MISEQ:310:000000000-ADTTF:1:1106:21322:22424	60	+
chr11	28253138	28253139	MISEQ:310:000000000-ADTTF:1:1110:15422:14189	60	+
chr11	28330519	28330520	MISEQ:310:000000000-ADTTF:1:1113:16296:24317	60	+
chr11	30250853	30250854	MISEQ:310:000000000-ADTTF:1:1108:5040:19037	60	+
chr11	30326199	30326200	MISEQ:310:000000000-ADTTF:1:1108:13342:10913	60	+
chr11	30344778	30344779	MISEQ:310:000000000-ADTTF:1:1102:14868:14981	60	-
chr11	30417917	30417918	MISEQ:310:000000000-ADTTF:1:1115:6653:10029	60	-
chr11	30463168	30463169	MISEQ:310:000000000-ADTTF:1:2101:24893:22475	60	-
chr11	30481352	30481353	MISEQ:310:000000000-ADTTF:1:2119:21878:17996	60	-
chr11	30481353	30481354	MISEQ:310:000000000-ADTTF:1:2102:22047:17070	60	-
chr11	30499629	30499630	MISEQ:310:000000000-ADTTF:1:2106:19102:21202	60	-
chr11	30554026	30554027	MISEQ:310:000000000-ADTTF:1:1117:23675:5685	60	+
chr11	30663614	30663615	MISEQ:310:000000000-ADTTF:1:1108:12844:20324	60	+
chr11	30719508	30719509	MISEQ:310:000000000-ADTTF:1:1104:18650:11677	60	+
chr11	31119009	31119010	MISEQ:310:000000000-ADTTF:1:1107:15220:10185	60	+
chr11	31121159	31121160	MISEQ:310:000000000-ADTTF:1:1115:25302:8560	60	+
chr11	31135806	31135807	MISEQ:310:000000000-ADTTF:1:1112:21979:6099	60	-
chr11	31247021	31247022	MISEQ:310:000000000-ADTTF:1:2112:24299:22550	60	+
chr11	31338976	31338977	MISEQ:310:000000000-ADTTF:1:2112:14098:2302	60	-
chr11	31455851	31455852	MISEQ:310:000000000-ADTTF:1:1111:14297:5977	60	-
chr11	31536521	31536522	MISEQ:310:000000000-ADTTF:1:1113:21591:2279	60	-
chr11	31605784	31605785	MISEQ:310:000000000-ADTTF:1:1106:11383:15079	60	-
chr11	31648853	31648854	MISEQ:310:000000000-ADTTF:1:1108:16848:7676	60	-
chr11	31649471	31649472	MISEQ:310:000000000-ADTTF:1:1119:18259:1378	60	-
chr11	31664052	31664053	MISEQ:310:000000000-ADTTF:1:1109:23441:2717	60	-
chr11	31762214	31762215	MISEQ:310:000000000-ADTTF:1:1101:19464:7356	60	+
chr11	31783501	31783502	MISEQ:310:000000000-ADTTF:1:2117:16026:11167	60	+
chr11	31794957	31794958	MISEQ:310:000000000-ADTTF:1:1104:17068:5582	60	+
chr11	31940699	31940700	MISEQ:310:000000000-ADTTF:1:1105:16648:7893	60	+
chr11	32043528	32043529	MISEQ:310:000000000-ADTTF:1:1104:4514:5903	60	-
chr11	32464474	32464475	MISEQ:310:000000000-ADTTF:1:1102:17005:21091	60	+
chr11	32478751	32478752	MISEQ:310:000000000-ADTTF:1:1108:25788:15021	60	+
chr11	32630492	32630493	MISEQ:310:000000000-ADTTF:1:2106:8492:16961	60	+
chr11	32726994	32726995	MISEQ:310:000000000-ADTTF:1:2117:15005:9904	60	+
chr11	32774226	32774227	MISEQ:310:000000000-ADTTF:1:1106:4828:9197	60	-
chr11	32783759	32783760	MISEQ:310:000000000-ADTTF:1:2107:20079:8740	60	-
chr11	32842603	32842604	MISEQ:310:000000000-ADTTF:1:2103:8692:10781	60	-
chr11	32906248	32906249	MISEQ:310:000000000-ADTTF:1:1119:24244:10475	60	+
chr11	33129895	33129896	MISEQ:310:000000000-ADTTF:1:2107:4700:21512	60	+
chr11	33192855	33192856	MISEQ:310:000000000-ADTTF:1:1107:13318:20700	60	-
chr11	33205874	33205875	MISEQ:310:000000000-ADTTF:1:1117:5958:8487	60	-
chr11	33335171	33335172	MISEQ:310:000000000-ADTTF:1:1114:12063:12752	60	+
chr11	33760219	33760220	MISEQ:310:000000000-ADTTF:1:1112:22686:9032	60	-
chr11	34685786	34685787	MISEQ:310:000000000-ADTTF:1:1104:7122:10628	60	+
chr11	34685787	34685788	MISEQ:310:000000000-ADTTF:1:1102:17230:11172	60	+
chr11	34888625	34888626	MISEQ:310:000000000-ADTTF:1:1102:10414:1192	60	-
chr11	34925303	34925304	MISEQ:310:000000000-ADTTF:1:2114:16981:7661	60	-
chr11	34927957	34927958	MISEQ:310:000000000-ADTTF:1:2117:13897:12918	60	-
chr11	34955198	34955199	MISEQ:310:000000000-ADTTF:1:2113:9864:6750	60	-
chr11	34977975	34977976	MISEQ:310:000000000-ADTTF:1:1108:18259:10130	60	+
chr11	34984727	34984728	MISEQ:310:000000000-ADTTF:1:1103:4761:12805	60	-
chr11	34993411	34993412	MISEQ:310:000000000-ADTTF:1:1117:25696:11870	60	-
chr11	35744059	35744060	MISEQ:310:000000000-ADTTF:1:1108:7781:24018	60	-
chr11	36403592	36403593	MISEQ:310:000000000-ADTTF:1:1104:24571:18941	60	+
chr11	36486470	36486471	MISEQ:310:000000000-ADTTF:1:1110:19238:23754	60	-
chr11	36489655	36489656	MISEQ:310:000000000-ADTTF:1:1112:6604:23821	60	-
chr11	36501223	36501224	MISEQ:310:000000000-ADTTF:1:1106:8408:13705	60	-
chr11	36503442	36503443	MISEQ:310:000000000-ADTTF:1:1108:10154:15577	60	-
chr11	36623612	36623613	MISEQ:310:000000000-ADTTF:1:1115:4563:5802	60	-
chr11	36628150	36628151	MISEQ:310:000000000-ADTTF:1:2119:23782:10949	60	+
chr11	36654905	36654906	MISEQ:310:000000000-ADTTF:1:2113:17921:10123	60	-
chr11	36729268	36729269	MISEQ:310:000000000-ADTTF:1:1105:20681:20680	60	-
chr11	36938319	36938320	MISEQ:310:000000000-ADTTF:1:1104:15883:15005	60	+
chr11	38253326	38253327	MISEQ:310:000000000-ADTTF:1:1115:4069:20961	60	+
chr11	39128038	39128039	MISEQ:310:000000000-ADTTF:1:1118:12565:17962	60	-
chr11	40198426	40198427	MISEQ:310:000000000-ADTTF:1:1113:12971:3225	60	+
chr11	40980654	40980655	MISEQ:310:000000000-ADTTF:1:1113:27695:15767	60	+
chr11	41800356	41800357	MISEQ:310:000000000-ADTTF:1:1117:22519:2275	60	-
chr11	42585562	42585563	MISEQ:310:000000000-ADTTF:1:1119:22645:7616	60	+
chr11	42610467	42610468	MISEQ:310:000000000-ADTTF:1:1102:18402:20368	60	-
chr11	43379521	43379522	MISEQ:310:000000000-ADTTF:1:1104:8038:9317	60	-
chr11	43380755	43380756	MISEQ:310:000000000-ADTTF:1:1113:26684:14539	60	+
chr11	43402134	43402135	MISEQ:310:000000000-ADTTF:1:1108:21143:21325	60	+
chr11	43410683	43410684	MISEQ:310:000000000-ADTTF:1:1105:19100:12964	60	-
chr11	43413923	43413924	MISEQ:310:000000000-ADTTF:1:2118:17395:3632	60	-
chr11	43439754	43439755	MISEQ:310:000000000-ADTTF:1:2117:25745:12832	60	-
chr11	43442035	43442036	MISEQ:310:000000000-ADTTF:1:1107:21034:7107	60	+
chr11	43674063	43674064	MISEQ:310:000000000-ADTTF:1:1113:23090:11748	60	+
chr11	43793866	43793867	MISEQ:310:000000000-ADTTF:1:2113:17738:14046	60	-
chr11	43816809	43816810	MISEQ:310:000000000-ADTTF:1:1103:17781:9362	60	-
chr11	43839250	43839251	MISEQ:310:000000000-ADTTF:1:1116:21595:7352	60	-
chr11	43894567	43894568	MISEQ:310:000000000-ADTTF:1:1107:10390:11381	60	+
chr11	44132813	44132814	MISEQ:310:000000000-ADTTF:1:1107:19234:6682	60	+
chr11	44177766	44177767	MISEQ:310:000000000-ADTTF:1:2110:8771:5440	60	-
chr11	44554923	44554924	MISEQ:310:000000000-ADTTF:1:1113:15881:6534	60	-
chr11	44788194	44788195	MISEQ:310:000000000-ADTTF:1:1115:21349:6497	60	-
chr11	45350260	45350261	MISEQ:310:000000000-ADTTF:1:1101:20634:6768	60	+
chr11	46096060	46096061	MISEQ:310:000000000-ADTTF:1:1107:23155:5492	60	-
chr11	46098180	46098181	MISEQ:310:000000000-ADTTF:1:2106:26384:14477	60	-
chr11	47012325	47012326	MISEQ:310:000000000-ADTTF:1:1115:21420:10008	60	-
chr11	47486996	47486997	MISEQ:310:000000000-ADTTF:1:1108:20425:7412	60	+
chr11	47831214	47831215	MISEQ:310:000000000-ADTTF:1:2103:4812:13869	60	-
chr11	47857254	47857255	MISEQ:310:000000000-ADTTF:1:1110:4574:9926	60	-
chr11	47957518	47957519	MISEQ:310:000000000-ADTTF:1:2113:18138:13016	60	-
chr11	48003450	48003451	MISEQ:310:000000000-ADTTF:1:1102:18859:9058	60	-
chr11	48047172	48047173	MISEQ:310:000000000-ADTTF:1:1108:19382:11207	60	-
chr11	48070055	48070056	MISEQ:310:000000000-ADTTF:1:1101:9044:20439	60	-
chr11	48822166	48822167	MISEQ:310:000000000-ADTTF:1:1107:10162:1538	60	-
chr11	48824122	48824123	MISEQ:310:000000000-ADTTF:1:2115:15560:11532	60	-
chr11	50776484	50776485	MISEQ:310:000000000-ADTTF:1:1106:16118:8649	60	-
chr11	54922212	54922213	MISEQ:310:000000000-ADTTF:1:1102:20642:16760	60	-
chr11	57270053	57270054	MISEQ:310:000000000-ADTTF:1:1117:14821:1361	60	-
chr11	57299579	57299580	MISEQ:310:000000000-ADTTF:1:1117:14963:11219	60	-
chr11	57341697	57341698	MISEQ:310:000000000-ADTTF:1:2103:19449:3551	60	-
chr11	57343563	57343564	MISEQ:310:000000000-ADTTF:1:1105:10684:5921	60	+
chr11	57360972	57360973	MISEQ:310:000000000-ADTTF:1:1110:28626:16570	60	+
chr11	57742732	57742733	MISEQ:310:000000000-ADTTF:1:1107:7889:3020	60	-
chr11	57777009	57777010	MISEQ:310:000000000-ADTTF:1:1116:9171:3314	60	+
chr11	57785057	57785058	MISEQ:310:000000000-ADTTF:1:2114:6082:8695	60	+
chr11	58581571	58581572	MISEQ:310:000000000-ADTTF:1:1106:10114:20036	60	+
chr11	58586257	58586258	MISEQ:310:000000000-ADTTF:1:1114:16924:12822	60	+
chr11	59573620	59573621	MISEQ:310:000000000-ADTTF:1:1109:20341:19623	60	-
chr11	59583359	59583360	MISEQ:310:000000000-ADTTF:1:1112:10793:24535	60	-
chr11	59637994	59637995	MISEQ:310:000000000-ADTTF:1:2117:10951:4202	60	+
chr11	59656487	59656488	MISEQ:310:000000000-ADTTF:1:1113:18669:22813	60	+
chr11	59769545	59769546	MISEQ:310:000000000-ADTTF:1:2115:5065:13285	60	-
chr11	59797904	59797905	MISEQ:310:000000000-ADTTF:1:2101:7431:13789	60	+
chr11	59799963	59799964	MISEQ:310:000000000-ADTTF:1:2112:7328:8286	60	+
chr11	60796646	60796647	MISEQ:310:000000000-ADTTF:1:1104:8028:17169	60	+
chr11	60978172	60978173	MISEQ:310:000000000-ADTTF:1:1105:23313:19863	60	+
chr11	61073218	61073219	MISEQ:310:000000000-ADTTF:1:1116:12847:2901	60	+
chr11	63628698	63628699	MISEQ:310:000000000-ADTTF:1:1117:6193:5377	60	-
chr11	64346727	64346728	MISEQ:310:000000000-ADTTF:1:1105:4309:9530	60	-
chr11	66759607	66759608	MISEQ:310:000000000-ADTTF:1:1104:26909:16234	60	+
chr11	68571393	68571394	MISEQ:310:000000000-ADTTF:1:2106:17349:11063	60	-
chr11	70379928	70379929	MISEQ:310:000000000-ADTTF:1:1102:14569:12532	60	+
chr11	72921404	72921405	MISEQ:310:000000000-ADTTF:1:1105:13353:24867	60	+
chr11	73506415	73506416	MISEQ:310:000000000-ADTTF:1:2108:15062:2152	60	-
chr11	74135695	74135696	MISEQ:310:000000000-ADTTF:1:1115:6813:10590	60	-
chr11	74240929	74240930	MISEQ:310:000000000-ADTTF:1:2102:10509:19689	60	-
chr11	74362303	74362304	MISEQ:310:000000000-ADTTF:1:2108:6689:7325	60	+
chr11	74529828	74529829	MISEQ:310:000000000-ADTTF:1:1105:4945:22065	60	-
chr11	74807488	74807489	MISEQ:310:000000000-ADTTF:1:2102:11033:19849	60	-
chr11	75929964	75929965	MISEQ:310:000000000-ADTTF:1:1103:8898:12602	60	+
chr11	76037187	76037188	MISEQ:310:000000000-ADTTF:1:1101:25649:14435	60	+
chr11	76083688	76083689	MISEQ:310:000000000-ADTTF:1:1105:12492:4572	60	-
chr11	77238285	77238286	MISEQ:310:000000000-ADTTF:1:1115:19710:9617	60	+
chr11	77703536	77703537	MISEQ:310:000000000-ADTTF:1:1112:12138:7696	60	-
chr11	77804634	77804635	MISEQ:310:000000000-ADTTF:1:1104:26937:16028	60	+
chr11	77944446	77944447	MISEQ:310:000000000-ADTTF:1:2108:14310:24051	60	+
chr11	78102425	78102426	MISEQ:310:000000000-ADTTF:1:1113:8587:15985	60	-
chr11	78121172	78121173	MISEQ:310:000000000-ADTTF:1:1101:17600:4588	60	-
chr11	78448307	78448308	MISEQ:310:000000000-ADTTF:1:1102:15888:15380	60	+
chr11	78481221	78481222	MISEQ:310:000000000-ADTTF:1:2103:26487:10540	60	+
chr11	78512891	78512892	MISEQ:310:000000000-ADTTF:1:1110:27787:18553	60	-
chr11	78515076	78515077	MISEQ:310:000000000-ADTTF:1:1117:26105:16292	60	-
chr11	78522202	78522203	MISEQ:310:000000000-ADTTF:1:1102:20712:19659	60	+
chr11	78527504	78527505	MISEQ:310:000000000-ADTTF:1:1115:16905:12286	60	-
chr11	78535904	78535905	MISEQ:310:000000000-ADTTF:1:2104:6456:19212	60	-
chr11	78550598	78550599	MISEQ:310:000000000-ADTTF:1:1104:24110:5255	60	+
chr11	78934991	78934992	MISEQ:310:000000000-ADTTF:1:2105:19647:24188	60	-
chr11	79517857	79517858	MISEQ:310:000000000-ADTTF:1:1101:12727:10053	60	-
chr11	80246307	80246308	MISEQ:310:000000000-ADTTF:1:1104:14526:13655	60	-
chr11	82824170	82824171	MISEQ:310:000000000-ADTTF:1:1107:14344:8960	60	+
chr11	82843738	82843739	MISEQ:310:000000000-ADTTF:1:2117:18746:14811	60	+
chr11	82849495	82849496	MISEQ:310:000000000-ADTTF:1:1103:4918:9218	60	+
chr11	82913908	82913909	MISEQ:310:000000000-ADTTF:1:1119:9748:12935	60	+
chr11	82949639	82949640	MISEQ:310:000000000-ADTTF:1:1104:20631:16019	60	-
chr11	83044173	83044174	MISEQ:310:000000000-ADTTF:1:1106:25788:4433	60	+
chr11	83065198	83065199	MISEQ:310:000000000-ADTTF:1:2112:27806:16852	60	-
chr11	83065443	83065444	MISEQ:310:000000000-ADTTF:1:2104:10224:4511	60	+
chr11	83075110	83075111	MISEQ:310:000000000-ADTTF:1:1106:18374:13942	60	-
chr11	83145366	83145367	MISEQ:310:000000000-ADTTF:1:1116:16949:10832	60	+
chr11	83168609	83168610	MISEQ:310:000000000-ADTTF:1:2110:14013:2025	60	-
chr11	83199647	83199648	MISEQ:310:000000000-ADTTF:1:1106:14162:8760	60	+
chr11	83267846	83267847	MISEQ:310:000000000-ADTTF:1:2101:27017:20762	60	+
chr11	83271986	83271987	MISEQ:310:000000000-ADTTF:1:1116:6328:4853	60	-
[truncated: 13,551 more rows]
