# Supplementary material for: HIV-1 capsid stability enables inositol phosphate-independent infection of target cells and promotes integration into genes
Source: PLoS Pathog. 2023 Jun 2;19(6):e1011423. doi: 10.1371/journal.ppat.1011423 (PMC10266667; doi:10.1371/journal.ppat.1011423)
Supplement: S6 Data — (TAR.GZ) [file ppat.1011423.s017.tar.gz › HEK293T/CKO/Unique_hg38_integration_sites/3map-center.bed]

chr1	109208	109209	HWI-M00851:353:000000000-ABWEC:1:2113:11495:13383	60	-
chr1	859909	859910	HWI-M00851:353:000000000-ABWEC:1:1119:8057:2638	60	-
chr1	1836222	1836223	HWI-M00851:353:000000000-ABWEC:1:1104:9545:21026	60	+
chr1	6886823	6886824	HWI-M00851:353:000000000-ABWEC:1:1105:28592:13294	60	-
chr1	7933439	7933440	HWI-M00851:353:000000000-ABWEC:1:1106:21286:16057	60	-
chr1	8101204	8101205	HWI-M00851:353:000000000-ABWEC:1:1104:23684:18423	60	+
chr1	8534332	8534333	HWI-M00851:353:000000000-ABWEC:1:1110:18215:18967	60	+
chr1	8562497	8562498	HWI-M00851:353:000000000-ABWEC:1:1111:28584:15711	60	+
chr1	8576862	8576863	HWI-M00851:353:000000000-ABWEC:1:1116:16642:19292	60	+
chr1	8695205	8695206	HWI-M00851:353:000000000-ABWEC:1:1117:8392:16642	60	-
chr1	9979258	9979259	HWI-M00851:353:000000000-ABWEC:1:2102:16286:20059	60	-
chr1	10296985	10296986	HWI-M00851:353:000000000-ABWEC:1:1116:13145:5265	60	+
chr1	10438580	10438581	HWI-M00851:353:000000000-ABWEC:1:2109:11442:12644	60	+
chr1	11139338	11139339	HWI-M00851:353:000000000-ABWEC:1:1113:24534:15010	60	+
chr1	11219571	11219572	HWI-M00851:353:000000000-ABWEC:1:1109:17226:23689	60	+
chr1	12292221	12292222	HWI-M00851:353:000000000-ABWEC:1:2114:21781:2228	60	-
chr1	12292751	12292752	HWI-M00851:353:000000000-ABWEC:1:1104:16037:16732	60	+
chr1	12297814	12297815	HWI-M00851:353:000000000-ABWEC:1:1109:26652:15786	60	+
chr1	12508523	12508524	HWI-M00851:353:000000000-ABWEC:1:2106:21089:3559	60	-
chr1	13557341	13557342	HWI-M00851:353:000000000-ABWEC:1:1103:4387:9588	60	-
chr1	13577835	13577836	HWI-M00851:353:000000000-ABWEC:1:2117:12529:18003	60	+
chr1	13708618	13708619	HWI-M00851:353:000000000-ABWEC:1:1105:20098:3363	60	+
chr1	15178434	15178435	HWI-M00851:353:000000000-ABWEC:1:1112:8812:5682	60	+
chr1	15533879	15533880	HWI-M00851:353:000000000-ABWEC:1:2119:25116:4369	60	+
chr1	16717664	16717665	HWI-M00851:353:000000000-ABWEC:1:2108:28667:18425	60	-
chr1	19137987	19137988	HWI-M00851:353:000000000-ABWEC:1:2103:16274:15843	60	+
chr1	19197045	19197046	HWI-M00851:353:000000000-ABWEC:1:2115:12224:17274	60	+
chr1	21062056	21062057	HWI-M00851:353:000000000-ABWEC:1:2116:22225:9427	60	+
chr1	21109233	21109234	HWI-M00851:353:000000000-ABWEC:1:1103:28825:14732	60	+
chr1	26151646	26151647	HWI-M00851:353:000000000-ABWEC:1:1104:9909:5236	60	+
chr1	27827990	27827991	HWI-M00851:353:000000000-ABWEC:1:2119:21683:21083	60	+
chr1	28433683	28433684	HWI-M00851:353:000000000-ABWEC:1:2102:11672:11132	60	+
chr1	28997128	28997129	HWI-M00851:353:000000000-ABWEC:1:1109:4335:11715	60	+
chr1	29016414	29016415	HWI-M00851:353:000000000-ABWEC:1:1112:15199:12534	60	+
chr1	29052292	29052293	HWI-M00851:353:000000000-ABWEC:1:1113:3965:20537	60	+
chr1	30115633	30115634	HWI-M00851:353:000000000-ABWEC:1:1101:7556:3240	60	-
chr1	30965504	30965505	HWI-M00851:353:000000000-ABWEC:1:1106:13765:18122	60	-
chr1	31013067	31013068	HWI-M00851:353:000000000-ABWEC:1:1116:23082:15870	60	+
chr1	31933209	31933210	HWI-M00851:353:000000000-ABWEC:1:2108:12586:9398	60	-
chr1	32554971	32554972	HWI-M00851:353:000000000-ABWEC:1:1103:5012:5508	60	+
chr1	32643531	32643532	HWI-M00851:353:000000000-ABWEC:1:1102:13523:19055	60	+
chr1	32643711	32643712	HWI-M00851:353:000000000-ABWEC:1:2113:6155:22036	60	+
chr1	33189954	33189955	HWI-M00851:353:000000000-ABWEC:1:2106:15766:8507	60	-
chr1	33254060	33254061	HWI-M00851:353:000000000-ABWEC:1:2108:21587:8315	60	-
chr1	33429239	33429240	HWI-M00851:353:000000000-ABWEC:1:1117:22656:4409	60	-
chr1	34994458	34994459	HWI-M00851:353:000000000-ABWEC:1:2119:9895:19386	60	+
chr1	35013901	35013902	HWI-M00851:353:000000000-ABWEC:1:1119:5061:12145	60	-
chr1	35019645	35019646	HWI-M00851:353:000000000-ABWEC:1:1110:10759:3424	60	+
chr1	35398745	35398746	HWI-M00851:353:000000000-ABWEC:1:1107:27823:7668	60	-
chr1	35399682	35399683	HWI-M00851:353:000000000-ABWEC:1:1119:25210:8843	60	-
chr1	35412308	35412309	HWI-M00851:353:000000000-ABWEC:1:2110:9800:9440	60	-
chr1	35979502	35979503	HWI-M00851:353:000000000-ABWEC:1:1104:5557:6822	60	+
chr1	37607225	37607226	HWI-M00851:353:000000000-ABWEC:1:1104:8143:19762	60	+
chr1	38901695	38901696	HWI-M00851:353:000000000-ABWEC:1:1116:8199:22803	60	+
chr1	39267600	39267601	HWI-M00851:353:000000000-ABWEC:1:1114:15952:7092	60	+
chr1	40322438	40322439	HWI-M00851:353:000000000-ABWEC:1:1119:25095:6120	60	-
chr1	41079735	41079736	HWI-M00851:353:000000000-ABWEC:1:1107:22300:20876	60	-
chr1	42214517	42214518	HWI-M00851:353:000000000-ABWEC:1:1108:3404:12778	60	-
chr1	42421648	42421649	HWI-M00851:353:000000000-ABWEC:1:2102:13037:17835	60	+
chr1	44688244	44688245	HWI-M00851:353:000000000-ABWEC:1:1105:22988:18521	60	+
chr1	44974380	44974381	HWI-M00851:353:000000000-ABWEC:1:2112:10138:24417	60	-
chr1	45045535	45045536	HWI-M00851:353:000000000-ABWEC:1:1114:4919:8504	60	+
chr1	45478143	45478144	HWI-M00851:353:000000000-ABWEC:1:1105:11365:6063	60	-
chr1	45634243	45634244	HWI-M00851:353:000000000-ABWEC:1:2111:18478:21956	60	+
chr1	47150575	47150576	HWI-M00851:353:000000000-ABWEC:1:1118:12714:11403	60	+
chr1	47361846	47361847	HWI-M00851:353:000000000-ABWEC:1:1117:7285:3709	60	-
chr1	47964305	47964306	HWI-M00851:353:000000000-ABWEC:1:1105:16941:10979	60	+
chr1	48195442	48195443	HWI-M00851:353:000000000-ABWEC:1:1114:16663:5708	60	+
chr1	48412988	48412989	HWI-M00851:353:000000000-ABWEC:1:1116:14970:11809	60	+
chr1	48431967	48431968	HWI-M00851:353:000000000-ABWEC:1:1119:13990:6420	60	-
chr1	50499636	50499637	HWI-M00851:353:000000000-ABWEC:1:1107:11511:4999	60	+
chr1	50531452	50531453	HWI-M00851:353:000000000-ABWEC:1:1108:25417:12730	60	+
chr1	50540498	50540499	HWI-M00851:353:000000000-ABWEC:1:1103:11979:21323	60	+
chr1	50550930	50550931	HWI-M00851:353:000000000-ABWEC:1:1108:20336:5770	60	-
chr1	50559497	50559498	HWI-M00851:353:000000000-ABWEC:1:1113:12046:4307	60	+
chr1	50614617	50614618	HWI-M00851:353:000000000-ABWEC:1:1115:10793:19994	60	+
chr1	50648309	50648310	HWI-M00851:353:000000000-ABWEC:1:1103:16683:5803	60	-
chr1	50658259	50658260	HWI-M00851:353:000000000-ABWEC:1:1110:15898:3716	60	+
chr1	50686077	50686078	HWI-M00851:353:000000000-ABWEC:1:1109:22777:3437	60	-
chr1	50687931	50687932	HWI-M00851:353:000000000-ABWEC:1:1108:7998:17813	60	+
chr1	50813501	50813502	HWI-M00851:353:000000000-ABWEC:1:2114:12738:24614	60	+
chr1	50849607	50849608	HWI-M00851:353:000000000-ABWEC:1:1115:25990:21600	60	+
chr1	50854587	50854588	HWI-M00851:353:000000000-ABWEC:1:1111:10733:24808	60	-
chr1	50885772	50885773	HWI-M00851:353:000000000-ABWEC:1:2113:15000:7623	60	-
chr1	50984886	50984887	HWI-M00851:353:000000000-ABWEC:1:2119:23095:24600	60	-
chr1	51501232	51501233	HWI-M00851:353:000000000-ABWEC:1:2104:15638:8978	60	+
chr1	51760487	51760488	HWI-M00851:353:000000000-ABWEC:1:1119:10734:18348	60	-
chr1	51804597	51804598	HWI-M00851:353:000000000-ABWEC:1:1101:24303:24224	60	-
chr1	52845331	52845332	HWI-M00851:353:000000000-ABWEC:1:1114:22431:14531	60	+
chr1	53769049	53769050	HWI-M00851:353:000000000-ABWEC:1:1108:7852:23486	60	-
chr1	53853358	53853359	HWI-M00851:353:000000000-ABWEC:1:1112:17339:21440	60	+
chr1	54723271	54723272	HWI-M00851:353:000000000-ABWEC:1:2110:23730:23898	60	-
chr1	55133456	55133457	HWI-M00851:353:000000000-ABWEC:1:2101:26386:11027	60	-
chr1	55276738	55276739	HWI-M00851:353:000000000-ABWEC:1:2114:21767:18013	60	-
chr1	55678380	55678381	HWI-M00851:353:000000000-ABWEC:1:2118:28405:12971	60	-
chr1	55781985	55781986	HWI-M00851:353:000000000-ABWEC:1:1110:16735:17915	60	-
chr1	56676877	56676878	HWI-M00851:353:000000000-ABWEC:1:1106:18845:22733	60	+
chr1	56737189	56737190	HWI-M00851:353:000000000-ABWEC:1:1112:11483:3857	60	+
chr1	57190395	57190396	HWI-M00851:353:000000000-ABWEC:1:1116:22364:8315	60	-
chr1	57254807	57254808	HWI-M00851:353:000000000-ABWEC:1:1106:9648:20269	60	+
chr1	57272734	57272735	HWI-M00851:353:000000000-ABWEC:1:1113:2353:16691	60	-
chr1	57540808	57540809	HWI-M00851:353:000000000-ABWEC:1:1111:10341:10637	60	-
chr1	57852141	57852142	HWI-M00851:353:000000000-ABWEC:1:2118:14913:22932	60	-
chr1	58410610	58410611	HWI-M00851:353:000000000-ABWEC:1:1112:16999:3651	60	+
chr1	58746100	58746101	HWI-M00851:353:000000000-ABWEC:1:1105:14117:8280	60	-
chr1	58975984	58975985	HWI-M00851:353:000000000-ABWEC:1:2101:22585:19338	60	+
chr1	59257268	59257269	HWI-M00851:353:000000000-ABWEC:1:2108:12733:18713	60	-
chr1	59779425	59779426	HWI-M00851:353:000000000-ABWEC:1:1104:21689:23626	60	-
chr1	59789764	59789765	HWI-M00851:353:000000000-ABWEC:1:1113:8157:5839	60	-
chr1	59808956	59808957	HWI-M00851:353:000000000-ABWEC:1:1110:13591:19398	60	-
chr1	59821651	59821652	HWI-M00851:353:000000000-ABWEC:1:1102:23102:3747	60	-
chr1	59842647	59842648	HWI-M00851:353:000000000-ABWEC:1:2106:15872:13791	60	-
chr1	59846948	59846949	HWI-M00851:353:000000000-ABWEC:1:1117:9860:21758	60	-
chr1	59932120	59932121	HWI-M00851:353:000000000-ABWEC:1:2111:12053:11366	60	-
chr1	60007017	60007018	HWI-M00851:353:000000000-ABWEC:1:1106:6225:19449	60	-
chr1	60009552	60009553	HWI-M00851:353:000000000-ABWEC:1:1108:25846:5649	60	-
chr1	60140826	60140827	HWI-M00851:353:000000000-ABWEC:1:2107:12397:2919	60	+
chr1	60252445	60252446	HWI-M00851:353:000000000-ABWEC:1:1105:16463:12993	60	+
chr1	60252798	60252799	HWI-M00851:353:000000000-ABWEC:1:2119:19269:7937	60	+
chr1	60349768	60349769	HWI-M00851:353:000000000-ABWEC:1:1115:19371:4070	60	+
chr1	60590915	60590916	HWI-M00851:353:000000000-ABWEC:1:2101:25387:11441	60	-
chr1	60593348	60593349	HWI-M00851:353:000000000-ABWEC:1:1109:8578:4242	60	-
chr1	60600727	60600728	HWI-M00851:353:000000000-ABWEC:1:1108:21012:19377	60	-
chr1	60663079	60663080	HWI-M00851:353:000000000-ABWEC:1:2113:23365:8782	60	+
chr1	60787650	60787651	HWI-M00851:353:000000000-ABWEC:1:1116:20507:13054	60	+
chr1	60997051	60997052	HWI-M00851:353:000000000-ABWEC:1:1118:22404:14242	60	+
chr1	61093106	61093107	HWI-M00851:353:000000000-ABWEC:1:1118:25275:15746	60	+
chr1	61119333	61119334	HWI-M00851:353:000000000-ABWEC:1:1110:25257:4776	60	+
chr1	61245146	61245147	HWI-M00851:353:000000000-ABWEC:1:2111:20799:22799	60	-
chr1	61319222	61319223	HWI-M00851:353:000000000-ABWEC:1:1109:26119:21110	60	-
chr1	61435080	61435081	HWI-M00851:353:000000000-ABWEC:1:1117:10053:3586	60	+
chr1	61922862	61922863	HWI-M00851:353:000000000-ABWEC:1:2116:21286:14177	60	+
chr1	61927827	61927828	HWI-M00851:353:000000000-ABWEC:1:1103:9718:6915	60	-
chr1	61971257	61971258	HWI-M00851:353:000000000-ABWEC:1:1111:24040:10623	60	+
chr1	62052605	62052606	HWI-M00851:353:000000000-ABWEC:1:2114:16206:19098	60	+
chr1	62471540	62471541	HWI-M00851:353:000000000-ABWEC:1:1110:4134:11132	60	+
chr1	62542302	62542303	HWI-M00851:353:000000000-ABWEC:1:1109:11336:2015	60	+
chr1	62552731	62552732	HWI-M00851:353:000000000-ABWEC:1:1114:23483:11131	60	+
chr1	62630508	62630509	HWI-M00851:353:000000000-ABWEC:1:1104:19313:16112	60	-
chr1	62634871	62634872	HWI-M00851:353:000000000-ABWEC:1:1101:10266:11600	60	-
chr1	62821246	62821247	HWI-M00851:353:000000000-ABWEC:1:1112:26103:17879	60	-
chr1	62835053	62835054	HWI-M00851:353:000000000-ABWEC:1:2117:28043:11702	60	+
chr1	62871596	62871597	HWI-M00851:353:000000000-ABWEC:1:2109:23013:9987	60	+
chr1	62904771	62904772	HWI-M00851:353:000000000-ABWEC:1:2115:13806:20936	60	+
chr1	63195376	63195377	HWI-M00851:353:000000000-ABWEC:1:1115:21558:21928	60	-
chr1	63377065	63377066	HWI-M00851:353:000000000-ABWEC:1:2110:11598:3725	60	+
chr1	63380328	63380329	HWI-M00851:353:000000000-ABWEC:1:1107:22453:14227	60	-
chr1	63478223	63478224	HWI-M00851:353:000000000-ABWEC:1:1112:11764:19840	60	+
chr1	63514059	63514060	HWI-M00851:353:000000000-ABWEC:1:1111:21464:16441	60	-
chr1	63566486	63566487	HWI-M00851:353:000000000-ABWEC:1:1102:8857:5612	60	-
chr1	63584875	63584876	HWI-M00851:353:000000000-ABWEC:1:1109:24843:5115	60	+
chr1	63866892	63866893	HWI-M00851:353:000000000-ABWEC:1:2107:26516:5381	60	-
chr1	64052794	64052795	HWI-M00851:353:000000000-ABWEC:1:2106:13614:23901	60	-
chr1	64265670	64265671	HWI-M00851:353:000000000-ABWEC:1:1107:12594:3488	60	+
chr1	64482428	64482429	HWI-M00851:353:000000000-ABWEC:1:1109:19056:9686	60	-
chr1	64510111	64510112	HWI-M00851:353:000000000-ABWEC:1:2107:11133:12927	60	+
chr1	64576268	64576269	HWI-M00851:353:000000000-ABWEC:1:2108:10310:12963	60	+
chr1	64631397	64631398	HWI-M00851:353:000000000-ABWEC:1:2114:21938:18705	60	-
chr1	64656352	64656353	HWI-M00851:353:000000000-ABWEC:1:1105:12408:14469	60	-
chr1	64737446	64737447	HWI-M00851:353:000000000-ABWEC:1:2108:16966:19722	60	-
chr1	64802462	64802463	HWI-M00851:353:000000000-ABWEC:1:2108:20080:3616	60	+
chr1	64904673	64904674	HWI-M00851:353:000000000-ABWEC:1:2103:19996:20543	60	-
chr1	64939345	64939346	HWI-M00851:353:000000000-ABWEC:1:1102:26481:11518	60	+
chr1	64943082	64943083	HWI-M00851:353:000000000-ABWEC:1:1101:21288:14578	60	+
chr1	64945302	64945303	HWI-M00851:353:000000000-ABWEC:1:1111:5712:16794	60	-
chr1	65114072	65114073	HWI-M00851:353:000000000-ABWEC:1:1110:11732:7301	60	+
chr1	65300677	65300678	HWI-M00851:353:000000000-ABWEC:1:2117:25922:5761	60	-
chr1	65303366	65303367	HWI-M00851:353:000000000-ABWEC:1:2112:9553:11529	60	-
chr1	65433108	65433109	HWI-M00851:353:000000000-ABWEC:1:1109:23986:12389	60	-
chr1	65443550	65443551	HWI-M00851:353:000000000-ABWEC:1:2106:17685:4289	60	-
chr1	65586168	65586169	HWI-M00851:353:000000000-ABWEC:1:1118:12342:15282	60	-
chr1	65599380	65599381	HWI-M00851:353:000000000-ABWEC:1:2102:6973:16795	60	-
chr1	65603748	65603749	HWI-M00851:353:000000000-ABWEC:1:2118:6228:21821	60	+
chr1	65604340	65604341	HWI-M00851:353:000000000-ABWEC:1:1107:15073:14277	60	+
chr1	65609494	65609495	HWI-M00851:353:000000000-ABWEC:1:2112:24714:22376	60	+
chr1	65621190	65621191	HWI-M00851:353:000000000-ABWEC:1:1101:22663:24475	60	+
chr1	65625201	65625202	HWI-M00851:353:000000000-ABWEC:1:1105:18180:24552	60	+
chr1	65627694	65627695	HWI-M00851:353:000000000-ABWEC:1:2103:23771:17406	60	+
chr1	65633192	65633193	HWI-M00851:353:000000000-ABWEC:1:1113:15966:17824	60	+
chr1	65635887	65635888	HWI-M00851:353:000000000-ABWEC:1:1111:4280:9892	60	-
chr1	65756621	65756622	HWI-M00851:353:000000000-ABWEC:1:1113:8368:5850	60	-
chr1	65801673	65801674	HWI-M00851:353:000000000-ABWEC:1:1111:10331:20509	60	+
chr1	65801675	65801676	HWI-M00851:353:000000000-ABWEC:1:2111:26160:18235	60	+
chr1	65987064	65987065	HWI-M00851:353:000000000-ABWEC:1:1119:18588:11881	60	-
chr1	65987066	65987067	HWI-M00851:353:000000000-ABWEC:1:1116:26535:20780	60	-
chr1	66089023	66089024	HWI-M00851:353:000000000-ABWEC:1:2112:9276:13653	60	-
chr1	66248456	66248457	HWI-M00851:353:000000000-ABWEC:1:2116:28368:11790	60	-
chr1	66302769	66302770	HWI-M00851:353:000000000-ABWEC:1:2108:22622:6648	60	-
chr1	66493564	66493565	HWI-M00851:353:000000000-ABWEC:1:2103:13447:6148	60	+
chr1	66588572	66588573	HWI-M00851:353:000000000-ABWEC:1:2102:26424:5597	60	-
chr1	66654572	66654573	HWI-M00851:353:000000000-ABWEC:1:1102:15106:11620	60	+
chr1	66688576	66688577	HWI-M00851:353:000000000-ABWEC:1:2102:4742:8749	60	-
chr1	66744896	66744897	HWI-M00851:353:000000000-ABWEC:1:2118:18273:5020	60	-
chr1	66755607	66755608	HWI-M00851:353:000000000-ABWEC:1:1106:22611:14087	60	-
chr1	66788107	66788108	HWI-M00851:353:000000000-ABWEC:1:2115:8348:16621	60	+
chr1	66789696	66789697	HWI-M00851:353:000000000-ABWEC:1:1110:10253:24575	60	+
chr1	66790609	66790610	HWI-M00851:353:000000000-ABWEC:1:1107:7988:19150	60	-
chr1	66791212	66791213	HWI-M00851:353:000000000-ABWEC:1:2112:18394:23320	60	+
chr1	66801882	66801883	HWI-M00851:353:000000000-ABWEC:1:1114:17910:4366	60	-
chr1	66810163	66810164	HWI-M00851:353:000000000-ABWEC:1:1103:27321:20093	60	+
chr1	66818651	66818652	HWI-M00851:353:000000000-ABWEC:1:1112:4012:16518	60	-
chr1	66822428	66822429	HWI-M00851:353:000000000-ABWEC:1:1111:13746:10167	60	+
chr1	66865454	66865455	HWI-M00851:353:000000000-ABWEC:1:1107:8333:22333	60	+
chr1	66867140	66867141	HWI-M00851:353:000000000-ABWEC:1:2113:24526:17461	60	+
chr1	66881268	66881269	HWI-M00851:353:000000000-ABWEC:1:2111:14388:21514	60	-
chr1	66885169	66885170	HWI-M00851:353:000000000-ABWEC:1:2103:19684:24435	60	+
chr1	66902883	66902884	HWI-M00851:353:000000000-ABWEC:1:2116:19628:9938	60	-
chr1	66937308	66937309	HWI-M00851:353:000000000-ABWEC:1:1119:5334:8314	60	-
chr1	66940018	66940019	HWI-M00851:353:000000000-ABWEC:1:2115:15436:12950	60	+
chr1	66947585	66947586	HWI-M00851:353:000000000-ABWEC:1:1102:21312:10577	60	+
chr1	66949200	66949201	HWI-M00851:353:000000000-ABWEC:1:2105:16760:4829	60	+
chr1	66954768	66954769	HWI-M00851:353:000000000-ABWEC:1:2101:8073:22135	60	+
chr1	66963686	66963687	HWI-M00851:353:000000000-ABWEC:1:2105:24689:23809	60	+
chr1	66965152	66965153	HWI-M00851:353:000000000-ABWEC:1:1113:22537:3569	60	+
chr1	66965534	66965535	HWI-M00851:353:000000000-ABWEC:1:1112:27368:19092	60	+
chr1	66973035	66973036	HWI-M00851:353:000000000-ABWEC:1:2114:12481:19864	60	-
chr1	66988196	66988197	HWI-M00851:353:000000000-ABWEC:1:2104:16903:11251	60	-
chr1	67015022	67015023	HWI-M00851:353:000000000-ABWEC:1:2113:21224:2666	60	-
chr1	67044815	67044816	HWI-M00851:353:000000000-ABWEC:1:1105:24673:5724	60	+
chr1	67105574	67105575	HWI-M00851:353:000000000-ABWEC:1:1104:24822:3305	60	-
chr1	67126029	67126030	HWI-M00851:353:000000000-ABWEC:1:1105:18025:15872	60	+
chr1	67192395	67192396	HWI-M00851:353:000000000-ABWEC:1:1113:24175:22072	60	-
chr1	67313689	67313690	HWI-M00851:353:000000000-ABWEC:1:1114:6141:22912	60	+
chr1	67408502	67408503	HWI-M00851:353:000000000-ABWEC:1:1106:18840:19413	60	-
chr1	67413866	67413867	HWI-M00851:353:000000000-ABWEC:1:1106:25750:5201	60	-
chr1	67582291	67582292	HWI-M00851:353:000000000-ABWEC:1:1106:21524:15221	60	-
chr1	67591900	67591901	HWI-M00851:353:000000000-ABWEC:1:1116:28108:17168	60	-
chr1	67603704	67603705	HWI-M00851:353:000000000-ABWEC:1:1108:2748:15900	60	+
chr1	67675611	67675612	HWI-M00851:353:000000000-ABWEC:1:1102:22688:13522	60	+
chr1	67690897	67690898	HWI-M00851:353:000000000-ABWEC:1:1101:18487:16888	60	+
chr1	67732929	67732930	HWI-M00851:353:000000000-ABWEC:1:2108:5319:5317	60	+
chr1	67740105	67740106	HWI-M00851:353:000000000-ABWEC:1:2104:4889:19388	60	-
chr1	67822433	67822434	HWI-M00851:353:000000000-ABWEC:1:1101:3768:14288	60	-
chr1	67885088	67885089	HWI-M00851:353:000000000-ABWEC:1:2105:22304:8763	60	-
chr1	67928703	67928704	HWI-M00851:353:000000000-ABWEC:1:1105:12974:8397	60	+
chr1	67973854	67973855	HWI-M00851:353:000000000-ABWEC:1:1101:21015:12785	60	+
chr1	67993543	67993544	HWI-M00851:353:000000000-ABWEC:1:2102:16814:8980	60	+
chr1	68030771	68030772	HWI-M00851:353:000000000-ABWEC:1:2111:10783:11775	60	-
chr1	68039504	68039505	HWI-M00851:353:000000000-ABWEC:1:2119:13664:14864	60	-
chr1	68039505	68039506	HWI-M00851:353:000000000-ABWEC:1:1115:19458:12942	60	-
chr1	68069493	68069494	HWI-M00851:353:000000000-ABWEC:1:2108:8932:21617	60	+
chr1	68183205	68183206	HWI-M00851:353:000000000-ABWEC:1:2109:24022:7560	60	-
chr1	68187776	68187777	HWI-M00851:353:000000000-ABWEC:1:2119:9993:17422	60	-
chr1	68203521	68203522	HWI-M00851:353:000000000-ABWEC:1:2107:14833:9586	60	+
chr1	68207379	68207380	HWI-M00851:353:000000000-ABWEC:1:1114:23483:4322	60	+
chr1	68207521	68207522	HWI-M00851:353:000000000-ABWEC:1:1108:9513:7748	60	+
chr1	68226317	68226318	HWI-M00851:353:000000000-ABWEC:1:1115:25588:8824	60	-
chr1	68227003	68227004	HWI-M00851:353:000000000-ABWEC:1:1108:8909:5290	60	-
chr1	68228021	68228022	HWI-M00851:353:000000000-ABWEC:1:2117:3472:7733	60	+
chr1	68254396	68254397	HWI-M00851:353:000000000-ABWEC:1:2103:19381:21657	60	+
chr1	68267375	68267376	HWI-M00851:353:000000000-ABWEC:1:1102:6090:11995	60	-
chr1	68399510	68399511	HWI-M00851:353:000000000-ABWEC:1:2119:6367:19852	60	-
chr1	68474055	68474056	HWI-M00851:353:000000000-ABWEC:1:1105:9758:23473	60	+
chr1	68475739	68475740	HWI-M00851:353:000000000-ABWEC:1:1114:13030:17481	60	+
chr1	68476010	68476011	HWI-M00851:353:000000000-ABWEC:1:2109:8863:16900	60	+
chr1	68476975	68476976	HWI-M00851:353:000000000-ABWEC:1:1112:28085:7229	60	+
chr1	68477473	68477474	HWI-M00851:353:000000000-ABWEC:1:1103:25759:11130	60	+
chr1	68483539	68483540	HWI-M00851:353:000000000-ABWEC:1:1119:15365:14896	60	+
chr1	68484815	68484816	HWI-M00851:353:000000000-ABWEC:1:1107:9633:3089	60	+
chr1	68507700	68507701	HWI-M00851:353:000000000-ABWEC:1:1102:14353:19144	60	-
chr1	70031222	70031223	HWI-M00851:353:000000000-ABWEC:1:2114:6516:6765	60	+
chr1	70084637	70084638	HWI-M00851:353:000000000-ABWEC:1:1102:21750:9890	60	+
chr1	70117374	70117375	HWI-M00851:353:000000000-ABWEC:1:1101:23044:3011	60	+
chr1	70117967	70117968	HWI-M00851:353:000000000-ABWEC:1:2115:4088:9171	60	+
chr1	70134159	70134160	HWI-M00851:353:000000000-ABWEC:1:1106:17121:11222	60	-
chr1	70152202	70152203	HWI-M00851:353:000000000-ABWEC:1:2119:10613:24023	60	+
chr1	70154058	70154059	HWI-M00851:353:000000000-ABWEC:1:2111:23710:10303	60	-
chr1	70156786	70156787	HWI-M00851:353:000000000-ABWEC:1:1107:26301:14810	60	-
chr1	70180304	70180305	HWI-M00851:353:000000000-ABWEC:1:1102:12196:4974	60	-
chr1	70181227	70181228	HWI-M00851:353:000000000-ABWEC:1:1109:12799:21340	60	+
chr1	70182442	70182443	HWI-M00851:353:000000000-ABWEC:1:2105:11063:13765	60	+
chr1	70182918	70182919	HWI-M00851:353:000000000-ABWEC:1:2112:19918:9987	60	-
chr1	70184825	70184826	HWI-M00851:353:000000000-ABWEC:1:1108:15709:22822	60	-
chr1	70185947	70185948	HWI-M00851:353:000000000-ABWEC:1:1110:2708:13782	60	+
chr1	70190026	70190027	HWI-M00851:353:000000000-ABWEC:1:1104:25282:9385	60	-
chr1	70193324	70193325	HWI-M00851:353:000000000-ABWEC:1:2113:3391:11520	60	+
chr1	70194167	70194168	HWI-M00851:353:000000000-ABWEC:1:1119:22057:8133	60	+
chr1	70197026	70197027	HWI-M00851:353:000000000-ABWEC:1:1106:19800:6472	60	+
chr1	70198961	70198962	HWI-M00851:353:000000000-ABWEC:1:2106:4488:9482	60	+
chr1	70198965	70198966	HWI-M00851:353:000000000-ABWEC:1:1103:11167:14178	60	-
chr1	70229157	70229158	HWI-M00851:353:000000000-ABWEC:1:1109:12479:23234	60	-
chr1	70230239	70230240	HWI-M00851:353:000000000-ABWEC:1:1103:3390:14713	60	-
chr1	70241118	70241119	HWI-M00851:353:000000000-ABWEC:1:2118:22835:2378	60	+
chr1	70250993	70250994	HWI-M00851:353:000000000-ABWEC:1:1115:13444:19289	60	-
chr1	70259025	70259026	HWI-M00851:353:000000000-ABWEC:1:1106:18427:17818	60	+
chr1	70264813	70264814	HWI-M00851:353:000000000-ABWEC:1:1104:17508:9725	60	+
chr1	70284671	70284672	HWI-M00851:353:000000000-ABWEC:1:2102:8994:20072	60	-
chr1	70290244	70290245	HWI-M00851:353:000000000-ABWEC:1:1101:8718:24139	60	+
chr1	70290254	70290255	HWI-M00851:353:000000000-ABWEC:1:2115:12137:19028	60	+
chr1	70290759	70290760	HWI-M00851:353:000000000-ABWEC:1:1103:20790:17745	60	+
chr1	70294894	70294895	HWI-M00851:353:000000000-ABWEC:1:2116:16648:8356	60	+
chr1	70294908	70294909	HWI-M00851:353:000000000-ABWEC:1:1114:15235:20677	60	-
chr1	70296969	70296970	HWI-M00851:353:000000000-ABWEC:1:1108:22843:10981	60	+
chr1	70310801	70310802	HWI-M00851:353:000000000-ABWEC:1:1109:12459:24354	60	+
chr1	70314905	70314906	HWI-M00851:353:000000000-ABWEC:1:2116:23375:18411	60	-
chr1	70318719	70318720	HWI-M00851:353:000000000-ABWEC:1:1114:17477:24008	60	+
chr1	70320712	70320713	HWI-M00851:353:000000000-ABWEC:1:2116:11256:5110	60	+
chr1	70326858	70326859	HWI-M00851:353:000000000-ABWEC:1:2105:5033:6801	60	+
chr1	70331109	70331110	HWI-M00851:353:000000000-ABWEC:1:1108:25904:21105	60	+
chr1	70331852	70331853	HWI-M00851:353:000000000-ABWEC:1:2115:22322:4432	60	+
chr1	70335866	70335867	HWI-M00851:353:000000000-ABWEC:1:2108:16943:19014	60	-
chr1	70369746	70369747	HWI-M00851:353:000000000-ABWEC:1:1115:14374:2810	60	+
chr1	70373186	70373187	HWI-M00851:353:000000000-ABWEC:1:2116:10811:14193	60	-
chr1	70403093	70403094	HWI-M00851:353:000000000-ABWEC:1:2103:8600:4853	60	+
chr1	70409167	70409168	HWI-M00851:353:000000000-ABWEC:1:1110:19013:21877	60	-
chr1	70413943	70413944	HWI-M00851:353:000000000-ABWEC:1:2113:20617:18947	60	+
chr1	70417503	70417504	HWI-M00851:353:000000000-ABWEC:1:1112:20448:5799	60	-
chr1	70427575	70427576	HWI-M00851:353:000000000-ABWEC:1:1105:13401:24540	60	-
chr1	70429827	70429828	HWI-M00851:353:000000000-ABWEC:1:2109:14593:2878	60	+
chr1	70432216	70432217	HWI-M00851:353:000000000-ABWEC:1:2118:12141:6405	60	-
chr1	70436121	70436122	HWI-M00851:353:000000000-ABWEC:1:1108:16218:9629	60	-
chr1	70444287	70444288	HWI-M00851:353:000000000-ABWEC:1:1109:21074:11287	60	-
chr1	70466009	70466010	HWI-M00851:353:000000000-ABWEC:1:1117:19748:9097	60	+
chr1	70496704	70496705	HWI-M00851:353:000000000-ABWEC:1:1108:23309:6005	60	+
chr1	70498814	70498815	HWI-M00851:353:000000000-ABWEC:1:1113:16280:24526	60	+
chr1	70512990	70512991	HWI-M00851:353:000000000-ABWEC:1:2102:17529:17418	60	+
chr1	70515990	70515991	HWI-M00851:353:000000000-ABWEC:1:1103:24506:19003	60	-
chr1	71059519	71059520	HWI-M00851:353:000000000-ABWEC:1:2105:19110:5422	60	+
chr1	71069139	71069140	HWI-M00851:353:000000000-ABWEC:1:1105:16188:22948	60	+
chr1	71069582	71069583	HWI-M00851:353:000000000-ABWEC:1:1118:24171:9597	60	+
chr1	71070960	71070961	HWI-M00851:353:000000000-ABWEC:1:2105:10490:24520	60	-
chr1	71075246	71075247	HWI-M00851:353:000000000-ABWEC:1:1111:17998:15611	60	+
chr1	71075664	71075665	HWI-M00851:353:000000000-ABWEC:1:1115:11879:1916	60	-
chr1	71087928	71087929	HWI-M00851:353:000000000-ABWEC:1:1114:14075:18208	60	-
chr1	71221809	71221810	HWI-M00851:353:000000000-ABWEC:1:1107:20549:22538	60	+
chr1	71919774	71919775	HWI-M00851:353:000000000-ABWEC:1:1111:9900:14129	60	+
chr1	72367746	72367747	HWI-M00851:353:000000000-ABWEC:1:1113:9737:12421	60	+
chr1	73560996	73560997	HWI-M00851:353:000000000-ABWEC:1:1112:8078:6122	60	-
chr1	74192743	74192744	HWI-M00851:353:000000000-ABWEC:1:1108:21546:14284	60	+
chr1	74203165	74203166	HWI-M00851:353:000000000-ABWEC:1:1116:20370:20143	60	-
chr1	74203393	74203394	HWI-M00851:353:000000000-ABWEC:1:2118:19177:11077	60	-
chr1	74204853	74204854	HWI-M00851:353:000000000-ABWEC:1:1109:25302:11829	60	+
chr1	74504991	74504992	HWI-M00851:353:000000000-ABWEC:1:1101:21679:6595	60	+
chr1	74708463	74708464	HWI-M00851:353:000000000-ABWEC:1:1111:2883:16953	60	+
chr1	74709358	74709359	HWI-M00851:353:000000000-ABWEC:1:1117:3670:12901	60	+
chr1	74712915	74712916	HWI-M00851:353:000000000-ABWEC:1:1113:22736:15661	60	-
chr1	74736745	74736746	HWI-M00851:353:000000000-ABWEC:1:2119:25293:16222	60	+
chr1	74750169	74750170	HWI-M00851:353:000000000-ABWEC:1:1116:19682:13564	60	+
chr1	74750256	74750257	HWI-M00851:353:000000000-ABWEC:1:1106:11749:8938	60	-
chr1	74751626	74751627	HWI-M00851:353:000000000-ABWEC:1:2114:9332:3450	60	+
chr1	74761791	74761792	HWI-M00851:353:000000000-ABWEC:1:2107:7695:7702	60	+
chr1	74761882	74761883	HWI-M00851:353:000000000-ABWEC:1:1117:24068:15232	60	-
chr1	74768829	74768830	HWI-M00851:353:000000000-ABWEC:1:2101:29620:13360	60	+
chr1	74774851	74774852	HWI-M00851:353:000000000-ABWEC:1:1108:15019:17281	60	-
chr1	74774853	74774854	HWI-M00851:353:000000000-ABWEC:1:1108:23145:11905	60	-
chr1	74785086	74785087	HWI-M00851:353:000000000-ABWEC:1:2114:5875:5274	60	+
chr1	74837756	74837757	HWI-M00851:353:000000000-ABWEC:1:1106:14926:22994	60	-
chr1	74841822	74841823	HWI-M00851:353:000000000-ABWEC:1:2119:6558:6940	60	-
chr1	74936591	74936592	HWI-M00851:353:000000000-ABWEC:1:2105:9677:10514	60	-
chr1	74940939	74940940	HWI-M00851:353:000000000-ABWEC:1:1112:13136:12836	60	-
chr1	74969631	74969632	HWI-M00851:353:000000000-ABWEC:1:1106:11122:11839	60	+
chr1	75025926	75025927	HWI-M00851:353:000000000-ABWEC:1:2103:15753:4620	60	+
chr1	75070505	75070506	HWI-M00851:353:000000000-ABWEC:1:1114:10287:4058	60	+
chr1	75087430	75087431	HWI-M00851:353:000000000-ABWEC:1:1114:12290:15330	60	+
chr1	75096639	75096640	HWI-M00851:353:000000000-ABWEC:1:1112:20847:11877	60	+
chr1	75096876	75096877	HWI-M00851:353:000000000-ABWEC:1:1112:4304:10485	60	+
chr1	75102003	75102004	HWI-M00851:353:000000000-ABWEC:1:1108:3008:11700	60	+
chr1	75139877	75139878	HWI-M00851:353:000000000-ABWEC:1:1105:12014:15884	60	+
chr1	75140808	75140809	HWI-M00851:353:000000000-ABWEC:1:2109:21199:9790	60	-
chr1	75141565	75141566	HWI-M00851:353:000000000-ABWEC:1:1107:7722:13678	60	-
chr1	75142565	75142566	HWI-M00851:353:000000000-ABWEC:1:2106:23448:22477	60	-
chr1	75147608	75147609	HWI-M00851:353:000000000-ABWEC:1:1101:24959:8521	60	+
chr1	75147730	75147731	HWI-M00851:353:000000000-ABWEC:1:1119:22466:6760	60	-
chr1	75149373	75149374	HWI-M00851:353:000000000-ABWEC:1:1114:22134:22574	60	+
chr1	75153975	75153976	HWI-M00851:353:000000000-ABWEC:1:1117:26699:16120	60	+
chr1	75156854	75156855	HWI-M00851:353:000000000-ABWEC:1:1111:28777:11652	60	+
chr1	75159450	75159451	HWI-M00851:353:000000000-ABWEC:1:1115:17069:21164	60	-
chr1	75159804	75159805	HWI-M00851:353:000000000-ABWEC:1:1117:20109:9644	60	-
chr1	75195038	75195039	HWI-M00851:353:000000000-ABWEC:1:2117:24024:15577	60	+
chr1	75230405	75230406	HWI-M00851:353:000000000-ABWEC:1:2104:13664:22427	60	-
chr1	75244514	75244515	HWI-M00851:353:000000000-ABWEC:1:2118:16999:17799	60	+
chr1	75254575	75254576	HWI-M00851:353:000000000-ABWEC:1:1116:22593:22512	60	+
chr1	75265278	75265279	HWI-M00851:353:000000000-ABWEC:1:2111:20371:5562	60	+
chr1	75289488	75289489	HWI-M00851:353:000000000-ABWEC:1:1103:17805:8328	60	+
chr1	75298043	75298044	HWI-M00851:353:000000000-ABWEC:1:1102:10448:14597	60	+
chr1	75321722	75321723	HWI-M00851:353:000000000-ABWEC:1:2102:17172:19991	60	-
chr1	75328630	75328631	HWI-M00851:353:000000000-ABWEC:1:2112:27231:9339	60	-
chr1	75346425	75346426	HWI-M00851:353:000000000-ABWEC:1:2102:7121:10880	60	-
chr1	75351386	75351387	HWI-M00851:353:000000000-ABWEC:1:1116:25273:15233	60	-
chr1	75359018	75359019	HWI-M00851:353:000000000-ABWEC:1:1107:18785:11145	60	-
chr1	75359778	75359779	HWI-M00851:353:000000000-ABWEC:1:1109:8737:3382	60	+
chr1	75367515	75367516	HWI-M00851:353:000000000-ABWEC:1:2103:14073:16752	60	+
chr1	75409332	75409333	HWI-M00851:353:000000000-ABWEC:1:1119:14457:11368	60	+
chr1	75515151	75515152	HWI-M00851:353:000000000-ABWEC:1:1105:8592:1919	60	+
chr1	75530516	75530517	HWI-M00851:353:000000000-ABWEC:1:1109:3033:9775	60	+
chr1	75549790	75549791	HWI-M00851:353:000000000-ABWEC:1:2106:24636:19072	60	+
chr1	75553096	75553097	HWI-M00851:353:000000000-ABWEC:1:1113:11853:17635	60	-
chr1	75597028	75597029	HWI-M00851:353:000000000-ABWEC:1:1112:21428:12386	60	-
chr1	75733153	75733154	HWI-M00851:353:000000000-ABWEC:1:1105:11881:10895	60	+
chr1	75750935	75750936	HWI-M00851:353:000000000-ABWEC:1:1114:9616:10952	60	+
chr1	75768532	75768533	HWI-M00851:353:000000000-ABWEC:1:2109:6511:17004	60	-
chr1	75788444	75788445	HWI-M00851:353:000000000-ABWEC:1:1104:7175:13089	60	+
chr1	75789779	75789780	HWI-M00851:353:000000000-ABWEC:1:2113:20339:12883	60	+
chr1	75867341	75867342	HWI-M00851:353:000000000-ABWEC:1:2103:18943:11624	60	-
chr1	75919311	75919312	HWI-M00851:353:000000000-ABWEC:1:2106:12286:3991	60	+
chr1	75932093	75932094	HWI-M00851:353:000000000-ABWEC:1:1108:10345:19920	60	+
chr1	75937688	75937689	HWI-M00851:353:000000000-ABWEC:1:1106:24209:3678	60	-
chr1	76094105	76094106	HWI-M00851:353:000000000-ABWEC:1:1112:5113:16273	60	+
chr1	76100223	76100224	HWI-M00851:353:000000000-ABWEC:1:1107:4332:15853	60	-
chr1	76102190	76102191	HWI-M00851:353:000000000-ABWEC:1:1106:25284:22929	60	+
chr1	76137708	76137709	HWI-M00851:353:000000000-ABWEC:1:2107:4007:11951	60	-
chr1	76230266	76230267	HWI-M00851:353:000000000-ABWEC:1:1107:26298:18837	60	+
chr1	76400707	76400708	HWI-M00851:353:000000000-ABWEC:1:1104:7656:10760	60	+
chr1	76419858	76419859	HWI-M00851:353:000000000-ABWEC:1:2108:4857:9411	60	-
chr1	76435141	76435142	HWI-M00851:353:000000000-ABWEC:1:1108:27635:9015	60	-
chr1	76437733	76437734	HWI-M00851:353:000000000-ABWEC:1:1111:2213:9584	60	-
chr1	76441297	76441298	HWI-M00851:353:000000000-ABWEC:1:2106:7482:16886	60	-
chr1	76481952	76481953	HWI-M00851:353:000000000-ABWEC:1:1117:16092:11156	60	-
chr1	76493068	76493069	HWI-M00851:353:000000000-ABWEC:1:2109:20637:3659	60	+
chr1	76493334	76493335	HWI-M00851:353:000000000-ABWEC:1:1101:4741:8165	60	+
chr1	76515900	76515901	HWI-M00851:353:000000000-ABWEC:1:1119:24904:18007	60	-
chr1	76641670	76641671	HWI-M00851:353:000000000-ABWEC:1:2110:18534:15401	60	-
chr1	76642836	76642837	HWI-M00851:353:000000000-ABWEC:1:2103:10456:4656	60	+
chr1	76783832	76783833	HWI-M00851:353:000000000-ABWEC:1:2109:22189:3537	60	+
chr1	76821799	76821800	HWI-M00851:353:000000000-ABWEC:1:1113:23951:4717	60	-
chr1	76930213	76930214	HWI-M00851:353:000000000-ABWEC:1:1117:22265:12975	60	-
chr1	76939799	76939800	HWI-M00851:353:000000000-ABWEC:1:2105:11838:23812	60	+
chr1	76948664	76948665	HWI-M00851:353:000000000-ABWEC:1:1109:20893:12132	60	+
chr1	77081090	77081091	HWI-M00851:353:000000000-ABWEC:1:1118:9474:23029	60	-
chr1	77092627	77092628	HWI-M00851:353:000000000-ABWEC:1:1103:12274:5030	60	+
chr1	77123129	77123130	HWI-M00851:353:000000000-ABWEC:1:1105:23787:9005	60	-
chr1	77146058	77146059	HWI-M00851:353:000000000-ABWEC:1:1105:23804:18712	60	+
chr1	77168869	77168870	HWI-M00851:353:000000000-ABWEC:1:1118:13574:23120	60	-
chr1	77191169	77191170	HWI-M00851:353:000000000-ABWEC:1:2113:23680:17878	60	-
chr1	77207680	77207681	HWI-M00851:353:000000000-ABWEC:1:2118:15598:20216	60	+
chr1	77209009	77209010	HWI-M00851:353:000000000-ABWEC:1:2110:15274:24776	60	+
chr1	77243890	77243891	HWI-M00851:353:000000000-ABWEC:1:2108:13479:10280	60	-
chr1	77266587	77266588	HWI-M00851:353:000000000-ABWEC:1:1118:22197:8179	60	+
chr1	77268037	77268038	HWI-M00851:353:000000000-ABWEC:1:1102:4915:6501	60	-
chr1	77298955	77298956	HWI-M00851:353:000000000-ABWEC:1:1102:27316:6881	60	+
chr1	77320656	77320657	HWI-M00851:353:000000000-ABWEC:1:1108:10146:8975	60	-
chr1	77333721	77333722	HWI-M00851:353:000000000-ABWEC:1:2119:2597:8882	60	+
chr1	77420627	77420628	HWI-M00851:353:000000000-ABWEC:1:1105:11370:14547	60	+
chr1	77468430	77468431	HWI-M00851:353:000000000-ABWEC:1:1116:11673:9314	60	-
chr1	77479941	77479942	HWI-M00851:353:000000000-ABWEC:1:2115:25022:18080	60	-
chr1	77507423	77507424	HWI-M00851:353:000000000-ABWEC:1:1113:10981:8229	60	+
chr1	77546253	77546254	HWI-M00851:353:000000000-ABWEC:1:1101:25463:16893	60	-
chr1	77574599	77574600	HWI-M00851:353:000000000-ABWEC:1:1113:3929:15738	60	-
chr1	77585032	77585033	HWI-M00851:353:000000000-ABWEC:1:2109:14286:8706	60	+
chr1	77591030	77591031	HWI-M00851:353:000000000-ABWEC:1:2112:28041:12676	60	-
chr1	77667194	77667195	HWI-M00851:353:000000000-ABWEC:1:1106:3863:9363	60	+
chr1	77718099	77718100	HWI-M00851:353:000000000-ABWEC:1:1113:10598:19395	60	+
chr1	77723131	77723132	HWI-M00851:353:000000000-ABWEC:1:2104:24420:24143	60	-
chr1	77761631	77761632	HWI-M00851:353:000000000-ABWEC:1:2115:6591:13720	60	+
chr1	77784034	77784035	HWI-M00851:353:000000000-ABWEC:1:1107:20372:20933	60	+
chr1	77789295	77789296	HWI-M00851:353:000000000-ABWEC:1:1102:6899:20771	60	+
chr1	77804944	77804945	HWI-M00851:353:000000000-ABWEC:1:1112:8638:6218	60	-
chr1	77834873	77834874	HWI-M00851:353:000000000-ABWEC:1:1115:23668:16580	60	+
chr1	77917627	77917628	HWI-M00851:353:000000000-ABWEC:1:1101:7242:4191	60	-
chr1	77993741	77993742	HWI-M00851:353:000000000-ABWEC:1:2119:8517:17192	60	-
chr1	78029946	78029947	HWI-M00851:353:000000000-ABWEC:1:2112:23652:15258	60	-
chr1	78041493	78041494	HWI-M00851:353:000000000-ABWEC:1:2101:19292:10729	60	-
chr1	78044817	78044818	HWI-M00851:353:000000000-ABWEC:1:2105:17769:20243	60	+
chr1	78070321	78070322	HWI-M00851:353:000000000-ABWEC:1:2113:7040:17331	60	-
chr1	78304983	78304984	HWI-M00851:353:000000000-ABWEC:1:1110:26839:13286	60	-
chr1	78356474	78356475	HWI-M00851:353:000000000-ABWEC:1:1107:22417:13943	60	+
chr1	78406496	78406497	HWI-M00851:353:000000000-ABWEC:1:2110:14052:24707	60	-
chr1	78506060	78506061	HWI-M00851:353:000000000-ABWEC:1:1105:9466:19612	60	-
chr1	78512600	78512601	HWI-M00851:353:000000000-ABWEC:1:2102:25900:14888	60	+
chr1	78529852	78529853	HWI-M00851:353:000000000-ABWEC:1:1116:5006:21453	60	-
chr1	78567544	78567545	HWI-M00851:353:000000000-ABWEC:1:1102:24137:19194	60	+
chr1	78588026	78588027	HWI-M00851:353:000000000-ABWEC:1:1105:7112:22530	60	+
chr1	78603555	78603556	HWI-M00851:353:000000000-ABWEC:1:1108:23351:5538	60	-
chr1	78656085	78656086	HWI-M00851:353:000000000-ABWEC:1:1114:16579:18089	60	-
chr1	78709972	78709973	HWI-M00851:353:000000000-ABWEC:1:1110:5735:9424	60	+
chr1	78774279	78774280	HWI-M00851:353:000000000-ABWEC:1:1105:13017:21361	60	+
chr1	78784035	78784036	HWI-M00851:353:000000000-ABWEC:1:1118:25144:11708	60	-
chr1	78828149	78828150	HWI-M00851:353:000000000-ABWEC:1:2111:9970:17335	60	-
chr1	78939623	78939624	HWI-M00851:353:000000000-ABWEC:1:1113:22243:4984	60	-
chr1	78946299	78946300	HWI-M00851:353:000000000-ABWEC:1:2118:23163:14374	60	-
chr1	78949224	78949225	HWI-M00851:353:000000000-ABWEC:1:1112:13896:21647	60	-
chr1	78977939	78977940	HWI-M00851:353:000000000-ABWEC:1:2115:27251:8139	60	-
chr1	78984862	78984863	HWI-M00851:353:000000000-ABWEC:1:1104:5882:9986	60	-
chr1	79021836	79021837	HWI-M00851:353:000000000-ABWEC:1:2114:23154:9354	60	+
chr1	79046446	79046447	HWI-M00851:353:000000000-ABWEC:1:2108:8325:5922	60	+
chr1	79050733	79050734	HWI-M00851:353:000000000-ABWEC:1:1119:17114:10230	60	+
chr1	79070659	79070660	HWI-M00851:353:000000000-ABWEC:1:2101:26228:10902	60	+
chr1	79086946	79086947	HWI-M00851:353:000000000-ABWEC:1:1112:21098:24585	60	+
chr1	79133594	79133595	HWI-M00851:353:000000000-ABWEC:1:1117:22153:8763	60	-
chr1	79143498	79143499	HWI-M00851:353:000000000-ABWEC:1:2108:6900:20740	60	-
chr1	79145272	79145273	HWI-M00851:353:000000000-ABWEC:1:2111:14447:10190	60	+
chr1	79160682	79160683	HWI-M00851:353:000000000-ABWEC:1:1104:18022:17591	60	-
chr1	79164092	79164093	HWI-M00851:353:000000000-ABWEC:1:1118:14667:19889	60	+
chr1	79384208	79384209	HWI-M00851:353:000000000-ABWEC:1:2112:6422:11913	60	+
chr1	79438253	79438254	HWI-M00851:353:000000000-ABWEC:1:1101:4720:20801	60	+
chr1	79526486	79526487	HWI-M00851:353:000000000-ABWEC:1:1115:17278:10959	60	+
chr1	79574604	79574605	HWI-M00851:353:000000000-ABWEC:1:2119:4559:7894	60	+
chr1	79580347	79580348	HWI-M00851:353:000000000-ABWEC:1:1113:3943:8467	60	+
chr1	79624857	79624858	HWI-M00851:353:000000000-ABWEC:1:2111:25246:9677	60	+
chr1	79626121	79626122	HWI-M00851:353:000000000-ABWEC:1:1114:5586:18487	60	+
chr1	79666264	79666265	HWI-M00851:353:000000000-ABWEC:1:1109:23110:7919	60	+
chr1	79672197	79672198	HWI-M00851:353:000000000-ABWEC:1:2111:12466:15529	60	+
chr1	79683149	79683150	HWI-M00851:353:000000000-ABWEC:1:2108:24193:4114	60	+
chr1	79726396	79726397	HWI-M00851:353:000000000-ABWEC:1:1111:11311:8228	60	-
chr1	79731896	79731897	HWI-M00851:353:000000000-ABWEC:1:1117:27260:17925	60	-
chr1	79735975	79735976	HWI-M00851:353:000000000-ABWEC:1:2112:16613:13667	60	+
chr1	79775847	79775848	HWI-M00851:353:000000000-ABWEC:1:1109:15910:11693	60	+
chr1	79837295	79837296	HWI-M00851:353:000000000-ABWEC:1:2102:22576:12401	60	-
chr1	79849476	79849477	HWI-M00851:353:000000000-ABWEC:1:1108:18577:9224	60	-
chr1	79854336	79854337	HWI-M00851:353:000000000-ABWEC:1:1104:9578:19986	60	+
chr1	79855920	79855921	HWI-M00851:353:000000000-ABWEC:1:1107:10197:17084	60	+
chr1	79974469	79974470	HWI-M00851:353:000000000-ABWEC:1:1116:20705:8446	60	-
chr1	80001417	80001418	HWI-M00851:353:000000000-ABWEC:1:1115:27120:10862	60	+
chr1	80038822	80038823	HWI-M00851:353:000000000-ABWEC:1:1103:19190:15634	60	-
chr1	80181600	80181601	HWI-M00851:353:000000000-ABWEC:1:2104:12848:7113	60	+
chr1	80264077	80264078	HWI-M00851:353:000000000-ABWEC:1:1105:12490:7836	60	-
chr1	80265631	80265632	HWI-M00851:353:000000000-ABWEC:1:1101:18265:8297	60	-
chr1	80272771	80272772	HWI-M00851:353:000000000-ABWEC:1:2114:22107:20140	60	-
chr1	80328952	80328953	HWI-M00851:353:000000000-ABWEC:1:2114:26722:20000	60	-
chr1	80341663	80341664	HWI-M00851:353:000000000-ABWEC:1:1104:18570:15267	60	+
chr1	80372935	80372936	HWI-M00851:353:000000000-ABWEC:1:1115:23613:17051	60	+
chr1	80376243	80376244	HWI-M00851:353:000000000-ABWEC:1:1111:12874:22928	60	-
chr1	80380966	80380967	HWI-M00851:353:000000000-ABWEC:1:1107:21906:5356	60	-
chr1	80420882	80420883	HWI-M00851:353:000000000-ABWEC:1:2114:13026:19117	60	-
chr1	80457996	80457997	HWI-M00851:353:000000000-ABWEC:1:2101:14969:4777	60	-
chr1	80464370	80464371	HWI-M00851:353:000000000-ABWEC:1:2106:8234:21475	60	-
chr1	80465264	80465265	HWI-M00851:353:000000000-ABWEC:1:2119:25743:4276	60	-
chr1	80481526	80481527	HWI-M00851:353:000000000-ABWEC:1:2108:4354:15122	60	+
chr1	80496019	80496020	HWI-M00851:353:000000000-ABWEC:1:1115:11081:6580	60	-
chr1	80538270	80538271	HWI-M00851:353:000000000-ABWEC:1:1104:7892:19219	60	+
chr1	80555562	80555563	HWI-M00851:353:000000000-ABWEC:1:2113:14242:11822	60	+
chr1	80560229	80560230	HWI-M00851:353:000000000-ABWEC:1:2101:7410:1935	60	-
chr1	80561609	80561610	HWI-M00851:353:000000000-ABWEC:1:1109:6380:15931	60	-
chr1	80671373	80671374	HWI-M00851:353:000000000-ABWEC:1:1116:9743:12369	60	+
chr1	80800426	80800427	HWI-M00851:353:000000000-ABWEC:1:1108:16781:21272	60	-
chr1	80807845	80807846	HWI-M00851:353:000000000-ABWEC:1:1114:3541:12124	60	+
chr1	80853662	80853663	HWI-M00851:353:000000000-ABWEC:1:1103:27346:15197	60	-
chr1	80858246	80858247	HWI-M00851:353:000000000-ABWEC:1:1101:18014:8550	60	-
chr1	80982923	80982924	HWI-M00851:353:000000000-ABWEC:1:1119:14611:14369	60	-
chr1	81011047	81011048	HWI-M00851:353:000000000-ABWEC:1:1104:9839:5978	60	+
chr1	81022231	81022232	HWI-M00851:353:000000000-ABWEC:1:2104:6107:3720	60	-
chr1	81260682	81260683	HWI-M00851:353:000000000-ABWEC:1:1109:29472:11897	60	-
chr1	81566741	81566742	HWI-M00851:353:000000000-ABWEC:1:1114:11945:10326	60	-
chr1	81693626	81693627	HWI-M00851:353:000000000-ABWEC:1:2109:12167:16786	60	-
chr1	81715354	81715355	HWI-M00851:353:000000000-ABWEC:1:1116:9451:13195	60	+
chr1	81761932	81761933	HWI-M00851:353:000000000-ABWEC:1:2101:21100:21975	60	-
chr1	81861664	81861665	HWI-M00851:353:000000000-ABWEC:1:2116:22870:15567	60	+
chr1	81919076	81919077	HWI-M00851:353:000000000-ABWEC:1:1102:9601:12900	60	+
chr1	81968073	81968074	HWI-M00851:353:000000000-ABWEC:1:1115:17746:18715	60	+
chr1	81984087	81984088	HWI-M00851:353:000000000-ABWEC:1:2115:15570:10836	60	+
chr1	81988672	81988673	HWI-M00851:353:000000000-ABWEC:1:2105:7179:15248	60	+
chr1	81990335	81990336	HWI-M00851:353:000000000-ABWEC:1:2114:13561:19393	60	+
chr1	81991313	81991314	HWI-M00851:353:000000000-ABWEC:1:1117:11759:8669	60	-
chr1	82012262	82012263	HWI-M00851:353:000000000-ABWEC:1:2117:18373:4759	60	+
chr1	82017502	82017503	HWI-M00851:353:000000000-ABWEC:1:1119:27632:17578	60	-
chr1	82185732	82185733	HWI-M00851:353:000000000-ABWEC:1:1114:14748:5369	60	-
chr1	82203041	82203042	HWI-M00851:353:000000000-ABWEC:1:2103:25193:6548	60	-
chr1	82309020	82309021	HWI-M00851:353:000000000-ABWEC:1:1113:6672:17962	60	-
chr1	82371126	82371127	HWI-M00851:353:000000000-ABWEC:1:1109:25962:20423	60	+
chr1	82680325	82680326	HWI-M00851:353:000000000-ABWEC:1:1118:16656:14280	60	+
chr1	82828629	82828630	HWI-M00851:353:000000000-ABWEC:1:2115:16501:12664	60	+
chr1	82828851	82828852	HWI-M00851:353:000000000-ABWEC:1:1112:10847:20417	60	-
chr1	82865605	82865606	HWI-M00851:353:000000000-ABWEC:1:1108:12793:6938	60	+
chr1	83083528	83083529	HWI-M00851:353:000000000-ABWEC:1:2109:14838:19057	60	+
chr1	83083530	83083531	HWI-M00851:353:000000000-ABWEC:1:2102:9822:12775	60	+
chr1	83360760	83360761	HWI-M00851:353:000000000-ABWEC:1:2103:13046:9162	60	+
chr1	83839596	83839597	HWI-M00851:353:000000000-ABWEC:1:1103:28513:18765	60	-
chr1	83898182	83898183	HWI-M00851:353:000000000-ABWEC:1:1103:9491:8532	60	-
chr1	83921523	83921524	HWI-M00851:353:000000000-ABWEC:1:2108:11599:12925	60	+
chr1	84000800	84000801	HWI-M00851:353:000000000-ABWEC:1:1108:25631:21615	60	+
chr1	84110498	84110499	HWI-M00851:353:000000000-ABWEC:1:1116:11927:9954	60	-
chr1	84120832	84120833	HWI-M00851:353:000000000-ABWEC:1:1105:3357:18940	60	+
chr1	84196433	84196434	HWI-M00851:353:000000000-ABWEC:1:1114:13538:20984	60	-
chr1	84203881	84203882	HWI-M00851:353:000000000-ABWEC:1:2117:17782:15486	60	-
chr1	84490066	84490067	HWI-M00851:353:000000000-ABWEC:1:1117:22064:14000	60	-
chr1	84490636	84490637	HWI-M00851:353:000000000-ABWEC:1:2113:20499:9726	60	+
chr1	84514829	84514830	HWI-M00851:353:000000000-ABWEC:1:1107:22111:20139	60	+
chr1	84524342	84524343	HWI-M00851:353:000000000-ABWEC:1:2107:9191:11351	60	+
chr1	84618888	84618889	HWI-M00851:353:000000000-ABWEC:1:1111:27910:16444	60	+
chr1	84647775	84647776	HWI-M00851:353:000000000-ABWEC:1:1118:5060:12695	60	+
chr1	84721356	84721357	HWI-M00851:353:000000000-ABWEC:1:2119:10109:8549	60	+
chr1	84874634	84874635	HWI-M00851:353:000000000-ABWEC:1:1119:6149:11969	60	-
chr1	85158827	85158828	HWI-M00851:353:000000000-ABWEC:1:2105:27363:14070	60	+
chr1	85160037	85160038	HWI-M00851:353:000000000-ABWEC:1:1111:13104:4811	60	-
chr1	85182752	85182753	HWI-M00851:353:000000000-ABWEC:1:1109:24347:23870	60	+
chr1	85184727	85184728	HWI-M00851:353:000000000-ABWEC:1:1102:23370:6014	60	-
chr1	85250539	85250540	HWI-M00851:353:000000000-ABWEC:1:1111:13577:18283	60	-
chr1	85290097	85290098	HWI-M00851:353:000000000-ABWEC:1:1119:29323:10169	60	+
chr1	85362989	85362990	HWI-M00851:353:000000000-ABWEC:1:2106:19331:9055	60	-
chr1	85408588	85408589	HWI-M00851:353:000000000-ABWEC:1:2107:22109:23347	60	+
chr1	85657970	85657971	HWI-M00851:353:000000000-ABWEC:1:2111:3249:17287	60	-
chr1	85662710	85662711	HWI-M00851:353:000000000-ABWEC:1:1105:4841:21864	60	+
chr1	85676504	85676505	HWI-M00851:353:000000000-ABWEC:1:2101:5114:10126	60	-
chr1	85680491	85680492	HWI-M00851:353:000000000-ABWEC:1:1103:24120:14869	60	-
chr1	85685280	85685281	HWI-M00851:353:000000000-ABWEC:1:2101:7827:20807	60	-
chr1	85694923	85694924	HWI-M00851:353:000000000-ABWEC:1:2117:25535:9471	60	-
chr1	85700396	85700397	HWI-M00851:353:000000000-ABWEC:1:1101:12269:11723	60	+
chr1	85794106	85794107	HWI-M00851:353:000000000-ABWEC:1:1101:28527:14981	60	+
chr1	85817310	85817311	HWI-M00851:353:000000000-ABWEC:1:2108:20450:4010	60	-
chr1	85845294	85845295	HWI-M00851:353:000000000-ABWEC:1:1108:20638:20167	60	-
chr1	85898299	85898300	HWI-M00851:353:000000000-ABWEC:1:2117:20567:3654	60	-
chr1	85939058	85939059	HWI-M00851:353:000000000-ABWEC:1:2113:2303:9355	60	+
chr1	85949002	85949003	HWI-M00851:353:000000000-ABWEC:1:2112:13906:21140	60	+
chr1	85949240	85949241	HWI-M00851:353:000000000-ABWEC:1:2112:7058:8667	60	-
chr1	85996486	85996487	HWI-M00851:353:000000000-ABWEC:1:1105:14714:16056	60	-
chr1	86011002	86011003	HWI-M00851:353:000000000-ABWEC:1:1114:6632:23067	60	+
chr1	86022115	86022116	HWI-M00851:353:000000000-ABWEC:1:1101:24673:14212	60	-
chr1	86043494	86043495	HWI-M00851:353:000000000-ABWEC:1:1101:16948:21501	60	-
chr1	86058005	86058006	HWI-M00851:353:000000000-ABWEC:1:1101:7972:7245	60	-
chr1	86093540	86093541	HWI-M00851:353:000000000-ABWEC:1:2114:20245:6118	60	+
chr1	86147585	86147586	HWI-M00851:353:000000000-ABWEC:1:1111:26466:15869	60	+
chr1	86361915	86361916	HWI-M00851:353:000000000-ABWEC:1:2114:6119:3145	60	+
chr1	86375993	86375994	HWI-M00851:353:000000000-ABWEC:1:2101:8943:9476	60	-
chr1	86381270	86381271	HWI-M00851:353:000000000-ABWEC:1:1104:6376:4716	60	+
chr1	86386585	86386586	HWI-M00851:353:000000000-ABWEC:1:1104:2480:16333	60	+
chr1	86424667	86424668	HWI-M00851:353:000000000-ABWEC:1:2113:28308:13049	60	+
chr1	86575655	86575656	HWI-M00851:353:000000000-ABWEC:1:2103:7912:8464	60	-
chr1	86579943	86579944	HWI-M00851:353:000000000-ABWEC:1:1109:14534:18528	60	+
chr1	86712708	86712709	HWI-M00851:353:000000000-ABWEC:1:1116:19509:22585	60	-
chr1	86713695	86713696	HWI-M00851:353:000000000-ABWEC:1:1111:22231:10324	60	+
chr1	86717796	86717797	HWI-M00851:353:000000000-ABWEC:1:2108:9740:17377	60	+
chr1	86721686	86721687	HWI-M00851:353:000000000-ABWEC:1:2103:17149:6899	60	+
chr1	86725304	86725305	HWI-M00851:353:000000000-ABWEC:1:1102:2422:9042	60	+
chr1	86727620	86727621	HWI-M00851:353:000000000-ABWEC:1:2109:24976:12599	60	-
chr1	86731938	86731939	HWI-M00851:353:000000000-ABWEC:1:2105:6017:14960	60	+
chr1	86739486	86739487	HWI-M00851:353:000000000-ABWEC:1:1114:23898:6014	60	+
chr1	86846853	86846854	HWI-M00851:353:000000000-ABWEC:1:2109:14239:14041	60	-
chr1	86870167	86870168	HWI-M00851:353:000000000-ABWEC:1:1105:23934:13544	60	+
chr1	86879002	86879003	HWI-M00851:353:000000000-ABWEC:1:2105:14377:20732	60	+
chr1	86885781	86885782	HWI-M00851:353:000000000-ABWEC:1:1107:10659:9097	60	-
chr1	86912745	86912746	HWI-M00851:353:000000000-ABWEC:1:1116:16588:24363	60	+
chr1	86918194	86918195	HWI-M00851:353:000000000-ABWEC:1:1104:16085:7936	60	-
chr1	86971046	86971047	HWI-M00851:353:000000000-ABWEC:1:1105:9290:3308	60	-
chr1	86977018	86977019	HWI-M00851:353:000000000-ABWEC:1:1106:8177:20905	60	-
chr1	87032691	87032692	HWI-M00851:353:000000000-ABWEC:1:2107:28086:18761	60	+
chr1	87033745	87033746	HWI-M00851:353:000000000-ABWEC:1:1111:23226:13044	60	-
chr1	87073367	87073368	HWI-M00851:353:000000000-ABWEC:1:1110:7890:13974	60	-
chr1	87277764	87277765	HWI-M00851:353:000000000-ABWEC:1:1115:10867:8101	60	-
chr1	87486591	87486592	HWI-M00851:353:000000000-ABWEC:1:1102:22683:21130	60	+
chr1	87610627	87610628	HWI-M00851:353:000000000-ABWEC:1:1113:8728:10857	60	-
chr1	87776894	87776895	HWI-M00851:353:000000000-ABWEC:1:1108:23325:24123	60	+
chr1	88006899	88006900	HWI-M00851:353:000000000-ABWEC:1:1107:5365:17928	60	+
chr1	88149572	88149573	HWI-M00851:353:000000000-ABWEC:1:1107:18797:6408	60	-
chr1	88252184	88252185	HWI-M00851:353:000000000-ABWEC:1:2103:5243:12420	60	+
chr1	88402125	88402126	HWI-M00851:353:000000000-ABWEC:1:2102:14230:15340	60	-
chr1	88480436	88480437	HWI-M00851:353:000000000-ABWEC:1:2115:6977:2702	60	+
chr1	88492085	88492086	HWI-M00851:353:000000000-ABWEC:1:1107:26703:21818	60	+
chr1	88492715	88492716	HWI-M00851:353:000000000-ABWEC:1:2119:24788:21551	60	-
chr1	88494520	88494521	HWI-M00851:353:000000000-ABWEC:1:1113:19356:12014	60	-
chr1	88496861	88496862	HWI-M00851:353:000000000-ABWEC:1:1104:5064:5306	60	+
chr1	88567948	88567949	HWI-M00851:353:000000000-ABWEC:1:1102:6278:5115	60	+
chr1	88573653	88573654	HWI-M00851:353:000000000-ABWEC:1:1109:9561:10504	60	+
chr1	88738982	88738983	HWI-M00851:353:000000000-ABWEC:1:1108:8766:23825	60	+
chr1	88739930	88739931	HWI-M00851:353:000000000-ABWEC:1:1117:16464:1823	60	+
chr1	88753055	88753056	HWI-M00851:353:000000000-ABWEC:1:2117:24751:10898	60	+
chr1	88886106	88886107	HWI-M00851:353:000000000-ABWEC:1:2119:9596:2888	60	-
chr1	88955382	88955383	HWI-M00851:353:000000000-ABWEC:1:2109:24213:15816	60	-
chr1	89110816	89110817	HWI-M00851:353:000000000-ABWEC:1:2110:21201:9059	60	-
chr1	89142814	89142815	HWI-M00851:353:000000000-ABWEC:1:1113:17429:11457	60	-
chr1	89182388	89182389	HWI-M00851:353:000000000-ABWEC:1:1119:19069:13206	60	-
chr1	89447923	89447924	HWI-M00851:353:000000000-ABWEC:1:2118:10500:11127	60	+
chr1	89452835	89452836	HWI-M00851:353:000000000-ABWEC:1:1102:19537:8241	60	+
chr1	89464262	89464263	HWI-M00851:353:000000000-ABWEC:1:2116:24118:16065	60	-
chr1	89528146	89528147	HWI-M00851:353:000000000-ABWEC:1:2109:24667:11647	60	+
chr1	89558723	89558724	HWI-M00851:353:000000000-ABWEC:1:2119:23615:19282	60	+
chr1	89642262	89642263	HWI-M00851:353:000000000-ABWEC:1:1107:22842:5217	60	-
chr1	89646859	89646860	HWI-M00851:353:000000000-ABWEC:1:2106:18288:10409	60	+
chr1	89676942	89676943	HWI-M00851:353:000000000-ABWEC:1:2114:13496:7451	60	+
chr1	89756929	89756930	HWI-M00851:353:000000000-ABWEC:1:1112:17410:4932	60	-
chr1	89861095	89861096	HWI-M00851:353:000000000-ABWEC:1:1107:19230:19656	60	-
chr1	89861703	89861704	HWI-M00851:353:000000000-ABWEC:1:1111:16410:6212	60	+
chr1	89869218	89869219	HWI-M00851:353:000000000-ABWEC:1:2105:22563:24506	60	-
chr1	89976647	89976648	HWI-M00851:353:000000000-ABWEC:1:2108:8417:15352	60	-
chr1	90019909	90019910	HWI-M00851:353:000000000-ABWEC:1:1116:5516:9209	60	-
chr1	90025280	90025281	HWI-M00851:353:000000000-ABWEC:1:1115:19457:14401	60	-
chr1	90288167	90288168	HWI-M00851:353:000000000-ABWEC:1:1109:25288:17010	60	-
chr1	90307774	90307775	HWI-M00851:353:000000000-ABWEC:1:2111:8133:18188	60	-
chr1	90339779	90339780	HWI-M00851:353:000000000-ABWEC:1:2109:25870:12199	60	-
chr1	90379986	90379987	HWI-M00851:353:000000000-ABWEC:1:1106:24120:4391	60	-
chr1	90391634	90391635	HWI-M00851:353:000000000-ABWEC:1:2110:21732:16051	60	-
chr1	90393978	90393979	HWI-M00851:353:000000000-ABWEC:1:1117:24921:22287	60	-
chr1	90457552	90457553	HWI-M00851:353:000000000-ABWEC:1:2110:15223:14366	60	+
chr1	90472091	90472092	HWI-M00851:353:000000000-ABWEC:1:2119:25612:6520	60	+
chr1	90496472	90496473	HWI-M00851:353:000000000-ABWEC:1:2109:9795:3790	60	-
chr1	90541526	90541527	HWI-M00851:353:000000000-ABWEC:1:1106:20549:4079	60	+
chr1	90566735	90566736	HWI-M00851:353:000000000-ABWEC:1:1106:10657:21770	60	+
chr1	90617726	90617727	HWI-M00851:353:000000000-ABWEC:1:1110:8565:4355	60	-
chr1	90657880	90657881	HWI-M00851:353:000000000-ABWEC:1:2117:19626:15667	60	+
chr1	90843000	90843001	HWI-M00851:353:000000000-ABWEC:1:1113:5547:11721	60	-
chr1	90917699	90917700	HWI-M00851:353:000000000-ABWEC:1:2105:20334:12157	60	+
chr1	90920073	90920074	HWI-M00851:353:000000000-ABWEC:1:1108:10115:16251	60	+
chr1	90932590	90932591	HWI-M00851:353:000000000-ABWEC:1:1110:20414:3975	60	+
chr1	91010016	91010017	HWI-M00851:353:000000000-ABWEC:1:2102:6381:7977	60	+
chr1	91224201	91224202	HWI-M00851:353:000000000-ABWEC:1:2108:6238:21223	60	-
chr1	91271759	91271760	HWI-M00851:353:000000000-ABWEC:1:1101:23844:21687	60	+
chr1	91313789	91313790	HWI-M00851:353:000000000-ABWEC:1:1109:13707:23500	60	+
chr1	91349480	91349481	HWI-M00851:353:000000000-ABWEC:1:1113:5948:16730	60	-
chr1	91381246	91381247	HWI-M00851:353:000000000-ABWEC:1:2105:4311:7319	60	+
chr1	91508766	91508767	HWI-M00851:353:000000000-ABWEC:1:1102:7542:20449	60	-
chr1	91578226	91578227	HWI-M00851:353:000000000-ABWEC:1:1116:18897:8902	60	+
chr1	91683252	91683253	HWI-M00851:353:000000000-ABWEC:1:1103:22564:14843	60	+
chr1	91684387	91684388	HWI-M00851:353:000000000-ABWEC:1:2101:12634:10252	60	+
chr1	91983091	91983092	HWI-M00851:353:000000000-ABWEC:1:1104:13379:5471	60	-
chr1	92161810	92161811	HWI-M00851:353:000000000-ABWEC:1:2105:8230:18755	60	-
chr1	92185231	92185232	HWI-M00851:353:000000000-ABWEC:1:1108:14370:14563	60	+
chr1	92258651	92258652	HWI-M00851:353:000000000-ABWEC:1:2117:20874:2918	60	+
chr1	92514429	92514430	HWI-M00851:353:000000000-ABWEC:1:1110:26050:17428	60	-
chr1	92624376	92624377	HWI-M00851:353:000000000-ABWEC:1:2118:24900:10804	60	-
chr1	92645053	92645054	HWI-M00851:353:000000000-ABWEC:1:1115:6523:21329	60	+
chr1	92673925	92673926	HWI-M00851:353:000000000-ABWEC:1:1111:7312:24377	60	+
chr1	92786775	92786776	HWI-M00851:353:000000000-ABWEC:1:1107:11265:16047	60	+
chr1	92870423	92870424	HWI-M00851:353:000000000-ABWEC:1:1110:10446:17432	60	+
chr1	92885704	92885705	HWI-M00851:353:000000000-ABWEC:1:2101:21567:13832	60	-
chr1	92924482	92924483	HWI-M00851:353:000000000-ABWEC:1:2119:13508:14721	60	-
chr1	93098333	93098334	HWI-M00851:353:000000000-ABWEC:1:2107:20639:14077	60	+
chr1	93098378	93098379	HWI-M00851:353:000000000-ABWEC:1:2108:14899:18056	60	-
chr1	93124065	93124066	HWI-M00851:353:000000000-ABWEC:1:2119:13468:24390	60	-
chr1	93135163	93135164	HWI-M00851:353:000000000-ABWEC:1:2113:20365:2853	60	+
chr1	93158847	93158848	HWI-M00851:353:000000000-ABWEC:1:2111:24627:21236	60	-
chr1	93210870	93210871	HWI-M00851:353:000000000-ABWEC:1:1117:1983:13447	60	+
chr1	93479569	93479570	HWI-M00851:353:000000000-ABWEC:1:1116:13653:8475	60	+
chr1	93542944	93542945	HWI-M00851:353:000000000-ABWEC:1:1112:18277:5976	60	+
chr1	93569126	93569127	HWI-M00851:353:000000000-ABWEC:1:1106:18242:3375	60	-
chr1	93665877	93665878	HWI-M00851:353:000000000-ABWEC:1:2108:14881:2061	60	+
chr1	93890006	93890007	HWI-M00851:353:000000000-ABWEC:1:2119:25002:14373	60	-
chr1	93926433	93926434	HWI-M00851:353:000000000-ABWEC:1:2111:14674:19107	60	+
chr1	94210797	94210798	HWI-M00851:353:000000000-ABWEC:1:1106:28927:14315	60	+
chr1	94402166	94402167	HWI-M00851:353:000000000-ABWEC:1:1107:8311:12758	60	+
chr1	94410084	94410085	HWI-M00851:353:000000000-ABWEC:1:2111:21190:3703	60	-
chr1	94414959	94414960	HWI-M00851:353:000000000-ABWEC:1:1114:18984:18353	60	-
chr1	94467364	94467365	HWI-M00851:353:000000000-ABWEC:1:1118:15495:14083	60	-
chr1	94470810	94470811	HWI-M00851:353:000000000-ABWEC:1:2109:28871:14087	60	-
chr1	94479540	94479541	HWI-M00851:353:000000000-ABWEC:1:1110:9743:10357	60	-
chr1	94482224	94482225	HWI-M00851:353:000000000-ABWEC:1:1106:21563:17521	60	-
chr1	94487577	94487578	HWI-M00851:353:000000000-ABWEC:1:2113:25845:6975	60	-
chr1	94748647	94748648	HWI-M00851:353:000000000-ABWEC:1:1115:8865:6758	60	-
chr1	94801922	94801923	HWI-M00851:353:000000000-ABWEC:1:2113:20198:9903	60	-
chr1	94827995	94827996	HWI-M00851:353:000000000-ABWEC:1:1111:18334:22374	60	+
chr1	94921430	94921431	HWI-M00851:353:000000000-ABWEC:1:1102:5829:15584	60	+
chr1	94991428	94991429	HWI-M00851:353:000000000-ABWEC:1:2113:26796:7675	60	-
chr1	95145867	95145868	HWI-M00851:353:000000000-ABWEC:1:1101:11382:19709	60	-
chr1	95147343	95147344	HWI-M00851:353:000000000-ABWEC:1:2117:18812:23890	60	+
chr1	95151364	95151365	HWI-M00851:353:000000000-ABWEC:1:1116:22923:5100	60	-
chr1	95182981	95182982	HWI-M00851:353:000000000-ABWEC:1:2108:6871:22059	60	-
chr1	95184643	95184644	HWI-M00851:353:000000000-ABWEC:1:1104:10931:18280	60	+
chr1	95196370	95196371	HWI-M00851:353:000000000-ABWEC:1:1104:10420:2979	60	-
chr1	95244200	95244201	HWI-M00851:353:000000000-ABWEC:1:1115:7923:2644	60	-
chr1	95244202	95244203	HWI-M00851:353:000000000-ABWEC:1:1101:10154:5861	60	-
chr1	95285435	95285436	HWI-M00851:353:000000000-ABWEC:1:1116:25996:15460	60	-
chr1	96017505	96017506	HWI-M00851:353:000000000-ABWEC:1:2119:23604:9165	60	-
chr1	96358069	96358070	HWI-M00851:353:000000000-ABWEC:1:2117:9808:4637	60	-
chr1	96650537	96650538	HWI-M00851:353:000000000-ABWEC:1:1117:27040:17641	60	-
chr1	96727175	96727176	HWI-M00851:353:000000000-ABWEC:1:1102:3618:13730	60	+
chr1	96742244	96742245	HWI-M00851:353:000000000-ABWEC:1:2116:12908:11009	60	-
chr1	96743573	96743574	HWI-M00851:353:000000000-ABWEC:1:1113:9845:10189	60	-
chr1	96747820	96747821	HWI-M00851:353:000000000-ABWEC:1:1104:22953:4165	60	-
chr1	96766089	96766090	HWI-M00851:353:000000000-ABWEC:1:1103:6995:11417	60	+
chr1	96770181	96770182	HWI-M00851:353:000000000-ABWEC:1:2108:13283:15434	60	-
chr1	96780047	96780048	HWI-M00851:353:000000000-ABWEC:1:2112:24494:3186	60	-
chr1	96782354	96782355	HWI-M00851:353:000000000-ABWEC:1:1106:19193:17050	60	-
chr1	96783429	96783430	HWI-M00851:353:000000000-ABWEC:1:1119:19198:14157	60	+
chr1	96786937	96786938	HWI-M00851:353:000000000-ABWEC:1:2106:13047:19899	60	-
chr1	96807739	96807740	HWI-M00851:353:000000000-ABWEC:1:1107:20824:9055	60	-
chr1	96816416	96816417	HWI-M00851:353:000000000-ABWEC:1:1102:9664:13336	60	-
chr1	96878544	96878545	HWI-M00851:353:000000000-ABWEC:1:1111:8475:6405	60	-
chr1	97219176	97219177	HWI-M00851:353:000000000-ABWEC:1:2104:8183:8911	60	+
chr1	98169557	98169558	HWI-M00851:353:000000000-ABWEC:1:1110:8068:20430	60	-
chr1	98315385	98315386	HWI-M00851:353:000000000-ABWEC:1:1109:4266:17130	60	-
chr1	98386500	98386501	HWI-M00851:353:000000000-ABWEC:1:1112:8159:14911	60	+
chr1	98682762	98682763	HWI-M00851:353:000000000-ABWEC:1:2114:19211:20712	60	+
chr1	98690630	98690631	HWI-M00851:353:000000000-ABWEC:1:2112:22288:9922	60	+
chr1	98691803	98691804	HWI-M00851:353:000000000-ABWEC:1:2109:3076:17849	60	-
chr1	98697855	98697856	HWI-M00851:353:000000000-ABWEC:1:1102:21811:14224	60	-
chr1	98707645	98707646	HWI-M00851:353:000000000-ABWEC:1:2113:23271:12476	60	-
chr1	98722814	98722815	HWI-M00851:353:000000000-ABWEC:1:1110:8962:9504	60	+
chr1	98731648	98731649	HWI-M00851:353:000000000-ABWEC:1:1102:4194:9702	60	-
chr1	98739963	98739964	HWI-M00851:353:000000000-ABWEC:1:1105:15058:3585	60	+
chr1	98747193	98747194	HWI-M00851:353:000000000-ABWEC:1:1104:22755:14143	60	+
chr1	98753302	98753303	HWI-M00851:353:000000000-ABWEC:1:2103:3014:9211	60	-
chr1	98760782	98760783	HWI-M00851:353:000000000-ABWEC:1:2117:16522:12401	60	+
chr1	98765126	98765127	HWI-M00851:353:000000000-ABWEC:1:2106:21853:16627	60	-
chr1	98857496	98857497	HWI-M00851:353:000000000-ABWEC:1:2103:14717:3058	60	-
chr1	98886958	98886959	HWI-M00851:353:000000000-ABWEC:1:1113:8826:19666	60	+
chr1	98889516	98889517	HWI-M00851:353:000000000-ABWEC:1:2101:10837:15860	60	-
chr1	98913941	98913942	HWI-M00851:353:000000000-ABWEC:1:1117:9404:3496	60	+
chr1	98948120	98948121	HWI-M00851:353:000000000-ABWEC:1:1115:6863:16462	60	+
chr1	98949205	98949206	HWI-M00851:353:000000000-ABWEC:1:1118:11458:12439	60	+
chr1	98996185	98996186	HWI-M00851:353:000000000-ABWEC:1:2111:26625:12619	60	+
chr1	99016584	99016585	HWI-M00851:353:000000000-ABWEC:1:1106:18533:12759	60	-
chr1	99017166	99017167	HWI-M00851:353:000000000-ABWEC:1:1109:9540:2892	60	-
chr1	99151146	99151147	HWI-M00851:353:000000000-ABWEC:1:2106:16828:9424	60	+
chr1	99181361	99181362	HWI-M00851:353:000000000-ABWEC:1:2111:19837:7179	60	+
chr1	99227504	99227505	HWI-M00851:353:000000000-ABWEC:1:1111:21370:22293	60	-
chr1	99231605	99231606	HWI-M00851:353:000000000-ABWEC:1:1119:8330:5223	60	+
chr1	99242491	99242492	HWI-M00851:353:000000000-ABWEC:1:2109:22449:20360	60	+
chr1	99272977	99272978	HWI-M00851:353:000000000-ABWEC:1:1103:13555:3991	60	-
chr1	99293453	99293454	HWI-M00851:353:000000000-ABWEC:1:2119:14775:10709	60	+
chr1	99293552	99293553	HWI-M00851:353:000000000-ABWEC:1:1103:18070:10988	60	-
chr1	99298263	99298264	HWI-M00851:353:000000000-ABWEC:1:2118:4413:7235	60	+
chr1	99324425	99324426	HWI-M00851:353:000000000-ABWEC:1:2102:11726:2007	60	-
chr1	99375170	99375171	HWI-M00851:353:000000000-ABWEC:1:1114:13382:13425	60	+
chr1	99411074	99411075	HWI-M00851:353:000000000-ABWEC:1:2113:16619:24473	60	-
chr1	99447420	99447421	HWI-M00851:353:000000000-ABWEC:1:1107:8937:17141	60	+
chr1	99451111	99451112	HWI-M00851:353:000000000-ABWEC:1:1114:11174:6886	60	+
chr1	99481414	99481415	HWI-M00851:353:000000000-ABWEC:1:2103:16196:2028	60	+
chr1	99484769	99484770	HWI-M00851:353:000000000-ABWEC:1:2104:2079:12346	60	-
chr1	99503286	99503287	HWI-M00851:353:000000000-ABWEC:1:1107:16431:14128	60	+
chr1	99547272	99547273	HWI-M00851:353:000000000-ABWEC:1:2117:13217:3475	60	-
chr1	99565674	99565675	HWI-M00851:353:000000000-ABWEC:1:1115:27305:15637	60	-
chr1	99567484	99567485	HWI-M00851:353:000000000-ABWEC:1:1117:4233:13798	60	-
chr1	99567541	99567542	HWI-M00851:353:000000000-ABWEC:1:2109:11096:5044	60	+
chr1	99633171	99633172	HWI-M00851:353:000000000-ABWEC:1:1103:11223:14225	60	-
chr1	99725106	99725107	HWI-M00851:353:000000000-ABWEC:1:1111:22747:23418	60	+
chr1	99734423	99734424	HWI-M00851:353:000000000-ABWEC:1:1101:17206:12750	60	+
chr1	99747499	99747500	HWI-M00851:353:000000000-ABWEC:1:2104:11060:8063	60	+
chr1	99758700	99758701	HWI-M00851:353:000000000-ABWEC:1:2111:19443:24531	60	-
chr1	99761721	99761722	HWI-M00851:353:000000000-ABWEC:1:2102:24941:6462	60	+
chr1	99830623	99830624	HWI-M00851:353:000000000-ABWEC:1:1109:16357:7115	60	-
chr1	99863316	99863317	HWI-M00851:353:000000000-ABWEC:1:1115:7320:11080	60	+
chr1	99891441	99891442	HWI-M00851:353:000000000-ABWEC:1:2102:19928:16332	60	+
chr1	99893926	99893927	HWI-M00851:353:000000000-ABWEC:1:1111:10958:21271	60	+
chr1	99915940	99915941	HWI-M00851:353:000000000-ABWEC:1:2105:27942:17626	60	-
chr1	99919434	99919435	HWI-M00851:353:000000000-ABWEC:1:1117:13946:19164	60	-
chr1	99923779	99923780	HWI-M00851:353:000000000-ABWEC:1:1104:8200:7066	60	-
chr1	99967495	99967496	HWI-M00851:353:000000000-ABWEC:1:2116:17919:24873	60	+
chr1	100015016	100015017	HWI-M00851:353:000000000-ABWEC:1:1101:4114:11937	60	+
chr1	100022631	100022632	HWI-M00851:353:000000000-ABWEC:1:1104:19855:20461	60	+
chr1	100023865	100023866	HWI-M00851:353:000000000-ABWEC:1:1111:8655:17473	60	+
chr1	100025391	100025392	HWI-M00851:353:000000000-ABWEC:1:2111:16246:22891	60	+
chr1	100046969	100046970	HWI-M00851:353:000000000-ABWEC:1:1114:16601:2664	60	+
chr1	100050854	100050855	HWI-M00851:353:000000000-ABWEC:1:1103:6589:23579	60	-
chr1	100084091	100084092	HWI-M00851:353:000000000-ABWEC:1:2114:22950:11301	60	-
chr1	100090765	100090766	HWI-M00851:353:000000000-ABWEC:1:2109:10685:4315	60	+
chr1	100099048	100099049	HWI-M00851:353:000000000-ABWEC:1:2115:8601:2032	60	-
chr1	100108264	100108265	HWI-M00851:353:000000000-ABWEC:1:2103:17132:13602	60	-
chr1	100116418	100116419	HWI-M00851:353:000000000-ABWEC:1:1107:11555:21371	60	-
chr1	100137403	100137404	HWI-M00851:353:000000000-ABWEC:1:2103:13120:17107	60	-
chr1	100154349	100154350	HWI-M00851:353:000000000-ABWEC:1:1110:12989:17167	60	+
chr1	100154691	100154692	HWI-M00851:353:000000000-ABWEC:1:1116:23427:21317	60	-
chr1	100220841	100220842	HWI-M00851:353:000000000-ABWEC:1:1101:20033:15014	60	-
chr1	100241719	100241720	HWI-M00851:353:000000000-ABWEC:1:1102:24295:5861	60	+
chr1	100257173	100257174	HWI-M00851:353:000000000-ABWEC:1:2109:10008:12348	60	+
chr1	100274261	100274262	HWI-M00851:353:000000000-ABWEC:1:1106:9568:16179	60	-
chr1	100282926	100282927	HWI-M00851:353:000000000-ABWEC:1:2105:28074:11100	60	+
chr1	100285623	100285624	HWI-M00851:353:000000000-ABWEC:1:1109:20374:18549	60	-
chr1	100334567	100334568	HWI-M00851:353:000000000-ABWEC:1:1107:25127:10237	60	-
chr1	100420372	100420373	HWI-M00851:353:000000000-ABWEC:1:1102:19387:5421	60	-
chr1	100433157	100433158	HWI-M00851:353:000000000-ABWEC:1:1111:14672:20256	60	+
chr1	100480770	100480771	HWI-M00851:353:000000000-ABWEC:1:2110:7649:19950	60	+
chr1	100517565	100517566	HWI-M00851:353:000000000-ABWEC:1:2102:17356:18195	60	+
chr1	100582781	100582782	HWI-M00851:353:000000000-ABWEC:1:1118:12643:5568	60	+
chr1	100597657	100597658	HWI-M00851:353:000000000-ABWEC:1:1116:12007:6939	60	+
chr1	100753568	100753569	HWI-M00851:353:000000000-ABWEC:1:1101:17346:14513	60	-
chr1	100775730	100775731	HWI-M00851:353:000000000-ABWEC:1:2108:12025:8510	60	-
chr1	100813692	100813693	HWI-M00851:353:000000000-ABWEC:1:2113:14792:2683	60	-
chr1	100885655	100885656	HWI-M00851:353:000000000-ABWEC:1:1111:8498:13428	60	+
chr1	100937032	100937033	HWI-M00851:353:000000000-ABWEC:1:2114:19460:3581	60	+
chr1	100937116	100937117	HWI-M00851:353:000000000-ABWEC:1:1108:26621:19964	60	-
chr1	100940463	100940464	HWI-M00851:353:000000000-ABWEC:1:2114:16266:10250	60	+
chr1	100951732	100951733	HWI-M00851:353:000000000-ABWEC:1:1107:23651:21553	60	-
chr1	100954287	100954288	HWI-M00851:353:000000000-ABWEC:1:1112:26607:5338	60	-
chr1	100954680	100954681	HWI-M00851:353:000000000-ABWEC:1:1105:23573:6068	60	+
chr1	100959404	100959405	HWI-M00851:353:000000000-ABWEC:1:2106:28984:16590	60	+
chr1	100965562	100965563	HWI-M00851:353:000000000-ABWEC:1:1107:16725:15519	60	+
chr1	100971236	100971237	HWI-M00851:353:000000000-ABWEC:1:1112:12235:20165	60	-
chr1	100976239	100976240	HWI-M00851:353:000000000-ABWEC:1:1112:10076:16361	60	+
chr1	100976794	100976795	HWI-M00851:353:000000000-ABWEC:1:2101:25343:22013	60	-
chr1	100995442	100995443	HWI-M00851:353:000000000-ABWEC:1:1117:21682:23238	60	+
chr1	101018727	101018728	HWI-M00851:353:000000000-ABWEC:1:1118:24964:14585	60	-
chr1	101059158	101059159	HWI-M00851:353:000000000-ABWEC:1:2113:13410:8413	60	-
chr1	101088974	101088975	HWI-M00851:353:000000000-ABWEC:1:1117:21238:19310	60	-
chr1	101089294	101089295	HWI-M00851:353:000000000-ABWEC:1:1108:21967:13588	60	-
chr1	101090412	101090413	HWI-M00851:353:000000000-ABWEC:1:1113:17634:8292	60	-
chr1	101148486	101148487	HWI-M00851:353:000000000-ABWEC:1:1105:15059:9727	60	-
chr1	101166389	101166390	HWI-M00851:353:000000000-ABWEC:1:1111:5929:9359	60	-
chr1	101173533	101173534	HWI-M00851:353:000000000-ABWEC:1:2118:7171:17265	60	-
chr1	101213949	101213950	HWI-M00851:353:000000000-ABWEC:1:1111:14781:7892	60	+
chr1	101219290	101219291	HWI-M00851:353:000000000-ABWEC:1:1103:3940:14820	60	-
chr1	101271343	101271344	HWI-M00851:353:000000000-ABWEC:1:2107:13317:19445	60	+
chr1	101352117	101352118	HWI-M00851:353:000000000-ABWEC:1:1104:7206:23685	60	+
chr1	101372526	101372527	HWI-M00851:353:000000000-ABWEC:1:2115:7641:2086	60	-
chr1	101485631	101485632	HWI-M00851:353:000000000-ABWEC:1:2114:16430:21891	60	-
chr1	101544720	101544721	HWI-M00851:353:000000000-ABWEC:1:1113:17837:24443	60	-
chr1	101567972	101567973	HWI-M00851:353:000000000-ABWEC:1:1106:24429:20529	60	+
chr1	101817410	101817411	HWI-M00851:353:000000000-ABWEC:1:1107:20164:20832	60	-
chr1	102112608	102112609	HWI-M00851:353:000000000-ABWEC:1:1116:15994:20952	60	+
chr1	102113105	102113106	HWI-M00851:353:000000000-ABWEC:1:2107:7293:3947	60	-
chr1	102125303	102125304	HWI-M00851:353:000000000-ABWEC:1:2112:23317:17183	60	+
chr1	102140427	102140428	HWI-M00851:353:000000000-ABWEC:1:1104:20886:22122	60	+
chr1	102151570	102151571	HWI-M00851:353:000000000-ABWEC:1:1115:27266:18873	60	+
chr1	102160533	102160534	HWI-M00851:353:000000000-ABWEC:1:2105:22626:18291	60	-
chr1	102170719	102170720	HWI-M00851:353:000000000-ABWEC:1:2101:3601:11547	60	+
chr1	102324280	102324281	HWI-M00851:353:000000000-ABWEC:1:2119:18135:13521	60	-
chr1	102351312	102351313	HWI-M00851:353:000000000-ABWEC:1:1104:7478:12062	60	-
chr1	102366911	102366912	HWI-M00851:353:000000000-ABWEC:1:1115:15206:14676	60	-
chr1	102377313	102377314	HWI-M00851:353:000000000-ABWEC:1:2111:26279:21434	60	-
chr1	102380705	102380706	HWI-M00851:353:000000000-ABWEC:1:2116:15975:3351	60	+
chr1	102391276	102391277	HWI-M00851:353:000000000-ABWEC:1:1111:16865:23519	60	+
chr1	102478692	102478693	HWI-M00851:353:000000000-ABWEC:1:2114:24681:10438	60	-
chr1	102525235	102525236	HWI-M00851:353:000000000-ABWEC:1:1112:29095:14544	60	-
chr1	102695490	102695491	HWI-M00851:353:000000000-ABWEC:1:1104:15097:18456	60	-
chr1	102712904	102712905	HWI-M00851:353:000000000-ABWEC:1:2107:20890:5729	60	-
chr1	102718072	102718073	HWI-M00851:353:000000000-ABWEC:1:1110:22144:13965	60	-
chr1	102727373	102727374	HWI-M00851:353:000000000-ABWEC:1:2117:7883:2735	60	+
chr1	102800907	102800908	HWI-M00851:353:000000000-ABWEC:1:1109:15916:16252	60	-
chr1	102811573	102811574	HWI-M00851:353:000000000-ABWEC:1:1109:12524:12562	60	+
chr1	102888454	102888455	HWI-M00851:353:000000000-ABWEC:1:1110:2780:13774	60	+
chr1	102900077	102900078	HWI-M00851:353:000000000-ABWEC:1:1118:12566:11528	60	+
chr1	102900080	102900081	HWI-M00851:353:000000000-ABWEC:1:1110:12422:17659	60	-
chr1	102911068	102911069	HWI-M00851:353:000000000-ABWEC:1:2106:14385:14368	60	+
chr1	102916221	102916222	HWI-M00851:353:000000000-ABWEC:1:1111:25457:7062	60	+
chr1	102981612	102981613	HWI-M00851:353:000000000-ABWEC:1:1109:11249:23321	60	+
chr1	102985425	102985426	HWI-M00851:353:000000000-ABWEC:1:2112:7124:23819	60	-
chr1	102985558	102985559	HWI-M00851:353:000000000-ABWEC:1:1109:7482:17751	60	-
chr1	102997183	102997184	HWI-M00851:353:000000000-ABWEC:1:2106:5307:16417	60	-
chr1	102999163	102999164	HWI-M00851:353:000000000-ABWEC:1:2116:19423:18922	60	-
chr1	103004441	103004442	HWI-M00851:353:000000000-ABWEC:1:1105:9731:19535	60	+
chr1	103013767	103013768	HWI-M00851:353:000000000-ABWEC:1:2115:22388:11284	60	-
chr1	103015593	103015594	HWI-M00851:353:000000000-ABWEC:1:1102:12055:7413	60	+
chr1	103016558	103016559	HWI-M00851:353:000000000-ABWEC:1:1111:11139:7933	60	-
chr1	103071659	103071660	HWI-M00851:353:000000000-ABWEC:1:1112:20613:22714	60	+
chr1	103077515	103077516	HWI-M00851:353:000000000-ABWEC:1:1107:17588:20157	60	+
chr1	103077600	103077601	HWI-M00851:353:000000000-ABWEC:1:2115:23329:6946	60	-
chr1	103099020	103099021	HWI-M00851:353:000000000-ABWEC:1:2107:18905:19755	60	+
chr1	103125352	103125353	HWI-M00851:353:000000000-ABWEC:1:1101:14885:21539	60	-
chr1	103126939	103126940	HWI-M00851:353:000000000-ABWEC:1:1114:19664:8590	60	-
chr1	103209017	103209018	HWI-M00851:353:000000000-ABWEC:1:2114:22454:7423	60	+
chr1	103255633	103255634	HWI-M00851:353:000000000-ABWEC:1:2106:5577:6264	60	-
chr1	103256223	103256224	HWI-M00851:353:000000000-ABWEC:1:2104:13040:22905	60	-
chr1	103290892	103290893	HWI-M00851:353:000000000-ABWEC:1:1110:15140:13022	60	-
chr1	103338133	103338134	HWI-M00851:353:000000000-ABWEC:1:1113:6221:20614	60	-
chr1	103429346	103429347	HWI-M00851:353:000000000-ABWEC:1:2113:25113:21954	60	-
chr1	103434769	103434770	HWI-M00851:353:000000000-ABWEC:1:1110:17640:9889	60	-
chr1	103463508	103463509	HWI-M00851:353:000000000-ABWEC:1:1105:20586:3657	60	-
chr1	103469162	103469163	HWI-M00851:353:000000000-ABWEC:1:2108:8715:20064	60	+
chr1	103475669	103475670	HWI-M00851:353:000000000-ABWEC:1:1111:6027:12547	60	+
chr1	103514074	103514075	HWI-M00851:353:000000000-ABWEC:1:1116:13188:2410	60	-
chr1	103531509	103531510	HWI-M00851:353:000000000-ABWEC:1:1107:23721:20030	60	-
chr1	103536951	103536952	HWI-M00851:353:000000000-ABWEC:1:1102:16557:3783	60	+
chr1	103538036	103538037	HWI-M00851:353:000000000-ABWEC:1:1103:19508:4292	60	+
chr1	103542111	103542112	HWI-M00851:353:000000000-ABWEC:1:1103:4689:6866	60	+
chr1	103546751	103546752	HWI-M00851:353:000000000-ABWEC:1:2103:11941:12599	60	+
chr1	103547734	103547735	HWI-M00851:353:000000000-ABWEC:1:1116:12245:15667	60	+
chr1	103550223	103550224	HWI-M00851:353:000000000-ABWEC:1:1105:5736:18540	60	-
chr1	103550514	103550515	HWI-M00851:353:000000000-ABWEC:1:2112:13927:17342	60	+
chr1	103552588	103552589	HWI-M00851:353:000000000-ABWEC:1:2119:7299:14965	60	-
chr1	103555535	103555536	HWI-M00851:353:000000000-ABWEC:1:1101:22651:16006	60	-
chr1	103555984	103555985	HWI-M00851:353:000000000-ABWEC:1:1110:19045:7168	60	+
chr1	103556414	103556415	HWI-M00851:353:000000000-ABWEC:1:1101:3249:7485	60	+
chr1	103564276	103564277	HWI-M00851:353:000000000-ABWEC:1:2119:26685:14096	60	+
chr1	103774747	103774748	HWI-M00851:353:000000000-ABWEC:1:2114:22357:24878	60	+
chr1	103787236	103787237	HWI-M00851:353:000000000-ABWEC:1:1116:25875:20959	60	+
chr1	103791160	103791161	HWI-M00851:353:000000000-ABWEC:1:2119:20276:21420	60	+
chr1	103808476	103808477	HWI-M00851:353:000000000-ABWEC:1:2104:16540:19559	60	-
chr1	104002278	104002279	HWI-M00851:353:000000000-ABWEC:1:1114:24266:15918	60	+
chr1	104023400	104023401	HWI-M00851:353:000000000-ABWEC:1:1113:19648:21849	60	-
chr1	104034728	104034729	HWI-M00851:353:000000000-ABWEC:1:1101:28223:13436	60	-
chr1	104046790	104046791	HWI-M00851:353:000000000-ABWEC:1:2107:13091:2561	60	-
chr1	104050454	104050455	HWI-M00851:353:000000000-ABWEC:1:2106:27491:13627	60	+
chr1	104074941	104074942	HWI-M00851:353:000000000-ABWEC:1:1104:11793:19925	60	+
chr1	104161960	104161961	HWI-M00851:353:000000000-ABWEC:1:1118:4836:18568	60	-
chr1	104232380	104232381	HWI-M00851:353:000000000-ABWEC:1:1104:18562:18319	60	+
chr1	104241989	104241990	HWI-M00851:353:000000000-ABWEC:1:1111:9325:10025	60	-
chr1	104247310	104247311	HWI-M00851:353:000000000-ABWEC:1:1119:18757:3733	60	-
chr1	104288186	104288187	HWI-M00851:353:000000000-ABWEC:1:2110:16342:18111	60	+
chr1	104407859	104407860	HWI-M00851:353:000000000-ABWEC:1:2101:15947:2313	60	-
chr1	104419567	104419568	HWI-M00851:353:000000000-ABWEC:1:1114:22847:5263	60	-
chr1	104433772	104433773	HWI-M00851:353:000000000-ABWEC:1:2110:11996:16439	60	-
chr1	104434061	104434062	HWI-M00851:353:000000000-ABWEC:1:1118:27301:8402	60	-
chr1	104444100	104444101	HWI-M00851:353:000000000-ABWEC:1:1112:14915:4422	60	-
chr1	104471332	104471333	HWI-M00851:353:000000000-ABWEC:1:1114:10588:8218	60	-
chr1	104479665	104479666	HWI-M00851:353:000000000-ABWEC:1:1104:10895:7915	60	-
chr1	104525883	104525884	HWI-M00851:353:000000000-ABWEC:1:1116:25080:9703	60	-
chr1	104622886	104622887	HWI-M00851:353:000000000-ABWEC:1:2118:7375:8063	60	-
chr1	104630760	104630761	HWI-M00851:353:000000000-ABWEC:1:1112:20608:5578	60	+
chr1	104682130	104682131	HWI-M00851:353:000000000-ABWEC:1:2119:13113:3224	60	-
chr1	104749132	104749133	HWI-M00851:353:000000000-ABWEC:1:2106:23855:12637	60	+
chr1	104888995	104888996	HWI-M00851:353:000000000-ABWEC:1:2112:26050:17428	60	-
chr1	104913797	104913798	HWI-M00851:353:000000000-ABWEC:1:2118:12606:11223	60	-
chr1	104949031	104949032	HWI-M00851:353:000000000-ABWEC:1:2107:20177:24135	60	-
chr1	104972694	104972695	HWI-M00851:353:000000000-ABWEC:1:2119:17846:6567	60	-
chr1	105011623	105011624	HWI-M00851:353:000000000-ABWEC:1:1101:14565:14602	60	+
chr1	105029977	105029978	HWI-M00851:353:000000000-ABWEC:1:1103:6380:16746	60	+
chr1	105035281	105035282	HWI-M00851:353:000000000-ABWEC:1:1119:5185:8658	60	+
chr1	105038994	105038995	HWI-M00851:353:000000000-ABWEC:1:1110:20846:16210	60	-
chr1	105049998	105049999	HWI-M00851:353:000000000-ABWEC:1:1107:15103:13313	60	-
chr1	105083252	105083253	HWI-M00851:353:000000000-ABWEC:1:1107:11496:19479	60	+
chr1	105087590	105087591	HWI-M00851:353:000000000-ABWEC:1:1112:18449:2868	60	+
chr1	105148656	105148657	HWI-M00851:353:000000000-ABWEC:1:1109:16749:5975	60	+
chr1	105156348	105156349	HWI-M00851:353:000000000-ABWEC:1:1109:19239:5824	60	-
chr1	105219897	105219898	HWI-M00851:353:000000000-ABWEC:1:2115:14844:20939	60	+
chr1	105281722	105281723	HWI-M00851:353:000000000-ABWEC:1:1101:25999:9633	60	+
chr1	105296346	105296347	HWI-M00851:353:000000000-ABWEC:1:2102:25083:16989	60	-
chr1	105299056	105299057	HWI-M00851:353:000000000-ABWEC:1:2112:18010:21066	60	+
chr1	105335851	105335852	HWI-M00851:353:000000000-ABWEC:1:2104:24952:14677	60	-
chr1	105336363	105336364	HWI-M00851:353:000000000-ABWEC:1:1113:13770:5743	60	-
chr1	105341863	105341864	HWI-M00851:353:000000000-ABWEC:1:1111:7178:10940	60	+
chr1	105448401	105448402	HWI-M00851:353:000000000-ABWEC:1:2114:19138:17191	60	-
chr1	105449129	105449130	HWI-M00851:353:000000000-ABWEC:1:1103:11091:10520	60	+
chr1	105465576	105465577	HWI-M00851:353:000000000-ABWEC:1:1103:18416:7093	60	-
chr1	105510084	105510085	HWI-M00851:353:000000000-ABWEC:1:2114:23987:10334	60	-
chr1	105512044	105512045	HWI-M00851:353:000000000-ABWEC:1:2110:24781:22154	60	-
chr1	105513456	105513457	HWI-M00851:353:000000000-ABWEC:1:1116:11927:21068	60	-
chr1	105537410	105537411	HWI-M00851:353:000000000-ABWEC:1:1104:24934:18119	60	+
chr1	105551669	105551670	HWI-M00851:353:000000000-ABWEC:1:1114:20872:2111	60	-
chr1	105589405	105589406	HWI-M00851:353:000000000-ABWEC:1:2105:7902:22656	60	-
chr1	105599489	105599490	HWI-M00851:353:000000000-ABWEC:1:2112:5220:18383	60	+
chr1	105618453	105618454	HWI-M00851:353:000000000-ABWEC:1:2108:22255:24427	60	+
chr1	105620798	105620799	HWI-M00851:353:000000000-ABWEC:1:2115:12720:6790	60	-
chr1	105695162	105695163	HWI-M00851:353:000000000-ABWEC:1:2112:5659:15843	60	-
chr1	105720702	105720703	HWI-M00851:353:000000000-ABWEC:1:2113:24294:5118	60	-
chr1	105721542	105721543	HWI-M00851:353:000000000-ABWEC:1:2102:9667:9174	60	+
chr1	105785772	105785773	HWI-M00851:353:000000000-ABWEC:1:1106:16047:4358	60	-
chr1	105811558	105811559	HWI-M00851:353:000000000-ABWEC:1:2102:25974:17352	60	+
chr1	105813723	105813724	HWI-M00851:353:000000000-ABWEC:1:1113:9227:23713	60	+
chr1	105852201	105852202	HWI-M00851:353:000000000-ABWEC:1:1111:24823:23013	60	+
chr1	105914091	105914092	HWI-M00851:353:000000000-ABWEC:1:2119:7795:12318	60	-
chr1	105915379	105915380	HWI-M00851:353:000000000-ABWEC:1:2111:4378:11827	60	+
chr1	105956652	105956653	HWI-M00851:353:000000000-ABWEC:1:2115:18105:23546	60	-
chr1	105975573	105975574	HWI-M00851:353:000000000-ABWEC:1:2112:22800:12342	60	+
chr1	106012398	106012399	HWI-M00851:353:000000000-ABWEC:1:2117:5230:11742	60	+
chr1	106218367	106218368	HWI-M00851:353:000000000-ABWEC:1:2115:5757:15416	60	-
chr1	106280050	106280051	HWI-M00851:353:000000000-ABWEC:1:1110:16903:5887	60	+
chr1	106291699	106291700	HWI-M00851:353:000000000-ABWEC:1:2104:12498:14426	60	-
chr1	106293872	106293873	HWI-M00851:353:000000000-ABWEC:1:1112:8022:12737	60	+
chr1	106324309	106324310	HWI-M00851:353:000000000-ABWEC:1:2113:22225:8009	60	-
chr1	106355213	106355214	HWI-M00851:353:000000000-ABWEC:1:1105:4280:12415	60	+
chr1	106368444	106368445	HWI-M00851:353:000000000-ABWEC:1:2105:18787:14870	60	+
chr1	106391137	106391138	HWI-M00851:353:000000000-ABWEC:1:1105:25680:8049	60	+
chr1	106566693	106566694	HWI-M00851:353:000000000-ABWEC:1:2109:16502:8454	60	-
chr1	106642194	106642195	HWI-M00851:353:000000000-ABWEC:1:1103:16945:6770	60	+
chr1	106669505	106669506	HWI-M00851:353:000000000-ABWEC:1:2103:8005:8274	60	-
chr1	106669507	106669508	HWI-M00851:353:000000000-ABWEC:1:2112:12770:23908	60	-
chr1	106673098	106673099	HWI-M00851:353:000000000-ABWEC:1:1110:15756:23480	60	-
chr1	106696318	106696319	HWI-M00851:353:000000000-ABWEC:1:1118:17484:21892	60	+
chr1	106740234	106740235	HWI-M00851:353:000000000-ABWEC:1:1108:9919:5763	60	+
chr1	106756404	106756405	HWI-M00851:353:000000000-ABWEC:1:1109:28992:17147	60	+
chr1	106772481	106772482	HWI-M00851:353:000000000-ABWEC:1:1107:17243:8264	60	-
chr1	106956086	106956087	HWI-M00851:353:000000000-ABWEC:1:2119:20937:18946	60	+
chr1	106969646	106969647	HWI-M00851:353:000000000-ABWEC:1:1112:8362:9711	60	-
chr1	107026810	107026811	HWI-M00851:353:000000000-ABWEC:1:2107:21831:13599	60	+
chr1	107092170	107092171	HWI-M00851:353:000000000-ABWEC:1:1109:23490:14995	60	-
chr1	107168920	107168921	HWI-M00851:353:000000000-ABWEC:1:2105:17545:8585	60	-
chr1	107206086	107206087	HWI-M00851:353:000000000-ABWEC:1:2108:25641:9597	60	+
chr1	107218941	107218942	HWI-M00851:353:000000000-ABWEC:1:2102:17338:21899	60	-
chr1	107242370	107242371	HWI-M00851:353:000000000-ABWEC:1:1115:25509:8626	60	+
chr1	107270529	107270530	HWI-M00851:353:000000000-ABWEC:1:1107:9789:13449	60	-
chr1	107316219	107316220	HWI-M00851:353:000000000-ABWEC:1:2113:15720:14426	60	+
chr1	107372102	107372103	HWI-M00851:353:000000000-ABWEC:1:1112:7178:17129	60	+
chr1	107402781	107402782	HWI-M00851:353:000000000-ABWEC:1:1101:19817:15666	60	-
chr1	107423468	107423469	HWI-M00851:353:000000000-ABWEC:1:2104:26708:9550	60	-
chr1	107535616	107535617	HWI-M00851:353:000000000-ABWEC:1:1108:10616:6759	60	-
chr1	107615095	107615096	HWI-M00851:353:000000000-ABWEC:1:1108:23905:18494	60	+
chr1	107660481	107660482	HWI-M00851:353:000000000-ABWEC:1:1102:15684:20496	60	+
chr1	107677485	107677486	HWI-M00851:353:000000000-ABWEC:1:1106:8997:21215	60	+
chr1	107809743	107809744	HWI-M00851:353:000000000-ABWEC:1:2109:15883:5547	60	+
chr1	107814731	107814732	HWI-M00851:353:000000000-ABWEC:1:2105:14517:10949	60	-
chr1	107928651	107928652	HWI-M00851:353:000000000-ABWEC:1:1101:21309:24803	60	+
chr1	107929486	107929487	HWI-M00851:353:000000000-ABWEC:1:1117:26688:18059	60	+
chr1	107954641	107954642	HWI-M00851:353:000000000-ABWEC:1:1107:22248:22713	60	-
chr1	107955176	107955177	HWI-M00851:353:000000000-ABWEC:1:1115:17714:8799	60	+
chr1	108150544	108150545	HWI-M00851:353:000000000-ABWEC:1:1102:18222:17244	60	-
chr1	108188446	108188447	HWI-M00851:353:000000000-ABWEC:1:2101:25710:19114	60	+
chr1	108517173	108517174	HWI-M00851:353:000000000-ABWEC:1:1118:15730:19202	60	+
chr1	108551299	108551300	HWI-M00851:353:000000000-ABWEC:1:1108:11895:24135	60	+
chr1	108587297	108587298	HWI-M00851:353:000000000-ABWEC:1:1107:8249:12186	60	-
chr1	108602919	108602920	HWI-M00851:353:000000000-ABWEC:1:2101:6362:3763	60	+
chr1	108618822	108618823	HWI-M00851:353:000000000-ABWEC:1:1112:11456:18150	60	-
chr1	108636117	108636118	HWI-M00851:353:000000000-ABWEC:1:2113:8355:11113	60	+
chr1	108700678	108700679	HWI-M00851:353:000000000-ABWEC:1:1101:12254:4599	60	+
chr1	108777062	108777063	HWI-M00851:353:000000000-ABWEC:1:1109:25059:3614	60	+
chr1	108969442	108969443	HWI-M00851:353:000000000-ABWEC:1:2118:9647:23071	60	+
chr1	109551871	109551872	HWI-M00851:353:000000000-ABWEC:1:2115:13338:5127	60	-
chr1	109595119	109595120	HWI-M00851:353:000000000-ABWEC:1:2108:16173:21902	60	+
chr1	110074663	110074664	HWI-M00851:353:000000000-ABWEC:1:2101:7954:17329	60	+
chr1	110256698	110256699	HWI-M00851:353:000000000-ABWEC:1:1115:12632:12209	60	-
chr1	110345551	110345552	HWI-M00851:353:000000000-ABWEC:1:2103:21787:24086	60	+
chr1	110361740	110361741	HWI-M00851:353:000000000-ABWEC:1:1106:4382:13212	60	+
chr1	110797941	110797942	HWI-M00851:353:000000000-ABWEC:1:1112:6674:13856	60	+
chr1	111111095	111111096	HWI-M00851:353:000000000-ABWEC:1:1107:26079:11088	60	-
chr1	111149091	111149092	HWI-M00851:353:000000000-ABWEC:1:1106:14061:12268	60	-
chr1	111153151	111153152	HWI-M00851:353:000000000-ABWEC:1:1102:13669:22452	60	+
chr1	111157360	111157361	HWI-M00851:353:000000000-ABWEC:1:1114:15021:11600	60	+
chr1	111164838	111164839	HWI-M00851:353:000000000-ABWEC:1:2117:21045:2162	60	+
chr1	111173713	111173714	HWI-M00851:353:000000000-ABWEC:1:1114:10890:3533	60	-
chr1	111176178	111176179	HWI-M00851:353:000000000-ABWEC:1:1101:16180:11502	60	+
chr1	111355907	111355908	HWI-M00851:353:000000000-ABWEC:1:2104:24919:15735	60	+
chr1	111358274	111358275	HWI-M00851:353:000000000-ABWEC:1:1117:6285:9975	60	-
chr1	111554859	111554860	HWI-M00851:353:000000000-ABWEC:1:1105:17230:11497	60	+
chr1	111633312	111633313	HWI-M00851:353:000000000-ABWEC:1:1115:23227:4184	60	+
chr1	111704829	111704830	HWI-M00851:353:000000000-ABWEC:1:2101:20778:20829	60	+
chr1	112419613	112419614	HWI-M00851:353:000000000-ABWEC:1:1105:8462:19951	60	+
chr1	112427043	112427044	HWI-M00851:353:000000000-ABWEC:1:2117:17519:15901	60	+
chr1	112443541	112443542	HWI-M00851:353:000000000-ABWEC:1:2117:19728:4204	60	+
chr1	112655650	112655651	HWI-M00851:353:000000000-ABWEC:1:2107:14300:21980	60	-
chr1	112913794	112913795	HWI-M00851:353:000000000-ABWEC:1:1109:9122:16928	60	-
chr1	113047745	113047746	HWI-M00851:353:000000000-ABWEC:1:2105:6188:7792	60	+
chr1	113099441	113099442	HWI-M00851:353:000000000-ABWEC:1:1110:19949:19089	60	+
chr1	113148918	113148919	HWI-M00851:353:000000000-ABWEC:1:2116:8877:2509	60	-
chr1	113379901	113379902	HWI-M00851:353:000000000-ABWEC:1:2116:5062:5930	60	-
chr1	113433267	113433268	HWI-M00851:353:000000000-ABWEC:1:1115:16072:24862	60	-
chr1	113606197	113606198	HWI-M00851:353:000000000-ABWEC:1:1110:10213:15922	60	-
chr1	113866079	113866080	HWI-M00851:353:000000000-ABWEC:1:1107:23445:22299	60	+
chr1	113910714	113910715	HWI-M00851:353:000000000-ABWEC:1:2107:13446:11449	60	-
chr1	114392168	114392169	HWI-M00851:353:000000000-ABWEC:1:1112:9117:5060	60	+
chr1	114575341	114575342	HWI-M00851:353:000000000-ABWEC:1:2110:9640:5760	60	+
chr1	114704248	114704249	HWI-M00851:353:000000000-ABWEC:1:2115:22077:7109	60	-
chr1	114743415	114743416	HWI-M00851:353:000000000-ABWEC:1:2115:12827:9437	60	-
chr1	114774893	114774894	HWI-M00851:353:000000000-ABWEC:1:2101:17598:18961	60	-
chr1	114812860	114812861	HWI-M00851:353:000000000-ABWEC:1:1111:10446:16172	60	-
chr1	114820372	114820373	HWI-M00851:353:000000000-ABWEC:1:1117:25406:19341	60	-
chr1	114874635	114874636	HWI-M00851:353:000000000-ABWEC:1:1106:20019:3605	60	+
chr1	115025134	115025135	HWI-M00851:353:000000000-ABWEC:1:2106:20007:13385	60	+
chr1	115036317	115036318	HWI-M00851:353:000000000-ABWEC:1:2101:19047:18971	60	+
chr1	115437554	115437555	HWI-M00851:353:000000000-ABWEC:1:2119:16397:15832	60	-
chr1	115725689	115725690	HWI-M00851:353:000000000-ABWEC:1:1111:28877:16325	60	-
chr1	115741459	115741460	HWI-M00851:353:000000000-ABWEC:1:1113:6871:11916	60	+
chr1	115892910	115892911	HWI-M00851:353:000000000-ABWEC:1:2119:18257:10985	60	-
chr1	116032109	116032110	HWI-M00851:353:000000000-ABWEC:1:2111:18887:21341	60	-
chr1	116306765	116306766	HWI-M00851:353:000000000-ABWEC:1:2113:12503:3206	60	+
chr1	116414031	116414032	HWI-M00851:353:000000000-ABWEC:1:2108:3421:15864	60	+
chr1	117388591	117388592	HWI-M00851:353:000000000-ABWEC:1:2107:25318:18911	60	-
chr1	117406394	117406395	HWI-M00851:353:000000000-ABWEC:1:1107:27877:9197	60	+
chr1	117409557	117409558	HWI-M00851:353:000000000-ABWEC:1:1106:13483:14100	60	-
chr1	117418741	117418742	HWI-M00851:353:000000000-ABWEC:1:2102:10032:23441	60	-
chr1	117445753	117445754	HWI-M00851:353:000000000-ABWEC:1:2119:4729:16856	60	+
chr1	117525060	117525061	HWI-M00851:353:000000000-ABWEC:1:2109:18909:7745	60	+
chr1	117675915	117675916	HWI-M00851:353:000000000-ABWEC:1:2119:23168:19671	60	-
chr1	117903513	117903514	HWI-M00851:353:000000000-ABWEC:1:1109:7420:11299	60	-
chr1	117933667	117933668	HWI-M00851:353:000000000-ABWEC:1:1110:11878:15668	60	+
chr1	118037375	118037376	HWI-M00851:353:000000000-ABWEC:1:2107:12071:4189	60	+
chr1	118242810	118242811	HWI-M00851:353:000000000-ABWEC:1:2109:11398:23042	60	+
chr1	118269869	118269870	HWI-M00851:353:000000000-ABWEC:1:2102:11523:4885	60	-
chr1	118295905	118295906	HWI-M00851:353:000000000-ABWEC:1:1103:10357:23617	60	+
chr1	118299797	118299798	HWI-M00851:353:000000000-ABWEC:1:2116:24878:15848	60	+
chr1	118324951	118324952	HWI-M00851:353:000000000-ABWEC:1:1106:9451:5580	60	-
chr1	118324953	118324954	HWI-M00851:353:000000000-ABWEC:1:2101:17795:8358	60	-
chr1	118389079	118389080	HWI-M00851:353:000000000-ABWEC:1:2117:17238:22034	60	-
chr1	118431740	118431741	HWI-M00851:353:000000000-ABWEC:1:2113:10493:12737	60	+
chr1	118715499	118715500	HWI-M00851:353:000000000-ABWEC:1:1109:12739:18114	60	+
chr1	118966507	118966508	HWI-M00851:353:000000000-ABWEC:1:1115:8002:7258	60	+
chr1	119024368	119024369	HWI-M00851:353:000000000-ABWEC:1:1111:12953:13246	60	-
chr1	119050259	119050260	HWI-M00851:353:000000000-ABWEC:1:1113:21460:14132	60	+
chr1	119108872	119108873	HWI-M00851:353:000000000-ABWEC:1:2113:9283:17499	60	+
chr1	119129335	119129336	HWI-M00851:353:000000000-ABWEC:1:1103:18209:16523	60	+
chr1	119134814	119134815	HWI-M00851:353:000000000-ABWEC:1:1102:14792:14093	60	-
chr1	119144534	119144535	HWI-M00851:353:000000000-ABWEC:1:2101:16487:18172	60	-
chr1	119937496	119937497	HWI-M00851:353:000000000-ABWEC:1:2117:6569:20716	60	+
chr1	119977049	119977050	HWI-M00851:353:000000000-ABWEC:1:1110:12703:19038	60	+
chr1	119986798	119986799	HWI-M00851:353:000000000-ABWEC:1:1107:14565:2896	60	+
chr1	120033490	120033491	HWI-M00851:353:000000000-ABWEC:1:1102:18934:3811	60	+
chr1	120156199	120156200	HWI-M00851:353:000000000-ABWEC:1:2117:16330:8276	60	-
chr1	121094200	121094201	HWI-M00851:353:000000000-ABWEC:1:2106:10090:11459	60	+
chr1	121279425	121279426	HWI-M00851:353:000000000-ABWEC:1:2112:4851:21414	60	+
chr1	121410179	121410180	HWI-M00851:353:000000000-ABWEC:1:1117:21041:24615	60	-
chr1	121457996	121457997	HWI-M00851:353:000000000-ABWEC:1:1112:5410:11730	60	-
chr1	121462321	121462322	HWI-M00851:353:000000000-ABWEC:1:2106:9149:5487	60	+
chr1	121528034	121528035	HWI-M00851:353:000000000-ABWEC:1:1105:19049:24931	60	+
chr1	121557132	121557133	HWI-M00851:353:000000000-ABWEC:1:1102:7296:9176	60	+
chr1	121562097	121562098	HWI-M00851:353:000000000-ABWEC:1:1110:18840:24086	60	-
chr1	124983422	124983423	HWI-M00851:353:000000000-ABWEC:1:1116:24991:22946	60	+
chr1	124983424	124983425	HWI-M00851:353:000000000-ABWEC:1:2104:9758:20088	60	+
chr1	125027218	125027219	HWI-M00851:353:000000000-ABWEC:1:2106:5725:18461	60	+
chr1	125050932	125050933	HWI-M00851:353:000000000-ABWEC:1:1104:8194:13540	60	+
chr1	144445144	144445145	HWI-M00851:353:000000000-ABWEC:1:2118:20182:22533	60	-
chr1	145263243	145263244	HWI-M00851:353:000000000-ABWEC:1:1103:16200:14323	60	+
chr1	146321480	146321481	HWI-M00851:353:000000000-ABWEC:1:1110:6310:4776	60	-
chr1	147252739	147252740	HWI-M00851:353:000000000-ABWEC:1:2114:21400:3886	60	+
chr1	147372609	147372610	HWI-M00851:353:000000000-ABWEC:1:1113:23641:10440	60	+
chr1	147501567	147501568	HWI-M00851:353:000000000-ABWEC:1:1105:17492:15118	60	+
chr1	147608634	147608635	HWI-M00851:353:000000000-ABWEC:1:1101:7590:11322	60	+
chr1	147691964	147691965	HWI-M00851:353:000000000-ABWEC:1:1117:11217:10955	60	-
chr1	147755795	147755796	HWI-M00851:353:000000000-ABWEC:1:1101:13481:2682	60	-
chr1	148058049	148058050	HWI-M00851:353:000000000-ABWEC:1:1118:19220:6594	60	+
chr1	150096263	150096264	HWI-M00851:353:000000000-ABWEC:1:1108:16287:17039	60	+
chr1	150192611	150192612	HWI-M00851:353:000000000-ABWEC:1:2107:18509:15869	60	+
chr1	151629929	151629930	HWI-M00851:353:000000000-ABWEC:1:1119:20762:14970	60	+
chr1	151954885	151954886	HWI-M00851:353:000000000-ABWEC:1:1107:16139:4386	60	-
chr1	153912391	153912392	HWI-M00851:353:000000000-ABWEC:1:1110:19880:20776	60	-
chr1	154134198	154134199	HWI-M00851:353:000000000-ABWEC:1:1102:14732:22306	60	+
chr1	154233740	154233741	HWI-M00851:353:000000000-ABWEC:1:1113:13959:4413	60	-
chr1	155537651	155537652	HWI-M00851:353:000000000-ABWEC:1:1103:20294:21668	60	+
chr1	156826807	156826808	HWI-M00851:353:000000000-ABWEC:1:2101:11549:23013	60	+
chr1	156982042	156982043	HWI-M00851:353:000000000-ABWEC:1:1113:11276:16108	60	-
chr1	157324628	157324629	HWI-M00851:353:000000000-ABWEC:1:2117:6251:16121	60	-
chr1	157326851	157326852	HWI-M00851:353:000000000-ABWEC:1:1103:25193:12594	60	+
chr1	157398818	157398819	HWI-M00851:353:000000000-ABWEC:1:2105:23911:3601	60	-
chr1	157409471	157409472	HWI-M00851:353:000000000-ABWEC:1:2115:7288:14295	60	-
chr1	157427417	157427418	HWI-M00851:353:000000000-ABWEC:1:1112:6189:17179	60	+
chr1	157753093	157753094	HWI-M00851:353:000000000-ABWEC:1:1117:15989:7843	60	-
chr1	157943973	157943974	HWI-M00851:353:000000000-ABWEC:1:1119:17495:24670	60	+
chr1	158015145	158015146	HWI-M00851:353:000000000-ABWEC:1:1105:6618:2805	60	+
chr1	158030317	158030318	HWI-M00851:353:000000000-ABWEC:1:2103:27072:16279	60	+
chr1	158100054	158100055	HWI-M00851:353:000000000-ABWEC:1:1109:7246:22287	60	+
chr1	158574708	158574709	HWI-M00851:353:000000000-ABWEC:1:1113:12863:6849	60	+
chr1	159414597	159414598	HWI-M00851:353:000000000-ABWEC:1:1101:22180:17046	60	+
chr1	159751401	159751402	HWI-M00851:353:000000000-ABWEC:1:1112:10855:10311	60	+
chr1	159786321	159786322	HWI-M00851:353:000000000-ABWEC:1:1116:17977:16070	60	+
chr1	159844457	159844458	HWI-M00851:353:000000000-ABWEC:1:1119:19204:18760	60	+
chr1	159909416	159909417	HWI-M00851:353:000000000-ABWEC:1:1116:24738:21716	60	+
chr1	159983726	159983727	HWI-M00851:353:000000000-ABWEC:1:2102:3887:12750	60	+
chr1	159988297	159988298	HWI-M00851:353:000000000-ABWEC:1:2108:8520:6979	60	-
chr1	159995399	159995400	HWI-M00851:353:000000000-ABWEC:1:2106:21754:19608	60	+
chr1	160010556	160010557	HWI-M00851:353:000000000-ABWEC:1:1103:23618:6706	60	+
chr1	160011821	160011822	HWI-M00851:353:000000000-ABWEC:1:1107:27617:12357	60	-
chr1	160012911	160012912	HWI-M00851:353:000000000-ABWEC:1:2114:12799:4664	60	-
chr1	160181762	160181763	HWI-M00851:353:000000000-ABWEC:1:1114:23616:16086	60	-
chr1	160249958	160249959	HWI-M00851:353:000000000-ABWEC:1:1102:26626:6343	60	-
chr1	160253856	160253857	HWI-M00851:353:000000000-ABWEC:1:1101:27699:7739	60	+
chr1	160324698	160324699	HWI-M00851:353:000000000-ABWEC:1:1104:25313:19078	60	-
chr1	160645133	160645134	HWI-M00851:353:000000000-ABWEC:1:1119:9588:8496	60	+
chr1	160718694	160718695	HWI-M00851:353:000000000-ABWEC:1:2112:27070:6657	60	+
chr1	160722136	160722137	HWI-M00851:353:000000000-ABWEC:1:2104:25727:8183	60	+
chr1	160857286	160857287	HWI-M00851:353:000000000-ABWEC:1:2104:11823:3531	60	-
chr1	161325236	161325237	HWI-M00851:353:000000000-ABWEC:1:2111:18328:6070	60	+
chr1	161812035	161812036	HWI-M00851:353:000000000-ABWEC:1:1105:26459:16020	60	-
chr1	161839126	161839127	HWI-M00851:353:000000000-ABWEC:1:2107:14372:14674	60	-
chr1	162068568	162068569	HWI-M00851:353:000000000-ABWEC:1:2109:7036:9301	60	-
chr1	162524431	162524432	HWI-M00851:353:000000000-ABWEC:1:1105:7243:7518	60	-
chr1	162526965	162526966	HWI-M00851:353:000000000-ABWEC:1:2108:18097:18841	60	+
chr1	162580115	162580116	HWI-M00851:353:000000000-ABWEC:1:2110:23530:22464	60	+
chr1	162646830	162646831	HWI-M00851:353:000000000-ABWEC:1:1110:12283:21177	60	-
chr1	162719996	162719997	HWI-M00851:353:000000000-ABWEC:1:2107:10983:3882	60	-
chr1	162767855	162767856	HWI-M00851:353:000000000-ABWEC:1:2114:15182:17129	60	+
chr1	162949809	162949810	HWI-M00851:353:000000000-ABWEC:1:2111:19794:12404	60	-
chr1	163013844	163013845	HWI-M00851:353:000000000-ABWEC:1:1103:8199:18731	60	-
chr1	163028670	163028671	HWI-M00851:353:000000000-ABWEC:1:1108:24834:13890	60	+
chr1	163092047	163092048	HWI-M00851:353:000000000-ABWEC:1:2113:12142:23920	60	+
chr1	163128789	163128790	HWI-M00851:353:000000000-ABWEC:1:2109:8007:12909	60	-
chr1	163151134	163151135	HWI-M00851:353:000000000-ABWEC:1:1104:9127:12658	60	-
chr1	163171516	163171517	HWI-M00851:353:000000000-ABWEC:1:1102:25052:17931	60	-
chr1	163201616	163201617	HWI-M00851:353:000000000-ABWEC:1:1104:10832:9495	60	-
chr1	163249172	163249173	HWI-M00851:353:000000000-ABWEC:1:1118:17184:13884	60	+
chr1	163299000	163299001	HWI-M00851:353:000000000-ABWEC:1:1116:18361:4539	60	-
chr1	163327926	163327927	HWI-M00851:353:000000000-ABWEC:1:1111:15272:17800	60	-
chr1	163458329	163458330	HWI-M00851:353:000000000-ABWEC:1:2119:13198:9701	60	-
chr1	163500777	163500778	HWI-M00851:353:000000000-ABWEC:1:1106:20232:12497	60	-
chr1	163532841	163532842	HWI-M00851:353:000000000-ABWEC:1:2114:21975:20920	60	-
chr1	163580572	163580573	HWI-M00851:353:000000000-ABWEC:1:2102:17148:7996	60	-
chr1	164018844	164018845	HWI-M00851:353:000000000-ABWEC:1:1110:5707:20786	60	-
chr1	164090860	164090861	HWI-M00851:353:000000000-ABWEC:1:2112:2730:13076	60	+
chr1	164190998	164190999	HWI-M00851:353:000000000-ABWEC:1:1110:25095:21598	60	-
chr1	164203656	164203657	HWI-M00851:353:000000000-ABWEC:1:2111:15607:12184	60	+
chr1	164211295	164211296	HWI-M00851:353:000000000-ABWEC:1:1116:17050:10871	60	+
chr1	164212765	164212766	HWI-M00851:353:000000000-ABWEC:1:1112:22128:12773	60	+
chr1	164275620	164275621	HWI-M00851:353:000000000-ABWEC:1:1115:27139:16141	60	+
chr1	164361054	164361055	HWI-M00851:353:000000000-ABWEC:1:2117:16145:7296	60	+
chr1	164361717	164361718	HWI-M00851:353:000000000-ABWEC:1:2117:19286:24781	60	+
chr1	164521850	164521851	HWI-M00851:353:000000000-ABWEC:1:1110:15738:23625	60	+
chr1	164572773	164572774	HWI-M00851:353:000000000-ABWEC:1:2102:12092:10959	60	+
chr1	164595638	164595639	HWI-M00851:353:000000000-ABWEC:1:1113:22653:24796	60	-
chr1	164680478	164680479	HWI-M00851:353:000000000-ABWEC:1:1110:2269:17022	60	+
chr1	164746426	164746427	HWI-M00851:353:000000000-ABWEC:1:1102:18928:20722	60	-
chr1	164805618	164805619	HWI-M00851:353:000000000-ABWEC:1:1101:18752:17769	60	+
chr1	164821841	164821842	HWI-M00851:353:000000000-ABWEC:1:2112:15097:18652	60	+
chr1	164988099	164988100	HWI-M00851:353:000000000-ABWEC:1:2102:27913:7197	60	-
chr1	165032032	165032033	HWI-M00851:353:000000000-ABWEC:1:2116:11737:24274	60	-
chr1	165032033	165032034	HWI-M00851:353:000000000-ABWEC:1:1119:3368:17151	60	-
chr1	165038251	165038252	HWI-M00851:353:000000000-ABWEC:1:1118:9631:17661	60	+
chr1	165334599	165334600	HWI-M00851:353:000000000-ABWEC:1:1104:11089:18558	60	-
chr1	165672167	165672168	HWI-M00851:353:000000000-ABWEC:1:2113:9203:15314	60	-
chr1	165672738	165672739	HWI-M00851:353:000000000-ABWEC:1:1102:24070:21242	60	-
chr1	165688059	165688060	HWI-M00851:353:000000000-ABWEC:1:2111:22387:19448	60	+
chr1	165689859	165689860	HWI-M00851:353:000000000-ABWEC:1:2102:17098:6606	60	-
chr1	165735026	165735027	HWI-M00851:353:000000000-ABWEC:1:1107:23039:22578	60	+
chr1	165834701	165834702	HWI-M00851:353:000000000-ABWEC:1:2101:19762:3717	60	-
chr1	165834712	165834713	HWI-M00851:353:000000000-ABWEC:1:1102:22878:15102	60	-
chr1	165911180	165911181	HWI-M00851:353:000000000-ABWEC:1:1111:12636:5394	60	+
chr1	165916127	165916128	HWI-M00851:353:000000000-ABWEC:1:1111:3661:18138	60	+
chr1	166208882	166208883	HWI-M00851:353:000000000-ABWEC:1:2102:19585:10569	60	+
chr1	166850402	166850403	HWI-M00851:353:000000000-ABWEC:1:1104:3839:9596	60	+
chr1	166860760	166860761	HWI-M00851:353:000000000-ABWEC:1:1102:20227:16923	60	+
chr1	166991477	166991478	HWI-M00851:353:000000000-ABWEC:1:2113:23050:4444	60	+
chr1	167009964	167009965	HWI-M00851:353:000000000-ABWEC:1:1110:25084:6190	60	-
chr1	167313169	167313170	HWI-M00851:353:000000000-ABWEC:1:1106:24225:11356	60	+
chr1	167343481	167343482	HWI-M00851:353:000000000-ABWEC:1:2105:8104:19112	60	-
chr1	167353825	167353826	HWI-M00851:353:000000000-ABWEC:1:2119:18862:20612	60	+
chr1	167359318	167359319	HWI-M00851:353:000000000-ABWEC:1:1119:11406:22213	60	-
chr1	167364568	167364569	HWI-M00851:353:000000000-ABWEC:1:1101:9302:2338	60	+
chr1	167369082	167369083	HWI-M00851:353:000000000-ABWEC:1:1103:20106:13105	60	-
chr1	167371434	167371435	HWI-M00851:353:000000000-ABWEC:1:1118:27712:12603	60	+
chr1	167632069	167632070	HWI-M00851:353:000000000-ABWEC:1:1104:18950:7318	60	+
chr1	167941581	167941582	HWI-M00851:353:000000000-ABWEC:1:1105:7620:15773	60	-
chr1	167963031	167963032	HWI-M00851:353:000000000-ABWEC:1:1105:19674:7786	60	-
chr1	167974852	167974853	HWI-M00851:353:000000000-ABWEC:1:1112:12438:3607	60	+
chr1	167991929	167991930	HWI-M00851:353:000000000-ABWEC:1:1101:25336:18327	60	+
chr1	168008398	168008399	HWI-M00851:353:000000000-ABWEC:1:1112:14366:17186	60	+
chr1	168017393	168017394	HWI-M00851:353:000000000-ABWEC:1:1102:22322:20230	60	+
chr1	168034787	168034788	HWI-M00851:353:000000000-ABWEC:1:1117:12476:3821	60	+
chr1	168043476	168043477	HWI-M00851:353:000000000-ABWEC:1:1109:8251:2902	60	-
chr1	168073961	168073962	HWI-M00851:353:000000000-ABWEC:1:2117:23541:11590	60	+
chr1	168177518	168177519	HWI-M00851:353:000000000-ABWEC:1:1110:14899:15105	60	-
chr1	168458134	168458135	HWI-M00851:353:000000000-ABWEC:1:2116:7510:7428	60	-
chr1	168468422	168468423	HWI-M00851:353:000000000-ABWEC:1:2119:11470:12273	60	+
chr1	168755424	168755425	HWI-M00851:353:000000000-ABWEC:1:2101:4886:9325	60	+
chr1	168774712	168774713	HWI-M00851:353:000000000-ABWEC:1:1112:21306:12321	60	+
chr1	168803549	168803550	HWI-M00851:353:000000000-ABWEC:1:2101:20062:6264	60	+
chr1	168834807	168834808	HWI-M00851:353:000000000-ABWEC:1:2117:14138:12954	60	-
chr1	168845540	168845541	HWI-M00851:353:000000000-ABWEC:1:2109:15739:3146	60	-
chr1	168855171	168855172	HWI-M00851:353:000000000-ABWEC:1:1105:5448:5562	60	+
chr1	168883136	168883137	HWI-M00851:353:000000000-ABWEC:1:1107:13992:12483	60	-
chr1	168971211	168971212	HWI-M00851:353:000000000-ABWEC:1:1110:6480:17576	60	+
chr1	169110842	169110843	HWI-M00851:353:000000000-ABWEC:1:2107:13254:5348	60	-
chr1	169162781	169162782	HWI-M00851:353:000000000-ABWEC:1:2109:16045:15729	60	+
chr1	169210585	169210586	HWI-M00851:353:000000000-ABWEC:1:2108:22299:17901	60	-
chr1	169224353	169224354	HWI-M00851:353:000000000-ABWEC:1:1101:13598:22172	60	+
chr1	169241361	169241362	HWI-M00851:353:000000000-ABWEC:1:2101:10193:13912	60	-
chr1	169385803	169385804	HWI-M00851:353:000000000-ABWEC:1:2103:14277:10819	60	+
chr1	169464364	169464365	HWI-M00851:353:000000000-ABWEC:1:1116:11363:14012	60	-
chr1	169472442	169472443	HWI-M00851:353:000000000-ABWEC:1:2116:17664:6966	60	+
chr1	169474835	169474836	HWI-M00851:353:000000000-ABWEC:1:1118:10817:14980	60	-
chr1	169475695	169475696	HWI-M00851:353:000000000-ABWEC:1:1111:2387:10861	60	-
chr1	169496159	169496160	HWI-M00851:353:000000000-ABWEC:1:1108:27686:16548	60	+
chr1	169774249	169774250	HWI-M00851:353:000000000-ABWEC:1:2103:13465:23542	60	+
chr1	169890579	169890580	HWI-M00851:353:000000000-ABWEC:1:2106:22660:4884	60	-
chr1	169912609	169912610	HWI-M00851:353:000000000-ABWEC:1:1114:17126:12398	60	-
chr1	169961240	169961241	HWI-M00851:353:000000000-ABWEC:1:2106:6738:21202	60	+
chr1	169982328	169982329	HWI-M00851:353:000000000-ABWEC:1:1118:9359:9325	60	-
chr1	170033000	170033001	HWI-M00851:353:000000000-ABWEC:1:2102:13966:24656	60	-
chr1	170035735	170035736	HWI-M00851:353:000000000-ABWEC:1:1119:21136:10801	60	+
chr1	170312336	170312337	HWI-M00851:353:000000000-ABWEC:1:2111:25232:18267	60	-
chr1	170321055	170321056	HWI-M00851:353:000000000-ABWEC:1:1106:11284:22015	60	+
chr1	170399355	170399356	HWI-M00851:353:000000000-ABWEC:1:1107:3150:13918	60	-
chr1	170455468	170455469	HWI-M00851:353:000000000-ABWEC:1:1113:24518:5693	60	-
chr1	170502806	170502807	HWI-M00851:353:000000000-ABWEC:1:1106:14433:21542	60	+
chr1	170512731	170512732	HWI-M00851:353:000000000-ABWEC:1:1119:10182:17804	60	-
chr1	170534629	170534630	HWI-M00851:353:000000000-ABWEC:1:2109:14574:10293	60	+
chr1	170549894	170549895	HWI-M00851:353:000000000-ABWEC:1:1114:17659:12571	60	+
chr1	170694561	170694562	HWI-M00851:353:000000000-ABWEC:1:1101:27589:14791	60	-
chr1	170696503	170696504	HWI-M00851:353:000000000-ABWEC:1:2110:12334:5246	60	-
chr1	170862597	170862598	HWI-M00851:353:000000000-ABWEC:1:1119:7868:15098	60	-
chr1	170932745	170932746	HWI-M00851:353:000000000-ABWEC:1:2106:15754:6931	60	+
chr1	170950632	170950633	HWI-M00851:353:000000000-ABWEC:1:2110:9114:13668	60	-
chr1	170954403	170954404	HWI-M00851:353:000000000-ABWEC:1:1112:18918:23042	60	+
chr1	170965132	170965133	HWI-M00851:353:000000000-ABWEC:1:2107:19300:12899	60	+
chr1	171153015	171153016	HWI-M00851:353:000000000-ABWEC:1:1116:19936:13420	60	-
chr1	171233686	171233687	HWI-M00851:353:000000000-ABWEC:1:1111:13465:1885	60	+
chr1	171505351	171505352	HWI-M00851:353:000000000-ABWEC:1:1114:5130:4127	60	-
chr1	171545459	171545460	HWI-M00851:353:000000000-ABWEC:1:2106:14609:5206	60	-
chr1	171583507	171583508	HWI-M00851:353:000000000-ABWEC:1:1108:22690:2096	60	-
chr1	171661955	171661956	HWI-M00851:353:000000000-ABWEC:1:1103:10148:12072	60	-
chr1	171711240	171711241	HWI-M00851:353:000000000-ABWEC:1:1102:13498:22786	60	-
chr1	171870804	171870805	HWI-M00851:353:000000000-ABWEC:1:1111:6681:4153	60	+
chr1	171902318	171902319	HWI-M00851:353:000000000-ABWEC:1:1106:27145:7573	60	+
chr1	172122334	172122335	HWI-M00851:353:000000000-ABWEC:1:2111:28342:9319	60	-
chr1	172122336	172122337	HWI-M00851:353:000000000-ABWEC:1:1107:18216:23799	60	-
chr1	172153226	172153227	HWI-M00851:353:000000000-ABWEC:1:1113:12096:5200	60	-
chr1	172251878	172251879	HWI-M00851:353:000000000-ABWEC:1:2109:7340:4327	60	+
chr1	172381089	172381090	HWI-M00851:353:000000000-ABWEC:1:1117:4694:19022	60	-
chr1	172499880	172499881	HWI-M00851:353:000000000-ABWEC:1:2102:26894:8307	60	+
chr1	172561935	172561936	HWI-M00851:353:000000000-ABWEC:1:2110:11932:11061	60	+
chr1	172580399	172580400	HWI-M00851:353:000000000-ABWEC:1:2116:7884:17691	60	-
chr1	172581151	172581152	HWI-M00851:353:000000000-ABWEC:1:2115:10229:22817	60	-
chr1	172585089	172585090	HWI-M00851:353:000000000-ABWEC:1:2101:19781:10482	60	-
chr1	172587509	172587510	HWI-M00851:353:000000000-ABWEC:1:1106:18168:8252	60	+
chr1	173180494	173180495	HWI-M00851:353:000000000-ABWEC:1:1109:12424:15464	60	+
chr1	173362054	173362055	HWI-M00851:353:000000000-ABWEC:1:1105:19990:22247	60	-
chr1	173568474	173568475	HWI-M00851:353:000000000-ABWEC:1:2113:25227:9693	60	+
chr1	173574127	173574128	HWI-M00851:353:000000000-ABWEC:1:1105:21070:4950	60	-
chr1	173807870	173807871	HWI-M00851:353:000000000-ABWEC:1:2115:7578:15288	60	-
chr1	173961826	173961827	HWI-M00851:353:000000000-ABWEC:1:1102:24005:23874	60	-
chr1	173971340	173971341	HWI-M00851:353:000000000-ABWEC:1:1101:4620:13618	60	+
chr1	173982126	173982127	HWI-M00851:353:000000000-ABWEC:1:2119:15642:18989	60	-
chr1	174171530	174171531	HWI-M00851:353:000000000-ABWEC:1:1112:12589:17216	60	+
chr1	174249101	174249102	HWI-M00851:353:000000000-ABWEC:1:1117:14857:15478	60	+
chr1	174336111	174336112	HWI-M00851:353:000000000-ABWEC:1:2101:15268:21259	60	+
chr1	174339091	174339092	HWI-M00851:353:000000000-ABWEC:1:2112:13856:2352	60	-
chr1	174370957	174370958	HWI-M00851:353:000000000-ABWEC:1:2113:8149:15776	60	-
chr1	174436946	174436947	HWI-M00851:353:000000000-ABWEC:1:2114:15397:1886	60	-
chr1	174505526	174505527	HWI-M00851:353:000000000-ABWEC:1:2102:10680:13349	60	+
chr1	174514178	174514179	HWI-M00851:353:000000000-ABWEC:1:1106:21728:9407	60	-
chr1	174514739	174514740	HWI-M00851:353:000000000-ABWEC:1:1104:7666:8129	60	-
chr1	174662584	174662585	HWI-M00851:353:000000000-ABWEC:1:1110:10140:11659	60	+
chr1	174808281	174808282	HWI-M00851:353:000000000-ABWEC:1:2112:8233:16015	60	-
chr1	174872406	174872407	HWI-M00851:353:000000000-ABWEC:1:2115:28822:17254	60	+
chr1	174885403	174885404	HWI-M00851:353:000000000-ABWEC:1:2104:20633:19306	60	+
chr1	174928957	174928958	HWI-M00851:353:000000000-ABWEC:1:1104:11310:22965	60	-
chr1	174985915	174985916	HWI-M00851:353:000000000-ABWEC:1:2102:16679:23968	60	-
chr1	174992894	174992895	HWI-M00851:353:000000000-ABWEC:1:2116:11443:8122	60	+
chr1	175049069	175049070	HWI-M00851:353:000000000-ABWEC:1:1102:15547:23133	60	+
chr1	175169197	175169198	HWI-M00851:353:000000000-ABWEC:1:2103:24300:6252	60	+
chr1	175945395	175945396	HWI-M00851:353:000000000-ABWEC:1:2106:24032:20630	60	+
chr1	175965142	175965143	HWI-M00851:353:000000000-ABWEC:1:1115:8228:17164	60	+
chr1	175972331	175972332	HWI-M00851:353:000000000-ABWEC:1:2116:25143:20391	60	-
chr1	175982056	175982057	HWI-M00851:353:000000000-ABWEC:1:1108:4360:8977	60	+
chr1	176028250	176028251	HWI-M00851:353:000000000-ABWEC:1:1104:24338:17559	60	+
chr1	176046886	176046887	HWI-M00851:353:000000000-ABWEC:1:2103:15344:21328	60	-
chr1	176080328	176080329	HWI-M00851:353:000000000-ABWEC:1:1104:14941:8606	60	-
chr1	176100748	176100749	HWI-M00851:353:000000000-ABWEC:1:1117:19535:2079	60	-
chr1	176103055	176103056	HWI-M00851:353:000000000-ABWEC:1:2111:15820:15395	60	+
chr1	176105998	176105999	HWI-M00851:353:000000000-ABWEC:1:2107:23248:15107	60	+
chr1	176146479	176146480	HWI-M00851:353:000000000-ABWEC:1:1103:15597:3495	60	-
chr1	176155736	176155737	HWI-M00851:353:000000000-ABWEC:1:2114:8028:12663	60	-
chr1	176203393	176203394	HWI-M00851:353:000000000-ABWEC:1:1104:24510:24059	60	+
chr1	176225749	176225750	HWI-M00851:353:000000000-ABWEC:1:2117:29045:11569	60	+
chr1	176228248	176228249	HWI-M00851:353:000000000-ABWEC:1:1104:20644:15145	60	-
chr1	176924088	176924089	HWI-M00851:353:000000000-ABWEC:1:2101:5508:4048	60	-
chr1	177055251	177055252	HWI-M00851:353:000000000-ABWEC:1:2109:19431:4868	60	+
chr1	177335073	177335074	HWI-M00851:353:000000000-ABWEC:1:2112:16340:3194	60	-
chr1	177398687	177398688	HWI-M00851:353:000000000-ABWEC:1:2101:7959:8061	60	-
chr1	178119532	178119533	HWI-M00851:353:000000000-ABWEC:1:2105:24801:12515	60	-
chr1	178171434	178171435	HWI-M00851:353:000000000-ABWEC:1:1116:23450:24388	60	-
chr1	178178643	178178644	HWI-M00851:353:000000000-ABWEC:1:2110:18390:12259	60	-
chr1	178194867	178194868	HWI-M00851:353:000000000-ABWEC:1:2104:19850:19950	60	+
chr1	178220396	178220397	HWI-M00851:353:000000000-ABWEC:1:1115:28091:13342	60	-
chr1	178233564	178233565	HWI-M00851:353:000000000-ABWEC:1:1113:20793:11446	60	-
chr1	178376850	178376851	HWI-M00851:353:000000000-ABWEC:1:2116:11575:18396	60	-
chr1	178386928	178386929	HWI-M00851:353:000000000-ABWEC:1:1116:15198:22559	60	-
chr1	178421334	178421335	HWI-M00851:353:000000000-ABWEC:1:2108:8453:2943	60	+
chr1	178461244	178461245	HWI-M00851:353:000000000-ABWEC:1:1117:15726:17903	60	+
chr1	178462149	178462150	HWI-M00851:353:000000000-ABWEC:1:1113:24549:19320	60	+
chr1	178737155	178737156	HWI-M00851:353:000000000-ABWEC:1:2111:16504:6038	60	-
chr1	178781552	178781553	HWI-M00851:353:000000000-ABWEC:1:2108:10571:21822	60	-
chr1	178785107	178785108	HWI-M00851:353:000000000-ABWEC:1:1106:11484:11285	60	-
chr1	178786894	178786895	HWI-M00851:353:000000000-ABWEC:1:1118:26637:19311	60	-
chr1	178805720	178805721	HWI-M00851:353:000000000-ABWEC:1:1106:10457:7534	60	+
chr1	178815368	178815369	HWI-M00851:353:000000000-ABWEC:1:1111:15166:15907	60	+
chr1	178890842	178890843	HWI-M00851:353:000000000-ABWEC:1:1111:22221:24064	60	-
chr1	178891805	178891806	HWI-M00851:353:000000000-ABWEC:1:1108:21629:11743	60	-
chr1	179037280	179037281	HWI-M00851:353:000000000-ABWEC:1:2109:13920:12892	60	-
chr1	179066654	179066655	HWI-M00851:353:000000000-ABWEC:1:2106:10090:5284	60	-
chr1	179195866	179195867	HWI-M00851:353:000000000-ABWEC:1:1112:19788:17785	60	-
chr1	179212144	179212145	HWI-M00851:353:000000000-ABWEC:1:1105:23350:5972	60	+
chr1	179213232	179213233	HWI-M00851:353:000000000-ABWEC:1:2112:16066:6108	60	+
chr1	179308530	179308531	HWI-M00851:353:000000000-ABWEC:1:1119:9011:23089	60	+
chr1	179338455	179338456	HWI-M00851:353:000000000-ABWEC:1:1119:8530:9963	60	+
chr1	179350021	179350022	HWI-M00851:353:000000000-ABWEC:1:2101:21790:10020	60	+
chr1	179356424	179356425	HWI-M00851:353:000000000-ABWEC:1:1109:8004:22802	60	-
chr1	179373955	179373956	HWI-M00851:353:000000000-ABWEC:1:1106:24681:7746	60	-
chr1	179609226	179609227	HWI-M00851:353:000000000-ABWEC:1:1114:18625:8008	60	-
chr1	179852645	179852646	HWI-M00851:353:000000000-ABWEC:1:2113:13901:13561	60	+
chr1	179901359	179901360	HWI-M00851:353:000000000-ABWEC:1:1108:4140:17213	60	+
chr1	180023548	180023549	HWI-M00851:353:000000000-ABWEC:1:2116:9693:10519	60	-
chr1	180057084	180057085	HWI-M00851:353:000000000-ABWEC:1:2114:13526:22598	60	+
chr1	180058251	180058252	HWI-M00851:353:000000000-ABWEC:1:1115:16635:5930	60	+
chr1	180449133	180449134	HWI-M00851:353:000000000-ABWEC:1:1111:19011:19213	60	-
chr1	180669371	180669372	HWI-M00851:353:000000000-ABWEC:1:1115:14730:22691	60	+
chr1	180736765	180736766	HWI-M00851:353:000000000-ABWEC:1:1108:8174:17591	60	-
chr1	180811990	180811991	HWI-M00851:353:000000000-ABWEC:1:2117:11623:11458	60	+
chr1	180890608	180890609	HWI-M00851:353:000000000-ABWEC:1:1107:25686:8605	60	-
chr1	180987212	180987213	HWI-M00851:353:000000000-ABWEC:1:1116:11568:16247	60	-
chr1	182978075	182978076	HWI-M00851:353:000000000-ABWEC:1:2110:5937:22396	60	+
chr1	183021359	183021360	HWI-M00851:353:000000000-ABWEC:1:1102:15963:9627	60	+
chr1	183695515	183695516	HWI-M00851:353:000000000-ABWEC:1:2106:25052:5456	60	-
chr1	183772553	183772554	HWI-M00851:353:000000000-ABWEC:1:2119:23353:3272	60	+
chr1	183790250	183790251	HWI-M00851:353:000000000-ABWEC:1:2113:13838:14673	60	-
chr1	184071053	184071054	HWI-M00851:353:000000000-ABWEC:1:1108:24136:15606	60	-
chr1	184730192	184730193	HWI-M00851:353:000000000-ABWEC:1:1110:19464:21226	60	+
chr1	184741571	184741572	HWI-M00851:353:000000000-ABWEC:1:2101:20329:17023	60	+
chr1	184793258	184793259	HWI-M00851:353:000000000-ABWEC:1:2102:23342:9057	60	-
chr1	185119139	185119140	HWI-M00851:353:000000000-ABWEC:1:1113:20008:2949	60	+
chr1	185136434	185136435	HWI-M00851:353:000000000-ABWEC:1:2106:23595:18252	60	-
chr1	185180206	185180207	HWI-M00851:353:000000000-ABWEC:1:1107:6268:23129	60	+
chr1	185334376	185334377	HWI-M00851:353:000000000-ABWEC:1:2111:13593:17837	60	-
chr1	185398665	185398666	HWI-M00851:353:000000000-ABWEC:1:1117:2801:9520	60	+
chr1	185473558	185473559	HWI-M00851:353:000000000-ABWEC:1:2103:14859:15566	60	-
chr1	185491965	185491966	HWI-M00851:353:000000000-ABWEC:1:2113:7098:9071	60	+
chr1	185611017	185611018	HWI-M00851:353:000000000-ABWEC:1:1113:13340:3684	60	-
chr1	185752789	185752790	HWI-M00851:353:000000000-ABWEC:1:1105:15135:3698	60	+
chr1	185753988	185753989	HWI-M00851:353:000000000-ABWEC:1:1104:19983:21659	60	+
chr1	185762963	185762964	HWI-M00851:353:000000000-ABWEC:1:2108:13017:16989	60	-
chr1	185807528	185807529	HWI-M00851:353:000000000-ABWEC:1:1117:16527:19983	60	-
chr1	185828854	185828855	HWI-M00851:353:000000000-ABWEC:1:1107:19028:2159	60	-
chr1	185870489	185870490	HWI-M00851:353:000000000-ABWEC:1:2111:6907:6254	60	-
chr1	186002157	186002158	HWI-M00851:353:000000000-ABWEC:1:2104:16626:12085	60	-
chr1	186016875	186016876	HWI-M00851:353:000000000-ABWEC:1:2116:15360:21245	60	+
chr1	186039206	186039207	HWI-M00851:353:000000000-ABWEC:1:1116:6011:9223	60	+
chr1	186086609	186086610	HWI-M00851:353:000000000-ABWEC:1:1109:6969:18237	60	+
chr1	186130675	186130676	HWI-M00851:353:000000000-ABWEC:1:2101:14632:24834	60	-
chr1	186150669	186150670	HWI-M00851:353:000000000-ABWEC:1:1103:11544:13488	60	+
chr1	186241243	186241244	HWI-M00851:353:000000000-ABWEC:1:1105:9017:21356	60	+
chr1	186319748	186319749	HWI-M00851:353:000000000-ABWEC:1:2111:10117:10015	60	-
chr1	186326475	186326476	HWI-M00851:353:000000000-ABWEC:1:1116:28416:19050	60	-
chr1	186332588	186332589	HWI-M00851:353:000000000-ABWEC:1:1111:19116:17558	60	-
chr1	186340590	186340591	HWI-M00851:353:000000000-ABWEC:1:2109:19343:17584	60	-
chr1	186343914	186343915	HWI-M00851:353:000000000-ABWEC:1:2114:25745:4383	60	-
chr1	186353674	186353675	HWI-M00851:353:000000000-ABWEC:1:1108:16001:12130	60	+
chr1	186354629	186354630	HWI-M00851:353:000000000-ABWEC:1:1111:15880:7550	60	-
chr1	186369465	186369466	HWI-M00851:353:000000000-ABWEC:1:2109:4730:14370	60	-
chr1	186388491	186388492	HWI-M00851:353:000000000-ABWEC:1:1104:21823:3750	60	-
chr1	186393639	186393640	HWI-M00851:353:000000000-ABWEC:1:2102:8449:12812	60	-
chr1	186400773	186400774	HWI-M00851:353:000000000-ABWEC:1:1101:13923:3830	60	+
chr1	186410812	186410813	HWI-M00851:353:000000000-ABWEC:1:2109:15454:21049	60	-
chr1	186413705	186413706	HWI-M00851:353:000000000-ABWEC:1:1115:8481:2065	60	+
chr1	186429384	186429385	HWI-M00851:353:000000000-ABWEC:1:1109:23943:9782	60	+
chr1	186444698	186444699	HWI-M00851:353:000000000-ABWEC:1:1117:23149:15507	60	+
chr1	186457946	186457947	HWI-M00851:353:000000000-ABWEC:1:1111:6744:7449	60	-
chr1	186510800	186510801	HWI-M00851:353:000000000-ABWEC:1:1118:19264:15716	60	-
chr1	186515556	186515557	HWI-M00851:353:000000000-ABWEC:1:1110:13349:14847	60	-
chr1	186629235	186629236	HWI-M00851:353:000000000-ABWEC:1:2111:24465:21251	60	-
chr1	186775100	186775101	HWI-M00851:353:000000000-ABWEC:1:1114:14610:4832	60	+
chr1	186778932	186778933	HWI-M00851:353:000000000-ABWEC:1:1114:14942:7754	60	+
chr1	186861743	186861744	HWI-M00851:353:000000000-ABWEC:1:1103:4399:5260	60	-
chr1	186879395	186879396	HWI-M00851:353:000000000-ABWEC:1:1109:19590:19243	60	+
chr1	186898992	186898993	HWI-M00851:353:000000000-ABWEC:1:1111:8463:20352	60	+
chr1	186970742	186970743	HWI-M00851:353:000000000-ABWEC:1:1107:21569:11769	60	-
chr1	186974193	186974194	HWI-M00851:353:000000000-ABWEC:1:2116:10734:13633	60	-
chr1	186988496	186988497	HWI-M00851:353:000000000-ABWEC:1:1102:10743:12941	60	-
chr1	187087243	187087244	HWI-M00851:353:000000000-ABWEC:1:1113:24915:12388	60	-
chr1	187102850	187102851	HWI-M00851:353:000000000-ABWEC:1:2101:19137:8545	60	-
chr1	187130909	187130910	HWI-M00851:353:000000000-ABWEC:1:2113:12728:22457	60	+
chr1	187222362	187222363	HWI-M00851:353:000000000-ABWEC:1:1111:10312:12318	60	-
chr1	187233260	187233261	HWI-M00851:353:000000000-ABWEC:1:1105:13656:8613	60	+
chr1	187233288	187233289	HWI-M00851:353:000000000-ABWEC:1:1114:25060:3767	60	+
chr1	187242764	187242765	HWI-M00851:353:000000000-ABWEC:1:1104:12405:20010	60	+
chr1	187249490	187249491	HWI-M00851:353:000000000-ABWEC:1:2115:22296:13338	60	+
chr1	187324351	187324352	HWI-M00851:353:000000000-ABWEC:1:1115:17648:2000	60	-
chr1	187358632	187358633	HWI-M00851:353:000000000-ABWEC:1:2116:16566:11378	60	-
chr1	187371374	187371375	HWI-M00851:353:000000000-ABWEC:1:2105:8426:13425	60	+
chr1	187377261	187377262	HWI-M00851:353:000000000-ABWEC:1:1114:25363:22156	60	-
chr1	187384460	187384461	HWI-M00851:353:000000000-ABWEC:1:1114:4229:7433	60	+
chr1	187403575	187403576	HWI-M00851:353:000000000-ABWEC:1:1102:6980:8135	60	+
chr1	187403579	187403580	HWI-M00851:353:000000000-ABWEC:1:2114:14666:9438	60	-
chr1	187436433	187436434	HWI-M00851:353:000000000-ABWEC:1:2115:18764:16545	60	-
chr1	187528188	187528189	HWI-M00851:353:000000000-ABWEC:1:1104:17520:13138	60	+
chr1	187528801	187528802	HWI-M00851:353:000000000-ABWEC:1:1112:13372:13472	60	+
chr1	187635673	187635674	HWI-M00851:353:000000000-ABWEC:1:1107:5993:6920	60	+
chr1	187654824	187654825	HWI-M00851:353:000000000-ABWEC:1:2117:27827:20134	60	+
chr1	187660074	187660075	HWI-M00851:353:000000000-ABWEC:1:2115:6110:8098	60	-
chr1	187725174	187725175	HWI-M00851:353:000000000-ABWEC:1:1116:22344:6819	60	+
chr1	187794677	187794678	HWI-M00851:353:000000000-ABWEC:1:1112:25329:19194	60	+
chr1	187835911	187835912	HWI-M00851:353:000000000-ABWEC:1:1114:16920:12612	60	-
chr1	187839051	187839052	HWI-M00851:353:000000000-ABWEC:1:1108:10898:14748	60	-
chr1	187883296	187883297	HWI-M00851:353:000000000-ABWEC:1:1102:17896:4193	60	-
chr1	187907420	187907421	HWI-M00851:353:000000000-ABWEC:1:1103:13829:18628	60	+
chr1	187991940	187991941	HWI-M00851:353:000000000-ABWEC:1:1102:16963:15138	60	-
chr1	187994888	187994889	HWI-M00851:353:000000000-ABWEC:1:2102:10790:5898	60	-
chr1	188144997	188144998	HWI-M00851:353:000000000-ABWEC:1:2105:28157:8880	60	-
chr1	188204532	188204533	HWI-M00851:353:000000000-ABWEC:1:2117:18668:21350	60	-
chr1	188222050	188222051	HWI-M00851:353:000000000-ABWEC:1:2112:10924:4170	60	+
chr1	188281553	188281554	HWI-M00851:353:000000000-ABWEC:1:1113:14205:20593	60	+
chr1	188361494	188361495	HWI-M00851:353:000000000-ABWEC:1:2103:19910:12979	60	+
chr1	188405657	188405658	HWI-M00851:353:000000000-ABWEC:1:1113:15093:10390	60	-
chr1	188415391	188415392	HWI-M00851:353:000000000-ABWEC:1:1103:11753:19674	60	-
chr1	188417606	188417607	HWI-M00851:353:000000000-ABWEC:1:1119:13369:16675	60	-
chr1	188440082	188440083	HWI-M00851:353:000000000-ABWEC:1:1101:7012:21646	60	+
chr1	188471938	188471939	HWI-M00851:353:000000000-ABWEC:1:1102:13659:21105	60	+
chr1	188503912	188503913	HWI-M00851:353:000000000-ABWEC:1:2111:15905:24140	60	+
chr1	188539333	188539334	HWI-M00851:353:000000000-ABWEC:1:1101:20304:12562	60	+
chr1	188615588	188615589	HWI-M00851:353:000000000-ABWEC:1:2110:20915:11094	60	-
chr1	188616672	188616673	HWI-M00851:353:000000000-ABWEC:1:1102:9021:17211	60	-
chr1	188673457	188673458	HWI-M00851:353:000000000-ABWEC:1:1117:26636:20848	60	-
chr1	188680899	188680900	HWI-M00851:353:000000000-ABWEC:1:2106:4084:9822	60	-
chr1	188682840	188682841	HWI-M00851:353:000000000-ABWEC:1:1103:21379:18814	60	+
chr1	188724667	188724668	HWI-M00851:353:000000000-ABWEC:1:1109:7954:4483	60	-
chr1	188760924	188760925	HWI-M00851:353:000000000-ABWEC:1:2105:20303:9924	60	-
chr1	188817921	188817922	HWI-M00851:353:000000000-ABWEC:1:1117:23377:21917	60	+
chr1	188875559	188875560	HWI-M00851:353:000000000-ABWEC:1:2106:23514:17745	60	+
chr1	188895317	188895318	HWI-M00851:353:000000000-ABWEC:1:2103:10597:24808	60	+
chr1	188936597	188936598	HWI-M00851:353:000000000-ABWEC:1:1115:27764:8953	60	-
chr1	188954099	188954100	HWI-M00851:353:000000000-ABWEC:1:1101:5812:11722	60	+
chr1	188956280	188956281	HWI-M00851:353:000000000-ABWEC:1:1116:22831:6627	60	-
chr1	188969374	188969375	HWI-M00851:353:000000000-ABWEC:1:2115:25780:17324	60	-
chr1	188992217	188992218	HWI-M00851:353:000000000-ABWEC:1:2111:10055:12343	60	-
chr1	189025161	189025162	HWI-M00851:353:000000000-ABWEC:1:1109:16059:4033	60	+
chr1	189047746	189047747	HWI-M00851:353:000000000-ABWEC:1:1114:11065:13692	60	+
chr1	189072059	189072060	HWI-M00851:353:000000000-ABWEC:1:1101:6711:18419	60	+
chr1	189087887	189087888	HWI-M00851:353:000000000-ABWEC:1:2109:18635:16194	60	+
chr1	189113478	189113479	HWI-M00851:353:000000000-ABWEC:1:1106:2010:14805	60	+
chr1	189113683	189113684	HWI-M00851:353:000000000-ABWEC:1:2115:24637:18413	60	-
chr1	189121676	189121677	HWI-M00851:353:000000000-ABWEC:1:1117:25893:17522	60	-
chr1	189128968	189128969	HWI-M00851:353:000000000-ABWEC:1:1114:26287:21565	60	-
chr1	189215410	189215411	HWI-M00851:353:000000000-ABWEC:1:2103:22541:13776	60	+
chr1	189291597	189291598	HWI-M00851:353:000000000-ABWEC:1:1104:23363:8969	60	+
chr1	189347313	189347314	HWI-M00851:353:000000000-ABWEC:1:1117:6944:18671	60	+
chr1	189362081	189362082	HWI-M00851:353:000000000-ABWEC:1:1108:20775:16955	60	+
chr1	189379197	189379198	HWI-M00851:353:000000000-ABWEC:1:2108:15886:19411	60	-
chr1	189386663	189386664	HWI-M00851:353:000000000-ABWEC:1:1111:19341:9889	60	-
chr1	189387791	189387792	HWI-M00851:353:000000000-ABWEC:1:1113:19986:6391	60	+
chr1	189388676	189388677	HWI-M00851:353:000000000-ABWEC:1:2117:18068:16608	60	-
chr1	189423751	189423752	HWI-M00851:353:000000000-ABWEC:1:1104:24734:21249	60	-
chr1	189440151	189440152	HWI-M00851:353:000000000-ABWEC:1:2102:11969:4333	60	-
chr1	189453740	189453741	HWI-M00851:353:000000000-ABWEC:1:1104:18346:14522	60	-
chr1	189477606	189477607	HWI-M00851:353:000000000-ABWEC:1:2103:10701:24168	60	-
chr1	189518654	189518655	HWI-M00851:353:000000000-ABWEC:1:2101:14869:4318	60	+
chr1	189532151	189532152	HWI-M00851:353:000000000-ABWEC:1:1117:24152:12459	60	+
chr1	189533457	189533458	HWI-M00851:353:000000000-ABWEC:1:1101:21002:14007	60	-
chr1	189536083	189536084	HWI-M00851:353:000000000-ABWEC:1:2115:23265:9593	60	-
chr1	189536622	189536623	HWI-M00851:353:000000000-ABWEC:1:1117:18257:6644	60	+
chr1	189552281	189552282	HWI-M00851:353:000000000-ABWEC:1:1102:3099:15375	60	-
chr1	189567056	189567057	HWI-M00851:353:000000000-ABWEC:1:1113:10522:23623	60	+
chr1	189577941	189577942	HWI-M00851:353:000000000-ABWEC:1:2109:11110:21677	60	-
chr1	189630779	189630780	HWI-M00851:353:000000000-ABWEC:1:1114:16163:6811	60	+
chr1	189637723	189637724	HWI-M00851:353:000000000-ABWEC:1:1118:9404:13334	60	+
chr1	189659846	189659847	HWI-M00851:353:000000000-ABWEC:1:2108:6019:8828	60	+
chr1	189676699	189676700	HWI-M00851:353:000000000-ABWEC:1:1118:3371:10595	60	+
chr1	189701658	189701659	HWI-M00851:353:000000000-ABWEC:1:1103:18697:8473	60	+
chr1	189736579	189736580	HWI-M00851:353:000000000-ABWEC:1:2107:5608:22772	60	-
chr1	189831869	189831870	HWI-M00851:353:000000000-ABWEC:1:1103:15113:15188	60	+
chr1	189845528	189845529	HWI-M00851:353:000000000-ABWEC:1:1108:28907:9153	60	+
chr1	189871552	189871553	HWI-M00851:353:000000000-ABWEC:1:2101:5423:4461	60	+
chr1	189997561	189997562	HWI-M00851:353:000000000-ABWEC:1:2109:9562:5170	60	+
chr1	190032864	190032865	HWI-M00851:353:000000000-ABWEC:1:2102:12283:10359	60	+
chr1	190088139	190088140	HWI-M00851:353:000000000-ABWEC:1:1115:3258:11311	60	-
chr1	190093001	190093002	HWI-M00851:353:000000000-ABWEC:1:2114:16404:21250	60	+
chr1	190105714	190105715	HWI-M00851:353:000000000-ABWEC:1:1114:12474:4940	60	+
chr1	190135398	190135399	HWI-M00851:353:000000000-ABWEC:1:1112:3088:16634	60	-
chr1	190157868	190157869	HWI-M00851:353:000000000-ABWEC:1:2115:23356:17130	60	+
chr1	190216671	190216672	HWI-M00851:353:000000000-ABWEC:1:1106:9881:12584	60	+
chr1	190221338	190221339	HWI-M00851:353:000000000-ABWEC:1:2101:11681:6737	60	+
chr1	190232077	190232078	HWI-M00851:353:000000000-ABWEC:1:2112:25159:13282	60	+
chr1	190259765	190259766	HWI-M00851:353:000000000-ABWEC:1:1113:5906:5032	60	-
chr1	190260525	190260526	HWI-M00851:353:000000000-ABWEC:1:2107:3683:16007	60	-
chr1	190262643	190262644	HWI-M00851:353:000000000-ABWEC:1:2105:9630:13695	60	+
chr1	190265051	190265052	HWI-M00851:353:000000000-ABWEC:1:2105:12241:5918	60	-
chr1	190274040	190274041	HWI-M00851:353:000000000-ABWEC:1:1119:15249:2395	60	-
chr1	190282893	190282894	HWI-M00851:353:000000000-ABWEC:1:1106:10828:19170	60	-
chr1	190290491	190290492	HWI-M00851:353:000000000-ABWEC:1:2112:17963:3124	60	-
chr1	190292464	190292465	HWI-M00851:353:000000000-ABWEC:1:1112:6183:17332	60	+
chr1	190314920	190314921	HWI-M00851:353:000000000-ABWEC:1:2117:10011:8278	60	-
chr1	190334868	190334869	HWI-M00851:353:000000000-ABWEC:1:2117:24511:11445	60	+
chr1	190341627	190341628	HWI-M00851:353:000000000-ABWEC:1:2117:19195:12822	60	+
chr1	190364704	190364705	HWI-M00851:353:000000000-ABWEC:1:2114:13101:11085	60	-
chr1	190456936	190456937	HWI-M00851:353:000000000-ABWEC:1:2114:23161:5849	60	+
chr1	190459245	190459246	HWI-M00851:353:000000000-ABWEC:1:1119:9869:21766	60	+
chr1	190460074	190460075	HWI-M00851:353:000000000-ABWEC:1:2116:15326:2782	60	-
chr1	190467623	190467624	HWI-M00851:353:000000000-ABWEC:1:2116:15896:15378	60	+
chr1	190468589	190468590	HWI-M00851:353:000000000-ABWEC:1:1114:17265:11513	60	-
chr1	190496661	190496662	HWI-M00851:353:000000000-ABWEC:1:1114:22047:24232	60	-
chr1	190517380	190517381	HWI-M00851:353:000000000-ABWEC:1:1101:18846:7743	60	+
chr1	190519493	190519494	HWI-M00851:353:000000000-ABWEC:1:2107:14127:5337	60	-
chr1	190532947	190532948	HWI-M00851:353:000000000-ABWEC:1:1112:6760:7994	60	-
chr1	190538323	190538324	HWI-M00851:353:000000000-ABWEC:1:2110:9573:15650	60	+
chr1	190545772	190545773	HWI-M00851:353:000000000-ABWEC:1:1103:16319:3324	60	+
chr1	190549650	190549651	HWI-M00851:353:000000000-ABWEC:1:2113:25196:6504	60	-
chr1	190598598	190598599	HWI-M00851:353:000000000-ABWEC:1:1112:26946:12346	60	-
chr1	190600377	190600378	HWI-M00851:353:000000000-ABWEC:1:1103:19589:4147	60	+
chr1	190642812	190642813	HWI-M00851:353:000000000-ABWEC:1:1101:10194:2744	60	+
chr1	190705184	190705185	HWI-M00851:353:000000000-ABWEC:1:2118:24567:19159	60	-
chr1	190710540	190710541	HWI-M00851:353:000000000-ABWEC:1:1106:10222:2475	60	-
chr1	190750356	190750357	HWI-M00851:353:000000000-ABWEC:1:1111:22536:5115	60	+
chr1	190763231	190763232	HWI-M00851:353:000000000-ABWEC:1:1107:7760:3345	60	-
chr1	190772176	190772177	HWI-M00851:353:000000000-ABWEC:1:1117:17182:2097	60	+
chr1	190786035	190786036	HWI-M00851:353:000000000-ABWEC:1:1119:11272:4181	60	+
chr1	190794283	190794284	HWI-M00851:353:000000000-ABWEC:1:2102:28599:10228	60	+
chr1	190804571	190804572	HWI-M00851:353:000000000-ABWEC:1:1119:8401:3301	60	-
chr1	190846609	190846610	HWI-M00851:353:000000000-ABWEC:1:1101:8517:8520	60	+
chr1	190883225	190883226	HWI-M00851:353:000000000-ABWEC:1:2112:20678:24656	60	-
chr1	190890974	190890975	HWI-M00851:353:000000000-ABWEC:1:1107:22233:2641	60	-
chr1	190923363	190923364	HWI-M00851:353:000000000-ABWEC:1:1119:25975:19184	60	+
chr1	190943924	190943925	HWI-M00851:353:000000000-ABWEC:1:1113:5558:12937	60	+
chr1	190945370	190945371	HWI-M00851:353:000000000-ABWEC:1:2105:26524:8861	60	+
chr1	190959430	190959431	HWI-M00851:353:000000000-ABWEC:1:2102:14780:13719	60	+
chr1	191031963	191031964	HWI-M00851:353:000000000-ABWEC:1:1106:26024:14234	60	+
chr1	191059646	191059647	HWI-M00851:353:000000000-ABWEC:1:2104:10291:3710	60	+
chr1	191064898	191064899	HWI-M00851:353:000000000-ABWEC:1:1103:22195:24766	60	+
chr1	191087046	191087047	HWI-M00851:353:000000000-ABWEC:1:1110:14896:8485	60	+
chr1	191099503	191099504	HWI-M00851:353:000000000-ABWEC:1:2119:3136:11093	60	+
chr1	191104692	191104693	HWI-M00851:353:000000000-ABWEC:1:1106:9911:11881	60	+
chr1	191104958	191104959	HWI-M00851:353:000000000-ABWEC:1:2114:8987:10613	60	+
chr1	191205687	191205688	HWI-M00851:353:000000000-ABWEC:1:2118:9642:13064	60	-
chr1	191210519	191210520	HWI-M00851:353:000000000-ABWEC:1:1110:13866:19874	60	+
chr1	191221764	191221765	HWI-M00851:353:000000000-ABWEC:1:1119:17020:8490	60	-
chr1	191265439	191265440	HWI-M00851:353:000000000-ABWEC:1:1106:20094:8542	60	-
chr1	191286706	191286707	HWI-M00851:353:000000000-ABWEC:1:2103:28809:16675	60	+
chr1	191286912	191286913	HWI-M00851:353:000000000-ABWEC:1:1107:14141:7108	60	-
chr1	191314536	191314537	HWI-M00851:353:000000000-ABWEC:1:1102:7739:15597	60	-
chr1	191327089	191327090	HWI-M00851:353:000000000-ABWEC:1:1111:4910:14825	60	+
chr1	191442664	191442665	HWI-M00851:353:000000000-ABWEC:1:1112:14710:22992	60	-
chr1	191518170	191518171	HWI-M00851:353:000000000-ABWEC:1:2104:21118:4963	60	-
chr1	191564680	191564681	HWI-M00851:353:000000000-ABWEC:1:1116:15779:12198	60	+
chr1	191588612	191588613	HWI-M00851:353:000000000-ABWEC:1:1117:20975:5102	60	+
chr1	191598697	191598698	HWI-M00851:353:000000000-ABWEC:1:1110:9609:2794	60	+
chr1	191603142	191603143	HWI-M00851:353:000000000-ABWEC:1:1117:23972:6422	60	+
chr1	191621896	191621897	HWI-M00851:353:000000000-ABWEC:1:2107:13625:12518	60	-
chr1	191648022	191648023	HWI-M00851:353:000000000-ABWEC:1:1105:20364:15369	60	-
chr1	191654641	191654642	HWI-M00851:353:000000000-ABWEC:1:1113:22920:5965	60	+
chr1	191658888	191658889	HWI-M00851:353:000000000-ABWEC:1:1106:20218:19729	60	-
chr1	191669644	191669645	HWI-M00851:353:000000000-ABWEC:1:1111:8665:14761	60	-
chr1	191672112	191672113	HWI-M00851:353:000000000-ABWEC:1:1103:23066:4319	60	-
chr1	191701346	191701347	HWI-M00851:353:000000000-ABWEC:1:2102:19019:4087	60	-
chr1	191705574	191705575	HWI-M00851:353:000000000-ABWEC:1:2113:19058:9535	60	+
chr1	191739369	191739370	HWI-M00851:353:000000000-ABWEC:1:1112:28317:9772	60	+
chr1	191806033	191806034	HWI-M00851:353:000000000-ABWEC:1:1113:13757:12229	60	+
chr1	191849041	191849042	HWI-M00851:353:000000000-ABWEC:1:1115:12434:20915	60	+
chr1	191915734	191915735	HWI-M00851:353:000000000-ABWEC:1:1115:12066:3393	60	-
chr1	191966326	191966327	HWI-M00851:353:000000000-ABWEC:1:2110:5900:5506	60	-
chr1	191966737	191966738	HWI-M00851:353:000000000-ABWEC:1:1118:24526:15475	60	-
chr1	191972484	191972485	HWI-M00851:353:000000000-ABWEC:1:1114:3913:19071	60	+
chr1	191997454	191997455	HWI-M00851:353:000000000-ABWEC:1:2106:18238:14818	60	-
chr1	192069937	192069938	HWI-M00851:353:000000000-ABWEC:1:2105:12683:12112	60	-
chr1	192076753	192076754	HWI-M00851:353:000000000-ABWEC:1:1102:21093:19842	60	+
chr1	192078096	192078097	HWI-M00851:353:000000000-ABWEC:1:1110:9041:5073	60	+
chr1	192085605	192085606	HWI-M00851:353:000000000-ABWEC:1:2118:18261:23503	60	+
chr1	192088364	192088365	HWI-M00851:353:000000000-ABWEC:1:2111:17577:12460	60	-
chr1	192088650	192088651	HWI-M00851:353:000000000-ABWEC:1:1109:18923:1894	60	+
chr1	192112237	192112238	HWI-M00851:353:000000000-ABWEC:1:1110:25100:3456	60	+
chr1	192127433	192127434	HWI-M00851:353:000000000-ABWEC:1:1115:4734:14840	60	-
chr1	192190536	192190537	HWI-M00851:353:000000000-ABWEC:1:2109:8379:22555	60	-
chr1	192229339	192229340	HWI-M00851:353:000000000-ABWEC:1:2102:4095:12527	60	+
chr1	192234699	192234700	HWI-M00851:353:000000000-ABWEC:1:2111:20989:13180	60	-
chr1	192234946	192234947	HWI-M00851:353:000000000-ABWEC:1:2110:23985:7777	60	+
chr1	192262173	192262174	HWI-M00851:353:000000000-ABWEC:1:1115:27313:9788	60	+
chr1	192271879	192271880	HWI-M00851:353:000000000-ABWEC:1:1118:16818:5848	60	-
chr1	192291271	192291272	HWI-M00851:353:000000000-ABWEC:1:1119:10491:12785	60	-
chr1	192400924	192400925	HWI-M00851:353:000000000-ABWEC:1:2104:26167:9220	60	-
chr1	192467584	192467585	HWI-M00851:353:000000000-ABWEC:1:2114:7284:9058	60	+
chr1	192474547	192474548	HWI-M00851:353:000000000-ABWEC:1:1105:23708:5153	60	+
chr1	192512977	192512978	HWI-M00851:353:000000000-ABWEC:1:1102:27448:20597	60	-
chr1	192514337	192514338	HWI-M00851:353:000000000-ABWEC:1:1111:3812:7648	60	+
chr1	192533886	192533887	HWI-M00851:353:000000000-ABWEC:1:1117:18041:3687	60	+
chr1	192538520	192538521	HWI-M00851:353:000000000-ABWEC:1:1112:26787:11950	60	-
chr1	192603217	192603218	HWI-M00851:353:000000000-ABWEC:1:1102:23300:5122	60	-
chr1	192628429	192628430	HWI-M00851:353:000000000-ABWEC:1:2116:8055:18157	60	-
chr1	192637537	192637538	HWI-M00851:353:000000000-ABWEC:1:1115:20268:16079	60	+
chr1	192699402	192699403	HWI-M00851:353:000000000-ABWEC:1:2104:28349:12663	60	-
chr1	192700925	192700926	HWI-M00851:353:000000000-ABWEC:1:2112:14346:19488	60	-
chr1	192700928	192700929	HWI-M00851:353:000000000-ABWEC:1:1106:14209:3415	60	-
chr1	192713866	192713867	HWI-M00851:353:000000000-ABWEC:1:1103:21000:19951	60	+
chr1	192748013	192748014	HWI-M00851:353:000000000-ABWEC:1:2112:16009:2297	60	-
chr1	192792081	192792082	HWI-M00851:353:000000000-ABWEC:1:1116:24082:17772	60	-
chr1	192817092	192817093	HWI-M00851:353:000000000-ABWEC:1:1105:24860:20521	60	+
chr1	192895764	192895765	HWI-M00851:353:000000000-ABWEC:1:2105:20438:16163	60	-
chr1	192924758	192924759	HWI-M00851:353:000000000-ABWEC:1:2108:8553:4685	60	-
chr1	193001095	193001096	HWI-M00851:353:000000000-ABWEC:1:1101:16474:4960	60	-
chr1	193006155	193006156	HWI-M00851:353:000000000-ABWEC:1:2118:18092:2963	60	-
chr1	193016039	193016040	HWI-M00851:353:000000000-ABWEC:1:2109:19002:7149	60	+
chr1	193016801	193016802	HWI-M00851:353:000000000-ABWEC:1:1102:14926:20192	60	-
chr1	193017092	193017093	HWI-M00851:353:000000000-ABWEC:1:2101:22947:9881	60	-
chr1	193017920	193017921	HWI-M00851:353:000000000-ABWEC:1:1116:20031:11241	60	-
chr1	193018175	193018176	HWI-M00851:353:000000000-ABWEC:1:1104:9517:23135	60	+
chr1	193018579	193018580	HWI-M00851:353:000000000-ABWEC:1:1115:10029:5085	60	+
chr1	193022406	193022407	HWI-M00851:353:000000000-ABWEC:1:1110:21912:7858	60	-
chr1	193037554	193037555	HWI-M00851:353:000000000-ABWEC:1:2119:13166:19127	60	+
chr1	193041701	193041702	HWI-M00851:353:000000000-ABWEC:1:1114:2781:17715	60	-
chr1	193052234	193052235	HWI-M00851:353:000000000-ABWEC:1:1109:15614:18808	60	+
chr1	193064921	193064922	HWI-M00851:353:000000000-ABWEC:1:1119:24985:9766	60	+
chr1	193069184	193069185	HWI-M00851:353:000000000-ABWEC:1:2115:4643:13930	60	-
chr1	193164903	193164904	HWI-M00851:353:000000000-ABWEC:1:1101:14934:15764	60	+
chr1	193179848	193179849	HWI-M00851:353:000000000-ABWEC:1:1119:25200:20326	60	-
chr1	193202311	193202312	HWI-M00851:353:000000000-ABWEC:1:1118:8053:13295	60	-
chr1	193210533	193210534	HWI-M00851:353:000000000-ABWEC:1:2106:23306:9586	60	-
chr1	193211197	193211198	HWI-M00851:353:000000000-ABWEC:1:1101:9598:9103	60	-
chr1	193211308	193211309	HWI-M00851:353:000000000-ABWEC:1:1114:9806:16630	60	+
chr1	193211701	193211702	HWI-M00851:353:000000000-ABWEC:1:2103:9712:2643	60	-
chr1	193220794	193220795	HWI-M00851:353:000000000-ABWEC:1:1102:14306:6462	60	+
chr1	193235343	193235344	HWI-M00851:353:000000000-ABWEC:1:1116:17658:10742	60	-
chr1	193236182	193236183	HWI-M00851:353:000000000-ABWEC:1:1109:12078:4302	60	+
chr1	193240588	193240589	HWI-M00851:353:000000000-ABWEC:1:1118:9175:8795	60	+
chr1	193263655	193263656	HWI-M00851:353:000000000-ABWEC:1:1112:19074:12682	60	-
chr1	193267727	193267728	HWI-M00851:353:000000000-ABWEC:1:1119:9291:6170	60	-
chr1	193286777	193286778	HWI-M00851:353:000000000-ABWEC:1:2115:19082:6747	60	-
chr1	193338650	193338651	HWI-M00851:353:000000000-ABWEC:1:1114:10469:3615	60	-
chr1	193339780	193339781	HWI-M00851:353:000000000-ABWEC:1:1116:18636:22783	60	+
chr1	193340607	193340608	HWI-M00851:353:000000000-ABWEC:1:2119:22398:5754	60	-
chr1	193421003	193421004	HWI-M00851:353:000000000-ABWEC:1:2113:19484:9550	60	-
chr1	193514068	193514069	HWI-M00851:353:000000000-ABWEC:1:2112:4787:20179	60	-
chr1	193526213	193526214	HWI-M00851:353:000000000-ABWEC:1:2111:22994:22246	60	+
chr1	193546066	193546067	HWI-M00851:353:000000000-ABWEC:1:1111:12597:8693	60	+
chr1	193562261	193562262	HWI-M00851:353:000000000-ABWEC:1:1115:8643:4408	60	-
chr1	193568871	193568872	HWI-M00851:353:000000000-ABWEC:1:1108:13501:13439	60	-
chr1	193659229	193659230	HWI-M00851:353:000000000-ABWEC:1:2104:20736:9964	60	+
chr1	193702403	193702404	HWI-M00851:353:000000000-ABWEC:1:1113:24243:12142	60	-
chr1	193703274	193703275	HWI-M00851:353:000000000-ABWEC:1:2101:22907:2262	60	-
chr1	193737440	193737441	HWI-M00851:353:000000000-ABWEC:1:1111:7543:8665	60	-
chr1	193762358	193762359	HWI-M00851:353:000000000-ABWEC:1:1104:13542:18812	60	+
chr1	193786848	193786849	HWI-M00851:353:000000000-ABWEC:1:2105:26798:20967	60	+
chr1	193797195	193797196	HWI-M00851:353:000000000-ABWEC:1:2117:10931:22504	60	-
chr1	193882824	193882825	HWI-M00851:353:000000000-ABWEC:1:2116:21951:16020	60	-
chr1	193898748	193898749	HWI-M00851:353:000000000-ABWEC:1:1114:28212:19262	60	+
chr1	193974892	193974893	HWI-M00851:353:000000000-ABWEC:1:2115:25031:23620	60	-
chr1	194023878	194023879	HWI-M00851:353:000000000-ABWEC:1:2102:10893:11079	60	+
chr1	194095592	194095593	HWI-M00851:353:000000000-ABWEC:1:1105:15429:7436	60	-
chr1	194113264	194113265	HWI-M00851:353:000000000-ABWEC:1:2118:26994:8418	60	+
chr1	194122476	194122477	HWI-M00851:353:000000000-ABWEC:1:2101:19761:19899	60	-
chr1	194132370	194132371	HWI-M00851:353:000000000-ABWEC:1:1102:13816:20083	60	-
chr1	194144175	194144176	HWI-M00851:353:000000000-ABWEC:1:2103:14312:14987	60	-
chr1	194212922	194212923	HWI-M00851:353:000000000-ABWEC:1:1114:21461:3527	60	-
chr1	194242451	194242452	HWI-M00851:353:000000000-ABWEC:1:1115:20620:22693	60	+
chr1	194284383	194284384	HWI-M00851:353:000000000-ABWEC:1:1107:9607:18634	60	+
chr1	194443421	194443422	HWI-M00851:353:000000000-ABWEC:1:2103:12761:5452	60	+
chr1	194457474	194457475	HWI-M00851:353:000000000-ABWEC:1:2119:24136:4579	60	+
chr1	194631402	194631403	HWI-M00851:353:000000000-ABWEC:1:2119:14613:22348	60	+
chr1	194671582	194671583	HWI-M00851:353:000000000-ABWEC:1:1103:28001:6850	60	-
chr1	194684414	194684415	HWI-M00851:353:000000000-ABWEC:1:1114:9964:23266	60	+
chr1	194693779	194693780	HWI-M00851:353:000000000-ABWEC:1:2103:20469:15177	60	-
chr1	194709773	194709774	HWI-M00851:353:000000000-ABWEC:1:1118:5984:17467	60	-
chr1	194722132	194722133	HWI-M00851:353:000000000-ABWEC:1:1111:7603:14968	60	+
chr1	194726111	194726112	HWI-M00851:353:000000000-ABWEC:1:1110:20713:6539	60	+
chr1	194804639	194804640	HWI-M00851:353:000000000-ABWEC:1:2108:14118:8046	60	+
chr1	194824419	194824420	HWI-M00851:353:000000000-ABWEC:1:2114:19135:18185	60	+
chr1	194861429	194861430	HWI-M00851:353:000000000-ABWEC:1:2102:7942:8460	60	-
chr1	194878115	194878116	HWI-M00851:353:000000000-ABWEC:1:1118:23065:6240	60	-
chr1	194884543	194884544	HWI-M00851:353:000000000-ABWEC:1:1107:25493:20101	60	+
chr1	194897063	194897064	HWI-M00851:353:000000000-ABWEC:1:1109:6004:3683	60	-
chr1	194897769	194897770	HWI-M00851:353:000000000-ABWEC:1:1114:15156:18489	60	-
chr1	194967889	194967890	HWI-M00851:353:000000000-ABWEC:1:2107:15253:11262	60	+
chr1	194979086	194979087	HWI-M00851:353:000000000-ABWEC:1:1117:13383:7489	60	-
chr1	194988818	194988819	HWI-M00851:353:000000000-ABWEC:1:1108:24050:2421	60	-
chr1	194990984	194990985	HWI-M00851:353:000000000-ABWEC:1:2119:8313:2562	60	-
chr1	194998350	194998351	HWI-M00851:353:000000000-ABWEC:1:2110:25090:3700	60	+
chr1	195064424	195064425	HWI-M00851:353:000000000-ABWEC:1:1110:12825:20075	60	-
chr1	195064425	195064426	HWI-M00851:353:000000000-ABWEC:1:2110:22243:14085	60	-
chr1	195120917	195120918	HWI-M00851:353:000000000-ABWEC:1:1112:26933:11741	60	+
chr1	195145280	195145281	HWI-M00851:353:000000000-ABWEC:1:1113:15884:24325	60	+
chr1	195153176	195153177	HWI-M00851:353:000000000-ABWEC:1:2118:7575:17655	60	+
chr1	195188710	195188711	HWI-M00851:353:000000000-ABWEC:1:1112:16588:10841	60	+
chr1	195303698	195303699	HWI-M00851:353:000000000-ABWEC:1:1106:19566:12899	60	+
chr1	195322747	195322748	HWI-M00851:353:000000000-ABWEC:1:2103:27139:12605	60	-
chr1	195355423	195355424	HWI-M00851:353:000000000-ABWEC:1:1113:19138:3433	60	-
chr1	195368875	195368876	HWI-M00851:353:000000000-ABWEC:1:1108:8665:24838	60	-
chr1	195411357	195411358	HWI-M00851:353:000000000-ABWEC:1:2104:13913:15990	60	+
chr1	195429660	195429661	HWI-M00851:353:000000000-ABWEC:1:1101:14885:5843	60	-
chr1	195492882	195492883	HWI-M00851:353:000000000-ABWEC:1:1106:8157:15116	60	-
chr1	195501682	195501683	HWI-M00851:353:000000000-ABWEC:1:2108:10287:10078	60	-
chr1	195523908	195523909	HWI-M00851:353:000000000-ABWEC:1:2119:14329:14229	60	+
chr1	195529206	195529207	HWI-M00851:353:000000000-ABWEC:1:1105:2417:17328	60	-
chr1	195531340	195531341	HWI-M00851:353:000000000-ABWEC:1:2109:23200:3603	60	+
chr1	195554471	195554472	HWI-M00851:353:000000000-ABWEC:1:1111:25074:7739	60	-
chr1	195558825	195558826	HWI-M00851:353:000000000-ABWEC:1:1118:5191:7926	60	+
chr1	195617621	195617622	HWI-M00851:353:000000000-ABWEC:1:1112:15141:12250	60	-
chr1	195633439	195633440	HWI-M00851:353:000000000-ABWEC:1:2114:13952:14465	60	+
chr1	195633441	195633442	HWI-M00851:353:000000000-ABWEC:1:1115:23806:12292	60	+
chr1	195672296	195672297	HWI-M00851:353:000000000-ABWEC:1:1119:20014:24581	60	+
chr1	195701956	195701957	HWI-M00851:353:000000000-ABWEC:1:2113:22199:16458	60	-
chr1	195816290	195816291	HWI-M00851:353:000000000-ABWEC:1:1118:10060:16081	60	-
chr1	195823444	195823445	HWI-M00851:353:000000000-ABWEC:1:2108:14342:18877	60	+
chr1	195833076	195833077	HWI-M00851:353:000000000-ABWEC:1:2116:2821:12518	60	-
chr1	195854625	195854626	HWI-M00851:353:000000000-ABWEC:1:1116:14610:11919	60	-
chr1	195874007	195874008	HWI-M00851:353:000000000-ABWEC:1:2110:23579:20818	60	-
chr1	195881039	195881040	HWI-M00851:353:000000000-ABWEC:1:1107:23744:22585	60	-
chr1	195934341	195934342	HWI-M00851:353:000000000-ABWEC:1:1107:12602:17294	60	-
chr1	195981061	195981062	HWI-M00851:353:000000000-ABWEC:1:1118:11711:19171	60	-
chr1	195985046	195985047	HWI-M00851:353:000000000-ABWEC:1:1106:9310:11586	60	-
chr1	195985092	195985093	HWI-M00851:353:000000000-ABWEC:1:2101:18146:2436	60	-
chr1	195993374	195993375	HWI-M00851:353:000000000-ABWEC:1:1116:24735:18931	60	+
chr1	196010860	196010861	HWI-M00851:353:000000000-ABWEC:1:2112:27470:10666	60	-
chr1	196052915	196052916	HWI-M00851:353:000000000-ABWEC:1:1110:16920:16437	60	+
chr1	196074599	196074600	HWI-M00851:353:000000000-ABWEC:1:1112:12414:4058	60	+
chr1	196093837	196093838	HWI-M00851:353:000000000-ABWEC:1:1103:17382:5806	60	-
chr1	196124080	196124081	HWI-M00851:353:000000000-ABWEC:1:1105:10359:4945	60	+
chr1	196126269	196126270	HWI-M00851:353:000000000-ABWEC:1:2111:18401:15315	60	+
chr1	196199109	196199110	HWI-M00851:353:000000000-ABWEC:1:1111:7899:3460	60	+
chr1	196199327	196199328	HWI-M00851:353:000000000-ABWEC:1:1112:8340:19922	60	+
chr1	196205015	196205016	HWI-M00851:353:000000000-ABWEC:1:1101:4886:7071	60	+
chr1	196243392	196243393	HWI-M00851:353:000000000-ABWEC:1:1104:14486:10488	60	-
chr1	196275566	196275567	HWI-M00851:353:000000000-ABWEC:1:2103:8082:6728	60	+
chr1	196281907	196281908	HWI-M00851:353:000000000-ABWEC:1:1107:13251:11916	60	+
chr1	196287363	196287364	HWI-M00851:353:000000000-ABWEC:1:2109:7447:7705	60	-
chr1	196292281	196292282	HWI-M00851:353:000000000-ABWEC:1:2103:5791:16205	60	+
chr1	196304467	196304468	HWI-M00851:353:000000000-ABWEC:1:1116:16222:12665	60	-
chr1	196304852	196304853	HWI-M00851:353:000000000-ABWEC:1:2104:12646:21927	60	+
chr1	196330621	196330622	HWI-M00851:353:000000000-ABWEC:1:2112:26968:11798	60	+
chr1	196331597	196331598	HWI-M00851:353:000000000-ABWEC:1:1112:16841:14281	60	-
chr1	196341061	196341062	HWI-M00851:353:000000000-ABWEC:1:2103:8014:19492	60	+
chr1	196357272	196357273	HWI-M00851:353:000000000-ABWEC:1:1107:5602:20152	60	-
chr1	196367555	196367556	HWI-M00851:353:000000000-ABWEC:1:1113:6560:23045	60	+
chr1	196391382	196391383	HWI-M00851:353:000000000-ABWEC:1:2109:14976:23419	60	+
chr1	196397563	196397564	HWI-M00851:353:000000000-ABWEC:1:1111:19570:10884	60	-
chr1	196403534	196403535	HWI-M00851:353:000000000-ABWEC:1:1106:28697:11715	60	-
chr1	196405949	196405950	HWI-M00851:353:000000000-ABWEC:1:1101:9374:12349	60	+
chr1	196408125	196408126	HWI-M00851:353:000000000-ABWEC:1:1103:12159:4486	60	+
chr1	196409807	196409808	HWI-M00851:353:000000000-ABWEC:1:1107:9801:11093	60	-
chr1	196422507	196422508	HWI-M00851:353:000000000-ABWEC:1:1102:18912:15888	60	+
chr1	196424765	196424766	HWI-M00851:353:000000000-ABWEC:1:2104:24510:14046	60	+
chr1	196440114	196440115	HWI-M00851:353:000000000-ABWEC:1:2106:14841:10848	60	-
chr1	196454650	196454651	HWI-M00851:353:000000000-ABWEC:1:1108:22067:11704	60	+
chr1	196463723	196463724	HWI-M00851:353:000000000-ABWEC:1:2105:25421:23108	60	-
chr1	196464464	196464465	HWI-M00851:353:000000000-ABWEC:1:1116:8524:7191	60	+
chr1	196485929	196485930	HWI-M00851:353:000000000-ABWEC:1:2101:15115:7025	60	+
chr1	196554789	196554790	HWI-M00851:353:000000000-ABWEC:1:2115:21132:3024	60	-
chr1	196582492	196582493	HWI-M00851:353:000000000-ABWEC:1:1113:9063:18807	60	-
chr1	196582960	196582961	HWI-M00851:353:000000000-ABWEC:1:1118:5448:15347	60	-
chr1	196678906	196678907	HWI-M00851:353:000000000-ABWEC:1:1104:25918:11853	60	-
chr1	196684356	196684357	HWI-M00851:353:000000000-ABWEC:1:2111:21292:14748	60	-
chr1	196685841	196685842	HWI-M00851:353:000000000-ABWEC:1:1113:25880:10623	60	-
chr1	196691450	196691451	HWI-M00851:353:000000000-ABWEC:1:1102:19687:20395	60	+
chr1	196818800	196818801	HWI-M00851:353:000000000-ABWEC:1:2106:14623:11597	60	-
chr1	196824219	196824220	HWI-M00851:353:000000000-ABWEC:1:1118:18654:3002	60	-
chr1	196873200	196873201	HWI-M00851:353:000000000-ABWEC:1:1101:8580:20534	60	+
chr1	196876955	196876956	HWI-M00851:353:000000000-ABWEC:1:1107:8346:9863	60	+
chr1	196923835	196923836	HWI-M00851:353:000000000-ABWEC:1:1119:14682:7208	60	-
chr1	196947468	196947469	HWI-M00851:353:000000000-ABWEC:1:1103:26367:18698	60	-
chr1	197018506	197018507	HWI-M00851:353:000000000-ABWEC:1:2108:11201:5581	60	-
chr1	197050392	197050393	HWI-M00851:353:000000000-ABWEC:1:2101:11243:6764	60	-
chr1	197098469	197098470	HWI-M00851:353:000000000-ABWEC:1:1103:17242:9507	60	-
chr1	197121193	197121194	HWI-M00851:353:000000000-ABWEC:1:2102:25808:5521	60	-
chr1	197141526	197141527	HWI-M00851:353:000000000-ABWEC:1:1112:20954:2394	60	-
chr1	197159258	197159259	HWI-M00851:353:000000000-ABWEC:1:1101:26710:9117	60	-
chr1	197160890	197160891	HWI-M00851:353:000000000-ABWEC:1:2101:10704:8431	60	-
chr1	197170308	197170309	HWI-M00851:353:000000000-ABWEC:1:1102:28339:14059	60	+
chr1	197178364	197178365	HWI-M00851:353:000000000-ABWEC:1:1109:12226:24497	60	-
chr1	197183862	197183863	HWI-M00851:353:000000000-ABWEC:1:2105:4667:12770	60	+
chr1	197192085	197192086	HWI-M00851:353:000000000-ABWEC:1:1107:8029:15212	60	-
chr1	197197487	197197488	HWI-M00851:353:000000000-ABWEC:1:2118:17391:24084	60	-
chr1	197248232	197248233	HWI-M00851:353:000000000-ABWEC:1:1103:21777:2094	60	-
chr1	197274363	197274364	HWI-M00851:353:000000000-ABWEC:1:1106:16438:10966	60	-
chr1	197284024	197284025	HWI-M00851:353:000000000-ABWEC:1:1108:4902:13607	60	-
chr1	197317228	197317229	HWI-M00851:353:000000000-ABWEC:1:2107:5525:16936	60	-
chr1	197424204	197424205	HWI-M00851:353:000000000-ABWEC:1:2111:24328:19541	60	+
chr1	197441831	197441832	HWI-M00851:353:000000000-ABWEC:1:1117:19824:21101	60	+
chr1	197456678	197456679	HWI-M00851:353:000000000-ABWEC:1:1115:13530:7960	60	-
chr1	197489965	197489966	HWI-M00851:353:000000000-ABWEC:1:1108:14353:6125	60	-
chr1	197588062	197588063	HWI-M00851:353:000000000-ABWEC:1:1112:19998:17013	60	+
chr1	197598678	197598679	HWI-M00851:353:000000000-ABWEC:1:1106:23930:2802	60	-
chr1	197613416	197613417	HWI-M00851:353:000000000-ABWEC:1:1117:27321:15419	60	-
chr1	197617242	197617243	HWI-M00851:353:000000000-ABWEC:1:1119:16239:3245	60	-
chr1	197642889	197642890	HWI-M00851:353:000000000-ABWEC:1:1107:19201:18490	60	-
chr1	197643127	197643128	HWI-M00851:353:000000000-ABWEC:1:1115:8253:17541	60	-
chr1	197651539	197651540	HWI-M00851:353:000000000-ABWEC:1:2105:10596:4283	60	-
chr1	197654604	197654605	HWI-M00851:353:000000000-ABWEC:1:2117:23196:13331	60	-
chr1	197670722	197670723	HWI-M00851:353:000000000-ABWEC:1:1109:18210:13567	60	-
chr1	197684460	197684461	HWI-M00851:353:000000000-ABWEC:1:1103:2363:9058	60	-
chr1	197705313	197705314	HWI-M00851:353:000000000-ABWEC:1:1109:4517:9963	60	-
chr1	197705551	197705552	HWI-M00851:353:000000000-ABWEC:1:1104:4186:9008	60	+
chr1	197718643	197718644	HWI-M00851:353:000000000-ABWEC:1:1103:12221:4167	60	+
chr1	197733535	197733536	HWI-M00851:353:000000000-ABWEC:1:2108:12478:21935	60	+
chr1	197738688	197738689	HWI-M00851:353:000000000-ABWEC:1:1104:11986:5066	60	+
chr1	197750647	197750648	HWI-M00851:353:000000000-ABWEC:1:1104:22590:9498	60	+
chr1	197772794	197772795	HWI-M00851:353:000000000-ABWEC:1:1105:10706:2098	60	-
chr1	197875831	197875832	HWI-M00851:353:000000000-ABWEC:1:1112:21611:8295	60	+
chr1	197932840	197932841	HWI-M00851:353:000000000-ABWEC:1:2116:15517:14736	60	+
chr1	197932956	197932957	HWI-M00851:353:000000000-ABWEC:1:1110:14007:10719	60	+
chr1	197951318	197951319	HWI-M00851:353:000000000-ABWEC:1:1106:6567:14914	60	-
chr1	197971196	197971197	HWI-M00851:353:000000000-ABWEC:1:1108:14126:10268	60	-
chr1	197988892	197988893	HWI-M00851:353:000000000-ABWEC:1:1103:18229:5331	60	-
chr1	198149995	198149996	HWI-M00851:353:000000000-ABWEC:1:1110:13990:11298	60	+
chr1	198163440	198163441	HWI-M00851:353:000000000-ABWEC:1:2110:26563:18406	60	+
chr1	198164047	198164048	HWI-M00851:353:000000000-ABWEC:1:1103:7350:6282	60	+
chr1	198181635	198181636	HWI-M00851:353:000000000-ABWEC:1:2118:23259:15218	60	+
chr1	198183317	198183318	HWI-M00851:353:000000000-ABWEC:1:1104:13283:7149	60	+
chr1	198240028	198240029	HWI-M00851:353:000000000-ABWEC:1:2110:15317:22140	60	-
chr1	198263749	198263750	HWI-M00851:353:000000000-ABWEC:1:2105:14975:1931	60	-
chr1	198272339	198272340	HWI-M00851:353:000000000-ABWEC:1:1108:5403:9961	60	-
chr1	198293571	198293572	HWI-M00851:353:000000000-ABWEC:1:2110:9793:6967	60	+
chr1	198301895	198301896	HWI-M00851:353:000000000-ABWEC:1:1115:17687:17534	60	+
chr1	198342925	198342926	HWI-M00851:353:000000000-ABWEC:1:1102:24909:14740	60	-
chr1	198354439	198354440	HWI-M00851:353:000000000-ABWEC:1:2115:24888:4909	60	+
chr1	198739523	198739524	HWI-M00851:353:000000000-ABWEC:1:2107:21111:17128	60	+
chr1	198754722	198754723	HWI-M00851:353:000000000-ABWEC:1:1103:13008:12630	60	+
chr1	198784421	198784422	HWI-M00851:353:000000000-ABWEC:1:2112:7429:6581	60	+
chr1	198859758	198859759	HWI-M00851:353:000000000-ABWEC:1:1119:13825:16423	60	-
chr1	198862695	198862696	HWI-M00851:353:000000000-ABWEC:1:1117:8883:13216	60	+
chr1	198868730	198868731	HWI-M00851:353:000000000-ABWEC:1:2113:21789:14861	60	-
chr1	198868758	198868759	HWI-M00851:353:000000000-ABWEC:1:2103:18467:15867	60	+
chr1	198888843	198888844	HWI-M00851:353:000000000-ABWEC:1:2117:25312:8273	60	-
chr1	198902120	198902121	HWI-M00851:353:000000000-ABWEC:1:1108:2844:18586	60	-
chr1	198914441	198914442	HWI-M00851:353:000000000-ABWEC:1:2110:8065:22938	60	-
chr1	198926372	198926373	HWI-M00851:353:000000000-ABWEC:1:1108:13758:15815	60	-
chr1	199002590	199002591	HWI-M00851:353:000000000-ABWEC:1:1108:21478:21578	60	-
chr1	199100579	199100580	HWI-M00851:353:000000000-ABWEC:1:1108:8205:16370	60	-
chr1	199135342	199135343	HWI-M00851:353:000000000-ABWEC:1:2114:27118:21262	60	+
chr1	199139822	199139823	HWI-M00851:353:000000000-ABWEC:1:1116:4444:20820	60	+
chr1	199182377	199182378	HWI-M00851:353:000000000-ABWEC:1:2118:12368:15197	60	-
chr1	199186204	199186205	HWI-M00851:353:000000000-ABWEC:1:1115:14601:9022	60	+
chr1	199230232	199230233	HWI-M00851:353:000000000-ABWEC:1:1110:6729:2565	60	+
chr1	199321023	199321024	HWI-M00851:353:000000000-ABWEC:1:1119:26734:16439	60	-
chr1	199331247	199331248	HWI-M00851:353:000000000-ABWEC:1:1113:22029:21284	60	+
chr1	199342839	199342840	HWI-M00851:353:000000000-ABWEC:1:1104:6275:22064	60	+
chr1	199357201	199357202	HWI-M00851:353:000000000-ABWEC:1:1101:16731:3368	60	-
chr1	199376217	199376218	HWI-M00851:353:000000000-ABWEC:1:1104:25780:22403	60	-
chr1	199393176	199393177	HWI-M00851:353:000000000-ABWEC:1:1107:14606:4170	60	-
chr1	199468500	199468501	HWI-M00851:353:000000000-ABWEC:1:2118:11443:17933	60	+
chr1	199506087	199506088	HWI-M00851:353:000000000-ABWEC:1:1106:24618:6895	60	-
chr1	199506096	199506097	HWI-M00851:353:000000000-ABWEC:1:2117:13352:24175	60	-
chr1	199506914	199506915	HWI-M00851:353:000000000-ABWEC:1:1105:14686:4753	60	+
chr1	199607798	199607799	HWI-M00851:353:000000000-ABWEC:1:2101:11447:17868	60	+
chr1	199762398	199762399	HWI-M00851:353:000000000-ABWEC:1:1119:26587:8656	60	-
chr1	199791271	199791272	HWI-M00851:353:000000000-ABWEC:1:1112:7747:3731	60	-
chr1	199801475	199801476	HWI-M00851:353:000000000-ABWEC:1:1117:6966:15145	60	+
chr1	199865477	199865478	HWI-M00851:353:000000000-ABWEC:1:1105:6774:21780	60	-
chr1	199908300	199908301	HWI-M00851:353:000000000-ABWEC:1:2101:7410:8581	60	+
chr1	200109293	200109294	HWI-M00851:353:000000000-ABWEC:1:1113:21594:20554	60	-
chr1	200333545	200333546	HWI-M00851:353:000000000-ABWEC:1:1103:25416:10360	60	-
chr1	200395038	200395039	HWI-M00851:353:000000000-ABWEC:1:2110:26250:12270	60	+
chr1	200404671	200404672	HWI-M00851:353:000000000-ABWEC:1:2104:21817:14397	60	+
chr1	200592440	200592441	HWI-M00851:353:000000000-ABWEC:1:1101:16261:23762	60	-
chr1	200845700	200845701	HWI-M00851:353:000000000-ABWEC:1:1102:18417:21567	60	+
chr1	201298195	201298196	HWI-M00851:353:000000000-ABWEC:1:1102:17090:18766	60	-
chr1	202338701	202338702	HWI-M00851:353:000000000-ABWEC:1:2115:8731:16158	60	-
chr1	202774443	202774444	HWI-M00851:353:000000000-ABWEC:1:1106:6406:21868	60	+
chr1	203557101	203557102	HWI-M00851:353:000000000-ABWEC:1:1102:8243:20212	60	-
chr1	204133772	204133773	HWI-M00851:353:000000000-ABWEC:1:1119:9423:2840	60	-
chr1	204547707	204547708	HWI-M00851:353:000000000-ABWEC:1:2112:16025:17308	60	-
chr1	205099022	205099023	HWI-M00851:353:000000000-ABWEC:1:1101:23970:12491	60	+
chr1	206948464	206948465	HWI-M00851:353:000000000-ABWEC:1:2102:10787:14221	60	+
chr1	207018483	207018484	HWI-M00851:353:000000000-ABWEC:1:2114:19217:5246	60	+
chr1	207174799	207174800	HWI-M00851:353:000000000-ABWEC:1:1105:2602:10387	60	+
chr1	207229753	207229754	HWI-M00851:353:000000000-ABWEC:1:2117:17273:22615	60	-
chr1	207236668	207236669	HWI-M00851:353:000000000-ABWEC:1:1117:5533:7408	60	-
chr1	207356646	207356647	HWI-M00851:353:000000000-ABWEC:1:1116:11387:18170	60	+
chr1	207376383	207376384	HWI-M00851:353:000000000-ABWEC:1:2108:5074:8945	60	-
chr1	207403333	207403334	HWI-M00851:353:000000000-ABWEC:1:1104:14736:20537	60	-
chr1	207439583	207439584	HWI-M00851:353:000000000-ABWEC:1:2101:9684:19867	60	+
chr1	207635994	207635995	HWI-M00851:353:000000000-ABWEC:1:2107:16428:14250	60	-
chr1	207933450	207933451	HWI-M00851:353:000000000-ABWEC:1:1110:12895:5436	60	+
chr1	208210550	208210551	HWI-M00851:353:000000000-ABWEC:1:1101:17587:22122	60	+
chr1	209404282	209404283	HWI-M00851:353:000000000-ABWEC:1:2118:25286:3423	60	+
chr1	209542164	209542165	HWI-M00851:353:000000000-ABWEC:1:1103:27274:9756	60	+
chr1	210117462	210117463	HWI-M00851:353:000000000-ABWEC:1:1118:22366:7858	60	-
chr1	210160948	210160949	HWI-M00851:353:000000000-ABWEC:1:1112:10751:8297	60	-
chr1	211159449	211159450	HWI-M00851:353:000000000-ABWEC:1:2104:8880:4732	60	-
chr1	211235729	211235730	HWI-M00851:353:000000000-ABWEC:1:1112:25391:17052	60	-
chr1	211251076	211251077	HWI-M00851:353:000000000-ABWEC:1:1118:8511:14807	60	-
chr1	211272140	211272141	HWI-M00851:353:000000000-ABWEC:1:1101:17687:16331	60	-
chr1	211389341	211389342	HWI-M00851:353:000000000-ABWEC:1:1109:25893:14978	60	-
chr1	211985063	211985064	HWI-M00851:353:000000000-ABWEC:1:2112:25209:13212	60	-
chr1	212031799	212031800	HWI-M00851:353:000000000-ABWEC:1:1113:3550:7753	60	+
chr1	212190951	212190952	HWI-M00851:353:000000000-ABWEC:1:2110:6251:19552	60	-
chr1	212545908	212545909	HWI-M00851:353:000000000-ABWEC:1:1117:27659:18494	60	-
chr1	213194840	213194841	HWI-M00851:353:000000000-ABWEC:1:2113:18992:19936	60	+
chr1	213472952	213472953	HWI-M00851:353:000000000-ABWEC:1:2103:12241:17056	60	-
chr1	213903465	213903466	HWI-M00851:353:000000000-ABWEC:1:1114:14707:2485	60	+
chr1	214407219	214407220	HWI-M00851:353:000000000-ABWEC:1:1102:15286:10508	60	+
chr1	214414265	214414266	HWI-M00851:353:000000000-ABWEC:1:1101:13857:12954	60	+
chr1	214623233	214623234	HWI-M00851:353:000000000-ABWEC:1:2110:16739:18132	60	+
chr1	214632158	214632159	HWI-M00851:353:000000000-ABWEC:1:1102:23608:7876	60	-
chr1	214639992	214639993	HWI-M00851:353:000000000-ABWEC:1:1115:3957:20154	60	+
chr1	214656026	214656027	HWI-M00851:353:000000000-ABWEC:1:2111:27876:15650	60	-
chr1	214658363	214658364	HWI-M00851:353:000000000-ABWEC:1:1112:15392:19172	60	-
[truncated: 28,385 more rows]
