# Supplementary material for: HIV-1 capsid stability enables inositol phosphate-independent infection of target cells and promotes integration into genes
Source: PLoS Pathog. 2023 Jun 2;19(6):e1011423. doi: 10.1371/journal.ppat.1011423 (PMC10266667; doi:10.1371/journal.ppat.1011423)
Supplement: S6 Data — (TAR.GZ) [file ppat.1011423.s017.tar.gz › HEK293T/CKO/Unique_hg38_integration_sites/5map-center.bed]

chr1	5928869	5928870	MISEQ:310:000000000-ADTTF:1:1107:8739:12951	60	-
chr1	5928897	5928898	MISEQ:310:000000000-ADTTF:1:1108:19935:11464	60	-
chr1	5936500	5936501	MISEQ:310:000000000-ADTTF:1:1101:3039:13398	60	-
chr1	6857528	6857529	MISEQ:310:000000000-ADTTF:1:2111:17644:9150	60	-
chr1	10091562	10091563	MISEQ:310:000000000-ADTTF:1:1116:15157:7873	60	-
chr1	10170235	10170236	MISEQ:310:000000000-ADTTF:1:1109:27326:11598	60	+
chr1	10256825	10256826	MISEQ:310:000000000-ADTTF:1:1112:23650:23909	60	-
chr1	10295816	10295817	MISEQ:310:000000000-ADTTF:1:1108:13540:4275	60	-
chr1	10493646	10493647	MISEQ:310:000000000-ADTTF:1:2106:21878:10901	60	-
chr1	11155629	11155630	MISEQ:310:000000000-ADTTF:1:1105:13324:17064	60	-
chr1	11817874	11817875	MISEQ:310:000000000-ADTTF:1:1104:10983:19225	60	-
chr1	12277290	12277291	MISEQ:310:000000000-ADTTF:1:1118:22065:18793	60	+
chr1	20092142	20092143	MISEQ:310:000000000-ADTTF:1:1101:6832:12804	60	-
chr1	21211798	21211799	MISEQ:310:000000000-ADTTF:1:1116:21352:6678	60	-
chr1	21407529	21407530	MISEQ:310:000000000-ADTTF:1:2115:15196:2193	60	-
chr1	24711442	24711443	MISEQ:310:000000000-ADTTF:1:2107:8260:16032	60	+
chr1	25488516	25488517	MISEQ:310:000000000-ADTTF:1:2111:8830:4097	60	+
chr1	27486019	27486020	MISEQ:310:000000000-ADTTF:1:2112:24853:22058	60	-
chr1	28454054	28454055	MISEQ:310:000000000-ADTTF:1:1106:14637:21910	60	-
chr1	30963231	30963232	MISEQ:310:000000000-ADTTF:1:1110:10660:11394	60	+
chr1	33030311	33030312	MISEQ:310:000000000-ADTTF:1:1119:14729:20350	60	+
chr1	35093473	35093474	MISEQ:310:000000000-ADTTF:1:1112:5761:5266	60	+
chr1	35098664	35098665	MISEQ:310:000000000-ADTTF:1:1112:16959:22984	60	+
chr1	35115418	35115419	MISEQ:310:000000000-ADTTF:1:1106:15621:4502	60	+
chr1	38849722	38849723	MISEQ:310:000000000-ADTTF:1:2103:9689:15592	60	-
chr1	39247264	39247265	MISEQ:310:000000000-ADTTF:1:1114:23200:14280	60	+
chr1	39365273	39365274	MISEQ:310:000000000-ADTTF:1:1108:26387:9391	60	-
chr1	42199271	42199272	MISEQ:310:000000000-ADTTF:1:1105:8795:3196	60	-
chr1	42306509	42306510	MISEQ:310:000000000-ADTTF:1:1112:18488:9605	60	-
chr1	44864801	44864802	MISEQ:310:000000000-ADTTF:1:1111:26445:16073	60	+
chr1	45714681	45714682	MISEQ:310:000000000-ADTTF:1:1105:10175:14031	60	+
chr1	45719158	45719159	MISEQ:310:000000000-ADTTF:1:1107:15126:5891	60	-
chr1	47271047	47271048	MISEQ:310:000000000-ADTTF:1:2104:27543:7128	60	-
chr1	47845169	47845170	MISEQ:310:000000000-ADTTF:1:1112:13853:18478	60	+
chr1	48357038	48357039	MISEQ:310:000000000-ADTTF:1:2117:13044:7114	60	+
chr1	48390079	48390080	MISEQ:310:000000000-ADTTF:1:1107:16709:5364	60	+
chr1	48647814	48647815	MISEQ:310:000000000-ADTTF:1:1118:15490:16674	60	+
chr1	48838275	48838276	MISEQ:310:000000000-ADTTF:1:1115:16527:13839	60	-
chr1	50537179	50537180	MISEQ:310:000000000-ADTTF:1:1113:10538:20529	60	+
chr1	50584225	50584226	MISEQ:310:000000000-ADTTF:1:1109:15897:2955	60	-
chr1	50584283	50584284	MISEQ:310:000000000-ADTTF:1:1107:6587:10385	60	-
chr1	50585621	50585622	MISEQ:310:000000000-ADTTF:1:1118:10190:12459	60	-
chr1	50655435	50655436	MISEQ:310:000000000-ADTTF:1:2113:28855:12466	60	+
chr1	50757436	50757437	MISEQ:310:000000000-ADTTF:1:1108:7026:23108	60	+
chr1	50842591	50842592	MISEQ:310:000000000-ADTTF:1:1110:22623:4311	60	-
chr1	51874880	51874881	MISEQ:310:000000000-ADTTF:1:1107:9804:20224	60	+
chr1	53786304	53786305	MISEQ:310:000000000-ADTTF:1:2114:7571:14786	60	-
chr1	56234628	56234629	MISEQ:310:000000000-ADTTF:1:1103:13683:18991	60	-
chr1	56408951	56408952	MISEQ:310:000000000-ADTTF:1:2106:20067:1196	60	-
chr1	57060241	57060242	MISEQ:310:000000000-ADTTF:1:1106:28352:16426	60	+
chr1	57454221	57454222	MISEQ:310:000000000-ADTTF:1:1116:4827:7781	60	+
chr1	57683573	57683574	MISEQ:310:000000000-ADTTF:1:1118:9843:4304	60	+
chr1	58312862	58312863	MISEQ:310:000000000-ADTTF:1:1104:25710:22945	60	-
chr1	58925886	58925887	MISEQ:310:000000000-ADTTF:1:1102:14063:21981	60	-
chr1	58995840	58995841	MISEQ:310:000000000-ADTTF:1:1107:10371:1563	60	-
chr1	59404846	59404847	MISEQ:310:000000000-ADTTF:1:1101:14355:10954	60	+
chr1	59545524	59545525	MISEQ:310:000000000-ADTTF:1:1106:17978:22339	60	+
chr1	59803748	59803749	MISEQ:310:000000000-ADTTF:1:2108:28937:11509	60	+
chr1	59806375	59806376	MISEQ:310:000000000-ADTTF:1:1119:12439:21296	60	+
chr1	59830024	59830025	MISEQ:310:000000000-ADTTF:1:2119:18461:10084	60	-
chr1	59830026	59830027	MISEQ:310:000000000-ADTTF:1:2113:21222:7996	60	-
chr1	59863264	59863265	MISEQ:310:000000000-ADTTF:1:1119:23166:19025	60	-
chr1	59867378	59867379	MISEQ:310:000000000-ADTTF:1:1113:10492:8987	60	+
chr1	60060111	60060112	MISEQ:310:000000000-ADTTF:1:1105:26115:13950	60	+
chr1	60590280	60590281	MISEQ:310:000000000-ADTTF:1:2113:13713:7740	60	-
chr1	61240039	61240040	MISEQ:310:000000000-ADTTF:1:1101:7927:6850	60	-
chr1	61268051	61268052	MISEQ:310:000000000-ADTTF:1:1112:24314:18561	60	+
chr1	61329991	61329992	MISEQ:310:000000000-ADTTF:1:1105:2528:13540	60	+
chr1	61358038	61358039	MISEQ:310:000000000-ADTTF:1:1117:22877:7458	60	-
chr1	61665863	61665864	MISEQ:310:000000000-ADTTF:1:1115:7870:14138	60	-
chr1	61778304	61778305	MISEQ:310:000000000-ADTTF:1:1101:17167:15513	60	+
chr1	62226890	62226891	MISEQ:310:000000000-ADTTF:1:1108:8966:18907	60	-
chr1	62508649	62508650	MISEQ:310:000000000-ADTTF:1:1108:18588:19527	60	-
chr1	62544726	62544727	MISEQ:310:000000000-ADTTF:1:1118:13452:8909	60	-
chr1	62585508	62585509	MISEQ:310:000000000-ADTTF:1:1103:22086:16120	60	-
chr1	62863457	62863458	MISEQ:310:000000000-ADTTF:1:1106:28984:13321	60	+
chr1	63377380	63377381	MISEQ:310:000000000-ADTTF:1:1117:9243:23136	60	+
chr1	63404117	63404118	MISEQ:310:000000000-ADTTF:1:1116:11501:18932	60	-
chr1	63404123	63404124	MISEQ:310:000000000-ADTTF:1:2109:22882:21744	60	-
chr1	63540556	63540557	MISEQ:310:000000000-ADTTF:1:1115:16650:8307	60	-
chr1	63600915	63600916	MISEQ:310:000000000-ADTTF:1:2111:15154:8352	60	-
chr1	63622861	63622862	MISEQ:310:000000000-ADTTF:1:1110:19826:13799	60	-
chr1	63647881	63647882	MISEQ:310:000000000-ADTTF:1:1112:1951:13431	60	+
chr1	63649409	63649410	MISEQ:310:000000000-ADTTF:1:2105:23387:10523	60	+
chr1	63976721	63976722	MISEQ:310:000000000-ADTTF:1:2110:12140:18357	60	-
chr1	64629329	64629330	MISEQ:310:000000000-ADTTF:1:1102:10728:16828	60	-
chr1	65036964	65036965	MISEQ:310:000000000-ADTTF:1:1105:23094:12334	60	-
chr1	65162473	65162474	MISEQ:310:000000000-ADTTF:1:2106:28361:8387	60	-
chr1	65201853	65201854	MISEQ:310:000000000-ADTTF:1:1113:11653:6974	60	+
chr1	65271470	65271471	MISEQ:310:000000000-ADTTF:1:1109:28446:15591	60	-
chr1	65295549	65295550	MISEQ:310:000000000-ADTTF:1:1112:3135:13590	60	-
chr1	65348982	65348983	MISEQ:310:000000000-ADTTF:1:1117:7129:8754	60	-
chr1	65623804	65623805	MISEQ:310:000000000-ADTTF:1:2116:8809:9709	60	+
chr1	65624580	65624581	MISEQ:310:000000000-ADTTF:1:1101:10328:19198	60	+
chr1	65629774	65629775	MISEQ:310:000000000-ADTTF:1:1114:18339:3525	60	+
chr1	65714742	65714743	MISEQ:310:000000000-ADTTF:1:1119:15149:6577	60	+
chr1	65759100	65759101	MISEQ:310:000000000-ADTTF:1:1111:11100:20048	60	+
chr1	65830614	65830615	MISEQ:310:000000000-ADTTF:1:2112:2872:9662	60	-
chr1	65911759	65911760	MISEQ:310:000000000-ADTTF:1:1113:28077:16038	60	-
chr1	65913580	65913581	MISEQ:310:000000000-ADTTF:1:1108:25277:3288	60	-
chr1	66120546	66120547	MISEQ:310:000000000-ADTTF:1:1102:22686:4399	60	-
chr1	66178993	66178994	MISEQ:310:000000000-ADTTF:1:2112:24209:13544	60	-
chr1	66268479	66268480	MISEQ:310:000000000-ADTTF:1:1107:24601:19959	60	-
chr1	66546886	66546887	MISEQ:310:000000000-ADTTF:1:1110:15399:17294	60	+
chr1	66551331	66551332	MISEQ:310:000000000-ADTTF:1:2105:18255:21979	60	-
chr1	66634795	66634796	MISEQ:310:000000000-ADTTF:1:1110:14987:20075	60	-
chr1	66745584	66745585	MISEQ:310:000000000-ADTTF:1:1110:10639:23966	60	-
chr1	66871757	66871758	MISEQ:310:000000000-ADTTF:1:1102:18126:16479	60	-
chr1	66901409	66901410	MISEQ:310:000000000-ADTTF:1:1105:17348:3352	60	-
chr1	66907878	66907879	MISEQ:310:000000000-ADTTF:1:1101:14955:2245	60	+
chr1	66967232	66967233	MISEQ:310:000000000-ADTTF:1:1116:16564:13857	60	+
chr1	66970998	66970999	MISEQ:310:000000000-ADTTF:1:1104:16905:11499	60	+
chr1	67011947	67011948	MISEQ:310:000000000-ADTTF:1:2108:25630:9507	60	-
chr1	67018465	67018466	MISEQ:310:000000000-ADTTF:1:1110:9215:8853	60	+
chr1	67099503	67099504	MISEQ:310:000000000-ADTTF:1:1115:27311:18099	60	+
chr1	67129719	67129720	MISEQ:310:000000000-ADTTF:1:2113:27650:11305	60	-
chr1	67306203	67306204	MISEQ:310:000000000-ADTTF:1:1106:23189:17936	60	-
chr1	67386405	67386406	MISEQ:310:000000000-ADTTF:1:2103:27189:11139	60	+
chr1	67561998	67561999	MISEQ:310:000000000-ADTTF:1:1113:22000:3500	60	-
chr1	67731523	67731524	MISEQ:310:000000000-ADTTF:1:2113:21674:9418	60	+
chr1	67882987	67882988	MISEQ:310:000000000-ADTTF:1:1104:6704:12688	60	-
chr1	67921475	67921476	MISEQ:310:000000000-ADTTF:1:2102:6914:7773	60	+
chr1	68183496	68183497	MISEQ:310:000000000-ADTTF:1:2106:10826:5116	60	-
chr1	68193300	68193301	MISEQ:310:000000000-ADTTF:1:2108:21286:4781	60	-
chr1	68196758	68196759	MISEQ:310:000000000-ADTTF:1:1110:8739:15393	60	-
chr1	68206570	68206571	MISEQ:310:000000000-ADTTF:1:1110:6701:11561	60	-
chr1	68225775	68225776	MISEQ:310:000000000-ADTTF:1:1115:19563:9959	60	-
chr1	68257482	68257483	MISEQ:310:000000000-ADTTF:1:1113:23043:21851	60	-
chr1	68260323	68260324	MISEQ:310:000000000-ADTTF:1:1113:3798:13054	60	+
chr1	68475637	68475638	MISEQ:310:000000000-ADTTF:1:2117:6336:19097	60	+
chr1	68477459	68477460	MISEQ:310:000000000-ADTTF:1:1102:7868:8642	60	+
chr1	68481903	68481904	MISEQ:310:000000000-ADTTF:1:1118:13114:5053	60	-
chr1	68487287	68487288	MISEQ:310:000000000-ADTTF:1:1103:23061:17227	60	+
chr1	68500220	68500221	MISEQ:310:000000000-ADTTF:1:1111:18989:17292	60	-
chr1	68609155	68609156	MISEQ:310:000000000-ADTTF:1:1108:6861:17920	60	+
chr1	69278220	69278221	MISEQ:310:000000000-ADTTF:1:1102:4593:15547	60	+
chr1	69484083	69484084	MISEQ:310:000000000-ADTTF:1:1116:15601:24371	60	+
chr1	70030705	70030706	MISEQ:310:000000000-ADTTF:1:1102:18250:5961	60	+
chr1	70150908	70150909	MISEQ:310:000000000-ADTTF:1:1103:5884:6715	60	-
chr1	70174867	70174868	MISEQ:310:000000000-ADTTF:1:1118:20846:23163	60	-
chr1	70176340	70176341	MISEQ:310:000000000-ADTTF:1:1101:15010:20001	60	-
chr1	70182209	70182210	MISEQ:310:000000000-ADTTF:1:1111:22825:23860	60	+
chr1	70184851	70184852	MISEQ:310:000000000-ADTTF:1:1110:15771:4100	60	+
chr1	70288798	70288799	MISEQ:310:000000000-ADTTF:1:1110:5222:7373	60	+
chr1	70309864	70309865	MISEQ:310:000000000-ADTTF:1:1101:12467:18639	60	+
chr1	70311963	70311964	MISEQ:310:000000000-ADTTF:1:1107:26808:16379	60	-
chr1	70326503	70326504	MISEQ:310:000000000-ADTTF:1:1103:25194:8335	60	+
chr1	70326627	70326628	MISEQ:310:000000000-ADTTF:1:1105:19517:9999	60	-
chr1	70336711	70336712	MISEQ:310:000000000-ADTTF:1:2110:18741:13453	60	+
chr1	70339083	70339084	MISEQ:310:000000000-ADTTF:1:1112:23986:12932	60	-
chr1	70351248	70351249	MISEQ:310:000000000-ADTTF:1:1118:25673:9481	60	+
chr1	70359404	70359405	MISEQ:310:000000000-ADTTF:1:1105:4447:11548	60	+
chr1	70926957	70926958	MISEQ:310:000000000-ADTTF:1:2119:26568:5979	60	+
chr1	70966354	70966355	MISEQ:310:000000000-ADTTF:1:1102:28738:10467	60	-
chr1	71065548	71065549	MISEQ:310:000000000-ADTTF:1:1107:17887:20067	60	-
chr1	71065681	71065682	MISEQ:310:000000000-ADTTF:1:1107:26907:12452	60	+
chr1	71068624	71068625	MISEQ:310:000000000-ADTTF:1:1114:24604:9928	60	-
chr1	71070961	71070962	MISEQ:310:000000000-ADTTF:1:2108:28588:9368	60	-
chr1	73063392	73063393	MISEQ:310:000000000-ADTTF:1:2102:19513:11964	60	+
chr1	73530510	73530511	MISEQ:310:000000000-ADTTF:1:2103:11254:19283	60	-
chr1	73900003	73900004	MISEQ:310:000000000-ADTTF:1:2119:7905:14696	60	+
chr1	74182576	74182577	MISEQ:310:000000000-ADTTF:1:1101:16025:5968	60	+
chr1	74189412	74189413	MISEQ:310:000000000-ADTTF:1:1118:22072:24662	60	+
chr1	74204394	74204395	MISEQ:310:000000000-ADTTF:1:1111:12763:3793	60	+
chr1	74219372	74219373	MISEQ:310:000000000-ADTTF:1:1110:16147:1971	60	-
chr1	74266003	74266004	MISEQ:310:000000000-ADTTF:1:2108:11370:19996	60	+
chr1	74307146	74307147	MISEQ:310:000000000-ADTTF:1:2109:16852:22309	60	+
chr1	74318681	74318682	MISEQ:310:000000000-ADTTF:1:1107:7216:18052	60	-
chr1	74325511	74325512	MISEQ:310:000000000-ADTTF:1:1105:15812:24408	60	+
chr1	74361544	74361545	MISEQ:310:000000000-ADTTF:1:1119:28496:17519	60	-
chr1	74656765	74656766	MISEQ:310:000000000-ADTTF:1:1102:16111:5206	60	+
chr1	74720811	74720812	MISEQ:310:000000000-ADTTF:1:1109:5531:21659	60	+
chr1	74740114	74740115	MISEQ:310:000000000-ADTTF:1:1104:13383:2212	60	-
chr1	74745886	74745887	MISEQ:310:000000000-ADTTF:1:1105:26295:16156	60	-
chr1	74766738	74766739	MISEQ:310:000000000-ADTTF:1:1109:26929:11648	60	+
chr1	74859147	74859148	MISEQ:310:000000000-ADTTF:1:1107:26864:8859	60	+
chr1	74905360	74905361	MISEQ:310:000000000-ADTTF:1:2108:12383:1262	60	+
chr1	74934318	74934319	MISEQ:310:000000000-ADTTF:1:2105:6202:6228	60	-
chr1	74945292	74945293	MISEQ:310:000000000-ADTTF:1:2102:15735:6500	60	+
chr1	74961399	74961400	MISEQ:310:000000000-ADTTF:1:1119:19168:20456	60	-
chr1	74969137	74969138	MISEQ:310:000000000-ADTTF:1:1101:21381:6139	60	+
chr1	75044788	75044789	MISEQ:310:000000000-ADTTF:1:1104:24359:18332	60	+
chr1	75072898	75072899	MISEQ:310:000000000-ADTTF:1:1104:4366:12107	60	-
chr1	75083516	75083517	MISEQ:310:000000000-ADTTF:1:1101:28528:15883	60	-
chr1	75102372	75102373	MISEQ:310:000000000-ADTTF:1:1105:24105:9852	60	-
chr1	75118349	75118350	MISEQ:310:000000000-ADTTF:1:1114:8083:5553	60	-
chr1	75120802	75120803	MISEQ:310:000000000-ADTTF:1:2111:19668:21740	60	+
chr1	75141340	75141341	MISEQ:310:000000000-ADTTF:1:2111:19654:12665	60	+
chr1	75142500	75142501	MISEQ:310:000000000-ADTTF:1:1112:26069:14720	60	+
chr1	75142595	75142596	MISEQ:310:000000000-ADTTF:1:1105:16483:20380	60	-
chr1	75214644	75214645	MISEQ:310:000000000-ADTTF:1:1119:25205:11687	60	+
chr1	75220295	75220296	MISEQ:310:000000000-ADTTF:1:1114:5605:10094	60	-
chr1	75226715	75226716	MISEQ:310:000000000-ADTTF:1:1107:12418:24177	60	-
chr1	75227850	75227851	MISEQ:310:000000000-ADTTF:1:1104:18427:20936	60	+
chr1	75240674	75240675	MISEQ:310:000000000-ADTTF:1:1104:12863:23324	60	-
chr1	75315899	75315900	MISEQ:310:000000000-ADTTF:1:1105:9720:8952	60	-
chr1	75318173	75318174	MISEQ:310:000000000-ADTTF:1:1104:17332:22660	60	-
chr1	75318601	75318602	MISEQ:310:000000000-ADTTF:1:1108:19824:12919	60	-
chr1	75334757	75334758	MISEQ:310:000000000-ADTTF:1:2118:10562:21058	60	-
chr1	75344765	75344766	MISEQ:310:000000000-ADTTF:1:1118:15387:6744	60	-
chr1	75370031	75370032	MISEQ:310:000000000-ADTTF:1:1105:9723:2559	60	+
chr1	75372069	75372070	MISEQ:310:000000000-ADTTF:1:2112:13917:14458	60	+
chr1	75530644	75530645	MISEQ:310:000000000-ADTTF:1:1116:7733:6181	60	+
chr1	75562930	75562931	MISEQ:310:000000000-ADTTF:1:1108:14475:12889	60	-
chr1	75563397	75563398	MISEQ:310:000000000-ADTTF:1:2101:13519:15004	60	+
chr1	75637346	75637347	MISEQ:310:000000000-ADTTF:1:1110:4403:8527	60	-
chr1	75704826	75704827	MISEQ:310:000000000-ADTTF:1:2101:17864:17076	60	-
chr1	75722188	75722189	MISEQ:310:000000000-ADTTF:1:2109:19849:3806	60	-
chr1	75742030	75742031	MISEQ:310:000000000-ADTTF:1:1110:13623:6354	60	-
chr1	75763038	75763039	MISEQ:310:000000000-ADTTF:1:1108:27371:14189	60	+
chr1	75764352	75764353	MISEQ:310:000000000-ADTTF:1:1101:15670:7060	60	+
chr1	75793879	75793880	MISEQ:310:000000000-ADTTF:1:1106:13700:19657	60	-
chr1	75864654	75864655	MISEQ:310:000000000-ADTTF:1:2111:16629:15137	60	+
chr1	76006571	76006572	MISEQ:310:000000000-ADTTF:1:2115:6891:6252	60	-
chr1	76080727	76080728	MISEQ:310:000000000-ADTTF:1:1114:4887:12061	60	+
chr1	76254067	76254068	MISEQ:310:000000000-ADTTF:1:1104:22517:19935	60	+
chr1	76269657	76269658	MISEQ:310:000000000-ADTTF:1:2115:16806:3427	60	+
chr1	76506524	76506525	MISEQ:310:000000000-ADTTF:1:1110:24789:5819	60	+
chr1	76518991	76518992	MISEQ:310:000000000-ADTTF:1:2118:23210:12132	60	-
chr1	76526220	76526221	MISEQ:310:000000000-ADTTF:1:1106:21867:14495	60	+
chr1	76604524	76604525	MISEQ:310:000000000-ADTTF:1:1107:17324:1571	60	-
chr1	76775569	76775570	MISEQ:310:000000000-ADTTF:1:2107:21986:17055	60	+
chr1	77131423	77131424	MISEQ:310:000000000-ADTTF:1:1116:9653:11713	60	-
chr1	77200242	77200243	MISEQ:310:000000000-ADTTF:1:1101:4098:9057	60	+
chr1	77204734	77204735	MISEQ:310:000000000-ADTTF:1:1114:16760:5710	60	-
chr1	77585603	77585604	MISEQ:310:000000000-ADTTF:1:1111:13282:5362	60	+
chr1	77586489	77586490	MISEQ:310:000000000-ADTTF:1:1106:24237:7503	60	+
chr1	77660776	77660777	MISEQ:310:000000000-ADTTF:1:1106:28445:13196	60	-
chr1	77670449	77670450	MISEQ:310:000000000-ADTTF:1:2105:24756:16122	60	-
chr1	77787104	77787105	MISEQ:310:000000000-ADTTF:1:2103:24643:8971	60	-
chr1	77836195	77836196	MISEQ:310:000000000-ADTTF:1:2104:24114:20852	60	+
chr1	77873105	77873106	MISEQ:310:000000000-ADTTF:1:1115:4140:10034	60	-
chr1	77984756	77984757	MISEQ:310:000000000-ADTTF:1:2116:25149:8229	60	+
chr1	78027456	78027457	MISEQ:310:000000000-ADTTF:1:1108:17484:22898	60	-
chr1	78179182	78179183	MISEQ:310:000000000-ADTTF:1:2114:27999:14165	60	+
chr1	78537816	78537817	MISEQ:310:000000000-ADTTF:1:1116:9844:11421	60	+
chr1	78574092	78574093	MISEQ:310:000000000-ADTTF:1:1107:14485:11051	60	-
chr1	78822718	78822719	MISEQ:310:000000000-ADTTF:1:1116:11417:7464	60	-
chr1	78889634	78889635	MISEQ:310:000000000-ADTTF:1:2113:5934:9050	60	+
chr1	78904213	78904214	MISEQ:310:000000000-ADTTF:1:1104:25471:9765	60	-
chr1	78941178	78941179	MISEQ:310:000000000-ADTTF:1:2116:11875:12987	60	-
chr1	78941179	78941180	MISEQ:310:000000000-ADTTF:1:1113:2650:13786	60	-
chr1	78988626	78988627	MISEQ:310:000000000-ADTTF:1:1111:7364:3701	60	-
chr1	78993826	78993827	MISEQ:310:000000000-ADTTF:1:1113:26743:12000	60	+
chr1	79233699	79233700	MISEQ:310:000000000-ADTTF:1:1111:21566:23728	60	-
chr1	79302057	79302058	MISEQ:310:000000000-ADTTF:1:1113:3674:18726	60	-
chr1	79424086	79424087	MISEQ:310:000000000-ADTTF:1:1117:17871:6033	60	-
chr1	79445833	79445834	MISEQ:310:000000000-ADTTF:1:1119:20337:11991	60	-
chr1	79653849	79653850	MISEQ:310:000000000-ADTTF:1:1112:4235:20363	60	+
chr1	79767930	79767931	MISEQ:310:000000000-ADTTF:1:1114:14522:17224	60	+
chr1	79819455	79819456	MISEQ:310:000000000-ADTTF:1:2103:11093:8436	60	-
chr1	79822572	79822573	MISEQ:310:000000000-ADTTF:1:1105:20952:20537	60	+
chr1	79838659	79838660	MISEQ:310:000000000-ADTTF:1:1101:23952:19371	60	+
chr1	80035701	80035702	MISEQ:310:000000000-ADTTF:1:1117:26094:7229	60	-
chr1	80086547	80086548	MISEQ:310:000000000-ADTTF:1:1104:20530:5596	60	-
chr1	80096434	80096435	MISEQ:310:000000000-ADTTF:1:1109:5731:4854	60	+
chr1	80255836	80255837	MISEQ:310:000000000-ADTTF:1:1110:18649:23255	60	+
chr1	80353900	80353901	MISEQ:310:000000000-ADTTF:1:1108:11648:7748	60	-
chr1	80413604	80413605	MISEQ:310:000000000-ADTTF:1:1110:8713:9679	60	-
chr1	80568219	80568220	MISEQ:310:000000000-ADTTF:1:1117:17437:19219	60	-
chr1	80650895	80650896	MISEQ:310:000000000-ADTTF:1:1110:10898:2932	60	+
chr1	80892113	80892114	MISEQ:310:000000000-ADTTF:1:2119:8521:13958	60	-
chr1	80916045	80916046	MISEQ:310:000000000-ADTTF:1:1108:28440:12054	60	+
chr1	81039608	81039609	MISEQ:310:000000000-ADTTF:1:1116:22543:3615	60	+
chr1	81080365	81080366	MISEQ:310:000000000-ADTTF:1:1106:18326:7449	60	+
chr1	81773738	81773739	MISEQ:310:000000000-ADTTF:1:1109:21047:14281	60	-
chr1	81797555	81797556	MISEQ:310:000000000-ADTTF:1:1112:3351:8620	60	-
chr1	81928007	81928008	MISEQ:310:000000000-ADTTF:1:1105:5989:22276	60	+
chr1	81946374	81946375	MISEQ:310:000000000-ADTTF:1:2104:18341:6797	60	+
chr1	81948439	81948440	MISEQ:310:000000000-ADTTF:1:1105:27595:13918	60	+
chr1	81953688	81953689	MISEQ:310:000000000-ADTTF:1:2107:6260:19925	60	-
chr1	82084583	82084584	MISEQ:310:000000000-ADTTF:1:1104:6678:3775	60	-
chr1	82363371	82363372	MISEQ:310:000000000-ADTTF:1:1107:13864:22089	60	+
chr1	82539710	82539711	MISEQ:310:000000000-ADTTF:1:1109:19030:13797	60	+
chr1	82719348	82719349	MISEQ:310:000000000-ADTTF:1:1102:22553:6867	60	-
chr1	82916734	82916735	MISEQ:310:000000000-ADTTF:1:2106:22128:2069	60	-
chr1	82916736	82916737	MISEQ:310:000000000-ADTTF:1:1112:13872:18694	60	-
chr1	82946855	82946856	MISEQ:310:000000000-ADTTF:1:2108:10336:21504	60	-
chr1	83008222	83008223	MISEQ:310:000000000-ADTTF:1:2114:8729:13640	60	+
chr1	83129277	83129278	MISEQ:310:000000000-ADTTF:1:2104:23374:20113	60	-
chr1	83930382	83930383	MISEQ:310:000000000-ADTTF:1:1108:5694:5163	60	-
chr1	83934133	83934134	MISEQ:310:000000000-ADTTF:1:1110:18681:6171	60	+
chr1	84109026	84109027	MISEQ:310:000000000-ADTTF:1:2102:8591:1936	60	-
chr1	84501331	84501332	MISEQ:310:000000000-ADTTF:1:2119:14832:13820	60	-
chr1	84501332	84501333	MISEQ:310:000000000-ADTTF:1:1116:20743:14760	60	-
chr1	84673446	84673447	MISEQ:310:000000000-ADTTF:1:1117:7785:15910	60	+
chr1	84685835	84685836	MISEQ:310:000000000-ADTTF:1:2116:6906:13708	60	-
chr1	85175422	85175423	MISEQ:310:000000000-ADTTF:1:1105:16147:16252	60	-
chr1	85370770	85370771	MISEQ:310:000000000-ADTTF:1:1111:12547:7933	60	+
chr1	85373767	85373768	MISEQ:310:000000000-ADTTF:1:1105:14382:12005	60	-
chr1	85802742	85802743	MISEQ:310:000000000-ADTTF:1:2113:18296:8162	60	-
chr1	85889976	85889977	MISEQ:310:000000000-ADTTF:1:1115:28114:12229	60	+
chr1	85951005	85951006	MISEQ:310:000000000-ADTTF:1:1112:11817:6467	60	-
chr1	85955300	85955301	MISEQ:310:000000000-ADTTF:1:1104:8905:18839	60	+
chr1	86049039	86049040	MISEQ:310:000000000-ADTTF:1:1102:14697:2987	60	+
chr1	86055651	86055652	MISEQ:310:000000000-ADTTF:1:1112:8775:22460	60	-
chr1	86191463	86191464	MISEQ:310:000000000-ADTTF:1:2112:24161:3907	60	-
chr1	86191464	86191465	MISEQ:310:000000000-ADTTF:1:1109:7904:4695	60	-
chr1	86227879	86227880	MISEQ:310:000000000-ADTTF:1:2111:15685:3884	60	-
chr1	86267001	86267002	MISEQ:310:000000000-ADTTF:1:1104:7804:22033	60	-
chr1	86322273	86322274	MISEQ:310:000000000-ADTTF:1:1112:22552:23681	60	+
chr1	86348766	86348767	MISEQ:310:000000000-ADTTF:1:1106:13063:20386	60	-
chr1	86356086	86356087	MISEQ:310:000000000-ADTTF:1:1111:25655:12070	60	-
chr1	86381649	86381650	MISEQ:310:000000000-ADTTF:1:2111:14757:10258	60	-
chr1	86550464	86550465	MISEQ:310:000000000-ADTTF:1:1118:14363:22486	60	-
chr1	86696086	86696087	MISEQ:310:000000000-ADTTF:1:1108:16194:23149	60	+
chr1	86712181	86712182	MISEQ:310:000000000-ADTTF:1:1109:3250:10224	60	+
chr1	86723339	86723340	MISEQ:310:000000000-ADTTF:1:2118:25609:15135	60	+
chr1	86735132	86735133	MISEQ:310:000000000-ADTTF:1:2107:18626:7431	60	-
chr1	86926212	86926213	MISEQ:310:000000000-ADTTF:1:1118:9296:2319	60	-
chr1	86931667	86931668	MISEQ:310:000000000-ADTTF:1:1102:19071:2133	60	+
chr1	87422367	87422368	MISEQ:310:000000000-ADTTF:1:2104:10490:14599	60	+
chr1	87672303	87672304	MISEQ:310:000000000-ADTTF:1:1104:22136:19712	60	-
chr1	87828784	87828785	MISEQ:310:000000000-ADTTF:1:2104:13554:19029	60	-
chr1	87828785	87828786	MISEQ:310:000000000-ADTTF:1:1109:16675:20216	60	-
chr1	88207288	88207289	MISEQ:310:000000000-ADTTF:1:2104:7867:2017	60	+
chr1	88315988	88315989	MISEQ:310:000000000-ADTTF:1:1102:13686:5339	60	-
chr1	88368199	88368200	MISEQ:310:000000000-ADTTF:1:2111:22779:16288	60	-
chr1	88475710	88475711	MISEQ:310:000000000-ADTTF:1:1105:12927:10477	60	-
chr1	88478390	88478391	MISEQ:310:000000000-ADTTF:1:1101:11068:14227	60	+
chr1	88784257	88784258	MISEQ:310:000000000-ADTTF:1:1110:17616:4784	60	+
chr1	89265259	89265260	MISEQ:310:000000000-ADTTF:1:1105:23424:15906	60	-
chr1	89678482	89678483	MISEQ:310:000000000-ADTTF:1:2101:14151:14947	60	-
chr1	89943183	89943184	MISEQ:310:000000000-ADTTF:1:1106:18671:18281	60	+
chr1	90009134	90009135	MISEQ:310:000000000-ADTTF:1:1105:6410:22302	60	+
chr1	90009137	90009138	MISEQ:310:000000000-ADTTF:1:1116:7864:9320	60	+
chr1	90009482	90009483	MISEQ:310:000000000-ADTTF:1:1117:28201:9880	60	-
chr1	90035229	90035230	MISEQ:310:000000000-ADTTF:1:1116:5250:11672	60	+
chr1	90353745	90353746	MISEQ:310:000000000-ADTTF:1:2111:21835:12832	60	-
chr1	90837375	90837376	MISEQ:310:000000000-ADTTF:1:1119:13321:20892	60	-
chr1	90903655	90903656	MISEQ:310:000000000-ADTTF:1:2107:5218:5435	60	+
chr1	90950916	90950917	MISEQ:310:000000000-ADTTF:1:2102:18249:9938	60	-
chr1	91524136	91524137	MISEQ:310:000000000-ADTTF:1:1114:24832:5645	60	+
chr1	92062037	92062038	MISEQ:310:000000000-ADTTF:1:2111:10554:15007	60	-
chr1	92180306	92180307	MISEQ:310:000000000-ADTTF:1:1102:4713:5826	60	-
chr1	92253478	92253479	MISEQ:310:000000000-ADTTF:1:1101:7396:22261	60	+
chr1	92491964	92491965	MISEQ:310:000000000-ADTTF:1:2102:16115:3250	60	-
chr1	92567963	92567964	MISEQ:310:000000000-ADTTF:1:1112:12085:15666	60	-
chr1	92792944	92792945	MISEQ:310:000000000-ADTTF:1:2101:26579:6758	60	+
chr1	92987110	92987111	MISEQ:310:000000000-ADTTF:1:1112:3891:7461	60	+
chr1	93113399	93113400	MISEQ:310:000000000-ADTTF:1:1110:9524:4046	60	-
chr1	93880664	93880665	MISEQ:310:000000000-ADTTF:1:1109:16382:20004	60	-
chr1	94216064	94216065	MISEQ:310:000000000-ADTTF:1:1109:20413:24697	60	+
chr1	94461889	94461890	MISEQ:310:000000000-ADTTF:1:1114:3268:17948	60	-
chr1	94942979	94942980	MISEQ:310:000000000-ADTTF:1:1113:14325:2297	60	-
chr1	94978467	94978468	MISEQ:310:000000000-ADTTF:1:1113:21647:21515	60	+
chr1	95001098	95001099	MISEQ:310:000000000-ADTTF:1:1118:7706:4977	60	+
chr1	95088885	95088886	MISEQ:310:000000000-ADTTF:1:1101:8659:23374	60	+
chr1	95122965	95122966	MISEQ:310:000000000-ADTTF:1:1109:6347:3920	60	-
chr1	95124134	95124135	MISEQ:310:000000000-ADTTF:1:1106:12292:18307	60	+
chr1	95172443	95172444	MISEQ:310:000000000-ADTTF:1:1109:29021:12969	60	+
chr1	95240571	95240572	MISEQ:310:000000000-ADTTF:1:1117:24885:15362	60	+
chr1	95261020	95261021	MISEQ:310:000000000-ADTTF:1:2102:5025:12001	60	+
chr1	96588108	96588109	MISEQ:310:000000000-ADTTF:1:1117:17149:1315	60	-
chr1	96705735	96705736	MISEQ:310:000000000-ADTTF:1:1101:9458:20185	60	-
chr1	96748910	96748911	MISEQ:310:000000000-ADTTF:1:1106:24787:23262	60	+
chr1	96769081	96769082	MISEQ:310:000000000-ADTTF:1:1102:21894:6861	60	+
chr1	96780764	96780765	MISEQ:310:000000000-ADTTF:1:1110:22525:9005	60	+
chr1	96786441	96786442	MISEQ:310:000000000-ADTTF:1:1111:11010:5432	60	-
chr1	96851568	96851569	MISEQ:310:000000000-ADTTF:1:1114:13042:11832	60	-
chr1	96874901	96874902	MISEQ:310:000000000-ADTTF:1:1106:24822:19834	60	+
chr1	98285012	98285013	MISEQ:310:000000000-ADTTF:1:1110:20007:16775	60	+
chr1	98370329	98370330	MISEQ:310:000000000-ADTTF:1:1119:23659:8124	60	+
chr1	98544542	98544543	MISEQ:310:000000000-ADTTF:1:1116:17399:3098	60	-
chr1	98676665	98676666	MISEQ:310:000000000-ADTTF:1:1105:15853:9099	60	+
chr1	98701341	98701342	MISEQ:310:000000000-ADTTF:1:1105:10196:12663	60	+
chr1	98711003	98711004	MISEQ:310:000000000-ADTTF:1:2101:9114:20320	60	-
chr1	98903504	98903505	MISEQ:310:000000000-ADTTF:1:1111:16561:2392	60	+
chr1	98932045	98932046	MISEQ:310:000000000-ADTTF:1:1108:21793:12579	60	+
chr1	98955662	98955663	MISEQ:310:000000000-ADTTF:1:1102:26963:17590	60	+
chr1	98988036	98988037	MISEQ:310:000000000-ADTTF:1:1103:22915:17487	60	+
chr1	99012388	99012389	MISEQ:310:000000000-ADTTF:1:2102:13998:18248	60	-
chr1	99173487	99173488	MISEQ:310:000000000-ADTTF:1:1105:26321:5186	60	+
chr1	99205552	99205553	MISEQ:310:000000000-ADTTF:1:1105:14939:5503	60	+
chr1	99634267	99634268	MISEQ:310:000000000-ADTTF:1:1117:21211:17469	60	+
chr1	99672944	99672945	MISEQ:310:000000000-ADTTF:1:1114:2903:11950	60	+
chr1	99750987	99750988	MISEQ:310:000000000-ADTTF:1:1103:22565:19946	60	+
chr1	99877203	99877204	MISEQ:310:000000000-ADTTF:1:1104:16610:2956	60	+
chr1	99877786	99877787	MISEQ:310:000000000-ADTTF:1:1112:14606:22453	60	-
chr1	99882636	99882637	MISEQ:310:000000000-ADTTF:1:2104:27993:13647	60	-
chr1	100002682	100002683	MISEQ:310:000000000-ADTTF:1:2106:8979:15072	60	+
chr1	100028979	100028980	MISEQ:310:000000000-ADTTF:1:2111:14781:9049	60	+
chr1	100079796	100079797	MISEQ:310:000000000-ADTTF:1:2109:26922:11010	60	+
chr1	100110713	100110714	MISEQ:310:000000000-ADTTF:1:1106:19435:23243	60	-
chr1	100141050	100141051	MISEQ:310:000000000-ADTTF:1:1112:11516:4735	60	-
chr1	100284589	100284590	MISEQ:310:000000000-ADTTF:1:1101:27036:16321	60	-
chr1	100391965	100391966	MISEQ:310:000000000-ADTTF:1:1104:28711:15030	60	-
chr1	100420441	100420442	MISEQ:310:000000000-ADTTF:1:1113:22799:7275	60	+
chr1	100428048	100428049	MISEQ:310:000000000-ADTTF:1:1101:12120:5479	60	+
chr1	100478516	100478517	MISEQ:310:000000000-ADTTF:1:2103:12715:13428	60	+
chr1	100513906	100513907	MISEQ:310:000000000-ADTTF:1:1105:16993:22372	60	-
chr1	100576343	100576344	MISEQ:310:000000000-ADTTF:1:1101:8759:22967	60	+
chr1	100744019	100744020	MISEQ:310:000000000-ADTTF:1:1104:26935:7751	60	-
chr1	100872424	100872425	MISEQ:310:000000000-ADTTF:1:1112:12016:4203	60	+
chr1	100929775	100929776	MISEQ:310:000000000-ADTTF:1:1104:10508:8582	60	-
chr1	100999181	100999182	MISEQ:310:000000000-ADTTF:1:1112:19107:20762	60	+
chr1	100999764	100999765	MISEQ:310:000000000-ADTTF:1:1116:8715:5855	60	-
chr1	101032627	101032628	MISEQ:310:000000000-ADTTF:1:1102:2587:14434	60	-
chr1	101062627	101062628	MISEQ:310:000000000-ADTTF:1:1101:23084:2384	60	+
chr1	101083866	101083867	MISEQ:310:000000000-ADTTF:1:1107:4794:12436	60	-
chr1	101117547	101117548	MISEQ:310:000000000-ADTTF:1:1112:5816:15468	60	-
chr1	101160915	101160916	MISEQ:310:000000000-ADTTF:1:1114:21588:6087	60	-
chr1	101330279	101330280	MISEQ:310:000000000-ADTTF:1:1104:26256:16900	60	-
chr1	101510299	101510300	MISEQ:310:000000000-ADTTF:1:2118:23628:6182	60	-
chr1	101537408	101537409	MISEQ:310:000000000-ADTTF:1:2108:15325:22201	60	+
chr1	101647016	101647017	MISEQ:310:000000000-ADTTF:1:1103:5637:6705	60	-
chr1	101652981	101652982	MISEQ:310:000000000-ADTTF:1:1119:15753:9228	60	+
chr1	101790209	101790210	MISEQ:310:000000000-ADTTF:1:1106:4208:15775	60	-
chr1	101815052	101815053	MISEQ:310:000000000-ADTTF:1:2110:12311:22967	60	-
chr1	101842666	101842667	MISEQ:310:000000000-ADTTF:1:1102:16052:16423	60	+
chr1	101925063	101925064	MISEQ:310:000000000-ADTTF:1:1113:15089:8639	60	+
chr1	102086720	102086721	MISEQ:310:000000000-ADTTF:1:1108:26311:10965	60	-
chr1	102453845	102453846	MISEQ:310:000000000-ADTTF:1:1118:22527:22248	60	+
chr1	102474116	102474117	MISEQ:310:000000000-ADTTF:1:1107:8115:6002	60	+
chr1	102497748	102497749	MISEQ:310:000000000-ADTTF:1:1103:13949:6716	60	+
chr1	102898595	102898596	MISEQ:310:000000000-ADTTF:1:2101:3013:11683	60	-
chr1	102900080	102900081	MISEQ:310:000000000-ADTTF:1:2102:3924:10213	60	-
chr1	102904557	102904558	MISEQ:310:000000000-ADTTF:1:2103:7481:6418	60	+
chr1	102912690	102912691	MISEQ:310:000000000-ADTTF:1:2101:12920:7362	60	-
chr1	102957167	102957168	MISEQ:310:000000000-ADTTF:1:1105:13470:6114	60	+
chr1	103002815	103002816	MISEQ:310:000000000-ADTTF:1:2105:25745:10470	60	+
chr1	103005613	103005614	MISEQ:310:000000000-ADTTF:1:1111:5227:16573	60	+
chr1	103026873	103026874	MISEQ:310:000000000-ADTTF:1:1105:21126:4508	60	-
chr1	103042779	103042780	MISEQ:310:000000000-ADTTF:1:2103:25158:19675	60	+
chr1	103090558	103090559	MISEQ:310:000000000-ADTTF:1:1104:18593:2692	60	+
chr1	103248693	103248694	MISEQ:310:000000000-ADTTF:1:2113:15775:3099	60	-
chr1	103458352	103458353	MISEQ:310:000000000-ADTTF:1:1111:20540:10110	60	+
chr1	103511639	103511640	MISEQ:310:000000000-ADTTF:1:1104:13080:8496	60	+
chr1	103517675	103517676	MISEQ:310:000000000-ADTTF:1:2106:22865:13317	60	-
chr1	103534897	103534898	MISEQ:310:000000000-ADTTF:1:2119:20188:12971	60	+
chr1	103547299	103547300	MISEQ:310:000000000-ADTTF:1:1114:15740:13342	60	+
chr1	103549826	103549827	MISEQ:310:000000000-ADTTF:1:1114:28770:11322	60	+
chr1	103554870	103554871	MISEQ:310:000000000-ADTTF:1:1103:3298:16709	60	+
chr1	103556484	103556485	MISEQ:310:000000000-ADTTF:1:1101:19289:4715	60	-
chr1	103576429	103576430	MISEQ:310:000000000-ADTTF:1:1107:13619:4074	60	+
chr1	103898794	103898795	MISEQ:310:000000000-ADTTF:1:2104:20814:18469	60	-
chr1	103933378	103933379	MISEQ:310:000000000-ADTTF:1:2103:26023:14068	60	+
chr1	103994848	103994849	MISEQ:310:000000000-ADTTF:1:1105:12697:13235	60	+
chr1	104068665	104068666	MISEQ:310:000000000-ADTTF:1:2109:24546:8618	60	-
chr1	104118358	104118359	MISEQ:310:000000000-ADTTF:1:1118:15429:9009	60	-
chr1	104141389	104141390	MISEQ:310:000000000-ADTTF:1:1103:19553:1523	60	+
chr1	104254495	104254496	MISEQ:310:000000000-ADTTF:1:1104:8238:2185	60	+
chr1	104266629	104266630	MISEQ:310:000000000-ADTTF:1:2104:13246:20334	60	-
chr1	104291390	104291391	MISEQ:310:000000000-ADTTF:1:1106:13395:2863	60	-
chr1	104344094	104344095	MISEQ:310:000000000-ADTTF:1:1102:27633:11002	60	+
chr1	104368290	104368291	MISEQ:310:000000000-ADTTF:1:1102:15468:4459	60	+
chr1	104404326	104404327	MISEQ:310:000000000-ADTTF:1:2109:26345:13381	60	+
chr1	104438854	104438855	MISEQ:310:000000000-ADTTF:1:2105:7149:15206	60	-
chr1	104525888	104525889	MISEQ:310:000000000-ADTTF:1:1110:26179:10696	60	-
chr1	104625625	104625626	MISEQ:310:000000000-ADTTF:1:2107:16810:13096	60	-
chr1	104700531	104700532	MISEQ:310:000000000-ADTTF:1:1117:7343:8075	60	-
chr1	104785451	104785452	MISEQ:310:000000000-ADTTF:1:1113:16468:11663	60	+
chr1	104888286	104888287	MISEQ:310:000000000-ADTTF:1:2101:7895:1786	60	-
chr1	104892034	104892035	MISEQ:310:000000000-ADTTF:1:1119:21328:11439	60	+
chr1	104892439	104892440	MISEQ:310:000000000-ADTTF:1:1112:7404:11532	60	-
chr1	105031240	105031241	MISEQ:310:000000000-ADTTF:1:1104:4245:18299	60	-
chr1	105125448	105125449	MISEQ:310:000000000-ADTTF:1:1109:16547:4310	60	-
chr1	105134700	105134701	MISEQ:310:000000000-ADTTF:1:2101:17265:23215	60	+
chr1	105201249	105201250	MISEQ:310:000000000-ADTTF:1:1108:6586:12666	60	+
chr1	105234282	105234283	MISEQ:310:000000000-ADTTF:1:1104:2023:11818	60	+
chr1	105242232	105242233	MISEQ:310:000000000-ADTTF:1:1115:6683:4788	60	-
chr1	105327381	105327382	MISEQ:310:000000000-ADTTF:1:1107:5577:4245	60	-
chr1	105353144	105353145	MISEQ:310:000000000-ADTTF:1:1101:16718:17264	60	-
chr1	105360439	105360440	MISEQ:310:000000000-ADTTF:1:1101:18786:23115	60	+
chr1	105363192	105363193	MISEQ:310:000000000-ADTTF:1:1119:15139:10226	60	+
chr1	105421749	105421750	MISEQ:310:000000000-ADTTF:1:1106:23697:18109	60	+
chr1	105467915	105467916	MISEQ:310:000000000-ADTTF:1:2114:18704:13755	60	+
chr1	105492425	105492426	MISEQ:310:000000000-ADTTF:1:1118:5139:11530	60	+
chr1	105504337	105504338	MISEQ:310:000000000-ADTTF:1:2101:23546:6682	60	-
chr1	105516152	105516153	MISEQ:310:000000000-ADTTF:1:2110:16529:20450	60	+
chr1	105532816	105532817	MISEQ:310:000000000-ADTTF:1:1112:15167:22525	60	+
chr1	105572933	105572934	MISEQ:310:000000000-ADTTF:1:1110:12765:15831	60	-
chr1	105588421	105588422	MISEQ:310:000000000-ADTTF:1:1102:23621:10287	60	+
chr1	105591133	105591134	MISEQ:310:000000000-ADTTF:1:1107:3928:15479	60	-
chr1	105616040	105616041	MISEQ:310:000000000-ADTTF:1:1104:23993:13362	60	-
chr1	105618648	105618649	MISEQ:310:000000000-ADTTF:1:2107:7877:14330	60	+
chr1	105635813	105635814	MISEQ:310:000000000-ADTTF:1:1105:26403:10452	60	-
chr1	105682483	105682484	MISEQ:310:000000000-ADTTF:1:1101:17767:5990	60	+
chr1	105754260	105754261	MISEQ:310:000000000-ADTTF:1:1108:14896:20018	60	-
chr1	105789839	105789840	MISEQ:310:000000000-ADTTF:1:1111:3471:12738	60	+
chr1	106031279	106031280	MISEQ:310:000000000-ADTTF:1:2110:6713:19747	60	-
chr1	106435639	106435640	MISEQ:310:000000000-ADTTF:1:2114:18783:2653	60	-
chr1	106603060	106603061	MISEQ:310:000000000-ADTTF:1:2109:15383:14340	60	-
chr1	106746916	106746917	MISEQ:310:000000000-ADTTF:1:1105:12982:6879	60	+
chr1	106817423	106817424	MISEQ:310:000000000-ADTTF:1:1105:15723:18060	60	+
chr1	106872064	106872065	MISEQ:310:000000000-ADTTF:1:2104:5746:7874	60	+
chr1	106986343	106986344	MISEQ:310:000000000-ADTTF:1:1108:11114:14344	60	+
chr1	107024465	107024466	MISEQ:310:000000000-ADTTF:1:2112:12969:18300	60	+
chr1	107059914	107059915	MISEQ:310:000000000-ADTTF:1:1102:11773:11843	60	-
chr1	107120738	107120739	MISEQ:310:000000000-ADTTF:1:1106:17757:22829	60	+
chr1	107167066	107167067	MISEQ:310:000000000-ADTTF:1:2119:21055:1398	60	+
chr1	107232124	107232125	MISEQ:310:000000000-ADTTF:1:1111:25474:15609	60	+
chr1	107296865	107296866	MISEQ:310:000000000-ADTTF:1:2104:9323:8497	60	-
chr1	107392157	107392158	MISEQ:310:000000000-ADTTF:1:1105:17034:2576	60	+
chr1	107678029	107678030	MISEQ:310:000000000-ADTTF:1:1101:3584:11626	60	+
chr1	107777781	107777782	MISEQ:310:000000000-ADTTF:1:1102:23594:17804	60	-
chr1	107823326	107823327	MISEQ:310:000000000-ADTTF:1:1114:14062:8741	60	+
chr1	107862808	107862809	MISEQ:310:000000000-ADTTF:1:1102:8547:6618	60	-
chr1	107912792	107912793	MISEQ:310:000000000-ADTTF:1:1108:21123:23290	60	+
chr1	107933217	107933218	MISEQ:310:000000000-ADTTF:1:1106:21514:18272	60	-
chr1	107997958	107997959	MISEQ:310:000000000-ADTTF:1:1103:22587:1708	60	-
chr1	108004960	108004961	MISEQ:310:000000000-ADTTF:1:1113:17627:8338	60	-
chr1	108108405	108108406	MISEQ:310:000000000-ADTTF:1:1104:8805:4873	60	+
chr1	108756822	108756823	MISEQ:310:000000000-ADTTF:1:1103:13166:7781	60	+
chr1	108756894	108756895	MISEQ:310:000000000-ADTTF:1:2111:19833:13820	60	-
chr1	108761193	108761194	MISEQ:310:000000000-ADTTF:1:2110:6458:8807	60	-
chr1	108792043	108792044	MISEQ:310:000000000-ADTTF:1:1110:9862:9409	60	-
chr1	108832487	108832488	MISEQ:310:000000000-ADTTF:1:2118:6533:10452	60	-
chr1	109411527	109411528	MISEQ:310:000000000-ADTTF:1:2101:10941:1852	60	-
chr1	109569151	109569152	MISEQ:310:000000000-ADTTF:1:1108:14939:13677	60	-
chr1	110348376	110348377	MISEQ:310:000000000-ADTTF:1:1119:25295:9107	60	-
chr1	110357471	110357472	MISEQ:310:000000000-ADTTF:1:2112:28556:16736	60	+
chr1	110372906	110372907	MISEQ:310:000000000-ADTTF:1:1111:3430:18564	60	+
chr1	110943416	110943417	MISEQ:310:000000000-ADTTF:1:1106:21030:11321	60	-
chr1	111157023	111157024	MISEQ:310:000000000-ADTTF:1:1106:26945:11199	60	-
chr1	111173677	111173678	MISEQ:310:000000000-ADTTF:1:1109:13312:20765	60	-
chr1	111556282	111556283	MISEQ:310:000000000-ADTTF:1:1102:3505:8407	60	+
chr1	111632985	111632986	MISEQ:310:000000000-ADTTF:1:2106:16048:23695	60	+
chr1	112643391	112643392	MISEQ:310:000000000-ADTTF:1:1109:13789:18605	60	+
chr1	113089123	113089124	MISEQ:310:000000000-ADTTF:1:1104:5810:18280	60	+
chr1	113592577	113592578	MISEQ:310:000000000-ADTTF:1:1105:23511:19320	60	-
chr1	113603148	113603149	MISEQ:310:000000000-ADTTF:1:1101:8227:15149	60	+
chr1	113808211	113808212	MISEQ:310:000000000-ADTTF:1:1106:18123:12856	60	-
chr1	114421127	114421128	MISEQ:310:000000000-ADTTF:1:1107:24483:20732	60	-
chr1	114454583	114454584	MISEQ:310:000000000-ADTTF:1:1102:8682:17365	60	-
chr1	114756543	114756544	MISEQ:310:000000000-ADTTF:1:1110:19519:7648	60	+
chr1	114886033	114886034	MISEQ:310:000000000-ADTTF:1:1101:21776:10614	60	-
chr1	115979269	115979270	MISEQ:310:000000000-ADTTF:1:1112:26133:12753	60	+
chr1	116189656	116189657	MISEQ:310:000000000-ADTTF:1:2115:8549:9990	60	+
chr1	116477592	116477593	MISEQ:310:000000000-ADTTF:1:1104:26661:19759	60	+
chr1	116698954	116698955	MISEQ:310:000000000-ADTTF:1:1105:20650:7760	60	+
chr1	116751981	116751982	MISEQ:310:000000000-ADTTF:1:1101:10651:18335	60	+
chr1	117447778	117447779	MISEQ:310:000000000-ADTTF:1:1111:11011:14057	60	+
chr1	117447829	117447830	MISEQ:310:000000000-ADTTF:1:1110:27725:6797	60	+
chr1	117455049	117455050	MISEQ:310:000000000-ADTTF:1:1101:17631:2999	60	-
chr1	117461602	117461603	MISEQ:310:000000000-ADTTF:1:1105:19724:15911	60	-
chr1	117505452	117505453	MISEQ:310:000000000-ADTTF:1:1113:17137:4922	60	+
chr1	117669256	117669257	MISEQ:310:000000000-ADTTF:1:1110:3497:7107	60	-
chr1	118095373	118095374	MISEQ:310:000000000-ADTTF:1:1115:20518:20472	60	+
chr1	118508392	118508393	MISEQ:310:000000000-ADTTF:1:1118:21955:14826	60	-
chr1	119630328	119630329	MISEQ:310:000000000-ADTTF:1:1104:24227:23476	60	-
chr1	119931008	119931009	MISEQ:310:000000000-ADTTF:1:2105:28578:13551	60	+
chr1	121142822	121142823	MISEQ:310:000000000-ADTTF:1:1108:13285:7024	60	-
chr1	121343325	121343326	MISEQ:310:000000000-ADTTF:1:1109:24957:21477	60	-
chr1	121414603	121414604	MISEQ:310:000000000-ADTTF:1:1103:20848:16816	60	-
chr1	121556473	121556474	MISEQ:310:000000000-ADTTF:1:1108:14704:20332	60	+
chr1	121770698	121770699	MISEQ:310:000000000-ADTTF:1:2109:21982:12697	60	+
chr1	143876640	143876641	MISEQ:310:000000000-ADTTF:1:2110:18709:6109	60	-
chr1	143905942	143905943	MISEQ:310:000000000-ADTTF:1:1115:18856:23024	60	+
chr1	144128805	144128806	MISEQ:310:000000000-ADTTF:1:1109:9119:10742	60	+
chr1	145776571	145776572	MISEQ:310:000000000-ADTTF:1:2101:15227:23198	60	+
chr1	147294629	147294630	MISEQ:310:000000000-ADTTF:1:2112:25067:17310	60	+
chr1	147478723	147478724	MISEQ:310:000000000-ADTTF:1:1101:28589:18000	60	-
chr1	148415667	148415668	MISEQ:310:000000000-ADTTF:1:1101:21996:9054	60	-
chr1	150685035	150685036	MISEQ:310:000000000-ADTTF:1:1106:6656:18847	60	+
chr1	150711482	150711483	MISEQ:310:000000000-ADTTF:1:1110:16076:22581	60	+
chr1	150764258	150764259	MISEQ:310:000000000-ADTTF:1:2118:25841:12407	60	+
chr1	151960374	151960375	MISEQ:310:000000000-ADTTF:1:1109:13700:8528	60	+
chr1	155464469	155464470	MISEQ:310:000000000-ADTTF:1:1104:9325:17764	60	+
chr1	155535977	155535978	MISEQ:310:000000000-ADTTF:1:2114:22256:21714	60	-
chr1	155580332	155580333	MISEQ:310:000000000-ADTTF:1:2112:9072:11851	60	+
chr1	157267989	157267990	MISEQ:310:000000000-ADTTF:1:1118:11346:16697	60	-
chr1	157358957	157358958	MISEQ:310:000000000-ADTTF:1:1108:14682:13997	60	-
chr1	157370621	157370622	MISEQ:310:000000000-ADTTF:1:1105:21660:3710	60	+
chr1	157513055	157513056	MISEQ:310:000000000-ADTTF:1:2105:19877:11955	60	-
chr1	157997323	157997324	MISEQ:310:000000000-ADTTF:1:2118:12207:11814	60	+
chr1	158029911	158029912	MISEQ:310:000000000-ADTTF:1:1111:19485:22408	60	+
chr1	159911207	159911208	MISEQ:310:000000000-ADTTF:1:1105:19793:23564	60	+
chr1	159992908	159992909	MISEQ:310:000000000-ADTTF:1:1119:14549:17994	60	+
chr1	160324484	160324485	MISEQ:310:000000000-ADTTF:1:1109:6764:13716	60	+
chr1	160431863	160431864	MISEQ:310:000000000-ADTTF:1:1110:11578:16877	60	-
chr1	160451378	160451379	MISEQ:310:000000000-ADTTF:1:1111:25336:15569	60	+
chr1	160540730	160540731	MISEQ:310:000000000-ADTTF:1:1111:20315:22590	60	-
chr1	161321711	161321712	MISEQ:310:000000000-ADTTF:1:1118:18010:12522	60	+
chr1	161377661	161377662	MISEQ:310:000000000-ADTTF:1:2112:24632:10318	60	+
chr1	161734178	161734179	MISEQ:310:000000000-ADTTF:1:1104:23799:19862	60	-
chr1	161806595	161806596	MISEQ:310:000000000-ADTTF:1:2112:25882:4252	60	+
chr1	162091556	162091557	MISEQ:310:000000000-ADTTF:1:2118:18384:5766	60	-
chr1	162155017	162155018	MISEQ:310:000000000-ADTTF:1:1117:21170:12821	60	+
chr1	162564809	162564810	MISEQ:310:000000000-ADTTF:1:1114:6553:8950	60	+
chr1	162571087	162571088	MISEQ:310:000000000-ADTTF:1:1101:16093:21955	60	+
chr1	162571094	162571095	MISEQ:310:000000000-ADTTF:1:1101:8886:5825	60	+
chr1	162587674	162587675	MISEQ:310:000000000-ADTTF:1:1113:5534:9161	60	-
chr1	162588748	162588749	MISEQ:310:000000000-ADTTF:1:1104:16068:14571	60	-
chr1	162975763	162975764	MISEQ:310:000000000-ADTTF:1:1107:10182:8869	60	+
chr1	163127726	163127727	MISEQ:310:000000000-ADTTF:1:1114:18760:6563	60	+
chr1	163129288	163129289	MISEQ:310:000000000-ADTTF:1:1102:18154:20534	60	+
chr1	163159468	163159469	MISEQ:310:000000000-ADTTF:1:1113:11824:10870	60	+
chr1	163163440	163163441	MISEQ:310:000000000-ADTTF:1:1105:26860:17724	60	-
chr1	163186892	163186893	MISEQ:310:000000000-ADTTF:1:1115:5000:12126	60	+
chr1	163302666	163302667	MISEQ:310:000000000-ADTTF:1:2104:26519:5727	60	+
chr1	163332241	163332242	MISEQ:310:000000000-ADTTF:1:1101:17728:7229	60	-
chr1	163340077	163340078	MISEQ:310:000000000-ADTTF:1:2113:6636:17861	60	-
chr1	163343708	163343709	MISEQ:310:000000000-ADTTF:1:1105:11473:18944	60	-
chr1	163346546	163346547	MISEQ:310:000000000-ADTTF:1:2107:10200:18102	60	+
chr1	163348804	163348805	MISEQ:310:000000000-ADTTF:1:1112:23003:16934	60	+
chr1	163354368	163354369	MISEQ:310:000000000-ADTTF:1:1111:18220:18003	60	+
chr1	163551366	163551367	MISEQ:310:000000000-ADTTF:1:2104:5075:18672	60	+
chr1	163578122	163578123	MISEQ:310:000000000-ADTTF:1:1111:13628:1008	60	+
chr1	163657321	163657322	MISEQ:310:000000000-ADTTF:1:2102:3726:9711	60	+
chr1	164184715	164184716	MISEQ:310:000000000-ADTTF:1:1117:20005:23279	60	-
chr1	164293425	164293426	MISEQ:310:000000000-ADTTF:1:1109:19191:12862	60	-
chr1	164309371	164309372	MISEQ:310:000000000-ADTTF:1:1118:18742:15411	60	+
chr1	164532458	164532459	MISEQ:310:000000000-ADTTF:1:1101:22606:7046	60	+
chr1	164586188	164586189	MISEQ:310:000000000-ADTTF:1:1112:19530:17770	60	+
chr1	164636148	164636149	MISEQ:310:000000000-ADTTF:1:2107:14885:1337	60	+
chr1	164836647	164836648	MISEQ:310:000000000-ADTTF:1:1119:28440:18224	60	+
chr1	164933591	164933592	MISEQ:310:000000000-ADTTF:1:1112:6787:14639	60	+
chr1	165732687	165732688	MISEQ:310:000000000-ADTTF:1:1111:21654:11991	60	+
chr1	165748618	165748619	MISEQ:310:000000000-ADTTF:1:2102:17248:6924	60	+
chr1	165770021	165770022	MISEQ:310:000000000-ADTTF:1:1111:2624:13853	60	+
chr1	165822785	165822786	MISEQ:310:000000000-ADTTF:1:2102:26204:14660	60	-
chr1	165876145	165876146	MISEQ:310:000000000-ADTTF:1:1112:25870:13595	60	-
chr1	166361446	166361447	MISEQ:310:000000000-ADTTF:1:1101:15437:8159	60	-
chr1	166873247	166873248	MISEQ:310:000000000-ADTTF:1:1101:18105:7442	60	+
chr1	166926602	166926603	MISEQ:310:000000000-ADTTF:1:1110:8216:10834	60	-
chr1	166991134	166991135	MISEQ:310:000000000-ADTTF:1:1107:9044:1657	60	+
chr1	167232287	167232288	MISEQ:310:000000000-ADTTF:1:1105:25813:14897	60	-
chr1	167359531	167359532	MISEQ:310:000000000-ADTTF:1:1104:15516:21023	60	+
chr1	167367481	167367482	MISEQ:310:000000000-ADTTF:1:1115:22937:14963	60	-
chr1	167386212	167386213	MISEQ:310:000000000-ADTTF:1:2107:24276:11559	60	-
chr1	167476684	167476685	MISEQ:310:000000000-ADTTF:1:1117:25045:19688	60	+
chr1	167515390	167515391	MISEQ:310:000000000-ADTTF:1:1104:12753:7619	60	-
chr1	167979444	167979445	MISEQ:310:000000000-ADTTF:1:2119:19993:4882	60	-
chr1	167979445	167979446	MISEQ:310:000000000-ADTTF:1:2102:12339:2985	60	-
chr1	167989953	167989954	MISEQ:310:000000000-ADTTF:1:1106:13763:20408	60	+
chr1	168049356	168049357	MISEQ:310:000000000-ADTTF:1:1104:21532:19273	60	-
chr1	168182122	168182123	MISEQ:310:000000000-ADTTF:1:1107:24694:2801	60	+
chr1	168518363	168518364	MISEQ:310:000000000-ADTTF:1:1108:9423:21590	60	-
chr1	168787191	168787192	MISEQ:310:000000000-ADTTF:1:1101:22610:8482	60	+
chr1	169144923	169144924	MISEQ:310:000000000-ADTTF:1:1109:24270:18077	60	-
chr1	169207054	169207055	MISEQ:310:000000000-ADTTF:1:1101:4680:11531	60	+
chr1	169309507	169309508	MISEQ:310:000000000-ADTTF:1:1104:5570:6419	60	-
chr1	169312143	169312144	MISEQ:310:000000000-ADTTF:1:1119:27417:17228	60	+
chr1	169323132	169323133	MISEQ:310:000000000-ADTTF:1:1111:12344:2873	60	-
chr1	169362736	169362737	MISEQ:310:000000000-ADTTF:1:2113:22102:17138	60	-
chr1	169362738	169362739	MISEQ:310:000000000-ADTTF:1:2114:15265:3544	60	-
chr1	169376509	169376510	MISEQ:310:000000000-ADTTF:1:1114:5511:21805	60	-
chr1	169381506	169381507	MISEQ:310:000000000-ADTTF:1:1101:10905:18985	60	-
chr1	169797900	169797901	MISEQ:310:000000000-ADTTF:1:1107:11795:3533	60	+
chr1	169823947	169823948	MISEQ:310:000000000-ADTTF:1:2115:27323:15287	60	+
chr1	169844301	169844302	MISEQ:310:000000000-ADTTF:1:2107:24119:22887	60	-
chr1	169948302	169948303	MISEQ:310:000000000-ADTTF:1:2106:25116:20046	60	+
chr1	169973062	169973063	MISEQ:310:000000000-ADTTF:1:1119:17910:20910	60	-
chr1	169973344	169973345	MISEQ:310:000000000-ADTTF:1:1101:23573:1778	60	+
chr1	169980197	169980198	MISEQ:310:000000000-ADTTF:1:2115:5161:11871	60	-
chr1	169991073	169991074	MISEQ:310:000000000-ADTTF:1:1105:16790:10323	60	+
chr1	169992603	169992604	MISEQ:310:000000000-ADTTF:1:1105:23181:11044	60	+
chr1	170167807	170167808	MISEQ:310:000000000-ADTTF:1:1102:9260:3632	60	+
chr1	170317436	170317437	MISEQ:310:000000000-ADTTF:1:1109:23174:10817	60	+
chr1	170481545	170481546	MISEQ:310:000000000-ADTTF:1:1107:21564:9371	60	+
chr1	170555109	170555110	MISEQ:310:000000000-ADTTF:1:1106:5595:6562	60	+
chr1	170657254	170657255	MISEQ:310:000000000-ADTTF:1:1101:22791:13723	60	-
chr1	170676910	170676911	MISEQ:310:000000000-ADTTF:1:2117:21941:10408	60	+
chr1	170704475	170704476	MISEQ:310:000000000-ADTTF:1:1102:9306:13618	60	+
chr1	170891873	170891874	MISEQ:310:000000000-ADTTF:1:1107:5327:5309	60	+
chr1	170924141	170924142	MISEQ:310:000000000-ADTTF:1:1101:22915:21769	60	-
chr1	171024823	171024824	MISEQ:310:000000000-ADTTF:1:2113:15086:20677	60	-
chr1	171079962	171079963	MISEQ:310:000000000-ADTTF:1:1107:12271:13860	60	-
chr1	171107684	171107685	MISEQ:310:000000000-ADTTF:1:2102:4016:10887	60	-
chr1	171185388	171185389	MISEQ:310:000000000-ADTTF:1:1105:19264:13779	60	+
chr1	171277646	171277647	MISEQ:310:000000000-ADTTF:1:1113:14097:16168	60	-
chr1	171289845	171289846	MISEQ:310:000000000-ADTTF:1:1105:8636:10525	60	+
chr1	171464865	171464866	MISEQ:310:000000000-ADTTF:1:1119:25992:4587	60	+
chr1	171553875	171553876	MISEQ:310:000000000-ADTTF:1:1117:25254:10106	60	+
chr1	171705307	171705308	MISEQ:310:000000000-ADTTF:1:2111:22321:3635	60	-
chr1	171747672	171747673	MISEQ:310:000000000-ADTTF:1:2105:14397:11070	60	+
chr1	171747854	171747855	MISEQ:310:000000000-ADTTF:1:1104:21582:23563	60	+
chr1	171769307	171769308	MISEQ:310:000000000-ADTTF:1:1113:15666:10568	60	+
chr1	171936892	171936893	MISEQ:310:000000000-ADTTF:1:2118:6886:9678	60	+
chr1	172293504	172293505	MISEQ:310:000000000-ADTTF:1:1102:2967:17709	60	+
chr1	172326302	172326303	MISEQ:310:000000000-ADTTF:1:2104:14127:12065	60	+
chr1	172334711	172334712	MISEQ:310:000000000-ADTTF:1:1102:25089:3473	60	-
chr1	172337299	172337300	MISEQ:310:000000000-ADTTF:1:1101:21718:3027	60	-
chr1	172427331	172427332	MISEQ:310:000000000-ADTTF:1:2104:11070:17880	60	-
chr1	172527581	172527582	MISEQ:310:000000000-ADTTF:1:2108:20117:20775	60	+
chr1	172599932	172599933	MISEQ:310:000000000-ADTTF:1:2101:14032:13425	60	-
chr1	172609880	172609881	MISEQ:310:000000000-ADTTF:1:1104:17407:10673	60	-
chr1	172699796	172699797	MISEQ:310:000000000-ADTTF:1:1108:18269:19113	60	+
chr1	172712915	172712916	MISEQ:310:000000000-ADTTF:1:1106:26929:8846	60	+
chr1	172961386	172961387	MISEQ:310:000000000-ADTTF:1:1118:15723:16100	60	+
chr1	173449915	173449916	MISEQ:310:000000000-ADTTF:1:1102:15644:3661	60	-
chr1	173473821	173473822	MISEQ:310:000000000-ADTTF:1:1113:20761:5307	60	-
chr1	173528648	173528649	MISEQ:310:000000000-ADTTF:1:1108:25222:14095	60	-
chr1	173659157	173659158	MISEQ:310:000000000-ADTTF:1:2106:5474:16733	60	-
chr1	173748536	173748537	MISEQ:310:000000000-ADTTF:1:1104:9040:15294	60	+
chr1	173784887	173784888	MISEQ:310:000000000-ADTTF:1:2114:19817:2467	60	+
chr1	173796029	173796030	MISEQ:310:000000000-ADTTF:1:1115:5695:13780	60	-
chr1	174002873	174002874	MISEQ:310:000000000-ADTTF:1:1111:20137:19017	60	-
chr1	174115944	174115945	MISEQ:310:000000000-ADTTF:1:1113:17406:6416	60	+
chr1	174145771	174145772	MISEQ:310:000000000-ADTTF:1:1107:11060:6285	60	+
chr1	174165700	174165701	MISEQ:310:000000000-ADTTF:1:1116:12075:9870	60	+
chr1	174168893	174168894	MISEQ:310:000000000-ADTTF:1:1112:13358:2416	60	+
chr1	174179465	174179466	MISEQ:310:000000000-ADTTF:1:2106:4544:8225	60	-
chr1	174272734	174272735	MISEQ:310:000000000-ADTTF:1:1111:14124:7859	60	-
chr1	174322151	174322152	MISEQ:310:000000000-ADTTF:1:1115:23821:7646	60	+
chr1	174322153	174322154	MISEQ:310:000000000-ADTTF:1:1105:2055:13696	60	+
chr1	174323568	174323569	MISEQ:310:000000000-ADTTF:1:1108:15605:3159	60	+
chr1	174409448	174409449	MISEQ:310:000000000-ADTTF:1:1106:11205:6473	60	+
chr1	174413632	174413633	MISEQ:310:000000000-ADTTF:1:1115:17204:9064	60	-
chr1	174426824	174426825	MISEQ:310:000000000-ADTTF:1:1106:22844:12501	60	+
chr1	174432561	174432562	MISEQ:310:000000000-ADTTF:1:2110:18917:11190	60	-
chr1	174691448	174691449	MISEQ:310:000000000-ADTTF:1:2109:3628:11127	60	-
chr1	174803154	174803155	MISEQ:310:000000000-ADTTF:1:1112:17692:8650	60	-
chr1	174841879	174841880	MISEQ:310:000000000-ADTTF:1:1114:19253:21942	60	+
chr1	176031911	176031912	MISEQ:310:000000000-ADTTF:1:1101:8275:20196	60	-
chr1	176038699	176038700	MISEQ:310:000000000-ADTTF:1:1108:13817:13567	60	-
chr1	176133809	176133810	MISEQ:310:000000000-ADTTF:1:1106:8620:6602	60	+
chr1	176175904	176175905	MISEQ:310:000000000-ADTTF:1:1105:5423:21152	60	+
chr1	176448330	176448331	MISEQ:310:000000000-ADTTF:1:1104:3546:14894	60	+
chr1	176693727	176693728	MISEQ:310:000000000-ADTTF:1:1115:18789:19131	60	-
chr1	176829533	176829534	MISEQ:310:000000000-ADTTF:1:1108:14229:10227	60	-
chr1	176945483	176945484	MISEQ:310:000000000-ADTTF:1:1107:11784:18754	60	+
chr1	177009002	177009003	MISEQ:310:000000000-ADTTF:1:2117:4864:5377	60	-
chr1	177940576	177940577	MISEQ:310:000000000-ADTTF:1:2108:23369:12507	60	+
chr1	178144178	178144179	MISEQ:310:000000000-ADTTF:1:1107:2450:16654	60	-
chr1	178194858	178194859	MISEQ:310:000000000-ADTTF:1:2102:25178:19706	60	+
chr1	178377605	178377606	MISEQ:310:000000000-ADTTF:1:1104:23223:18088	60	-
chr1	178385994	178385995	MISEQ:310:000000000-ADTTF:1:2107:12783:23792	60	+
chr1	178421587	178421588	MISEQ:310:000000000-ADTTF:1:2105:23410:2646	60	-
chr1	178612301	178612302	MISEQ:310:000000000-ADTTF:1:1116:8768:17823	60	+
chr1	178893014	178893015	MISEQ:310:000000000-ADTTF:1:2117:11477:6059	60	-
chr1	178895554	178895555	MISEQ:310:000000000-ADTTF:1:1102:29336:15209	60	+
chr1	179297192	179297193	MISEQ:310:000000000-ADTTF:1:2104:10684:6267	60	-
chr1	179845362	179845363	MISEQ:310:000000000-ADTTF:1:2107:7687:10056	60	-
chr1	179888737	179888738	MISEQ:310:000000000-ADTTF:1:1104:21519:9962	60	-
chr1	180299049	180299050	MISEQ:310:000000000-ADTTF:1:2103:25615:10027	60	+
chr1	180406550	180406551	MISEQ:310:000000000-ADTTF:1:1106:22748:5038	60	+
chr1	180849141	180849142	MISEQ:310:000000000-ADTTF:1:1104:16248:15218	60	+
chr1	183526749	183526750	MISEQ:310:000000000-ADTTF:1:1106:24241:19218	60	+
chr1	183975331	183975332	MISEQ:310:000000000-ADTTF:1:1109:6745:3055	60	+
chr1	184211966	184211967	MISEQ:310:000000000-ADTTF:1:1103:21454:3439	60	-
chr1	184584898	184584899	MISEQ:310:000000000-ADTTF:1:1108:22853:19824	60	+
chr1	184698838	184698839	MISEQ:310:000000000-ADTTF:1:2104:13374:1550	60	+
chr1	185075301	185075302	MISEQ:310:000000000-ADTTF:1:1101:6907:10234	60	+
chr1	185102486	185102487	MISEQ:310:000000000-ADTTF:1:2101:25540:7266	60	+
chr1	185132503	185132504	MISEQ:310:000000000-ADTTF:1:2108:22588:14254	60	-
chr1	185178523	185178524	MISEQ:310:000000000-ADTTF:1:2118:22535:5903	60	-
chr1	185307078	185307079	MISEQ:310:000000000-ADTTF:1:1112:1856:14189	60	+
chr1	185816992	185816993	MISEQ:310:000000000-ADTTF:1:2118:26055:9288	60	+
chr1	185851218	185851219	MISEQ:310:000000000-ADTTF:1:1119:12948:3227	60	-
chr1	185967238	185967239	MISEQ:310:000000000-ADTTF:1:1108:11803:9109	60	-
chr1	185976300	185976301	MISEQ:310:000000000-ADTTF:1:1107:18772:8256	60	+
chr1	186063765	186063766	MISEQ:310:000000000-ADTTF:1:1108:11732:1720	60	-
chr1	186117082	186117083	MISEQ:310:000000000-ADTTF:1:1102:13636:4751	60	+
chr1	186322738	186322739	MISEQ:310:000000000-ADTTF:1:1101:16574:17358	60	-
chr1	186323545	186323546	MISEQ:310:000000000-ADTTF:1:2111:17409:6355	60	-
chr1	186327924	186327925	MISEQ:310:000000000-ADTTF:1:1101:27029:17551	60	+
chr1	186336107	186336108	MISEQ:310:000000000-ADTTF:1:1112:5975:6602	60	-
chr1	186353502	186353503	MISEQ:310:000000000-ADTTF:1:1118:16829:10736	60	-
chr1	186355157	186355158	MISEQ:310:000000000-ADTTF:1:1103:23379:9236	60	+
chr1	186360067	186360068	MISEQ:310:000000000-ADTTF:1:1108:23204:24051	60	-
chr1	186396126	186396127	MISEQ:310:000000000-ADTTF:1:1113:22733:15607	60	+
chr1	186402221	186402222	MISEQ:310:000000000-ADTTF:1:1113:23403:20352	60	-
chr1	186405205	186405206	MISEQ:310:000000000-ADTTF:1:2115:20070:12610	60	-
chr1	186411929	186411930	MISEQ:310:000000000-ADTTF:1:2112:14588:5436	60	+
chr1	186420788	186420789	MISEQ:310:000000000-ADTTF:1:1114:9689:23392	60	+
chr1	186444458	186444459	MISEQ:310:000000000-ADTTF:1:1106:15639:12235	60	-
chr1	186444459	186444460	MISEQ:310:000000000-ADTTF:1:1105:16571:5136	60	-
chr1	186449781	186449782	MISEQ:310:000000000-ADTTF:1:1102:20748:5739	60	+
chr1	186625886	186625887	MISEQ:310:000000000-ADTTF:1:1117:24835:4167	60	-
chr1	186784220	186784221	MISEQ:310:000000000-ADTTF:1:1102:15920:11603	60	+
chr1	186823508	186823509	MISEQ:310:000000000-ADTTF:1:1102:2099:10533	60	-
chr1	186834981	186834982	MISEQ:310:000000000-ADTTF:1:1119:25721:19988	60	-
chr1	186837848	186837849	MISEQ:310:000000000-ADTTF:1:1108:9717:22433	60	+
chr1	186841280	186841281	MISEQ:310:000000000-ADTTF:1:1109:8137:2458	60	-
chr1	186854088	186854089	MISEQ:310:000000000-ADTTF:1:1106:21694:3977	60	+
chr1	186858434	186858435	MISEQ:310:000000000-ADTTF:1:1118:15463:9305	60	+
chr1	186906194	186906195	MISEQ:310:000000000-ADTTF:1:1111:13164:17106	60	-
chr1	186907655	186907656	MISEQ:310:000000000-ADTTF:1:1105:10812:8026	60	+
chr1	186912773	186912774	MISEQ:310:000000000-ADTTF:1:2104:18839:12504	60	+
chr1	186939840	186939841	MISEQ:310:000000000-ADTTF:1:1103:3264:18266	60	+
chr1	186940481	186940482	MISEQ:310:000000000-ADTTF:1:1115:15120:20712	60	+
chr1	186950782	186950783	MISEQ:310:000000000-ADTTF:1:1109:10293:1598	60	-
chr1	187000442	187000443	MISEQ:310:000000000-ADTTF:1:1111:13621:3070	60	-
chr1	187036079	187036080	MISEQ:310:000000000-ADTTF:1:1103:17681:5454	60	-
chr1	187229440	187229441	MISEQ:310:000000000-ADTTF:1:1116:14632:17443	60	+
chr1	187242832	187242833	MISEQ:310:000000000-ADTTF:1:1101:28650:18548	60	-
chr1	187329693	187329694	MISEQ:310:000000000-ADTTF:1:1108:18569:8734	60	-
chr1	187342537	187342538	MISEQ:310:000000000-ADTTF:1:2103:19004:5055	60	-
chr1	187355978	187355979	MISEQ:310:000000000-ADTTF:1:2110:7390:10030	60	+
chr1	187368585	187368586	MISEQ:310:000000000-ADTTF:1:2107:17775:2703	60	-
chr1	187685499	187685500	MISEQ:310:000000000-ADTTF:1:1105:22380:6092	60	+
chr1	187745827	187745828	MISEQ:310:000000000-ADTTF:1:1107:17077:9814	60	-
chr1	187903407	187903408	MISEQ:310:000000000-ADTTF:1:2111:24083:23111	60	-
chr1	187988582	187988583	MISEQ:310:000000000-ADTTF:1:1119:2712:17299	60	+
chr1	188107398	188107399	MISEQ:310:000000000-ADTTF:1:2114:2431:11810	60	-
chr1	188147400	188147401	MISEQ:310:000000000-ADTTF:1:1104:7492:5361	60	-
chr1	188166302	188166303	MISEQ:310:000000000-ADTTF:1:1102:3724:20084	60	+
chr1	188180727	188180728	MISEQ:310:000000000-ADTTF:1:1116:14154:23468	60	-
chr1	188273755	188273756	MISEQ:310:000000000-ADTTF:1:1107:24619:8624	60	-
chr1	188295388	188295389	MISEQ:310:000000000-ADTTF:1:1105:23736:4107	60	+
chr1	188300843	188300844	MISEQ:310:000000000-ADTTF:1:2103:15007:12621	60	+
chr1	188402719	188402720	MISEQ:310:000000000-ADTTF:1:1106:21711:22623	60	+
chr1	188430580	188430581	MISEQ:310:000000000-ADTTF:1:2114:18955:7486	60	+
chr1	188506233	188506234	MISEQ:310:000000000-ADTTF:1:1115:6199:12292	60	-
chr1	188529277	188529278	MISEQ:310:000000000-ADTTF:1:1102:4892:18951	60	+
chr1	188541342	188541343	MISEQ:310:000000000-ADTTF:1:1115:7839:10936	60	-
chr1	188591819	188591820	MISEQ:310:000000000-ADTTF:1:1102:18667:21634	60	-
chr1	188654895	188654896	MISEQ:310:000000000-ADTTF:1:1108:14557:22743	60	-
chr1	188694943	188694944	MISEQ:310:000000000-ADTTF:1:2104:8584:19713	60	-
chr1	188792997	188792998	MISEQ:310:000000000-ADTTF:1:1101:12439:1897	60	+
chr1	189004638	189004639	MISEQ:310:000000000-ADTTF:1:1112:26512:4906	60	-
chr1	189078078	189078079	MISEQ:310:000000000-ADTTF:1:1113:18326:11815	60	+
chr1	189177808	189177809	MISEQ:310:000000000-ADTTF:1:2106:24001:20528	60	-
chr1	189192575	189192576	MISEQ:310:000000000-ADTTF:1:1115:12308:16044	60	-
chr1	189217208	189217209	MISEQ:310:000000000-ADTTF:1:1106:9499:1490	60	+
chr1	189237457	189237458	MISEQ:310:000000000-ADTTF:1:1104:23432:10330	60	+
chr1	189290308	189290309	MISEQ:310:000000000-ADTTF:1:2117:4819:11529	60	+
chr1	189307192	189307193	MISEQ:310:000000000-ADTTF:1:1118:10359:13254	60	-
chr1	189373096	189373097	MISEQ:310:000000000-ADTTF:1:1112:11063:11907	60	-
chr1	189507857	189507858	MISEQ:310:000000000-ADTTF:1:1105:11033:17368	60	+
chr1	189533427	189533428	MISEQ:310:000000000-ADTTF:1:1108:4356:10565	60	+
chr1	189745932	189745933	MISEQ:310:000000000-ADTTF:1:2110:15861:9101	60	+
chr1	189773933	189773934	MISEQ:310:000000000-ADTTF:1:2114:21083:15936	60	+
chr1	189799148	189799149	MISEQ:310:000000000-ADTTF:1:1104:21956:12718	60	+
chr1	189900518	189900519	MISEQ:310:000000000-ADTTF:1:1109:4122:16028	60	-
chr1	189947177	189947178	MISEQ:310:000000000-ADTTF:1:1110:28024:11353	60	+
chr1	189963749	189963750	MISEQ:310:000000000-ADTTF:1:1104:4827:6132	60	+
chr1	189985295	189985296	MISEQ:310:000000000-ADTTF:1:1107:13468:7129	60	+
chr1	190052854	190052855	MISEQ:310:000000000-ADTTF:1:1113:3903:10750	60	+
chr1	190058473	190058474	MISEQ:310:000000000-ADTTF:1:1101:25190:14084	60	+
chr1	190098172	190098173	MISEQ:310:000000000-ADTTF:1:1116:28254:15040	60	+
chr1	190123235	190123236	MISEQ:310:000000000-ADTTF:1:1102:19526:9391	60	+
chr1	190186421	190186422	MISEQ:310:000000000-ADTTF:1:2105:19879:16757	60	-
chr1	190207997	190207998	MISEQ:310:000000000-ADTTF:1:1112:7616:7180	60	+
chr1	190232721	190232722	MISEQ:310:000000000-ADTTF:1:1117:22235:8441	60	+
chr1	190332495	190332496	MISEQ:310:000000000-ADTTF:1:1119:6550:9449	60	-
chr1	190376073	190376074	MISEQ:310:000000000-ADTTF:1:1105:26214:15224	60	+
chr1	190395149	190395150	MISEQ:310:000000000-ADTTF:1:1116:10269:19509	60	-
chr1	190416596	190416597	MISEQ:310:000000000-ADTTF:1:1107:4148:16864	60	-
chr1	190424809	190424810	MISEQ:310:000000000-ADTTF:1:1119:8802:22246	60	+
chr1	190432207	190432208	MISEQ:310:000000000-ADTTF:1:1106:6754:17260	60	-
chr1	190435524	190435525	MISEQ:310:000000000-ADTTF:1:1109:11604:17351	60	-
chr1	190500920	190500921	MISEQ:310:000000000-ADTTF:1:1110:10231:10854	60	-
chr1	190506257	190506258	MISEQ:310:000000000-ADTTF:1:1109:18625:9721	60	-
chr1	190516000	190516001	MISEQ:310:000000000-ADTTF:1:1109:5992:21092	60	-
chr1	190526160	190526161	MISEQ:310:000000000-ADTTF:1:2109:18536:20149	60	+
chr1	190570789	190570790	MISEQ:310:000000000-ADTTF:1:1116:23598:22644	60	-
chr1	190587250	190587251	MISEQ:310:000000000-ADTTF:1:1111:15892:10145	60	-
chr1	190588573	190588574	MISEQ:310:000000000-ADTTF:1:1101:11529:8420	60	-
chr1	190594238	190594239	MISEQ:310:000000000-ADTTF:1:1105:6399:17639	60	+
chr1	190663399	190663400	MISEQ:310:000000000-ADTTF:1:1108:7922:21245	60	-
chr1	190718262	190718263	MISEQ:310:000000000-ADTTF:1:2103:21559:2067	60	-
chr1	190742733	190742734	MISEQ:310:000000000-ADTTF:1:1102:28705:16513	60	+
chr1	190819898	190819899	MISEQ:310:000000000-ADTTF:1:1106:16862:14975	60	+
chr1	190928401	190928402	MISEQ:310:000000000-ADTTF:1:1106:29133:12857	60	-
chr1	191009260	191009261	MISEQ:310:000000000-ADTTF:1:2106:4610:7432	60	-
chr1	191172181	191172182	MISEQ:310:000000000-ADTTF:1:1114:10523:15202	60	+
chr1	191194023	191194024	MISEQ:310:000000000-ADTTF:1:2107:9703:11989	60	-
chr1	191194024	191194025	MISEQ:310:000000000-ADTTF:1:1102:24437:3768	60	-
chr1	191268957	191268958	MISEQ:310:000000000-ADTTF:1:1108:10611:15971	60	+
chr1	191269594	191269595	MISEQ:310:000000000-ADTTF:1:1114:24686:7676	60	-
chr1	191320505	191320506	MISEQ:310:000000000-ADTTF:1:1110:24159:23535	60	-
chr1	191339419	191339420	MISEQ:310:000000000-ADTTF:1:1117:25193:18649	60	-
chr1	191406032	191406033	MISEQ:310:000000000-ADTTF:1:2104:28259:15586	60	+
chr1	191422593	191422594	MISEQ:310:000000000-ADTTF:1:1106:24592:8366	60	-
chr1	191452631	191452632	MISEQ:310:000000000-ADTTF:1:1112:5421:8992	60	-
chr1	191546498	191546499	MISEQ:310:000000000-ADTTF:1:1109:3099:15871	60	+
chr1	191559666	191559667	MISEQ:310:000000000-ADTTF:1:1102:24358:11149	60	-
chr1	191572225	191572226	MISEQ:310:000000000-ADTTF:1:2119:11316:14252	60	+
chr1	191620346	191620347	MISEQ:310:000000000-ADTTF:1:1113:20369:9986	60	+
chr1	191645634	191645635	MISEQ:310:000000000-ADTTF:1:2114:19013:21673	60	-
chr1	191745066	191745067	MISEQ:310:000000000-ADTTF:1:2102:4747:5163	60	+
chr1	191790919	191790920	MISEQ:310:000000000-ADTTF:1:1107:18625:13895	60	-
chr1	191888137	191888138	MISEQ:310:000000000-ADTTF:1:1106:15780:18515	60	-
chr1	191969275	191969276	MISEQ:310:000000000-ADTTF:1:1103:11976:14385	60	+
chr1	191999924	191999925	MISEQ:310:000000000-ADTTF:1:1119:20782:13197	60	+
chr1	192007637	192007638	MISEQ:310:000000000-ADTTF:1:1113:18996:17746	60	-
chr1	192082012	192082013	MISEQ:310:000000000-ADTTF:1:1106:28675:16139	60	-
chr1	192129825	192129826	MISEQ:310:000000000-ADTTF:1:1111:11857:17588	60	+
chr1	192180805	192180806	MISEQ:310:000000000-ADTTF:1:1103:18219:24833	60	-
chr1	192309807	192309808	MISEQ:310:000000000-ADTTF:1:1101:18379:5577	60	-
chr1	192333816	192333817	MISEQ:310:000000000-ADTTF:1:2105:6221:3780	60	+
chr1	192381005	192381006	MISEQ:310:000000000-ADTTF:1:1118:22299:9186	60	-
chr1	192419695	192419696	MISEQ:310:000000000-ADTTF:1:2113:7425:15060	60	+
chr1	192460661	192460662	MISEQ:310:000000000-ADTTF:1:1117:13454:11569	60	+
chr1	192545997	192545998	MISEQ:310:000000000-ADTTF:1:2102:9914:17119	60	+
chr1	192546192	192546193	MISEQ:310:000000000-ADTTF:1:1112:6153:12662	60	-
chr1	192563487	192563488	MISEQ:310:000000000-ADTTF:1:1116:17875:15627	60	-
chr1	192568610	192568611	MISEQ:310:000000000-ADTTF:1:1102:5237:14965	60	-
chr1	192611652	192611653	MISEQ:310:000000000-ADTTF:1:1108:13545:8221	60	-
chr1	192679371	192679372	MISEQ:310:000000000-ADTTF:1:2109:6434:10531	60	+
chr1	192710766	192710767	MISEQ:310:000000000-ADTTF:1:2116:23158:12025	60	-
chr1	192823163	192823164	MISEQ:310:000000000-ADTTF:1:1102:21539:19357	60	+
chr1	192905930	192905931	MISEQ:310:000000000-ADTTF:1:1111:25325:22012	60	-
chr1	193010847	193010848	MISEQ:310:000000000-ADTTF:1:1110:14078:7687	60	+
chr1	193014200	193014201	MISEQ:310:000000000-ADTTF:1:1117:24852:8103	60	+
chr1	193028147	193028148	MISEQ:310:000000000-ADTTF:1:1105:4309:14535	60	-
chr1	193206995	193206996	MISEQ:310:000000000-ADTTF:1:1103:12340:14629	60	-
chr1	193209956	193209957	MISEQ:310:000000000-ADTTF:1:1111:12433:17784	60	-
chr1	193250037	193250038	MISEQ:310:000000000-ADTTF:1:1101:15388:7228	60	+
chr1	193294091	193294092	MISEQ:310:000000000-ADTTF:1:1118:7107:16425	60	+
chr1	193346259	193346260	MISEQ:310:000000000-ADTTF:1:2102:29450:13047	60	+
chr1	193683673	193683674	MISEQ:310:000000000-ADTTF:1:1107:13409:11598	60	+
chr1	194094183	194094184	MISEQ:310:000000000-ADTTF:1:1112:3892:14800	60	-
chr1	194131181	194131182	MISEQ:310:000000000-ADTTF:1:1106:13006:12872	60	+
chr1	194147082	194147083	MISEQ:310:000000000-ADTTF:1:1104:13904:10298	60	-
chr1	194191554	194191555	MISEQ:310:000000000-ADTTF:1:1109:24367:15785	60	+
chr1	194468073	194468074	MISEQ:310:000000000-ADTTF:1:1102:24380:17430	60	+
chr1	194485772	194485773	MISEQ:310:000000000-ADTTF:1:2105:23128:10275	60	-
chr1	194567998	194567999	MISEQ:310:000000000-ADTTF:1:1112:3052:18210	60	+
chr1	194623280	194623281	MISEQ:310:000000000-ADTTF:1:1108:20434:5035	60	+
chr1	194623287	194623288	MISEQ:310:000000000-ADTTF:1:1106:6868:23960	60	+
chr1	194650685	194650686	MISEQ:310:000000000-ADTTF:1:1107:4158:5522	60	+
chr1	194668316	194668317	MISEQ:310:000000000-ADTTF:1:1106:11956:10234	60	+
chr1	194704805	194704806	MISEQ:310:000000000-ADTTF:1:2108:24820:4955	60	+
chr1	194706677	194706678	MISEQ:310:000000000-ADTTF:1:1118:15593:4134	60	-
chr1	194887946	194887947	MISEQ:310:000000000-ADTTF:1:1105:13706:23097	60	-
chr1	194932357	194932358	MISEQ:310:000000000-ADTTF:1:1109:7791:18377	60	-
chr1	194974552	194974553	MISEQ:310:000000000-ADTTF:1:2101:14465:20888	60	-
chr1	195066150	195066151	MISEQ:310:000000000-ADTTF:1:1116:27207:9159	60	+
chr1	195182588	195182589	MISEQ:310:000000000-ADTTF:1:2101:12789:7799	60	-
chr1	195189610	195189611	MISEQ:310:000000000-ADTTF:1:1107:6468:19861	60	+
chr1	195206265	195206266	MISEQ:310:000000000-ADTTF:1:1101:14595:6022	60	-
chr1	195268858	195268859	MISEQ:310:000000000-ADTTF:1:1103:16471:12283	60	-
chr1	195291658	195291659	MISEQ:310:000000000-ADTTF:1:1111:17638:7961	60	+
chr1	195339097	195339098	MISEQ:310:000000000-ADTTF:1:2110:9954:24020	60	-
chr1	195340298	195340299	MISEQ:310:000000000-ADTTF:1:1101:16745:3160	60	+
chr1	195373133	195373134	MISEQ:310:000000000-ADTTF:1:1119:16360:13933	60	-
chr1	195414735	195414736	MISEQ:310:000000000-ADTTF:1:1118:21990:14153	60	+
chr1	195524352	195524353	MISEQ:310:000000000-ADTTF:1:2101:18545:16594	60	-
chr1	195639447	195639448	MISEQ:310:000000000-ADTTF:1:1113:9281:7285	60	+
chr1	195665016	195665017	MISEQ:310:000000000-ADTTF:1:1119:13713:24598	60	-
chr1	195692887	195692888	MISEQ:310:000000000-ADTTF:1:1107:21691:12229	60	-
chr1	195729352	195729353	MISEQ:310:000000000-ADTTF:1:2119:23651:15230	60	+
chr1	195769811	195769812	MISEQ:310:000000000-ADTTF:1:1102:9405:6168	60	+
chr1	195772458	195772459	MISEQ:310:000000000-ADTTF:1:1106:10649:14974	60	+
chr1	195772459	195772460	MISEQ:310:000000000-ADTTF:1:2119:20551:12029	60	+
chr1	195844665	195844666	MISEQ:310:000000000-ADTTF:1:2105:13308:20599	60	-
chr1	195959206	195959207	MISEQ:310:000000000-ADTTF:1:2119:11593:5046	60	-
chr1	195959207	195959208	MISEQ:310:000000000-ADTTF:1:1117:10404:8488	60	-
chr1	196044907	196044908	MISEQ:310:000000000-ADTTF:1:1115:25056:6301	60	-
chr1	196242026	196242027	MISEQ:310:000000000-ADTTF:1:2115:16491:2588	60	-
chr1	196278993	196278994	MISEQ:310:000000000-ADTTF:1:1108:5783:13961	60	-
chr1	196297951	196297952	MISEQ:310:000000000-ADTTF:1:1115:6981:5372	60	-
chr1	196312985	196312986	MISEQ:310:000000000-ADTTF:1:1116:21388:3553	60	-
chr1	196329183	196329184	MISEQ:310:000000000-ADTTF:1:1113:22795:24079	60	+
chr1	196365140	196365141	MISEQ:310:000000000-ADTTF:1:1106:25638:4436	60	-
chr1	196394172	196394173	MISEQ:310:000000000-ADTTF:1:1112:22148:20043	60	+
chr1	196401632	196401633	MISEQ:310:000000000-ADTTF:1:1102:22534:7820	60	-
chr1	196404097	196404098	MISEQ:310:000000000-ADTTF:1:1101:16611:7955	60	+
chr1	196404138	196404139	MISEQ:310:000000000-ADTTF:1:2102:18893:5313	60	+
chr1	196460684	196460685	MISEQ:310:000000000-ADTTF:1:1101:15382:17905	60	-
chr1	196468549	196468550	MISEQ:310:000000000-ADTTF:1:1108:21751:17222	60	-
chr1	196470915	196470916	MISEQ:310:000000000-ADTTF:1:1119:18516:14606	60	+
chr1	196489928	196489929	MISEQ:310:000000000-ADTTF:1:1104:25127:21603	60	-
chr1	196493374	196493375	MISEQ:310:000000000-ADTTF:1:1106:13315:9307	60	+
chr1	196497623	196497624	MISEQ:310:000000000-ADTTF:1:2101:14288:4087	60	-
chr1	196587270	196587271	MISEQ:310:000000000-ADTTF:1:1108:6256:11017	60	+
chr1	196596973	196596974	MISEQ:310:000000000-ADTTF:1:1107:23799:12835	60	-
chr1	196714167	196714168	MISEQ:310:000000000-ADTTF:1:2114:18722:6821	60	-
chr1	196886447	196886448	MISEQ:310:000000000-ADTTF:1:1113:6229:16241	60	+
chr1	196948669	196948670	MISEQ:310:000000000-ADTTF:1:1103:11035:5662	60	+
chr1	196966844	196966845	MISEQ:310:000000000-ADTTF:1:1107:23151:9363	60	-
chr1	196989128	196989129	MISEQ:310:000000000-ADTTF:1:2117:15350:15846	60	-
chr1	197017164	197017165	MISEQ:310:000000000-ADTTF:1:1104:16047:9277	60	+
chr1	197097961	197097962	MISEQ:310:000000000-ADTTF:1:1102:13359:24037	60	+
chr1	197106809	197106810	MISEQ:310:000000000-ADTTF:1:1118:20338:1735	60	+
chr1	197110578	197110579	MISEQ:310:000000000-ADTTF:1:1101:24634:3734	60	+
chr1	197123764	197123765	MISEQ:310:000000000-ADTTF:1:1105:28477:13777	60	+
chr1	197163647	197163648	MISEQ:310:000000000-ADTTF:1:1102:19274:1486	60	+
chr1	197256229	197256230	MISEQ:310:000000000-ADTTF:1:1107:14304:9797	60	+
chr1	197440679	197440680	MISEQ:310:000000000-ADTTF:1:1114:7137:3599	60	+
chr1	197440982	197440983	MISEQ:310:000000000-ADTTF:1:2116:20407:9357	60	+
chr1	197443387	197443388	MISEQ:310:000000000-ADTTF:1:1110:13549:7259	60	-
chr1	197474927	197474928	MISEQ:310:000000000-ADTTF:1:1104:22899:21293	60	-
chr1	197602513	197602514	MISEQ:310:000000000-ADTTF:1:2111:6879:10073	60	-
chr1	197639494	197639495	MISEQ:310:000000000-ADTTF:1:1102:10995:1204	60	+
chr1	197735632	197735633	MISEQ:310:000000000-ADTTF:1:1119:13193:7951	60	+
chr1	197736423	197736424	MISEQ:310:000000000-ADTTF:1:2102:14097:13144	60	-
chr1	197865298	197865299	MISEQ:310:000000000-ADTTF:1:2108:19497:9462	60	-
chr1	197995609	197995610	MISEQ:310:000000000-ADTTF:1:1111:2832:8926	60	+
chr1	197997989	197997990	MISEQ:310:000000000-ADTTF:1:1111:8506:24665	60	-
chr1	198067712	198067713	MISEQ:310:000000000-ADTTF:1:1111:16296:22463	60	-
chr1	198191984	198191985	MISEQ:310:000000000-ADTTF:1:1108:15064:22346	60	-
chr1	198232258	198232259	MISEQ:310:000000000-ADTTF:1:1112:15857:11136	60	+
chr1	198884165	198884166	MISEQ:310:000000000-ADTTF:1:2114:22926:8014	60	-
chr1	198906713	198906714	MISEQ:310:000000000-ADTTF:1:2106:20839:15424	60	-
chr1	198970176	198970177	MISEQ:310:000000000-ADTTF:1:1119:14081:3690	60	+
chr1	199018732	199018733	MISEQ:310:000000000-ADTTF:1:1104:21368:17940	60	+
chr1	199040829	199040830	MISEQ:310:000000000-ADTTF:1:2104:9719:12648	60	-
chr1	199484430	199484431	MISEQ:310:000000000-ADTTF:1:1117:19380:18696	60	+
chr1	199753716	199753717	MISEQ:310:000000000-ADTTF:1:1115:26087:16601	60	+
chr1	199761518	199761519	MISEQ:310:000000000-ADTTF:1:1104:8025:7822	60	+
chr1	199804192	199804193	MISEQ:310:000000000-ADTTF:1:1106:13705:20519	60	-
chr1	199940440	199940441	MISEQ:310:000000000-ADTTF:1:1105:14985:6193	60	-
chr1	200079260	200079261	MISEQ:310:000000000-ADTTF:1:1105:6617:5866	60	+
chr1	200172751	200172752	MISEQ:310:000000000-ADTTF:1:1107:20458:24386	60	+
chr1	200209197	200209198	MISEQ:310:000000000-ADTTF:1:1109:10753:2136	60	+
chr1	200601101	200601102	MISEQ:310:000000000-ADTTF:1:1116:4185:12450	60	-
chr1	200869163	200869164	MISEQ:310:000000000-ADTTF:1:1104:22621:17042	60	+
chr1	202417802	202417803	MISEQ:310:000000000-ADTTF:1:1104:3369:15891	60	+
chr1	202536380	202536381	MISEQ:310:000000000-ADTTF:1:1102:10536:11419	60	-
chr1	202778496	202778497	MISEQ:310:000000000-ADTTF:1:1110:19187:21859	60	-
chr1	206707889	206707890	MISEQ:310:000000000-ADTTF:1:1110:14901:4490	60	+
chr1	207447910	207447911	MISEQ:310:000000000-ADTTF:1:1101:11227:10586	60	+
chr1	207766507	207766508	MISEQ:310:000000000-ADTTF:1:1119:21798:5277	60	+
chr1	207789106	207789107	MISEQ:310:000000000-ADTTF:1:2101:19117:21909	60	-
chr1	208580775	208580776	MISEQ:310:000000000-ADTTF:1:1109:20474:19160	60	+
chr1	209060493	209060494	MISEQ:310:000000000-ADTTF:1:1104:12274:8063	60	-
chr1	209547382	209547383	MISEQ:310:000000000-ADTTF:1:2101:20605:15456	60	+
chr1	209852455	209852456	MISEQ:310:000000000-ADTTF:1:1108:10005:20354	60	+
chr1	210164633	210164634	MISEQ:310:000000000-ADTTF:1:2105:22643:20514	60	+
chr1	210348648	210348649	MISEQ:310:000000000-ADTTF:1:1116:20093:1225	60	+
chr1	210431053	210431054	MISEQ:310:000000000-ADTTF:1:2114:9474:22574	60	-
chr1	210518265	210518266	MISEQ:310:000000000-ADTTF:1:1108:25312:14182	60	-
chr1	211214420	211214421	MISEQ:310:000000000-ADTTF:1:1102:6905:3726	60	-
chr1	211267798	211267799	MISEQ:310:000000000-ADTTF:1:2103:6105:16834	60	-
chr1	211271786	211271787	MISEQ:310:000000000-ADTTF:1:2110:19339:3766	60	+
chr1	211297400	211297401	MISEQ:310:000000000-ADTTF:1:1107:24596:6314	60	+
chr1	211769889	211769890	MISEQ:310:000000000-ADTTF:1:1118:12029:1871	60	-
chr1	211774685	211774686	MISEQ:310:000000000-ADTTF:1:2105:22026:12983	60	+
chr1	211961916	211961917	MISEQ:310:000000000-ADTTF:1:1109:27439:15766	60	-
chr1	212266316	212266317	MISEQ:310:000000000-ADTTF:1:2111:19157:6561	60	-
chr1	213171943	213171944	MISEQ:310:000000000-ADTTF:1:1102:10514:17156	60	-
chr1	213878726	213878727	MISEQ:310:000000000-ADTTF:1:1102:24823:18002	60	+
chr1	214206645	214206646	MISEQ:310:000000000-ADTTF:1:1112:14146:5387	60	-
chr1	214218923	214218924	MISEQ:310:000000000-ADTTF:1:1104:17331:11193	60	-
chr1	214309470	214309471	MISEQ:310:000000000-ADTTF:1:1117:19538:3822	60	-
chr1	214442719	214442720	MISEQ:310:000000000-ADTTF:1:1111:20868:8287	60	-
chr1	214473730	214473731	MISEQ:310:000000000-ADTTF:1:1114:24228:21775	60	-
chr1	214581300	214581301	MISEQ:310:000000000-ADTTF:1:1103:8874:15803	60	-
chr1	214649592	214649593	MISEQ:310:000000000-ADTTF:1:1102:4380:16250	60	-
chr1	214671247	214671248	MISEQ:310:000000000-ADTTF:1:1105:23059:14910	60	-
chr1	214690759	214690760	MISEQ:310:000000000-ADTTF:1:2103:16797:13989	60	+
chr1	215572172	215572173	MISEQ:310:000000000-ADTTF:1:2116:23683:21796	60	-
chr1	215592564	215592565	MISEQ:310:000000000-ADTTF:1:1104:11503:20176	60	+
chr1	215592765	215592766	MISEQ:310:000000000-ADTTF:1:1105:12774:16909	60	+
chr1	215618055	215618056	MISEQ:310:000000000-ADTTF:1:2112:22045:7376	60	+
chr1	216671284	216671285	MISEQ:310:000000000-ADTTF:1:1103:20394:20266	60	+
chr1	216684089	216684090	MISEQ:310:000000000-ADTTF:1:1112:16502:14231	60	+
chr1	217452652	217452653	MISEQ:310:000000000-ADTTF:1:2118:22731:12927	60	+
chr1	217493854	217493855	MISEQ:310:000000000-ADTTF:1:1108:8167:3154	60	+
chr1	217511529	217511530	MISEQ:310:000000000-ADTTF:1:1107:20336:12730	60	+
chr1	217527366	217527367	MISEQ:310:000000000-ADTTF:1:1102:16164:8978	60	-
chr1	217558910	217558911	MISEQ:310:000000000-ADTTF:1:2117:14972:4894	60	+
chr1	217618888	217618889	MISEQ:310:000000000-ADTTF:1:1106:24896:18113	60	-
chr1	217682531	217682532	MISEQ:310:000000000-ADTTF:1:1102:22910:24369	60	+
chr1	217682532	217682533	MISEQ:310:000000000-ADTTF:1:1109:23495:13433	60	+
chr1	218049491	218049492	MISEQ:310:000000000-ADTTF:1:2114:6862:20105	60	-
chr1	218449356	218449357	MISEQ:310:000000000-ADTTF:1:1109:19188:7410	60	+
chr1	218464836	218464837	MISEQ:310:000000000-ADTTF:1:1102:23678:5202	60	-
chr1	218847835	218847836	MISEQ:310:000000000-ADTTF:1:2109:10900:9099	60	+
chr1	219181459	219181460	MISEQ:310:000000000-ADTTF:1:1103:12397:13039	60	-
chr1	219234521	219234522	MISEQ:310:000000000-ADTTF:1:1104:28351:18712	60	-
chr1	219253924	219253925	MISEQ:310:000000000-ADTTF:1:1115:9506:19553	60	+
chr1	219507759	219507760	MISEQ:310:000000000-ADTTF:1:1108:26125:15663	60	-
chr1	219617473	219617474	MISEQ:310:000000000-ADTTF:1:1108:24436:5421	60	-
chr1	219644981	219644982	MISEQ:310:000000000-ADTTF:1:1111:10169:9857	60	-
chr1	219677844	219677845	MISEQ:310:000000000-ADTTF:1:1105:14304:16642	60	-
chr1	219938015	219938016	MISEQ:310:000000000-ADTTF:1:2108:4776:17862	60	-
chr1	220145181	220145182	MISEQ:310:000000000-ADTTF:1:1110:23475:12501	60	+
chr1	220203002	220203003	MISEQ:310:000000000-ADTTF:1:1115:24767:2939	60	-
chr1	220567265	220567266	MISEQ:310:000000000-ADTTF:1:2104:11755:7812	60	+
chr1	220596909	220596910	MISEQ:310:000000000-ADTTF:1:1113:13202:14147	60	+
chr1	221093738	221093739	MISEQ:310:000000000-ADTTF:1:1108:27855:17663	60	+
chr1	222576312	222576313	MISEQ:310:000000000-ADTTF:1:2111:24014:19869	60	-
chr1	222678331	222678332	MISEQ:310:000000000-ADTTF:1:1102:19615:15999	60	+
chr1	222941104	222941105	MISEQ:310:000000000-ADTTF:1:1108:27598:13648	60	+
chr1	223155727	223155728	MISEQ:310:000000000-ADTTF:1:1101:27394:15880	60	+
chr1	224223275	224223276	MISEQ:310:000000000-ADTTF:1:1107:17545:12943	60	+
chr1	224851230	224851231	MISEQ:310:000000000-ADTTF:1:1116:22137:1734	60	-
chr1	224967157	224967158	MISEQ:310:000000000-ADTTF:1:2107:16544:22760	60	-
chr1	224968433	224968434	MISEQ:310:000000000-ADTTF:1:1113:9477:13077	60	+
chr1	225077603	225077604	MISEQ:310:000000000-ADTTF:1:2105:18065:1992	60	+
chr1	225261202	225261203	MISEQ:310:000000000-ADTTF:1:1107:11493:4199	60	-
chr1	225305010	225305011	MISEQ:310:000000000-ADTTF:1:1110:19574:12916	60	-
chr1	225419709	225419710	MISEQ:310:000000000-ADTTF:1:1116:3547:10920	60	+
chr1	225533378	225533379	MISEQ:310:000000000-ADTTF:1:1103:6891:22772	60	-
chr1	226265832	226265833	MISEQ:310:000000000-ADTTF:1:1115:17867:3891	60	+
chr1	227086639	227086640	MISEQ:310:000000000-ADTTF:1:2111:5717:16966	60	-
chr1	227127510	227127511	MISEQ:310:000000000-ADTTF:1:1105:9811:24051	60	+
chr1	227516074	227516075	MISEQ:310:000000000-ADTTF:1:1105:24775:19332	60	+
chr1	227850088	227850089	MISEQ:310:000000000-ADTTF:1:1114:24899:22022	60	+
chr1	229703036	229703037	MISEQ:310:000000000-ADTTF:1:1101:15971:11580	60	-
chr1	230961331	230961332	MISEQ:310:000000000-ADTTF:1:1102:20528:16471	60	-
chr1	231427691	231427692	MISEQ:310:000000000-ADTTF:1:1116:20447:16667	60	-
chr1	231513615	231513616	MISEQ:310:000000000-ADTTF:1:1118:8356:10233	60	+
chr1	232304211	232304212	MISEQ:310:000000000-ADTTF:1:2110:7524:3424	60	-
chr1	233166775	233166776	MISEQ:310:000000000-ADTTF:1:1106:25392:23251	60	-
chr1	233167072	233167073	MISEQ:310:000000000-ADTTF:1:2105:19639:16177	60	-
chr1	233196861	233196862	MISEQ:310:000000000-ADTTF:1:2118:25716:17093	60	+
chr1	233459193	233459194	MISEQ:310:000000000-ADTTF:1:1112:12802:12695	60	-
chr1	233481638	233481639	MISEQ:310:000000000-ADTTF:1:1117:17452:1145	60	-
chr1	233534230	233534231	MISEQ:310:000000000-ADTTF:1:1105:19814:13946	60	-
chr1	233744339	233744340	MISEQ:310:000000000-ADTTF:1:1106:8799:17108	60	+
chr1	234067570	234067571	MISEQ:310:000000000-ADTTF:1:1106:25338:9897	60	-
chr1	235726339	235726340	MISEQ:310:000000000-ADTTF:1:2105:17212:15511	60	-
chr1	235751078	235751079	MISEQ:310:000000000-ADTTF:1:1108:24236:13148	60	-
chr1	235830083	235830084	MISEQ:310:000000000-ADTTF:1:2114:6094:4843	60	-
chr1	236207802	236207803	MISEQ:310:000000000-ADTTF:1:1104:22810:1942	60	+
chr1	236215918	236215919	MISEQ:310:000000000-ADTTF:1:1102:12677:13156	60	-
chr1	236221152	236221153	MISEQ:310:000000000-ADTTF:1:1105:7417:5810	60	-
chr1	236223863	236223864	MISEQ:310:000000000-ADTTF:1:1117:19786:17844	60	+
chr1	236223865	236223866	MISEQ:310:000000000-ADTTF:1:1117:10554:8805	60	+
chr1	236230279	236230280	MISEQ:310:000000000-ADTTF:1:1105:15059:20460	60	+
chr1	236246108	236246109	MISEQ:310:000000000-ADTTF:1:1107:11527:4879	60	-
chr1	236268026	236268027	MISEQ:310:000000000-ADTTF:1:1107:14549:24751	60	-
chr1	236660279	236660280	MISEQ:310:000000000-ADTTF:1:1106:17922:15522	60	-
chr1	236711680	236711681	MISEQ:310:000000000-ADTTF:1:1113:9759:10028	60	+
chr1	236825529	236825530	MISEQ:310:000000000-ADTTF:1:1103:7353:11471	60	-
chr1	236825909	236825910	MISEQ:310:000000000-ADTTF:1:1107:18931:21613	60	-
chr1	236827484	236827485	MISEQ:310:000000000-ADTTF:1:1109:19456:24102	60	-
chr1	236830656	236830657	MISEQ:310:000000000-ADTTF:1:1118:12087:6866	60	-
chr1	236832909	236832910	MISEQ:310:000000000-ADTTF:1:2102:24849:9206	60	+
chr1	236834517	236834518	MISEQ:310:000000000-ADTTF:1:2101:18661:7054	60	+
chr1	236919526	236919527	MISEQ:310:000000000-ADTTF:1:1111:18641:18554	60	-
chr1	237170329	237170330	MISEQ:310:000000000-ADTTF:1:1115:24816:14332	60	-
chr1	237193234	237193235	MISEQ:310:000000000-ADTTF:1:1102:14902:22628	60	+
chr1	237195433	237195434	MISEQ:310:000000000-ADTTF:1:1118:3043:8322	60	-
chr1	237200927	237200928	MISEQ:310:000000000-ADTTF:1:1111:22262:14774	60	-
chr1	237427367	237427368	MISEQ:310:000000000-ADTTF:1:2117:23595:19595	60	-
chr1	237447227	237447228	MISEQ:310:000000000-ADTTF:1:1104:20496:6630	60	+
chr1	237450195	237450196	MISEQ:310:000000000-ADTTF:1:1114:12702:11742	60	-
chr1	237532814	237532815	MISEQ:310:000000000-ADTTF:1:1105:27741:6805	60	-
chr1	237539283	237539284	MISEQ:310:000000000-ADTTF:1:1101:28780:10290	60	-
chr1	237546853	237546854	MISEQ:310:000000000-ADTTF:1:1105:27829:6359	60	+
chr1	237709156	237709157	MISEQ:310:000000000-ADTTF:1:1109:23912:5274	60	-
chr1	237710948	237710949	MISEQ:310:000000000-ADTTF:1:1112:22109:15087	60	+
chr1	237734760	237734761	MISEQ:310:000000000-ADTTF:1:1105:18219:3231	60	-
chr1	237778797	237778798	MISEQ:310:000000000-ADTTF:1:1118:3463:11211	60	-
chr1	237792798	237792799	MISEQ:310:000000000-ADTTF:1:1113:15212:18276	60	-
chr1	238393035	238393036	MISEQ:310:000000000-ADTTF:1:1101:23294:3412	60	-
chr1	238661660	238661661	MISEQ:310:000000000-ADTTF:1:1111:19062:8297	60	+
chr1	239056236	239056237	MISEQ:310:000000000-ADTTF:1:1101:25221:4145	60	+
chr1	239591854	239591855	MISEQ:310:000000000-ADTTF:1:1115:9540:8337	60	-
chr1	239930002	239930003	MISEQ:310:000000000-ADTTF:1:2102:18641:7709	60	+
chr1	240136310	240136311	MISEQ:310:000000000-ADTTF:1:1119:10181:1931	60	+
chr1	240158922	240158923	MISEQ:310:000000000-ADTTF:1:2105:23216:5455	60	+
chr1	240219397	240219398	MISEQ:310:000000000-ADTTF:1:1105:18618:10266	60	+
chr1	240240836	240240837	MISEQ:310:000000000-ADTTF:1:1108:16484:16299	60	-
chr1	240293891	240293892	MISEQ:310:000000000-ADTTF:1:1117:19070:1065	60	+
chr1	240303756	240303757	MISEQ:310:000000000-ADTTF:1:2115:7364:11064	60	+
chr1	240337370	240337371	MISEQ:310:000000000-ADTTF:1:2112:18292:6569	60	+
chr1	240358506	240358507	MISEQ:310:000000000-ADTTF:1:1105:6586:14141	60	-
chr1	240361551	240361552	MISEQ:310:000000000-ADTTF:1:1108:25126:12995	60	-
chr1	240369754	240369755	MISEQ:310:000000000-ADTTF:1:2115:10445:22679	60	-
chr1	240395460	240395461	MISEQ:310:000000000-ADTTF:1:1116:6160:20058	60	+
chr1	240404753	240404754	MISEQ:310:000000000-ADTTF:1:1104:5272:10337	60	+
chr1	240459296	240459297	MISEQ:310:000000000-ADTTF:1:2116:9051:2656	60	+
chr1	240521386	240521387	MISEQ:310:000000000-ADTTF:1:1110:17321:1041	60	-
chr1	240531614	240531615	MISEQ:310:000000000-ADTTF:1:2109:15615:10205	60	+
chr1	240593479	240593480	MISEQ:310:000000000-ADTTF:1:1103:13980:14245	60	-
chr1	240597921	240597922	MISEQ:310:000000000-ADTTF:1:1115:14849:22203	60	-
chr1	240633998	240633999	MISEQ:310:000000000-ADTTF:1:1103:16820:1930	60	-
chr1	240695090	240695091	MISEQ:310:000000000-ADTTF:1:1106:13542:8225	60	-
chr1	240776953	240776954	MISEQ:310:000000000-ADTTF:1:1109:3965:8211	60	-
chr1	240779052	240779053	MISEQ:310:000000000-ADTTF:1:1101:20390:1223	60	-
chr1	240794576	240794577	MISEQ:310:000000000-ADTTF:1:1114:24213:23044	60	+
chr1	240798447	240798448	MISEQ:310:000000000-ADTTF:1:1104:21384:13636	60	+
chr1	240801378	240801379	MISEQ:310:000000000-ADTTF:1:2103:8914:8926	60	-
chr1	241015779	241015780	MISEQ:310:000000000-ADTTF:1:1105:21401:24428	60	+
chr1	241508182	241508183	MISEQ:310:000000000-ADTTF:1:1103:15455:3977	60	+
chr1	241516410	241516411	MISEQ:310:000000000-ADTTF:1:1112:17925:16889	60	+
chr1	241528103	241528104	MISEQ:310:000000000-ADTTF:1:2103:19405:8742	60	-
chr1	241736606	241736607	MISEQ:310:000000000-ADTTF:1:1109:5457:20889	60	+
chr1	241772636	241772637	MISEQ:310:000000000-ADTTF:1:1107:8034:9142	60	+
chr1	241772638	241772639	MISEQ:310:000000000-ADTTF:1:2106:5161:16356	60	+
chr1	241773914	241773915	MISEQ:310:000000000-ADTTF:1:1101:16019:24022	60	+
chr1	241870538	241870539	MISEQ:310:000000000-ADTTF:1:1107:20475:21195	60	-
chr1	241999606	241999607	MISEQ:310:000000000-ADTTF:1:1113:7852:7684	60	+
chr1	244036764	244036765	MISEQ:310:000000000-ADTTF:1:1101:7796:10357	60	-
chr1	244193047	244193048	MISEQ:310:000000000-ADTTF:1:1106:12613:14505	60	-
chr1	244415935	244415936	MISEQ:310:000000000-ADTTF:1:1118:10634:4170	60	+
chr1	244425937	244425938	MISEQ:310:000000000-ADTTF:1:1112:17392:17001	60	-
chr1	244426468	244426469	MISEQ:310:000000000-ADTTF:1:1106:20279:14749	60	+
chr1	244443017	244443018	MISEQ:310:000000000-ADTTF:1:1101:13247:8240	60	+
chr1	244584042	244584043	MISEQ:310:000000000-ADTTF:1:2117:11756:15697	60	-
chr1	244660310	244660311	MISEQ:310:000000000-ADTTF:1:1118:15903:13755	60	+
chr1	244705848	244705849	MISEQ:310:000000000-ADTTF:1:1119:11370:12198	60	-
chr1	244709715	244709716	MISEQ:310:000000000-ADTTF:1:1116:6824:17367	60	+
chr1	245002123	245002124	MISEQ:310:000000000-ADTTF:1:2101:24574:16023	60	+
chr1	246332436	246332437	MISEQ:310:000000000-ADTTF:1:1119:9848:10235	60	-
chr1	246491461	246491462	MISEQ:310:000000000-ADTTF:1:2106:26959:14844	60	+
chr1	246728762	246728763	MISEQ:310:000000000-ADTTF:1:1110:15726:22709	60	+
chr1	246852793	246852794	MISEQ:310:000000000-ADTTF:1:2104:24854:20670	60	+
chr1	246856575	246856576	MISEQ:310:000000000-ADTTF:1:1117:22602:11649	60	+
chr1	246919487	246919488	MISEQ:310:000000000-ADTTF:1:1113:11158:22002	60	+
chr1	246986747	246986748	MISEQ:310:000000000-ADTTF:1:1104:22639:13257	60	-
chr1	247212347	247212348	MISEQ:310:000000000-ADTTF:1:1105:5616:13228	60	-
chr1	247316413	247316414	MISEQ:310:000000000-ADTTF:1:1118:7949:17464	60	-
chr1	247377849	247377850	MISEQ:310:000000000-ADTTF:1:1104:19563:7560	60	+
chr1	248064903	248064904	MISEQ:310:000000000-ADTTF:1:1108:10916:22144	60	+
chr10	897643	897644	MISEQ:310:000000000-ADTTF:1:1114:27669:9809	60	-
chr10	914193	914194	MISEQ:310:000000000-ADTTF:1:2112:10026:10339	60	-
chr10	1069728	1069729	MISEQ:310:000000000-ADTTF:1:2114:13511:8786	60	-
chr10	1069730	1069731	MISEQ:310:000000000-ADTTF:1:1116:3848:7908	60	-
chr10	2327508	2327509	MISEQ:310:000000000-ADTTF:1:2113:27471:7416	60	-
chr10	3676232	3676233	MISEQ:310:000000000-ADTTF:1:1106:3431:17256	60	-
chr10	4157077	4157078	MISEQ:310:000000000-ADTTF:1:1111:9521:21018	60	+
chr10	4240612	4240613	MISEQ:310:000000000-ADTTF:1:1106:28255:15478	60	+
chr10	4343167	4343168	MISEQ:310:000000000-ADTTF:1:1109:25937:11053	60	+
chr10	4737412	4737413	MISEQ:310:000000000-ADTTF:1:2118:15786:6120	60	+
chr10	4787434	4787435	MISEQ:310:000000000-ADTTF:1:1101:21555:13722	60	+
chr10	4813343	4813344	MISEQ:310:000000000-ADTTF:1:2110:22080:9125	60	+
chr10	4979163	4979164	MISEQ:310:000000000-ADTTF:1:1110:8788:19042	60	+
chr10	5105519	5105520	MISEQ:310:000000000-ADTTF:1:1105:4314:10625	60	+
chr10	5427410	5427411	MISEQ:310:000000000-ADTTF:1:1113:11291:3653	60	+
chr10	5695984	5695985	MISEQ:310:000000000-ADTTF:1:2119:12981:5378	60	-
chr10	5784326	5784327	MISEQ:310:000000000-ADTTF:1:1104:14327:14414	60	-
chr10	5927328	5927329	MISEQ:310:000000000-ADTTF:1:2113:11545:14718	60	-
chr10	7272591	7272592	MISEQ:310:000000000-ADTTF:1:1101:17467:23428	60	-
chr10	7371418	7371419	MISEQ:310:000000000-ADTTF:1:1116:21858:7933	60	-
chr10	7830047	7830048	MISEQ:310:000000000-ADTTF:1:1105:19360:16866	60	-
chr10	7832256	7832257	MISEQ:310:000000000-ADTTF:1:1107:23769:6203	60	+
chr10	7986255	7986256	MISEQ:310:000000000-ADTTF:1:2115:19056:18437	60	+
chr10	8220443	8220444	MISEQ:310:000000000-ADTTF:1:1106:13628:2062	60	+
chr10	8510737	8510738	MISEQ:310:000000000-ADTTF:1:1107:15409:3326	60	-
chr10	8646875	8646876	MISEQ:310:000000000-ADTTF:1:1103:9918:17962	60	+
chr10	8745403	8745404	MISEQ:310:000000000-ADTTF:1:1110:5797:7436	60	-
chr10	8766813	8766814	MISEQ:310:000000000-ADTTF:1:1106:15320:12476	60	-
chr10	8769901	8769902	MISEQ:310:000000000-ADTTF:1:1107:5058:8565	60	+
chr10	8850310	8850311	MISEQ:310:000000000-ADTTF:1:2110:12000:3517	60	+
chr10	8910321	8910322	MISEQ:310:000000000-ADTTF:1:1118:17392:24131	60	-
chr10	8936206	8936207	MISEQ:310:000000000-ADTTF:1:2117:18672:8294	60	-
chr10	8953531	8953532	MISEQ:310:000000000-ADTTF:1:2107:23841:17644	60	-
chr10	8956700	8956701	MISEQ:310:000000000-ADTTF:1:1104:4670:21582	60	+
chr10	9070863	9070864	MISEQ:310:000000000-ADTTF:1:1112:6548:20855	60	+
chr10	9097163	9097164	MISEQ:310:000000000-ADTTF:1:2103:19324:5274	60	+
chr10	9189988	9189989	MISEQ:310:000000000-ADTTF:1:1107:13703:19989	60	+
chr10	9199952	9199953	MISEQ:310:000000000-ADTTF:1:2108:25279:21143	60	-
chr10	9205212	9205213	MISEQ:310:000000000-ADTTF:1:2101:13680:7998	60	+
chr10	9222990	9222991	MISEQ:310:000000000-ADTTF:1:1101:24982:16839	60	-
chr10	9234104	9234105	MISEQ:310:000000000-ADTTF:1:1105:27054:13150	60	+
chr10	9284125	9284126	MISEQ:310:000000000-ADTTF:1:2109:17165:4404	60	-
chr10	9291647	9291648	MISEQ:310:000000000-ADTTF:1:1107:8472:18694	60	+
chr10	9368238	9368239	MISEQ:310:000000000-ADTTF:1:2118:17479:21864	60	-
chr10	9694829	9694830	MISEQ:310:000000000-ADTTF:1:2101:23568:11647	60	-
chr10	11109281	11109282	MISEQ:310:000000000-ADTTF:1:1108:12203:13891	60	+
chr10	11168206	11168207	MISEQ:310:000000000-ADTTF:1:1104:3670:8310	60	-
chr10	11259309	11259310	MISEQ:310:000000000-ADTTF:1:1107:25609:10804	60	+
chr10	11273626	11273627	MISEQ:310:000000000-ADTTF:1:1110:17366:20913	60	-
chr10	11552665	11552666	MISEQ:310:000000000-ADTTF:1:1101:8604:5310	60	-
chr10	11606313	11606314	MISEQ:310:000000000-ADTTF:1:1105:15390:7886	60	+
chr10	13293535	13293536	MISEQ:310:000000000-ADTTF:1:2106:8709:20155	60	+
chr10	13599738	13599739	MISEQ:310:000000000-ADTTF:1:1113:22731:5333	60	-
chr10	15826669	15826670	MISEQ:310:000000000-ADTTF:1:1108:25206:16724	60	-
chr10	15842328	15842329	MISEQ:310:000000000-ADTTF:1:1106:12256:10068	60	+
chr10	15873230	15873231	MISEQ:310:000000000-ADTTF:1:1101:16904:1117	60	+
chr10	16652077	16652078	MISEQ:310:000000000-ADTTF:1:1102:14162:19104	60	-
chr10	16737109	16737110	MISEQ:310:000000000-ADTTF:1:1109:21874:16371	60	+
chr10	16769851	16769852	MISEQ:310:000000000-ADTTF:1:1101:24915:21839	60	+
chr10	16940996	16940997	MISEQ:310:000000000-ADTTF:1:1101:21446:16965	60	+
chr10	16998999	16999000	MISEQ:310:000000000-ADTTF:1:2102:10134:15023	60	-
chr10	17072752	17072753	MISEQ:310:000000000-ADTTF:1:2109:6163:12284	60	-
chr10	17147109	17147110	MISEQ:310:000000000-ADTTF:1:1117:2912:9432	60	+
chr10	17149963	17149964	MISEQ:310:000000000-ADTTF:1:2112:13919:9326	60	-
chr10	17158546	17158547	MISEQ:310:000000000-ADTTF:1:1108:10695:21318	60	-
chr10	17168546	17168547	MISEQ:310:000000000-ADTTF:1:1105:7080:22747	60	+
chr10	17372970	17372971	MISEQ:310:000000000-ADTTF:1:1105:9844:7050	60	-
chr10	17685876	17685877	MISEQ:310:000000000-ADTTF:1:2103:11020:17662	60	+
chr10	17697158	17697159	MISEQ:310:000000000-ADTTF:1:1112:10725:4448	60	-
chr10	17877551	17877552	MISEQ:310:000000000-ADTTF:1:1102:19905:21583	60	-
chr10	17999706	17999707	MISEQ:310:000000000-ADTTF:1:2101:14139:9342	60	+
chr10	18136396	18136397	MISEQ:310:000000000-ADTTF:1:1109:6685:11032	60	+
chr10	18333157	18333158	MISEQ:310:000000000-ADTTF:1:1108:22171:9803	60	+
chr10	18413842	18413843	MISEQ:310:000000000-ADTTF:1:1101:16335:1456	60	-
chr10	18646239	18646240	MISEQ:310:000000000-ADTTF:1:1115:21886:20176	60	+
chr10	18732207	18732208	MISEQ:310:000000000-ADTTF:1:1105:1916:11579	60	+
chr10	18884447	18884448	MISEQ:310:000000000-ADTTF:1:2112:8284:1727	60	-
chr10	19044777	19044778	MISEQ:310:000000000-ADTTF:1:1112:18304:6920	60	+
chr10	19318508	19318509	MISEQ:310:000000000-ADTTF:1:1117:14527:9503	60	-
chr10	19492677	19492678	MISEQ:310:000000000-ADTTF:1:1105:25094:8587	60	+
chr10	19542672	19542673	MISEQ:310:000000000-ADTTF:1:1117:23240:4226	60	+
chr10	19563861	19563862	MISEQ:310:000000000-ADTTF:1:1104:12292:14865	60	+
chr10	19629605	19629606	MISEQ:310:000000000-ADTTF:1:1116:17184:4397	60	+
chr10	19786061	19786062	MISEQ:310:000000000-ADTTF:1:2114:23393:5567	60	-
chr10	19822189	19822190	MISEQ:310:000000000-ADTTF:1:2104:13594:21229	60	+
chr10	19891210	19891211	MISEQ:310:000000000-ADTTF:1:1112:18330:18659	60	+
chr10	19924394	19924395	MISEQ:310:000000000-ADTTF:1:1108:21869:7882	60	-
chr10	19996644	19996645	MISEQ:310:000000000-ADTTF:1:2109:25435:18570	60	-
chr10	20028619	20028620	MISEQ:310:000000000-ADTTF:1:1112:18742:22932	60	+
chr10	20076642	20076643	MISEQ:310:000000000-ADTTF:1:1101:7500:1925	60	+
chr10	20221161	20221162	MISEQ:310:000000000-ADTTF:1:1116:9964:17155	60	+
chr10	20263828	20263829	MISEQ:310:000000000-ADTTF:1:1101:10098:17757	60	+
chr10	20718511	20718512	MISEQ:310:000000000-ADTTF:1:1109:16725:12218	60	+
chr10	20906657	20906658	MISEQ:310:000000000-ADTTF:1:1105:12980:14967	60	+
chr10	21109853	21109854	MISEQ:310:000000000-ADTTF:1:2110:26526:13391	60	+
chr10	21178260	21178261	MISEQ:310:000000000-ADTTF:1:1114:10712:8392	60	-
chr10	22383084	22383085	MISEQ:310:000000000-ADTTF:1:1113:5137:9486	60	-
chr10	22629579	22629580	MISEQ:310:000000000-ADTTF:1:1101:18809:10170	60	+
chr10	22636599	22636600	MISEQ:310:000000000-ADTTF:1:1103:21604:23003	60	+
chr10	23322888	23322889	MISEQ:310:000000000-ADTTF:1:2111:21665:6718	60	+
chr10	23604584	23604585	MISEQ:310:000000000-ADTTF:1:1105:16315:7951	60	-
chr10	23989405	23989406	MISEQ:310:000000000-ADTTF:1:1102:18235:12479	60	-
chr10	24602008	24602009	MISEQ:310:000000000-ADTTF:1:1113:8269:24533	60	-
chr10	24604133	24604134	MISEQ:310:000000000-ADTTF:1:1112:25442:14032	60	+
chr10	24608827	24608828	MISEQ:310:000000000-ADTTF:1:1110:9245:21800	60	+
chr10	24668897	24668898	MISEQ:310:000000000-ADTTF:1:1107:23935:4861	60	+
chr10	25031365	25031366	MISEQ:310:000000000-ADTTF:1:1117:25210:7928	60	-
chr10	25219531	25219532	MISEQ:310:000000000-ADTTF:1:1112:13736:7610	60	+
chr10	25262776	25262777	MISEQ:310:000000000-ADTTF:1:2111:17135:10834	60	-
chr10	25495930	25495931	MISEQ:310:000000000-ADTTF:1:1101:4503:20070	60	+
chr10	25669313	25669314	MISEQ:310:000000000-ADTTF:1:1106:6279:8939	60	+
chr10	25811057	25811058	MISEQ:310:000000000-ADTTF:1:1108:15223:11397	60	-
chr10	25825899	25825900	MISEQ:310:000000000-ADTTF:1:1115:13020:22280	60	-
chr10	25832524	25832525	MISEQ:310:000000000-ADTTF:1:1107:12653:11398	60	-
chr10	25870226	25870227	MISEQ:310:000000000-ADTTF:1:1116:24404:11326	60	+
chr10	26121716	26121717	MISEQ:310:000000000-ADTTF:1:2109:24963:11881	60	-
chr10	26269071	26269072	MISEQ:310:000000000-ADTTF:1:2106:14033:3242	60	-
chr10	26494650	26494651	MISEQ:310:000000000-ADTTF:1:1114:16137:5577	60	-
chr10	26503497	26503498	MISEQ:310:000000000-ADTTF:1:2117:4342:10054	60	-
chr10	26674124	26674125	MISEQ:310:000000000-ADTTF:1:1101:15743:12501	60	-
chr10	26741282	26741283	MISEQ:310:000000000-ADTTF:1:1117:20028:13572	60	+
chr10	26753208	26753209	MISEQ:310:000000000-ADTTF:1:1104:15473:11728	60	-
chr10	26761004	26761005	MISEQ:310:000000000-ADTTF:1:2108:18557:10750	60	+
chr10	26764549	26764550	MISEQ:310:000000000-ADTTF:1:1106:12152:10016	60	+
chr10	26778892	26778893	MISEQ:310:000000000-ADTTF:1:1118:25900:11846	60	+
chr10	26786362	26786363	MISEQ:310:000000000-ADTTF:1:1101:18499:23471	60	+
chr10	26841666	26841667	MISEQ:310:000000000-ADTTF:1:1105:17619:2651	60	+
chr10	26852782	26852783	MISEQ:310:000000000-ADTTF:1:1105:25042:11959	60	+
chr10	27033292	27033293	MISEQ:310:000000000-ADTTF:1:1116:18310:5576	60	+
chr10	27036799	27036800	MISEQ:310:000000000-ADTTF:1:1109:3125:12407	60	-
chr10	27044614	27044615	MISEQ:310:000000000-ADTTF:1:1115:9172:6480	60	+
chr10	27439295	27439296	MISEQ:310:000000000-ADTTF:1:1106:27707:7354	60	+
chr10	28556593	28556594	MISEQ:310:000000000-ADTTF:1:1119:18184:19217	60	-
chr10	29637255	29637256	MISEQ:310:000000000-ADTTF:1:1109:26797:13876	60	-
chr10	30188137	30188138	MISEQ:310:000000000-ADTTF:1:1102:9117:3124	60	+
chr10	31330732	31330733	MISEQ:310:000000000-ADTTF:1:1104:12340:11967	60	+
chr10	31823336	31823337	MISEQ:310:000000000-ADTTF:1:2110:18559:7078	60	+
chr10	31940156	31940157	MISEQ:310:000000000-ADTTF:1:1104:10505:6024	60	+
chr10	32330083	32330084	MISEQ:310:000000000-ADTTF:1:1108:23238:1474	60	-
chr10	32412793	32412794	MISEQ:310:000000000-ADTTF:1:2116:9604:4906	60	-
chr10	32464981	32464982	MISEQ:310:000000000-ADTTF:1:1117:7604:20969	60	+
chr10	32915894	32915895	MISEQ:310:000000000-ADTTF:1:2114:18458:4904	60	-
chr10	32947578	32947579	MISEQ:310:000000000-ADTTF:1:1102:14602:7165	60	+
chr10	33045009	33045010	MISEQ:310:000000000-ADTTF:1:1107:9031:4722	60	-
chr10	33097039	33097040	MISEQ:310:000000000-ADTTF:1:1114:21133:7672	60	-
chr10	33998143	33998144	MISEQ:310:000000000-ADTTF:1:1101:14797:12671	60	-
chr10	34238483	34238484	MISEQ:310:000000000-ADTTF:1:2105:5595:7030	60	+
chr10	34553440	34553441	MISEQ:310:000000000-ADTTF:1:2103:7219:18947	60	+
chr10	34789099	34789100	MISEQ:310:000000000-ADTTF:1:1119:19753:15760	60	+
chr10	35138684	35138685	MISEQ:310:000000000-ADTTF:1:1114:16033:12560	60	-
chr10	35346984	35346985	MISEQ:310:000000000-ADTTF:1:1117:16168:10589	60	-
chr10	35552251	35552252	MISEQ:310:000000000-ADTTF:1:1106:11298:22090	60	+
chr10	36019095	36019096	MISEQ:310:000000000-ADTTF:1:1117:10475:6199	60	-
chr10	36506627	36506628	MISEQ:310:000000000-ADTTF:1:1110:14119:24425	60	-
chr10	36612562	36612563	MISEQ:310:000000000-ADTTF:1:2102:5921:5006	60	-
chr10	36803314	36803315	MISEQ:310:000000000-ADTTF:1:1116:20664:11616	60	-
chr10	37749405	37749406	MISEQ:310:000000000-ADTTF:1:2108:7621:16561	60	+
chr10	38376519	38376520	MISEQ:310:000000000-ADTTF:1:1107:20597:14134	60	+
chr10	38416229	38416230	MISEQ:310:000000000-ADTTF:1:2116:12439:15459	60	+
chr10	40346694	40346695	MISEQ:310:000000000-ADTTF:1:1112:24750:22947	60	+
chr10	40618722	40618723	MISEQ:310:000000000-ADTTF:1:1108:9884:16038	60	-
chr10	41177873	41177874	MISEQ:310:000000000-ADTTF:1:1112:17484:5561	60	-
chr10	42322690	42322691	MISEQ:310:000000000-ADTTF:1:1107:10291:16293	60	+
chr10	42603789	42603790	MISEQ:310:000000000-ADTTF:1:1102:23935:21762	60	-
chr10	42609340	42609341	MISEQ:310:000000000-ADTTF:1:1102:11611:8285	60	+
chr10	42623937	42623938	MISEQ:310:000000000-ADTTF:1:1109:21897:10076	60	-
chr10	42625148	42625149	MISEQ:310:000000000-ADTTF:1:2102:14675:2112	60	+
chr10	42797483	42797484	MISEQ:310:000000000-ADTTF:1:2114:7545:9409	60	-
chr10	42813475	42813476	MISEQ:310:000000000-ADTTF:1:2104:12491:19559	60	+
chr10	43100277	43100278	MISEQ:310:000000000-ADTTF:1:1102:26069:19117	60	+
chr10	43188623	43188624	MISEQ:310:000000000-ADTTF:1:1110:14127:9663	60	-
chr10	43452810	43452811	MISEQ:310:000000000-ADTTF:1:2102:17265:19301	60	-
chr10	44077207	44077208	MISEQ:310:000000000-ADTTF:1:1112:10965:13592	60	+
chr10	44131667	44131668	MISEQ:310:000000000-ADTTF:1:1114:3730:17459	60	+
chr10	44206593	44206594	MISEQ:310:000000000-ADTTF:1:1114:18149:3213	60	+
chr10	45100080	45100081	MISEQ:310:000000000-ADTTF:1:1102:15399:21653	60	-
chr10	45502258	45502259	MISEQ:310:000000000-ADTTF:1:1105:15644:13023	60	-
chr10	45502320	45502321	MISEQ:310:000000000-ADTTF:1:1112:12568:3038	60	-
chr10	45553684	45553685	MISEQ:310:000000000-ADTTF:1:1103:5433:3898	60	+
chr10	45657610	45657611	MISEQ:310:000000000-ADTTF:1:1102:13653:5514	60	+
chr10	45949462	45949463	MISEQ:310:000000000-ADTTF:1:2104:11470:22205	60	-
chr10	46167785	46167786	MISEQ:310:000000000-ADTTF:1:1117:25222:18474	60	+
chr10	46715353	46715354	MISEQ:310:000000000-ADTTF:1:1109:17401:9260	60	-
chr10	49487546	49487547	MISEQ:310:000000000-ADTTF:1:1108:12982:12869	60	+
chr10	49494075	49494076	MISEQ:310:000000000-ADTTF:1:2112:8655:10751	60	-
chr10	49826036	49826037	MISEQ:310:000000000-ADTTF:1:2108:21185:8410	60	-
chr10	50370566	50370567	MISEQ:310:000000000-ADTTF:1:1102:2585:8414	60	-
chr10	50877749	50877750	MISEQ:310:000000000-ADTTF:1:1111:27714:6520	60	-
chr10	50894641	50894642	MISEQ:310:000000000-ADTTF:1:1102:24791:19889	60	-
chr10	51043210	51043211	MISEQ:310:000000000-ADTTF:1:1101:14172:19876	60	+
chr10	51048762	51048763	MISEQ:310:000000000-ADTTF:1:2119:25180:11511	60	-
chr10	51048763	51048764	MISEQ:310:000000000-ADTTF:1:1101:17331:16869	60	-
chr10	51050172	51050173	MISEQ:310:000000000-ADTTF:1:2105:24828:4132	60	-
chr10	51324879	51324880	MISEQ:310:000000000-ADTTF:1:2109:11847:22076	60	-
chr10	51346263	51346264	MISEQ:310:000000000-ADTTF:1:2112:19900:20512	60	-
chr10	51439798	51439799	MISEQ:310:000000000-ADTTF:1:1110:7236:13655	60	-
chr10	51489495	51489496	MISEQ:310:000000000-ADTTF:1:1104:8918:18373	60	-
chr10	51541161	51541162	MISEQ:310:000000000-ADTTF:1:1111:4811:18626	60	-
chr10	51574647	51574648	MISEQ:310:000000000-ADTTF:1:1114:16808:23712	60	-
chr10	51576573	51576574	MISEQ:310:000000000-ADTTF:1:2108:19475:13743	60	-
chr10	51745400	51745401	MISEQ:310:000000000-ADTTF:1:1104:4971:13993	60	-
chr10	51860793	51860794	MISEQ:310:000000000-ADTTF:1:1106:6116:16676	60	+
chr10	51868251	51868252	MISEQ:310:000000000-ADTTF:1:1105:10780:1320	60	+
chr10	51911784	51911785	MISEQ:310:000000000-ADTTF:1:1109:14542:21198	60	+
chr10	52082553	52082554	MISEQ:310:000000000-ADTTF:1:1118:20111:13098	60	-
chr10	52151199	52151200	MISEQ:310:000000000-ADTTF:1:1102:26447:13655	60	-
chr10	52160531	52160532	MISEQ:310:000000000-ADTTF:1:1105:8323:21183	60	+
chr10	52160532	52160533	MISEQ:310:000000000-ADTTF:1:2119:10512:6494	60	+
chr10	52166205	52166206	MISEQ:310:000000000-ADTTF:1:1109:19961:2736	60	-
chr10	52185479	52185480	MISEQ:310:000000000-ADTTF:1:1102:7922:4733	60	-
chr10	52285418	52285419	MISEQ:310:000000000-ADTTF:1:1111:17497:15593	60	-
chr10	52286980	52286981	MISEQ:310:000000000-ADTTF:1:2112:20437:23339	60	-
chr10	52333438	52333439	MISEQ:310:000000000-ADTTF:1:1119:24002:15283	60	+
chr10	52444898	52444899	MISEQ:310:000000000-ADTTF:1:1102:9112:13246	60	-
chr10	52523236	52523237	MISEQ:310:000000000-ADTTF:1:1103:24383:9241	60	+
chr10	52545444	52545445	MISEQ:310:000000000-ADTTF:1:1105:7533:2737	60	+
chr10	52560739	52560740	MISEQ:310:000000000-ADTTF:1:2105:11973:17051	60	+
chr10	52597670	52597671	MISEQ:310:000000000-ADTTF:1:2104:23306:22659	60	+
chr10	52624617	52624618	MISEQ:310:000000000-ADTTF:1:1112:7512:9956	60	+
chr10	52630367	52630368	MISEQ:310:000000000-ADTTF:1:1101:19496:12654	60	-
chr10	52679543	52679544	MISEQ:310:000000000-ADTTF:1:2119:20132:21656	60	-
chr10	52703765	52703766	MISEQ:310:000000000-ADTTF:1:2105:17777:19599	60	-
chr10	52979108	52979109	MISEQ:310:000000000-ADTTF:1:1102:17530:16900	60	-
chr10	52986198	52986199	MISEQ:310:000000000-ADTTF:1:1108:9377:14554	60	+
chr10	53003229	53003230	MISEQ:310:000000000-ADTTF:1:1106:24002:12474	60	-
chr10	53019737	53019738	MISEQ:310:000000000-ADTTF:1:1106:17375:16765	60	-
chr10	53039730	53039731	MISEQ:310:000000000-ADTTF:1:1116:3265:19054	60	+
chr10	53048672	53048673	MISEQ:310:000000000-ADTTF:1:1101:11759:2074	60	-
chr10	53093783	53093784	MISEQ:310:000000000-ADTTF:1:1119:9620:15797	60	-
chr10	53164343	53164344	MISEQ:310:000000000-ADTTF:1:1114:7934:2346	60	-
chr10	53171713	53171714	MISEQ:310:000000000-ADTTF:1:1109:6903:7446	60	-
chr10	53281444	53281445	MISEQ:310:000000000-ADTTF:1:1101:15760:2151	60	-
chr10	53286279	53286280	MISEQ:310:000000000-ADTTF:1:1110:10777:24605	60	+
chr10	53323321	53323322	MISEQ:310:000000000-ADTTF:1:1114:3877:7684	60	+
chr10	53352857	53352858	MISEQ:310:000000000-ADTTF:1:1118:14686:3005	60	+
chr10	53356350	53356351	MISEQ:310:000000000-ADTTF:1:1117:17454:4117	60	-
chr10	53434540	53434541	MISEQ:310:000000000-ADTTF:1:1111:9908:8766	60	+
chr10	53483587	53483588	MISEQ:310:000000000-ADTTF:1:1106:19509:8181	60	+
chr10	53491805	53491806	MISEQ:310:000000000-ADTTF:1:1102:5618:11783	60	+
chr10	53538378	53538379	MISEQ:310:000000000-ADTTF:1:2107:18909:10784	60	-
chr10	53874463	53874464	MISEQ:310:000000000-ADTTF:1:1103:9755:8025	60	+
chr10	53878359	53878360	MISEQ:310:000000000-ADTTF:1:2118:26195:13371	60	-
chr10	53892755	53892756	MISEQ:310:000000000-ADTTF:1:1105:26003:5448	60	-
chr10	54079848	54079849	MISEQ:310:000000000-ADTTF:1:2113:5819:8245	60	-
chr10	54258739	54258740	MISEQ:310:000000000-ADTTF:1:2106:15173:5132	60	+
chr10	54284558	54284559	MISEQ:310:000000000-ADTTF:1:1111:23093:23036	60	+
chr10	54317372	54317373	MISEQ:310:000000000-ADTTF:1:1109:22565:18221	60	-
chr10	54322967	54322968	MISEQ:310:000000000-ADTTF:1:1106:23581:7007	60	-
chr10	54361598	54361599	MISEQ:310:000000000-ADTTF:1:1105:16339:16536	60	+
chr10	54399985	54399986	MISEQ:310:000000000-ADTTF:1:1115:16648:20207	60	-
chr10	54464658	54464659	MISEQ:310:000000000-ADTTF:1:1112:22126:7188	60	-
chr10	54465958	54465959	MISEQ:310:000000000-ADTTF:1:1102:19780:17582	60	-
chr10	54466227	54466228	MISEQ:310:000000000-ADTTF:1:2107:22334:11592	60	+
chr10	54474177	54474178	MISEQ:310:000000000-ADTTF:1:1107:19505:10724	60	-
chr10	54573652	54573653	MISEQ:310:000000000-ADTTF:1:1105:24093:5814	60	+
chr10	54622265	54622266	MISEQ:310:000000000-ADTTF:1:1107:29285:15477	60	-
chr10	54785803	54785804	MISEQ:310:000000000-ADTTF:1:1104:9096:13530	60	+
chr10	54882312	54882313	MISEQ:310:000000000-ADTTF:1:1103:18127:10461	60	-
chr10	54963261	54963262	MISEQ:310:000000000-ADTTF:1:1115:6962:4055	60	-
chr10	55036158	55036159	MISEQ:310:000000000-ADTTF:1:1112:23262:3875	60	+
chr10	55039124	55039125	MISEQ:310:000000000-ADTTF:1:1109:6658:13754	60	+
chr10	55191761	55191762	MISEQ:310:000000000-ADTTF:1:1104:5920:13287	60	+
chr10	55208219	55208220	MISEQ:310:000000000-ADTTF:1:1105:8531:1412	60	-
chr10	55248127	55248128	MISEQ:310:000000000-ADTTF:1:2104:23947:21287	60	+
chr10	55300847	55300848	MISEQ:310:000000000-ADTTF:1:2116:6955:11880	60	+
chr10	55504662	55504663	MISEQ:310:000000000-ADTTF:1:1108:13925:12769	60	-
chr10	55560342	55560343	MISEQ:310:000000000-ADTTF:1:1102:20954:12547	60	+
chr10	55564049	55564050	MISEQ:310:000000000-ADTTF:1:1111:18988:5038	60	-
chr10	55567006	55567007	MISEQ:310:000000000-ADTTF:1:2105:23124:10747	60	-
chr10	55619085	55619086	MISEQ:310:000000000-ADTTF:1:1112:16560:19321	60	+
chr10	55658757	55658758	MISEQ:310:000000000-ADTTF:1:1107:6580:6360	60	-
chr10	55737130	55737131	MISEQ:310:000000000-ADTTF:1:1119:18332:7770	60	+
chr10	55759874	55759875	MISEQ:310:000000000-ADTTF:1:1106:26308:22350	60	+
chr10	55793069	55793070	MISEQ:310:000000000-ADTTF:1:2105:19252:4391	60	+
chr10	55801071	55801072	MISEQ:310:000000000-ADTTF:1:1117:18695:23085	60	-
chr10	55803305	55803306	MISEQ:310:000000000-ADTTF:1:2101:22242:21650	60	+
chr10	55864891	55864892	MISEQ:310:000000000-ADTTF:1:1107:19521:3394	60	+
chr10	55867703	55867704	MISEQ:310:000000000-ADTTF:1:1106:15751:20750	60	-
chr10	55873776	55873777	MISEQ:310:000000000-ADTTF:1:1113:5430:8119	60	-
chr10	56182513	56182514	MISEQ:310:000000000-ADTTF:1:1104:23187:21950	60	-
chr10	56215731	56215732	MISEQ:310:000000000-ADTTF:1:1106:20083:18498	60	+
chr10	56286517	56286518	MISEQ:310:000000000-ADTTF:1:2104:6546:4021	60	+
chr10	56341752	56341753	MISEQ:310:000000000-ADTTF:1:1110:13566:6959	60	-
chr10	56354372	56354373	MISEQ:310:000000000-ADTTF:1:1103:23149:16447	60	+
chr10	56409553	56409554	MISEQ:310:000000000-ADTTF:1:1103:8973:9813	60	-
chr10	56431998	56431999	MISEQ:310:000000000-ADTTF:1:1113:21726:3911	60	+
chr10	56675915	56675916	MISEQ:310:000000000-ADTTF:1:1105:8284:7151	60	-
chr10	56854914	56854915	MISEQ:310:000000000-ADTTF:1:1113:16676:22077	60	+
chr10	57171732	57171733	MISEQ:310:000000000-ADTTF:1:1101:13901:19746	60	-
chr10	57396287	57396288	MISEQ:310:000000000-ADTTF:1:2119:22089:3106	60	-
chr10	57396289	57396290	MISEQ:310:000000000-ADTTF:1:2118:9205:1421	60	-
chr10	57425493	57425494	MISEQ:310:000000000-ADTTF:1:1113:7545:18332	60	-
chr10	57623237	57623238	MISEQ:310:000000000-ADTTF:1:1109:2463:9055	60	-
chr10	57835713	57835714	MISEQ:310:000000000-ADTTF:1:1111:24301:19303	60	-
chr10	57885776	57885777	MISEQ:310:000000000-ADTTF:1:1109:13777:13020	60	-
chr10	57955125	57955126	MISEQ:310:000000000-ADTTF:1:2111:25468:16096	60	-
chr10	57965643	57965644	MISEQ:310:000000000-ADTTF:1:1112:24789:19136	60	-
chr10	57982986	57982987	MISEQ:310:000000000-ADTTF:1:1105:22333:22580	60	+
chr10	58283417	58283418	MISEQ:310:000000000-ADTTF:1:1101:5742:3954	60	+
chr10	58290027	58290028	MISEQ:310:000000000-ADTTF:1:1102:9721:18704	60	-
chr10	58351228	58351229	MISEQ:310:000000000-ADTTF:1:2105:17072:8358	60	-
chr10	58352870	58352871	MISEQ:310:000000000-ADTTF:1:1103:13233:22017	60	+
chr10	58356381	58356382	MISEQ:310:000000000-ADTTF:1:1114:15611:9604	60	-
chr10	58393875	58393876	MISEQ:310:000000000-ADTTF:1:2112:19699:18345	60	-
chr10	58434943	58434944	MISEQ:310:000000000-ADTTF:1:1115:27127:12859	60	-
chr10	58640337	58640338	MISEQ:310:000000000-ADTTF:1:1110:6355:3133	60	-
chr10	58768327	58768328	MISEQ:310:000000000-ADTTF:1:1102:9774:18148	60	-
chr10	58820966	58820967	MISEQ:310:000000000-ADTTF:1:1108:13210:21992	60	+
chr10	58829743	58829744	MISEQ:310:000000000-ADTTF:1:1112:6624:22899	60	+
chr10	58998523	58998524	MISEQ:310:000000000-ADTTF:1:1105:25145:11405	60	-
chr10	59008192	59008193	MISEQ:310:000000000-ADTTF:1:1119:20845:14293	60	-
chr10	59011480	59011481	MISEQ:310:000000000-ADTTF:1:1104:6294:9334	60	-
chr10	59221797	59221798	MISEQ:310:000000000-ADTTF:1:2111:26724:8429	60	+
chr10	59850372	59850373	MISEQ:310:000000000-ADTTF:1:2115:23958:14656	60	+
chr10	59857461	59857462	MISEQ:310:000000000-ADTTF:1:1101:15184:8866	60	-
chr10	60077354	60077355	MISEQ:310:000000000-ADTTF:1:1113:25029:16234	60	+
chr10	60471588	60471589	MISEQ:310:000000000-ADTTF:1:1102:25428:17572	60	-
chr10	60476391	60476392	MISEQ:310:000000000-ADTTF:1:1104:16175:1167	60	-
chr10	60494396	60494397	MISEQ:310:000000000-ADTTF:1:2104:5055:8345	60	+
chr10	60540027	60540028	MISEQ:310:000000000-ADTTF:1:1111:4174:10602	60	+
chr10	60580401	60580402	MISEQ:310:000000000-ADTTF:1:1115:13470:18167	60	-
chr10	60653069	60653070	MISEQ:310:000000000-ADTTF:1:1101:2882:15719	60	-
chr10	60772142	60772143	MISEQ:310:000000000-ADTTF:1:2103:7883:8906	60	-
chr10	60785946	60785947	MISEQ:310:000000000-ADTTF:1:2102:22750:22397	60	+
chr10	60933544	60933545	MISEQ:310:000000000-ADTTF:1:2106:8588:13360	60	+
chr10	60941478	60941479	MISEQ:310:000000000-ADTTF:1:1106:27723:16189	60	+
chr10	60956878	60956879	MISEQ:310:000000000-ADTTF:1:1104:5589:5021	60	+
chr10	61251833	61251834	MISEQ:310:000000000-ADTTF:1:2105:8865:19290	60	+
chr10	61356674	61356675	MISEQ:310:000000000-ADTTF:1:1101:11436:2986	60	-
chr10	61533061	61533062	MISEQ:310:000000000-ADTTF:1:1114:14275:11783	60	+
chr10	62190237	62190238	MISEQ:310:000000000-ADTTF:1:1106:22678:14362	60	+
chr10	62195722	62195723	MISEQ:310:000000000-ADTTF:1:1106:6921:15285	60	+
chr10	62196295	62196296	MISEQ:310:000000000-ADTTF:1:1107:10378:18328	60	+
chr10	62237691	62237692	MISEQ:310:000000000-ADTTF:1:1102:3405:14747	60	-
chr10	62262515	62262516	MISEQ:310:000000000-ADTTF:1:2109:26832:10042	60	-
chr10	62968398	62968399	MISEQ:310:000000000-ADTTF:1:1112:27563:8191	60	-
chr10	63181799	63181800	MISEQ:310:000000000-ADTTF:1:1101:18015:24670	60	+
chr10	63203994	63203995	MISEQ:310:000000000-ADTTF:1:2109:19591:6392	60	+
chr10	63203995	63203996	MISEQ:310:000000000-ADTTF:1:2119:17526:2510	60	+
chr10	63213048	63213049	MISEQ:310:000000000-ADTTF:1:2102:16749:19807	60	-
chr10	63213183	63213184	MISEQ:310:000000000-ADTTF:1:1107:3744:10801	60	-
chr10	63229648	63229649	MISEQ:310:000000000-ADTTF:1:1102:11052:11849	60	+
chr10	63345389	63345390	MISEQ:310:000000000-ADTTF:1:1112:23557:13185	60	-
chr10	63481758	63481759	MISEQ:310:000000000-ADTTF:1:1107:16388:9299	60	+
chr10	63504115	63504116	MISEQ:310:000000000-ADTTF:1:2105:14666:7604	60	+
chr10	63555603	63555604	MISEQ:310:000000000-ADTTF:1:2102:18444:19446	60	-
chr10	63557425	63557426	MISEQ:310:000000000-ADTTF:1:1110:11343:17815	60	+
chr10	63574308	63574309	MISEQ:310:000000000-ADTTF:1:1104:29525:12685	60	+
chr10	63647641	63647642	MISEQ:310:000000000-ADTTF:1:1109:20657:1106	60	-
chr10	63667111	63667112	MISEQ:310:000000000-ADTTF:1:1110:19538:8106	60	+
chr10	64032767	64032768	MISEQ:310:000000000-ADTTF:1:1117:16640:16947	60	+
chr10	64426246	64426247	MISEQ:310:000000000-ADTTF:1:2109:4410:11508	60	-
chr10	65227131	65227132	MISEQ:310:000000000-ADTTF:1:1109:22766:1746	60	+
chr10	65291361	65291362	MISEQ:310:000000000-ADTTF:1:1102:9200:23355	60	-
chr10	65439750	65439751	MISEQ:310:000000000-ADTTF:1:1105:9037:11802	60	-
chr10	65626968	65626969	MISEQ:310:000000000-ADTTF:1:2105:13489:22208	60	+
chr10	65731612	65731613	MISEQ:310:000000000-ADTTF:1:1104:9731:14742	60	-
chr10	65734485	65734486	MISEQ:310:000000000-ADTTF:1:1102:25027:16083	60	+
chr10	65991025	65991026	MISEQ:310:000000000-ADTTF:1:1117:25657:8449	60	-
chr10	66496582	66496583	MISEQ:310:000000000-ADTTF:1:1118:15596:12147	60	-
chr10	66754306	66754307	MISEQ:310:000000000-ADTTF:1:1106:22776:12104	60	-
chr10	66937146	66937147	MISEQ:310:000000000-ADTTF:1:1102:16953:15001	60	+
chr10	67071019	67071020	MISEQ:310:000000000-ADTTF:1:1104:11309:12780	60	-
chr10	67082585	67082586	MISEQ:310:000000000-ADTTF:1:2118:8857:7410	60	+
chr10	67112680	67112681	MISEQ:310:000000000-ADTTF:1:1112:17418:9166	60	-
chr10	67667663	67667664	MISEQ:310:000000000-ADTTF:1:1116:26098:15274	60	+
chr10	67723793	67723794	MISEQ:310:000000000-ADTTF:1:1113:7056:16978	60	-
chr10	67802467	67802468	MISEQ:310:000000000-ADTTF:1:1109:15466:24672	60	-
chr10	67809549	67809550	MISEQ:310:000000000-ADTTF:1:2104:9385:2508	60	+
chr10	67809818	67809819	MISEQ:310:000000000-ADTTF:1:2109:20181:2651	60	+
chr10	67924610	67924611	MISEQ:310:000000000-ADTTF:1:1107:24477:6853	60	-
chr10	68056555	68056556	MISEQ:310:000000000-ADTTF:1:2110:10143:15959	60	+
chr10	68085809	68085810	MISEQ:310:000000000-ADTTF:1:1117:6717:12784	60	-
chr10	68341795	68341796	MISEQ:310:000000000-ADTTF:1:1107:8260:22256	60	+
chr10	68404289	68404290	MISEQ:310:000000000-ADTTF:1:2107:22881:1194	60	-
chr10	68688132	68688133	MISEQ:310:000000000-ADTTF:1:1102:23175:20609	60	-
chr10	68875048	68875049	MISEQ:310:000000000-ADTTF:1:2103:7277:17508	60	+
chr10	68943945	68943946	MISEQ:310:000000000-ADTTF:1:2105:4444:11601	60	+
chr10	69970396	69970397	MISEQ:310:000000000-ADTTF:1:1101:23092:20783	60	-
chr10	70822522	70822523	MISEQ:310:000000000-ADTTF:1:1102:4743:6944	60	+
chr10	74028036	74028037	MISEQ:310:000000000-ADTTF:1:2107:26438:8145	60	-
chr10	74456916	74456917	MISEQ:310:000000000-ADTTF:1:2113:13299:15403	60	+
chr10	74520338	74520339	MISEQ:310:000000000-ADTTF:1:1118:25672:13220	60	-
chr10	75164103	75164104	MISEQ:310:000000000-ADTTF:1:2104:26864:20336	60	-
chr10	75178332	75178333	MISEQ:310:000000000-ADTTF:1:1102:6331:7098	60	+
chr10	76335037	76335038	MISEQ:310:000000000-ADTTF:1:1109:25674:17457	60	+
chr10	76916208	76916209	MISEQ:310:000000000-ADTTF:1:1110:22616:3111	60	-
chr10	79822094	79822095	MISEQ:310:000000000-ADTTF:1:1119:6749:7522	60	+
chr10	80241753	80241754	MISEQ:310:000000000-ADTTF:1:1114:11985:10419	60	-
chr10	80602637	80602638	MISEQ:310:000000000-ADTTF:1:1110:16220:24654	60	-
chr10	80669907	80669908	MISEQ:310:000000000-ADTTF:1:2102:5040:9945	60	-
chr10	80910377	80910378	MISEQ:310:000000000-ADTTF:1:1119:25329:19339	60	-
chr10	80957036	80957037	MISEQ:310:000000000-ADTTF:1:2119:20389:2258	60	-
chr10	83682736	83682737	MISEQ:310:000000000-ADTTF:1:1104:26023:3869	60	+
chr10	83921627	83921628	MISEQ:310:000000000-ADTTF:1:2103:10456:5705	60	+
chr10	84146830	84146831	MISEQ:310:000000000-ADTTF:1:1104:13208:2685	60	+
chr10	84369977	84369978	MISEQ:310:000000000-ADTTF:1:1113:5458:10509	60	+
chr10	84373026	84373027	MISEQ:310:000000000-ADTTF:1:1104:4627:18575	60	+
chr10	84379883	84379884	MISEQ:310:000000000-ADTTF:1:1109:25572:21218	60	+
chr10	84406151	84406152	MISEQ:310:000000000-ADTTF:1:1106:5235:6052	60	+
chr10	84407542	84407543	MISEQ:310:000000000-ADTTF:1:2116:13704:20472	60	+
chr10	84469276	84469277	MISEQ:310:000000000-ADTTF:1:1103:22946:23786	60	-
chr10	84482186	84482187	MISEQ:310:000000000-ADTTF:1:1102:23092:2512	60	+
chr10	84495231	84495232	MISEQ:310:000000000-ADTTF:1:1118:26755:13167	60	+
chr10	84726280	84726281	MISEQ:310:000000000-ADTTF:1:2104:20311:21189	60	+
chr10	85591300	85591301	MISEQ:310:000000000-ADTTF:1:1102:26175:9552	60	+
chr10	85612990	85612991	MISEQ:310:000000000-ADTTF:1:1108:17018:15957	60	-
chr10	85630760	85630761	MISEQ:310:000000000-ADTTF:1:1104:17989:7420	60	-
chr10	85650050	85650051	MISEQ:310:000000000-ADTTF:1:2117:12496:12955	60	-
chr10	85695694	85695695	MISEQ:310:000000000-ADTTF:1:1102:12471:3350	60	+
chr10	85719335	85719336	MISEQ:310:000000000-ADTTF:1:1104:19136:8279	60	+
chr10	85763160	85763161	MISEQ:310:000000000-ADTTF:1:1104:3251:11741	60	-
chr10	86051918	86051919	MISEQ:310:000000000-ADTTF:1:2116:26908:8848	60	-
chr10	86924233	86924234	MISEQ:310:000000000-ADTTF:1:1108:16126:24495	60	-
chr10	87173000	87173001	MISEQ:310:000000000-ADTTF:1:2111:11463:2745	60	+
chr10	87552262	87552263	MISEQ:310:000000000-ADTTF:1:2110:20498:22219	60	-
chr10	87602066	87602067	MISEQ:310:000000000-ADTTF:1:1104:8024:11573	60	+
chr10	87809201	87809202	MISEQ:310:000000000-ADTTF:1:2103:29500:15388	60	+
chr10	88183002	88183003	MISEQ:310:000000000-ADTTF:1:1102:25408:5537	60	+
chr10	88436232	88436233	MISEQ:310:000000000-ADTTF:1:1105:12567:13279	60	-
chr10	88469875	88469876	MISEQ:310:000000000-ADTTF:1:1106:7536:6805	60	+
chr10	88469876	88469877	MISEQ:310:000000000-ADTTF:1:2119:10938:5470	60	+
chr10	88485206	88485207	MISEQ:310:000000000-ADTTF:1:1113:3464:8292	60	-
chr10	88706749	88706750	MISEQ:310:000000000-ADTTF:1:1117:21347:12896	60	-
chr10	88708318	88708319	MISEQ:310:000000000-ADTTF:1:1102:14038:6724	60	+
chr10	88794289	88794290	MISEQ:310:000000000-ADTTF:1:2114:9839:10062	60	-
chr10	88963952	88963953	MISEQ:310:000000000-ADTTF:1:1104:26242:14393	60	+
chr10	89008248	89008249	MISEQ:310:000000000-ADTTF:1:1110:17941:13495	60	+
chr10	89035340	89035341	MISEQ:310:000000000-ADTTF:1:1111:27209:8747	60	-
chr10	89102001	89102002	MISEQ:310:000000000-ADTTF:1:1106:8388:17625	60	+
chr10	89453793	89453794	MISEQ:310:000000000-ADTTF:1:1115:23569:19080	60	+
chr10	89584817	89584818	MISEQ:310:000000000-ADTTF:1:1104:12158:24261	60	-
chr10	89659838	89659839	MISEQ:310:000000000-ADTTF:1:1102:20639:6519	60	+
chr10	89706270	89706271	MISEQ:310:000000000-ADTTF:1:1110:19957:6836	60	-
chr10	89858628	89858629	MISEQ:310:000000000-ADTTF:1:1110:12396:21215	60	-
chr10	90039173	90039174	MISEQ:310:000000000-ADTTF:1:1101:26515:12061	60	-
chr10	90244526	90244527	MISEQ:310:000000000-ADTTF:1:1114:12549:3269	60	-
chr10	90273382	90273383	MISEQ:310:000000000-ADTTF:1:1106:18925:5518	60	+
chr10	90273383	90273384	MISEQ:310:000000000-ADTTF:1:2119:24136:3830	60	+
chr10	90386679	90386680	MISEQ:310:000000000-ADTTF:1:1106:10155:24079	60	-
chr10	90540494	90540495	MISEQ:310:000000000-ADTTF:1:1115:15961:13302	60	+
chr10	90616265	90616266	MISEQ:310:000000000-ADTTF:1:1110:9913:6276	60	-
chr10	90715676	90715677	MISEQ:310:000000000-ADTTF:1:1108:22357:20813	60	+
chr10	90894311	90894312	MISEQ:310:000000000-ADTTF:1:1103:20547:19979	60	+
chr10	90941667	90941668	MISEQ:310:000000000-ADTTF:1:1104:8147:3147	60	-
chr10	91264532	91264533	MISEQ:310:000000000-ADTTF:1:2118:16670:7044	60	-
chr10	91279709	91279710	MISEQ:310:000000000-ADTTF:1:1104:26334:11499	60	+
chr10	91423938	91423939	MISEQ:310:000000000-ADTTF:1:1107:25101:18790	60	-
chr10	91472557	91472558	MISEQ:310:000000000-ADTTF:1:1116:14354:5223	60	-
chr10	91710610	91710611	MISEQ:310:000000000-ADTTF:1:1116:12538:11674	60	-
chr10	91718897	91718898	MISEQ:310:000000000-ADTTF:1:2111:10978:20188	60	-
chr10	92478845	92478846	MISEQ:310:000000000-ADTTF:1:1101:11050:21729	60	-
chr10	92926210	92926211	MISEQ:310:000000000-ADTTF:1:1101:18361:24513	60	+
chr10	92945406	92945407	MISEQ:310:000000000-ADTTF:1:2110:13578:15450	60	-
chr10	93686406	93686407	MISEQ:310:000000000-ADTTF:1:1119:24235:2639	60	-
chr10	93692830	93692831	MISEQ:310:000000000-ADTTF:1:2102:14165:16229	60	+
chr10	94018545	94018546	MISEQ:310:000000000-ADTTF:1:1101:26152:7172	60	-
chr10	94277182	94277183	MISEQ:310:000000000-ADTTF:1:1109:15719:9373	60	-
chr10	94475442	94475443	MISEQ:310:000000000-ADTTF:1:1106:27110:17513	60	+
chr10	94480428	94480429	MISEQ:310:000000000-ADTTF:1:1106:9495:1615	60	+
chr10	94514026	94514027	MISEQ:310:000000000-ADTTF:1:1110:11601:9382	60	-
chr10	94583242	94583243	MISEQ:310:000000000-ADTTF:1:1101:5869:7261	60	+
chr10	94591035	94591036	MISEQ:310:000000000-ADTTF:1:2113:9891:20638	60	+
chr10	94593908	94593909	MISEQ:310:000000000-ADTTF:1:1116:3095:14049	60	-
chr10	95189983	95189984	MISEQ:310:000000000-ADTTF:1:2118:23684:11568	60	-
chr10	95189985	95189986	MISEQ:310:000000000-ADTTF:1:2105:17596:7158	60	-
chr10	95219239	95219240	MISEQ:310:000000000-ADTTF:1:1102:20589:24367	60	+
chr10	95257817	95257818	MISEQ:310:000000000-ADTTF:1:1107:23076:13156	60	+
chr10	95278115	95278116	MISEQ:310:000000000-ADTTF:1:1101:5033:14361	60	-
chr10	95281844	95281845	MISEQ:310:000000000-ADTTF:1:1113:27695:16257	60	-
chr10	95627916	95627917	MISEQ:310:000000000-ADTTF:1:1117:8118:5155	60	+
chr10	96004248	96004249	MISEQ:310:000000000-ADTTF:1:1110:16223:20809	60	+
chr10	96137241	96137242	MISEQ:310:000000000-ADTTF:1:1104:25526:16812	60	-
chr10	96145105	96145106	MISEQ:310:000000000-ADTTF:1:1113:14355:22485	60	+
chr10	96157585	96157586	MISEQ:310:000000000-ADTTF:1:2110:3308:10879	60	-
chr10	96262217	96262218	MISEQ:310:000000000-ADTTF:1:1106:22910:21438	60	-
chr10	96280547	96280548	MISEQ:310:000000000-ADTTF:1:1101:20863:22658	60	-
chr10	96533134	96533135	MISEQ:310:000000000-ADTTF:1:1101:8050:5213	60	-
chr10	96903393	96903394	MISEQ:310:000000000-ADTTF:1:1116:19804:24326	60	-
chr10	97476027	97476028	MISEQ:310:000000000-ADTTF:1:1119:14922:18142	60	+
chr10	98159219	98159220	MISEQ:310:000000000-ADTTF:1:2102:14200:14254	60	+
chr10	98347896	98347897	MISEQ:310:000000000-ADTTF:1:1102:6049:6326	60	+
chr10	98593393	98593394	MISEQ:310:000000000-ADTTF:1:2108:12558:21409	60	-
chr10	98839804	98839805	MISEQ:310:000000000-ADTTF:1:1105:16128:2301	60	+
chr10	98912632	98912633	MISEQ:310:000000000-ADTTF:1:2110:7373:15108	60	-
chr10	99010794	99010795	MISEQ:310:000000000-ADTTF:1:1115:5246:7914	60	-
chr10	99682718	99682719	MISEQ:310:000000000-ADTTF:1:1118:14314:16977	60	+
chr10	101971311	101971312	MISEQ:310:000000000-ADTTF:1:2116:17195:14526	60	-
chr10	102804246	102804247	MISEQ:310:000000000-ADTTF:1:2112:8088:19598	60	+
chr10	103993616	103993617	MISEQ:310:000000000-ADTTF:1:1106:23111:19205	60	-
chr10	104273213	104273214	MISEQ:310:000000000-ADTTF:1:2110:13963:18862	60	-
chr10	104277975	104277976	MISEQ:310:000000000-ADTTF:1:1108:22912:7356	60	+
chr10	104322881	104322882	MISEQ:310:000000000-ADTTF:1:1101:19687:16746	60	+
chr10	106230399	106230400	MISEQ:310:000000000-ADTTF:1:1110:8504:5214	60	-
chr10	106787851	106787852	MISEQ:310:000000000-ADTTF:1:1110:23544:15161	60	-
chr10	106804117	106804118	MISEQ:310:000000000-ADTTF:1:2114:8970:3118	60	-
chr10	106947736	106947737	MISEQ:310:000000000-ADTTF:1:2104:5338:15175	60	-
chr10	106986597	106986598	MISEQ:310:000000000-ADTTF:1:1119:20144:8229	60	+
chr10	107025243	107025244	MISEQ:310:000000000-ADTTF:1:2107:24364:13880	60	+
chr10	107043929	107043930	MISEQ:310:000000000-ADTTF:1:1118:27414:12463	60	-
chr10	107078720	107078721	MISEQ:310:000000000-ADTTF:1:2108:6404:19771	60	-
chr10	107079643	107079644	MISEQ:310:000000000-ADTTF:1:1113:9998:10843	60	+
chr10	107583903	107583904	MISEQ:310:000000000-ADTTF:1:2108:24234:2697	60	-
chr10	108612844	108612845	MISEQ:310:000000000-ADTTF:1:1112:20334:5131	60	+
chr10	110053205	110053206	MISEQ:310:000000000-ADTTF:1:2102:21316:16045	60	+
chr10	110065146	110065147	MISEQ:310:000000000-ADTTF:1:2108:20076:10792	60	+
chr10	110066631	110066632	MISEQ:310:000000000-ADTTF:1:2112:16895:8412	60	+
chr10	110076599	110076600	MISEQ:310:000000000-ADTTF:1:2119:11867:12238	60	+
chr10	110085453	110085454	MISEQ:310:000000000-ADTTF:1:1105:20087:17230	60	+
chr10	110257099	110257100	MISEQ:310:000000000-ADTTF:1:1105:26025:17585	60	+
chr10	110263361	110263362	MISEQ:310:000000000-ADTTF:1:1115:17373:20901	60	-
chr10	110927764	110927765	MISEQ:310:000000000-ADTTF:1:2101:15126:14846	60	-
chr10	110936933	110936934	MISEQ:310:000000000-ADTTF:1:1118:7331:18842	60	-
chr10	110953976	110953977	MISEQ:310:000000000-ADTTF:1:2112:22573:10786	60	+
chr10	111009618	111009619	MISEQ:310:000000000-ADTTF:1:1104:23630:9191	60	-
chr10	112167276	112167277	MISEQ:310:000000000-ADTTF:1:1112:8750:17794	60	-
chr10	112179698	112179699	MISEQ:310:000000000-ADTTF:1:1108:21515:10957	60	-
chr10	112276127	112276128	MISEQ:310:000000000-ADTTF:1:2119:17576:13570	60	-
chr10	112276128	112276129	MISEQ:310:000000000-ADTTF:1:1106:23651:9952	60	-
chr10	112535665	112535666	MISEQ:310:000000000-ADTTF:1:1105:19658:7645	60	+
chr10	112617372	112617373	MISEQ:310:000000000-ADTTF:1:1104:15321:11818	60	-
chr10	113007803	113007804	MISEQ:310:000000000-ADTTF:1:1119:10206:12698	60	+
chr10	113332261	113332262	MISEQ:310:000000000-ADTTF:1:1117:10381:11356	60	+
chr10	113394532	113394533	MISEQ:310:000000000-ADTTF:1:1110:15545:22390	60	+
chr10	113712672	113712673	MISEQ:310:000000000-ADTTF:1:1106:15282:6791	60	-
chr10	113840196	113840197	MISEQ:310:000000000-ADTTF:1:1108:19014:17088	60	+
chr10	114113711	114113712	MISEQ:310:000000000-ADTTF:1:1107:6176:22439	60	+
chr10	114125291	114125292	MISEQ:310:000000000-ADTTF:1:1114:24813:23315	60	+
chr10	114158406	114158407	MISEQ:310:000000000-ADTTF:1:1112:21148:12327	60	-
chr10	114199833	114199834	MISEQ:310:000000000-ADTTF:1:1112:7009:19657	60	+
chr10	114218300	114218301	MISEQ:310:000000000-ADTTF:1:1108:22358:8568	60	-
chr10	114556991	114556992	MISEQ:310:000000000-ADTTF:1:1117:18898:19742	60	+
chr10	114893669	114893670	MISEQ:310:000000000-ADTTF:1:2111:15198:22969	60	+
chr10	114972236	114972237	MISEQ:310:000000000-ADTTF:1:1116:15295:17088	60	-
chr10	114976309	114976310	MISEQ:310:000000000-ADTTF:1:1113:16640:24482	60	-
chr10	114978529	114978530	MISEQ:310:000000000-ADTTF:1:2112:8063:9660	60	-
chr10	115058075	115058076	MISEQ:310:000000000-ADTTF:1:1105:17799:22826	60	-
chr10	115128341	115128342	MISEQ:310:000000000-ADTTF:1:1101:22867:1515	60	-
chr10	115216492	115216493	MISEQ:310:000000000-ADTTF:1:1111:14197:11861	60	+
chr10	115243050	115243051	MISEQ:310:000000000-ADTTF:1:1101:20716:9307	60	-
chr10	115280853	115280854	MISEQ:310:000000000-ADTTF:1:1113:20758:5357	60	+
chr10	115321931	115321932	MISEQ:310:000000000-ADTTF:1:1115:23147:22198	60	+
chr10	115350539	115350540	MISEQ:310:000000000-ADTTF:1:1101:3227:10154	60	-
chr10	115430623	115430624	MISEQ:310:000000000-ADTTF:1:1102:6123:20447	60	-
chr10	115544480	115544481	MISEQ:310:000000000-ADTTF:1:2119:22064:5793	60	-
chr10	115544481	115544482	MISEQ:310:000000000-ADTTF:1:1113:5596:18024	60	-
chr10	115661597	115661598	MISEQ:310:000000000-ADTTF:1:1105:15248:14868	60	+
chr10	115685670	115685671	MISEQ:310:000000000-ADTTF:1:1101:21774:17024	60	-
chr10	115708992	115708993	MISEQ:310:000000000-ADTTF:1:1111:21029:2639	60	+
chr10	115732177	115732178	MISEQ:310:000000000-ADTTF:1:2106:24380:16338	60	-
chr10	115791275	115791276	MISEQ:310:000000000-ADTTF:1:2102:14567:12855	60	+
chr10	115921618	115921619	MISEQ:310:000000000-ADTTF:1:1117:21450:13766	60	-
chr10	116137292	116137293	MISEQ:310:000000000-ADTTF:1:1107:9141:10300	60	+
chr10	116174718	116174719	MISEQ:310:000000000-ADTTF:1:1113:8405:5292	60	-
chr10	116338579	116338580	MISEQ:310:000000000-ADTTF:1:1113:17967:18393	60	-
chr10	116341070	116341071	MISEQ:310:000000000-ADTTF:1:1105:24376:7387	60	+
chr10	116406994	116406995	MISEQ:310:000000000-ADTTF:1:1113:15502:18681	60	+
chr10	116477470	116477471	MISEQ:310:000000000-ADTTF:1:1119:15715:15186	60	-
chr10	116486377	116486378	MISEQ:310:000000000-ADTTF:1:2105:21070:1350	60	-
chr10	116900632	116900633	MISEQ:310:000000000-ADTTF:1:2115:8939:10461	60	-
chr10	116909240	116909241	MISEQ:310:000000000-ADTTF:1:1106:9556:6414	60	-
chr10	116958879	116958880	MISEQ:310:000000000-ADTTF:1:1102:19608:9957	60	+
chr10	116989347	116989348	MISEQ:310:000000000-ADTTF:1:1104:11564:4407	60	-
chr10	116990117	116990118	MISEQ:310:000000000-ADTTF:1:2118:15689:14059	60	-
chr10	117283450	117283451	MISEQ:310:000000000-ADTTF:1:1112:10555:12573	60	+
chr10	117992748	117992749	MISEQ:310:000000000-ADTTF:1:1107:3396:8392	60	+
chr10	118013283	118013284	MISEQ:310:000000000-ADTTF:1:2102:17901:15723	60	-
chr10	118042151	118042152	MISEQ:310:000000000-ADTTF:1:1112:26382:18629	60	+
chr10	118111324	118111325	MISEQ:310:000000000-ADTTF:1:1106:26723:16549	60	-
chr10	121837450	121837451	MISEQ:310:000000000-ADTTF:1:1101:4797:17158	60	-
chr10	122938859	122938860	MISEQ:310:000000000-ADTTF:1:2105:8985:20896	60	-
chr10	123249443	123249444	MISEQ:310:000000000-ADTTF:1:2114:16266:5915	60	+
chr10	124408957	124408958	MISEQ:310:000000000-ADTTF:1:1105:12601:10589	60	-
chr10	125309466	125309467	MISEQ:310:000000000-ADTTF:1:2105:20963:7281	60	+
chr10	126080912	126080913	MISEQ:310:000000000-ADTTF:1:1104:13978:2858	60	+
chr10	126369970	126369971	MISEQ:310:000000000-ADTTF:1:1101:15579:10696	60	+
chr10	127042605	127042606	MISEQ:310:000000000-ADTTF:1:1112:24927:7934	60	+
chr10	128120417	128120418	MISEQ:310:000000000-ADTTF:1:2117:16872:4530	60	-
chr10	129871960	129871961	MISEQ:310:000000000-ADTTF:1:1117:14611:10030	60	+
chr10	132325381	132325382	MISEQ:310:000000000-ADTTF:1:1108:23357:6186	60	-
chr10	133406667	133406668	MISEQ:310:000000000-ADTTF:1:1113:13319:24819	60	+
chr11	248459	248460	MISEQ:310:000000000-ADTTF:1:1103:21316:22651	60	-
chr11	2695071	2695072	MISEQ:310:000000000-ADTTF:1:1107:26976:13228	60	+
chr11	3707027	3707028	MISEQ:310:000000000-ADTTF:1:1105:3445:16933	60	-
chr11	3712705	3712706	MISEQ:310:000000000-ADTTF:1:1107:8880:17630	60	-
chr11	3879846	3879847	MISEQ:310:000000000-ADTTF:1:1104:7306:22745	60	-
chr11	3918280	3918281	MISEQ:310:000000000-ADTTF:1:1104:17216:13806	60	-
chr11	4075631	4075632	MISEQ:310:000000000-ADTTF:1:1104:3207:8441	60	+
chr11	4136276	4136277	MISEQ:310:000000000-ADTTF:1:2115:8516:8269	60	-
chr11	4392684	4392685	MISEQ:310:000000000-ADTTF:1:1104:24027:9693	60	+
chr11	4451070	4451071	MISEQ:310:000000000-ADTTF:1:1114:23990:20945	60	-
chr11	5609791	5609792	MISEQ:310:000000000-ADTTF:1:1117:5184:20453	60	-
chr11	6208120	6208121	MISEQ:310:000000000-ADTTF:1:2106:23354:5338	60	+
chr11	6212073	6212074	MISEQ:310:000000000-ADTTF:1:1116:22348:4187	60	+
chr11	6243924	6243925	MISEQ:310:000000000-ADTTF:1:1115:19089:23373	60	-
chr11	6266484	6266485	MISEQ:310:000000000-ADTTF:1:2117:26462:11450	60	-
chr11	6591997	6591998	MISEQ:310:000000000-ADTTF:1:1102:10002:4176	60	+
chr11	6831759	6831760	MISEQ:310:000000000-ADTTF:1:2105:13695:2502	60	-
chr11	6925431	6925432	MISEQ:310:000000000-ADTTF:1:2104:25260:12553	60	+
chr11	6995278	6995279	MISEQ:310:000000000-ADTTF:1:1102:16556:23358	60	-
chr11	7006688	7006689	MISEQ:310:000000000-ADTTF:1:2112:12210:5176	60	-
chr11	7013750	7013751	MISEQ:310:000000000-ADTTF:1:1117:19142:21857	60	+
chr11	7017374	7017375	MISEQ:310:000000000-ADTTF:1:1101:22985:16187	60	-
chr11	7192278	7192279	MISEQ:310:000000000-ADTTF:1:1108:6025:22827	60	-
chr11	7250231	7250232	MISEQ:310:000000000-ADTTF:1:1101:23998:15745	60	+
chr11	7255568	7255569	MISEQ:310:000000000-ADTTF:1:1116:9947:21600	60	+
chr11	7268065	7268066	MISEQ:310:000000000-ADTTF:1:1105:8084:3409	60	-
chr11	7562727	7562728	MISEQ:310:000000000-ADTTF:1:1109:26524:12184	60	-
chr11	7635588	7635589	MISEQ:310:000000000-ADTTF:1:1101:17341:22650	60	-
chr11	8124503	8124504	MISEQ:310:000000000-ADTTF:1:1118:7010:7066	60	-
chr11	8376733	8376734	MISEQ:310:000000000-ADTTF:1:1116:10467:4712	60	-
chr11	8441505	8441506	MISEQ:310:000000000-ADTTF:1:2103:12801:15983	60	-
chr11	8473511	8473512	MISEQ:310:000000000-ADTTF:1:1116:16215:19047	60	+
chr11	8535442	8535443	MISEQ:310:000000000-ADTTF:1:1105:8603:6305	60	-
chr11	8798662	8798663	MISEQ:310:000000000-ADTTF:1:1104:6993:11717	60	+
chr11	9159998	9159999	MISEQ:310:000000000-ADTTF:1:1108:13432:24220	60	-
chr11	9698910	9698911	MISEQ:310:000000000-ADTTF:1:1102:23789:22690	60	-
chr11	9823999	9824000	MISEQ:310:000000000-ADTTF:1:1105:23225:9738	60	+
chr11	9848176	9848177	MISEQ:310:000000000-ADTTF:1:2102:19049:19263	60	+
chr11	10279773	10279774	MISEQ:310:000000000-ADTTF:1:2116:17199:14184	60	-
chr11	10774908	10774909	MISEQ:310:000000000-ADTTF:1:1102:21086:2399	60	-
chr11	12561853	12561854	MISEQ:310:000000000-ADTTF:1:1101:19358:14100	60	+
chr11	13417442	13417443	MISEQ:310:000000000-ADTTF:1:1106:18130:9243	60	+
chr11	13420462	13420463	MISEQ:310:000000000-ADTTF:1:1112:22774:7067	60	-
chr11	13436336	13436337	MISEQ:310:000000000-ADTTF:1:1105:15765:2324	60	-
chr11	13448892	13448893	MISEQ:310:000000000-ADTTF:1:1116:20528:4440	60	-
chr11	13472723	13472724	MISEQ:310:000000000-ADTTF:1:1108:6132:21872	60	+
chr11	13684612	13684613	MISEQ:310:000000000-ADTTF:1:1109:8169:8512	60	+
chr11	13905204	13905205	MISEQ:310:000000000-ADTTF:1:1108:12529:22083	60	+
chr11	14452716	14452717	MISEQ:310:000000000-ADTTF:1:1104:25621:17270	60	-
chr11	14607363	14607364	MISEQ:310:000000000-ADTTF:1:1110:21843:12173	60	-
chr11	14681920	14681921	MISEQ:310:000000000-ADTTF:1:2117:14997:17418	60	+
chr11	14727429	14727430	MISEQ:310:000000000-ADTTF:1:2119:24972:3197	60	-
chr11	14875268	14875269	MISEQ:310:000000000-ADTTF:1:1118:14069:14143	60	-
chr11	15082783	15082784	MISEQ:310:000000000-ADTTF:1:1110:4236:20453	60	-
chr11	15082785	15082786	MISEQ:310:000000000-ADTTF:1:1114:13682:10104	60	-
chr11	15348858	15348859	MISEQ:310:000000000-ADTTF:1:1104:9763:18045	60	+
chr11	15717355	15717356	MISEQ:310:000000000-ADTTF:1:2113:9118:17048	60	-
chr11	15966774	15966775	MISEQ:310:000000000-ADTTF:1:1114:5510:22713	60	+
chr11	15977381	15977382	MISEQ:310:000000000-ADTTF:1:1104:19930:14570	60	+
chr11	16009729	16009730	MISEQ:310:000000000-ADTTF:1:1109:22014:2513	60	+
chr11	16175133	16175134	MISEQ:310:000000000-ADTTF:1:2101:26277:15928	60	-
chr11	16178272	16178273	MISEQ:310:000000000-ADTTF:1:1104:11040:3774	60	-
chr11	16180421	16180422	MISEQ:310:000000000-ADTTF:1:2109:23000:5181	60	+
chr11	16333735	16333736	MISEQ:310:000000000-ADTTF:1:1107:7831:19437	60	-
chr11	16342168	16342169	MISEQ:310:000000000-ADTTF:1:1116:10930:12966	60	-
chr11	16365310	16365311	MISEQ:310:000000000-ADTTF:1:1109:14346:10200	60	+
chr11	16468700	16468701	MISEQ:310:000000000-ADTTF:1:1106:11483:11635	60	+
chr11	16555999	16556000	MISEQ:310:000000000-ADTTF:1:1118:19984:1785	60	-
chr11	16577994	16577995	MISEQ:310:000000000-ADTTF:1:1106:29353:13633	60	-
chr11	17229726	17229727	MISEQ:310:000000000-ADTTF:1:1107:9068:3461	60	+
chr11	17880694	17880695	MISEQ:310:000000000-ADTTF:1:1111:19206:15181	60	+
chr11	18333960	18333961	MISEQ:310:000000000-ADTTF:1:2114:17134:19010	60	+
chr11	18409115	18409116	MISEQ:310:000000000-ADTTF:1:1104:22373:8629	60	+
chr11	18519082	18519083	MISEQ:310:000000000-ADTTF:1:1102:3796:18663	60	-
chr11	18724201	18724202	MISEQ:310:000000000-ADTTF:1:1113:20089:2154	60	-
chr11	19129754	19129755	MISEQ:310:000000000-ADTTF:1:1119:21156:10651	60	+
chr11	19152907	19152908	MISEQ:310:000000000-ADTTF:1:2112:22718:15119	60	-
chr11	19155016	19155017	MISEQ:310:000000000-ADTTF:1:1108:1970:14384	60	+
chr11	19157075	19157076	MISEQ:310:000000000-ADTTF:1:1106:17499:21930	60	+
chr11	19168578	19168579	MISEQ:310:000000000-ADTTF:1:1102:7397:4819	60	+
chr11	19522315	19522316	MISEQ:310:000000000-ADTTF:1:2107:16171:2039	60	+
chr11	19524938	19524939	MISEQ:310:000000000-ADTTF:1:2107:22903:20376	60	-
chr11	19823398	19823399	MISEQ:310:000000000-ADTTF:1:1113:4596:7679	60	-
chr11	19849149	19849150	MISEQ:310:000000000-ADTTF:1:1108:4601:16774	60	-
chr11	19881790	19881791	MISEQ:310:000000000-ADTTF:1:1112:27345:8764	60	-
chr11	20312169	20312170	MISEQ:310:000000000-ADTTF:1:1113:23926:20427	60	+
chr11	20350242	20350243	MISEQ:310:000000000-ADTTF:1:1112:19900:12504	60	+
chr11	20378839	20378840	MISEQ:310:000000000-ADTTF:1:1107:13031:2814	60	-
chr11	20404695	20404696	MISEQ:310:000000000-ADTTF:1:1101:8071:1865	60	+
chr11	20406268	20406269	MISEQ:310:000000000-ADTTF:1:1107:18206:7647	60	+
chr11	20419018	20419019	MISEQ:310:000000000-ADTTF:1:1110:18589:22554	60	+
chr11	20426792	20426793	MISEQ:310:000000000-ADTTF:1:1114:17847:15622	60	+
chr11	20433158	20433159	MISEQ:310:000000000-ADTTF:1:1101:10458:20635	60	+
chr11	20457333	20457334	MISEQ:310:000000000-ADTTF:1:1108:22179:12808	60	-
chr11	20459819	20459820	MISEQ:310:000000000-ADTTF:1:1102:19610:5142	60	-
chr11	20464749	20464750	MISEQ:310:000000000-ADTTF:1:1110:25176:18461	60	+
chr11	20477261	20477262	MISEQ:310:000000000-ADTTF:1:1102:27269:8433	60	-
chr11	20480934	20480935	MISEQ:310:000000000-ADTTF:1:2111:2086:13997	60	-
chr11	20488281	20488282	MISEQ:310:000000000-ADTTF:1:1111:21571:16381	60	+
chr11	20491654	20491655	MISEQ:310:000000000-ADTTF:1:2103:22276:13818	60	-
chr11	20532453	20532454	MISEQ:310:000000000-ADTTF:1:1111:10860:2795	60	-
chr11	20671917	20671918	MISEQ:310:000000000-ADTTF:1:2110:9793:3677	60	+
chr11	22205502	22205503	MISEQ:310:000000000-ADTTF:1:1116:8374:15915	60	-
chr11	22209756	22209757	MISEQ:310:000000000-ADTTF:1:1107:25317:10961	60	-
chr11	22212520	22212521	MISEQ:310:000000000-ADTTF:1:2101:11830:10481	60	-
chr11	22214800	22214801	MISEQ:310:000000000-ADTTF:1:1114:15747:17689	60	+
chr11	22217293	22217294	MISEQ:310:000000000-ADTTF:1:1116:22449:23648	60	-
chr11	22225412	22225413	MISEQ:310:000000000-ADTTF:1:1112:18613:3666	60	-
chr11	22256625	22256626	MISEQ:310:000000000-ADTTF:1:2110:22351:10035	60	+
chr11	22277863	22277864	MISEQ:310:000000000-ADTTF:1:1108:20183:10744	60	-
chr11	22604267	22604268	MISEQ:310:000000000-ADTTF:1:1101:20000:13905	60	-
chr11	22822573	22822574	MISEQ:310:000000000-ADTTF:1:1104:28522:18454	60	+
chr11	22841749	22841750	MISEQ:310:000000000-ADTTF:1:2110:14930:6214	60	-
chr11	25828786	25828787	MISEQ:310:000000000-ADTTF:1:2103:22594:22781	60	+
chr11	26289005	26289006	MISEQ:310:000000000-ADTTF:1:1103:18808:5020	60	+
chr11	26326605	26326606	MISEQ:310:000000000-ADTTF:1:1119:26046:10665	60	-
chr11	26634856	26634857	MISEQ:310:000000000-ADTTF:1:2118:11287:17004	60	-
chr11	26671329	26671330	MISEQ:310:000000000-ADTTF:1:2102:26405:22051	60	+
chr11	26705052	26705053	MISEQ:310:000000000-ADTTF:1:1116:8787:13629	60	-
chr11	26799510	26799511	MISEQ:310:000000000-ADTTF:1:1107:19190:7632	60	+
chr11	26954858	26954859	MISEQ:310:000000000-ADTTF:1:1101:18713:8980	60	+
chr11	26955027	26955028	MISEQ:310:000000000-ADTTF:1:2103:25774:11337	60	-
chr11	27010832	27010833	MISEQ:310:000000000-ADTTF:1:1116:14796:1371	60	-
chr11	27097180	27097181	MISEQ:310:000000000-ADTTF:1:1102:23165:4647	60	+
chr11	27192703	27192704	MISEQ:310:000000000-ADTTF:1:1111:11624:4430	60	-
chr11	27381076	27381077	MISEQ:310:000000000-ADTTF:1:1112:23257:5870	60	-
chr11	27392234	27392235	MISEQ:310:000000000-ADTTF:1:1115:16755:22864	60	-
chr11	27411683	27411684	MISEQ:310:000000000-ADTTF:1:2101:24791:11197	60	-
chr11	27615946	27615947	MISEQ:310:000000000-ADTTF:1:1104:9656:19840	60	-
chr11	27640816	27640817	MISEQ:310:000000000-ADTTF:1:1111:16186:22434	60	-
chr11	27642273	27642274	MISEQ:310:000000000-ADTTF:1:1116:22196:13627	60	+
chr11	27791978	27791979	MISEQ:310:000000000-ADTTF:1:2107:19546:14977	60	+
chr11	27973864	27973865	MISEQ:310:000000000-ADTTF:1:1105:6999:15111	60	+
chr11	28053990	28053991	MISEQ:310:000000000-ADTTF:1:1104:23090:12147	60	+
chr11	28060789	28060790	MISEQ:310:000000000-ADTTF:1:2101:7139:7669	60	+
chr11	28063687	28063688	MISEQ:310:000000000-ADTTF:1:1106:8548:20858	60	-
chr11	28072718	28072719	MISEQ:310:000000000-ADTTF:1:2106:8792:20145	60	+
chr11	28082094	28082095	MISEQ:310:000000000-ADTTF:1:1109:27094:8105	60	+
chr11	28091452	28091453	MISEQ:310:000000000-ADTTF:1:1110:5311:11118	60	-
chr11	28092704	28092705	MISEQ:310:000000000-ADTTF:1:1102:21241:5015	60	+
chr11	28127946	28127947	MISEQ:310:000000000-ADTTF:1:1104:16724:22371	60	-
chr11	28153576	28153577	MISEQ:310:000000000-ADTTF:1:1117:19899:17326	60	+
chr11	28178531	28178532	MISEQ:310:000000000-ADTTF:1:1117:28072:10448	60	-
chr11	28211459	28211460	MISEQ:310:000000000-ADTTF:1:1114:20054:8613	60	-
chr11	28213009	28213010	MISEQ:310:000000000-ADTTF:1:1107:14008:7595	60	+
chr11	28283462	28283463	MISEQ:310:000000000-ADTTF:1:1109:11025:17566	60	+
chr11	28287743	28287744	MISEQ:310:000000000-ADTTF:1:2105:9068:19516	60	+
chr11	28320104	28320105	MISEQ:310:000000000-ADTTF:1:1111:18843:14438	60	+
chr11	28471080	28471081	MISEQ:310:000000000-ADTTF:1:1109:17833:19874	60	+
chr11	28473063	28473064	MISEQ:310:000000000-ADTTF:1:2119:7748:10387	60	+
chr11	28474086	28474087	MISEQ:310:000000000-ADTTF:1:1113:8989:15296	60	+
chr11	28645298	28645299	MISEQ:310:000000000-ADTTF:1:1105:14257:17143	60	-
chr11	30329030	30329031	MISEQ:310:000000000-ADTTF:1:1103:14217:18674	60	+
chr11	30395059	30395060	MISEQ:310:000000000-ADTTF:1:1117:23971:12421	60	-
chr11	30428142	30428143	MISEQ:310:000000000-ADTTF:1:2101:4073:12393	60	-
chr11	30477098	30477099	MISEQ:310:000000000-ADTTF:1:1103:6796:6161	60	+
chr11	30515232	30515233	MISEQ:310:000000000-ADTTF:1:1107:22832:5674	60	-
chr11	30558848	30558849	MISEQ:310:000000000-ADTTF:1:1106:15075:7602	60	-
chr11	30578474	30578475	MISEQ:310:000000000-ADTTF:1:1109:9160:17167	60	-
chr11	30589231	30589232	MISEQ:310:000000000-ADTTF:1:1110:16369:12180	60	+
chr11	30609994	30609995	MISEQ:310:000000000-ADTTF:1:1105:12627:3742	60	-
chr11	30724522	30724523	MISEQ:310:000000000-ADTTF:1:2111:13045:19238	60	+
chr11	30739474	30739475	MISEQ:310:000000000-ADTTF:1:2118:16629:7751	60	-
chr11	30746634	30746635	MISEQ:310:000000000-ADTTF:1:1104:6985:15483	60	+
chr11	30927710	30927711	MISEQ:310:000000000-ADTTF:1:1111:23390:8159	60	-
chr11	30952052	30952053	MISEQ:310:000000000-ADTTF:1:1102:16739:5917	60	+
chr11	31033312	31033313	MISEQ:310:000000000-ADTTF:1:1105:26217:20278	60	-
chr11	31130699	31130700	MISEQ:310:000000000-ADTTF:1:1107:20693:14237	60	-
chr11	31159453	31159454	MISEQ:310:000000000-ADTTF:1:1106:10592:15211	60	+
chr11	31159455	31159456	MISEQ:310:000000000-ADTTF:1:2110:10456:17993	60	+
chr11	31195870	31195871	MISEQ:310:000000000-ADTTF:1:2105:21812:3758	60	-
chr11	31231977	31231978	MISEQ:310:000000000-ADTTF:1:1112:17772:5856	60	+
chr11	31238488	31238489	MISEQ:310:000000000-ADTTF:1:1109:20445:11463	60	+
chr11	31277719	31277720	MISEQ:310:000000000-ADTTF:1:1111:20925:1078	60	+
chr11	31421559	31421560	MISEQ:310:000000000-ADTTF:1:1111:10975:22306	60	-
chr11	31457289	31457290	MISEQ:310:000000000-ADTTF:1:1113:25019:13759	60	+
chr11	31479132	31479133	MISEQ:310:000000000-ADTTF:1:1118:8441:14133	60	-
chr11	31526477	31526478	MISEQ:310:000000000-ADTTF:1:1111:11180:19113	60	+
chr11	31557455	31557456	MISEQ:310:000000000-ADTTF:1:1101:6038:10600	60	-
chr11	31601863	31601864	MISEQ:310:000000000-ADTTF:1:1101:19880:21357	60	+
chr11	31603927	31603928	MISEQ:310:000000000-ADTTF:1:1108:24097:4524	60	+
chr11	31630963	31630964	MISEQ:310:000000000-ADTTF:1:1101:26014:6033	60	+
chr11	31633237	31633238	MISEQ:310:000000000-ADTTF:1:2110:12806:17701	60	+
chr11	31760279	31760280	MISEQ:310:000000000-ADTTF:1:1111:19159:7913	60	-
chr11	31764472	31764473	MISEQ:310:000000000-ADTTF:1:2101:17496:19515	60	+
chr11	31884464	31884465	MISEQ:310:000000000-ADTTF:1:1118:24907:4126	60	+
chr11	32342636	32342637	MISEQ:310:000000000-ADTTF:1:1104:9975:1087	60	-
chr11	32680469	32680470	MISEQ:310:000000000-ADTTF:1:2108:20953:22322	60	-
chr11	32682860	32682861	MISEQ:310:000000000-ADTTF:1:1107:24059:2942	60	+
chr11	32900579	32900580	MISEQ:310:000000000-ADTTF:1:2118:13736:18690	60	+
chr11	32910374	32910375	MISEQ:310:000000000-ADTTF:1:2108:10418:16342	60	-
chr11	32919503	32919504	MISEQ:310:000000000-ADTTF:1:1115:24414:16514	60	-
chr11	33136602	33136603	MISEQ:310:000000000-ADTTF:1:1104:10040:8569	60	+
chr11	33304430	33304431	MISEQ:310:000000000-ADTTF:1:1104:17797:23804	60	-
chr11	33328567	33328568	MISEQ:310:000000000-ADTTF:1:1115:24987:6257	60	+
chr11	33346974	33346975	MISEQ:310:000000000-ADTTF:1:1119:23528:4953	60	-
chr11	34084316	34084317	MISEQ:310:000000000-ADTTF:1:1108:7436:6149	60	+
chr11	34947384	34947385	MISEQ:310:000000000-ADTTF:1:2104:22241:17238	60	-
chr11	34948581	34948582	MISEQ:310:000000000-ADTTF:1:1101:24799:6131	60	-
chr11	34975563	34975564	MISEQ:310:000000000-ADTTF:1:2114:6520:11295	60	+
chr11	34979958	34979959	MISEQ:310:000000000-ADTTF:1:1119:5320:11635	60	-
chr11	35005763	35005764	MISEQ:310:000000000-ADTTF:1:1102:9297:4784	60	+
chr11	35319867	35319868	MISEQ:310:000000000-ADTTF:1:2117:26837:6333	60	-
chr11	35561298	35561299	MISEQ:310:000000000-ADTTF:1:2114:11275:8953	60	+
chr11	35674771	35674772	MISEQ:310:000000000-ADTTF:1:1115:23768:15923	60	+
chr11	35994692	35994693	MISEQ:310:000000000-ADTTF:1:1109:2981:8136	60	-
chr11	36042045	36042046	MISEQ:310:000000000-ADTTF:1:1106:8749:5411	60	+
chr11	36337367	36337368	MISEQ:310:000000000-ADTTF:1:2111:23217:10089	60	-
chr11	36498893	36498894	MISEQ:310:000000000-ADTTF:1:1116:18047:13998	60	-
chr11	36611498	36611499	MISEQ:310:000000000-ADTTF:1:1108:10970:18054	60	+
chr11	36624293	36624294	MISEQ:310:000000000-ADTTF:1:1102:14607:14905	60	+
chr11	36624513	36624514	MISEQ:310:000000000-ADTTF:1:1116:14365:7598	60	-
chr11	36632909	36632910	MISEQ:310:000000000-ADTTF:1:1112:20219:10019	60	+
chr11	36636217	36636218	MISEQ:310:000000000-ADTTF:1:2102:22934:19035	60	+
chr11	36646356	36646357	MISEQ:310:000000000-ADTTF:1:1102:5176:14341	60	-
chr11	36714582	36714583	MISEQ:310:000000000-ADTTF:1:1111:23967:3398	60	+
chr11	38114030	38114031	MISEQ:310:000000000-ADTTF:1:1105:23161:8965	60	-
chr11	42162500	42162501	MISEQ:310:000000000-ADTTF:1:1106:11637:18885	60	+
chr11	43319885	43319886	MISEQ:310:000000000-ADTTF:1:1117:14884:10886	60	+
chr11	43331720	43331721	MISEQ:310:000000000-ADTTF:1:2102:19395:2599	60	-
chr11	43332113	43332114	MISEQ:310:000000000-ADTTF:1:1115:16049:3993	60	+
chr11	43373960	43373961	MISEQ:310:000000000-ADTTF:1:2101:25799:14044	60	+
chr11	43379122	43379123	MISEQ:310:000000000-ADTTF:1:1106:23162:24214	60	-
chr11	43384509	43384510	MISEQ:310:000000000-ADTTF:1:1107:11304:9860	60	-
chr11	43386947	43386948	MISEQ:310:000000000-ADTTF:1:1102:18738:6357	60	+
chr11	43386964	43386965	MISEQ:310:000000000-ADTTF:1:2101:2972:11540	60	+
chr11	43389809	43389810	MISEQ:310:000000000-ADTTF:1:1119:29435:13245	60	+
chr11	43417410	43417411	MISEQ:310:000000000-ADTTF:1:1105:23759:3816	60	-
chr11	43432008	43432009	MISEQ:310:000000000-ADTTF:1:1104:26108:12932	60	-
chr11	43661449	43661450	MISEQ:310:000000000-ADTTF:1:2106:13222:16572	60	-
chr11	43717584	43717585	MISEQ:310:000000000-ADTTF:1:1102:14407:6406	60	+
chr11	43743406	43743407	MISEQ:310:000000000-ADTTF:1:2103:26116:8363	60	-
chr11	43743715	43743716	MISEQ:310:000000000-ADTTF:1:2113:10999:14181	60	+
chr11	43884658	43884659	MISEQ:310:000000000-ADTTF:1:1108:20376:8271	60	-
chr11	43889281	43889282	MISEQ:310:000000000-ADTTF:1:2114:16577:9256	60	-
[truncated: 14,416 more rows]
