# Supplementary material for: HIV-1 capsid stability enables inositol phosphate-independent infection of target cells and promotes integration into genes
Source: PLoS Pathog. 2023 Jun 2;19(6):e1011423. doi: 10.1371/journal.ppat.1011423 (PMC10266667; doi:10.1371/journal.ppat.1011423)
Supplement: S6 Data — (TAR.GZ) [file ppat.1011423.s017.tar.gz › HEK293T/DKO/Unique_hg38_integration_sites/1map-center.bed]

chr1	755243	755244	M00701:446:000000000-AP638:1:1110:14357:19817	60	-
chr1	1270565	1270566	M00701:446:000000000-AP638:1:2112:13241:2005	60	-
chr1	1529964	1529965	M00701:446:000000000-AP638:1:1101:9895:14020	60	+
chr1	1577732	1577733	M00701:446:000000000-AP638:1:1113:6625:24165	60	-
chr1	1582123	1582124	M00701:446:000000000-AP638:1:2110:18362:1821	60	-
chr1	1743539	1743540	M00701:446:000000000-AP638:1:2104:10107:16687	60	-
chr1	1786942	1786943	M00701:446:000000000-AP638:1:2103:13825:13297	60	+
chr1	1863941	1863942	M00701:446:000000000-AP638:1:2106:22995:14944	60	+
chr1	1888627	1888628	M00701:446:000000000-AP638:1:2112:6496:16183	60	-
chr1	3055614	3055615	M00701:446:000000000-AP638:1:2114:17872:3294	60	+
chr1	3804765	3804766	M00701:446:000000000-AP638:1:2110:15802:10530	60	-
chr1	3958392	3958393	M00701:446:000000000-AP638:1:2101:10462:5872	60	+
chr1	5159876	5159877	M00701:446:000000000-AP638:1:2106:7519:15096	60	+
chr1	5780534	5780535	M00701:446:000000000-AP638:1:2104:20908:3462	60	-
chr1	6587883	6587884	M00701:446:000000000-AP638:1:2102:22828:10165	60	+
chr1	7111060	7111061	M00701:446:000000000-AP638:1:1111:6478:19809	60	+
chr1	8056228	8056229	M00701:446:000000000-AP638:1:1111:9948:20147	60	-
chr1	8312354	8312355	M00701:446:000000000-AP638:1:2103:16370:18637	60	-
chr1	8446648	8446649	M00701:446:000000000-AP638:1:2113:27077:12828	60	-
chr1	8511423	8511424	M00701:446:000000000-AP638:1:2114:26156:12285	60	+
chr1	8527699	8527700	M00701:446:000000000-AP638:1:2103:25443:18626	60	+
chr1	8626554	8626555	M00701:446:000000000-AP638:1:1111:2936:18880	60	-
chr1	8641803	8641804	M00701:446:000000000-AP638:1:1107:17484:19243	60	+
chr1	8663872	8663873	M00701:446:000000000-AP638:1:2110:9011:20451	60	+
chr1	9798858	9798859	M00701:446:000000000-AP638:1:2111:9120:11585	60	+
chr1	9805003	9805004	M00701:446:000000000-AP638:1:2103:10195:12879	60	-
chr1	9825202	9825203	M00701:446:000000000-AP638:1:1114:25242:12801	60	-
chr1	10091208	10091209	M00701:446:000000000-AP638:1:1106:16701:27809	60	+
chr1	10208961	10208962	M00701:446:000000000-AP638:1:1103:25913:17575	60	+
chr1	10220594	10220595	M00701:446:000000000-AP638:1:1103:23184:18773	60	+
chr1	10611018	10611019	M00701:446:000000000-AP638:1:1104:12629:9476	60	+
chr1	11264504	11264505	M00701:446:000000000-AP638:1:1105:14468:12763	60	-
chr1	11911926	11911927	M00701:446:000000000-AP638:1:2106:15208:13066	60	+
chr1	12229442	12229443	M00701:446:000000000-AP638:1:1104:6621:14847	60	+
chr1	12234919	12234920	M00701:446:000000000-AP638:1:1114:6550:9558	60	+
chr1	13525290	13525291	M00701:446:000000000-AP638:1:2112:9921:23742	60	+
chr1	13753591	13753592	M00701:446:000000000-AP638:1:1103:2817:14659	60	+
chr1	13770943	13770944	M00701:446:000000000-AP638:1:2101:7924:22979	60	+
chr1	14320134	14320135	M00701:446:000000000-AP638:1:1109:13180:8780	60	-
chr1	15201662	15201663	M00701:446:000000000-AP638:1:2102:12135:13871	60	-
chr1	15416345	15416346	M00701:446:000000000-AP638:1:2108:3322:9043	60	+
chr1	15431790	15431791	M00701:446:000000000-AP638:1:2103:13760:13021	60	+
chr1	15520442	15520443	M00701:446:000000000-AP638:1:2114:18568:9443	60	-
chr1	15864395	15864396	M00701:446:000000000-AP638:1:2104:19884:21902	60	+
chr1	16543849	16543850	M00701:446:000000000-AP638:1:1103:6662:11068	60	-
chr1	17157565	17157566	M00701:446:000000000-AP638:1:2107:20799:21150	60	-
chr1	17263676	17263677	M00701:446:000000000-AP638:1:2102:19168:26645	60	+
chr1	17352525	17352526	M00701:446:000000000-AP638:1:2105:23903:5887	60	-
chr1	17457815	17457816	M00701:446:000000000-AP638:1:1105:17914:8949	60	+
chr1	18270428	18270429	M00701:446:000000000-AP638:1:1106:6716:5717	60	+
chr1	18619051	18619052	M00701:446:000000000-AP638:1:1105:21765:10343	60	+
chr1	18961311	18961312	M00701:446:000000000-AP638:1:1112:14820:17074	60	+
chr1	19049781	19049782	M00701:446:000000000-AP638:1:2104:4403:10957	60	+
chr1	19205192	19205193	M00701:446:000000000-AP638:1:1106:28509:10317	60	+
chr1	19316864	19316865	M00701:446:000000000-AP638:1:2110:8310:15266	60	+
chr1	19496621	19496622	M00701:446:000000000-AP638:1:2103:8154:3728	60	+
chr1	19839938	19839939	M00701:446:000000000-AP638:1:2102:12554:25326	60	-
chr1	19890337	19890338	M00701:446:000000000-AP638:1:2107:15910:2380	60	+
chr1	20663053	20663054	M00701:446:000000000-AP638:1:1105:26903:16240	60	-
chr1	21042403	21042404	M00701:446:000000000-AP638:1:2112:12752:10569	60	+
chr1	21085301	21085302	M00701:446:000000000-AP638:1:2108:18594:4861	60	+
chr1	21376986	21376987	M00701:446:000000000-AP638:1:1113:6658:14882	60	+
chr1	21546351	21546352	M00701:446:000000000-AP638:1:2114:4780:19439	60	-
chr1	21664953	21664954	M00701:446:000000000-AP638:1:1108:8298:21717	60	-
chr1	22113689	22113690	M00701:446:000000000-AP638:1:2105:26870:15494	60	+
chr1	22389902	22389903	M00701:446:000000000-AP638:1:2112:29015:11395	60	-
chr1	22484246	22484247	M00701:446:000000000-AP638:1:1107:12095:8890	60	-
chr1	23122861	23122862	M00701:446:000000000-AP638:1:2108:19629:12001	60	-
chr1	24006129	24006130	M00701:446:000000000-AP638:1:2106:10050:13119	60	+
chr1	24485280	24485281	M00701:446:000000000-AP638:1:1102:7178:13028	60	-
chr1	24554003	24554004	M00701:446:000000000-AP638:1:1102:2681:14717	60	+
chr1	24749686	24749687	M00701:446:000000000-AP638:1:1101:14549:22700	60	+
chr1	25687101	25687102	M00701:446:000000000-AP638:1:1106:19602:6714	60	-
chr1	25977970	25977971	M00701:446:000000000-AP638:1:1104:18368:18169	60	-
chr1	25986946	25986947	M00701:446:000000000-AP638:1:2107:12966:20602	60	-
chr1	26024383	26024384	M00701:446:000000000-AP638:1:1104:12663:27630	60	-
chr1	27413437	27413438	M00701:446:000000000-AP638:1:2101:16045:25665	60	-
chr1	27434266	27434267	M00701:446:000000000-AP638:1:2110:25614:10784	60	-
chr1	27732931	27732932	M00701:446:000000000-AP638:1:2110:20057:24329	60	-
chr1	27817952	27817953	M00701:446:000000000-AP638:1:1112:17763:12814	60	+
chr1	27937751	27937752	M00701:446:000000000-AP638:1:2111:19545:18412	60	+
chr1	28048352	28048353	M00701:446:000000000-AP638:1:2107:22931:17816	60	-
chr1	28220379	28220380	M00701:446:000000000-AP638:1:2106:23334:18255	60	-
chr1	28261181	28261182	M00701:446:000000000-AP638:1:1108:24112:24813	60	+
chr1	28262913	28262914	M00701:446:000000000-AP638:1:1103:15229:20639	60	-
chr1	28333039	28333040	M00701:446:000000000-AP638:1:2101:14332:9097	60	-
chr1	28438152	28438153	M00701:446:000000000-AP638:1:1106:9279:14604	60	-
chr1	28508450	28508451	M00701:446:000000000-AP638:1:2112:11329:28197	60	+
chr1	28509081	28509082	M00701:446:000000000-AP638:1:2110:18040:15413	60	-
chr1	28510290	28510291	M00701:446:000000000-AP638:1:2103:15686:22812	60	-
chr1	28579206	28579207	M00701:446:000000000-AP638:1:1110:24319:9049	60	+
chr1	28652735	28652736	M00701:446:000000000-AP638:1:1114:9340:20018	60	+
chr1	29343645	29343646	M00701:446:000000000-AP638:1:2106:17516:22664	60	+
chr1	29570244	29570245	M00701:446:000000000-AP638:1:1106:9524:20188	60	+
chr1	29666982	29666983	M00701:446:000000000-AP638:1:2108:17001:14620	60	-
chr1	30057698	30057699	M00701:446:000000000-AP638:1:2104:13834:24326	60	+
chr1	30862929	30862930	M00701:446:000000000-AP638:1:1110:12553:10299	60	-
chr1	30985980	30985981	M00701:446:000000000-AP638:1:2106:19342:27675	60	-
chr1	30996334	30996335	M00701:446:000000000-AP638:1:2106:22088:12277	60	-
chr1	31005887	31005888	M00701:446:000000000-AP638:1:1111:22316:12808	60	+
chr1	31028741	31028742	M00701:446:000000000-AP638:1:2111:25482:11859	60	-
chr1	31034771	31034772	M00701:446:000000000-AP638:1:2111:13353:23864	60	+
chr1	31035807	31035808	M00701:446:000000000-AP638:1:2104:26928:9836	60	+
chr1	31075813	31075814	M00701:446:000000000-AP638:1:2101:16023:8758	60	+
chr1	31115247	31115248	M00701:446:000000000-AP638:1:2107:7491:20819	60	+
chr1	31259701	31259702	M00701:446:000000000-AP638:1:2106:25112:15473	60	+
chr1	31320677	31320678	M00701:446:000000000-AP638:1:2103:16844:22645	60	+
chr1	31330461	31330462	M00701:446:000000000-AP638:1:1107:12887:23630	60	+
chr1	31339418	31339419	M00701:446:000000000-AP638:1:2101:8426:4204	60	+
chr1	31365138	31365139	M00701:446:000000000-AP638:1:2108:14259:13002	60	-
chr1	31428372	31428373	M00701:446:000000000-AP638:1:2103:21066:21627	60	+
chr1	31497220	31497221	M00701:446:000000000-AP638:1:2106:10981:10486	60	+
chr1	31654562	31654563	M00701:446:000000000-AP638:1:2101:21159:18128	60	+
chr1	31660120	31660121	M00701:446:000000000-AP638:1:2111:18445:10939	60	-
chr1	31759115	31759116	M00701:446:000000000-AP638:1:2106:17860:9154	60	-
chr1	31816418	31816419	M00701:446:000000000-AP638:1:2107:16181:4214	60	+
chr1	31927163	31927164	M00701:446:000000000-AP638:1:2101:20965:15646	60	-
chr1	32060502	32060503	M00701:446:000000000-AP638:1:2113:10463:19181	60	+
chr1	32118153	32118154	M00701:446:000000000-AP638:1:2102:13231:8169	60	-
chr1	32134451	32134452	M00701:446:000000000-AP638:1:1109:14761:14076	60	+
chr1	32146037	32146038	M00701:446:000000000-AP638:1:2106:16467:9662	60	-
chr1	32296303	32296304	M00701:446:000000000-AP638:1:1103:16351:12408	60	+
chr1	32304286	32304287	M00701:446:000000000-AP638:1:2101:13307:18362	60	-
chr1	32340630	32340631	M00701:446:000000000-AP638:1:2111:13796:9405	60	+
chr1	32559656	32559657	M00701:446:000000000-AP638:1:2106:10522:16792	60	+
chr1	32585219	32585220	M00701:446:000000000-AP638:1:2101:23345:20234	60	-
chr1	32680960	32680961	M00701:446:000000000-AP638:1:1102:9077:22938	60	-
chr1	32811714	32811715	M00701:446:000000000-AP638:1:1114:23570:6020	60	+
chr1	32822483	32822484	M00701:446:000000000-AP638:1:1112:26474:17239	60	+
chr1	32852455	32852456	M00701:446:000000000-AP638:1:2114:15001:20604	60	+
chr1	32965895	32965896	M00701:446:000000000-AP638:1:1105:27364:17068	60	-
chr1	33034334	33034335	M00701:446:000000000-AP638:1:2101:17232:1899	60	-
chr1	33349021	33349022	M00701:446:000000000-AP638:1:2113:24238:23630	60	+
chr1	33565241	33565242	M00701:446:000000000-AP638:1:2106:20115:20633	60	+
chr1	35081117	35081118	M00701:446:000000000-AP638:1:2102:20196:2180	60	+
chr1	35081399	35081400	M00701:446:000000000-AP638:1:2107:24767:17975	60	+
chr1	35104384	35104385	M00701:446:000000000-AP638:1:2105:24748:15303	60	+
chr1	35146225	35146226	M00701:446:000000000-AP638:1:2111:8309:9512	60	-
chr1	35547510	35547511	M00701:446:000000000-AP638:1:2104:17513:15252	60	+
chr1	35666686	35666687	M00701:446:000000000-AP638:1:2101:20477:5993	60	+
chr1	35907959	35907960	M00701:446:000000000-AP638:1:1107:13610:5514	60	-
chr1	35916525	35916526	M00701:446:000000000-AP638:1:1105:10024:22545	60	-
chr1	36020207	36020208	M00701:446:000000000-AP638:1:2105:4083:15183	60	+
chr1	36052870	36052871	M00701:446:000000000-AP638:1:1102:24885:7128	60	+
chr1	37165780	37165781	M00701:446:000000000-AP638:1:2111:15051:6876	60	-
chr1	37660021	37660022	M00701:446:000000000-AP638:1:2112:14991:1527	60	+
chr1	37787567	37787568	M00701:446:000000000-AP638:1:2106:19403:21266	60	-
chr1	37954426	37954427	M00701:446:000000000-AP638:1:2104:13151:21053	60	-
chr1	38876188	38876189	M00701:446:000000000-AP638:1:2109:25224:6955	60	+
chr1	38901719	38901720	M00701:446:000000000-AP638:1:1109:16436:8401	60	-
chr1	39284956	39284957	M00701:446:000000000-AP638:1:1108:9580:6447	60	+
chr1	39570751	39570752	M00701:446:000000000-AP638:1:2110:17705:9679	60	+
chr1	39716970	39716971	M00701:446:000000000-AP638:1:2113:15067:18519	60	-
chr1	39865371	39865372	M00701:446:000000000-AP638:1:2104:8326:16869	60	+
chr1	40035582	40035583	M00701:446:000000000-AP638:1:2104:22720:9442	60	-
chr1	40137015	40137016	M00701:446:000000000-AP638:1:2101:16299:22151	60	-
chr1	40222741	40222742	M00701:446:000000000-AP638:1:1109:8005:3878	60	-
chr1	40283109	40283110	M00701:446:000000000-AP638:1:1113:13375:5371	60	-
chr1	40284918	40284919	M00701:446:000000000-AP638:1:1113:14147:13408	60	-
chr1	40697188	40697189	M00701:446:000000000-AP638:1:2105:13658:13917	60	-
chr1	40738216	40738217	M00701:446:000000000-AP638:1:2110:28140:11605	60	+
chr1	40901232	40901233	M00701:446:000000000-AP638:1:2113:25079:23947	60	+
chr1	40976157	40976158	M00701:446:000000000-AP638:1:2107:4401:12776	60	-
chr1	41637002	41637003	M00701:446:000000000-AP638:1:1108:18075:25849	60	+
chr1	41780875	41780876	M00701:446:000000000-AP638:1:2110:12311:10646	60	+
chr1	42004806	42004807	M00701:446:000000000-AP638:1:2104:8897:17644	60	+
chr1	42211013	42211014	M00701:446:000000000-AP638:1:1107:25628:15335	60	+
chr1	42323991	42323992	M00701:446:000000000-AP638:1:1107:15854:20829	60	+
chr1	42400013	42400014	M00701:446:000000000-AP638:1:1107:7646:6236	60	-
chr1	42461136	42461137	M00701:446:000000000-AP638:1:1102:19436:4849	60	-
chr1	42687325	42687326	M00701:446:000000000-AP638:1:1111:7377:20876	60	+
chr1	42779863	42779864	M00701:446:000000000-AP638:1:2104:23113:5500	60	+
chr1	43354019	43354020	M00701:446:000000000-AP638:1:1113:23442:24319	60	+
chr1	43946411	43946412	M00701:446:000000000-AP638:1:2107:11818:22913	60	-
chr1	43962365	43962366	M00701:446:000000000-AP638:1:2106:21969:11463	60	+
chr1	44421224	44421225	M00701:446:000000000-AP638:1:1103:10223:25384	60	-
chr1	44432027	44432028	M00701:446:000000000-AP638:1:2112:11502:16618	60	+
chr1	44762679	44762680	M00701:446:000000000-AP638:1:2102:23503:5683	60	+
chr1	44891836	44891837	M00701:446:000000000-AP638:1:1112:25093:18534	60	+
chr1	44940717	44940718	M00701:446:000000000-AP638:1:2102:14211:11379	60	-
chr1	45037962	45037963	M00701:446:000000000-AP638:1:2110:18250:21515	60	+
chr1	45149206	45149207	M00701:446:000000000-AP638:1:2101:10185:12933	60	-
chr1	45299157	45299158	M00701:446:000000000-AP638:1:1104:20001:4421	60	+
chr1	45629391	45629392	M00701:446:000000000-AP638:1:1107:21764:19029	60	-
chr1	45679040	45679041	M00701:446:000000000-AP638:1:1106:9087:9724	60	-
chr1	45855513	45855514	M00701:446:000000000-AP638:1:2102:27149:13887	60	-
chr1	46007510	46007511	M00701:446:000000000-AP638:1:2114:22161:17769	60	+
chr1	46130052	46130053	M00701:446:000000000-AP638:1:1107:2747:17800	60	+
chr1	46248675	46248676	M00701:446:000000000-AP638:1:2107:19856:5885	60	-
chr1	46268780	46268781	M00701:446:000000000-AP638:1:2111:9332:18939	60	+
chr1	46352857	46352858	M00701:446:000000000-AP638:1:2106:9640:19291	60	+
chr1	46377797	46377798	M00701:446:000000000-AP638:1:2114:7696:23572	60	+
chr1	46693994	46693995	M00701:446:000000000-AP638:1:1107:11675:27016	60	-
chr1	47173902	47173903	M00701:446:000000000-AP638:1:1102:15629:14467	60	-
chr1	47349234	47349235	M00701:446:000000000-AP638:1:1103:22965:25321	60	+
chr1	47485857	47485858	M00701:446:000000000-AP638:1:1110:20368:26482	60	+
chr1	47520821	47520822	M00701:446:000000000-AP638:1:2114:14754:25242	60	+
chr1	47758539	47758540	M00701:446:000000000-AP638:1:1108:8091:8432	60	+
chr1	47794569	47794570	M00701:446:000000000-AP638:1:1104:14870:24485	60	-
chr1	47992525	47992526	M00701:446:000000000-AP638:1:2102:3702:9210	60	-
chr1	48028453	48028454	M00701:446:000000000-AP638:1:1102:16812:26754	60	+
chr1	48073222	48073223	M00701:446:000000000-AP638:1:1107:14412:28125	60	+
chr1	48099428	48099429	M00701:446:000000000-AP638:1:2113:19124:19244	60	+
chr1	48206310	48206311	M00701:446:000000000-AP638:1:2101:18845:23381	60	+
chr1	48209702	48209703	M00701:446:000000000-AP638:1:2101:11781:17491	60	-
chr1	48405094	48405095	M00701:446:000000000-AP638:1:2113:21742:2912	60	+
chr1	48548023	48548024	M00701:446:000000000-AP638:1:2105:21633:24406	60	+
chr1	48671072	48671073	M00701:446:000000000-AP638:1:2103:5513:13378	60	+
chr1	48727054	48727055	M00701:446:000000000-AP638:1:1113:6487:12365	60	-
chr1	48733831	48733832	M00701:446:000000000-AP638:1:1110:14212:22964	60	+
chr1	48769788	48769789	M00701:446:000000000-AP638:1:2102:19483:22448	60	+
chr1	48994967	48994968	M00701:446:000000000-AP638:1:1105:12577:12307	60	-
chr1	49409029	49409030	M00701:446:000000000-AP638:1:2102:20987:24825	60	+
chr1	49545300	49545301	M00701:446:000000000-AP638:1:2111:23857:16099	60	+
chr1	49554954	49554955	M00701:446:000000000-AP638:1:2114:9861:8640	60	-
chr1	49554956	49554957	M00701:446:000000000-AP638:1:2102:21467:11314	60	-
chr1	49706121	49706122	M00701:446:000000000-AP638:1:1113:6220:6613	60	-
chr1	50065736	50065737	M00701:446:000000000-AP638:1:2113:9822:19025	60	+
chr1	50104964	50104965	M00701:446:000000000-AP638:1:2111:21897:22652	60	+
chr1	50459547	50459548	M00701:446:000000000-AP638:1:2113:9948:7445	60	-
chr1	50543845	50543846	M00701:446:000000000-AP638:1:1111:8707:15265	60	-
chr1	50545132	50545133	M00701:446:000000000-AP638:1:2111:12169:25279	60	+
chr1	50572727	50572728	M00701:446:000000000-AP638:1:1103:17934:15575	60	-
chr1	50686087	50686088	M00701:446:000000000-AP638:1:1103:24045:12268	60	+
chr1	50943878	50943879	M00701:446:000000000-AP638:1:2108:9117:6324	60	-
chr1	50973920	50973921	M00701:446:000000000-AP638:1:2109:11998:21216	60	+
chr1	51091961	51091962	M00701:446:000000000-AP638:1:1114:9706:9051	60	+
chr1	51102194	51102195	M00701:446:000000000-AP638:1:2101:10025:24251	60	-
chr1	51286681	51286682	M00701:446:000000000-AP638:1:1102:19830:7692	60	+
chr1	51437959	51437960	M00701:446:000000000-AP638:1:2102:23069:8028	60	+
chr1	51485708	51485709	M00701:446:000000000-AP638:1:1113:7620:8755	60	-
chr1	51490962	51490963	M00701:446:000000000-AP638:1:2108:20207:24945	60	+
chr1	51508132	51508133	M00701:446:000000000-AP638:1:2106:14119:6276	60	-
chr1	51523853	51523854	M00701:446:000000000-AP638:1:1103:6698:17671	60	+
chr1	51543387	51543388	M00701:446:000000000-AP638:1:2102:21150:16086	60	+
chr1	51549085	51549086	M00701:446:000000000-AP638:1:1107:2317:16639	60	+
chr1	51630288	51630289	M00701:446:000000000-AP638:1:2109:4054:20965	60	-
chr1	51675036	51675037	M00701:446:000000000-AP638:1:2109:16900:10696	60	-
chr1	51678581	51678582	M00701:446:000000000-AP638:1:1104:27289:16152	60	+
chr1	51735628	51735629	M00701:446:000000000-AP638:1:2114:22967:7988	60	+
chr1	51877561	51877562	M00701:446:000000000-AP638:1:2114:27247:16178	60	+
chr1	51994217	51994218	M00701:446:000000000-AP638:1:1103:13649:19637	60	-
chr1	52032531	52032532	M00701:446:000000000-AP638:1:1107:23776:12723	60	-
chr1	52066724	52066725	M00701:446:000000000-AP638:1:1103:27661:11700	60	+
chr1	52183419	52183420	M00701:446:000000000-AP638:1:1106:4447:13205	60	-
chr1	52378895	52378896	M00701:446:000000000-AP638:1:1111:18302:15615	60	-
chr1	52703436	52703437	M00701:446:000000000-AP638:1:2113:25072:5574	60	-
chr1	52927101	52927102	M00701:446:000000000-AP638:1:1111:24024:7448	60	-
chr1	53010877	53010878	M00701:446:000000000-AP638:1:2101:20349:24661	60	-
chr1	53017346	53017347	M00701:446:000000000-AP638:1:1110:20630:12761	60	-
chr1	53163054	53163055	M00701:446:000000000-AP638:1:1112:25601:17088	60	-
chr1	53231847	53231848	M00701:446:000000000-AP638:1:2113:12147:4322	60	+
chr1	53551959	53551960	M00701:446:000000000-AP638:1:2110:21680:9818	60	+
chr1	54035755	54035756	M00701:446:000000000-AP638:1:1112:7030:7958	60	+
chr1	54075026	54075027	M00701:446:000000000-AP638:1:2105:6783:21953	60	-
chr1	54322804	54322805	M00701:446:000000000-AP638:1:2111:18347:7814	60	+
chr1	54413417	54413418	M00701:446:000000000-AP638:1:2114:16346:5773	60	-
chr1	55019827	55019828	M00701:446:000000000-AP638:1:2113:5592:11801	60	-
chr1	55104727	55104728	M00701:446:000000000-AP638:1:2104:17178:3170	60	-
chr1	55141429	55141430	M00701:446:000000000-AP638:1:2108:14354:19138	60	+
chr1	55292307	55292308	M00701:446:000000000-AP638:1:1102:21954:26172	60	-
chr1	55356785	55356786	M00701:446:000000000-AP638:1:1108:17360:24052	60	-
chr1	55376991	55376992	M00701:446:000000000-AP638:1:2109:14093:10754	60	-
chr1	55523840	55523841	M00701:446:000000000-AP638:1:1104:26140:13856	60	+
chr1	55669946	55669947	M00701:446:000000000-AP638:1:2114:6598:19992	60	+
chr1	55875865	55875866	M00701:446:000000000-AP638:1:2107:22526:12421	60	-
chr1	55926248	55926249	M00701:446:000000000-AP638:1:1101:25632:21957	60	-
chr1	56186311	56186312	M00701:446:000000000-AP638:1:1109:15327:24208	60	+
chr1	56268681	56268682	M00701:446:000000000-AP638:1:2111:26884:15883	60	-
chr1	56408220	56408221	M00701:446:000000000-AP638:1:2104:13814:11437	60	+
chr1	56434534	56434535	M00701:446:000000000-AP638:1:2110:15093:13068	60	-
chr1	56534096	56534097	M00701:446:000000000-AP638:1:2109:6540:22332	60	+
chr1	56603974	56603975	M00701:446:000000000-AP638:1:2108:13609:23447	60	-
chr1	56621268	56621269	M00701:446:000000000-AP638:1:1111:19958:16199	60	+
chr1	56641330	56641331	M00701:446:000000000-AP638:1:1101:18407:28238	60	+
chr1	56643795	56643796	M00701:446:000000000-AP638:1:2106:22746:5070	60	+
chr1	56675028	56675029	M00701:446:000000000-AP638:1:2105:20371:3336	60	-
chr1	56691468	56691469	M00701:446:000000000-AP638:1:2108:15864:1592	60	+
chr1	56743161	56743162	M00701:446:000000000-AP638:1:1114:13921:23184	60	+
chr1	56786129	56786130	M00701:446:000000000-AP638:1:2111:23210:16666	60	+
chr1	57366002	57366003	M00701:446:000000000-AP638:1:2108:13538:11963	60	+
chr1	57669781	57669782	M00701:446:000000000-AP638:1:2105:28502:16212	60	-
chr1	57709059	57709060	M00701:446:000000000-AP638:1:2103:27929:11671	60	-
chr1	57814692	57814693	M00701:446:000000000-AP638:1:1104:9603:17075	60	+
chr1	57869635	57869636	M00701:446:000000000-AP638:1:1113:13245:21486	60	+
chr1	58016580	58016581	M00701:446:000000000-AP638:1:2102:17981:17793	60	+
chr1	58058107	58058108	M00701:446:000000000-AP638:1:2102:15947:4961	60	-
chr1	58125925	58125926	M00701:446:000000000-AP638:1:1102:15390:6853	60	-
chr1	58272669	58272670	M00701:446:000000000-AP638:1:1104:19400:25095	60	+
chr1	58346715	58346716	M00701:446:000000000-AP638:1:1105:3617:9910	60	+
chr1	58367723	58367724	M00701:446:000000000-AP638:1:1105:15451:10144	60	+
chr1	58540702	58540703	M00701:446:000000000-AP638:1:2106:24481:14304	60	+
chr1	58589038	58589039	M00701:446:000000000-AP638:1:2104:6586:9655	60	-
chr1	58780917	58780918	M00701:446:000000000-AP638:1:2112:19575:14988	60	-
chr1	58800419	58800420	M00701:446:000000000-AP638:1:2102:14542:18917	60	+
chr1	58962577	58962578	M00701:446:000000000-AP638:1:2114:4008:12074	60	-
chr1	59111414	59111415	M00701:446:000000000-AP638:1:2112:14771:8207	60	-
chr1	59321804	59321805	M00701:446:000000000-AP638:1:2114:28539:15522	60	-
chr1	59350433	59350434	M00701:446:000000000-AP638:1:2105:20189:16494	60	-
chr1	59451228	59451229	M00701:446:000000000-AP638:1:2109:16026:4027	60	-
chr1	59479712	59479713	M00701:446:000000000-AP638:1:2103:4620:9620	60	+
chr1	59523308	59523309	M00701:446:000000000-AP638:1:2102:11580:14504	60	-
chr1	59616831	59616832	M00701:446:000000000-AP638:1:1103:7792:19736	60	-
chr1	59821993	59821994	M00701:446:000000000-AP638:1:1106:29358:17279	60	-
chr1	59836287	59836288	M00701:446:000000000-AP638:1:1112:18809:23182	60	+
chr1	59843431	59843432	M00701:446:000000000-AP638:1:2113:18279:20678	60	+
chr1	60121442	60121443	M00701:446:000000000-AP638:1:1109:15713:18944	60	-
chr1	60142552	60142553	M00701:446:000000000-AP638:1:2101:19482:26102	60	-
chr1	60210583	60210584	M00701:446:000000000-AP638:1:1113:21993:12993	60	+
chr1	60426091	60426092	M00701:446:000000000-AP638:1:1102:6604:8158	60	-
chr1	60564400	60564401	M00701:446:000000000-AP638:1:2105:21811:26472	60	-
chr1	60629779	60629780	M00701:446:000000000-AP638:1:1105:19289:23045	60	+
chr1	60657699	60657700	M00701:446:000000000-AP638:1:1103:15749:27105	60	-
chr1	60689299	60689300	M00701:446:000000000-AP638:1:1111:22188:17021	60	-
chr1	60809943	60809944	M00701:446:000000000-AP638:1:1105:9346:10319	60	-
chr1	60852874	60852875	M00701:446:000000000-AP638:1:2112:20110:2204	60	+
chr1	60853658	60853659	M00701:446:000000000-AP638:1:1105:19254:5907	60	+
chr1	60880285	60880286	M00701:446:000000000-AP638:1:2104:20801:15002	60	+
chr1	60922687	60922688	M00701:446:000000000-AP638:1:2105:6416:11433	60	+
chr1	61081857	61081858	M00701:446:000000000-AP638:1:1107:10983:4424	60	+
chr1	61088275	61088276	M00701:446:000000000-AP638:1:1114:11778:12407	60	+
chr1	61106180	61106181	M00701:446:000000000-AP638:1:2106:15685:15733	60	+
chr1	61143724	61143725	M00701:446:000000000-AP638:1:2111:21485:6249	60	-
chr1	61177395	61177396	M00701:446:000000000-AP638:1:2112:8733:10060	60	+
chr1	61221376	61221377	M00701:446:000000000-AP638:1:2112:16886:4489	60	-
chr1	61246853	61246854	M00701:446:000000000-AP638:1:1114:20956:7406	60	-
chr1	61272845	61272846	M00701:446:000000000-AP638:1:1104:5621:24066	60	-
chr1	61345672	61345673	M00701:446:000000000-AP638:1:1106:10783:12644	60	+
chr1	61370728	61370729	M00701:446:000000000-AP638:1:2103:22727:10072	60	-
chr1	61385914	61385915	M00701:446:000000000-AP638:1:2105:18948:26368	60	+
chr1	61442749	61442750	M00701:446:000000000-AP638:1:2108:21116:9582	60	-
chr1	61467105	61467106	M00701:446:000000000-AP638:1:2107:14610:12687	60	-
chr1	61599571	61599572	M00701:446:000000000-AP638:1:2105:16990:26858	60	+
chr1	61601822	61601823	M00701:446:000000000-AP638:1:2104:16381:3200	60	+
chr1	61714821	61714822	M00701:446:000000000-AP638:1:2113:26839:15372	60	+
chr1	61720155	61720156	M00701:446:000000000-AP638:1:1114:20249:8680	60	+
chr1	61750229	61750230	M00701:446:000000000-AP638:1:2103:22303:10882	60	-
chr1	61924390	61924391	M00701:446:000000000-AP638:1:1113:10084:9787	60	+
chr1	62054779	62054780	M00701:446:000000000-AP638:1:2110:21336:8276	60	+
chr1	62093525	62093526	M00701:446:000000000-AP638:1:2107:7460:6522	60	-
chr1	62115301	62115302	M00701:446:000000000-AP638:1:2102:19694:2528	60	-
chr1	62143184	62143185	M00701:446:000000000-AP638:1:1103:10432:10830	60	-
chr1	62154933	62154934	M00701:446:000000000-AP638:1:2114:5327:15980	60	-
chr1	62188458	62188459	M00701:446:000000000-AP638:1:2108:26121:10469	60	+
chr1	62201272	62201273	M00701:446:000000000-AP638:1:1107:18931:21698	60	+
chr1	62301067	62301068	M00701:446:000000000-AP638:1:2111:7844:16660	60	+
chr1	62316721	62316722	M00701:446:000000000-AP638:1:2108:2845:12639	60	-
chr1	62344140	62344141	M00701:446:000000000-AP638:1:2110:9289:3047	60	-
chr1	62460770	62460771	M00701:446:000000000-AP638:1:1103:13766:5482	60	+
chr1	62464540	62464541	M00701:446:000000000-AP638:1:2108:25445:16239	60	+
chr1	62506774	62506775	M00701:446:000000000-AP638:1:2114:17343:17405	60	-
chr1	62521780	62521781	M00701:446:000000000-AP638:1:1114:4071:14420	60	+
chr1	62528306	62528307	M00701:446:000000000-AP638:1:2104:29235:13011	60	-
chr1	62544870	62544871	M00701:446:000000000-AP638:1:1106:28186:12757	60	+
chr1	62557273	62557274	M00701:446:000000000-AP638:1:1107:28948:17248	60	-
chr1	62594420	62594421	M00701:446:000000000-AP638:1:1114:14052:8622	60	+
chr1	62610358	62610359	M00701:446:000000000-AP638:1:2112:5981:18434	60	-
chr1	62610883	62610884	M00701:446:000000000-AP638:1:2105:17106:18400	60	+
chr1	62643417	62643418	M00701:446:000000000-AP638:1:2109:11282:9175	60	+
chr1	62664090	62664091	M00701:446:000000000-AP638:1:2104:8795:9578	60	+
chr1	62691126	62691127	M00701:446:000000000-AP638:1:1102:24367:21780	60	+
chr1	62763699	62763700	M00701:446:000000000-AP638:1:1105:21781:20033	60	+
chr1	62763701	62763702	M00701:446:000000000-AP638:1:2108:3239:10611	60	+
chr1	62785627	62785628	M00701:446:000000000-AP638:1:2113:17343:25885	60	-
chr1	62800044	62800045	M00701:446:000000000-AP638:1:2104:22797:9381	60	-
chr1	62834313	62834314	M00701:446:000000000-AP638:1:1111:14363:6993	60	+
chr1	62848695	62848696	M00701:446:000000000-AP638:1:2109:9251:14067	60	-
chr1	62863456	62863457	M00701:446:000000000-AP638:1:2113:15601:24009	60	+
chr1	62965678	62965679	M00701:446:000000000-AP638:1:1114:16054:5038	60	-
chr1	62968740	62968741	M00701:446:000000000-AP638:1:2114:14887:21385	60	-
chr1	62997419	62997420	M00701:446:000000000-AP638:1:1105:11966:24970	60	+
chr1	63101915	63101916	M00701:446:000000000-AP638:1:2109:27929:13870	60	-
chr1	63108362	63108363	M00701:446:000000000-AP638:1:2104:17118:27009	60	-
chr1	63128647	63128648	M00701:446:000000000-AP638:1:1113:13014:13312	60	+
chr1	63189025	63189026	M00701:446:000000000-AP638:1:2108:19022:16723	60	-
chr1	63189274	63189275	M00701:446:000000000-AP638:1:1113:17586:28652	60	+
chr1	63205458	63205459	M00701:446:000000000-AP638:1:2106:26821:7979	60	+
chr1	63260889	63260890	M00701:446:000000000-AP638:1:2111:5758:19488	60	+
chr1	63327666	63327667	M00701:446:000000000-AP638:1:2111:9323:14998	60	-
chr1	63614647	63614648	M00701:446:000000000-AP638:1:1103:18867:10736	60	-
chr1	63729758	63729759	M00701:446:000000000-AP638:1:1114:10458:20437	60	+
chr1	63851982	63851983	M00701:446:000000000-AP638:1:1112:24598:6074	60	+
chr1	63915385	63915386	M00701:446:000000000-AP638:1:1103:21869:13321	60	+
chr1	63993521	63993522	M00701:446:000000000-AP638:1:2108:6665:22303	60	-
chr1	64047565	64047566	M00701:446:000000000-AP638:1:1107:15515:18497	60	-
chr1	64136449	64136450	M00701:446:000000000-AP638:1:2106:10511:24449	60	+
chr1	64224085	64224086	M00701:446:000000000-AP638:1:2108:18108:24290	60	-
chr1	64226851	64226852	M00701:446:000000000-AP638:1:1106:11966:6423	60	+
chr1	64411585	64411586	M00701:446:000000000-AP638:1:1110:6716:6477	60	+
chr1	64435059	64435060	M00701:446:000000000-AP638:1:2109:13933:28597	60	+
chr1	64463575	64463576	M00701:446:000000000-AP638:1:2104:9994:3968	60	+
chr1	64571859	64571860	M00701:446:000000000-AP638:1:1104:9178:27093	60	+
chr1	64587482	64587483	M00701:446:000000000-AP638:1:1114:11948:19499	60	-
chr1	64624200	64624201	M00701:446:000000000-AP638:1:1106:27944:15909	60	+
chr1	64754281	64754282	M00701:446:000000000-AP638:1:1111:20781:21871	60	+
chr1	64754759	64754760	M00701:446:000000000-AP638:1:2110:13817:3940	60	-
chr1	64838006	64838007	M00701:446:000000000-AP638:1:2108:15649:25078	60	+
chr1	64956793	64956794	M00701:446:000000000-AP638:1:1112:5309:9802	60	+
chr1	64971157	64971158	M00701:446:000000000-AP638:1:1113:25763:5577	60	+
chr1	65034320	65034321	M00701:446:000000000-AP638:1:1106:13608:4490	60	-
chr1	65052413	65052414	M00701:446:000000000-AP638:1:1114:7778:22954	60	-
chr1	65055464	65055465	M00701:446:000000000-AP638:1:1102:5758:13361	60	-
chr1	65075015	65075016	M00701:446:000000000-AP638:1:1111:20036:19651	60	+
chr1	65191544	65191545	M00701:446:000000000-AP638:1:2111:24619:21166	60	+
chr1	65200820	65200821	M00701:446:000000000-AP638:1:2114:23913:23966	60	+
chr1	65209152	65209153	M00701:446:000000000-AP638:1:2102:5479:13280	60	+
chr1	65257338	65257339	M00701:446:000000000-AP638:1:1106:12116:8004	60	-
chr1	65278186	65278187	M00701:446:000000000-AP638:1:1111:19993:3143	60	-
chr1	65330670	65330671	M00701:446:000000000-AP638:1:1104:14726:16818	60	-
chr1	65354982	65354983	M00701:446:000000000-AP638:1:2106:23205:13281	60	-
chr1	65418340	65418341	M00701:446:000000000-AP638:1:2114:15227:7798	60	-
chr1	65480510	65480511	M00701:446:000000000-AP638:1:2112:14574:4602	60	-
chr1	65564809	65564810	M00701:446:000000000-AP638:1:1105:8956:9251	60	-
chr1	65569331	65569332	M00701:446:000000000-AP638:1:1107:17653:21066	60	-
chr1	65601107	65601108	M00701:446:000000000-AP638:1:1104:3270:18747	60	+
chr1	65603308	65603309	M00701:446:000000000-AP638:1:1112:9138:24647	60	+
chr1	65717808	65717809	M00701:446:000000000-AP638:1:2107:28012:9727	60	-
chr1	65742834	65742835	M00701:446:000000000-AP638:1:2111:5468:15501	60	+
chr1	65830063	65830064	M00701:446:000000000-AP638:1:2103:26326:7167	60	+
chr1	65963932	65963933	M00701:446:000000000-AP638:1:2106:3076:18160	60	+
chr1	65969135	65969136	M00701:446:000000000-AP638:1:2108:7856:10042	60	-
chr1	66171860	66171861	M00701:446:000000000-AP638:1:2106:24059:4590	60	-
chr1	66219355	66219356	M00701:446:000000000-AP638:1:1108:12708:27669	60	+
chr1	66352940	66352941	M00701:446:000000000-AP638:1:2113:15880:13698	60	-
chr1	66367957	66367958	M00701:446:000000000-AP638:1:1103:15014:20619	60	+
chr1	66381830	66381831	M00701:446:000000000-AP638:1:2105:16339:9528	60	-
chr1	66396158	66396159	M00701:446:000000000-AP638:1:2107:4384:13191	60	-
chr1	66520353	66520354	M00701:446:000000000-AP638:1:2101:21910:20364	60	+
chr1	66541221	66541222	M00701:446:000000000-AP638:1:1114:18376:9239	60	-
chr1	66543575	66543576	M00701:446:000000000-AP638:1:2113:15892:14147	60	+
chr1	66554485	66554486	M00701:446:000000000-AP638:1:2102:15122:20133	60	-
chr1	66581374	66581375	M00701:446:000000000-AP638:1:1107:7304:13039	60	-
chr1	66593204	66593205	M00701:446:000000000-AP638:1:2109:7969:22531	60	-
chr1	66603495	66603496	M00701:446:000000000-AP638:1:1108:14995:17542	60	+
chr1	66640092	66640093	M00701:446:000000000-AP638:1:1111:12258:27231	60	+
chr1	66692670	66692671	M00701:446:000000000-AP638:1:2103:2907:19559	60	+
chr1	66716612	66716613	M00701:446:000000000-AP638:1:2108:24658:16269	60	-
chr1	66717604	66717605	M00701:446:000000000-AP638:1:1113:26539:19102	60	+
chr1	66754414	66754415	M00701:446:000000000-AP638:1:2101:4481:10782	60	-
chr1	66770685	66770686	M00701:446:000000000-AP638:1:2103:16919:7935	60	-
chr1	66793634	66793635	M00701:446:000000000-AP638:1:1110:21804:27398	60	-
chr1	66815026	66815027	M00701:446:000000000-AP638:1:2107:11472:2259	60	+
chr1	66817439	66817440	M00701:446:000000000-AP638:1:2104:19101:20608	60	+
chr1	66872701	66872702	M00701:446:000000000-AP638:1:2111:19848:15976	60	+
chr1	66924228	66924229	M00701:446:000000000-AP638:1:2104:18339:12778	60	-
chr1	66936262	66936263	M00701:446:000000000-AP638:1:2113:21030:20022	60	-
chr1	66937571	66937572	M00701:446:000000000-AP638:1:1105:20338:15232	60	+
chr1	66940446	66940447	M00701:446:000000000-AP638:1:2102:19237:20623	60	+
chr1	67041608	67041609	M00701:446:000000000-AP638:1:1104:4675:8239	60	-
chr1	67055007	67055008	M00701:446:000000000-AP638:1:2111:6306:9798	60	-
chr1	67076081	67076082	M00701:446:000000000-AP638:1:2109:9461:21653	60	+
chr1	67091773	67091774	M00701:446:000000000-AP638:1:1101:16771:15264	60	+
chr1	67099752	67099753	M00701:446:000000000-AP638:1:2107:4809:16733	60	+
chr1	67105554	67105555	M00701:446:000000000-AP638:1:1108:25738:16065	60	+
chr1	67129163	67129164	M00701:446:000000000-AP638:1:2110:28068:18624	60	-
chr1	67255293	67255294	M00701:446:000000000-AP638:1:2103:14054:8099	60	+
chr1	67263490	67263491	M00701:446:000000000-AP638:1:2112:7452:20348	60	+
chr1	67305546	67305547	M00701:446:000000000-AP638:1:1112:19373:3378	60	-
chr1	67373800	67373801	M00701:446:000000000-AP638:1:1114:12538:16010	60	+
chr1	67381383	67381384	M00701:446:000000000-AP638:1:2104:23454:17447	60	-
chr1	67398908	67398909	M00701:446:000000000-AP638:1:1114:27211:14589	60	+
chr1	67416997	67416998	M00701:446:000000000-AP638:1:2104:8159:14439	60	-
chr1	67420750	67420751	M00701:446:000000000-AP638:1:1105:3170:10949	60	+
chr1	67425177	67425178	M00701:446:000000000-AP638:1:2103:26223:13720	60	+
chr1	67427007	67427008	M00701:446:000000000-AP638:1:1108:8516:10285	60	+
chr1	67427122	67427123	M00701:446:000000000-AP638:1:2108:14783:7610	60	-
chr1	67457756	67457757	M00701:446:000000000-AP638:1:2102:16548:3680	60	-
chr1	67482729	67482730	M00701:446:000000000-AP638:1:2108:14530:7586	60	+
chr1	67549195	67549196	M00701:446:000000000-AP638:1:2104:8777:11406	60	-
chr1	67588594	67588595	M00701:446:000000000-AP638:1:2105:7133:13465	60	+
chr1	67629100	67629101	M00701:446:000000000-AP638:1:2113:10487:16587	60	-
chr1	67648561	67648562	M00701:446:000000000-AP638:1:1107:7393:9872	60	+
chr1	67690597	67690598	M00701:446:000000000-AP638:1:1112:11393:7464	60	+
chr1	67718554	67718555	M00701:446:000000000-AP638:1:2105:10641:27574	60	-
chr1	67805528	67805529	M00701:446:000000000-AP638:1:1104:29112:14320	60	+
chr1	67834672	67834673	M00701:446:000000000-AP638:1:1106:22310:4933	60	+
chr1	67928613	67928614	M00701:446:000000000-AP638:1:2108:19456:11676	60	-
chr1	68071065	68071066	M00701:446:000000000-AP638:1:2114:15598:20804	60	-
chr1	68168312	68168313	M00701:446:000000000-AP638:1:2101:22425:9121	60	+
chr1	68175486	68175487	M00701:446:000000000-AP638:1:2103:5909:13316	60	+
chr1	68177269	68177270	M00701:446:000000000-AP638:1:1113:11507:23931	60	-
chr1	68202660	68202661	M00701:446:000000000-AP638:1:1111:10425:5770	60	+
chr1	68230461	68230462	M00701:446:000000000-AP638:1:1114:10648:24865	60	-
chr1	68233396	68233397	M00701:446:000000000-AP638:1:2107:24742:21302	60	+
chr1	68273832	68273833	M00701:446:000000000-AP638:1:1114:6483:12732	60	-
chr1	68311724	68311725	M00701:446:000000000-AP638:1:2114:19709:4977	60	+
chr1	68342225	68342226	M00701:446:000000000-AP638:1:1111:5415:21558	60	-
chr1	68366132	68366133	M00701:446:000000000-AP638:1:1101:7462:13478	60	+
chr1	68399069	68399070	M00701:446:000000000-AP638:1:1112:15730:1586	60	+
chr1	68408602	68408603	M00701:446:000000000-AP638:1:1107:13614:15893	60	-
chr1	68474444	68474445	M00701:446:000000000-AP638:1:1113:20452:16763	60	-
chr1	68486942	68486943	M00701:446:000000000-AP638:1:1103:12054:8988	60	+
chr1	68494500	68494501	M00701:446:000000000-AP638:1:1101:22404:17962	60	-
chr1	68496430	68496431	M00701:446:000000000-AP638:1:2112:11866:16149	60	-
chr1	68528363	68528364	M00701:446:000000000-AP638:1:1114:8040:16943	60	-
chr1	68626856	68626857	M00701:446:000000000-AP638:1:1102:17915:23127	60	-
chr1	68724597	68724598	M00701:446:000000000-AP638:1:1114:26776:12191	60	-
chr1	68883095	68883096	M00701:446:000000000-AP638:1:1106:21577:14932	60	-
chr1	69061717	69061718	M00701:446:000000000-AP638:1:1103:20066:15960	60	+
chr1	69095055	69095056	M00701:446:000000000-AP638:1:1111:20882:7580	60	-
chr1	69125998	69125999	M00701:446:000000000-AP638:1:1113:16088:20917	60	+
chr1	69237482	69237483	M00701:446:000000000-AP638:1:2106:5033:19304	60	-
chr1	69243985	69243986	M00701:446:000000000-AP638:1:2112:22222:7660	60	-
chr1	69266587	69266588	M00701:446:000000000-AP638:1:1101:7043:13605	60	+
chr1	69327556	69327557	M00701:446:000000000-AP638:1:1106:14001:24702	60	+
chr1	69393043	69393044	M00701:446:000000000-AP638:1:1104:12339:27600	60	+
chr1	69453230	69453231	M00701:446:000000000-AP638:1:1111:11445:12025	60	+
chr1	69469249	69469250	M00701:446:000000000-AP638:1:1108:25975:6986	60	+
chr1	69501232	69501233	M00701:446:000000000-AP638:1:2101:27694:15439	60	+
chr1	69645541	69645542	M00701:446:000000000-AP638:1:2105:27410:20368	60	+
chr1	69789777	69789778	M00701:446:000000000-AP638:1:2103:13541:21143	60	+
chr1	69821319	69821320	M00701:446:000000000-AP638:1:2106:24624:18107	60	+
chr1	69958416	69958417	M00701:446:000000000-AP638:1:2109:23163:25723	60	+
chr1	70011205	70011206	M00701:446:000000000-AP638:1:2104:15218:10782	60	-
chr1	70135047	70135048	M00701:446:000000000-AP638:1:2107:4102:13491	60	+
chr1	70151918	70151919	M00701:446:000000000-AP638:1:2110:7173:17538	60	-
chr1	70177526	70177527	M00701:446:000000000-AP638:1:1113:11597:28250	60	-
chr1	70209496	70209497	M00701:446:000000000-AP638:1:1104:21735:23544	60	-
chr1	70223797	70223798	M00701:446:000000000-AP638:1:2106:12986:22820	60	+
chr1	70231090	70231091	M00701:446:000000000-AP638:1:2107:27335:11634	60	+
chr1	70231801	70231802	M00701:446:000000000-AP638:1:2102:20653:3378	60	+
chr1	70235584	70235585	M00701:446:000000000-AP638:1:1104:7580:4255	60	-
chr1	70244827	70244828	M00701:446:000000000-AP638:1:2111:7289:15580	60	+
chr1	70251852	70251853	M00701:446:000000000-AP638:1:1101:21064:10856	60	-
chr1	70251885	70251886	M00701:446:000000000-AP638:1:2106:24968:21865	60	+
chr1	70263256	70263257	M00701:446:000000000-AP638:1:2107:13190:4362	60	-
chr1	70272559	70272560	M00701:446:000000000-AP638:1:1105:14289:6997	60	-
chr1	70309672	70309673	M00701:446:000000000-AP638:1:1108:11930:8830	60	-
chr1	70314897	70314898	M00701:446:000000000-AP638:1:2105:21728:3000	60	-
chr1	70323545	70323546	M00701:446:000000000-AP638:1:2103:18461:27135	60	-
chr1	70327106	70327107	M00701:446:000000000-AP638:1:2101:25549:21853	60	+
chr1	70358203	70358204	M00701:446:000000000-AP638:1:2111:10219:2919	60	-
chr1	70360859	70360860	M00701:446:000000000-AP638:1:1105:4341:18344	60	-
chr1	70395251	70395252	M00701:446:000000000-AP638:1:1113:18697:8744	60	+
chr1	70455264	70455265	M00701:446:000000000-AP638:1:2108:6324:19124	60	-
chr1	70456228	70456229	M00701:446:000000000-AP638:1:2103:26238:18274	60	-
chr1	70458914	70458915	M00701:446:000000000-AP638:1:1106:18352:11739	60	-
chr1	70490012	70490013	M00701:446:000000000-AP638:1:1103:14130:2854	60	-
chr1	70672530	70672531	M00701:446:000000000-AP638:1:2103:23070:14396	60	-
chr1	70703943	70703944	M00701:446:000000000-AP638:1:1104:23627:15308	60	+
chr1	70804938	70804939	M00701:446:000000000-AP638:1:1108:20456:28147	60	+
chr1	70881125	70881126	M00701:446:000000000-AP638:1:2104:12403:16418	60	-
chr1	71020042	71020043	M00701:446:000000000-AP638:1:1105:25417:23421	60	-
chr1	71066983	71066984	M00701:446:000000000-AP638:1:1109:26800:12882	60	+
chr1	71068189	71068190	M00701:446:000000000-AP638:1:1114:15847:17155	60	-
chr1	71074778	71074779	M00701:446:000000000-AP638:1:2101:15025:13110	60	-
chr1	71086094	71086095	M00701:446:000000000-AP638:1:1110:19485:23088	60	+
chr1	71185440	71185441	M00701:446:000000000-AP638:1:2108:26844:8482	60	+
chr1	71212888	71212889	M00701:446:000000000-AP638:1:1106:7529:18301	60	-
chr1	71277833	71277834	M00701:446:000000000-AP638:1:1104:8570:25513	60	-
chr1	71342832	71342833	M00701:446:000000000-AP638:1:1108:8104:5094	60	+
chr1	71378492	71378493	M00701:446:000000000-AP638:1:1113:23922:13929	60	+
chr1	71430074	71430075	M00701:446:000000000-AP638:1:2105:11424:7853	60	-
chr1	71480891	71480892	M00701:446:000000000-AP638:1:2109:20229:6026	60	+
chr1	71491679	71491680	M00701:446:000000000-AP638:1:1110:17197:23523	60	+
chr1	71499148	71499149	M00701:446:000000000-AP638:1:1113:23753:14329	60	+
chr1	71513262	71513263	M00701:446:000000000-AP638:1:2114:26373:23379	60	+
chr1	71608850	71608851	M00701:446:000000000-AP638:1:1104:14372:19443	60	+
chr1	71612524	71612525	M00701:446:000000000-AP638:1:1112:3816:16235	60	-
chr1	71617899	71617900	M00701:446:000000000-AP638:1:2108:7561:4178	60	-
chr1	71659342	71659343	M00701:446:000000000-AP638:1:2114:19488:14532	60	-
chr1	71675367	71675368	M00701:446:000000000-AP638:1:2102:23662:9685	60	-
chr1	71694699	71694700	M00701:446:000000000-AP638:1:2111:20452:20638	60	-
chr1	71695825	71695826	M00701:446:000000000-AP638:1:2102:13424:25718	60	-
chr1	71700716	71700717	M00701:446:000000000-AP638:1:1104:16130:28908	60	+
chr1	71720035	71720036	M00701:446:000000000-AP638:1:2101:4749:12421	60	+
chr1	71783785	71783786	M00701:446:000000000-AP638:1:1106:9322:22557	60	-
chr1	71787391	71787392	M00701:446:000000000-AP638:1:1110:23707:24753	60	-
chr1	71876789	71876790	M00701:446:000000000-AP638:1:2104:26689:14662	60	+
chr1	71937073	71937074	M00701:446:000000000-AP638:1:1101:24843:25787	60	+
chr1	71947768	71947769	M00701:446:000000000-AP638:1:2107:26578:8658	60	-
chr1	71950922	71950923	M00701:446:000000000-AP638:1:2102:15668:12771	60	-
chr1	71958493	71958494	M00701:446:000000000-AP638:1:1105:12518:22659	60	-
chr1	71961274	71961275	M00701:446:000000000-AP638:1:2112:12535:23055	60	+
chr1	71969746	71969747	M00701:446:000000000-AP638:1:1114:22629:16685	60	+
chr1	72007445	72007446	M00701:446:000000000-AP638:1:1106:10577:14402	60	+
chr1	72021999	72022000	M00701:446:000000000-AP638:1:1104:16020:27573	60	-
chr1	72042668	72042669	M00701:446:000000000-AP638:1:2110:9436:8570	60	+
chr1	72140292	72140293	M00701:446:000000000-AP638:1:2109:16620:22841	60	+
chr1	72196203	72196204	M00701:446:000000000-AP638:1:1110:16237:20606	60	-
chr1	72299118	72299119	M00701:446:000000000-AP638:1:2109:7858:10644	60	-
chr1	72368165	72368166	M00701:446:000000000-AP638:1:2113:16845:8625	60	-
chr1	72368781	72368782	M00701:446:000000000-AP638:1:2107:28840:10919	60	-
chr1	72420650	72420651	M00701:446:000000000-AP638:1:2110:7742:16071	60	+
chr1	72466779	72466780	M00701:446:000000000-AP638:1:2111:4020:21433	60	-
chr1	72467360	72467361	M00701:446:000000000-AP638:1:2107:20989:25561	60	-
chr1	72564486	72564487	M00701:446:000000000-AP638:1:1111:21790:5669	60	-
chr1	72564718	72564719	M00701:446:000000000-AP638:1:2103:21390:21419	60	-
chr1	72580714	72580715	M00701:446:000000000-AP638:1:2108:26676:16356	60	-
chr1	72704250	72704251	M00701:446:000000000-AP638:1:2103:26326:24401	60	+
chr1	72713354	72713355	M00701:446:000000000-AP638:1:1101:18010:4309	60	+
chr1	72778065	72778066	M00701:446:000000000-AP638:1:2101:18609:11503	60	+
chr1	72790951	72790952	M00701:446:000000000-AP638:1:2109:11178:4516	60	-
chr1	72845228	72845229	M00701:446:000000000-AP638:1:1111:7745:23789	60	-
chr1	72845948	72845949	M00701:446:000000000-AP638:1:1105:7636:16666	60	-
chr1	72847113	72847114	M00701:446:000000000-AP638:1:2113:14562:24150	60	+
chr1	72848461	72848462	M00701:446:000000000-AP638:1:1103:27352:21760	60	-
chr1	72851892	72851893	M00701:446:000000000-AP638:1:2106:20255:24749	60	+
chr1	72872145	72872146	M00701:446:000000000-AP638:1:1110:25382:19195	60	-
chr1	72877344	72877345	M00701:446:000000000-AP638:1:2103:4440:8359	60	-
chr1	72885208	72885209	M00701:446:000000000-AP638:1:2111:20775:7998	60	-
chr1	72886632	72886633	M00701:446:000000000-AP638:1:1113:26690:14066	60	+
chr1	72896518	72896519	M00701:446:000000000-AP638:1:2108:24030:10681	60	+
chr1	73019628	73019629	M00701:446:000000000-AP638:1:2107:4787:10803	60	+
chr1	73126011	73126012	M00701:446:000000000-AP638:1:2110:18895:9662	60	-
chr1	73220541	73220542	M00701:446:000000000-AP638:1:2103:17518:22557	60	-
chr1	73299768	73299769	M00701:446:000000000-AP638:1:2102:20877:22511	60	+
chr1	73313290	73313291	M00701:446:000000000-AP638:1:2105:6442:12783	60	+
chr1	73371696	73371697	M00701:446:000000000-AP638:1:2102:9014:8413	60	-
chr1	73386799	73386800	M00701:446:000000000-AP638:1:2114:12548:2285	60	+
chr1	73512679	73512680	M00701:446:000000000-AP638:1:2104:22733:14321	60	-
chr1	73551386	73551387	M00701:446:000000000-AP638:1:1103:5302:18135	60	+
chr1	73552201	73552202	M00701:446:000000000-AP638:1:2106:6192:22693	60	+
chr1	73676328	73676329	M00701:446:000000000-AP638:1:2107:6331:12538	60	-
chr1	73686311	73686312	M00701:446:000000000-AP638:1:2106:12090:20660	60	+
chr1	73713708	73713709	M00701:446:000000000-AP638:1:1109:20241:8408	60	-
chr1	73782609	73782610	M00701:446:000000000-AP638:1:1108:29540:15843	60	+
chr1	73786632	73786633	M00701:446:000000000-AP638:1:2107:5755:11034	60	-
chr1	73825050	73825051	M00701:446:000000000-AP638:1:1114:10885:3906	60	-
chr1	73859225	73859226	M00701:446:000000000-AP638:1:2105:17413:20844	60	+
chr1	73860691	73860692	M00701:446:000000000-AP638:1:2101:12306:24780	60	-
chr1	73873905	73873906	M00701:446:000000000-AP638:1:2103:26989:14714	60	+
chr1	73879312	73879313	M00701:446:000000000-AP638:1:2106:20386:16500	60	+
chr1	73938593	73938594	M00701:446:000000000-AP638:1:1105:27582:10630	60	-
chr1	73946922	73946923	M00701:446:000000000-AP638:1:2106:17352:16165	60	+
chr1	73953194	73953195	M00701:446:000000000-AP638:1:1106:13870:21895	60	+
chr1	74036479	74036480	M00701:446:000000000-AP638:1:2107:12170:14362	60	+
chr1	74043894	74043895	M00701:446:000000000-AP638:1:1104:19368:8735	60	-
chr1	74064582	74064583	M00701:446:000000000-AP638:1:1107:14296:8333	60	-
chr1	74137028	74137029	M00701:446:000000000-AP638:1:2105:5899:9299	60	+
chr1	74171738	74171739	M00701:446:000000000-AP638:1:2108:5406:14544	60	+
chr1	74173674	74173675	M00701:446:000000000-AP638:1:2102:9140:17676	60	-
chr1	74192133	74192134	M00701:446:000000000-AP638:1:1112:27248:15591	60	+
chr1	74196279	74196280	M00701:446:000000000-AP638:1:1112:2299:15250	60	+
chr1	74197250	74197251	M00701:446:000000000-AP638:1:2101:22581:14712	60	-
chr1	74203113	74203114	M00701:446:000000000-AP638:1:2102:17240:9691	60	-
chr1	74255667	74255668	M00701:446:000000000-AP638:1:2110:5861:22928	60	+
chr1	74358728	74358729	M00701:446:000000000-AP638:1:2111:4280:20669	60	-
chr1	74406100	74406101	M00701:446:000000000-AP638:1:1105:10029:19950	60	-
chr1	74408007	74408008	M00701:446:000000000-AP638:1:2103:12500:9674	60	+
chr1	74420044	74420045	M00701:446:000000000-AP638:1:2114:18847:7221	60	-
chr1	74475372	74475373	M00701:446:000000000-AP638:1:1110:24355:10147	60	-
chr1	74516314	74516315	M00701:446:000000000-AP638:1:2101:4280:9007	60	-
chr1	74537089	74537090	M00701:446:000000000-AP638:1:1112:27460:8604	60	+
chr1	74553318	74553319	M00701:446:000000000-AP638:1:1107:9433:17576	60	+
chr1	74655412	74655413	M00701:446:000000000-AP638:1:1107:7820:4460	60	+
chr1	74677037	74677038	M00701:446:000000000-AP638:1:2107:11721:7666	60	-
chr1	74698816	74698817	M00701:446:000000000-AP638:1:2111:12991:3360	60	-
chr1	74717584	74717585	M00701:446:000000000-AP638:1:2111:18262:14608	60	+
chr1	74719292	74719293	M00701:446:000000000-AP638:1:1107:16119:9542	60	+
chr1	74732761	74732762	M00701:446:000000000-AP638:1:2111:13453:14740	60	+
chr1	74735104	74735105	M00701:446:000000000-AP638:1:2112:14532:12676	60	-
chr1	74758080	74758081	M00701:446:000000000-AP638:1:1107:26879:9136	60	-
chr1	74761305	74761306	M00701:446:000000000-AP638:1:1102:13864:16897	60	-
chr1	74761759	74761760	M00701:446:000000000-AP638:1:2101:20471:12292	60	+
chr1	74840878	74840879	M00701:446:000000000-AP638:1:2103:27104:20733	60	+
chr1	74895703	74895704	M00701:446:000000000-AP638:1:2103:20684:28358	60	-
chr1	74964937	74964938	M00701:446:000000000-AP638:1:2109:11906:24833	60	+
chr1	74967898	74967899	M00701:446:000000000-AP638:1:2102:10153:6537	60	+
chr1	74996797	74996798	M00701:446:000000000-AP638:1:2112:16714:2385	60	-
chr1	75006956	75006957	M00701:446:000000000-AP638:1:2103:11488:9661	60	+
chr1	75037739	75037740	M00701:446:000000000-AP638:1:1103:16983:25378	60	+
chr1	75056495	75056496	M00701:446:000000000-AP638:1:1105:4976:13359	60	+
chr1	75071793	75071794	M00701:446:000000000-AP638:1:2114:25541:23585	60	-
chr1	75075055	75075056	M00701:446:000000000-AP638:1:2105:8047:21622	60	-
chr1	75083012	75083013	M00701:446:000000000-AP638:1:1103:12507:16142	60	+
chr1	75086859	75086860	M00701:446:000000000-AP638:1:1104:14760:16892	60	+
chr1	75132652	75132653	M00701:446:000000000-AP638:1:1101:28211:14277	60	+
chr1	75140969	75140970	M00701:446:000000000-AP638:1:2101:27177:14476	60	+
chr1	75162957	75162958	M00701:446:000000000-AP638:1:2106:8620:5309	60	+
chr1	75213989	75213990	M00701:446:000000000-AP638:1:2101:9464:22630	60	-
chr1	75340038	75340039	M00701:446:000000000-AP638:1:2108:13996:3196	60	-
chr1	75346147	75346148	M00701:446:000000000-AP638:1:2105:7669:18021	60	+
chr1	75351671	75351672	M00701:446:000000000-AP638:1:2102:15223:22801	60	-
chr1	75352564	75352565	M00701:446:000000000-AP638:1:2112:5692:9763	60	-
chr1	75352565	75352566	M00701:446:000000000-AP638:1:2111:13211:16618	60	-
chr1	75375552	75375553	M00701:446:000000000-AP638:1:2107:27950:15960	60	-
chr1	75499135	75499136	M00701:446:000000000-AP638:1:2114:8833:10668	60	-
chr1	75528780	75528781	M00701:446:000000000-AP638:1:1113:26409:22246	60	+
chr1	75558356	75558357	M00701:446:000000000-AP638:1:2102:10317:25017	60	-
chr1	75617643	75617644	M00701:446:000000000-AP638:1:1106:15497:19125	60	-
chr1	75662000	75662001	M00701:446:000000000-AP638:1:2104:14981:12105	60	+
chr1	75668190	75668191	M00701:446:000000000-AP638:1:2102:2299:13031	60	+
chr1	75680795	75680796	M00701:446:000000000-AP638:1:1113:9122:3978	60	-
chr1	75712955	75712956	M00701:446:000000000-AP638:1:2112:27187:16642	60	+
chr1	75720139	75720140	M00701:446:000000000-AP638:1:1109:13178:3513	60	-
chr1	75740579	75740580	M00701:446:000000000-AP638:1:2106:24413:17833	60	+
chr1	75791230	75791231	M00701:446:000000000-AP638:1:1109:23326:20832	60	+
chr1	75799251	75799252	M00701:446:000000000-AP638:1:1109:8876:8804	60	+
chr1	75819710	75819711	M00701:446:000000000-AP638:1:2107:11815:17276	60	+
chr1	75864851	75864852	M00701:446:000000000-AP638:1:2113:10718:3615	60	+
chr1	75892080	75892081	M00701:446:000000000-AP638:1:1101:7855:17617	60	+
chr1	75910517	75910518	M00701:446:000000000-AP638:1:2107:22940:22975	60	+
chr1	75939072	75939073	M00701:446:000000000-AP638:1:2103:6639:15886	60	+
chr1	75977595	75977596	M00701:446:000000000-AP638:1:2110:19693:20834	60	+
chr1	76030354	76030355	M00701:446:000000000-AP638:1:2112:18743:14742	60	-
chr1	76066504	76066505	M00701:446:000000000-AP638:1:1114:25139:9696	60	-
chr1	76074046	76074047	M00701:446:000000000-AP638:1:2112:18863:11554	60	-
chr1	76075453	76075454	M00701:446:000000000-AP638:1:2106:23884:17338	60	+
chr1	76079850	76079851	M00701:446:000000000-AP638:1:1114:14037:12604	60	-
chr1	76239563	76239564	M00701:446:000000000-AP638:1:2112:22055:8376	60	-
chr1	76249373	76249374	M00701:446:000000000-AP638:1:1109:23340:6033	60	-
chr1	76250735	76250736	M00701:446:000000000-AP638:1:2112:24306:25125	60	-
chr1	76251799	76251800	M00701:446:000000000-AP638:1:1109:17866:24776	60	-
chr1	76259516	76259517	M00701:446:000000000-AP638:1:1105:22391:26555	60	-
chr1	76390523	76390524	M00701:446:000000000-AP638:1:2114:6067:6418	60	-
chr1	76416768	76416769	M00701:446:000000000-AP638:1:2110:12119:14184	60	+
chr1	76418524	76418525	M00701:446:000000000-AP638:1:2111:18797:17593	60	-
chr1	76447876	76447877	M00701:446:000000000-AP638:1:2107:12652:17396	60	+
chr1	76484069	76484070	M00701:446:000000000-AP638:1:1103:26451:15753	60	-
chr1	76525136	76525137	M00701:446:000000000-AP638:1:1106:26537:16405	60	-
chr1	76586265	76586266	M00701:446:000000000-AP638:1:2109:18780:3640	60	+
chr1	76610941	76610942	M00701:446:000000000-AP638:1:1114:8229:14373	60	+
chr1	76693889	76693890	M00701:446:000000000-AP638:1:2113:20532:11774	60	-
chr1	76701480	76701481	M00701:446:000000000-AP638:1:2102:17262:14076	60	-
chr1	76857677	76857678	M00701:446:000000000-AP638:1:2103:21795:5392	60	+
chr1	76892175	76892176	M00701:446:000000000-AP638:1:1111:8324:27063	60	+
chr1	77020058	77020059	M00701:446:000000000-AP638:1:2108:19092:14887	60	-
chr1	77021009	77021010	M00701:446:000000000-AP638:1:1106:23228:19727	60	+
chr1	77178875	77178876	M00701:446:000000000-AP638:1:2103:20888:21780	60	-
chr1	77203856	77203857	M00701:446:000000000-AP638:1:1108:17305:17346	60	-
chr1	77207991	77207992	M00701:446:000000000-AP638:1:2107:20621:24762	60	-
chr1	77224648	77224649	M00701:446:000000000-AP638:1:1106:14855:12107	60	-
chr1	77227750	77227751	M00701:446:000000000-AP638:1:1111:4060:21331	60	+
chr1	77306129	77306130	M00701:446:000000000-AP638:1:2105:11985:9269	60	+
chr1	77322336	77322337	M00701:446:000000000-AP638:1:2108:10861:3947	60	+
chr1	77341371	77341372	M00701:446:000000000-AP638:1:2113:12627:26525	60	+
chr1	77345831	77345832	M00701:446:000000000-AP638:1:1104:18370:4456	60	-
chr1	77402119	77402120	M00701:446:000000000-AP638:1:1114:7736:13120	60	+
chr1	77449474	77449475	M00701:446:000000000-AP638:1:2106:21104:16398	60	-
chr1	77470525	77470526	M00701:446:000000000-AP638:1:2104:22756:14380	60	-
chr1	77493367	77493368	M00701:446:000000000-AP638:1:1101:21090:17265	60	+
chr1	77511250	77511251	M00701:446:000000000-AP638:1:1107:27186:14051	60	+
chr1	77601583	77601584	M00701:446:000000000-AP638:1:1107:22858:16420	60	+
chr1	77609822	77609823	M00701:446:000000000-AP638:1:1113:6525:24900	60	+
chr1	77620979	77620980	M00701:446:000000000-AP638:1:2101:14509:2994	60	+
chr1	77621655	77621656	M00701:446:000000000-AP638:1:1110:16627:19770	60	+
chr1	77624772	77624773	M00701:446:000000000-AP638:1:2106:26471:13529	60	-
chr1	77625873	77625874	M00701:446:000000000-AP638:1:1109:23521:21224	60	+
chr1	77641113	77641114	M00701:446:000000000-AP638:1:1107:21187:4862	60	+
chr1	77665433	77665434	M00701:446:000000000-AP638:1:1106:13423:17472	60	-
chr1	77676206	77676207	M00701:446:000000000-AP638:1:2106:18945:14695	60	-
chr1	77680909	77680910	M00701:446:000000000-AP638:1:1110:24499:13248	60	+
chr1	77749801	77749802	M00701:446:000000000-AP638:1:1113:25837:15038	60	+
chr1	77781003	77781004	M00701:446:000000000-AP638:1:1102:10648:11409	60	-
chr1	77806120	77806121	M00701:446:000000000-AP638:1:2104:9566:13993	60	+
chr1	77837524	77837525	M00701:446:000000000-AP638:1:2108:7839:11333	60	+
chr1	77859947	77859948	M00701:446:000000000-AP638:1:2106:7788:25359	60	-
chr1	77859950	77859951	M00701:446:000000000-AP638:1:2113:11301:10068	60	-
chr1	77864162	77864163	M00701:446:000000000-AP638:1:2108:4718:7230	60	-
chr1	77929560	77929561	M00701:446:000000000-AP638:1:2106:26095:7460	60	-
chr1	77957326	77957327	M00701:446:000000000-AP638:1:2111:14737:19960	60	+
chr1	77975899	77975900	M00701:446:000000000-AP638:1:2105:17276:23192	60	-
chr1	77982254	77982255	M00701:446:000000000-AP638:1:1104:24331:10354	60	-
chr1	77985064	77985065	M00701:446:000000000-AP638:1:2108:11072:13378	60	-
chr1	77996080	77996081	M00701:446:000000000-AP638:1:1102:12170:19431	60	-
chr1	77997713	77997714	M00701:446:000000000-AP638:1:2108:20316:14979	60	-
chr1	77998918	77998919	M00701:446:000000000-AP638:1:2105:9535:23195	60	-
chr1	78033125	78033126	M00701:446:000000000-AP638:1:1106:17661:25202	60	+
chr1	78053958	78053959	M00701:446:000000000-AP638:1:2112:6309:17356	60	+
chr1	78053962	78053963	M00701:446:000000000-AP638:1:1106:5438:10322	60	-
chr1	78067109	78067110	M00701:446:000000000-AP638:1:2114:7177:24857	60	+
chr1	78096270	78096271	M00701:446:000000000-AP638:1:1107:18257:18438	60	-
chr1	78111661	78111662	M00701:446:000000000-AP638:1:1102:13625:14168	60	-
chr1	78142045	78142046	M00701:446:000000000-AP638:1:1105:23238:16513	60	-
chr1	78153329	78153330	M00701:446:000000000-AP638:1:2110:26467:16544	60	-
chr1	78174960	78174961	M00701:446:000000000-AP638:1:2102:12391:17997	60	+
chr1	78185125	78185126	M00701:446:000000000-AP638:1:1103:4823:10720	60	+
chr1	78267054	78267055	M00701:446:000000000-AP638:1:1110:22270:6682	60	+
chr1	78304029	78304030	M00701:446:000000000-AP638:1:2109:19882:19362	60	+
chr1	78455308	78455309	M00701:446:000000000-AP638:1:2101:26486:7976	60	-
chr1	78566760	78566761	M00701:446:000000000-AP638:1:2104:12435:4788	60	-
chr1	78572505	78572506	M00701:446:000000000-AP638:1:2102:11072:15275	60	-
chr1	78614445	78614446	M00701:446:000000000-AP638:1:1104:23901:21001	60	+
chr1	78687990	78687991	M00701:446:000000000-AP638:1:1107:11166:14762	60	+
chr1	78695769	78695770	M00701:446:000000000-AP638:1:2113:21024:7355	60	+
chr1	78730855	78730856	M00701:446:000000000-AP638:1:2111:4023:22093	60	-
chr1	78757908	78757909	M00701:446:000000000-AP638:1:2105:27728:16918	60	-
chr1	78880040	78880041	M00701:446:000000000-AP638:1:1102:16171:5456	60	+
chr1	78907761	78907762	M00701:446:000000000-AP638:1:1113:15030:7933	60	-
chr1	78921661	78921662	M00701:446:000000000-AP638:1:1108:7436:17152	60	+
chr1	78931446	78931447	M00701:446:000000000-AP638:1:2109:13088:25203	60	-
chr1	78967420	78967421	M00701:446:000000000-AP638:1:2111:21068:20914	60	+
chr1	78969387	78969388	M00701:446:000000000-AP638:1:2106:28872:15291	60	+
chr1	78992369	78992370	M00701:446:000000000-AP638:1:2101:17680:25393	60	+
chr1	79056125	79056126	M00701:446:000000000-AP638:1:1107:13986:20053	60	+
chr1	79129316	79129317	M00701:446:000000000-AP638:1:2107:26454:20040	60	-
chr1	79136970	79136971	M00701:446:000000000-AP638:1:2113:20225:4747	60	-
chr1	79144349	79144350	M00701:446:000000000-AP638:1:1104:27681:16782	60	+
chr1	79231495	79231496	M00701:446:000000000-AP638:1:1103:7247:13930	60	-
chr1	79325969	79325970	M00701:446:000000000-AP638:1:1113:14598:19563	60	-
chr1	79364703	79364704	M00701:446:000000000-AP638:1:2114:21739:23805	60	+
chr1	79389348	79389349	M00701:446:000000000-AP638:1:2113:21575:21880	60	+
chr1	79437643	79437644	M00701:446:000000000-AP638:1:2114:21471:15706	60	+
chr1	79478404	79478405	M00701:446:000000000-AP638:1:2114:9602:10835	60	-
chr1	79489896	79489897	M00701:446:000000000-AP638:1:2106:21238:3687	60	-
chr1	79620836	79620837	M00701:446:000000000-AP638:1:1108:7517:19659	60	+
chr1	79674584	79674585	M00701:446:000000000-AP638:1:2110:9684:25761	60	+
chr1	79684676	79684677	M00701:446:000000000-AP638:1:2105:18915:5127	60	-
chr1	79686428	79686429	M00701:446:000000000-AP638:1:2106:23102:18979	60	+
chr1	79790328	79790329	M00701:446:000000000-AP638:1:2107:9863:24957	60	+
chr1	79989821	79989822	M00701:446:000000000-AP638:1:2114:7481:11172	60	-
chr1	80036894	80036895	M00701:446:000000000-AP638:1:1114:2214:11721	60	-
chr1	80049520	80049521	M00701:446:000000000-AP638:1:2109:8802:27094	60	+
chr1	80055777	80055778	M00701:446:000000000-AP638:1:1113:22819:12400	60	+
chr1	80077769	80077770	M00701:446:000000000-AP638:1:1104:11433:9103	60	-
chr1	80121298	80121299	M00701:446:000000000-AP638:1:2102:17562:13479	60	+
chr1	80159395	80159396	M00701:446:000000000-AP638:1:1114:13089:27222	60	+
chr1	80193838	80193839	M00701:446:000000000-AP638:1:1108:20385:27869	60	-
chr1	80284181	80284182	M00701:446:000000000-AP638:1:2106:26780:16769	60	-
chr1	80288028	80288029	M00701:446:000000000-AP638:1:2112:9455:5554	60	-
chr1	80320068	80320069	M00701:446:000000000-AP638:1:2107:17191:12339	60	+
chr1	80322700	80322701	M00701:446:000000000-AP638:1:2101:21585:24247	60	-
chr1	80325537	80325538	M00701:446:000000000-AP638:1:2102:6133:7295	60	-
chr1	80399185	80399186	M00701:446:000000000-AP638:1:2103:19525:15690	60	-
chr1	80423549	80423550	M00701:446:000000000-AP638:1:2110:5543:14642	60	+
chr1	80435589	80435590	M00701:446:000000000-AP638:1:2108:7448:6322	60	+
chr1	80437737	80437738	M00701:446:000000000-AP638:1:1105:10704:10815	60	-
chr1	80443527	80443528	M00701:446:000000000-AP638:1:1101:8711:14236	60	-
chr1	80452067	80452068	M00701:446:000000000-AP638:1:2113:18039:23510	60	+
chr1	80490325	80490326	M00701:446:000000000-AP638:1:1109:25203:16720	60	+
chr1	80494872	80494873	M00701:446:000000000-AP638:1:1113:24269:20100	60	+
chr1	80565317	80565318	M00701:446:000000000-AP638:1:1103:22988:4714	60	-
chr1	80571251	80571252	M00701:446:000000000-AP638:1:2110:23306:11867	60	+
chr1	80572323	80572324	M00701:446:000000000-AP638:1:1113:17060:8075	60	+
chr1	80663065	80663066	M00701:446:000000000-AP638:1:1107:14210:8244	60	-
chr1	80669047	80669048	M00701:446:000000000-AP638:1:1104:23269:8401	60	+
chr1	80726548	80726549	M00701:446:000000000-AP638:1:2107:26038:18441	60	+
chr1	80748052	80748053	M00701:446:000000000-AP638:1:1103:24565:16816	60	+
chr1	80826760	80826761	M00701:446:000000000-AP638:1:2103:26736:16983	60	-
chr1	80830462	80830463	M00701:446:000000000-AP638:1:2109:17784:24196	60	+
chr1	80837356	80837357	M00701:446:000000000-AP638:1:2103:11907:3581	60	+
chr1	80912086	80912087	M00701:446:000000000-AP638:1:2106:21089:13740	60	+
chr1	80923565	80923566	M00701:446:000000000-AP638:1:1108:4531:22583	60	+
chr1	80999411	80999412	M00701:446:000000000-AP638:1:1108:19153:25564	60	+
chr1	81021796	81021797	M00701:446:000000000-AP638:1:1104:15713:3506	60	-
chr1	81030203	81030204	M00701:446:000000000-AP638:1:2109:6516:10538	60	-
chr1	81037501	81037502	M00701:446:000000000-AP638:1:2113:11562:24220	60	-
chr1	81133001	81133002	M00701:446:000000000-AP638:1:1102:15015:17062	60	-
chr1	81135095	81135096	M00701:446:000000000-AP638:1:2110:19986:20568	60	+
chr1	81174478	81174479	M00701:446:000000000-AP638:1:1101:8259:18417	60	+
chr1	81195556	81195557	M00701:446:000000000-AP638:1:1112:5824:18320	60	-
chr1	81208382	81208383	M00701:446:000000000-AP638:1:1101:21899:8163	60	-
chr1	81223468	81223469	M00701:446:000000000-AP638:1:1104:24380:23120	60	-
chr1	81328855	81328856	M00701:446:000000000-AP638:1:2101:20574:10415	60	-
chr1	81452067	81452068	M00701:446:000000000-AP638:1:1107:24678:20601	60	-
chr1	81506568	81506569	M00701:446:000000000-AP638:1:2102:6020:17185	60	+
chr1	81566771	81566772	M00701:446:000000000-AP638:1:2107:9734:22495	60	+
chr1	81572906	81572907	M00701:446:000000000-AP638:1:1113:15427:17458	60	+
chr1	81621175	81621176	M00701:446:000000000-AP638:1:1101:21162:15860	60	+
chr1	81621234	81621235	M00701:446:000000000-AP638:1:1108:14021:12243	60	+
chr1	81774246	81774247	M00701:446:000000000-AP638:1:2107:24694:18768	60	+
chr1	81836070	81836071	M00701:446:000000000-AP638:1:2102:19099:9408	60	-
chr1	81840434	81840435	M00701:446:000000000-AP638:1:2103:7441:17967	60	+
chr1	81870664	81870665	M00701:446:000000000-AP638:1:1113:16435:27056	60	+
chr1	81949505	81949506	M00701:446:000000000-AP638:1:2110:14980:8222	60	+
chr1	81953995	81953996	M00701:446:000000000-AP638:1:1102:6752:21778	60	-
chr1	81986288	81986289	M00701:446:000000000-AP638:1:2103:6788:15273	60	+
chr1	82099789	82099790	M00701:446:000000000-AP638:1:1109:17001:22018	60	-
chr1	82118230	82118231	M00701:446:000000000-AP638:1:2111:16391:13184	60	-
chr1	82151046	82151047	M00701:446:000000000-AP638:1:2103:27145:17028	60	+
chr1	82199803	82199804	M00701:446:000000000-AP638:1:2107:16585:3284	60	-
chr1	82205554	82205555	M00701:446:000000000-AP638:1:2111:15642:27675	60	-
chr1	82321467	82321468	M00701:446:000000000-AP638:1:2102:16688:10864	60	-
chr1	82344194	82344195	M00701:446:000000000-AP638:1:2113:10866:18371	60	-
chr1	82405350	82405351	M00701:446:000000000-AP638:1:1113:22583:13247	60	-
chr1	82483632	82483633	M00701:446:000000000-AP638:1:1107:22305:19045	60	+
chr1	82601448	82601449	M00701:446:000000000-AP638:1:2106:4792:14123	60	-
chr1	82695320	82695321	M00701:446:000000000-AP638:1:1103:21165:10223	60	+
chr1	82828578	82828579	M00701:446:000000000-AP638:1:2103:23561:15250	60	+
chr1	82831614	82831615	M00701:446:000000000-AP638:1:2111:11714:10089	60	-
chr1	82960561	82960562	M00701:446:000000000-AP638:1:1106:12196:6460	60	-
chr1	83017089	83017090	M00701:446:000000000-AP638:1:1101:21652:5876	60	-
chr1	83033778	83033779	M00701:446:000000000-AP638:1:2107:19544:16976	60	+
chr1	83067384	83067385	M00701:446:000000000-AP638:1:1103:20196:22494	60	+
chr1	83105155	83105156	M00701:446:000000000-AP638:1:2101:14534:5168	60	-
chr1	83132955	83132956	M00701:446:000000000-AP638:1:2110:15426:20769	60	+
chr1	83148504	83148505	M00701:446:000000000-AP638:1:2110:14149:17908	60	-
chr1	83278448	83278449	M00701:446:000000000-AP638:1:1104:14602:4509	60	-
chr1	83293975	83293976	M00701:446:000000000-AP638:1:1110:22633:19852	60	+
chr1	83456452	83456453	M00701:446:000000000-AP638:1:2108:6870:10921	60	-
chr1	83622921	83622922	M00701:446:000000000-AP638:1:1110:20193:6287	60	-
chr1	83633004	83633005	M00701:446:000000000-AP638:1:2112:10902:21441	60	+
chr1	83788377	83788378	M00701:446:000000000-AP638:1:2111:13862:15029	60	+
chr1	83845029	83845030	M00701:446:000000000-AP638:1:1110:17180:28460	60	-
chr1	83857149	83857150	M00701:446:000000000-AP638:1:2111:24792:9557	60	+
chr1	83930065	83930066	M00701:446:000000000-AP638:1:1103:26649:21058	60	-
chr1	84015544	84015545	M00701:446:000000000-AP638:1:1104:15321:27906	60	+
chr1	84078780	84078781	M00701:446:000000000-AP638:1:2105:8503:21014	60	+
chr1	84251862	84251863	M00701:446:000000000-AP638:1:1108:7309:11137	60	-
chr1	84290339	84290340	M00701:446:000000000-AP638:1:2104:5087:11791	60	-
chr1	84347708	84347709	M00701:446:000000000-AP638:1:2103:12260:8003	60	+
chr1	84355077	84355078	M00701:446:000000000-AP638:1:1102:18572:21960	60	-
chr1	84396262	84396263	M00701:446:000000000-AP638:1:1110:24190:16673	60	+
chr1	84436644	84436645	M00701:446:000000000-AP638:1:1104:8210:9458	60	+
chr1	84478774	84478775	M00701:446:000000000-AP638:1:2105:9230:10152	60	-
chr1	84492089	84492090	M00701:446:000000000-AP638:1:2108:27349:19158	60	-
chr1	84494042	84494043	M00701:446:000000000-AP638:1:1110:23325:24388	60	+
chr1	84691332	84691333	M00701:446:000000000-AP638:1:2108:22236:3471	60	+
chr1	84828585	84828586	M00701:446:000000000-AP638:1:1107:12772:6336	60	-
chr1	84851768	84851769	M00701:446:000000000-AP638:1:1110:15007:17545	60	+
chr1	84932004	84932005	M00701:446:000000000-AP638:1:2113:8790:16221	60	-
chr1	84972965	84972966	M00701:446:000000000-AP638:1:2112:10185:3261	60	-
chr1	85016577	85016578	M00701:446:000000000-AP638:1:2113:12955:10261	60	+
chr1	85027173	85027174	M00701:446:000000000-AP638:1:2105:19743:7579	60	-
chr1	85037450	85037451	M00701:446:000000000-AP638:1:2111:15724:13827	60	-
chr1	85076355	85076356	M00701:446:000000000-AP638:1:2109:21399:11236	60	+
chr1	85179376	85179377	M00701:446:000000000-AP638:1:2110:22782:6936	60	+
chr1	85189208	85189209	M00701:446:000000000-AP638:1:2112:12246:4831	60	-
chr1	85240095	85240096	M00701:446:000000000-AP638:1:2105:9477:14924	60	+
chr1	85240414	85240415	M00701:446:000000000-AP638:1:2112:19912:15765	60	-
chr1	85257663	85257664	M00701:446:000000000-AP638:1:2106:8949:20278	60	+
chr1	85277479	85277480	M00701:446:000000000-AP638:1:2101:26488:7273	60	-
chr1	85347272	85347273	M00701:446:000000000-AP638:1:2105:5012:14096	60	-
chr1	85368428	85368429	M00701:446:000000000-AP638:1:2113:17985:18010	60	+
chr1	85425312	85425313	M00701:446:000000000-AP638:1:2110:24175:5394	60	-
chr1	85469603	85469604	M00701:446:000000000-AP638:1:2114:16808:26997	60	-
chr1	85489576	85489577	M00701:446:000000000-AP638:1:1103:29019:13363	60	+
chr1	85532773	85532774	M00701:446:000000000-AP638:1:1111:14056:10860	60	+
chr1	85563392	85563393	M00701:446:000000000-AP638:1:1110:19594:9157	60	-
chr1	85586673	85586674	M00701:446:000000000-AP638:1:2104:24115:19139	60	+
chr1	85630183	85630184	M00701:446:000000000-AP638:1:2101:17584:27681	60	+
chr1	85650708	85650709	M00701:446:000000000-AP638:1:1108:20895:22009	60	+
chr1	85672268	85672269	M00701:446:000000000-AP638:1:1103:12518:7813	60	+
chr1	85690812	85690813	M00701:446:000000000-AP638:1:2114:18399:27655	60	+
chr1	85698736	85698737	M00701:446:000000000-AP638:1:1108:27627:11522	60	+
chr1	85701490	85701491	M00701:446:000000000-AP638:1:2101:27375:19161	60	+
chr1	85705464	85705465	M00701:446:000000000-AP638:1:2108:25882:18002	60	+
chr1	85735715	85735716	M00701:446:000000000-AP638:1:2101:17800:5879	60	+
chr1	85739239	85739240	M00701:446:000000000-AP638:1:2110:6811:6285	60	-
chr1	85812051	85812052	M00701:446:000000000-AP638:1:2111:12262:20718	60	+
chr1	85908491	85908492	M00701:446:000000000-AP638:1:1103:4199:20370	60	-
chr1	85918386	85918387	M00701:446:000000000-AP638:1:2106:16822:24869	60	+
chr1	86038005	86038006	M00701:446:000000000-AP638:1:2114:23300:25491	60	-
chr1	86056408	86056409	M00701:446:000000000-AP638:1:2110:19517:10795	60	-
chr1	86098590	86098591	M00701:446:000000000-AP638:1:1103:4720:12721	60	+
chr1	86120898	86120899	M00701:446:000000000-AP638:1:2112:20001:21608	60	-
chr1	86362492	86362493	M00701:446:000000000-AP638:1:1102:25800:21026	60	+
chr1	86386259	86386260	M00701:446:000000000-AP638:1:2114:7543:9473	60	-
chr1	86577079	86577080	M00701:446:000000000-AP638:1:2107:5233:17234	60	-
chr1	86733599	86733600	M00701:446:000000000-AP638:1:1108:8472:11913	60	-
chr1	86745249	86745250	M00701:446:000000000-AP638:1:2106:16337:20079	60	+
chr1	86749785	86749786	M00701:446:000000000-AP638:1:2105:18687:6487	60	-
chr1	86759500	86759501	M00701:446:000000000-AP638:1:2104:11070:20665	60	+
chr1	86880253	86880254	M00701:446:000000000-AP638:1:1114:16303:27436	60	-
chr1	86883247	86883248	M00701:446:000000000-AP638:1:2104:21155:3393	60	+
chr1	86893601	86893602	M00701:446:000000000-AP638:1:2103:14510:15958	60	-
chr1	86933143	86933144	M00701:446:000000000-AP638:1:2112:7086:8146	60	-
chr1	86942607	86942608	M00701:446:000000000-AP638:1:2108:11211:9330	60	+
chr1	87013479	87013480	M00701:446:000000000-AP638:1:1104:24296:22003	60	+
chr1	87207558	87207559	M00701:446:000000000-AP638:1:2101:16026:26485	60	-
chr1	87305723	87305724	M00701:446:000000000-AP638:1:2104:6570:12430	60	-
chr1	87323169	87323170	M00701:446:000000000-AP638:1:2110:17964:23267	60	+
chr1	87337195	87337196	M00701:446:000000000-AP638:1:1113:26922:21820	60	+
chr1	87449710	87449711	M00701:446:000000000-AP638:1:2105:13560:21002	60	-
chr1	87557293	87557294	M00701:446:000000000-AP638:1:2103:21626:18734	60	-
chr1	87601626	87601627	M00701:446:000000000-AP638:1:2112:15350:22580	60	-
chr1	87655846	87655847	M00701:446:000000000-AP638:1:1106:14725:24933	60	+
chr1	87705852	87705853	M00701:446:000000000-AP638:1:2112:14829:18061	60	+
chr1	87749408	87749409	M00701:446:000000000-AP638:1:2111:17609:18632	60	-
chr1	87834955	87834956	M00701:446:000000000-AP638:1:1106:7781:18204	60	+
chr1	87856590	87856591	M00701:446:000000000-AP638:1:2112:10590:14179	60	+
chr1	87856592	87856593	M00701:446:000000000-AP638:1:2109:24460:17966	60	+
chr1	87873255	87873256	M00701:446:000000000-AP638:1:2104:28884:10669	60	+
chr1	87903009	87903010	M00701:446:000000000-AP638:1:2114:8689:17730	60	+
chr1	88100921	88100922	M00701:446:000000000-AP638:1:2101:21340:19470	60	-
chr1	88102294	88102295	M00701:446:000000000-AP638:1:1111:24245:15897	60	-
chr1	88104847	88104848	M00701:446:000000000-AP638:1:1109:24642:9687	60	-
chr1	88141390	88141391	M00701:446:000000000-AP638:1:1111:10481:19746	60	-
chr1	88298593	88298594	M00701:446:000000000-AP638:1:2110:22032:19727	60	-
chr1	88300298	88300299	M00701:446:000000000-AP638:1:1110:16825:17637	60	+
chr1	88327450	88327451	M00701:446:000000000-AP638:1:1112:7548:24563	60	+
chr1	88481705	88481706	M00701:446:000000000-AP638:1:2111:27307:23108	60	-
chr1	88575245	88575246	M00701:446:000000000-AP638:1:1107:19987:7909	60	+
chr1	88649914	88649915	M00701:446:000000000-AP638:1:2104:21075:21030	60	+
chr1	88670298	88670299	M00701:446:000000000-AP638:1:2108:9788:7860	60	-
chr1	88739699	88739700	M00701:446:000000000-AP638:1:1108:18645:21193	60	+
chr1	88766468	88766469	M00701:446:000000000-AP638:1:2113:23759:24207	60	+
chr1	88884906	88884907	M00701:446:000000000-AP638:1:2111:14901:5459	60	+
chr1	88943389	88943390	M00701:446:000000000-AP638:1:1109:20442:5170	60	+
chr1	88982120	88982121	M00701:446:000000000-AP638:1:1104:16956:25056	60	-
chr1	88982128	88982129	M00701:446:000000000-AP638:1:1106:21012:7031	60	-
chr1	88983193	88983194	M00701:446:000000000-AP638:1:2108:18050:5791	60	+
chr1	89423127	89423128	M00701:446:000000000-AP638:1:2103:21382:8874	60	-
chr1	89423220	89423221	M00701:446:000000000-AP638:1:2101:18062:18787	60	+
chr1	89427621	89427622	M00701:446:000000000-AP638:1:2104:17284:16729	60	+
chr1	89678240	89678241	M00701:446:000000000-AP638:1:1105:4186:21363	60	+
chr1	89704126	89704127	M00701:446:000000000-AP638:1:2101:12710:20490	60	+
chr1	89716315	89716316	M00701:446:000000000-AP638:1:1110:23984:19055	60	-
chr1	89869263	89869264	M00701:446:000000000-AP638:1:2104:27425:14408	60	-
chr1	89884366	89884367	M00701:446:000000000-AP638:1:1112:22368:18492	60	-
chr1	89923368	89923369	M00701:446:000000000-AP638:1:1110:4440:21748	60	+
chr1	89997805	89997806	M00701:446:000000000-AP638:1:1112:7479:21709	60	+
chr1	90006639	90006640	M00701:446:000000000-AP638:1:1106:6050:14943	60	-
chr1	90119834	90119835	M00701:446:000000000-AP638:1:2109:15812:2252	60	-
chr1	90145769	90145770	M00701:446:000000000-AP638:1:1113:23078:25263	60	+
chr1	90208779	90208780	M00701:446:000000000-AP638:1:1104:12738:19619	60	+
chr1	90318481	90318482	M00701:446:000000000-AP638:1:1106:16931:21795	60	+
chr1	90394342	90394343	M00701:446:000000000-AP638:1:2111:15819:19528	60	+
chr1	90400392	90400393	M00701:446:000000000-AP638:1:2101:12454:8649	60	-
chr1	90457394	90457395	M00701:446:000000000-AP638:1:2105:15896:18526	60	+
chr1	90471549	90471550	M00701:446:000000000-AP638:1:1108:15301:8823	60	+
chr1	90819880	90819881	M00701:446:000000000-AP638:1:2113:21634:12652	60	+
chr1	90944195	90944196	M00701:446:000000000-AP638:1:1113:4537:13923	60	-
chr1	90989407	90989408	M00701:446:000000000-AP638:1:1108:3595:19750	60	+
chr1	91015465	91015466	M00701:446:000000000-AP638:1:2105:9143:10872	60	+
chr1	91206227	91206228	M00701:446:000000000-AP638:1:1102:10719:18656	60	+
chr1	91225600	91225601	M00701:446:000000000-AP638:1:1113:8165:24221	60	+
chr1	91292736	91292737	M00701:446:000000000-AP638:1:2109:2717:13410	60	+
chr1	91400977	91400978	M00701:446:000000000-AP638:1:2109:9302:13959	60	-
chr1	91434942	91434943	M00701:446:000000000-AP638:1:1109:17108:14524	60	-
chr1	91510814	91510815	M00701:446:000000000-AP638:1:2110:10783:14501	60	+
chr1	91668139	91668140	M00701:446:000000000-AP638:1:1105:17539:15003	60	-
chr1	91689177	91689178	M00701:446:000000000-AP638:1:1112:25693:12394	60	-
chr1	91701555	91701556	M00701:446:000000000-AP638:1:2103:19101:23089	60	-
chr1	91777107	91777108	M00701:446:000000000-AP638:1:2113:6064:19265	60	-
chr1	91861422	91861423	M00701:446:000000000-AP638:1:2106:15184:5111	60	+
chr1	91864922	91864923	M00701:446:000000000-AP638:1:2107:14338:14288	60	+
chr1	91879644	91879645	M00701:446:000000000-AP638:1:1111:22686:10211	60	-
chr1	91960260	91960261	M00701:446:000000000-AP638:1:1103:10759:11670	60	+
chr1	92044005	92044006	M00701:446:000000000-AP638:1:2107:15482:13449	60	-
chr1	92071979	92071980	M00701:446:000000000-AP638:1:2110:16672:14975	60	+
chr1	92136323	92136324	M00701:446:000000000-AP638:1:1112:9043:11196	60	+
chr1	92185212	92185213	M00701:446:000000000-AP638:1:1112:6682:6109	60	-
chr1	92296941	92296942	M00701:446:000000000-AP638:1:1110:16062:24967	60	-
chr1	92566384	92566385	M00701:446:000000000-AP638:1:2102:19247:21323	60	-
chr1	92624298	92624299	M00701:446:000000000-AP638:1:2101:5117:9323	60	+
chr1	92771593	92771594	M00701:446:000000000-AP638:1:2108:19782:5766	60	-
chr1	92781365	92781366	M00701:446:000000000-AP638:1:2108:23057:20759	60	+
chr1	92827291	92827292	M00701:446:000000000-AP638:1:1107:15503:25987	60	+
chr1	92943331	92943332	M00701:446:000000000-AP638:1:2105:5315:20015	60	+
chr1	93158769	93158770	M00701:446:000000000-AP638:1:2104:3539:14284	60	+
chr1	93228561	93228562	M00701:446:000000000-AP638:1:2110:7856:26015	60	+
chr1	93334909	93334910	M00701:446:000000000-AP638:1:2101:11183:2470	60	-
chr1	93475372	93475373	M00701:446:000000000-AP638:1:2106:8743:3357	60	-
chr1	93484119	93484120	M00701:446:000000000-AP638:1:2106:21662:16899	60	+
chr1	93663669	93663670	M00701:446:000000000-AP638:1:1107:25921:24261	60	+
chr1	94086947	94086948	M00701:446:000000000-AP638:1:1105:8642:14898	60	-
chr1	94154492	94154493	M00701:446:000000000-AP638:1:2106:3871:11465	60	-
chr1	94417215	94417216	M00701:446:000000000-AP638:1:2105:18067:23114	60	-
chr1	94564927	94564928	M00701:446:000000000-AP638:1:2113:9267:19223	60	-
chr1	94813919	94813920	M00701:446:000000000-AP638:1:2109:18748:23731	60	-
chr1	94836639	94836640	M00701:446:000000000-AP638:1:1109:4401:21933	60	+
chr1	94917261	94917262	M00701:446:000000000-AP638:1:1111:21959:8498	60	+
chr1	94924457	94924458	M00701:446:000000000-AP638:1:2111:17067:8049	60	+
chr1	94944611	94944612	M00701:446:000000000-AP638:1:1106:9084:17811	60	+
chr1	95114859	95114860	M00701:446:000000000-AP638:1:1104:5398:22158	60	-
chr1	95115970	95115971	M00701:446:000000000-AP638:1:1106:20126:2628	60	-
chr1	95131344	95131345	M00701:446:000000000-AP638:1:2101:7202:16951	60	-
chr1	95178477	95178478	M00701:446:000000000-AP638:1:2103:9951:13820	60	+
chr1	95211594	95211595	M00701:446:000000000-AP638:1:2103:10031:12947	60	+
chr1	95222557	95222558	M00701:446:000000000-AP638:1:2113:15412:11083	60	-
chr1	95258139	95258140	M00701:446:000000000-AP638:1:1106:18057:6887	60	+
chr1	95300195	95300196	M00701:446:000000000-AP638:1:2113:15536:21929	60	-
chr1	95479886	95479887	M00701:446:000000000-AP638:1:2111:17611:23650	60	+
chr1	95616957	95616958	M00701:446:000000000-AP638:1:1114:17753:18029	60	+
chr1	95641579	95641580	M00701:446:000000000-AP638:1:2101:6834:12038	60	+
chr1	95675383	95675384	M00701:446:000000000-AP638:1:2107:20284:16039	60	+
chr1	95697937	95697938	M00701:446:000000000-AP638:1:2104:10949:18350	60	-
chr1	95789675	95789676	M00701:446:000000000-AP638:1:1104:5849:18119	60	-
chr1	95964203	95964204	M00701:446:000000000-AP638:1:2111:22700:11952	60	+
chr1	95973500	95973501	M00701:446:000000000-AP638:1:2113:18374:6527	60	-
chr1	95983001	95983002	M00701:446:000000000-AP638:1:1104:28245:10903	60	+
chr1	96081769	96081770	M00701:446:000000000-AP638:1:2105:9226:24051	60	-
chr1	96154880	96154881	M00701:446:000000000-AP638:1:1109:24594:15762	60	-
chr1	96159352	96159353	M00701:446:000000000-AP638:1:1111:7772:19377	60	+
chr1	96163613	96163614	M00701:446:000000000-AP638:1:2104:5414:19262	60	-
chr1	96182602	96182603	M00701:446:000000000-AP638:1:1106:27553:20561	60	-
chr1	96218902	96218903	M00701:446:000000000-AP638:1:2113:14520:21795	60	+
chr1	96279017	96279018	M00701:446:000000000-AP638:1:2108:18174:20786	60	+
chr1	96336755	96336756	M00701:446:000000000-AP638:1:2105:9409:15980	60	+
chr1	96336854	96336855	M00701:446:000000000-AP638:1:2104:12480:13126	60	+
chr1	96389487	96389488	M00701:446:000000000-AP638:1:2110:18328:24495	60	-
chr1	96483310	96483311	M00701:446:000000000-AP638:1:2107:13504:7217	60	+
chr1	96496709	96496710	M00701:446:000000000-AP638:1:2107:5703:8685	60	+
chr1	96541176	96541177	M00701:446:000000000-AP638:1:2107:13218:24062	60	-
chr1	96600933	96600934	M00701:446:000000000-AP638:1:2110:8467:3955	60	-
chr1	96642892	96642893	M00701:446:000000000-AP638:1:1101:8916:24061	60	+
chr1	96723104	96723105	M00701:446:000000000-AP638:1:1102:10231:12962	60	+
chr1	96728393	96728394	M00701:446:000000000-AP638:1:2103:15036:12298	60	+
chr1	96728532	96728533	M00701:446:000000000-AP638:1:2106:12427:8345	60	-
chr1	96734772	96734773	M00701:446:000000000-AP638:1:2107:17175:18178	60	+
chr1	96753832	96753833	M00701:446:000000000-AP638:1:2111:23033:4288	60	-
chr1	96766910	96766911	M00701:446:000000000-AP638:1:1106:6082:24351	60	-
chr1	96772438	96772439	M00701:446:000000000-AP638:1:2111:13860:13840	60	-
chr1	96833207	96833208	M00701:446:000000000-AP638:1:1109:6415:13870	60	-
chr1	96864947	96864948	M00701:446:000000000-AP638:1:1104:11802:11252	60	-
chr1	97018506	97018507	M00701:446:000000000-AP638:1:1114:22448:12954	60	+
chr1	97033800	97033801	M00701:446:000000000-AP638:1:2113:6615:23668	60	+
chr1	97045958	97045959	M00701:446:000000000-AP638:1:2107:5547:8468	60	+
chr1	97066883	97066884	M00701:446:000000000-AP638:1:2109:11388:14046	60	+
chr1	97071272	97071273	M00701:446:000000000-AP638:1:1113:3764:21744	60	-
chr1	97197676	97197677	M00701:446:000000000-AP638:1:2101:15288:1435	60	+
chr1	97198853	97198854	M00701:446:000000000-AP638:1:2101:21382:7353	60	+
chr1	97334988	97334989	M00701:446:000000000-AP638:1:2104:10485:3499	60	-
chr1	97361121	97361122	M00701:446:000000000-AP638:1:2105:18260:24022	60	-
chr1	97447771	97447772	M00701:446:000000000-AP638:1:1101:8763:12407	60	-
chr1	97490621	97490622	M00701:446:000000000-AP638:1:2106:12822:21625	60	+
chr1	97494827	97494828	M00701:446:000000000-AP638:1:1108:8031:12041	60	+
chr1	97499136	97499137	M00701:446:000000000-AP638:1:1106:27912:9659	60	-
chr1	97504287	97504288	M00701:446:000000000-AP638:1:2106:25331:11315	60	+
chr1	97554968	97554969	M00701:446:000000000-AP638:1:2110:27502:9466	60	-
chr1	97582127	97582128	M00701:446:000000000-AP638:1:2102:5672:21214	60	-
chr1	97584159	97584160	M00701:446:000000000-AP638:1:2102:15566:5494	60	+
chr1	97652451	97652452	M00701:446:000000000-AP638:1:2113:17690:20423	60	-
chr1	97682169	97682170	M00701:446:000000000-AP638:1:2114:8530:4696	60	-
chr1	97769917	97769918	M00701:446:000000000-AP638:1:1106:23504:14283	60	+
chr1	97857772	97857773	M00701:446:000000000-AP638:1:1110:27850:15435	60	-
chr1	97952176	97952177	M00701:446:000000000-AP638:1:2107:11860:5219	60	-
chr1	98084620	98084621	M00701:446:000000000-AP638:1:1102:8414:15795	60	-
chr1	98106500	98106501	M00701:446:000000000-AP638:1:2109:12217:3292	60	-
chr1	98146865	98146866	M00701:446:000000000-AP638:1:2103:26302:9371	60	+
chr1	98182581	98182582	M00701:446:000000000-AP638:1:1112:4770:18198	60	+
chr1	98263507	98263508	M00701:446:000000000-AP638:1:1112:17289:22320	60	-
chr1	98274597	98274598	M00701:446:000000000-AP638:1:1112:14386:6449	60	-
chr1	98548054	98548055	M00701:446:000000000-AP638:1:2108:24252:24176	60	-
chr1	98565152	98565153	M00701:446:000000000-AP638:1:1113:5366:20363	60	+
chr1	98579123	98579124	M00701:446:000000000-AP638:1:1113:14300:12236	60	+
chr1	98659626	98659627	M00701:446:000000000-AP638:1:2106:17001:13628	60	+
chr1	98678240	98678241	M00701:446:000000000-AP638:1:1110:28013:14545	60	-
chr1	98826084	98826085	M00701:446:000000000-AP638:1:2111:16028:26205	60	-
chr1	98838418	98838419	M00701:446:000000000-AP638:1:1113:18022:21769	60	+
chr1	98881291	98881292	M00701:446:000000000-AP638:1:1107:29053:14777	60	-
chr1	98890036	98890037	M00701:446:000000000-AP638:1:1114:11759:11580	60	+
chr1	98949632	98949633	M00701:446:000000000-AP638:1:1102:19336:20912	60	+
chr1	98994955	98994956	M00701:446:000000000-AP638:1:1101:6990:11503	60	-
chr1	99084133	99084134	M00701:446:000000000-AP638:1:1102:7897:17723	60	-
chr1	99120533	99120534	M00701:446:000000000-AP638:1:1114:22546:17059	60	+
chr1	99342672	99342673	M00701:446:000000000-AP638:1:2114:9268:15335	60	-
chr1	99346784	99346785	M00701:446:000000000-AP638:1:1114:23762:13900	60	+
chr1	99380593	99380594	M00701:446:000000000-AP638:1:2103:5861:6644	60	-
chr1	99383389	99383390	M00701:446:000000000-AP638:1:1102:6045:15568	60	+
chr1	99568946	99568947	M00701:446:000000000-AP638:1:2107:11718:24335	60	-
chr1	99627630	99627631	M00701:446:000000000-AP638:1:2102:17990:12280	60	+
chr1	99655673	99655674	M00701:446:000000000-AP638:1:2102:25946:12813	60	+
chr1	99656982	99656983	M00701:446:000000000-AP638:1:1112:27350:8063	60	-
chr1	99663007	99663008	M00701:446:000000000-AP638:1:2105:23494:14904	60	+
chr1	99663523	99663524	M00701:446:000000000-AP638:1:2103:7978:17853	60	-
chr1	99675253	99675254	M00701:446:000000000-AP638:1:1109:17818:7529	60	+
chr1	99680824	99680825	M00701:446:000000000-AP638:1:2108:25369:13966	60	-
chr1	99725285	99725286	M00701:446:000000000-AP638:1:1114:5379:17261	60	-
chr1	99756865	99756866	M00701:446:000000000-AP638:1:2101:4607:9808	60	+
chr1	99757089	99757090	M00701:446:000000000-AP638:1:1111:6903:20885	60	-
chr1	99757097	99757098	M00701:446:000000000-AP638:1:1111:8035:3660	60	-
chr1	99772098	99772099	M00701:446:000000000-AP638:1:1104:3880:16681	60	+
chr1	99777802	99777803	M00701:446:000000000-AP638:1:1106:16223:16644	60	-
chr1	99800753	99800754	M00701:446:000000000-AP638:1:1110:16760:11148	60	+
chr1	99864316	99864317	M00701:446:000000000-AP638:1:2101:18522:23448	60	+
chr1	99873686	99873687	M00701:446:000000000-AP638:1:2110:11463:21970	60	+
chr1	99919887	99919888	M00701:446:000000000-AP638:1:1104:13869:7723	60	+
chr1	99956878	99956879	M00701:446:000000000-AP638:1:1101:13693:13136	60	-
chr1	100001258	100001259	M00701:446:000000000-AP638:1:1102:20574:6264	60	-
chr1	100027392	100027393	M00701:446:000000000-AP638:1:1102:18419:25434	60	+
chr1	100049980	100049981	M00701:446:000000000-AP638:1:1114:24296:17330	60	-
chr1	100081261	100081262	M00701:446:000000000-AP638:1:2110:12782:8312	60	-
chr1	100246727	100246728	M00701:446:000000000-AP638:1:1106:21342:18134	60	+
chr1	100247062	100247063	M00701:446:000000000-AP638:1:2106:15533:27116	60	-
chr1	100252557	100252558	M00701:446:000000000-AP638:1:1108:11448:14554	60	-
chr1	100283363	100283364	M00701:446:000000000-AP638:1:2106:16195:1362	60	+
chr1	100354394	100354395	M00701:446:000000000-AP638:1:1106:4262:11092	60	+
chr1	100354399	100354400	M00701:446:000000000-AP638:1:2105:23550:6329	60	+
chr1	100367682	100367683	M00701:446:000000000-AP638:1:2101:14922:10224	60	+
chr1	100369262	100369263	M00701:446:000000000-AP638:1:1105:15994:24930	60	+
chr1	100444597	100444598	M00701:446:000000000-AP638:1:1108:16768:11010	60	-
chr1	100456584	100456585	M00701:446:000000000-AP638:1:2105:18842:26224	60	-
chr1	100554075	100554076	M00701:446:000000000-AP638:1:1105:21083:23137	60	+
chr1	100621876	100621877	M00701:446:000000000-AP638:1:1110:15750:24440	60	-
chr1	100622773	100622774	M00701:446:000000000-AP638:1:2109:14871:18494	60	+
chr1	100642271	100642272	M00701:446:000000000-AP638:1:1108:25423:19302	60	+
chr1	100796311	100796312	M00701:446:000000000-AP638:1:2112:7246:13893	60	-
chr1	100797255	100797256	M00701:446:000000000-AP638:1:2104:16962:16946	60	-
chr1	100806717	100806718	M00701:446:000000000-AP638:1:2101:9074:14141	60	-
chr1	100899717	100899718	M00701:446:000000000-AP638:1:2111:15271:20983	60	-
chr1	100972072	100972073	M00701:446:000000000-AP638:1:2108:6746:7587	60	-
chr1	101028058	101028059	M00701:446:000000000-AP638:1:1108:13315:7673	60	+
chr1	101028059	101028060	M00701:446:000000000-AP638:1:1112:17039:6185	60	+
chr1	101138952	101138953	M00701:446:000000000-AP638:1:1104:6952:13086	60	-
chr1	101220392	101220393	M00701:446:000000000-AP638:1:2104:20680:7517	60	+
chr1	101268156	101268157	M00701:446:000000000-AP638:1:2102:9915:18999	60	+
chr1	101305465	101305466	M00701:446:000000000-AP638:1:2104:21304:11407	60	-
chr1	101318827	101318828	M00701:446:000000000-AP638:1:2103:19193:11339	60	-
chr1	101387294	101387295	M00701:446:000000000-AP638:1:1110:8440:13518	60	-
chr1	101413470	101413471	M00701:446:000000000-AP638:1:2112:19591:20972	60	-
chr1	101498060	101498061	M00701:446:000000000-AP638:1:1101:13924:12345	60	+
chr1	101509801	101509802	M00701:446:000000000-AP638:1:2111:28113:15040	60	+
chr1	101528475	101528476	M00701:446:000000000-AP638:1:2110:7615:23964	60	+
chr1	101535833	101535834	M00701:446:000000000-AP638:1:2103:12201:16269	60	-
chr1	101538005	101538006	M00701:446:000000000-AP638:1:1105:11306:27203	60	-
chr1	101545710	101545711	M00701:446:000000000-AP638:1:1102:20073:16901	60	-
chr1	101558427	101558428	M00701:446:000000000-AP638:1:1105:15943:19040	60	+
chr1	101646570	101646571	M00701:446:000000000-AP638:1:1101:12681:8566	60	-
chr1	101675047	101675048	M00701:446:000000000-AP638:1:2105:8299:17313	60	+
chr1	101683941	101683942	M00701:446:000000000-AP638:1:1114:2924:13034	60	-
chr1	101689455	101689456	M00701:446:000000000-AP638:1:2105:12526:25077	60	+
chr1	101807144	101807145	M00701:446:000000000-AP638:1:1108:21792:20490	60	+
chr1	101819364	101819365	M00701:446:000000000-AP638:1:1105:13422:26046	60	-
chr1	101863399	101863400	M00701:446:000000000-AP638:1:2103:7594:11635	60	-
chr1	101928279	101928280	M00701:446:000000000-AP638:1:2111:8507:3423	60	-
chr1	101996366	101996367	M00701:446:000000000-AP638:1:1109:9927:6959	60	-
chr1	102033626	102033627	M00701:446:000000000-AP638:1:1101:21476:20945	60	-
chr1	102059314	102059315	M00701:446:000000000-AP638:1:2104:27203:21114	60	+
chr1	102061135	102061136	M00701:446:000000000-AP638:1:1111:19120:16248	60	-
chr1	102091762	102091763	M00701:446:000000000-AP638:1:2105:12694:20334	60	+
chr1	102092011	102092012	M00701:446:000000000-AP638:1:2101:3291:14361	60	-
chr1	102097654	102097655	M00701:446:000000000-AP638:1:2111:26986:17292	60	+
chr1	102115313	102115314	M00701:446:000000000-AP638:1:2101:17168:11439	60	+
chr1	102124237	102124238	M00701:446:000000000-AP638:1:2113:15653:1422	60	-
chr1	102136066	102136067	M00701:446:000000000-AP638:1:2108:9490:24552	60	-
chr1	102136165	102136166	M00701:446:000000000-AP638:1:2104:2996:19034	60	+
chr1	102154891	102154892	M00701:446:000000000-AP638:1:2103:13831:13721	60	+
chr1	102263576	102263577	M00701:446:000000000-AP638:1:1104:8225:13814	60	-
chr1	102329052	102329053	M00701:446:000000000-AP638:1:2102:7367:16640	60	+
chr1	102358220	102358221	M00701:446:000000000-AP638:1:2114:5135:22563	60	+
chr1	102373873	102373874	M00701:446:000000000-AP638:1:2112:19487:19102	60	-
chr1	102437253	102437254	M00701:446:000000000-AP638:1:2112:13226:6580	60	-
chr1	102448350	102448351	M00701:446:000000000-AP638:1:2103:23316:22293	60	-
chr1	102533532	102533533	M00701:446:000000000-AP638:1:2108:16259:19270	60	-
chr1	102611871	102611872	M00701:446:000000000-AP638:1:2103:8195:22587	60	+
chr1	102612534	102612535	M00701:446:000000000-AP638:1:2108:16099:23249	60	+
chr1	102726792	102726793	M00701:446:000000000-AP638:1:2108:17978:27088	60	+
chr1	102773466	102773467	M00701:446:000000000-AP638:1:2114:7197:6305	60	+
chr1	102777223	102777224	M00701:446:000000000-AP638:1:2113:19851:17625	60	-
chr1	102888563	102888564	M00701:446:000000000-AP638:1:2112:20680:22512	60	+
chr1	102903425	102903426	M00701:446:000000000-AP638:1:1101:16155:18061	60	-
chr1	102922606	102922607	M00701:446:000000000-AP638:1:2110:20469:11595	60	-
chr1	102950282	102950283	M00701:446:000000000-AP638:1:2114:15837:19548	60	+
chr1	102956730	102956731	M00701:446:000000000-AP638:1:2101:13171:7219	60	+
chr1	102972025	102972026	M00701:446:000000000-AP638:1:1114:10172:3869	60	+
chr1	103015654	103015655	M00701:446:000000000-AP638:1:1106:11819:17342	60	-
chr1	103068067	103068068	M00701:446:000000000-AP638:1:2108:3421:12035	60	+
chr1	103073797	103073798	M00701:446:000000000-AP638:1:2106:3125:21396	60	-
chr1	103083686	103083687	M00701:446:000000000-AP638:1:1101:18955:22790	60	-
chr1	103201648	103201649	M00701:446:000000000-AP638:1:1102:25283:18843	60	+
chr1	103354083	103354084	M00701:446:000000000-AP638:1:2101:29030:16978	60	+
chr1	103454489	103454490	M00701:446:000000000-AP638:1:2111:5638:10472	60	+
chr1	103489009	103489010	M00701:446:000000000-AP638:1:2105:7645:17399	60	-
chr1	103507292	103507293	M00701:446:000000000-AP638:1:2102:3983:19593	60	+
chr1	103510722	103510723	M00701:446:000000000-AP638:1:2102:17431:10392	60	-
chr1	103520258	103520259	M00701:446:000000000-AP638:1:1114:11145:20038	60	-
chr1	103532969	103532970	M00701:446:000000000-AP638:1:2107:25853:16688	60	-
chr1	103581612	103581613	M00701:446:000000000-AP638:1:2109:11269:19773	60	-
chr1	103864497	103864498	M00701:446:000000000-AP638:1:2108:21135:4346	60	-
chr1	103876221	103876222	M00701:446:000000000-AP638:1:2105:8007:21716	60	-
chr1	103936206	103936207	M00701:446:000000000-AP638:1:1104:12341:10699	60	-
chr1	103996062	103996063	M00701:446:000000000-AP638:1:1110:14037:29201	60	-
chr1	104079129	104079130	M00701:446:000000000-AP638:1:2109:25086:8746	60	+
chr1	104195663	104195664	M00701:446:000000000-AP638:1:1109:16299:1890	60	-
chr1	104243679	104243680	M00701:446:000000000-AP638:1:1112:14035:3253	60	-
chr1	104258254	104258255	M00701:446:000000000-AP638:1:1109:13487:22662	60	+
chr1	104296525	104296526	M00701:446:000000000-AP638:1:2107:8274:18112	60	+
chr1	104315736	104315737	M00701:446:000000000-AP638:1:1104:10880:5301	60	+
chr1	104361141	104361142	M00701:446:000000000-AP638:1:1105:17873:19271	60	+
chr1	104364531	104364532	M00701:446:000000000-AP638:1:2108:16132:7390	60	-
chr1	104379218	104379219	M00701:446:000000000-AP638:1:1107:18930:20274	60	+
chr1	104397981	104397982	M00701:446:000000000-AP638:1:2104:28764:16869	60	+
chr1	104408145	104408146	M00701:446:000000000-AP638:1:1104:23057:22159	60	+
chr1	104411418	104411419	M00701:446:000000000-AP638:1:2103:5500:13937	60	+
chr1	104431013	104431014	M00701:446:000000000-AP638:1:2113:19109:22646	60	+
chr1	104495072	104495073	M00701:446:000000000-AP638:1:1101:25161:13944	60	+
chr1	104504032	104504033	M00701:446:000000000-AP638:1:2106:17021:26376	60	-
chr1	104507716	104507717	M00701:446:000000000-AP638:1:2106:22729:19662	60	-
chr1	104516424	104516425	M00701:446:000000000-AP638:1:1108:14759:11535	60	+
chr1	104524203	104524204	M00701:446:000000000-AP638:1:2110:9308:4621	60	+
chr1	104532543	104532544	M00701:446:000000000-AP638:1:1108:12929:28720	60	-
chr1	104557728	104557729	M00701:446:000000000-AP638:1:1103:12608:11068	60	+
chr1	104610730	104610731	M00701:446:000000000-AP638:1:2112:25867:9322	60	-
chr1	104619746	104619747	M00701:446:000000000-AP638:1:2107:27868:20359	60	-
chr1	104628171	104628172	M00701:446:000000000-AP638:1:2102:21610:17980	60	-
chr1	104628176	104628177	M00701:446:000000000-AP638:1:2102:19960:7110	60	-
chr1	104634280	104634281	M00701:446:000000000-AP638:1:1106:13211:14350	60	+
chr1	104644145	104644146	M00701:446:000000000-AP638:1:1113:18911:8316	60	+
chr1	104647215	104647216	M00701:446:000000000-AP638:1:1106:7349:7064	60	-
chr1	104671037	104671038	M00701:446:000000000-AP638:1:2106:22819:23894	60	-
chr1	104672997	104672998	M00701:446:000000000-AP638:1:2113:10073:4951	60	-
chr1	104800708	104800709	M00701:446:000000000-AP638:1:2103:24312:15190	60	-
chr1	104807745	104807746	M00701:446:000000000-AP638:1:2102:3422:11774	60	-
chr1	104936999	104937000	M00701:446:000000000-AP638:1:2110:14150:24402	60	-
chr1	105025896	105025897	M00701:446:000000000-AP638:1:1111:25549:10844	60	-
chr1	105055280	105055281	M00701:446:000000000-AP638:1:2105:6686:9743	60	+
chr1	105081992	105081993	M00701:446:000000000-AP638:1:2105:6824:21765	60	-
chr1	105089547	105089548	M00701:446:000000000-AP638:1:1104:21277:16323	60	+
chr1	105094359	105094360	M00701:446:000000000-AP638:1:2106:12976:17340	60	+
chr1	105109682	105109683	M00701:446:000000000-AP638:1:2107:5241:12014	60	-
chr1	105125007	105125008	M00701:446:000000000-AP638:1:1102:21297:11741	60	-
chr1	105145631	105145632	M00701:446:000000000-AP638:1:1108:7153:26074	60	+
chr1	105195014	105195015	M00701:446:000000000-AP638:1:2105:23135:15470	60	+
chr1	105260418	105260419	M00701:446:000000000-AP638:1:2102:24260:4845	60	-
chr1	105329368	105329369	M00701:446:000000000-AP638:1:1113:24232:14761	60	+
chr1	105335760	105335761	M00701:446:000000000-AP638:1:2109:6166:13272	60	-
chr1	105345472	105345473	M00701:446:000000000-AP638:1:1103:5672:23989	60	+
chr1	105355934	105355935	M00701:446:000000000-AP638:1:1108:10953:25347	60	-
chr1	105464683	105464684	M00701:446:000000000-AP638:1:2103:26329:12271	60	+
chr1	105474572	105474573	M00701:446:000000000-AP638:1:2114:23435:21416	60	+
chr1	105489584	105489585	M00701:446:000000000-AP638:1:2113:25764:22008	60	+
chr1	105526390	105526391	M00701:446:000000000-AP638:1:2110:10834:4210	60	+
chr1	105552379	105552380	M00701:446:000000000-AP638:1:2106:17182:6191	60	-
chr1	105590389	105590390	M00701:446:000000000-AP638:1:1111:12562:19419	60	-
chr1	105600199	105600200	M00701:446:000000000-AP638:1:2106:15981:8619	60	+
chr1	105634716	105634717	M00701:446:000000000-AP638:1:2111:24162:21968	60	+
chr1	105657447	105657448	M00701:446:000000000-AP638:1:2103:22578:24880	60	+
chr1	105736444	105736445	M00701:446:000000000-AP638:1:1104:18914:20477	60	-
chr1	105737756	105737757	M00701:446:000000000-AP638:1:2112:28317:13088	60	-
chr1	105818769	105818770	M00701:446:000000000-AP638:1:2107:15570:5274	60	+
chr1	105824403	105824404	M00701:446:000000000-AP638:1:1112:10258:14916	60	-
chr1	105826654	105826655	M00701:446:000000000-AP638:1:2111:18389:8800	60	-
chr1	105835033	105835034	M00701:446:000000000-AP638:1:2112:8667:11831	60	+
chr1	105836460	105836461	M00701:446:000000000-AP638:1:2106:14444:2143	60	-
chr1	105953222	105953223	M00701:446:000000000-AP638:1:2101:16442:9372	60	-
chr1	105988848	105988849	M00701:446:000000000-AP638:1:1113:22087:13655	60	+
chr1	105998275	105998276	M00701:446:000000000-AP638:1:1113:14696:12149	60	+
chr1	106056090	106056091	M00701:446:000000000-AP638:1:2110:10318:4404	60	-
chr1	106077342	106077343	M00701:446:000000000-AP638:1:2114:24853:17646	60	+
chr1	106096290	106096291	M00701:446:000000000-AP638:1:2104:18211:9691	60	+
chr1	106104409	106104410	M00701:446:000000000-AP638:1:1103:27792:20416	60	+
chr1	106106732	106106733	M00701:446:000000000-AP638:1:2113:13064:21295	60	-
chr1	106118506	106118507	M00701:446:000000000-AP638:1:2109:8818:9473	60	+
chr1	106232493	106232494	M00701:446:000000000-AP638:1:1112:13693:21725	60	+
chr1	106247361	106247362	M00701:446:000000000-AP638:1:1106:6033:17800	60	+
chr1	106387565	106387566	M00701:446:000000000-AP638:1:1106:4738:17919	60	+
chr1	106410542	106410543	M00701:446:000000000-AP638:1:2102:18132:17908	60	-
chr1	106440081	106440082	M00701:446:000000000-AP638:1:1109:18316:23133	60	+
chr1	106551866	106551867	M00701:446:000000000-AP638:1:2106:21569:27473	60	+
chr1	106613853	106613854	M00701:446:000000000-AP638:1:1105:8029:12019	60	+
chr1	106687002	106687003	M00701:446:000000000-AP638:1:2104:27353:19524	60	-
chr1	106689643	106689644	M00701:446:000000000-AP638:1:2103:22037:13309	60	+
chr1	106766813	106766814	M00701:446:000000000-AP638:1:2113:22646:5509	60	-
chr1	106775654	106775655	M00701:446:000000000-AP638:1:1105:16698:15569	60	+
chr1	106821979	106821980	M00701:446:000000000-AP638:1:1112:21136:19620	60	+
chr1	106888515	106888516	M00701:446:000000000-AP638:1:1105:6213:19127	60	-
chr1	106918891	106918892	M00701:446:000000000-AP638:1:2106:15504:4465	60	-
chr1	106956554	106956555	M00701:446:000000000-AP638:1:1109:19735:7877	60	-
chr1	106979553	106979554	M00701:446:000000000-AP638:1:2106:19275:21755	60	-
chr1	107000486	107000487	M00701:446:000000000-AP638:1:1108:10184:13242	60	+
chr1	107015021	107015022	M00701:446:000000000-AP638:1:1105:22004:26714	60	-
chr1	107140498	107140499	M00701:446:000000000-AP638:1:1109:13810:2599	60	+
chr1	107152688	107152689	M00701:446:000000000-AP638:1:1105:7432:13766	60	-
chr1	107176739	107176740	M00701:446:000000000-AP638:1:2102:10939:4150	60	+
chr1	107200769	107200770	M00701:446:000000000-AP638:1:2112:3664:19701	60	-
chr1	107253322	107253323	M00701:446:000000000-AP638:1:1106:23534:4978	60	+
chr1	107362357	107362358	M00701:446:000000000-AP638:1:2109:19308:14024	60	-
chr1	107528300	107528301	M00701:446:000000000-AP638:1:1110:12115:28068	60	-
chr1	107572926	107572927	M00701:446:000000000-AP638:1:2108:21375:7414	60	-
chr1	107618258	107618259	M00701:446:000000000-AP638:1:2106:9799:8179	60	+
chr1	107624565	107624566	M00701:446:000000000-AP638:1:1112:14126:4401	60	-
chr1	107641299	107641300	M00701:446:000000000-AP638:1:1109:12641:15471	60	-
chr1	107667814	107667815	M00701:446:000000000-AP638:1:1108:14930:16268	60	-
chr1	107674969	107674970	M00701:446:000000000-AP638:1:2101:23284:19822	60	-
chr1	107693967	107693968	M00701:446:000000000-AP638:1:2102:24565:17399	60	-
chr1	107730119	107730120	M00701:446:000000000-AP638:1:2106:22200:10378	60	+
chr1	107742163	107742164	M00701:446:000000000-AP638:1:1111:20068:21477	60	-
chr1	107764607	107764608	M00701:446:000000000-AP638:1:1111:8560:22123	60	-
chr1	107792151	107792152	M00701:446:000000000-AP638:1:1108:27858:12443	60	-
chr1	107805781	107805782	M00701:446:000000000-AP638:1:2111:5359:14948	60	+
chr1	107903606	107903607	M00701:446:000000000-AP638:1:1102:16766:10249	60	+
chr1	107970233	107970234	M00701:446:000000000-AP638:1:1114:3361:16041	60	-
chr1	107979025	107979026	M00701:446:000000000-AP638:1:1104:19475:10725	60	+
chr1	107988849	107988850	M00701:446:000000000-AP638:1:1105:19624:9328	60	-
chr1	107999084	107999085	M00701:446:000000000-AP638:1:2105:23244:12166	60	+
chr1	108071568	108071569	M00701:446:000000000-AP638:1:1107:10378:8961	60	-
chr1	108084835	108084836	M00701:446:000000000-AP638:1:2105:12708:15694	60	+
chr1	108125163	108125164	M00701:446:000000000-AP638:1:2108:7833:10210	60	+
chr1	108130154	108130155	M00701:446:000000000-AP638:1:2109:26002:13035	60	-
chr1	108136666	108136667	M00701:446:000000000-AP638:1:2109:26987:10641	60	-
chr1	108199631	108199632	M00701:446:000000000-AP638:1:2106:11540:13283	60	-
chr1	108317967	108317968	M00701:446:000000000-AP638:1:1111:23151:4422	60	+
chr1	108372014	108372015	M00701:446:000000000-AP638:1:1105:11785:15712	60	-
chr1	108648085	108648086	M00701:446:000000000-AP638:1:2108:7298:16350	60	+
chr1	108769284	108769285	M00701:446:000000000-AP638:1:2102:14000:20675	60	-
chr1	108849506	108849507	M00701:446:000000000-AP638:1:2101:19677:7543	60	-
chr1	108919739	108919740	M00701:446:000000000-AP638:1:2112:18909:15034	60	-
chr1	109050078	109050079	M00701:446:000000000-AP638:1:2105:18873:5929	60	-
chr1	109059971	109059972	M00701:446:000000000-AP638:1:2105:9121:17503	60	+
chr1	109061130	109061131	M00701:446:000000000-AP638:1:2107:18596:8354	60	+
chr1	109097905	109097906	M00701:446:000000000-AP638:1:2113:20923:11907	60	-
chr1	109197806	109197807	M00701:446:000000000-AP638:1:2105:23129:20536	60	+
chr1	109210406	109210407	M00701:446:000000000-AP638:1:2103:24003:25613	60	+
chr1	109277726	109277727	M00701:446:000000000-AP638:1:1106:17800:15388	60	-
chr1	109415659	109415660	M00701:446:000000000-AP638:1:1101:7555:4512	60	+
chr1	109420537	109420538	M00701:446:000000000-AP638:1:2110:26416:19424	60	-
chr1	109888978	109888979	M00701:446:000000000-AP638:1:1105:13931:14017	60	-
chr1	109938561	109938562	M00701:446:000000000-AP638:1:2102:25280:9408	60	-
chr1	110003056	110003057	M00701:446:000000000-AP638:1:2105:10455:8996	60	+
chr1	110231464	110231465	M00701:446:000000000-AP638:1:2110:22404:27441	60	+
chr1	110332310	110332311	M00701:446:000000000-AP638:1:2103:14552:18377	60	+
chr1	110345474	110345475	M00701:446:000000000-AP638:1:1110:9673:20434	60	+
chr1	110389428	110389429	M00701:446:000000000-AP638:1:2107:18377:18974	60	+
chr1	110721574	110721575	M00701:446:000000000-AP638:1:1109:12966:20982	60	-
chr1	110829012	110829013	M00701:446:000000000-AP638:1:1112:21344:7397	60	+
chr1	111112316	111112317	M00701:446:000000000-AP638:1:2103:13845:10023	60	+
chr1	111242930	111242931	M00701:446:000000000-AP638:1:2102:14577:13865	60	-
chr1	111575576	111575577	M00701:446:000000000-AP638:1:2105:9985:14099	60	+
chr1	111589238	111589239	M00701:446:000000000-AP638:1:2114:8235:14080	60	-
chr1	111622470	111622471	M00701:446:000000000-AP638:1:1107:10795:10552	60	+
chr1	111664063	111664064	M00701:446:000000000-AP638:1:1101:22524:26237	60	-
chr1	111760792	111760793	M00701:446:000000000-AP638:1:2102:28314:14230	60	-
chr1	111882289	111882290	M00701:446:000000000-AP638:1:2106:16243:17827	60	-
chr1	112210099	112210100	M00701:446:000000000-AP638:1:2101:23582:13803	60	+
chr1	112466134	112466135	M00701:446:000000000-AP638:1:2101:29038:16268	60	+
chr1	112518469	112518470	M00701:446:000000000-AP638:1:2104:22564:12529	60	-
chr1	112536818	112536819	M00701:446:000000000-AP638:1:2107:19604:3200	60	-
chr1	112602150	112602151	M00701:446:000000000-AP638:1:2110:13787:8061	60	+
chr1	112624588	112624589	M00701:446:000000000-AP638:1:2104:17935:7671	60	-
chr1	112658833	112658834	M00701:446:000000000-AP638:1:2112:12176:23888	60	+
chr1	112659021	112659022	M00701:446:000000000-AP638:1:2101:21440:25625	60	+
chr1	112671940	112671941	M00701:446:000000000-AP638:1:2112:16620:22993	60	-
chr1	112678281	112678282	M00701:446:000000000-AP638:1:2106:19661:4446	60	+
chr1	112836209	112836210	M00701:446:000000000-AP638:1:1113:10131:11426	60	+
chr1	112921336	112921337	M00701:446:000000000-AP638:1:1112:19430:24001	60	-
chr1	113202498	113202499	M00701:446:000000000-AP638:1:2106:20180:10116	60	-
chr1	113207627	113207628	M00701:446:000000000-AP638:1:1110:25886:11340	60	-
chr1	113215184	113215185	M00701:446:000000000-AP638:1:1114:10461:15096	60	-
chr1	113254828	113254829	M00701:446:000000000-AP638:1:2107:14168:19553	60	-
chr1	113814126	113814127	M00701:446:000000000-AP638:1:1101:8754:15664	60	+
chr1	113845417	113845418	M00701:446:000000000-AP638:1:2106:4357:17557	60	+
chr1	113928805	113928806	M00701:446:000000000-AP638:1:1110:11118:13048	60	-
chr1	113949324	113949325	M00701:446:000000000-AP638:1:2107:18279:13578	60	-
chr1	114041810	114041811	M00701:446:000000000-AP638:1:2114:24174:21153	60	+
chr1	114474204	114474205	M00701:446:000000000-AP638:1:2101:14804:14085	60	+
chr1	114521381	114521382	M00701:446:000000000-AP638:1:2112:21000:17442	60	-
chr1	114595692	114595693	M00701:446:000000000-AP638:1:1112:6779:25455	60	-
chr1	114600333	114600334	M00701:446:000000000-AP638:1:2106:12891:16031	60	+
chr1	114655802	114655803	M00701:446:000000000-AP638:1:1107:16647:25871	60	+
chr1	114665521	114665522	M00701:446:000000000-AP638:1:2107:12343:26312	60	+
chr1	114703463	114703464	M00701:446:000000000-AP638:1:1109:24845:11259	60	-
chr1	114705915	114705916	M00701:446:000000000-AP638:1:1108:12994:27170	60	-
chr1	114728051	114728052	M00701:446:000000000-AP638:1:1103:10630:3173	60	-
chr1	114737598	114737599	M00701:446:000000000-AP638:1:1111:26822:7290	60	-
chr1	114737778	114737779	M00701:446:000000000-AP638:1:2102:9901:11370	60	-
chr1	114982045	114982046	M00701:446:000000000-AP638:1:2102:14498:17695	60	+
chr1	114989917	114989918	M00701:446:000000000-AP638:1:2110:22479:21041	60	+
chr1	115004783	115004784	M00701:446:000000000-AP638:1:1114:13812:25446	60	-
chr1	115222084	115222085	M00701:446:000000000-AP638:1:2106:12546:25811	60	-
chr1	115240632	115240633	M00701:446:000000000-AP638:1:1101:22424:22986	60	+
chr1	115426072	115426073	M00701:446:000000000-AP638:1:2114:15123:15431	60	-
chr1	115693966	115693967	M00701:446:000000000-AP638:1:2104:26292:10342	60	-
chr1	115719678	115719679	M00701:446:000000000-AP638:1:2102:2941:16094	60	+
chr1	116148075	116148076	M00701:446:000000000-AP638:1:1104:13300:22496	60	+
chr1	116246463	116246464	M00701:446:000000000-AP638:1:1108:21637:21596	60	+
chr1	116304061	116304062	M00701:446:000000000-AP638:1:2108:15424:17252	60	-
chr1	116374677	116374678	M00701:446:000000000-AP638:1:2104:8093:21809	60	+
chr1	116683092	116683093	M00701:446:000000000-AP638:1:1107:22874:6504	60	+
chr1	116783968	116783969	M00701:446:000000000-AP638:1:2107:21150:4825	60	-
chr1	116827874	116827875	M00701:446:000000000-AP638:1:2110:20479:13904	60	-
chr1	116930202	116930203	M00701:446:000000000-AP638:1:2104:19739:16503	60	+
chr1	116930248	116930249	M00701:446:000000000-AP638:1:2114:28640:10569	60	-
chr1	117010375	117010376	M00701:446:000000000-AP638:1:2112:20160:28468	60	+
chr1	117048964	117048965	M00701:446:000000000-AP638:1:2111:15793:18477	60	+
chr1	117116867	117116868	M00701:446:000000000-AP638:1:2113:17699:27427	60	+
chr1	117391278	117391279	M00701:446:000000000-AP638:1:2114:22043:19753	60	+
chr1	117614628	117614629	M00701:446:000000000-AP638:1:1104:23696:14126	60	-
chr1	117730761	117730762	M00701:446:000000000-AP638:1:2101:3551:19658	60	-
chr1	117876490	117876491	M00701:446:000000000-AP638:1:1107:14527:23731	60	-
chr1	117895743	117895744	M00701:446:000000000-AP638:1:2111:27404:14150	60	-
chr1	117898648	117898649	M00701:446:000000000-AP638:1:2110:6709:19322	60	-
chr1	117932735	117932736	M00701:446:000000000-AP638:1:2105:10978:5760	60	+
chr1	118012779	118012780	M00701:446:000000000-AP638:1:1113:23254:5158	60	+
chr1	118023978	118023979	M00701:446:000000000-AP638:1:1113:18643:1639	60	-
chr1	118183262	118183263	M00701:446:000000000-AP638:1:2113:18478:10149	60	-
chr1	118223178	118223179	M00701:446:000000000-AP638:1:2107:10261:8216	60	-
chr1	118275988	118275989	M00701:446:000000000-AP638:1:1104:16522:9774	60	-
chr1	118389583	118389584	M00701:446:000000000-AP638:1:2105:8082:8877	60	-
chr1	118487509	118487510	M00701:446:000000000-AP638:1:2101:10546:7240	60	-
chr1	118490954	118490955	M00701:446:000000000-AP638:1:2108:7800:8579	60	+
chr1	118518514	118518515	M00701:446:000000000-AP638:1:2105:22328:21957	60	+
chr1	118747068	118747069	M00701:446:000000000-AP638:1:2111:24638:18218	60	+
chr1	118788066	118788067	M00701:446:000000000-AP638:1:2107:11049:7845	60	-
chr1	118809784	118809785	M00701:446:000000000-AP638:1:2102:6040:10660	60	-
chr1	118884550	118884551	M00701:446:000000000-AP638:1:1104:9119:23875	60	-
chr1	119125136	119125137	M00701:446:000000000-AP638:1:2108:10882:21573	60	+
chr1	119305966	119305967	M00701:446:000000000-AP638:1:2108:20504:13234	60	+
chr1	119384296	119384297	M00701:446:000000000-AP638:1:2102:4265:10662	60	+
chr1	119427263	119427264	M00701:446:000000000-AP638:1:1114:16473:15806	60	-
chr1	119491714	119491715	M00701:446:000000000-AP638:1:2103:10077:7301	60	+
chr1	119948843	119948844	M00701:446:000000000-AP638:1:2103:12167:20789	60	-
chr1	120169529	120169530	M00701:446:000000000-AP638:1:2114:26463:13934	60	-
chr1	121050502	121050503	M00701:446:000000000-AP638:1:1107:14842:11307	60	-
chr1	121162705	121162706	M00701:446:000000000-AP638:1:1103:22832:13735	60	+
chr1	121278974	121278975	M00701:446:000000000-AP638:1:2107:15596:7583	60	+
chr1	121543130	121543131	M00701:446:000000000-AP638:1:1105:20480:21417	60	-
chr1	124949124	124949125	M00701:446:000000000-AP638:1:2112:12463:22891	60	+
chr1	143253114	143253115	M00701:446:000000000-AP638:1:1106:14841:21920	60	+
chr1	145604947	145604948	M00701:446:000000000-AP638:1:2104:26245:15440	60	+
chr1	145654932	145654933	M00701:446:000000000-AP638:1:2110:23350:16385	60	-
chr1	145804058	145804059	M00701:446:000000000-AP638:1:2113:6632:15313	60	+
chr1	146036062	146036063	M00701:446:000000000-AP638:1:1109:13307:9072	60	-
chr1	146092244	146092245	M00701:446:000000000-AP638:1:2107:15183:4617	60	+
chr1	146200341	146200342	M00701:446:000000000-AP638:1:2113:3906:18922	60	+
chr1	146639094	146639095	M00701:446:000000000-AP638:1:1103:27203:14735	60	-
chr1	147143621	147143622	M00701:446:000000000-AP638:1:2109:8414:20179	60	-
chr1	147213719	147213720	M00701:446:000000000-AP638:1:2113:16280:7248	60	+
chr1	147214618	147214619	M00701:446:000000000-AP638:1:1106:18565:15918	60	-
chr1	147343760	147343761	M00701:446:000000000-AP638:1:1109:19808:27499	60	-
chr1	147368981	147368982	M00701:446:000000000-AP638:1:2110:25959:16535	60	-
chr1	147453167	147453168	M00701:446:000000000-AP638:1:1106:20016:3121	60	+
chr1	147677469	147677470	M00701:446:000000000-AP638:1:1109:8626:25411	60	-
chr1	147945523	147945524	M00701:446:000000000-AP638:1:2109:17391:9612	60	-
chr1	147985777	147985778	M00701:446:000000000-AP638:1:2111:22813:21212	60	+
chr1	148054312	148054313	M00701:446:000000000-AP638:1:1111:5791:16698	60	+
chr1	148450090	148450091	M00701:446:000000000-AP638:1:2106:5219:21381	60	+
chr1	148954934	148954935	M00701:446:000000000-AP638:1:1112:5859:17135	60	-
chr1	149040043	149040044	M00701:446:000000000-AP638:1:1113:3460:12581	60	+
chr1	149843753	149843754	M00701:446:000000000-AP638:1:1108:10548:13872	60	-
chr1	149955643	149955644	M00701:446:000000000-AP638:1:2106:13623:8843	60	+
chr1	149969677	149969678	M00701:446:000000000-AP638:1:1105:6022:22473	60	+
chr1	150009011	150009012	M00701:446:000000000-AP638:1:1112:16015:10795	60	-
chr1	150072256	150072257	M00701:446:000000000-AP638:1:1112:18924:21119	60	+
chr1	150152339	150152340	M00701:446:000000000-AP638:1:1107:2374:17876	60	-
chr1	150378877	150378878	M00701:446:000000000-AP638:1:2104:18226:25557	60	+
chr1	150408086	150408087	M00701:446:000000000-AP638:1:2108:22384:21162	60	-
chr1	150572186	150572187	M00701:446:000000000-AP638:1:1106:12246:18316	60	+
chr1	150677351	150677352	M00701:446:000000000-AP638:1:1101:20833:3831	60	+
chr1	150706290	150706291	M00701:446:000000000-AP638:1:2110:13362:5132	60	-
chr1	150753303	150753304	M00701:446:000000000-AP638:1:1104:20592:24606	60	+
chr1	150802757	150802758	M00701:446:000000000-AP638:1:2108:6797:19605	60	-
chr1	150810433	150810434	M00701:446:000000000-AP638:1:1103:22558:7988	60	+
chr1	150909897	150909898	M00701:446:000000000-AP638:1:1102:21928:11741	60	-
chr1	150928449	150928450	M00701:446:000000000-AP638:1:2111:19346:20600	60	+
chr1	150964144	150964145	M00701:446:000000000-AP638:1:1108:25179:14816	60	-
chr1	151052377	151052378	M00701:446:000000000-AP638:1:1101:18650:23916	60	+
chr1	151129765	151129766	M00701:446:000000000-AP638:1:2101:29122:12978	60	+
chr1	151206717	151206718	M00701:446:000000000-AP638:1:2103:11005:13720	60	-
chr1	151258024	151258025	M00701:446:000000000-AP638:1:2103:17152:7637	60	-
chr1	151471105	151471106	M00701:446:000000000-AP638:1:2104:22594:3533	60	+
chr1	151514100	151514101	M00701:446:000000000-AP638:1:1111:22569:19068	60	+
chr1	151529719	151529720	M00701:446:000000000-AP638:1:2104:20240:20096	60	-
chr1	151616015	151616016	M00701:446:000000000-AP638:1:2107:16773:21729	60	-
chr1	151940836	151940837	M00701:446:000000000-AP638:1:2114:14051:14452	60	+
chr1	151951961	151951962	M00701:446:000000000-AP638:1:2101:24882:17562	60	-
chr1	151988472	151988473	M00701:446:000000000-AP638:1:2101:20666:6668	60	-
chr1	152198263	152198264	M00701:446:000000000-AP638:1:2102:16479:2322	60	+
chr1	152363188	152363189	M00701:446:000000000-AP638:1:1110:19037:9455	60	+
chr1	152364515	152364516	M00701:446:000000000-AP638:1:1114:22393:24407	60	-
chr1	152373135	152373136	M00701:446:000000000-AP638:1:2106:16069:15254	60	+
chr1	152450879	152450880	M00701:446:000000000-AP638:1:1106:7619:11287	60	+
chr1	152733742	152733743	M00701:446:000000000-AP638:1:2113:12341:11858	60	-
chr1	152824980	152824981	M00701:446:000000000-AP638:1:2102:24483:9628	60	+
chr1	153074968	153074969	M00701:446:000000000-AP638:1:2113:14179:26604	60	-
chr1	153261747	153261748	M00701:446:000000000-AP638:1:2112:10226:25852	60	+
chr1	153486368	153486369	M00701:446:000000000-AP638:1:2108:14565:14332	60	-
chr1	153490999	153491000	M00701:446:000000000-AP638:1:2105:27164:18887	60	-
chr1	153662820	153662821	M00701:446:000000000-AP638:1:2105:10909:6218	60	-
chr1	153882806	153882807	M00701:446:000000000-AP638:1:1112:24655:19342	60	+
chr1	153959753	153959754	M00701:446:000000000-AP638:1:2111:12973:4283	60	-
chr1	153978128	153978129	M00701:446:000000000-AP638:1:2108:10776:18761	60	-
chr1	153981790	153981791	M00701:446:000000000-AP638:1:2106:29373:13613	60	-
chr1	154062954	154062955	M00701:446:000000000-AP638:1:1101:14923:14087	60	+
chr1	154063446	154063447	M00701:446:000000000-AP638:1:2107:11986:27931	60	-
chr1	154102669	154102670	M00701:446:000000000-AP638:1:2101:23322:21942	60	+
chr1	154127093	154127094	M00701:446:000000000-AP638:1:1106:13814:3449	60	-
chr1	154223305	154223306	M00701:446:000000000-AP638:1:1111:14643:28318	60	+
chr1	154262008	154262009	M00701:446:000000000-AP638:1:1105:27919:13102	60	-
chr1	154561494	154561495	M00701:446:000000000-AP638:1:2101:18602:20669	60	-
chr1	154596933	154596934	M00701:446:000000000-AP638:1:2112:10849:14276	60	+
chr1	154644136	154644137	M00701:446:000000000-AP638:1:1109:9273:24868	60	+
chr1	155112691	155112692	M00701:446:000000000-AP638:1:1105:15971:24620	60	+
chr1	155378378	155378379	M00701:446:000000000-AP638:1:1107:12682:20981	60	-
chr1	155405014	155405015	M00701:446:000000000-AP638:1:1112:5420:13479	60	+
chr1	155407540	155407541	M00701:446:000000000-AP638:1:2103:9369:25251	60	+
chr1	155467163	155467164	M00701:446:000000000-AP638:1:2114:3781:13223	60	-
chr1	155640052	155640053	M00701:446:000000000-AP638:1:2108:18245:9247	60	-
chr1	155800537	155800538	M00701:446:000000000-AP638:1:2114:12156:14921	60	-
chr1	155890386	155890387	M00701:446:000000000-AP638:1:1111:6925:5421	60	+
chr1	155955524	155955525	M00701:446:000000000-AP638:1:2106:10321:6661	60	+
chr1	156122691	156122692	M00701:446:000000000-AP638:1:2105:22171:19581	60	-
chr1	156177634	156177635	M00701:446:000000000-AP638:1:1106:16406:9470	60	+
chr1	156254637	156254638	M00701:446:000000000-AP638:1:1104:4613:9536	60	+
chr1	156348563	156348564	M00701:446:000000000-AP638:1:2111:23774:6481	60	-
chr1	156481941	156481942	M00701:446:000000000-AP638:1:2107:6989:19891	60	+
chr1	156496185	156496186	M00701:446:000000000-AP638:1:2113:23556:11561	60	+
chr1	156594511	156594512	M00701:446:000000000-AP638:1:1114:12689:5777	60	-
chr1	156684235	156684236	M00701:446:000000000-AP638:1:2106:3195:11456	60	+
chr1	156790067	156790068	M00701:446:000000000-AP638:1:2104:19968:11115	60	-
chr1	156965978	156965979	M00701:446:000000000-AP638:1:2105:11378:16715	60	-
chr1	156982997	156982998	M00701:446:000000000-AP638:1:2107:14815:17515	60	-
chr1	157004179	157004180	M00701:446:000000000-AP638:1:1114:9730:5533	60	+
chr1	157173996	157173997	M00701:446:000000000-AP638:1:2108:6902:12456	60	-
chr1	157466789	157466790	M00701:446:000000000-AP638:1:2105:10541:23071	60	-
chr1	157501584	157501585	M00701:446:000000000-AP638:1:2109:16360:11609	60	+
chr1	158000544	158000545	M00701:446:000000000-AP638:1:2102:16327:14462	60	-
chr1	158120283	158120284	M00701:446:000000000-AP638:1:2107:16735:8700	60	+
chr1	158237098	158237099	M00701:446:000000000-AP638:1:2103:1889:16528	60	+
chr1	158383260	158383261	M00701:446:000000000-AP638:1:2114:28124:9862	60	+
chr1	158539406	158539407	M00701:446:000000000-AP638:1:2108:14448:26355	60	-
chr1	159009962	159009963	M00701:446:000000000-AP638:1:1112:10479:27025	60	+
chr1	159117506	159117507	M00701:446:000000000-AP638:1:2103:24868:12521	60	+
chr1	159276109	159276110	M00701:446:000000000-AP638:1:1114:26140:11457	60	+
chr1	159384179	159384180	M00701:446:000000000-AP638:1:2102:16382:17108	60	+
chr1	159407545	159407546	M00701:446:000000000-AP638:1:2111:16831:4194	60	+
chr1	159839902	159839903	M00701:446:000000000-AP638:1:2104:19443:18735	60	-
chr1	159911257	159911258	M00701:446:000000000-AP638:1:2102:7407:8386	60	+
chr1	159994127	159994128	M00701:446:000000000-AP638:1:1110:12307:5597	60	+
chr1	160015476	160015477	M00701:446:000000000-AP638:1:2114:5714:16077	60	+
chr1	160027939	160027940	M00701:446:000000000-AP638:1:1111:9541:22724	60	+
chr1	160029016	160029017	M00701:446:000000000-AP638:1:2102:26891:16146	60	-
chr1	160155965	160155966	M00701:446:000000000-AP638:1:2105:12017:2318	60	+
chr1	160207090	160207091	M00701:446:000000000-AP638:1:1103:11194:7316	60	-
chr1	160232967	160232968	M00701:446:000000000-AP638:1:2114:12028:3987	60	+
chr1	160234164	160234165	M00701:446:000000000-AP638:1:2109:7194:16641	60	+
chr1	160235335	160235336	M00701:446:000000000-AP638:1:2101:13681:15564	60	+
chr1	160253114	160253115	M00701:446:000000000-AP638:1:2111:17451:27491	60	-
chr1	160287256	160287257	M00701:446:000000000-AP638:1:2105:24104:6648	60	+
chr1	160398520	160398521	M00701:446:000000000-AP638:1:2112:12521:3428	60	-
chr1	160401884	160401885	M00701:446:000000000-AP638:1:1108:15111:4584	60	+
chr1	160474876	160474877	M00701:446:000000000-AP638:1:2101:12819:1902	60	+
chr1	160757026	160757027	M00701:446:000000000-AP638:1:1107:5986:20397	60	+
chr1	160854604	160854605	M00701:446:000000000-AP638:1:2101:4968:13400	60	+
chr1	160870436	160870437	M00701:446:000000000-AP638:1:2112:15230:9830	60	-
chr1	161126336	161126337	M00701:446:000000000-AP638:1:2114:16386:24728	60	-
chr1	161148005	161148006	M00701:446:000000000-AP638:1:1104:17900:28480	60	+
chr1	161263464	161263465	M00701:446:000000000-AP638:1:1105:20645:7263	60	+
chr1	161282842	161282843	M00701:446:000000000-AP638:1:2113:7104:11898	60	-
chr1	161316824	161316825	M00701:446:000000000-AP638:1:1114:21476:18102	60	+
chr1	161330330	161330331	M00701:446:000000000-AP638:1:2114:14333:3385	60	+
chr1	161330334	161330335	M00701:446:000000000-AP638:1:1110:12025:22140	60	-
chr1	161335593	161335594	M00701:446:000000000-AP638:1:2103:18605:20847	60	+
chr1	161382611	161382612	M00701:446:000000000-AP638:1:2113:14980:22856	60	-
chr1	161548973	161548974	M00701:446:000000000-AP638:1:2109:4977:10988	60	-
chr1	161725500	161725501	M00701:446:000000000-AP638:1:2112:13411:1643	60	+
chr1	161951134	161951135	M00701:446:000000000-AP638:1:2112:17264:22500	60	-
chr1	162077120	162077121	M00701:446:000000000-AP638:1:2107:26551:21624	60	+
chr1	162444432	162444433	M00701:446:000000000-AP638:1:1110:19986:24678	60	+
chr1	162488471	162488472	M00701:446:000000000-AP638:1:1113:9060:7597	60	+
chr1	162523315	162523316	M00701:446:000000000-AP638:1:2108:13185:23138	60	-
chr1	162646097	162646098	M00701:446:000000000-AP638:1:2111:19897:10234	60	+
chr1	162671066	162671067	M00701:446:000000000-AP638:1:2106:13296:17190	60	+
chr1	162676757	162676758	M00701:446:000000000-AP638:1:1110:8680:15421	60	+
chr1	162694972	162694973	M00701:446:000000000-AP638:1:2114:17130:7159	60	+
chr1	162789724	162789725	M00701:446:000000000-AP638:1:2107:22704:15813	60	+
chr1	162847551	162847552	M00701:446:000000000-AP638:1:2101:21450:14556	60	-
chr1	162856260	162856261	M00701:446:000000000-AP638:1:2109:16653:24930	60	-
chr1	162918671	162918672	M00701:446:000000000-AP638:1:1103:2941:14791	60	+
chr1	163036060	163036061	M00701:446:000000000-AP638:1:2101:17697:5158	60	+
chr1	163047941	163047942	M00701:446:000000000-AP638:1:1112:26826:17281	60	+
chr1	163092508	163092509	M00701:446:000000000-AP638:1:2101:18569:20686	60	+
chr1	163121328	163121329	M00701:446:000000000-AP638:1:2101:5276:14222	60	+
chr1	163296204	163296205	M00701:446:000000000-AP638:1:2103:16312:22435	60	+
chr1	163373088	163373089	M00701:446:000000000-AP638:1:2112:27525:17235	60	-
chr1	163381482	163381483	M00701:446:000000000-AP638:1:1105:18710:11896	60	+
chr1	163383380	163383381	M00701:446:000000000-AP638:1:1111:17946:7834	60	+
chr1	163462292	163462293	M00701:446:000000000-AP638:1:2108:8488:12031	60	-
chr1	163497535	163497536	M00701:446:000000000-AP638:1:2109:10819:5029	60	-
chr1	163577479	163577480	M00701:446:000000000-AP638:1:2111:25716:17059	60	-
chr1	163651427	163651428	M00701:446:000000000-AP638:1:2103:17649:26115	60	-
chr1	163874145	163874146	M00701:446:000000000-AP638:1:2102:17436:16230	60	-
chr1	164060624	164060625	M00701:446:000000000-AP638:1:2105:20430:8439	60	+
chr1	164105037	164105038	M00701:446:000000000-AP638:1:2101:12447:18259	60	+
chr1	164220411	164220412	M00701:446:000000000-AP638:1:1110:25581:16250	60	-
chr1	164270471	164270472	M00701:446:000000000-AP638:1:1107:12737:5121	60	+
chr1	164316953	164316954	M00701:446:000000000-AP638:1:2105:21256:12317	60	+
chr1	164372655	164372656	M00701:446:000000000-AP638:1:1105:25191:14212	60	+
chr1	164418491	164418492	M00701:446:000000000-AP638:1:1109:16952:2746	60	-
chr1	164421237	164421238	M00701:446:000000000-AP638:1:1101:20460:6447	60	-
chr1	164477524	164477525	M00701:446:000000000-AP638:1:2114:6306:13817	60	-
chr1	164526689	164526690	M00701:446:000000000-AP638:1:1109:13189:28458	60	-
chr1	164564219	164564220	M00701:446:000000000-AP638:1:1101:6790:17893	60	-
chr1	164585345	164585346	M00701:446:000000000-AP638:1:1108:21657:14825	60	+
chr1	164585707	164585708	M00701:446:000000000-AP638:1:2105:18070:16381	60	+
chr1	164597012	164597013	M00701:446:000000000-AP638:1:1108:8942:14960	60	-
chr1	164637469	164637470	M00701:446:000000000-AP638:1:2105:4490:7033	60	-
chr1	164643340	164643341	M00701:446:000000000-AP638:1:2105:27443:11402	60	+
chr1	164707442	164707443	M00701:446:000000000-AP638:1:1112:10260:3144	60	+
chr1	164775974	164775975	M00701:446:000000000-AP638:1:1102:12481:23666	60	+
chr1	164783360	164783361	M00701:446:000000000-AP638:1:2105:18286:18929	60	+
chr1	164784253	164784254	M00701:446:000000000-AP638:1:2105:15477:26043	60	-
chr1	164844480	164844481	M00701:446:000000000-AP638:1:2112:22795:7105	60	+
chr1	164987277	164987278	M00701:446:000000000-AP638:1:1106:6033:21569	60	+
chr1	165018502	165018503	M00701:446:000000000-AP638:1:1110:7381:25779	60	-
chr1	165018504	165018505	M00701:446:000000000-AP638:1:1114:8703:20776	60	-
chr1	165135098	165135099	M00701:446:000000000-AP638:1:2112:22916:13505	60	+
chr1	165189051	165189052	M00701:446:000000000-AP638:1:1113:16650:2285	60	+
chr1	165282116	165282117	M00701:446:000000000-AP638:1:1102:11513:22767	60	-
chr1	165444072	165444073	M00701:446:000000000-AP638:1:2113:21650:19930	60	+
chr1	165571091	165571092	M00701:446:000000000-AP638:1:2103:17365:4608	60	+
chr1	165687869	165687870	M00701:446:000000000-AP638:1:1110:8385:24117	60	-
chr1	165701761	165701762	M00701:446:000000000-AP638:1:2102:13983:22774	60	-
chr1	165703747	165703748	M00701:446:000000000-AP638:1:2108:29618:16061	60	+
chr1	165756211	165756212	M00701:446:000000000-AP638:1:2112:24675:22986	60	+
chr1	165761230	165761231	M00701:446:000000000-AP638:1:1106:15991:23392	60	-
chr1	165767947	165767948	M00701:446:000000000-AP638:1:2108:13944:13076	60	+
chr1	165826308	165826309	M00701:446:000000000-AP638:1:2108:13804:1565	60	+
chr1	165979738	165979739	M00701:446:000000000-AP638:1:1109:11423:27155	60	-
chr1	166023587	166023588	M00701:446:000000000-AP638:1:1111:24654:8832	60	+
chr1	166156397	166156398	M00701:446:000000000-AP638:1:2109:4498:9429	60	+
chr1	166164560	166164561	M00701:446:000000000-AP638:1:1106:21140:10370	60	-
chr1	166498280	166498281	M00701:446:000000000-AP638:1:1108:28371:9338	60	+
chr1	166541404	166541405	M00701:446:000000000-AP638:1:2112:28498:11717	60	+
chr1	166612549	166612550	M00701:446:000000000-AP638:1:2108:19211:11009	60	-
chr1	166666206	166666207	M00701:446:000000000-AP638:1:2106:8871:12996	60	+
chr1	166857545	166857546	M00701:446:000000000-AP638:1:2110:27757:18615	60	-
chr1	166869490	166869491	M00701:446:000000000-AP638:1:2108:19791:12659	60	+
chr1	166890369	166890370	M00701:446:000000000-AP638:1:1108:17187:24763	60	+
chr1	166913242	166913243	M00701:446:000000000-AP638:1:2114:20730:11371	60	+
chr1	166933258	166933259	M00701:446:000000000-AP638:1:2111:13789:9215	60	-
chr1	166987877	166987878	M00701:446:000000000-AP638:1:2105:25114:17991	60	-
chr1	167341130	167341131	M00701:446:000000000-AP638:1:2109:8683:20530	60	-
chr1	167417111	167417112	M00701:446:000000000-AP638:1:2105:23581:25474	60	-
chr1	167479050	167479051	M00701:446:000000000-AP638:1:2101:6853:22053	60	+
chr1	167540852	167540853	M00701:446:000000000-AP638:1:1107:1783:16546	60	+
chr1	167618824	167618825	M00701:446:000000000-AP638:1:1106:15160:11752	60	+
chr1	167652873	167652874	M00701:446:000000000-AP638:1:1113:18228:26398	60	-
chr1	167690370	167690371	M00701:446:000000000-AP638:1:2112:23990:20198	60	-
chr1	167970058	167970059	M00701:446:000000000-AP638:1:2112:21230:26586	60	+
chr1	167995011	167995012	M00701:446:000000000-AP638:1:2101:27390:11629	60	-
chr1	168065349	168065350	M00701:446:000000000-AP638:1:2102:12444:10802	60	+
chr1	168193512	168193513	M00701:446:000000000-AP638:1:1101:18385:23009	60	+
chr1	168246648	168246649	M00701:446:000000000-AP638:1:2112:14750:24543	60	+
chr1	168256021	168256022	M00701:446:000000000-AP638:1:1102:17225:2614	60	+
chr1	168352205	168352206	M00701:446:000000000-AP638:1:1114:11143:8032	60	+
chr1	168374988	168374989	M00701:446:000000000-AP638:1:2104:16479:2086	60	+
chr1	168491292	168491293	M00701:446:000000000-AP638:1:2103:23583:20615	60	+
chr1	168511301	168511302	M00701:446:000000000-AP638:1:2111:25102:10220	60	+
chr1	168549696	168549697	M00701:446:000000000-AP638:1:1111:11671:27897	60	+
chr1	168640169	168640170	M00701:446:000000000-AP638:1:2103:21455:6535	60	-
chr1	168651970	168651971	M00701:446:000000000-AP638:1:2106:6541:11002	60	+
chr1	168654980	168654981	M00701:446:000000000-AP638:1:1102:27602:22685	60	+
chr1	168700600	168700601	M00701:446:000000000-AP638:1:1114:15705:15584	60	+
chr1	168781004	168781005	M00701:446:000000000-AP638:1:1106:26889:7663	60	-
chr1	168875428	168875429	M00701:446:000000000-AP638:1:2109:19318:12382	60	-
chr1	168880967	168880968	M00701:446:000000000-AP638:1:2114:7193:9422	60	+
chr1	168935124	168935125	M00701:446:000000000-AP638:1:2101:3993:22167	60	-
chr1	168960311	168960312	M00701:446:000000000-AP638:1:1112:17381:7479	60	+
chr1	169099563	169099564	M00701:446:000000000-AP638:1:1105:24001:7831	60	-
chr1	169126030	169126031	M00701:446:000000000-AP638:1:2104:20895:9796	60	+
chr1	169129708	169129709	M00701:446:000000000-AP638:1:2110:23784:14276	60	-
chr1	169141661	169141662	M00701:446:000000000-AP638:1:2112:16390:10327	60	+
chr1	169164589	169164590	M00701:446:000000000-AP638:1:2109:11245:16606	60	+
chr1	169362609	169362610	M00701:446:000000000-AP638:1:1104:20120:7911	60	+
chr1	169439598	169439599	M00701:446:000000000-AP638:1:1104:19757:7905	60	-
chr1	169482828	169482829	M00701:446:000000000-AP638:1:2111:25408:16812	60	+
chr1	169580819	169580820	M00701:446:000000000-AP638:1:1110:14773:12363	60	-
chr1	169584858	169584859	M00701:446:000000000-AP638:1:2102:9062:3016	60	-
chr1	169692177	169692178	M00701:446:000000000-AP638:1:2102:5833:20661	60	-
chr1	169721566	169721567	M00701:446:000000000-AP638:1:1113:16050:8053	60	-
chr1	169771570	169771571	M00701:446:000000000-AP638:1:2111:13117:18860	60	+
chr1	169886839	169886840	M00701:446:000000000-AP638:1:1112:19139:22626	60	-
chr1	169928570	169928571	M00701:446:000000000-AP638:1:2106:14877:25225	60	-
chr1	169965130	169965131	M00701:446:000000000-AP638:1:2109:10493:23981	60	-
chr1	169967924	169967925	M00701:446:000000000-AP638:1:2114:15491:17745	60	+
chr1	170016338	170016339	M00701:446:000000000-AP638:1:1105:11488:7206	60	+
chr1	170046716	170046717	M00701:446:000000000-AP638:1:1106:22123:14778	60	+
chr1	170157147	170157148	M00701:446:000000000-AP638:1:1113:19465:14528	60	+
chr1	170164047	170164048	M00701:446:000000000-AP638:1:2114:15583:18260	60	-
chr1	170174486	170174487	M00701:446:000000000-AP638:1:2108:9177:13319	60	-
chr1	170475285	170475286	M00701:446:000000000-AP638:1:2103:24671:5316	60	+
chr1	170525616	170525617	M00701:446:000000000-AP638:1:1103:11462:24954	60	+
chr1	170533270	170533271	M00701:446:000000000-AP638:1:1105:19011:25671	60	-
chr1	170533808	170533809	M00701:446:000000000-AP638:1:1104:14027:14395	60	-
chr1	170534079	170534080	M00701:446:000000000-AP638:1:2111:28162:20782	60	-
chr1	170592033	170592034	M00701:446:000000000-AP638:1:1102:19812:7190	60	-
chr1	170642277	170642278	M00701:446:000000000-AP638:1:2101:10707:15693	60	+
chr1	170642279	170642280	M00701:446:000000000-AP638:1:2112:16666:13239	60	+
chr1	170792158	170792159	M00701:446:000000000-AP638:1:1106:15257:9083	60	-
chr1	170863652	170863653	M00701:446:000000000-AP638:1:1101:23855:9051	60	+
chr1	170965783	170965784	M00701:446:000000000-AP638:1:2107:13404:22461	60	+
chr1	171128470	171128471	M00701:446:000000000-AP638:1:1106:15336:19030	60	-
chr1	171139997	171139998	M00701:446:000000000-AP638:1:1113:16390:28977	60	+
chr1	171179513	171179514	M00701:446:000000000-AP638:1:2106:17732:3595	60	+
chr1	171184140	171184141	M00701:446:000000000-AP638:1:1111:14319:19398	60	+
chr1	171260084	171260085	M00701:446:000000000-AP638:1:2101:15905:22184	60	+
chr1	171309485	171309486	M00701:446:000000000-AP638:1:2102:10575:6471	60	+
chr1	171332162	171332163	M00701:446:000000000-AP638:1:1102:20799:24928	60	-
chr1	171361956	171361957	M00701:446:000000000-AP638:1:1114:9493:24318	60	+
chr1	171393169	171393170	M00701:446:000000000-AP638:1:1110:16726:2862	60	-
chr1	171477363	171477364	M00701:446:000000000-AP638:1:1105:28567:11038	60	+
chr1	171498702	171498703	M00701:446:000000000-AP638:1:2114:21563:19514	60	-
chr1	171533685	171533686	M00701:446:000000000-AP638:1:1110:28964:13181	60	+
chr1	171593662	171593663	M00701:446:000000000-AP638:1:1109:12444:19912	60	-
chr1	171701852	171701853	M00701:446:000000000-AP638:1:1111:16198:22076	60	-
chr1	171718325	171718326	M00701:446:000000000-AP638:1:2105:13083:13227	60	-
chr1	171718492	171718493	M00701:446:000000000-AP638:1:2112:10929:7079	60	-
chr1	171729309	171729310	M00701:446:000000000-AP638:1:2102:16258:10128	60	+
chr1	171754669	171754670	M00701:446:000000000-AP638:1:2108:21456:11411	60	+
chr1	171759113	171759114	M00701:446:000000000-AP638:1:2112:11719:4592	60	-
chr1	171762940	171762941	M00701:446:000000000-AP638:1:2114:20030:27680	60	+
chr1	171893102	171893103	M00701:446:000000000-AP638:1:2106:6887:19877	60	+
chr1	171924150	171924151	M00701:446:000000000-AP638:1:2103:16957:25640	60	+
chr1	171952321	171952322	M00701:446:000000000-AP638:1:1111:11771:10297	60	-
chr1	172033015	172033016	M00701:446:000000000-AP638:1:2113:23038:19271	60	-
chr1	172092339	172092340	M00701:446:000000000-AP638:1:2102:9258:27154	60	+
chr1	172161295	172161296	M00701:446:000000000-AP638:1:2104:16868:11305	60	+
chr1	172266724	172266725	M00701:446:000000000-AP638:1:1108:16016:16947	60	-
chr1	172274025	172274026	M00701:446:000000000-AP638:1:2105:17766:9551	60	+
chr1	172302289	172302290	M00701:446:000000000-AP638:1:2106:10747:26230	60	+
chr1	172358955	172358956	M00701:446:000000000-AP638:1:2106:8118:17687	60	-
chr1	172440495	172440496	M00701:446:000000000-AP638:1:1103:28544:15008	60	+
chr1	172564966	172564967	M00701:446:000000000-AP638:1:1111:7331:4652	60	+
chr1	172606806	172606807	M00701:446:000000000-AP638:1:1113:23859:7430	60	-
chr1	172663030	172663031	M00701:446:000000000-AP638:1:1109:13295:14783	60	-
chr1	172777982	172777983	M00701:446:000000000-AP638:1:2106:8532:8604	60	-
chr1	172884342	172884343	M00701:446:000000000-AP638:1:1103:10320:3297	60	+
chr1	172903163	172903164	M00701:446:000000000-AP638:1:2112:17512:28249	60	+
chr1	172909386	172909387	M00701:446:000000000-AP638:1:1113:18568:8389	60	-
chr1	173049737	173049738	M00701:446:000000000-AP638:1:2103:12768:15150	60	+
chr1	173119152	173119153	M00701:446:000000000-AP638:1:1107:15327:6677	60	+
chr1	173193102	173193103	M00701:446:000000000-AP638:1:1104:3802:9297	60	+
chr1	173219247	173219248	M00701:446:000000000-AP638:1:2111:5284:12819	60	-
chr1	173219506	173219507	M00701:446:000000000-AP638:1:2110:14617:6563	60	-
chr1	173430136	173430137	M00701:446:000000000-AP638:1:1113:17609:24139	60	+
chr1	173480806	173480807	M00701:446:000000000-AP638:1:2104:16964:26977	60	+
chr1	173556341	173556342	M00701:446:000000000-AP638:1:2109:12575:18115	60	-
chr1	173761892	173761893	M00701:446:000000000-AP638:1:1109:25266:22010	60	+
chr1	173763191	173763192	M00701:446:000000000-AP638:1:2103:23821:12179	60	-
chr1	173827529	173827530	M00701:446:000000000-AP638:1:2109:25163:13014	60	-
chr1	173852474	173852475	M00701:446:000000000-AP638:1:2108:19561:20800	60	+
chr1	173895143	173895144	M00701:446:000000000-AP638:1:2114:14660:25933	60	-
chr1	173900604	173900605	M00701:446:000000000-AP638:1:1106:14250:6346	60	+
chr1	173992922	173992923	M00701:446:000000000-AP638:1:1106:15792:20078	60	+
chr1	174027742	174027743	M00701:446:000000000-AP638:1:2103:17609:18553	60	+
chr1	174156918	174156919	M00701:446:000000000-AP638:1:2110:15616:12045	60	+
chr1	174224372	174224373	M00701:446:000000000-AP638:1:2108:11936:8461	60	+
chr1	174240643	174240644	M00701:446:000000000-AP638:1:1111:6109:10482	60	+
chr1	174251575	174251576	M00701:446:000000000-AP638:1:1112:18203:13679	60	-
chr1	174417926	174417927	M00701:446:000000000-AP638:1:2111:8844:9706	60	-
chr1	174433486	174433487	M00701:446:000000000-AP638:1:2104:16428:2061	60	-
chr1	174461148	174461149	M00701:446:000000000-AP638:1:2111:4549:10287	60	-
chr1	174486095	174486096	M00701:446:000000000-AP638:1:2109:12740:10769	60	-
chr1	174587531	174587532	M00701:446:000000000-AP638:1:2106:16622:22683	60	+
chr1	174605965	174605966	M00701:446:000000000-AP638:1:1101:9288:10562	60	-
chr1	174661752	174661753	M00701:446:000000000-AP638:1:1113:17460:11678	60	+
chr1	174714526	174714527	M00701:446:000000000-AP638:1:2104:13909:15229	60	-
chr1	174828276	174828277	M00701:446:000000000-AP638:1:2109:18092:11648	60	-
chr1	175020583	175020584	M00701:446:000000000-AP638:1:1103:7354:8779	60	-
chr1	175209293	175209294	M00701:446:000000000-AP638:1:2109:9899:14890	60	-
chr1	175287126	175287127	M00701:446:000000000-AP638:1:1103:18211:17098	60	+
chr1	175342281	175342282	M00701:446:000000000-AP638:1:1104:2284:18944	60	+
chr1	175734351	175734352	M00701:446:000000000-AP638:1:2113:25451:6275	60	+
chr1	175849469	175849470	M00701:446:000000000-AP638:1:1103:13828:5067	60	-
chr1	176025277	176025278	M00701:446:000000000-AP638:1:2110:6882:15935	60	+
chr1	176040786	176040787	M00701:446:000000000-AP638:1:1110:9889:17662	60	+
chr1	176046030	176046031	M00701:446:000000000-AP638:1:1101:19392:22473	60	+
chr1	176197178	176197179	M00701:446:000000000-AP638:1:2105:16308:26164	60	-
chr1	176198036	176198037	M00701:446:000000000-AP638:1:1113:25878:7534	60	-
chr1	176200764	176200765	M00701:446:000000000-AP638:1:2106:15094:22435	60	+
chr1	176229119	176229120	M00701:446:000000000-AP638:1:2112:11325:17997	60	+
chr1	176230409	176230410	M00701:446:000000000-AP638:1:1106:19765:25031	60	+
chr1	176442879	176442880	M00701:446:000000000-AP638:1:1101:21444:6695	60	+
chr1	176822234	176822235	M00701:446:000000000-AP638:1:2103:14719:29063	60	-
chr1	177006742	177006743	M00701:446:000000000-AP638:1:2103:15350:23321	60	+
chr1	177100621	177100622	M00701:446:000000000-AP638:1:1103:19138:11526	60	+
chr1	177132881	177132882	M00701:446:000000000-AP638:1:2109:22086:13030	60	+
chr1	177341227	177341228	M00701:446:000000000-AP638:1:1107:27607:13158	60	-
chr1	178098134	178098135	M00701:446:000000000-AP638:1:2111:18025:12562	60	+
chr1	178172041	178172042	M00701:446:000000000-AP638:1:1113:2177:13581	60	-
chr1	178225942	178225943	M00701:446:000000000-AP638:1:2114:3865:14654	60	+
chr1	178242030	178242031	M00701:446:000000000-AP638:1:2102:7569:7068	60	+
chr1	178300970	178300971	M00701:446:000000000-AP638:1:2101:25821:20276	60	-
chr1	178335094	178335095	M00701:446:000000000-AP638:1:2112:24696:17847	60	-
chr1	178353447	178353448	M00701:446:000000000-AP638:1:2105:16772:19621	60	-
chr1	178423374	178423375	M00701:446:000000000-AP638:1:2114:16273:19961	60	-
chr1	178449880	178449881	M00701:446:000000000-AP638:1:1113:9653:7994	60	+
chr1	178495694	178495695	M00701:446:000000000-AP638:1:1106:24985:7536	60	-
chr1	178516940	178516941	M00701:446:000000000-AP638:1:2110:19515:14317	60	-
chr1	178738066	178738067	M00701:446:000000000-AP638:1:2108:11736:8701	60	-
chr1	178799004	178799005	M00701:446:000000000-AP638:1:1110:9829:8084	60	+
chr1	178894605	178894606	M00701:446:000000000-AP638:1:2110:20128:20080	60	-
chr1	178959778	178959779	M00701:446:000000000-AP638:1:2105:16762:5370	60	+
chr1	179034436	179034437	M00701:446:000000000-AP638:1:2107:5717:14435	60	+
chr1	179034902	179034903	M00701:446:000000000-AP638:1:2102:11560:8236	60	+
chr1	179054999	179055000	M00701:446:000000000-AP638:1:1104:9569:24529	60	-
chr1	179149336	179149337	M00701:446:000000000-AP638:1:1109:17903:6885	60	-
chr1	179180416	179180417	M00701:446:000000000-AP638:1:1103:23524:26167	60	+
chr1	179298775	179298776	M00701:446:000000000-AP638:1:2103:5624:22259	60	-
chr1	179401592	179401593	M00701:446:000000000-AP638:1:2111:15032:17601	60	-
chr1	179554807	179554808	M00701:446:000000000-AP638:1:1108:23088:11492	60	-
chr1	179583143	179583144	M00701:446:000000000-AP638:1:2107:6646:19208	60	+
chr1	179637385	179637386	M00701:446:000000000-AP638:1:1102:26975:15647	60	-
chr1	179710713	179710714	M00701:446:000000000-AP638:1:1101:18106:19572	60	-
chr1	179816985	179816986	M00701:446:000000000-AP638:1:1103:13083:14034	60	+
chr1	179879346	179879347	M00701:446:000000000-AP638:1:2109:8608:22840	60	-
chr1	179918590	179918591	M00701:446:000000000-AP638:1:2102:7515:12465	60	+
chr1	179926728	179926729	M00701:446:000000000-AP638:1:2101:11462:9340	60	-
chr1	180001621	180001622	M00701:446:000000000-AP638:1:1103:18513:11616	60	+
chr1	180059586	180059587	M00701:446:000000000-AP638:1:1107:10159:26814	60	-
chr1	180337017	180337018	M00701:446:000000000-AP638:1:1105:22490:7679	60	+
chr1	180350033	180350034	M00701:446:000000000-AP638:1:1105:18987:20895	60	+
chr1	180395581	180395582	M00701:446:000000000-AP638:1:2107:5454:9772	60	+
chr1	180422831	180422832	M00701:446:000000000-AP638:1:2105:5879:5408	60	-
chr1	180436964	180436965	M00701:446:000000000-AP638:1:2101:23679:12044	60	-
chr1	180446207	180446208	M00701:446:000000000-AP638:1:1105:25887:22565	60	-
chr1	180835456	180835457	M00701:446:000000000-AP638:1:1112:21906:17464	60	-
chr1	180846088	180846089	M00701:446:000000000-AP638:1:1112:5439:24690	60	-
chr1	181010997	181010998	M00701:446:000000000-AP638:1:1101:11280:4296	60	+
chr1	181063026	181063027	M00701:446:000000000-AP638:1:2104:15836:15293	60	-
chr1	181091038	181091039	M00701:446:000000000-AP638:1:1110:4637:23098	60	+
chr1	181094813	181094814	M00701:446:000000000-AP638:1:1106:7174:5515	60	+
chr1	181097373	181097374	M00701:446:000000000-AP638:1:1107:11929:5361	60	-
chr1	181154194	181154195	M00701:446:000000000-AP638:1:1111:19265:20380	60	-
chr1	181452987	181452988	M00701:446:000000000-AP638:1:2108:14020:24523	60	-
chr1	181566435	181566436	M00701:446:000000000-AP638:1:2101:21995:24068	60	+
chr1	181864210	181864211	M00701:446:000000000-AP638:1:2105:27699:11579	60	-
chr1	181879327	181879328	M00701:446:000000000-AP638:1:2107:6853:10176	60	+
chr1	182324398	182324399	M00701:446:000000000-AP638:1:1104:4717:13247	60	-
chr1	182386118	182386119	M00701:446:000000000-AP638:1:2105:6148:7144	60	-
chr1	182497459	182497460	M00701:446:000000000-AP638:1:2111:8503:10315	60	+
chr1	182526622	182526623	M00701:446:000000000-AP638:1:2111:9690:19174	60	-
chr1	182531194	182531195	M00701:446:000000000-AP638:1:2111:18989:18144	60	-
chr1	182619610	182619611	M00701:446:000000000-AP638:1:2106:4282:10050	60	+
chr1	182626594	182626595	M00701:446:000000000-AP638:1:1114:10073:19861	60	-
chr1	182627022	182627023	M00701:446:000000000-AP638:1:1110:12977:18687	60	+
chr1	182761269	182761270	M00701:446:000000000-AP638:1:2109:6081:14456	60	-
chr1	182840680	182840681	M00701:446:000000000-AP638:1:1110:27447:17807	60	-
chr1	182841797	182841798	M00701:446:000000000-AP638:1:1112:19224:21950	60	-
chr1	182844721	182844722	M00701:446:000000000-AP638:1:2102:15052:7945	60	-
chr1	182856488	182856489	M00701:446:000000000-AP638:1:2110:12945:9098	60	-
chr1	183025768	183025769	M00701:446:000000000-AP638:1:1101:20449:7017	60	+
chr1	183047347	183047348	M00701:446:000000000-AP638:1:1114:7328:20973	60	-
chr1	183475108	183475109	M00701:446:000000000-AP638:1:1113:27595:19346	60	+
chr1	183544336	183544337	M00701:446:000000000-AP638:1:2102:18459:7998	60	+
chr1	183660965	183660966	M00701:446:000000000-AP638:1:1112:10944:3065	60	+
chr1	183738216	183738217	M00701:446:000000000-AP638:1:1108:9970:14087	60	-
chr1	183834880	183834881	M00701:446:000000000-AP638:1:2113:18181:7664	60	+
chr1	184014262	184014263	M00701:446:000000000-AP638:1:2111:15504:23384	60	+
chr1	184217648	184217649	M00701:446:000000000-AP638:1:1112:12682:16466	60	+
chr1	184413665	184413666	M00701:446:000000000-AP638:1:1101:9498:9128	60	+
chr1	184421635	184421636	M00701:446:000000000-AP638:1:2105:21037:2394	60	-
chr1	184458046	184458047	M00701:446:000000000-AP638:1:1105:20831:17477	60	-
chr1	184472457	184472458	M00701:446:000000000-AP638:1:2106:17549:12765	60	+
chr1	184599399	184599400	M00701:446:000000000-AP638:1:2102:24360:10169	60	-
chr1	184694210	184694211	M00701:446:000000000-AP638:1:1105:8683:7366	60	-
chr1	184804754	184804755	M00701:446:000000000-AP638:1:2108:8715:18641	60	-
chr1	184815974	184815975	M00701:446:000000000-AP638:1:2111:7952:8805	60	+
chr1	184827300	184827301	M00701:446:000000000-AP638:1:1113:7016:8271	60	+
chr1	184964068	184964069	M00701:446:000000000-AP638:1:1114:20252:9966	60	+
chr1	185086346	185086347	M00701:446:000000000-AP638:1:1110:17301:4662	60	-
chr1	185238297	185238298	M00701:446:000000000-AP638:1:2104:7161:8162	60	+
chr1	185289940	185289941	M00701:446:000000000-AP638:1:2107:22956:7818	60	+
chr1	185305352	185305353	M00701:446:000000000-AP638:1:1110:17715:8850	60	-
chr1	185350275	185350276	M00701:446:000000000-AP638:1:1113:15976:18502	60	-
chr1	185488201	185488202	M00701:446:000000000-AP638:1:1114:9462:16066	60	-
chr1	185538805	185538806	M00701:446:000000000-AP638:1:2108:9237:17065	60	+
chr1	185585146	185585147	M00701:446:000000000-AP638:1:1101:19561:10181	60	+
chr1	185647107	185647108	M00701:446:000000000-AP638:1:2104:23417:17917	60	+
chr1	185647176	185647177	M00701:446:000000000-AP638:1:2113:14298:13877	60	-
chr1	185732541	185732542	M00701:446:000000000-AP638:1:1111:26999:14913	60	-
chr1	185918365	185918366	M00701:446:000000000-AP638:1:2112:22129:4286	60	+
chr1	186060155	186060156	M00701:446:000000000-AP638:1:1102:11417:15281	60	+
chr1	186079343	186079344	M00701:446:000000000-AP638:1:2101:8956:7459	60	+
chr1	186142337	186142338	M00701:446:000000000-AP638:1:2111:7279:7494	60	-
chr1	186310877	186310878	M00701:446:000000000-AP638:1:2101:21061:3453	60	-
chr1	186377335	186377336	M00701:446:000000000-AP638:1:1114:10401:4567	60	-
chr1	186389431	186389432	M00701:446:000000000-AP638:1:1111:7580:20865	60	-
chr1	186417211	186417212	M00701:446:000000000-AP638:1:1111:5484:18842	60	-
chr1	186420816	186420817	M00701:446:000000000-AP638:1:2114:25948:17900	60	+
chr1	186447847	186447848	M00701:446:000000000-AP638:1:2111:22413:24788	60	-
chr1	186482220	186482221	M00701:446:000000000-AP638:1:2107:18505:20261	60	+
chr1	186485706	186485707	M00701:446:000000000-AP638:1:1114:14201:21632	60	+
chr1	186519116	186519117	M00701:446:000000000-AP638:1:2101:19572:10531	60	-
chr1	186613304	186613305	M00701:446:000000000-AP638:1:2112:9536:21833	60	+
chr1	186625862	186625863	M00701:446:000000000-AP638:1:2103:20693:7452	60	-
chr1	186631300	186631301	M00701:446:000000000-AP638:1:2109:4140:17210	60	+
chr1	186727304	186727305	M00701:446:000000000-AP638:1:2101:16614:4705	60	+
chr1	186736061	186736062	M00701:446:000000000-AP638:1:1108:16076:17026	60	-
chr1	186742650	186742651	M00701:446:000000000-AP638:1:2112:15609:2364	60	+
chr1	186758435	186758436	M00701:446:000000000-AP638:1:1111:13074:17227	60	+
chr1	186764591	186764592	M00701:446:000000000-AP638:1:1108:8242:24103	60	-
chr1	186784751	186784752	M00701:446:000000000-AP638:1:2106:19729:24231	60	-
chr1	186939061	186939062	M00701:446:000000000-AP638:1:1101:22667:18066	60	-
chr1	187123143	187123144	M00701:446:000000000-AP638:1:2111:12201:15664	60	-
chr1	187157868	187157869	M00701:446:000000000-AP638:1:1104:22120:7515	60	+
chr1	187160049	187160050	M00701:446:000000000-AP638:1:1113:4152:15146	60	-
chr1	187196661	187196662	M00701:446:000000000-AP638:1:2105:21589:22126	60	+
chr1	187201167	187201168	M00701:446:000000000-AP638:1:2102:6988:18877	60	+
chr1	187264149	187264150	M00701:446:000000000-AP638:1:1102:21530:9650	60	+
chr1	187273890	187273891	M00701:446:000000000-AP638:1:2110:18970:23346	60	+
chr1	187274671	187274672	M00701:446:000000000-AP638:1:1105:8033:17771	60	-
chr1	187276170	187276171	M00701:446:000000000-AP638:1:2112:20600:4398	60	+
chr1	187322646	187322647	M00701:446:000000000-AP638:1:2103:3997:21246	60	+
chr1	187479148	187479149	M00701:446:000000000-AP638:1:2109:9754:21992	60	+
chr1	187492365	187492366	M00701:446:000000000-AP638:1:2105:7901:9213	60	+
chr1	187629135	187629136	M00701:446:000000000-AP638:1:1114:3932:9992	60	+
chr1	187646476	187646477	M00701:446:000000000-AP638:1:2106:14374:7625	60	+
chr1	187673195	187673196	M00701:446:000000000-AP638:1:2101:12443:26337	60	+
chr1	187721924	187721925	M00701:446:000000000-AP638:1:1107:13708:13687	60	-
chr1	187728632	187728633	M00701:446:000000000-AP638:1:1103:22587:9859	60	-
chr1	187762236	187762237	M00701:446:000000000-AP638:1:1107:10831:12515	60	+
chr1	187773187	187773188	M00701:446:000000000-AP638:1:2109:9177:4088	60	-
chr1	187812530	187812531	M00701:446:000000000-AP638:1:1114:20512:7855	60	+
chr1	187821494	187821495	M00701:446:000000000-AP638:1:1114:9830:13443	60	-
chr1	188039080	188039081	M00701:446:000000000-AP638:1:2104:22865:21790	60	+
chr1	188058349	188058350	M00701:446:000000000-AP638:1:2104:10566:16580	60	-
chr1	188164004	188164005	M00701:446:000000000-AP638:1:2101:24751:19106	60	-
chr1	188224150	188224151	M00701:446:000000000-AP638:1:1107:13348:16023	60	+
chr1	188233386	188233387	M00701:446:000000000-AP638:1:2113:16023:18572	60	+
chr1	188253159	188253160	M00701:446:000000000-AP638:1:1113:20808:10060	60	+
chr1	188278553	188278554	M00701:446:000000000-AP638:1:1107:3218:19736	60	-
chr1	188306531	188306532	M00701:446:000000000-AP638:1:2112:9461:18517	60	-
chr1	188321496	188321497	M00701:446:000000000-AP638:1:1101:7666:24526	60	-
chr1	188345111	188345112	M00701:446:000000000-AP638:1:2105:15579:17744	60	+
chr1	188364951	188364952	M00701:446:000000000-AP638:1:2111:24350:23283	60	-
chr1	188379039	188379040	M00701:446:000000000-AP638:1:2107:15856:12519	60	-
chr1	188397541	188397542	M00701:446:000000000-AP638:1:1104:13024:9776	60	-
chr1	188436409	188436410	M00701:446:000000000-AP638:1:2110:25748:24254	60	-
chr1	188487077	188487078	M00701:446:000000000-AP638:1:1103:5979:23570	60	-
chr1	188508464	188508465	M00701:446:000000000-AP638:1:1106:12936:21975	60	+
chr1	188517688	188517689	M00701:446:000000000-AP638:1:1104:25409:13320	60	-
chr1	188540843	188540844	M00701:446:000000000-AP638:1:2109:15735:25336	60	-
chr1	188546733	188546734	M00701:446:000000000-AP638:1:1110:5793:17345	60	-
chr1	188580759	188580760	M00701:446:000000000-AP638:1:1109:5399:22138	60	-
chr1	188599075	188599076	M00701:446:000000000-AP638:1:1106:15687:14361	60	+
chr1	188611962	188611963	M00701:446:000000000-AP638:1:1105:19817:19179	60	-
[truncated: 26,846 more rows]
