# Supplementary material for: HIV-1 capsid stability enables inositol phosphate-independent infection of target cells and promotes integration into genes
Source: PLoS Pathog. 2023 Jun 2;19(6):e1011423. doi: 10.1371/journal.ppat.1011423 (PMC10266667; doi:10.1371/journal.ppat.1011423)
Supplement: S6 Data — (TAR.GZ) [file ppat.1011423.s017.tar.gz › HEK293T/DKO/Unique_hg38_integration_sites/2map-center.bed]

chr1	1777080	1777081	M00701:329:000000000-AHADV:1:2108:15064:10666	60	+
chr1	2296345	2296346	M00701:329:000000000-AHADV:1:2106:7673:3374	60	+
chr1	6429791	6429792	M00701:329:000000000-AHADV:1:2110:19445:6168	60	+
chr1	6782988	6782989	M00701:329:000000000-AHADV:1:2103:16494:20908	60	+
chr1	7883006	7883007	M00701:329:000000000-AHADV:1:1103:6546:20219	60	-
chr1	8865668	8865669	M00701:329:000000000-AHADV:1:2115:27531:7492	60	+
chr1	10213352	10213353	M00701:329:000000000-AHADV:1:1105:11060:4151	60	+
chr1	10440107	10440108	M00701:329:000000000-AHADV:1:1110:9573:17567	60	-
chr1	11218701	11218702	M00701:329:000000000-AHADV:1:2114:9097:15227	60	+
chr1	12584330	12584331	M00701:329:000000000-AHADV:1:1109:21827:17306	60	-
chr1	12737301	12737302	M00701:329:000000000-AHADV:1:2107:5145:7459	60	+
chr1	23748661	23748662	M00701:329:000000000-AHADV:1:2110:27534:8759	60	-
chr1	25432509	25432510	M00701:329:000000000-AHADV:1:2108:17403:8349	60	-
chr1	26231483	26231484	M00701:329:000000000-AHADV:1:1102:24955:12206	60	-
chr1	27278319	27278320	M00701:329:000000000-AHADV:1:2104:20751:7937	60	-
chr1	27590492	27590493	M00701:329:000000000-AHADV:1:2119:19490:21584	60	+
chr1	27653286	27653287	M00701:329:000000000-AHADV:1:2116:22568:7913	60	+
chr1	28083716	28083717	M00701:329:000000000-AHADV:1:2109:11254:14737	60	-
chr1	28223160	28223161	M00701:329:000000000-AHADV:1:1113:17486:3000	60	+
chr1	28287509	28287510	M00701:329:000000000-AHADV:1:2109:17085:18405	60	+
chr1	28503539	28503540	M00701:329:000000000-AHADV:1:1119:14585:11126	60	+
chr1	28504664	28504665	M00701:329:000000000-AHADV:1:1111:11425:1110	60	-
chr1	28507554	28507555	M00701:329:000000000-AHADV:1:1105:9649:19553	60	-
chr1	28954176	28954177	M00701:329:000000000-AHADV:1:2105:17132:13348	60	-
chr1	30942581	30942582	M00701:329:000000000-AHADV:1:1105:13681:1807	60	+
chr1	30950116	30950117	M00701:329:000000000-AHADV:1:1118:25597:4039	60	+
chr1	31098444	31098445	M00701:329:000000000-AHADV:1:2117:29025:12223	60	-
chr1	31731918	31731919	M00701:329:000000000-AHADV:1:2105:7125:14011	60	+
chr1	33473876	33473877	M00701:329:000000000-AHADV:1:2102:9615:3545	60	+
chr1	34015893	34015894	M00701:329:000000000-AHADV:1:2107:3559:7315	60	-
chr1	35018250	35018251	M00701:329:000000000-AHADV:1:2106:18429:20351	60	+
chr1	35047175	35047176	M00701:329:000000000-AHADV:1:2105:11157:20950	60	-
chr1	35318693	35318694	M00701:329:000000000-AHADV:1:1109:3746:8572	60	-
chr1	35406552	35406553	M00701:329:000000000-AHADV:1:1114:22131:18720	60	+
chr1	35489809	35489810	M00701:329:000000000-AHADV:1:2104:18171:15823	60	+
chr1	35814723	35814724	M00701:329:000000000-AHADV:1:2116:20726:11892	60	-
chr1	36259343	36259344	M00701:329:000000000-AHADV:1:1103:1972:11510	60	+
chr1	38189089	38189090	M00701:329:000000000-AHADV:1:1107:10234:20057	60	+
chr1	38602370	38602371	M00701:329:000000000-AHADV:1:2103:11143:14209	60	+
chr1	40272873	40272874	M00701:329:000000000-AHADV:1:2101:16080:10727	60	-
chr1	41239632	41239633	M00701:329:000000000-AHADV:1:2104:5379:6176	60	-
chr1	41924250	41924251	M00701:329:000000000-AHADV:1:1119:20516:18004	60	-
chr1	42330570	42330571	M00701:329:000000000-AHADV:1:1102:23660:23841	60	+
chr1	43214476	43214477	M00701:329:000000000-AHADV:1:2115:6265:12932	60	-
chr1	43238455	43238456	M00701:329:000000000-AHADV:1:2101:7346:10893	60	+
chr1	43379119	43379120	M00701:329:000000000-AHADV:1:2113:24985:6654	60	-
chr1	45047793	45047794	M00701:329:000000000-AHADV:1:1111:6250:7390	60	-
chr1	46704537	46704538	M00701:329:000000000-AHADV:1:1110:16538:10203	60	+
chr1	47161863	47161864	M00701:329:000000000-AHADV:1:2102:17050:3872	60	+
chr1	48329732	48329733	M00701:329:000000000-AHADV:1:2102:5497:18813	60	-
chr1	48404364	48404365	M00701:329:000000000-AHADV:1:2104:9707:2466	60	-
chr1	48589010	48589011	M00701:329:000000000-AHADV:1:2113:18581:18652	60	+
chr1	48626346	48626347	M00701:329:000000000-AHADV:1:2114:25801:8050	60	-
chr1	48835861	48835862	M00701:329:000000000-AHADV:1:2106:8322:20914	60	+
chr1	50784916	50784917	M00701:329:000000000-AHADV:1:1102:2342:9244	60	-
chr1	50829906	50829907	M00701:329:000000000-AHADV:1:2114:17695:3258	60	+
chr1	50842196	50842197	M00701:329:000000000-AHADV:1:1119:27526:12198	60	+
chr1	50974179	50974180	M00701:329:000000000-AHADV:1:2106:1764:14210	60	-
chr1	51119254	51119255	M00701:329:000000000-AHADV:1:1107:16704:2970	60	-
chr1	51149350	51149351	M00701:329:000000000-AHADV:1:2101:12690:21386	60	-
chr1	51583646	51583647	M00701:329:000000000-AHADV:1:2109:17078:7427	60	+
chr1	52028943	52028944	M00701:329:000000000-AHADV:1:1107:21836:11110	60	+
chr1	52218951	52218952	M00701:329:000000000-AHADV:1:2101:21239:12598	60	-
chr1	52535863	52535864	M00701:329:000000000-AHADV:1:2111:16747:24290	60	+
chr1	54165646	54165647	M00701:329:000000000-AHADV:1:1109:25417:14878	60	+
chr1	55210538	55210539	M00701:329:000000000-AHADV:1:2106:21653:18529	60	-
chr1	55314595	55314596	M00701:329:000000000-AHADV:1:2114:8727:11068	60	-
chr1	56155466	56155467	M00701:329:000000000-AHADV:1:2116:14935:9945	60	+
chr1	56689989	56689990	M00701:329:000000000-AHADV:1:2119:4159:19248	60	+
chr1	56956788	56956789	M00701:329:000000000-AHADV:1:2108:11793:3644	60	-
chr1	56967839	56967840	M00701:329:000000000-AHADV:1:1119:25979:8538	60	-
chr1	57310530	57310531	M00701:329:000000000-AHADV:1:2102:11046:17205	60	-
chr1	57669781	57669782	M00701:329:000000000-AHADV:1:2107:21143:18970	60	-
chr1	58701322	58701323	M00701:329:000000000-AHADV:1:1102:23802:4595	60	+
chr1	58772244	58772245	M00701:329:000000000-AHADV:1:2109:13612:24995	60	+
chr1	58895374	58895375	M00701:329:000000000-AHADV:1:1114:25954:14664	60	-
chr1	58901521	58901522	M00701:329:000000000-AHADV:1:1101:5297:8974	60	+
chr1	59079356	59079357	M00701:329:000000000-AHADV:1:2114:5286:11977	60	-
chr1	59119181	59119182	M00701:329:000000000-AHADV:1:1114:2655:9840	60	+
chr1	59411468	59411469	M00701:329:000000000-AHADV:1:1116:24488:12676	60	+
chr1	59773640	59773641	M00701:329:000000000-AHADV:1:1108:17336:18820	60	+
chr1	59974381	59974382	M00701:329:000000000-AHADV:1:2116:11710:4099	60	+
chr1	60206514	60206515	M00701:329:000000000-AHADV:1:1106:11929:15998	60	+
chr1	60711420	60711421	M00701:329:000000000-AHADV:1:2117:14401:4416	60	-
chr1	60882630	60882631	M00701:329:000000000-AHADV:1:2109:20289:17315	60	-
chr1	61314725	61314726	M00701:329:000000000-AHADV:1:2106:7980:16915	60	-
chr1	61362777	61362778	M00701:329:000000000-AHADV:1:2117:13678:19991	60	+
chr1	61542770	61542771	M00701:329:000000000-AHADV:1:1108:21616:19150	60	-
chr1	62384135	62384136	M00701:329:000000000-AHADV:1:2107:15705:22164	60	+
chr1	62387638	62387639	M00701:329:000000000-AHADV:1:2111:15910:11988	60	+
chr1	62463804	62463805	M00701:329:000000000-AHADV:1:2118:13033:8998	60	+
chr1	62613739	62613740	M00701:329:000000000-AHADV:1:1117:25836:22421	60	-
chr1	62689878	62689879	M00701:329:000000000-AHADV:1:2119:25669:21861	60	+
chr1	62735459	62735460	M00701:329:000000000-AHADV:1:2114:14439:9772	60	+
chr1	63338536	63338537	M00701:329:000000000-AHADV:1:1103:23069:15746	60	+
chr1	63494131	63494132	M00701:329:000000000-AHADV:1:2107:26184:10513	60	-
chr1	63651832	63651833	M00701:329:000000000-AHADV:1:2107:4988:21421	60	+
chr1	64497321	64497322	M00701:329:000000000-AHADV:1:1108:12953:14641	60	-
chr1	64690187	64690188	M00701:329:000000000-AHADV:1:2112:10992:3510	60	-
chr1	65002313	65002314	M00701:329:000000000-AHADV:1:2115:22950:9731	60	-
chr1	65230939	65230940	M00701:329:000000000-AHADV:1:1110:5655:13409	60	+
chr1	65326236	65326237	M00701:329:000000000-AHADV:1:2116:15180:11678	60	-
chr1	65359506	65359507	M00701:329:000000000-AHADV:1:2112:5495:9221	60	+
chr1	65425224	65425225	M00701:329:000000000-AHADV:1:2112:26131:4105	60	-
chr1	65493280	65493281	M00701:329:000000000-AHADV:1:2102:13370:19677	60	+
chr1	65520444	65520445	M00701:329:000000000-AHADV:1:2111:8898:14743	60	+
chr1	65659697	65659698	M00701:329:000000000-AHADV:1:2117:11089:3592	60	-
chr1	65703163	65703164	M00701:329:000000000-AHADV:1:2110:15844:6856	60	-
chr1	65844514	65844515	M00701:329:000000000-AHADV:1:2109:25895:5557	60	+
chr1	65899987	65899988	M00701:329:000000000-AHADV:1:2116:13072:17775	60	+
chr1	66606368	66606369	M00701:329:000000000-AHADV:1:2113:24883:17905	60	+
chr1	66662944	66662945	M00701:329:000000000-AHADV:1:1112:21659:5205	60	-
chr1	66772593	66772594	M00701:329:000000000-AHADV:1:1107:9160:11819	60	-
chr1	66926270	66926271	M00701:329:000000000-AHADV:1:2114:28457:16746	60	+
chr1	66942428	66942429	M00701:329:000000000-AHADV:1:2119:15043:12804	60	+
chr1	67103702	67103703	M00701:329:000000000-AHADV:1:1111:5356:13283	60	+
chr1	67249392	67249393	M00701:329:000000000-AHADV:1:2117:24427:17849	60	-
chr1	67304872	67304873	M00701:329:000000000-AHADV:1:1102:9665:25171	60	-
chr1	67307170	67307171	M00701:329:000000000-AHADV:1:2104:23845:22211	60	-
chr1	67338681	67338682	M00701:329:000000000-AHADV:1:2114:8048:10781	60	-
chr1	67425703	67425704	M00701:329:000000000-AHADV:1:2116:20459:22848	60	-
chr1	67427839	67427840	M00701:329:000000000-AHADV:1:1102:8461:13678	60	+
chr1	67434520	67434521	M00701:329:000000000-AHADV:1:1103:7754:5164	60	-
chr1	67758611	67758612	M00701:329:000000000-AHADV:1:2105:28215:11452	60	-
chr1	67834318	67834319	M00701:329:000000000-AHADV:1:1103:7205:16558	60	-
chr1	67895383	67895384	M00701:329:000000000-AHADV:1:2118:21377:10287	60	+
chr1	68232962	68232963	M00701:329:000000000-AHADV:1:1111:5092:18888	60	+
chr1	68387910	68387911	M00701:329:000000000-AHADV:1:2113:22025:11780	60	+
chr1	69331158	69331159	M00701:329:000000000-AHADV:1:2108:6933:13052	60	-
chr1	69375937	69375938	M00701:329:000000000-AHADV:1:2117:21560:18006	60	-
chr1	69487668	69487669	M00701:329:000000000-AHADV:1:2107:3968:10749	60	-
chr1	69703540	69703541	M00701:329:000000000-AHADV:1:2109:23890:17495	60	+
chr1	69758138	69758139	M00701:329:000000000-AHADV:1:2105:4179:12457	60	-
chr1	69922228	69922229	M00701:329:000000000-AHADV:1:2116:24495:15763	60	-
chr1	70082545	70082546	M00701:329:000000000-AHADV:1:2118:16670:16005	60	-
chr1	70115300	70115301	M00701:329:000000000-AHADV:1:1114:6560:9385	60	+
chr1	70284384	70284385	M00701:329:000000000-AHADV:1:1102:23271:18900	60	+
chr1	70295891	70295892	M00701:329:000000000-AHADV:1:2119:5630:3757	60	-
chr1	70299025	70299026	M00701:329:000000000-AHADV:1:2107:14806:8195	60	-
chr1	70435048	70435049	M00701:329:000000000-AHADV:1:2116:19339:5199	60	+
chr1	70502523	70502524	M00701:329:000000000-AHADV:1:1110:17127:25012	60	+
chr1	70533314	70533315	M00701:329:000000000-AHADV:1:2107:6403:6499	60	-
chr1	70619954	70619955	M00701:329:000000000-AHADV:1:1119:17454:19435	60	-
chr1	70779867	70779868	M00701:329:000000000-AHADV:1:1105:2521:17192	60	-
chr1	71026533	71026534	M00701:329:000000000-AHADV:1:2117:21652:4971	60	+
chr1	71076503	71076504	M00701:329:000000000-AHADV:1:2106:20089:3264	60	+
chr1	71076914	71076915	M00701:329:000000000-AHADV:1:2102:18852:16598	60	-
chr1	71081767	71081768	M00701:329:000000000-AHADV:1:2106:18041:6153	60	+
chr1	71185240	71185241	M00701:329:000000000-AHADV:1:1115:25451:12979	60	+
chr1	71956758	71956759	M00701:329:000000000-AHADV:1:2110:24681:6382	60	+
chr1	72041009	72041010	M00701:329:000000000-AHADV:1:1108:24462:6383	60	-
chr1	72196440	72196441	M00701:329:000000000-AHADV:1:2118:3454:15906	60	+
chr1	72223668	72223669	M00701:329:000000000-AHADV:1:2117:16630:8205	60	+
chr1	72231376	72231377	M00701:329:000000000-AHADV:1:2117:19645:24067	60	+
chr1	72284885	72284886	M00701:329:000000000-AHADV:1:2105:7666:3659	60	-
chr1	72305422	72305423	M00701:329:000000000-AHADV:1:1114:17148:7023	60	+
chr1	72567003	72567004	M00701:329:000000000-AHADV:1:2105:14971:16187	60	-
chr1	72880401	72880402	M00701:329:000000000-AHADV:1:2112:12231:5456	60	-
chr1	73023729	73023730	M00701:329:000000000-AHADV:1:1105:18216:6298	60	-
chr1	73073663	73073664	M00701:329:000000000-AHADV:1:2102:9549:2338	60	+
chr1	73482632	73482633	M00701:329:000000000-AHADV:1:1108:9616:24209	60	+
chr1	73640935	73640936	M00701:329:000000000-AHADV:1:2107:3653:15094	60	+
chr1	73834266	73834267	M00701:329:000000000-AHADV:1:2105:12474:1610	60	+
chr1	73884529	73884530	M00701:329:000000000-AHADV:1:2105:11273:19584	60	-
chr1	74220653	74220654	M00701:329:000000000-AHADV:1:1108:5645:14615	60	-
chr1	74280845	74280846	M00701:329:000000000-AHADV:1:1107:27606:11126	60	+
chr1	74424494	74424495	M00701:329:000000000-AHADV:1:2113:2664:11822	60	-
chr1	74474557	74474558	M00701:329:000000000-AHADV:1:2113:21040:2038	60	-
chr1	74515674	74515675	M00701:329:000000000-AHADV:1:2104:12705:4706	60	+
chr1	74546381	74546382	M00701:329:000000000-AHADV:1:1105:6067:7002	60	+
chr1	74734061	74734062	M00701:329:000000000-AHADV:1:2108:6720:8854	60	+
chr1	74756417	74756418	M00701:329:000000000-AHADV:1:2116:25812:17091	60	+
chr1	74759973	74759974	M00701:329:000000000-AHADV:1:2102:22063:17954	60	+
chr1	74783924	74783925	M00701:329:000000000-AHADV:1:1112:20100:2435	60	+
chr1	74795812	74795813	M00701:329:000000000-AHADV:1:2107:9414:25282	60	-
chr1	74819434	74819435	M00701:329:000000000-AHADV:1:2102:27117:8972	60	+
chr1	74820114	74820115	M00701:329:000000000-AHADV:1:2119:26592:15163	60	-
chr1	75249515	75249516	M00701:329:000000000-AHADV:1:1103:3013:8840	60	+
chr1	75324618	75324619	M00701:329:000000000-AHADV:1:2106:20629:2347	60	-
chr1	75372562	75372563	M00701:329:000000000-AHADV:1:2106:5688:16823	60	-
chr1	75734881	75734882	M00701:329:000000000-AHADV:1:2110:4076:8799	60	-
chr1	75790821	75790822	M00701:329:000000000-AHADV:1:2108:22059:19310	60	-
chr1	75801137	75801138	M00701:329:000000000-AHADV:1:1118:7049:2286	60	+
chr1	75847566	75847567	M00701:329:000000000-AHADV:1:1108:26387:21979	60	+
chr1	75891598	75891599	M00701:329:000000000-AHADV:1:1108:19585:22267	60	+
chr1	75963514	75963515	M00701:329:000000000-AHADV:1:1104:8803:17088	60	-
chr1	76037538	76037539	M00701:329:000000000-AHADV:1:2104:2991:16692	60	+
chr1	76043704	76043705	M00701:329:000000000-AHADV:1:2118:16115:11615	60	-
chr1	76104039	76104040	M00701:329:000000000-AHADV:1:2113:29037:9102	60	+
chr1	76126802	76126803	M00701:329:000000000-AHADV:1:2118:25024:5816	60	-
chr1	76245284	76245285	M00701:329:000000000-AHADV:1:2108:13450:2227	60	-
chr1	76324646	76324647	M00701:329:000000000-AHADV:1:2107:17432:7487	60	+
chr1	77170444	77170445	M00701:329:000000000-AHADV:1:2103:10346:10016	60	+
chr1	77213875	77213876	M00701:329:000000000-AHADV:1:2119:24205:5700	60	-
chr1	77219920	77219921	M00701:329:000000000-AHADV:1:1110:14788:13813	60	+
chr1	77310315	77310316	M00701:329:000000000-AHADV:1:2118:13145:24617	60	+
chr1	77331711	77331712	M00701:329:000000000-AHADV:1:1103:19265:1971	60	+
chr1	77381554	77381555	M00701:329:000000000-AHADV:1:2119:13908:15940	60	-
chr1	77890832	77890833	M00701:329:000000000-AHADV:1:2114:23492:8672	60	+
chr1	77943430	77943431	M00701:329:000000000-AHADV:1:1110:19188:3084	60	-
chr1	78374196	78374197	M00701:329:000000000-AHADV:1:2105:16560:24816	60	-
chr1	78544673	78544674	M00701:329:000000000-AHADV:1:2115:26464:6981	60	-
chr1	78628859	78628860	M00701:329:000000000-AHADV:1:2116:9218:8090	60	-
chr1	78938203	78938204	M00701:329:000000000-AHADV:1:2117:13882:8533	60	-
chr1	79060658	79060659	M00701:329:000000000-AHADV:1:2113:14368:14838	60	+
chr1	79246460	79246461	M00701:329:000000000-AHADV:1:2103:19690:7116	60	-
chr1	79373010	79373011	M00701:329:000000000-AHADV:1:2101:12572:4966	60	-
chr1	79732815	79732816	M00701:329:000000000-AHADV:1:2117:18377:13672	60	+
chr1	79852035	79852036	M00701:329:000000000-AHADV:1:2109:6164:11622	60	-
chr1	79858075	79858076	M00701:329:000000000-AHADV:1:2116:20332:5863	60	-
chr1	79872239	79872240	M00701:329:000000000-AHADV:1:2109:23768:11593	60	+
chr1	79983243	79983244	M00701:329:000000000-AHADV:1:2111:17654:18472	60	-
chr1	80095809	80095810	M00701:329:000000000-AHADV:1:1118:24590:6186	60	+
chr1	80212715	80212716	M00701:329:000000000-AHADV:1:2113:3807:16458	60	+
chr1	80302021	80302022	M00701:329:000000000-AHADV:1:2108:21690:14280	60	-
chr1	80483788	80483789	M00701:329:000000000-AHADV:1:1108:11249:5675	60	-
chr1	80492935	80492936	M00701:329:000000000-AHADV:1:2102:21781:23920	60	-
chr1	80522175	80522176	M00701:329:000000000-AHADV:1:2111:26004:17643	60	+
chr1	80534452	80534453	M00701:329:000000000-AHADV:1:1107:26098:7365	60	+
chr1	80809421	80809422	M00701:329:000000000-AHADV:1:2104:20578:12679	60	-
chr1	81551303	81551304	M00701:329:000000000-AHADV:1:2112:25804:21351	60	+
chr1	81573572	81573573	M00701:329:000000000-AHADV:1:2111:21538:6915	60	+
chr1	81597846	81597847	M00701:329:000000000-AHADV:1:2107:2295:9451	60	+
chr1	81675513	81675514	M00701:329:000000000-AHADV:1:2117:17020:13166	60	+
chr1	81716882	81716883	M00701:329:000000000-AHADV:1:1115:27296:12501	60	+
chr1	81803303	81803304	M00701:329:000000000-AHADV:1:2103:11707:1357	60	+
chr1	82340267	82340268	M00701:329:000000000-AHADV:1:1106:20383:9517	60	-
chr1	82592967	82592968	M00701:329:000000000-AHADV:1:1112:26149:11182	60	+
chr1	82754525	82754526	M00701:329:000000000-AHADV:1:1105:22697:1973	60	+
chr1	82893808	82893809	M00701:329:000000000-AHADV:1:2101:21519:3956	60	+
chr1	83161694	83161695	M00701:329:000000000-AHADV:1:2107:6375:19729	60	-
chr1	83427290	83427291	M00701:329:000000000-AHADV:1:1119:27090:14266	60	-
chr1	83648792	83648793	M00701:329:000000000-AHADV:1:1102:18432:12313	60	-
chr1	83788880	83788881	M00701:329:000000000-AHADV:1:2109:20001:11420	60	+
chr1	83878055	83878056	M00701:329:000000000-AHADV:1:1113:9674:6215	60	-
chr1	84083925	84083926	M00701:329:000000000-AHADV:1:1107:16436:14753	60	-
chr1	84193614	84193615	M00701:329:000000000-AHADV:1:1112:20499:21200	60	+
chr1	84213149	84213150	M00701:329:000000000-AHADV:1:2112:27515:9584	60	+
chr1	84333177	84333178	M00701:329:000000000-AHADV:1:1113:4316:11091	60	-
chr1	84367518	84367519	M00701:329:000000000-AHADV:1:1110:16825:6765	60	-
chr1	84521350	84521351	M00701:329:000000000-AHADV:1:2114:22168:20793	60	+
chr1	84618878	84618879	M00701:329:000000000-AHADV:1:2107:25421:21243	60	-
chr1	84802797	84802798	M00701:329:000000000-AHADV:1:1117:14354:8062	60	+
chr1	84996182	84996183	M00701:329:000000000-AHADV:1:1103:9227:14139	60	+
chr1	85058439	85058440	M00701:329:000000000-AHADV:1:2102:14013:6574	60	-
chr1	85066299	85066300	M00701:329:000000000-AHADV:1:2115:4774:13498	60	-
chr1	85298568	85298569	M00701:329:000000000-AHADV:1:2107:3703:19637	60	-
chr1	85384368	85384369	M00701:329:000000000-AHADV:1:2106:23067:4774	60	-
chr1	86182460	86182461	M00701:329:000000000-AHADV:1:2115:11123:2870	60	+
chr1	86252065	86252066	M00701:329:000000000-AHADV:1:1106:5427:5903	60	-
chr1	86464301	86464302	M00701:329:000000000-AHADV:1:1119:6489:17216	60	+
chr1	86494474	86494475	M00701:329:000000000-AHADV:1:1116:19687:25137	60	-
chr1	86505292	86505293	M00701:329:000000000-AHADV:1:2116:12752:11294	60	+
chr1	86783645	86783646	M00701:329:000000000-AHADV:1:2101:7294:13761	60	-
chr1	86794018	86794019	M00701:329:000000000-AHADV:1:2111:14967:16576	60	-
chr1	86901788	86901789	M00701:329:000000000-AHADV:1:2119:16024:2702	60	+
chr1	86951817	86951818	M00701:329:000000000-AHADV:1:2101:6033:13336	60	-
chr1	86979478	86979479	M00701:329:000000000-AHADV:1:2112:3777:6945	60	-
chr1	87385607	87385608	M00701:329:000000000-AHADV:1:2111:27643:12469	60	-
chr1	87391641	87391642	M00701:329:000000000-AHADV:1:2108:11292:20155	60	-
chr1	87407547	87407548	M00701:329:000000000-AHADV:1:1111:10746:10566	60	+
chr1	87450818	87450819	M00701:329:000000000-AHADV:1:1108:23830:17368	60	-
chr1	87622176	87622177	M00701:329:000000000-AHADV:1:2103:4329:9446	60	-
chr1	87805482	87805483	M00701:329:000000000-AHADV:1:2104:6099:21770	60	-
chr1	88186808	88186809	M00701:329:000000000-AHADV:1:2113:12023:12890	60	-
chr1	88358735	88358736	M00701:329:000000000-AHADV:1:1103:10602:9683	60	-
chr1	88829289	88829290	M00701:329:000000000-AHADV:1:2111:24686:11108	60	+
chr1	89026758	89026759	M00701:329:000000000-AHADV:1:2115:6791:10273	60	+
chr1	89122417	89122418	M00701:329:000000000-AHADV:1:1102:15358:24028	60	+
chr1	89125861	89125862	M00701:329:000000000-AHADV:1:2116:11235:5446	60	-
chr1	89217808	89217809	M00701:329:000000000-AHADV:1:2117:1956:12992	60	+
chr1	89246584	89246585	M00701:329:000000000-AHADV:1:2114:13205:1538	60	-
chr1	89575015	89575016	M00701:329:000000000-AHADV:1:2109:6801:4825	60	+
chr1	89575016	89575017	M00701:329:000000000-AHADV:1:2118:2213:13534	60	+
chr1	89671031	89671032	M00701:329:000000000-AHADV:1:1106:9249:21382	60	+
chr1	89787120	89787121	M00701:329:000000000-AHADV:1:1106:28107:8932	60	+
chr1	89860354	89860355	M00701:329:000000000-AHADV:1:1108:11698:11747	60	+
chr1	89904634	89904635	M00701:329:000000000-AHADV:1:2108:14549:1326	60	+
chr1	89997808	89997809	M00701:329:000000000-AHADV:1:2108:12770:3929	60	+
chr1	90160174	90160175	M00701:329:000000000-AHADV:1:1102:6941:12064	60	+
chr1	90445766	90445767	M00701:329:000000000-AHADV:1:1113:20890:12459	60	+
chr1	90457552	90457553	M00701:329:000000000-AHADV:1:1101:18414:8268	60	+
chr1	90949638	90949639	M00701:329:000000000-AHADV:1:2110:21355:2959	60	-
chr1	91012185	91012186	M00701:329:000000000-AHADV:1:2101:12822:13550	60	+
chr1	91065756	91065757	M00701:329:000000000-AHADV:1:2108:24462:10380	60	-
chr1	91100581	91100582	M00701:329:000000000-AHADV:1:2109:8065:4212	60	+
chr1	91439468	91439469	M00701:329:000000000-AHADV:1:1110:28144:18719	60	-
chr1	91505366	91505367	M00701:329:000000000-AHADV:1:1112:20784:4243	60	-
chr1	91861136	91861137	M00701:329:000000000-AHADV:1:1106:25667:7533	60	-
chr1	91879969	91879970	M00701:329:000000000-AHADV:1:2105:5105:9030	60	+
chr1	92152381	92152382	M00701:329:000000000-AHADV:1:2110:28446:10724	60	-
chr1	92281991	92281992	M00701:329:000000000-AHADV:1:2119:3026:11774	60	-
chr1	92442159	92442160	M00701:329:000000000-AHADV:1:1101:21582:8360	60	+
chr1	92514567	92514568	M00701:329:000000000-AHADV:1:1108:23956:10414	60	-
chr1	92893513	92893514	M00701:329:000000000-AHADV:1:2112:12741:3898	60	+
chr1	92919513	92919514	M00701:329:000000000-AHADV:1:1110:14725:19864	60	-
chr1	93112871	93112872	M00701:329:000000000-AHADV:1:2109:20908:18812	60	+
chr1	93137700	93137701	M00701:329:000000000-AHADV:1:2103:16539:14240	60	-
chr1	93170900	93170901	M00701:329:000000000-AHADV:1:1107:7321:18434	60	-
chr1	93362559	93362560	M00701:329:000000000-AHADV:1:1101:26882:15307	60	-
chr1	93453983	93453984	M00701:329:000000000-AHADV:1:1101:25415:13756	60	+
chr1	93469240	93469241	M00701:329:000000000-AHADV:1:2103:20894:21096	60	-
chr1	94093381	94093382	M00701:329:000000000-AHADV:1:2106:21598:10654	60	-
chr1	94373799	94373800	M00701:329:000000000-AHADV:1:1105:23306:19751	60	-
chr1	94383725	94383726	M00701:329:000000000-AHADV:1:1108:16588:3387	60	-
chr1	94693349	94693350	M00701:329:000000000-AHADV:1:2104:6738:6066	60	+
chr1	94860621	94860622	M00701:329:000000000-AHADV:1:2111:21343:13297	60	-
chr1	94889384	94889385	M00701:329:000000000-AHADV:1:2117:25008:20375	60	-
chr1	95077766	95077767	M00701:329:000000000-AHADV:1:2117:4806:17370	60	+
chr1	95126288	95126289	M00701:329:000000000-AHADV:1:2109:12977:19358	60	+
chr1	95237731	95237732	M00701:329:000000000-AHADV:1:2108:20957:21455	60	-
chr1	95263089	95263090	M00701:329:000000000-AHADV:1:1113:19064:3179	60	+
chr1	95951936	95951937	M00701:329:000000000-AHADV:1:1105:25236:13972	60	+
chr1	96022214	96022215	M00701:329:000000000-AHADV:1:2102:14845:10177	60	-
chr1	96548212	96548213	M00701:329:000000000-AHADV:1:2119:25068:5346	60	+
chr1	96722708	96722709	M00701:329:000000000-AHADV:1:1106:24522:23996	60	-
chr1	96727175	96727176	M00701:329:000000000-AHADV:1:1103:17628:18073	60	+
chr1	97024270	97024271	M00701:329:000000000-AHADV:1:1117:20114:13544	60	+
chr1	97226951	97226952	M00701:329:000000000-AHADV:1:1103:13754:24955	60	+
chr1	97976948	97976949	M00701:329:000000000-AHADV:1:1108:3915:17460	60	+
chr1	98440637	98440638	M00701:329:000000000-AHADV:1:2111:11005:3061	60	+
chr1	98534530	98534531	M00701:329:000000000-AHADV:1:2112:24754:17525	60	+
chr1	98622119	98622120	M00701:329:000000000-AHADV:1:1105:5322:13509	60	+
chr1	98785307	98785308	M00701:329:000000000-AHADV:1:2118:24795:8536	60	+
chr1	98796285	98796286	M00701:329:000000000-AHADV:1:2108:9611:20817	60	-
chr1	98879003	98879004	M00701:329:000000000-AHADV:1:2107:10764:6215	60	+
chr1	98952120	98952121	M00701:329:000000000-AHADV:1:1102:5849:12340	60	-
chr1	99082625	99082626	M00701:329:000000000-AHADV:1:1101:21141:18241	60	-
chr1	99132597	99132598	M00701:329:000000000-AHADV:1:2111:16832:23659	60	+
chr1	99269699	99269700	M00701:329:000000000-AHADV:1:1110:25394:20030	60	+
chr1	99309680	99309681	M00701:329:000000000-AHADV:1:2112:26109:11453	60	-
chr1	99344219	99344220	M00701:329:000000000-AHADV:1:2110:15727:21672	60	+
chr1	99396659	99396660	M00701:329:000000000-AHADV:1:2110:5490:16063	60	+
chr1	99551090	99551091	M00701:329:000000000-AHADV:1:2105:21011:9912	60	+
chr1	99643220	99643221	M00701:329:000000000-AHADV:1:1111:3650:19012	60	+
chr1	99773169	99773170	M00701:329:000000000-AHADV:1:2103:17847:22608	60	+
chr1	99842757	99842758	M00701:329:000000000-AHADV:1:2103:16951:6282	60	+
chr1	99851620	99851621	M00701:329:000000000-AHADV:1:2107:17209:10958	60	-
chr1	99910967	99910968	M00701:329:000000000-AHADV:1:2103:13385:11299	60	+
chr1	100026159	100026160	M00701:329:000000000-AHADV:1:1110:19463:23682	60	-
chr1	100178554	100178555	M00701:329:000000000-AHADV:1:2117:26597:9377	60	+
chr1	100359147	100359148	M00701:329:000000000-AHADV:1:1101:5773:4280	60	-
chr1	100367985	100367986	M00701:329:000000000-AHADV:1:1103:16245:4077	60	+
chr1	100407427	100407428	M00701:329:000000000-AHADV:1:2111:14821:12511	60	-
chr1	100850702	100850703	M00701:329:000000000-AHADV:1:2111:18344:17097	60	+
chr1	100890004	100890005	M00701:329:000000000-AHADV:1:1103:16294:3806	60	+
chr1	100948618	100948619	M00701:329:000000000-AHADV:1:2111:16745:4018	60	+
chr1	101237666	101237667	M00701:329:000000000-AHADV:1:2119:14528:23000	60	+
chr1	101258313	101258314	M00701:329:000000000-AHADV:1:2108:15405:15139	60	+
chr1	101476685	101476686	M00701:329:000000000-AHADV:1:1105:8172:1608	60	+
chr1	101654795	101654796	M00701:329:000000000-AHADV:1:1116:8471:9505	60	+
chr1	101768268	101768269	M00701:329:000000000-AHADV:1:1106:5589:12733	60	-
chr1	101989461	101989462	M00701:329:000000000-AHADV:1:1111:13124:16537	60	-
chr1	102035778	102035779	M00701:329:000000000-AHADV:1:2106:9952:10907	60	+
chr1	102592824	102592825	M00701:329:000000000-AHADV:1:2116:9024:7708	60	-
chr1	102633428	102633429	M00701:329:000000000-AHADV:1:2117:10461:18424	60	-
chr1	102655434	102655435	M00701:329:000000000-AHADV:1:1104:24447:13325	60	+
chr1	102927971	102927972	M00701:329:000000000-AHADV:1:2110:10550:5884	60	+
chr1	102988060	102988061	M00701:329:000000000-AHADV:1:2114:27294:7728	60	-
chr1	103018042	103018043	M00701:329:000000000-AHADV:1:2107:17425:9907	60	+
chr1	103044971	103044972	M00701:329:000000000-AHADV:1:1108:13691:8159	60	+
chr1	103212925	103212926	M00701:329:000000000-AHADV:1:2107:9354:12252	60	+
chr1	103256837	103256838	M00701:329:000000000-AHADV:1:2108:14081:15568	60	+
chr1	103317735	103317736	M00701:329:000000000-AHADV:1:2107:7664:14466	60	-
chr1	103339813	103339814	M00701:329:000000000-AHADV:1:2113:22115:1995	60	-
chr1	103494829	103494830	M00701:329:000000000-AHADV:1:2106:17872:17239	60	+
chr1	103525441	103525442	M00701:329:000000000-AHADV:1:1104:23590:8338	60	-
chr1	103528778	103528779	M00701:329:000000000-AHADV:1:2105:5397:13131	60	-
chr1	103532097	103532098	M00701:329:000000000-AHADV:1:2101:20502:21507	60	-
chr1	103976556	103976557	M00701:329:000000000-AHADV:1:1111:22431:1783	60	-
chr1	104025241	104025242	M00701:329:000000000-AHADV:1:1116:17422:5678	60	+
chr1	104300622	104300623	M00701:329:000000000-AHADV:1:2113:10623:15842	60	+
chr1	104400371	104400372	M00701:329:000000000-AHADV:1:1113:13303:5573	60	+
chr1	104654572	104654573	M00701:329:000000000-AHADV:1:2109:9261:14218	60	-
chr1	104657324	104657325	M00701:329:000000000-AHADV:1:2106:17915:8428	60	+
chr1	104842058	104842059	M00701:329:000000000-AHADV:1:2116:22569:9641	60	+
chr1	105075802	105075803	M00701:329:000000000-AHADV:1:1112:13603:10157	60	-
chr1	105107508	105107509	M00701:329:000000000-AHADV:1:2106:26153:20714	60	-
chr1	105140076	105140077	M00701:329:000000000-AHADV:1:2111:12887:9280	60	-
chr1	105284086	105284087	M00701:329:000000000-AHADV:1:1114:21060:8175	60	-
chr1	105335401	105335402	M00701:329:000000000-AHADV:1:1118:17445:14409	60	-
chr1	105399962	105399963	M00701:329:000000000-AHADV:1:2111:13735:9007	60	-
chr1	105475139	105475140	M00701:329:000000000-AHADV:1:2101:9664:12146	60	-
chr1	105557195	105557196	M00701:329:000000000-AHADV:1:2102:11944:24795	60	+
chr1	105607099	105607100	M00701:329:000000000-AHADV:1:1116:22645:12529	60	-
chr1	105737278	105737279	M00701:329:000000000-AHADV:1:1107:24654:11745	60	+
chr1	105835522	105835523	M00701:329:000000000-AHADV:1:2102:28284:8885	60	+
chr1	105953402	105953403	M00701:329:000000000-AHADV:1:1117:14387:23613	60	+
chr1	105961087	105961088	M00701:329:000000000-AHADV:1:2103:8653:21064	60	-
chr1	105971982	105971983	M00701:329:000000000-AHADV:1:1102:17924:4497	60	+
chr1	106028217	106028218	M00701:329:000000000-AHADV:1:2118:23433:10285	60	+
chr1	106490399	106490400	M00701:329:000000000-AHADV:1:1106:22105:10930	60	+
chr1	106568064	106568065	M00701:329:000000000-AHADV:1:2110:16044:19196	60	+
chr1	106619815	106619816	M00701:329:000000000-AHADV:1:2112:23222:7645	60	-
chr1	106694254	106694255	M00701:329:000000000-AHADV:1:1110:18763:13270	60	+
chr1	106796901	106796902	M00701:329:000000000-AHADV:1:2103:3134:13968	60	-
chr1	107078268	107078269	M00701:329:000000000-AHADV:1:1107:23425:12817	60	+
chr1	107088896	107088897	M00701:329:000000000-AHADV:1:2117:26381:7219	60	+
chr1	107289570	107289571	M00701:329:000000000-AHADV:1:2112:16121:11835	60	+
chr1	108212104	108212105	M00701:329:000000000-AHADV:1:1119:25323:20780	60	+
chr1	108339625	108339626	M00701:329:000000000-AHADV:1:2110:21043:16793	60	+
chr1	108772858	108772859	M00701:329:000000000-AHADV:1:1111:20557:5399	60	-
chr1	109112521	109112522	M00701:329:000000000-AHADV:1:2102:26924:16380	60	-
chr1	109420209	109420210	M00701:329:000000000-AHADV:1:1101:15751:16698	60	+
chr1	109872904	109872905	M00701:329:000000000-AHADV:1:2106:8003:11329	60	+
chr1	110325398	110325399	M00701:329:000000000-AHADV:1:2119:7212:2141	60	+
chr1	110341727	110341728	M00701:329:000000000-AHADV:1:1103:17552:24687	60	-
chr1	110635318	110635319	M00701:329:000000000-AHADV:1:1115:22711:24837	60	+
chr1	112783515	112783516	M00701:329:000000000-AHADV:1:1104:11560:12506	60	+
chr1	112892736	112892737	M00701:329:000000000-AHADV:1:2112:11627:19201	60	+
chr1	112980490	112980491	M00701:329:000000000-AHADV:1:2105:23814:21735	60	+
chr1	113840295	113840296	M00701:329:000000000-AHADV:1:2111:11872:10152	60	+
chr1	113897570	113897571	M00701:329:000000000-AHADV:1:1113:7848:20260	60	+
chr1	114861025	114861026	M00701:329:000000000-AHADV:1:1113:7952:6907	60	-
chr1	114951898	114951899	M00701:329:000000000-AHADV:1:2119:25827:15709	60	-
chr1	115047779	115047780	M00701:329:000000000-AHADV:1:2110:15088:19420	60	-
chr1	115913496	115913497	M00701:329:000000000-AHADV:1:1115:17428:17198	60	-
chr1	116044000	116044001	M00701:329:000000000-AHADV:1:2106:17701:8984	60	+
chr1	116432533	116432534	M00701:329:000000000-AHADV:1:2116:20535:2999	60	-
chr1	116558558	116558559	M00701:329:000000000-AHADV:1:2109:24756:19204	60	-
chr1	117253054	117253055	M00701:329:000000000-AHADV:1:1115:9144:7989	60	-
chr1	117322931	117322932	M00701:329:000000000-AHADV:1:2104:8988:22047	60	-
chr1	117468789	117468790	M00701:329:000000000-AHADV:1:1109:12304:23885	60	+
chr1	117678289	117678290	M00701:329:000000000-AHADV:1:1119:18605:1531	60	+
chr1	117699771	117699772	M00701:329:000000000-AHADV:1:1111:20417:2817	60	+
chr1	117849442	117849443	M00701:329:000000000-AHADV:1:1103:13905:23847	60	-
chr1	117963787	117963788	M00701:329:000000000-AHADV:1:2113:8765:7062	60	+
chr1	118156728	118156729	M00701:329:000000000-AHADV:1:2113:18077:12535	60	-
chr1	118177812	118177813	M00701:329:000000000-AHADV:1:2116:15925:7003	60	-
chr1	118460037	118460038	M00701:329:000000000-AHADV:1:2108:21466:7186	60	-
chr1	118553796	118553797	M00701:329:000000000-AHADV:1:1101:26631:10383	60	-
chr1	118561738	118561739	M00701:329:000000000-AHADV:1:1101:23112:16482	60	-
chr1	118751562	118751563	M00701:329:000000000-AHADV:1:1106:10288:2542	60	-
chr1	119105091	119105092	M00701:329:000000000-AHADV:1:1114:22601:10573	60	+
chr1	119305966	119305967	M00701:329:000000000-AHADV:1:2119:19361:12054	60	+
chr1	119964189	119964190	M00701:329:000000000-AHADV:1:2107:27816:18635	60	+
chr1	121315178	121315179	M00701:329:000000000-AHADV:1:1118:23534:10664	60	+
chr1	121535735	121535736	M00701:329:000000000-AHADV:1:2117:13673:18353	60	+
chr1	121886790	121886791	M00701:329:000000000-AHADV:1:2116:18598:21088	60	+
chr1	125025831	125025832	M00701:329:000000000-AHADV:1:2111:4333:5153	60	+
chr1	145517545	145517546	M00701:329:000000000-AHADV:1:1106:3913:12184	60	+
chr1	146734521	146734522	M00701:329:000000000-AHADV:1:2107:12027:10392	60	-
chr1	147912144	147912145	M00701:329:000000000-AHADV:1:1110:12111:7262	60	+
chr1	149849631	149849632	M00701:329:000000000-AHADV:1:1116:23896:11802	60	-
chr1	149932162	149932163	M00701:329:000000000-AHADV:1:2119:5084:14233	60	-
chr1	150343222	150343223	M00701:329:000000000-AHADV:1:2116:11388:14112	60	-
chr1	150573776	150573777	M00701:329:000000000-AHADV:1:1104:20986:13943	60	-
chr1	150576859	150576860	M00701:329:000000000-AHADV:1:1108:11010:17338	60	+
chr1	150702802	150702803	M00701:329:000000000-AHADV:1:1117:17944:15687	60	+
chr1	150804509	150804510	M00701:329:000000000-AHADV:1:2101:20389:10423	60	-
chr1	151651053	151651054	M00701:329:000000000-AHADV:1:2104:27546:16089	60	-
chr1	152652322	152652323	M00701:329:000000000-AHADV:1:1111:13654:1733	60	-
chr1	153937690	153937691	M00701:329:000000000-AHADV:1:2103:25446:3512	60	-
chr1	153972861	153972862	M00701:329:000000000-AHADV:1:1103:5093:5410	60	-
chr1	155023704	155023705	M00701:329:000000000-AHADV:1:2104:22611:5890	60	+
chr1	155564901	155564902	M00701:329:000000000-AHADV:1:2108:13319:20093	60	-
chr1	156746314	156746315	M00701:329:000000000-AHADV:1:2116:23183:20538	60	-
chr1	157247211	157247212	M00701:329:000000000-AHADV:1:1113:8912:13985	60	-
chr1	158186497	158186498	M00701:329:000000000-AHADV:1:1104:24086:5994	60	-
chr1	159921870	159921871	M00701:329:000000000-AHADV:1:2109:3095:16394	60	-
chr1	160231458	160231459	M00701:329:000000000-AHADV:1:1109:11700:18668	60	+
chr1	161483080	161483081	M00701:329:000000000-AHADV:1:2105:14639:4544	60	-
chr1	161698921	161698922	M00701:329:000000000-AHADV:1:2110:17251:7812	60	+
chr1	161716904	161716905	M00701:329:000000000-AHADV:1:1119:10156:13712	60	+
chr1	161925373	161925374	M00701:329:000000000-AHADV:1:2117:16302:19780	60	-
chr1	162593053	162593054	M00701:329:000000000-AHADV:1:1107:21704:19669	60	-
chr1	162662383	162662384	M00701:329:000000000-AHADV:1:2115:21088:18596	60	+
chr1	163225759	163225760	M00701:329:000000000-AHADV:1:2105:3725:14650	60	-
chr1	163245389	163245390	M00701:329:000000000-AHADV:1:2107:6812:14186	60	+
chr1	163314174	163314175	M00701:329:000000000-AHADV:1:2119:22459:17454	60	-
chr1	163648806	163648807	M00701:329:000000000-AHADV:1:2106:9160:13923	60	-
chr1	163929442	163929443	M00701:329:000000000-AHADV:1:1112:16416:13273	60	+
chr1	164322167	164322168	M00701:329:000000000-AHADV:1:1113:25399:18122	60	-
chr1	164899702	164899703	M00701:329:000000000-AHADV:1:1118:2677:9072	60	-
chr1	165765772	165765773	M00701:329:000000000-AHADV:1:2107:27873:16153	60	+
chr1	165886973	165886974	M00701:329:000000000-AHADV:1:2107:14457:9143	60	+
chr1	165892571	165892572	M00701:329:000000000-AHADV:1:1113:16857:5659	60	+
chr1	165902262	165902263	M00701:329:000000000-AHADV:1:2103:17248:23269	60	+
chr1	165998585	165998586	M00701:329:000000000-AHADV:1:2105:20914:7812	60	+
chr1	166140020	166140021	M00701:329:000000000-AHADV:1:2103:17260:5487	60	-
chr1	166161881	166161882	M00701:329:000000000-AHADV:1:1117:27630:17474	60	-
chr1	166840959	166840960	M00701:329:000000000-AHADV:1:1103:10215:19504	60	+
chr1	167328022	167328023	M00701:329:000000000-AHADV:1:1106:12634:18060	60	-
chr1	168306678	168306679	M00701:329:000000000-AHADV:1:2106:19336:22447	60	+
chr1	168438971	168438972	M00701:329:000000000-AHADV:1:2109:26449:20630	60	-
chr1	168472913	168472914	M00701:329:000000000-AHADV:1:2101:6940:10156	60	-
chr1	169399004	169399005	M00701:329:000000000-AHADV:1:1105:8070:7654	60	-
chr1	169401701	169401702	M00701:329:000000000-AHADV:1:2117:9574:7953	60	-
chr1	169468940	169468941	M00701:329:000000000-AHADV:1:2107:3540:16058	60	+
chr1	169482690	169482691	M00701:329:000000000-AHADV:1:2112:23291:11020	60	+
chr1	169878543	169878544	M00701:329:000000000-AHADV:1:2109:24797:15829	60	+
chr1	169917955	169917956	M00701:329:000000000-AHADV:1:1119:12387:5717	60	-
chr1	169972706	169972707	M00701:329:000000000-AHADV:1:2102:14571:17108	60	-
chr1	169979406	169979407	M00701:329:000000000-AHADV:1:1111:5966:7963	60	-
chr1	170950632	170950633	M00701:329:000000000-AHADV:1:1106:13902:24286	60	-
chr1	171092909	171092910	M00701:329:000000000-AHADV:1:2117:7762:21303	60	+
chr1	172049742	172049743	M00701:329:000000000-AHADV:1:2103:19206:12397	60	+
chr1	172564698	172564699	M00701:329:000000000-AHADV:1:2117:3636:7577	60	+
chr1	172579320	172579321	M00701:329:000000000-AHADV:1:2116:19770:21516	60	-
chr1	172713003	172713004	M00701:329:000000000-AHADV:1:1104:20769:15377	60	+
chr1	172833019	172833020	M00701:329:000000000-AHADV:1:2107:8154:19030	60	-
chr1	172851437	172851438	M00701:329:000000000-AHADV:1:2103:27474:7489	60	+
chr1	173426090	173426091	M00701:329:000000000-AHADV:1:1113:23069:17241	60	-
chr1	173555747	173555748	M00701:329:000000000-AHADV:1:2106:12299:13118	60	+
chr1	173789681	173789682	M00701:329:000000000-AHADV:1:2111:7970:3124	60	+
chr1	173810858	173810859	M00701:329:000000000-AHADV:1:1105:26169:14785	60	+
chr1	173827952	173827953	M00701:329:000000000-AHADV:1:2104:12159:6214	60	-
chr1	173899624	173899625	M00701:329:000000000-AHADV:1:2103:15779:13153	60	-
chr1	174271264	174271265	M00701:329:000000000-AHADV:1:2117:13789:19025	60	-
chr1	174421201	174421202	M00701:329:000000000-AHADV:1:2115:9478:11658	60	-
chr1	174465512	174465513	M00701:329:000000000-AHADV:1:2104:18877:24500	60	-
chr1	174499425	174499426	M00701:329:000000000-AHADV:1:1103:8960:24788	60	-
chr1	174762012	174762013	M00701:329:000000000-AHADV:1:2106:10361:5561	60	+
chr1	174879390	174879391	M00701:329:000000000-AHADV:1:1115:22125:19258	60	-
chr1	175002889	175002890	M00701:329:000000000-AHADV:1:1115:14979:9779	60	-
chr1	175070154	175070155	M00701:329:000000000-AHADV:1:2119:21929:17719	60	-
chr1	176086634	176086635	M00701:329:000000000-AHADV:1:2105:27134:14102	60	-
chr1	176198886	176198887	M00701:329:000000000-AHADV:1:2108:13333:11604	60	-
chr1	176250379	176250380	M00701:329:000000000-AHADV:1:2101:11684:21049	60	-
chr1	178091433	178091434	M00701:329:000000000-AHADV:1:2108:19016:25140	60	-
chr1	178194936	178194937	M00701:329:000000000-AHADV:1:2114:17387:8765	60	-
chr1	178441079	178441080	M00701:329:000000000-AHADV:1:2109:16538:9751	60	+
chr1	178610092	178610093	M00701:329:000000000-AHADV:1:1111:19958:21415	60	-
chr1	178738066	178738067	M00701:329:000000000-AHADV:1:2113:26391:11259	60	-
chr1	178749283	178749284	M00701:329:000000000-AHADV:1:1118:19049:18202	60	-
chr1	179147166	179147167	M00701:329:000000000-AHADV:1:2107:8184:10653	60	-
chr1	179343613	179343614	M00701:329:000000000-AHADV:1:1114:24341:19110	60	-
chr1	179397408	179397409	M00701:329:000000000-AHADV:1:2104:15102:2140	60	-
chr1	179403573	179403574	M00701:329:000000000-AHADV:1:1110:17927:7216	60	+
chr1	179828140	179828141	M00701:329:000000000-AHADV:1:1102:24590:18318	60	-
chr1	180450516	180450517	M00701:329:000000000-AHADV:1:1103:17023:15241	60	+
chr1	180887861	180887862	M00701:329:000000000-AHADV:1:2104:21376:12889	60	+
chr1	181097216	181097217	M00701:329:000000000-AHADV:1:1116:25291:10095	60	-
chr1	181099201	181099202	M00701:329:000000000-AHADV:1:2101:17411:4397	60	+
chr1	181184564	181184565	M00701:329:000000000-AHADV:1:2104:20400:5456	60	+
chr1	181253944	181253945	M00701:329:000000000-AHADV:1:2103:23109:21749	60	-
chr1	181394904	181394905	M00701:329:000000000-AHADV:1:2110:27013:14709	60	-
chr1	181675153	181675154	M00701:329:000000000-AHADV:1:2111:11556:19004	60	-
chr1	181949304	181949305	M00701:329:000000000-AHADV:1:2101:13062:23462	60	-
chr1	182060128	182060129	M00701:329:000000000-AHADV:1:2107:10974:7360	60	-
chr1	182208859	182208860	M00701:329:000000000-AHADV:1:1109:27355:7280	60	+
chr1	182438800	182438801	M00701:329:000000000-AHADV:1:2103:17860:12006	60	+
chr1	182728432	182728433	M00701:329:000000000-AHADV:1:1118:5578:6153	60	+
chr1	183027230	183027231	M00701:329:000000000-AHADV:1:2117:5600:5821	60	+
chr1	183128665	183128666	M00701:329:000000000-AHADV:1:2110:12148:24213	60	-
chr1	183649793	183649794	M00701:329:000000000-AHADV:1:2109:18318:15436	60	+
chr1	184728357	184728358	M00701:329:000000000-AHADV:1:2101:20361:6854	60	-
chr1	184915250	184915251	M00701:329:000000000-AHADV:1:1115:26485:11588	60	-
chr1	185138035	185138036	M00701:329:000000000-AHADV:1:1111:18941:7315	60	-
chr1	185149628	185149629	M00701:329:000000000-AHADV:1:1115:25445:15185	60	-
chr1	185520838	185520839	M00701:329:000000000-AHADV:1:2106:8869:15162	60	+
chr1	185634137	185634138	M00701:329:000000000-AHADV:1:2108:9536:10266	60	+
chr1	185815074	185815075	M00701:329:000000000-AHADV:1:1102:2200:14471	60	-
chr1	185920806	185920807	M00701:329:000000000-AHADV:1:2118:17088:12128	60	+
chr1	186125698	186125699	M00701:329:000000000-AHADV:1:2116:11001:21733	60	-
chr1	186142337	186142338	M00701:329:000000000-AHADV:1:1111:26990:9219	60	-
chr1	186387533	186387534	M00701:329:000000000-AHADV:1:2104:10866:8271	60	+
chr1	186707670	186707671	M00701:329:000000000-AHADV:1:2109:15900:1572	60	+
chr1	186764183	186764184	M00701:329:000000000-AHADV:1:2119:13451:2729	60	+
chr1	186901429	186901430	M00701:329:000000000-AHADV:1:2109:27610:6463	60	+
chr1	186982696	186982697	M00701:329:000000000-AHADV:1:2107:14604:1187	60	-
chr1	187372450	187372451	M00701:329:000000000-AHADV:1:1103:22562:10661	60	+
chr1	187773187	187773188	M00701:329:000000000-AHADV:1:1113:28549:10790	60	-
chr1	188181182	188181183	M00701:329:000000000-AHADV:1:1101:27912:11212	60	-
chr1	188476494	188476495	M00701:329:000000000-AHADV:1:1101:15787:23460	60	-
chr1	188540300	188540301	M00701:329:000000000-AHADV:1:2108:19406:22632	60	+
chr1	188712721	188712722	M00701:329:000000000-AHADV:1:2110:17306:13968	60	-
chr1	188743281	188743282	M00701:329:000000000-AHADV:1:2107:13852:23331	60	+
chr1	188759968	188759969	M00701:329:000000000-AHADV:1:2112:11899:22757	60	-
chr1	188763855	188763856	M00701:329:000000000-AHADV:1:1105:20116:18096	60	+
chr1	189076051	189076052	M00701:329:000000000-AHADV:1:1109:24757:8997	60	+
chr1	189422496	189422497	M00701:329:000000000-AHADV:1:1103:3059:15291	60	-
chr1	189430329	189430330	M00701:329:000000000-AHADV:1:1103:6492:7879	60	-
chr1	189790925	189790926	M00701:329:000000000-AHADV:1:2104:8810:15321	60	-
chr1	189918249	189918250	M00701:329:000000000-AHADV:1:2106:20460:20666	60	-
chr1	190052496	190052497	M00701:329:000000000-AHADV:1:2114:15915:2785	60	-
chr1	190095271	190095272	M00701:329:000000000-AHADV:1:2105:7813:5912	60	-
chr1	190284967	190284968	M00701:329:000000000-AHADV:1:1104:9665:19285	60	+
chr1	190459799	190459800	M00701:329:000000000-AHADV:1:1107:26714:18309	60	-
chr1	190592810	190592811	M00701:329:000000000-AHADV:1:2115:11459:17407	60	+
chr1	191081973	191081974	M00701:329:000000000-AHADV:1:1103:7964:22139	60	-
chr1	191095372	191095373	M00701:329:000000000-AHADV:1:1111:19625:19241	60	-
chr1	191398701	191398702	M00701:329:000000000-AHADV:1:2118:18841:17051	60	+
chr1	191495193	191495194	M00701:329:000000000-AHADV:1:2111:22229:5175	60	-
chr1	191825261	191825262	M00701:329:000000000-AHADV:1:2110:24664:4961	60	+
chr1	191897956	191897957	M00701:329:000000000-AHADV:1:2102:7669:20218	60	+
chr1	192250804	192250805	M00701:329:000000000-AHADV:1:1105:9630:1504	60	+
chr1	192256572	192256573	M00701:329:000000000-AHADV:1:1119:15778:21336	60	+
chr1	192298998	192298999	M00701:329:000000000-AHADV:1:1115:26546:20584	60	+
chr1	192567212	192567213	M00701:329:000000000-AHADV:1:2117:21203:17458	60	-
chr1	192595774	192595775	M00701:329:000000000-AHADV:1:2108:23609:7372	60	+
chr1	192596514	192596515	M00701:329:000000000-AHADV:1:2110:14734:7148	60	+
chr1	192660263	192660264	M00701:329:000000000-AHADV:1:1107:21018:16068	60	-
chr1	192668962	192668963	M00701:329:000000000-AHADV:1:2118:8401:5781	60	+
chr1	192763855	192763856	M00701:329:000000000-AHADV:1:1114:6856:18712	60	+
chr1	193064761	193064762	M00701:329:000000000-AHADV:1:2119:17712:22178	60	+
chr1	193097378	193097379	M00701:329:000000000-AHADV:1:2104:24552:2576	60	-
chr1	193117198	193117199	M00701:329:000000000-AHADV:1:1105:4303:7277	60	+
chr1	193131858	193131859	M00701:329:000000000-AHADV:1:2118:7451:7966	60	-
chr1	193171439	193171440	M00701:329:000000000-AHADV:1:1112:26314:11598	60	-
chr1	193175145	193175146	M00701:329:000000000-AHADV:1:2109:6098:13631	60	-
chr1	193487134	193487135	M00701:329:000000000-AHADV:1:2104:8630:15148	60	+
chr1	193695767	193695768	M00701:329:000000000-AHADV:1:1117:7892:5072	60	-
chr1	193848733	193848734	M00701:329:000000000-AHADV:1:2108:23369:14861	60	-
chr1	193895726	193895727	M00701:329:000000000-AHADV:1:2113:17882:7461	60	+
chr1	194055609	194055610	M00701:329:000000000-AHADV:1:2109:11179:13735	60	-
chr1	194279036	194279037	M00701:329:000000000-AHADV:1:1113:13440:18797	60	-
chr1	194319949	194319950	M00701:329:000000000-AHADV:1:2116:18473:18232	60	-
chr1	194369043	194369044	M00701:329:000000000-AHADV:1:2116:10161:13857	60	-
chr1	194486442	194486443	M00701:329:000000000-AHADV:1:1119:17209:19982	60	-
chr1	194857672	194857673	M00701:329:000000000-AHADV:1:2106:7604:8744	60	+
chr1	194888039	194888040	M00701:329:000000000-AHADV:1:1111:25618:18734	60	-
chr1	194914880	194914881	M00701:329:000000000-AHADV:1:1108:9448:6208	60	+
chr1	194955161	194955162	M00701:329:000000000-AHADV:1:2108:24947:8787	60	-
chr1	195196048	195196049	M00701:329:000000000-AHADV:1:2116:11500:24520	60	+
chr1	195522833	195522834	M00701:329:000000000-AHADV:1:2106:3041:13258	60	-
chr1	195589785	195589786	M00701:329:000000000-AHADV:1:1117:4438:11558	60	+
chr1	195819351	195819352	M00701:329:000000000-AHADV:1:1115:24566:13545	60	+
chr1	195930254	195930255	M00701:329:000000000-AHADV:1:2104:22115:21443	60	+
chr1	196025200	196025201	M00701:329:000000000-AHADV:1:1102:11495:9251	60	+
chr1	196107956	196107957	M00701:329:000000000-AHADV:1:2119:13204:6489	60	+
chr1	196170865	196170866	M00701:329:000000000-AHADV:1:1114:24340:14208	60	-
chr1	196215618	196215619	M00701:329:000000000-AHADV:1:1114:10375:24008	60	+
chr1	196279873	196279874	M00701:329:000000000-AHADV:1:2107:11952:8780	60	-
chr1	196293989	196293990	M00701:329:000000000-AHADV:1:2106:26267:7732	60	-
chr1	196313975	196313976	M00701:329:000000000-AHADV:1:1117:12417:22596	60	+
chr1	196335326	196335327	M00701:329:000000000-AHADV:1:1104:4164:7576	60	+
chr1	196359702	196359703	M00701:329:000000000-AHADV:1:2108:6640:22581	60	-
chr1	196404218	196404219	M00701:329:000000000-AHADV:1:2104:8686:8394	60	+
chr1	196512236	196512237	M00701:329:000000000-AHADV:1:1103:28668:12994	60	-
chr1	196544860	196544861	M00701:329:000000000-AHADV:1:2104:25663:9741	60	+
chr1	196560311	196560312	M00701:329:000000000-AHADV:1:1110:15858:15017	60	-
chr1	197006670	197006671	M00701:329:000000000-AHADV:1:1111:14787:19650	60	+
chr1	197156641	197156642	M00701:329:000000000-AHADV:1:1111:3805:13166	60	-
chr1	197274365	197274366	M00701:329:000000000-AHADV:1:1104:15022:21901	60	-
chr1	197309485	197309486	M00701:329:000000000-AHADV:1:2119:15125:11704	60	-
chr1	197367342	197367343	M00701:329:000000000-AHADV:1:1118:26064:21204	60	+
chr1	197483732	197483733	M00701:329:000000000-AHADV:1:1108:6469:11704	60	+
chr1	197678597	197678598	M00701:329:000000000-AHADV:1:2115:2478:12129	60	-
chr1	197913428	197913429	M00701:329:000000000-AHADV:1:1106:15747:21253	60	+
chr1	197982286	197982287	M00701:329:000000000-AHADV:1:2116:19673:16406	60	-
chr1	198125410	198125411	M00701:329:000000000-AHADV:1:2103:25135:5493	60	+
chr1	198188944	198188945	M00701:329:000000000-AHADV:1:2103:19447:11853	60	+
chr1	198279839	198279840	M00701:329:000000000-AHADV:1:1105:9043:1658	60	+
chr1	198283730	198283731	M00701:329:000000000-AHADV:1:1119:16657:23963	60	+
chr1	198291187	198291188	M00701:329:000000000-AHADV:1:2106:7527:20500	60	+
chr1	198879115	198879116	M00701:329:000000000-AHADV:1:2108:14634:11724	60	+
chr1	198899509	198899510	M00701:329:000000000-AHADV:1:2114:26213:16512	60	-
chr1	199220470	199220471	M00701:329:000000000-AHADV:1:2112:15497:19584	60	-
chr1	199266662	199266663	M00701:329:000000000-AHADV:1:2107:8962:16215	60	+
chr1	199502877	199502878	M00701:329:000000000-AHADV:1:2108:25591:4719	60	-
chr1	199907543	199907544	M00701:329:000000000-AHADV:1:1109:6828:20231	60	-
chr1	200379883	200379884	M00701:329:000000000-AHADV:1:1115:21928:11392	60	-
chr1	200708947	200708948	M00701:329:000000000-AHADV:1:1119:11560:20066	60	-
chr1	201560658	201560659	M00701:329:000000000-AHADV:1:1112:20624:14743	60	+
chr1	201617482	201617483	M00701:329:000000000-AHADV:1:2109:19764:20139	60	+
chr1	206686593	206686594	M00701:329:000000000-AHADV:1:2108:22760:2484	60	+
chr1	206841266	206841267	M00701:329:000000000-AHADV:1:1119:10702:5083	60	-
chr1	207054763	207054764	M00701:329:000000000-AHADV:1:2104:18393:2226	60	-
chr1	207861834	207861835	M00701:329:000000000-AHADV:1:2110:11129:6022	60	+
chr1	209786384	209786385	M00701:329:000000000-AHADV:1:1107:18875:10158	60	-
chr1	210076497	210076498	M00701:329:000000000-AHADV:1:2113:4280:14692	60	+
chr1	210079667	210079668	M00701:329:000000000-AHADV:1:2105:7674:24082	60	+
chr1	210238508	210238509	M00701:329:000000000-AHADV:1:2104:11345:18563	60	-
chr1	210589002	210589003	M00701:329:000000000-AHADV:1:2115:5042:7044	60	+
chr1	211306611	211306612	M00701:329:000000000-AHADV:1:2116:26289:16109	60	-
chr1	211564367	211564368	M00701:329:000000000-AHADV:1:2113:9767:6039	60	-
chr1	211576088	211576089	M00701:329:000000000-AHADV:1:2113:3785:16682	60	+
chr1	212386553	212386554	M00701:329:000000000-AHADV:1:1116:18445:24180	60	+
chr1	212387868	212387869	M00701:329:000000000-AHADV:1:2116:18110:5107	60	-
chr1	212537124	212537125	M00701:329:000000000-AHADV:1:2117:16267:18394	60	-
chr1	212725823	212725824	M00701:329:000000000-AHADV:1:2113:22028:2207	60	-
chr1	212813061	212813062	M00701:329:000000000-AHADV:1:2115:19877:14971	60	-
chr1	212869263	212869264	M00701:329:000000000-AHADV:1:1109:15531:22713	60	+
chr1	213403097	213403098	M00701:329:000000000-AHADV:1:2108:7869:2347	60	-
chr1	214045565	214045566	M00701:329:000000000-AHADV:1:2116:8879:7767	60	-
chr1	214427682	214427683	M00701:329:000000000-AHADV:1:2102:22562:24442	60	+
chr1	214492558	214492559	M00701:329:000000000-AHADV:1:2117:21355:6823	60	+
chr1	214505345	214505346	M00701:329:000000000-AHADV:1:1119:18596:18643	60	+
chr1	214648975	214648976	M00701:329:000000000-AHADV:1:2116:16216:6376	60	-
chr1	215382161	215382162	M00701:329:000000000-AHADV:1:2108:19617:10550	60	-
chr1	215431756	215431757	M00701:329:000000000-AHADV:1:2107:18672:17994	60	+
chr1	215445506	215445507	M00701:329:000000000-AHADV:1:2116:23040:16665	60	+
chr1	215542806	215542807	M00701:329:000000000-AHADV:1:1102:25760:4085	60	+
chr1	215568645	215568646	M00701:329:000000000-AHADV:1:2104:9044:4379	60	-
chr1	215574983	215574984	M00701:329:000000000-AHADV:1:2119:11562:5836	60	+
chr1	215934704	215934705	M00701:329:000000000-AHADV:1:2105:12122:2481	60	-
chr1	215974710	215974711	M00701:329:000000000-AHADV:1:2105:13716:21696	60	-
chr1	216127389	216127390	M00701:329:000000000-AHADV:1:2115:7280:9534	60	-
chr1	216190705	216190706	M00701:329:000000000-AHADV:1:1111:15802:6579	60	-
chr1	216299513	216299514	M00701:329:000000000-AHADV:1:2106:21808:20514	60	-
chr1	216699338	216699339	M00701:329:000000000-AHADV:1:2118:11625:21978	60	-
chr1	216861399	216861400	M00701:329:000000000-AHADV:1:2114:22171:7249	60	+
chr1	217056505	217056506	M00701:329:000000000-AHADV:1:1107:12517:17878	60	-
chr1	217548166	217548167	M00701:329:000000000-AHADV:1:2101:23059:4885	60	-
chr1	217617265	217617266	M00701:329:000000000-AHADV:1:2106:20907:14923	60	-
chr1	217933070	217933071	M00701:329:000000000-AHADV:1:2110:17443:5719	60	-
chr1	217955157	217955158	M00701:329:000000000-AHADV:1:1115:19989:17312	60	-
chr1	218185150	218185151	M00701:329:000000000-AHADV:1:2108:19413:18538	60	+
chr1	218227062	218227063	M00701:329:000000000-AHADV:1:2110:12058:15828	60	+
chr1	218320634	218320635	M00701:329:000000000-AHADV:1:1109:17184:2655	60	+
chr1	218426411	218426412	M00701:329:000000000-AHADV:1:2110:29077:10793	60	+
chr1	218459338	218459339	M00701:329:000000000-AHADV:1:2107:2511:14081	60	+
chr1	218479893	218479894	M00701:329:000000000-AHADV:1:1106:16812:2269	60	-
chr1	219630764	219630765	M00701:329:000000000-AHADV:1:2106:26532:12205	60	+
chr1	219686783	219686784	M00701:329:000000000-AHADV:1:2116:3359:12801	60	-
chr1	220162773	220162774	M00701:329:000000000-AHADV:1:1111:10747:15931	60	+
chr1	220637670	220637671	M00701:329:000000000-AHADV:1:1114:8866:21961	60	-
chr1	220673491	220673492	M00701:329:000000000-AHADV:1:2117:19112:10958	60	+
chr1	221575899	221575900	M00701:329:000000000-AHADV:1:2115:9799:8314	60	+
chr1	221686605	221686606	M00701:329:000000000-AHADV:1:2102:17012:23108	60	-
chr1	222040464	222040465	M00701:329:000000000-AHADV:1:2119:18104:11589	60	+
chr1	222460161	222460162	M00701:329:000000000-AHADV:1:1108:16831:3243	60	+
chr1	222612309	222612310	M00701:329:000000000-AHADV:1:2107:3735:13542	60	-
chr1	222690855	222690856	M00701:329:000000000-AHADV:1:2117:28799:9865	60	-
chr1	222821931	222821932	M00701:329:000000000-AHADV:1:2115:17178:17556	60	+
chr1	222825893	222825894	M00701:329:000000000-AHADV:1:2109:16543:12705	60	+
chr1	223994941	223994942	M00701:329:000000000-AHADV:1:1111:9950:5149	60	+
chr1	224294671	224294672	M00701:329:000000000-AHADV:1:2110:23427:6703	60	+
chr1	224309495	224309496	M00701:329:000000000-AHADV:1:2113:4530:11693	60	+
chr1	224332430	224332431	M00701:329:000000000-AHADV:1:1113:18435:9110	60	-
chr1	224819935	224819936	M00701:329:000000000-AHADV:1:1103:16953:21312	60	+
chr1	224950291	224950292	M00701:329:000000000-AHADV:1:2116:9425:2260	60	+
chr1	225044813	225044814	M00701:329:000000000-AHADV:1:1117:27124:14996	60	+
chr1	225093086	225093087	M00701:329:000000000-AHADV:1:2107:23859:14200	60	-
chr1	225321393	225321394	M00701:329:000000000-AHADV:1:1117:13760:23709	60	-
chr1	225419816	225419817	M00701:329:000000000-AHADV:1:2118:12350:17161	60	-
chr1	225419818	225419819	M00701:329:000000000-AHADV:1:2113:8805:19447	60	-
chr1	225420549	225420550	M00701:329:000000000-AHADV:1:1105:24844:14496	60	-
chr1	225421305	225421306	M00701:329:000000000-AHADV:1:1109:18913:6356	60	-
chr1	226283855	226283856	M00701:329:000000000-AHADV:1:2101:15547:1917	60	+
chr1	226359810	226359811	M00701:329:000000000-AHADV:1:2103:28590:14195	60	-
chr1	226506869	226506870	M00701:329:000000000-AHADV:1:2105:14160:16368	60	+
chr1	227091687	227091688	M00701:329:000000000-AHADV:1:1107:9555:25020	60	+
chr1	227135465	227135466	M00701:329:000000000-AHADV:1:1109:21291:2149	60	+
chr1	227313509	227313510	M00701:329:000000000-AHADV:1:2118:12200:4983	60	-
chr1	228391044	228391045	M00701:329:000000000-AHADV:1:2109:26863:11744	60	-
chr1	228650027	228650028	M00701:329:000000000-AHADV:1:2108:10874:14504	60	+
chr1	228816601	228816602	M00701:329:000000000-AHADV:1:2110:24358:20152	60	+
chr1	229391040	229391041	M00701:329:000000000-AHADV:1:1105:19117:10156	60	-
chr1	229992007	229992008	M00701:329:000000000-AHADV:1:2104:14644:7559	60	+
chr1	230083840	230083841	M00701:329:000000000-AHADV:1:2105:4549:14182	60	+
chr1	230419750	230419751	M00701:329:000000000-AHADV:1:1107:15557:4396	60	-
chr1	231016588	231016589	M00701:329:000000000-AHADV:1:2110:11390:10559	60	+
chr1	231395812	231395813	M00701:329:000000000-AHADV:1:2101:8649:14661	60	-
chr1	231679236	231679237	M00701:329:000000000-AHADV:1:2107:24327:24191	60	-
chr1	231734767	231734768	M00701:329:000000000-AHADV:1:1102:26114:6870	60	+
chr1	232143658	232143659	M00701:329:000000000-AHADV:1:2115:14522:19050	60	-
chr1	232307281	232307282	M00701:329:000000000-AHADV:1:2119:8367:1420	60	+
chr1	232509380	232509381	M00701:329:000000000-AHADV:1:2110:19181:14428	60	+
chr1	232572927	232572928	M00701:329:000000000-AHADV:1:1104:7738:4571	60	-
chr1	232601106	232601107	M00701:329:000000000-AHADV:1:1102:8052:14717	60	-
chr1	232859334	232859335	M00701:329:000000000-AHADV:1:2103:28837:10159	60	+
chr1	233106907	233106908	M00701:329:000000000-AHADV:1:2103:21252:3676	60	+
chr1	233208194	233208195	M00701:329:000000000-AHADV:1:2113:7157:7333	60	+
chr1	233238073	233238074	M00701:329:000000000-AHADV:1:1117:24389:9657	60	-
chr1	233598489	233598490	M00701:329:000000000-AHADV:1:2111:20172:20625	60	+
chr1	233619107	233619108	M00701:329:000000000-AHADV:1:1118:19136:22080	60	-
chr1	233673975	233673976	M00701:329:000000000-AHADV:1:2119:20360:3367	60	-
chr1	234477186	234477187	M00701:329:000000000-AHADV:1:1111:2854:16881	60	-
chr1	234535130	234535131	M00701:329:000000000-AHADV:1:2118:9151:6600	60	-
chr1	234749434	234749435	M00701:329:000000000-AHADV:1:1112:16096:14395	60	-
chr1	235201572	235201573	M00701:329:000000000-AHADV:1:1109:11206:13707	60	-
chr1	235586532	235586533	M00701:329:000000000-AHADV:1:2103:11840:12992	60	+
chr1	235824038	235824039	M00701:329:000000000-AHADV:1:2116:10745:1730	60	+
chr1	235860873	235860874	M00701:329:000000000-AHADV:1:2107:4520:13526	60	-
chr1	235887226	235887227	M00701:329:000000000-AHADV:1:2104:16416:19079	60	-
chr1	236116142	236116143	M00701:329:000000000-AHADV:1:1116:6919:18944	60	-
chr1	236270905	236270906	M00701:329:000000000-AHADV:1:2119:27435:15843	60	-
chr1	236347574	236347575	M00701:329:000000000-AHADV:1:2112:22733:6148	60	+
chr1	236478446	236478447	M00701:329:000000000-AHADV:1:2111:8577:17375	60	+
chr1	236642990	236642991	M00701:329:000000000-AHADV:1:1118:11196:22971	60	+
chr1	236646567	236646568	M00701:329:000000000-AHADV:1:2111:4521:20662	60	+
chr1	236660601	236660602	M00701:329:000000000-AHADV:1:2104:22567:1439	60	-
chr1	236763727	236763728	M00701:329:000000000-AHADV:1:2102:8657:19745	60	-
chr1	236796474	236796475	M00701:329:000000000-AHADV:1:2106:18792:18528	60	+
chr1	236803905	236803906	M00701:329:000000000-AHADV:1:1105:15431:1663	60	-
chr1	236813148	236813149	M00701:329:000000000-AHADV:1:2113:16729:14387	60	+
chr1	236863259	236863260	M00701:329:000000000-AHADV:1:2110:22326:9058	60	+
chr1	236889793	236889794	M00701:329:000000000-AHADV:1:2109:11738:17653	60	+
chr1	236901150	236901151	M00701:329:000000000-AHADV:1:1108:26269:10596	60	+
chr1	237194901	237194902	M00701:329:000000000-AHADV:1:2105:12012:19255	60	-
chr1	237206225	237206226	M00701:329:000000000-AHADV:1:1113:6318:9152	60	+
chr1	237303449	237303450	M00701:329:000000000-AHADV:1:2102:25643:13612	60	-
chr1	237409620	237409621	M00701:329:000000000-AHADV:1:1104:9482:21191	60	+
chr1	237411666	237411667	M00701:329:000000000-AHADV:1:2115:2362:10526	60	-
chr1	237432544	237432545	M00701:329:000000000-AHADV:1:2111:25344:9304	60	-
chr1	237529760	237529761	M00701:329:000000000-AHADV:1:2111:22054:4951	60	+
chr1	237529762	237529763	M00701:329:000000000-AHADV:1:2108:13257:19838	60	+
chr1	237577303	237577304	M00701:329:000000000-AHADV:1:2117:9454:21124	60	+
chr1	237584681	237584682	M00701:329:000000000-AHADV:1:2102:7029:6006	60	+
chr1	237675809	237675810	M00701:329:000000000-AHADV:1:1108:14430:8997	60	+
chr1	237676434	237676435	M00701:329:000000000-AHADV:1:2106:25849:7491	60	+
chr1	237696742	237696743	M00701:329:000000000-AHADV:1:2112:27445:8554	60	+
chr1	237734705	237734706	M00701:329:000000000-AHADV:1:2105:27204:10148	60	-
chr1	237766927	237766928	M00701:329:000000000-AHADV:1:2115:15653:19463	60	+
chr1	237965168	237965169	M00701:329:000000000-AHADV:1:2105:2355:17259	60	+
chr1	238336565	238336566	M00701:329:000000000-AHADV:1:1116:14911:16169	60	-
chr1	238371986	238371987	M00701:329:000000000-AHADV:1:2104:18847:14222	60	-
chr1	238486730	238486731	M00701:329:000000000-AHADV:1:2106:22676:3343	60	-
chr1	238588270	238588271	M00701:329:000000000-AHADV:1:2109:5438:17903	60	+
chr1	238686298	238686299	M00701:329:000000000-AHADV:1:2104:22764:8622	60	+
chr1	238741873	238741874	M00701:329:000000000-AHADV:1:2119:20881:15636	60	-
chr1	239330990	239330991	M00701:329:000000000-AHADV:1:1102:24744:19486	60	+
chr1	239392673	239392674	M00701:329:000000000-AHADV:1:2110:20803:23348	60	-
chr1	239418828	239418829	M00701:329:000000000-AHADV:1:1109:24544:6095	60	+
chr1	239516902	239516903	M00701:329:000000000-AHADV:1:2102:17421:5768	60	+
chr1	240096513	240096514	M00701:329:000000000-AHADV:1:1118:15311:15013	60	+
chr1	240108027	240108028	M00701:329:000000000-AHADV:1:2104:22321:7730	60	+
chr1	240169035	240169036	M00701:329:000000000-AHADV:1:1105:21698:17185	60	-
chr1	240173162	240173163	M00701:329:000000000-AHADV:1:1115:9745:12678	60	+
chr1	240303761	240303762	M00701:329:000000000-AHADV:1:1102:9380:6815	60	+
chr1	240334980	240334981	M00701:329:000000000-AHADV:1:2119:22163:6694	60	-
chr1	240516695	240516696	M00701:329:000000000-AHADV:1:2103:16994:17878	60	+
chr1	240525535	240525536	M00701:329:000000000-AHADV:1:2104:7148:12711	60	+
chr1	240526298	240526299	M00701:329:000000000-AHADV:1:1101:15212:19405	60	-
chr1	240608758	240608759	M00701:329:000000000-AHADV:1:2108:12637:20276	60	-
chr1	240615510	240615511	M00701:329:000000000-AHADV:1:1108:17574:14502	60	-
chr1	240653424	240653425	M00701:329:000000000-AHADV:1:1102:3563:14776	60	-
chr1	240817696	240817697	M00701:329:000000000-AHADV:1:2113:2914:8123	60	+
chr1	241014505	241014506	M00701:329:000000000-AHADV:1:2114:21232:23413	60	+
chr1	241293327	241293328	M00701:329:000000000-AHADV:1:1117:24710:12191	60	-
chr1	241429429	241429430	M00701:329:000000000-AHADV:1:2106:20099:24154	60	+
chr1	241697795	241697796	M00701:329:000000000-AHADV:1:2108:6526:7382	60	-
chr1	241737981	241737982	M00701:329:000000000-AHADV:1:1110:27839:6849	60	-
chr1	241976589	241976590	M00701:329:000000000-AHADV:1:1105:28221:14831	60	+
chr1	242013538	242013539	M00701:329:000000000-AHADV:1:2113:14382:12911	60	-
chr1	242030704	242030705	M00701:329:000000000-AHADV:1:1107:25252:9359	60	+
chr1	242086482	242086483	M00701:329:000000000-AHADV:1:1119:12550:8934	60	-
chr1	242162389	242162390	M00701:329:000000000-AHADV:1:1107:9441:16419	60	-
chr1	242189348	242189349	M00701:329:000000000-AHADV:1:1108:6506:11622	60	-
chr1	242386723	242386724	M00701:329:000000000-AHADV:1:2109:14765:4051	60	-
chr1	242475872	242475873	M00701:329:000000000-AHADV:1:1118:6310:15643	60	-
chr1	242901717	242901718	M00701:329:000000000-AHADV:1:1104:6130:12430	60	+
chr1	244069097	244069098	M00701:329:000000000-AHADV:1:2109:4869:10930	60	-
chr1	244088334	244088335	M00701:329:000000000-AHADV:1:1104:19690:4040	60	+
chr1	244163044	244163045	M00701:329:000000000-AHADV:1:1106:23928:16108	60	-
chr1	244458586	244458587	M00701:329:000000000-AHADV:1:1115:14868:22455	60	+
chr1	244638349	244638350	M00701:329:000000000-AHADV:1:2105:8470:13092	60	+
chr1	244829635	244829636	M00701:329:000000000-AHADV:1:1108:25757:15376	60	+
chr1	244848922	244848923	M00701:329:000000000-AHADV:1:2104:5987:11361	60	-
chr1	244859051	244859052	M00701:329:000000000-AHADV:1:2108:14550:17801	60	-
chr1	244865410	244865411	M00701:329:000000000-AHADV:1:1112:8664:24557	60	-
chr1	244940442	244940443	M00701:329:000000000-AHADV:1:1114:13650:24374	60	-
chr1	244996271	244996272	M00701:329:000000000-AHADV:1:2104:23357:16726	60	-
chr1	246127066	246127067	M00701:329:000000000-AHADV:1:1108:19134:3519	60	-
chr1	246568115	246568116	M00701:329:000000000-AHADV:1:2112:27637:19669	60	-
chr1	247606048	247606049	M00701:329:000000000-AHADV:1:2102:27013:5236	60	-
chr10	217335	217336	M00701:329:000000000-AHADV:1:2106:26759:16716	60	-
chr10	655879	655880	M00701:329:000000000-AHADV:1:2115:21008:5282	60	-
chr10	801332	801333	M00701:329:000000000-AHADV:1:1109:6842:12352	60	-
chr10	809431	809432	M00701:329:000000000-AHADV:1:1117:3779:8132	60	-
chr10	853664	853665	M00701:329:000000000-AHADV:1:2106:7367:6572	60	-
chr10	3788034	3788035	M00701:329:000000000-AHADV:1:2102:26017:19660	60	+
chr10	4405728	4405729	M00701:329:000000000-AHADV:1:2112:18987:21451	60	-
chr10	4715446	4715447	M00701:329:000000000-AHADV:1:1117:9565:15612	60	-
chr10	7019922	7019923	M00701:329:000000000-AHADV:1:1116:6326:13918	60	-
chr10	7783071	7783072	M00701:329:000000000-AHADV:1:2116:12142:1834	60	+
chr10	7808821	7808822	M00701:329:000000000-AHADV:1:1116:22379:24232	60	-
chr10	7850175	7850176	M00701:329:000000000-AHADV:1:1111:4105:9251	60	-
chr10	7885026	7885027	M00701:329:000000000-AHADV:1:2108:3317:10894	60	+
chr10	7921550	7921551	M00701:329:000000000-AHADV:1:2106:20734:2230	60	+
chr10	8004331	8004332	M00701:329:000000000-AHADV:1:1103:12990:1359	60	-
chr10	8912569	8912570	M00701:329:000000000-AHADV:1:2105:8659:8228	60	-
chr10	9310245	9310246	M00701:329:000000000-AHADV:1:1103:22454:6786	60	-
chr10	9351801	9351802	M00701:329:000000000-AHADV:1:2114:18390:16704	60	+
chr10	9519973	9519974	M00701:329:000000000-AHADV:1:2103:9642:6610	60	-
chr10	10758148	10758149	M00701:329:000000000-AHADV:1:2117:14812:6607	60	+
chr10	10764855	10764856	M00701:329:000000000-AHADV:1:2105:19493:7887	60	+
chr10	11123452	11123453	M00701:329:000000000-AHADV:1:2107:12609:11870	60	+
chr10	11610012	11610013	M00701:329:000000000-AHADV:1:1110:22353:20977	60	-
chr10	11675044	11675045	M00701:329:000000000-AHADV:1:2103:9740:10580	60	-
chr10	12088619	12088620	M00701:329:000000000-AHADV:1:2116:26596:12178	60	+
chr10	14584334	14584335	M00701:329:000000000-AHADV:1:2108:17928:18879	60	-
chr10	14882522	14882523	M00701:329:000000000-AHADV:1:2102:10834:3145	60	-
chr10	15284489	15284490	M00701:329:000000000-AHADV:1:1106:21474:2173	60	+
chr10	15521171	15521172	M00701:329:000000000-AHADV:1:2101:11116:18461	60	-
chr10	15861043	15861044	M00701:329:000000000-AHADV:1:2106:11629:22370	60	-
chr10	16885686	16885687	M00701:329:000000000-AHADV:1:2115:4127:12138	60	+
chr10	17197086	17197087	M00701:329:000000000-AHADV:1:2109:29066:13791	60	-
chr10	17355622	17355623	M00701:329:000000000-AHADV:1:1102:26506:18521	60	+
chr10	17443326	17443327	M00701:329:000000000-AHADV:1:2106:20489:6617	60	-
chr10	18359417	18359418	M00701:329:000000000-AHADV:1:2107:9588:13832	60	-
chr10	18584059	18584060	M00701:329:000000000-AHADV:1:2105:20007:10684	60	+
chr10	19257997	19257998	M00701:329:000000000-AHADV:1:2108:18551:6929	60	-
chr10	19339502	19339503	M00701:329:000000000-AHADV:1:2112:8599:23988	60	-
chr10	19482158	19482159	M00701:329:000000000-AHADV:1:2103:13657:10440	60	+
chr10	19519939	19519940	M00701:329:000000000-AHADV:1:2104:12022:5346	60	+
chr10	19671408	19671409	M00701:329:000000000-AHADV:1:1111:21951:13325	60	-
chr10	19715795	19715796	M00701:329:000000000-AHADV:1:1114:11148:23448	60	+
chr10	20023941	20023942	M00701:329:000000000-AHADV:1:2116:6348:16528	60	-
chr10	20118007	20118008	M00701:329:000000000-AHADV:1:1110:2386:10955	60	+
chr10	20897764	20897765	M00701:329:000000000-AHADV:1:2101:16974:2810	60	+
chr10	20897766	20897767	M00701:329:000000000-AHADV:1:1114:25573:8457	60	+
chr10	21157129	21157130	M00701:329:000000000-AHADV:1:2114:4445:9134	60	+
chr10	21644527	21644528	M00701:329:000000000-AHADV:1:1107:4844:6430	60	-
chr10	21726801	21726802	M00701:329:000000000-AHADV:1:1108:21611:14017	60	+
chr10	21824177	21824178	M00701:329:000000000-AHADV:1:2104:13042:14543	60	-
chr10	21920055	21920056	M00701:329:000000000-AHADV:1:2114:9215:4875	60	-
chr10	22570930	22570931	M00701:329:000000000-AHADV:1:2112:12670:19877	60	+
chr10	22668300	22668301	M00701:329:000000000-AHADV:1:2115:12681:23180	60	+
chr10	22772843	22772844	M00701:329:000000000-AHADV:1:2106:6874:16992	60	-
chr10	23047011	23047012	M00701:329:000000000-AHADV:1:2102:25973:17028	60	+
chr10	23081416	23081417	M00701:329:000000000-AHADV:1:2118:23472:10117	60	-
chr10	24605461	24605462	M00701:329:000000000-AHADV:1:2102:23602:21540	60	+
chr10	25658561	25658562	M00701:329:000000000-AHADV:1:2105:28176:9837	60	-
chr10	26363273	26363274	M00701:329:000000000-AHADV:1:1119:17764:2154	60	-
chr10	26742452	26742453	M00701:329:000000000-AHADV:1:2118:22007:18961	60	+
chr10	26822593	26822594	M00701:329:000000000-AHADV:1:2117:23955:10385	60	+
chr10	27118028	27118029	M00701:329:000000000-AHADV:1:2119:19135:22883	60	+
chr10	27502883	27502884	M00701:329:000000000-AHADV:1:1116:11247:13561	60	-
chr10	27540872	27540873	M00701:329:000000000-AHADV:1:1114:12075:9806	60	+
chr10	27668537	27668538	M00701:329:000000000-AHADV:1:2118:25043:4612	60	-
chr10	28556002	28556003	M00701:329:000000000-AHADV:1:1119:17781:7454	60	+
chr10	29763553	29763554	M00701:329:000000000-AHADV:1:2109:9630:2792	60	+
chr10	31035868	31035869	M00701:329:000000000-AHADV:1:1112:24580:21188	60	+
chr10	31302242	31302243	M00701:329:000000000-AHADV:1:1110:12637:1692	60	-
chr10	31760469	31760470	M00701:329:000000000-AHADV:1:2105:4246:10437	60	+
chr10	31977520	31977521	M00701:329:000000000-AHADV:1:2119:19960:10794	60	+
chr10	32059572	32059573	M00701:329:000000000-AHADV:1:2108:12688:5466	60	+
chr10	32425255	32425256	M00701:329:000000000-AHADV:1:1102:18804:13110	60	+
chr10	32454763	32454764	M00701:329:000000000-AHADV:1:2106:22362:18773	60	+
chr10	34208134	34208135	M00701:329:000000000-AHADV:1:1107:13701:18884	60	+
chr10	36135931	36135932	M00701:329:000000000-AHADV:1:1111:21919:25212	60	+
chr10	36493348	36493349	M00701:329:000000000-AHADV:1:2108:14756:19125	60	+
chr10	36795407	36795408	M00701:329:000000000-AHADV:1:2106:14207:10198	60	-
chr10	37206309	37206310	M00701:329:000000000-AHADV:1:1106:27670:10187	60	+
chr10	37970700	37970701	M00701:329:000000000-AHADV:1:2106:14128:22561	60	-
chr10	38212013	38212014	M00701:329:000000000-AHADV:1:2109:20303:22535	60	-
chr10	39487573	39487574	M00701:329:000000000-AHADV:1:2112:11192:7261	60	+
chr10	40872033	40872034	M00701:329:000000000-AHADV:1:2102:22481:1313	60	-
chr10	42917796	42917797	M00701:329:000000000-AHADV:1:2101:18027:5820	60	-
chr10	43454175	43454176	M00701:329:000000000-AHADV:1:2104:11191:4006	60	-
chr10	43577470	43577471	M00701:329:000000000-AHADV:1:1114:13219:14295	60	-
chr10	44509763	44509764	M00701:329:000000000-AHADV:1:1112:2659:16569	60	+
chr10	44724146	44724147	M00701:329:000000000-AHADV:1:2104:25875:21008	60	-
chr10	44749759	44749760	M00701:329:000000000-AHADV:1:2111:5756:14820	60	+
chr10	45144549	45144550	M00701:329:000000000-AHADV:1:2116:11000:10841	60	-
chr10	45593779	45593780	M00701:329:000000000-AHADV:1:2102:27766:15102	60	+
chr10	49302061	49302062	M00701:329:000000000-AHADV:1:2107:18972:11023	60	+
chr10	49535174	49535175	M00701:329:000000000-AHADV:1:2104:27250:11291	60	-
chr10	50469760	50469761	M00701:329:000000000-AHADV:1:2106:19734:19661	60	-
chr10	50604187	50604188	M00701:329:000000000-AHADV:1:1106:21974:13105	60	-
chr10	50615545	50615546	M00701:329:000000000-AHADV:1:1103:13568:9102	60	-
chr10	51463642	51463643	M00701:329:000000000-AHADV:1:2106:10234:17749	60	+
chr10	51932797	51932798	M00701:329:000000000-AHADV:1:2110:16761:3197	60	+
chr10	52079807	52079808	M00701:329:000000000-AHADV:1:2102:3392:11298	60	-
chr10	52365561	52365562	M00701:329:000000000-AHADV:1:2118:6573:6503	60	+
chr10	52450372	52450373	M00701:329:000000000-AHADV:1:2110:19046:9779	60	+
chr10	52498556	52498557	M00701:329:000000000-AHADV:1:2107:25384:19021	60	-
chr10	52523724	52523725	M00701:329:000000000-AHADV:1:2101:14885:7278	60	+
chr10	52701773	52701774	M00701:329:000000000-AHADV:1:2102:9765:17848	60	-
chr10	53121123	53121124	M00701:329:000000000-AHADV:1:2118:14916:18795	60	-
chr10	53146801	53146802	M00701:329:000000000-AHADV:1:1110:18144:10604	60	+
chr10	53247092	53247093	M00701:329:000000000-AHADV:1:2109:25751:10952	60	-
chr10	53247095	53247096	M00701:329:000000000-AHADV:1:2109:28001:15386	60	-
chr10	53422760	53422761	M00701:329:000000000-AHADV:1:2110:6593:14399	60	-
chr10	53459283	53459284	M00701:329:000000000-AHADV:1:2108:22190:17495	60	-
chr10	53765094	53765095	M00701:329:000000000-AHADV:1:2111:19117:19501	60	-
chr10	53831272	53831273	M00701:329:000000000-AHADV:1:2108:23650:20383	60	+
chr10	54024574	54024575	M00701:329:000000000-AHADV:1:1103:9227:22078	60	-
chr10	54178067	54178068	M00701:329:000000000-AHADV:1:2119:25807:21688	60	+
chr10	54331703	54331704	M00701:329:000000000-AHADV:1:1105:24641:10846	60	+
chr10	54573096	54573097	M00701:329:000000000-AHADV:1:2109:7573:12956	60	-
chr10	55007081	55007082	M00701:329:000000000-AHADV:1:2104:10155:6468	60	-
chr10	55048117	55048118	M00701:329:000000000-AHADV:1:2115:21764:19183	60	+
chr10	55279155	55279156	M00701:329:000000000-AHADV:1:2115:9423:9373	60	+
chr10	55392453	55392454	M00701:329:000000000-AHADV:1:1111:16298:21026	60	+
chr10	55529565	55529566	M00701:329:000000000-AHADV:1:1116:10684:19189	60	+
chr10	55550767	55550768	M00701:329:000000000-AHADV:1:1107:25683:9689	60	+
chr10	55569354	55569355	M00701:329:000000000-AHADV:1:1113:4574:14133	60	+
chr10	55712231	55712232	M00701:329:000000000-AHADV:1:2118:8510:13974	60	-
chr10	55780699	55780700	M00701:329:000000000-AHADV:1:1108:12922:11470	60	+
chr10	55962280	55962281	M00701:329:000000000-AHADV:1:1115:9277:20810	60	+
chr10	56140334	56140335	M00701:329:000000000-AHADV:1:2118:5055:4304	60	-
chr10	56186360	56186361	M00701:329:000000000-AHADV:1:2110:21796:13325	60	-
chr10	56193309	56193310	M00701:329:000000000-AHADV:1:1105:22946:12418	60	+
chr10	56307556	56307557	M00701:329:000000000-AHADV:1:1105:6019:3368	60	-
chr10	56332928	56332929	M00701:329:000000000-AHADV:1:1104:8899:21822	60	+
chr10	56543735	56543736	M00701:329:000000000-AHADV:1:2103:24723:12425	60	+
chr10	56836241	56836242	M00701:329:000000000-AHADV:1:1108:11795:5458	60	-
chr10	56900593	56900594	M00701:329:000000000-AHADV:1:2101:23005:22715	60	-
chr10	56929621	56929622	M00701:329:000000000-AHADV:1:1119:22208:24468	60	+
chr10	57107942	57107943	M00701:329:000000000-AHADV:1:2108:26332:18362	60	+
chr10	57167563	57167564	M00701:329:000000000-AHADV:1:2110:22775:19092	60	+
chr10	57309610	57309611	M00701:329:000000000-AHADV:1:1108:11342:10396	60	-
chr10	57566278	57566279	M00701:329:000000000-AHADV:1:1117:18046:14136	60	+
chr10	57844480	57844481	M00701:329:000000000-AHADV:1:2108:11039:18702	60	+
chr10	57886475	57886476	M00701:329:000000000-AHADV:1:1101:23830:22893	60	+
chr10	57902730	57902731	M00701:329:000000000-AHADV:1:2115:23030:7222	60	+
chr10	58074521	58074522	M00701:329:000000000-AHADV:1:1119:5127:15644	60	+
chr10	58352195	58352196	M00701:329:000000000-AHADV:1:2103:7746:14433	60	-
chr10	58548754	58548755	M00701:329:000000000-AHADV:1:2113:11321:21732	60	-
chr10	58816228	58816229	M00701:329:000000000-AHADV:1:2110:15709:11078	60	+
chr10	59206929	59206930	M00701:329:000000000-AHADV:1:2109:10562:16700	60	+
chr10	59316907	59316908	M00701:329:000000000-AHADV:1:2113:9142:21548	60	+
chr10	59803544	59803545	M00701:329:000000000-AHADV:1:2102:20026:13919	60	+
chr10	60061118	60061119	M00701:329:000000000-AHADV:1:2116:19956:17309	60	+
chr10	60463156	60463157	M00701:329:000000000-AHADV:1:2112:12445:14312	60	+
chr10	60908462	60908463	M00701:329:000000000-AHADV:1:2101:25525:15669	60	-
chr10	61003486	61003487	M00701:329:000000000-AHADV:1:1103:25950:11407	60	+
chr10	61678879	61678880	M00701:329:000000000-AHADV:1:2112:19976:2200	60	-
chr10	61825321	61825322	M00701:329:000000000-AHADV:1:2101:16924:5008	60	-
chr10	62048367	62048368	M00701:329:000000000-AHADV:1:1101:1755:13965	60	+
chr10	62077210	62077211	M00701:329:000000000-AHADV:1:2109:15084:11855	60	+
chr10	62108827	62108828	M00701:329:000000000-AHADV:1:2113:3402:15167	60	-
chr10	62542699	62542700	M00701:329:000000000-AHADV:1:1110:9446:15942	60	+
chr10	62730730	62730731	M00701:329:000000000-AHADV:1:2101:25594:9737	60	+
chr10	63395872	63395873	M00701:329:000000000-AHADV:1:2118:3667:9461	60	+
chr10	63479756	63479757	M00701:329:000000000-AHADV:1:2118:25100:15051	60	+
chr10	63742459	63742460	M00701:329:000000000-AHADV:1:2114:8090:19897	60	+
chr10	64080738	64080739	M00701:329:000000000-AHADV:1:2111:19192:20165	60	+
chr10	64419309	64419310	M00701:329:000000000-AHADV:1:1103:7438:16913	60	-
chr10	64649747	64649748	M00701:329:000000000-AHADV:1:2118:24073:6992	60	+
chr10	65106439	65106440	M00701:329:000000000-AHADV:1:2115:12565:1635	60	+
chr10	65314585	65314586	M00701:329:000000000-AHADV:1:2112:21659:18610	60	-
chr10	65342504	65342505	M00701:329:000000000-AHADV:1:2119:19177:10923	60	-
chr10	65383500	65383501	M00701:329:000000000-AHADV:1:1109:10877:23195	60	+
chr10	66148502	66148503	M00701:329:000000000-AHADV:1:2102:10453:2454	60	-
chr10	66189499	66189500	M00701:329:000000000-AHADV:1:2114:10097:4956	60	+
chr10	66556753	66556754	M00701:329:000000000-AHADV:1:2118:11140:3526	60	-
chr10	66817392	66817393	M00701:329:000000000-AHADV:1:2111:23567:21383	60	+
chr10	66944397	66944398	M00701:329:000000000-AHADV:1:1111:15370:10408	60	-
chr10	67468829	67468830	M00701:329:000000000-AHADV:1:2110:24933:16997	60	-
chr10	67646745	67646746	M00701:329:000000000-AHADV:1:2116:13340:5769	60	-
chr10	67889670	67889671	M00701:329:000000000-AHADV:1:1109:8422:20852	60	+
chr10	68621079	68621080	M00701:329:000000000-AHADV:1:2105:17202:24472	60	-
chr10	68796464	68796465	M00701:329:000000000-AHADV:1:2105:14544:15247	60	+
chr10	69055317	69055318	M00701:329:000000000-AHADV:1:1107:19788:21456	60	+
chr10	69441970	69441971	M00701:329:000000000-AHADV:1:2116:11476:7392	60	-
chr10	71021252	71021253	M00701:329:000000000-AHADV:1:2107:21315:2895	60	+
chr10	71768764	71768765	M00701:329:000000000-AHADV:1:1116:12457:8959	60	-
chr10	71830869	71830870	M00701:329:000000000-AHADV:1:2116:16753:21290	60	+
chr10	72604427	72604428	M00701:329:000000000-AHADV:1:2110:20668:13694	60	+
chr10	73749390	73749391	M00701:329:000000000-AHADV:1:1113:25715:6519	60	-
chr10	73875695	73875696	M00701:329:000000000-AHADV:1:2112:20470:22023	60	+
chr10	74165736	74165737	M00701:329:000000000-AHADV:1:1104:22975:1649	60	-
chr10	75212438	75212439	M00701:329:000000000-AHADV:1:1110:4547:16676	60	+
chr10	76887510	76887511	M00701:329:000000000-AHADV:1:2105:3941:6588	60	+
chr10	77314054	77314055	M00701:329:000000000-AHADV:1:1118:26325:9033	60	+
chr10	80063551	80063552	M00701:329:000000000-AHADV:1:2117:21308:12250	60	+
chr10	80079850	80079851	M00701:329:000000000-AHADV:1:2109:28626:12473	60	+
chr10	80461904	80461905	M00701:329:000000000-AHADV:1:1111:20931:4946	60	+
chr10	80617673	80617674	M00701:329:000000000-AHADV:1:1109:9539:16375	60	-
chr10	81054122	81054123	M00701:329:000000000-AHADV:1:2102:2644:10455	60	-
chr10	81064918	81064919	M00701:329:000000000-AHADV:1:2108:15182:16552	60	+
chr10	81149513	81149514	M00701:329:000000000-AHADV:1:2105:24023:10423	60	-
chr10	81873517	81873518	M00701:329:000000000-AHADV:1:2112:21204:17506	60	+
chr10	81953437	81953438	M00701:329:000000000-AHADV:1:2108:16462:5005	60	+
chr10	82339136	82339137	M00701:329:000000000-AHADV:1:2108:22029:14360	60	-
chr10	82696878	82696879	M00701:329:000000000-AHADV:1:1111:7831:15650	60	-
chr10	83498684	83498685	M00701:329:000000000-AHADV:1:2102:10113:9681	60	+
chr10	84365981	84365982	M00701:329:000000000-AHADV:1:2103:8124:18481	60	+
chr10	86000977	86000978	M00701:329:000000000-AHADV:1:2114:20152:6681	60	-
chr10	86364703	86364704	M00701:329:000000000-AHADV:1:2112:18480:17124	60	+
chr10	86527696	86527697	M00701:329:000000000-AHADV:1:1104:15807:3004	60	+
chr10	86901171	86901172	M00701:329:000000000-AHADV:1:1111:18997:22198	60	+
chr10	87354495	87354496	M00701:329:000000000-AHADV:1:2101:16134:23605	60	-
chr10	87757198	87757199	M00701:329:000000000-AHADV:1:2116:20000:10626	60	+
chr10	87791248	87791249	M00701:329:000000000-AHADV:1:1108:17953:4929	60	+
chr10	88429977	88429978	M00701:329:000000000-AHADV:1:2109:16337:22856	60	+
chr10	88595698	88595699	M00701:329:000000000-AHADV:1:2110:16688:4002	60	+
chr10	88983475	88983476	M00701:329:000000000-AHADV:1:1114:21337:15826	60	+
chr10	89370936	89370937	M00701:329:000000000-AHADV:1:1112:11083:8526	60	+
chr10	89686510	89686511	M00701:329:000000000-AHADV:1:1110:10219:22107	60	+
chr10	89690176	89690177	M00701:329:000000000-AHADV:1:2108:8792:22553	60	+
chr10	89708402	89708403	M00701:329:000000000-AHADV:1:1103:7756:21735	60	+
chr10	89764415	89764416	M00701:329:000000000-AHADV:1:2113:16406:12454	60	+
chr10	89842286	89842287	M00701:329:000000000-AHADV:1:1104:28317:10848	60	+
chr10	91826334	91826335	M00701:329:000000000-AHADV:1:1119:8668:16966	60	-
chr10	93187016	93187017	M00701:329:000000000-AHADV:1:2108:8937:18185	60	-
chr10	93612360	93612361	M00701:329:000000000-AHADV:1:2118:24410:5377	60	+
chr10	93704416	93704417	M00701:329:000000000-AHADV:1:2104:4307:18957	60	-
chr10	93908413	93908414	M00701:329:000000000-AHADV:1:2114:6305:6347	60	-
chr10	94524231	94524232	M00701:329:000000000-AHADV:1:2111:25875:4207	60	+
chr10	94640058	94640059	M00701:329:000000000-AHADV:1:2114:20363:20621	60	-
chr10	94852738	94852739	M00701:329:000000000-AHADV:1:2108:21866:25084	60	-
chr10	95574327	95574328	M00701:329:000000000-AHADV:1:1103:15624:11312	60	+
chr10	96207505	96207506	M00701:329:000000000-AHADV:1:2114:15497:23509	60	+
chr10	96337394	96337395	M00701:329:000000000-AHADV:1:1115:2775:16328	60	+
chr10	96529951	96529952	M00701:329:000000000-AHADV:1:2110:5173:20768	60	-
chr10	96959516	96959517	M00701:329:000000000-AHADV:1:2103:22469:5539	60	-
chr10	98567970	98567971	M00701:329:000000000-AHADV:1:2107:9429:7639	60	+
chr10	100965680	100965681	M00701:329:000000000-AHADV:1:1114:10181:23457	60	+
chr10	102136114	102136115	M00701:329:000000000-AHADV:1:2114:24018:14309	60	-
chr10	102136116	102136117	M00701:329:000000000-AHADV:1:2115:26772:9975	60	-
chr10	102497201	102497202	M00701:329:000000000-AHADV:1:1107:14614:6365	60	+
chr10	104002290	104002291	M00701:329:000000000-AHADV:1:2107:27106:20020	60	-
chr10	104084463	104084464	M00701:329:000000000-AHADV:1:1102:8373:7196	60	+
chr10	105590930	105590931	M00701:329:000000000-AHADV:1:2118:15372:2145	60	+
chr10	106784379	106784380	M00701:329:000000000-AHADV:1:1103:10392:16622	60	-
chr10	107037789	107037790	M00701:329:000000000-AHADV:1:1112:14097:24581	60	-
chr10	107522466	107522467	M00701:329:000000000-AHADV:1:2118:26015:14035	60	+
chr10	107583555	107583556	M00701:329:000000000-AHADV:1:1112:10029:2952	60	-
chr10	108107668	108107669	M00701:329:000000000-AHADV:1:2108:3826:12190	60	-
chr10	108260114	108260115	M00701:329:000000000-AHADV:1:1118:7650:4081	60	+
chr10	109503152	109503153	M00701:329:000000000-AHADV:1:2103:7935:18286	60	-
chr10	109979332	109979333	M00701:329:000000000-AHADV:1:2104:2878:10573	60	+
chr10	110263412	110263413	M00701:329:000000000-AHADV:1:2107:6436:14599	60	+
chr10	110352236	110352237	M00701:329:000000000-AHADV:1:1110:20927:18269	60	+
chr10	110501781	110501782	M00701:329:000000000-AHADV:1:2112:22850:16305	60	-
chr10	110899662	110899663	M00701:329:000000000-AHADV:1:1104:11956:14280	60	+
chr10	111324840	111324841	M00701:329:000000000-AHADV:1:1110:13060:22738	60	+
chr10	111758770	111758771	M00701:329:000000000-AHADV:1:2109:7273:16822	60	-
chr10	112179975	112179976	M00701:329:000000000-AHADV:1:2112:11783:15093	60	-
chr10	112619332	112619333	M00701:329:000000000-AHADV:1:2102:8479:22502	60	+
chr10	112751107	112751108	M00701:329:000000000-AHADV:1:1113:24342:11804	60	+
chr10	113863049	113863050	M00701:329:000000000-AHADV:1:2117:7670:22119	60	+
chr10	114150574	114150575	M00701:329:000000000-AHADV:1:1102:28320:8770	60	-
chr10	114527990	114527991	M00701:329:000000000-AHADV:1:2102:22032:17065	60	-
chr10	114829345	114829346	M00701:329:000000000-AHADV:1:2118:13463:1304	60	-
chr10	114918705	114918706	M00701:329:000000000-AHADV:1:1106:18294:4371	60	-
chr10	114955482	114955483	M00701:329:000000000-AHADV:1:2107:9864:23602	60	+
chr10	115118680	115118681	M00701:329:000000000-AHADV:1:1115:7064:21926	60	+
chr10	115540589	115540590	M00701:329:000000000-AHADV:1:1107:13437:18216	60	-
chr10	115692361	115692362	M00701:329:000000000-AHADV:1:1108:18894:24620	60	-
chr10	116168095	116168096	M00701:329:000000000-AHADV:1:1116:17280:21378	60	+
chr10	116809809	116809810	M00701:329:000000000-AHADV:1:2109:14274:17492	60	+
chr10	116972233	116972234	M00701:329:000000000-AHADV:1:2106:10737:11931	60	-
chr10	117002076	117002077	M00701:329:000000000-AHADV:1:2118:3703:19574	60	+
chr10	117373548	117373549	M00701:329:000000000-AHADV:1:1109:9626:12077	60	-
chr10	119490894	119490895	M00701:329:000000000-AHADV:1:2103:24430:17470	60	-
chr10	119709503	119709504	M00701:329:000000000-AHADV:1:2104:21889:12875	60	-
chr10	119881414	119881415	M00701:329:000000000-AHADV:1:2106:10339:3831	60	+
chr10	121894850	121894851	M00701:329:000000000-AHADV:1:2113:4052:12014	60	+
chr10	121929364	121929365	M00701:329:000000000-AHADV:1:2116:27497:15714	60	+
chr10	121966679	121966680	M00701:329:000000000-AHADV:1:2105:19447:18769	60	-
chr10	123000521	123000522	M00701:329:000000000-AHADV:1:1114:24257:19739	60	-
chr10	123003787	123003788	M00701:329:000000000-AHADV:1:1114:23531:17162	60	-
chr10	123058066	123058067	M00701:329:000000000-AHADV:1:2107:26934:5316	60	-
chr10	124916060	124916061	M00701:329:000000000-AHADV:1:2119:13465:19317	60	-
chr10	125344978	125344979	M00701:329:000000000-AHADV:1:2105:27987:9297	60	-
chr10	127913586	127913587	M00701:329:000000000-AHADV:1:2106:5195:12926	60	-
chr10	128141459	128141460	M00701:329:000000000-AHADV:1:2112:18888:17404	60	+
chr10	130100412	130100413	M00701:329:000000000-AHADV:1:1107:12965:21409	60	-
chr10	133518440	133518441	M00701:329:000000000-AHADV:1:2113:26033:7064	60	-
chr10	133616752	133616753	M00701:329:000000000-AHADV:1:2104:5916:17693	60	-
chr11	3690988	3690989	M00701:329:000000000-AHADV:1:2101:15649:3921	60	-
chr11	4095616	4095617	M00701:329:000000000-AHADV:1:2104:24951:18079	60	+
chr11	4127660	4127661	M00701:329:000000000-AHADV:1:2119:11771:19913	60	-
chr11	5074879	5074880	M00701:329:000000000-AHADV:1:1114:14591:11724	60	-
chr11	5390454	5390455	M00701:329:000000000-AHADV:1:1108:6520:13000	60	-
chr11	5624111	5624112	M00701:329:000000000-AHADV:1:1117:7510:22800	60	+
chr11	5806818	5806819	M00701:329:000000000-AHADV:1:2117:17786:18578	60	+
chr11	6216401	6216402	M00701:329:000000000-AHADV:1:2111:5094:4253	60	+
chr11	6247589	6247590	M00701:329:000000000-AHADV:1:2105:13858:21755	60	+
chr11	6385374	6385375	M00701:329:000000000-AHADV:1:1116:12374:17815	60	-
chr11	6590718	6590719	M00701:329:000000000-AHADV:1:2115:22199:24735	60	-
chr11	6754236	6754237	M00701:329:000000000-AHADV:1:1108:7356:20441	60	+
chr11	8371050	8371051	M00701:329:000000000-AHADV:1:1116:14959:24170	60	-
chr11	8424516	8424517	M00701:329:000000000-AHADV:1:1113:11177:22137	60	+
chr11	8727081	8727082	M00701:329:000000000-AHADV:1:1107:23420:14806	60	+
chr11	8788787	8788788	M00701:329:000000000-AHADV:1:1113:25406:5582	60	-
chr11	8886506	8886507	M00701:329:000000000-AHADV:1:1105:13105:20033	60	-
chr11	9078924	9078925	M00701:329:000000000-AHADV:1:2108:11994:15122	60	+
chr11	13647421	13647422	M00701:329:000000000-AHADV:1:1108:20342:2832	60	+
chr11	14642224	14642225	M00701:329:000000000-AHADV:1:2107:5209:13979	60	-
chr11	14887586	14887587	M00701:329:000000000-AHADV:1:1115:27434:7642	60	+
chr11	16528630	16528631	M00701:329:000000000-AHADV:1:1115:21915:4968	60	-
chr11	16676729	16676730	M00701:329:000000000-AHADV:1:2118:28277:17133	60	+
chr11	17194715	17194716	M00701:329:000000000-AHADV:1:2110:4331:8019	60	-
chr11	18099465	18099466	M00701:329:000000000-AHADV:1:2105:16051:6967	60	+
chr11	18106946	18106947	M00701:329:000000000-AHADV:1:2106:17169:3381	60	+
chr11	18471516	18471517	M00701:329:000000000-AHADV:1:2110:5582:20937	60	-
chr11	19120649	19120650	M00701:329:000000000-AHADV:1:2116:4782:18614	60	-
chr11	19125176	19125177	M00701:329:000000000-AHADV:1:2108:25867:20333	60	+
chr11	20178991	20178992	M00701:329:000000000-AHADV:1:2115:16114:1619	60	-
chr11	20180488	20180489	M00701:329:000000000-AHADV:1:1105:22139:12846	60	+
chr11	20393180	20393181	M00701:329:000000000-AHADV:1:1118:27148:12140	60	+
chr11	20429899	20429900	M00701:329:000000000-AHADV:1:1117:22716:3993	60	+
chr11	20453576	20453577	M00701:329:000000000-AHADV:1:2114:28705:17772	60	+
chr11	21247834	21247835	M00701:329:000000000-AHADV:1:1111:24864:11889	60	+
chr11	21573031	21573032	M00701:329:000000000-AHADV:1:1106:20046:15604	60	-
chr11	21619674	21619675	M00701:329:000000000-AHADV:1:2106:28497:10893	60	-
chr11	21664672	21664673	M00701:329:000000000-AHADV:1:1114:18117:18269	60	+
chr11	21988578	21988579	M00701:329:000000000-AHADV:1:2119:25623:4764	60	-
chr11	22196143	22196144	M00701:329:000000000-AHADV:1:2119:19591:20932	60	-
chr11	22265759	22265760	M00701:329:000000000-AHADV:1:2111:7397:19758	60	-
chr11	23016256	23016257	M00701:329:000000000-AHADV:1:2110:6345:6966	60	-
chr11	23224664	23224665	M00701:329:000000000-AHADV:1:2110:17373:1962	60	+
chr11	23415857	23415858	M00701:329:000000000-AHADV:1:1110:13342:11346	60	-
chr11	23548893	23548894	M00701:329:000000000-AHADV:1:1106:21028:7543	60	-
chr11	23874603	23874604	M00701:329:000000000-AHADV:1:2118:15385:17249	60	-
chr11	24155006	24155007	M00701:329:000000000-AHADV:1:2117:7308:11704	60	-
chr11	24502709	24502710	M00701:329:000000000-AHADV:1:1116:5655:4124	60	-
chr11	24800605	24800606	M00701:329:000000000-AHADV:1:2117:17781:13005	60	+
chr11	24800897	24800898	M00701:329:000000000-AHADV:1:1116:9119:6683	60	-
chr11	24828655	24828656	M00701:329:000000000-AHADV:1:2101:23413:11651	60	+
chr11	25391475	25391476	M00701:329:000000000-AHADV:1:1107:16653:1489	60	-
chr11	25558478	25558479	M00701:329:000000000-AHADV:1:1118:15567:13570	60	-
chr11	25864620	25864621	M00701:329:000000000-AHADV:1:1119:4038:12819	60	-
chr11	25956940	25956941	M00701:329:000000000-AHADV:1:2111:18993:19376	60	+
chr11	26093109	26093110	M00701:329:000000000-AHADV:1:1119:21340:9446	60	+
chr11	26250294	26250295	M00701:329:000000000-AHADV:1:1116:19135:11057	60	-
chr11	26695937	26695938	M00701:329:000000000-AHADV:1:2108:15185:21711	60	+
chr11	26717897	26717898	M00701:329:000000000-AHADV:1:1102:5585:20768	60	-
chr11	27042307	27042308	M00701:329:000000000-AHADV:1:1118:29069:9170	60	+
chr11	27134996	27134997	M00701:329:000000000-AHADV:1:1115:5886:14295	60	+
chr11	27169512	27169513	M00701:329:000000000-AHADV:1:2103:7596:6883	60	-
chr11	27362055	27362056	M00701:329:000000000-AHADV:1:2103:9206:11294	60	+
chr11	28296780	28296781	M00701:329:000000000-AHADV:1:2103:15295:13004	60	+
chr11	28669101	28669102	M00701:329:000000000-AHADV:1:2103:27111:8856	60	-
chr11	28851238	28851239	M00701:329:000000000-AHADV:1:2110:18499:8861	60	+
chr11	29119924	29119925	M00701:329:000000000-AHADV:1:2119:12394:13444	60	-
chr11	29512440	29512441	M00701:329:000000000-AHADV:1:2110:3819:11074	60	-
chr11	30331595	30331596	M00701:329:000000000-AHADV:1:2106:4658:6078	60	-
chr11	30431732	30431733	M00701:329:000000000-AHADV:1:1117:21660:19893	60	-
chr11	30517889	30517890	M00701:329:000000000-AHADV:1:2107:7403:20142	60	+
chr11	30670013	30670014	M00701:329:000000000-AHADV:1:2110:7390:19275	60	-
chr11	30971365	30971366	M00701:329:000000000-AHADV:1:1108:13921:12002	60	+
chr11	31043922	31043923	M00701:329:000000000-AHADV:1:2102:11032:3806	60	+
chr11	31179127	31179128	M00701:329:000000000-AHADV:1:1101:7775:18353	60	+
chr11	31512328	31512329	M00701:329:000000000-AHADV:1:1113:17405:19000	60	-
chr11	31514478	31514479	M00701:329:000000000-AHADV:1:2101:19460:3356	60	+
chr11	32450656	32450657	M00701:329:000000000-AHADV:1:1107:14648:13924	60	+
chr11	32916126	32916127	M00701:329:000000000-AHADV:1:2106:11424:6268	60	+
chr11	33277266	33277267	M00701:329:000000000-AHADV:1:2113:7334:7538	60	-
chr11	34054018	34054019	M00701:329:000000000-AHADV:1:2113:10036:24023	60	-
chr11	34120842	34120843	M00701:329:000000000-AHADV:1:1106:20083:19750	60	-
chr11	34580800	34580801	M00701:329:000000000-AHADV:1:2115:14360:11777	60	+
chr11	34959800	34959801	M00701:329:000000000-AHADV:1:1104:17523:3545	60	-
chr11	35755012	35755013	M00701:329:000000000-AHADV:1:2102:12683:2108	60	+
chr11	35789828	35789829	M00701:329:000000000-AHADV:1:2108:18333:21743	60	-
chr11	36308226	36308227	M00701:329:000000000-AHADV:1:1105:25221:21186	60	+
chr11	36572040	36572041	M00701:329:000000000-AHADV:1:2107:14516:18340	60	+
chr11	36676383	36676384	M00701:329:000000000-AHADV:1:2108:7423:17238	60	-
chr11	36831104	36831105	M00701:329:000000000-AHADV:1:2102:14198:20391	60	-
chr11	36951338	36951339	M00701:329:000000000-AHADV:1:1113:9309:4738	60	+
chr11	37189240	37189241	M00701:329:000000000-AHADV:1:2112:2463:11405	60	+
chr11	37442441	37442442	M00701:329:000000000-AHADV:1:2114:25829:21280	60	-
chr11	37452224	37452225	M00701:329:000000000-AHADV:1:2119:22677:23558	60	-
chr11	37513898	37513899	M00701:329:000000000-AHADV:1:2107:12101:5409	60	-
chr11	37626804	37626805	M00701:329:000000000-AHADV:1:2111:16843:21210	60	-
chr11	37669511	37669512	M00701:329:000000000-AHADV:1:2107:24503:11163	60	+
chr11	37844851	37844852	M00701:329:000000000-AHADV:1:1116:23641:24225	60	+
chr11	38219362	38219363	M00701:329:000000000-AHADV:1:2117:20324:10929	60	-
chr11	38223686	38223687	M00701:329:000000000-AHADV:1:1107:4297:19829	60	-
chr11	38269774	38269775	M00701:329:000000000-AHADV:1:1107:25733:16903	60	-
chr11	38478973	38478974	M00701:329:000000000-AHADV:1:2110:10426:3509	60	-
chr11	38539022	38539023	M00701:329:000000000-AHADV:1:1109:11296:3710	60	-
chr11	38705726	38705727	M00701:329:000000000-AHADV:1:2116:14454:19205	60	+
chr11	38764055	38764056	M00701:329:000000000-AHADV:1:2117:7484:10606	60	-
chr11	38942454	38942455	M00701:329:000000000-AHADV:1:2103:19995:12577	60	+
chr11	39049986	39049987	M00701:329:000000000-AHADV:1:2106:18312:7885	60	+
chr11	39070617	39070618	M00701:329:000000000-AHADV:1:2109:17079:13778	60	+
chr11	39119296	39119297	M00701:329:000000000-AHADV:1:2117:5236:6987	60	+
chr11	39165009	39165010	M00701:329:000000000-AHADV:1:2104:10798:6692	60	-
chr11	39440432	39440433	M00701:329:000000000-AHADV:1:2104:19265:23051	60	+
chr11	39717365	39717366	M00701:329:000000000-AHADV:1:2102:26091:12691	60	-
chr11	39831741	39831742	M00701:329:000000000-AHADV:1:2103:7725:7372	60	-
chr11	40021067	40021068	M00701:329:000000000-AHADV:1:2102:2081:12407	60	+
chr11	40056449	40056450	M00701:329:000000000-AHADV:1:2108:12268:19925	60	-
chr11	40264015	40264016	M00701:329:000000000-AHADV:1:1115:27714:18019	60	-
chr11	40391739	40391740	M00701:329:000000000-AHADV:1:1118:17683:2454	60	+
chr11	40597076	40597077	M00701:329:000000000-AHADV:1:1115:6848:10517	60	-
chr11	41493692	41493693	M00701:329:000000000-AHADV:1:2116:11525:17242	60	+
chr11	42403236	42403237	M00701:329:000000000-AHADV:1:1114:17782:14082	60	+
chr11	43163201	43163202	M00701:329:000000000-AHADV:1:2108:18886:3684	60	-
chr11	43314443	43314444	M00701:329:000000000-AHADV:1:2109:10391:2782	60	-
chr11	43740080	43740081	M00701:329:000000000-AHADV:1:2107:15664:5341	60	+
chr11	44706276	44706277	M00701:329:000000000-AHADV:1:1107:8038:9987	60	+
chr11	44801907	44801908	M00701:329:000000000-AHADV:1:1105:9337:13252	60	-
chr11	44965823	44965824	M00701:329:000000000-AHADV:1:2118:23805:19592	60	+
chr11	45998016	45998017	M00701:329:000000000-AHADV:1:2106:18547:23298	60	+
chr11	46247978	46247979	M00701:329:000000000-AHADV:1:2106:7499:19501	60	+
chr11	46248257	46248258	M00701:329:000000000-AHADV:1:1118:26430:12294	60	+
chr11	46271320	46271321	M00701:329:000000000-AHADV:1:2119:28342:14854	60	-
chr11	46323039	46323040	M00701:329:000000000-AHADV:1:1109:13896:8048	60	-
chr11	46350298	46350299	M00701:329:000000000-AHADV:1:1105:14612:6585	60	+
chr11	47206799	47206800	M00701:329:000000000-AHADV:1:2116:4885:17540	60	+
chr11	47532743	47532744	M00701:329:000000000-AHADV:1:2104:16650:1555	60	+
chr11	47638858	47638859	M00701:329:000000000-AHADV:1:2106:24469:9432	60	-
chr11	47755517	47755518	M00701:329:000000000-AHADV:1:1102:20723:23024	60	+
chr11	47944938	47944939	M00701:329:000000000-AHADV:1:2104:14276:6637	60	-
chr11	47949685	47949686	M00701:329:000000000-AHADV:1:2102:24475:6329	60	-
chr11	48036797	48036798	M00701:329:000000000-AHADV:1:2116:12992:21409	60	+
chr11	48132270	48132271	M00701:329:000000000-AHADV:1:2115:19095:14799	60	+
chr11	49055349	49055350	M00701:329:000000000-AHADV:1:2117:4130:12821	60	+
chr11	49208820	49208821	M00701:329:000000000-AHADV:1:2118:15279:1452	60	-
chr11	49432794	49432795	M00701:329:000000000-AHADV:1:2107:13002:23418	60	+
chr11	49551333	49551334	M00701:329:000000000-AHADV:1:2110:18923:6850	60	+
chr11	49635694	49635695	M00701:329:000000000-AHADV:1:2117:13180:9500	60	-
chr11	49680466	49680467	M00701:329:000000000-AHADV:1:2106:12976:24872	60	+
chr11	49688741	49688742	M00701:329:000000000-AHADV:1:1114:16647:21201	60	+
chr11	50200966	50200967	M00701:329:000000000-AHADV:1:1112:3645:12321	60	+
chr11	54642445	54642446	M00701:329:000000000-AHADV:1:1112:15849:1988	60	-
chr11	54797883	54797884	M00701:329:000000000-AHADV:1:1107:18701:22265	60	+
chr11	55881235	55881236	M00701:329:000000000-AHADV:1:1105:27345:13759	60	+
chr11	55962619	55962620	M00701:329:000000000-AHADV:1:2114:20513:9672	60	+
chr11	56083374	56083375	M00701:329:000000000-AHADV:1:1101:25068:11450	60	-
chr11	57098643	57098644	M00701:329:000000000-AHADV:1:2113:10740:11538	60	-
chr11	57253454	57253455	M00701:329:000000000-AHADV:1:1108:16324:24330	60	-
chr11	57291448	57291449	M00701:329:000000000-AHADV:1:2113:7383:12681	60	-
chr11	57384920	57384921	M00701:329:000000000-AHADV:1:2117:15926:12218	60	-
chr11	57402400	57402401	M00701:329:000000000-AHADV:1:2114:23028:8094	60	-
chr11	57560261	57560262	M00701:329:000000000-AHADV:1:2113:14769:14478	60	-
chr11	57596825	57596826	M00701:329:000000000-AHADV:1:1105:24550:12869	60	+
chr11	57607190	57607191	M00701:329:000000000-AHADV:1:2109:13821:15615	60	+
chr11	57725861	57725862	M00701:329:000000000-AHADV:1:1114:25400:17010	60	-
chr11	57772707	57772708	M00701:329:000000000-AHADV:1:1119:25600:18427	60	-
chr11	57776243	57776244	M00701:329:000000000-AHADV:1:2105:21240:8917	60	+
chr11	57777771	57777772	M00701:329:000000000-AHADV:1:2109:7154:14512	60	-
chr11	57889706	57889707	M00701:329:000000000-AHADV:1:2119:6955:22791	60	+
chr11	58572328	58572329	M00701:329:000000000-AHADV:1:2108:28555:15848	60	+
chr11	58576152	58576153	M00701:329:000000000-AHADV:1:1119:26972:17154	60	-
chr11	58584088	58584089	M00701:329:000000000-AHADV:1:2105:18028:11671	60	-
chr11	58588860	58588861	M00701:329:000000000-AHADV:1:2105:14047:18380	60	+
chr11	59123357	59123358	M00701:329:000000000-AHADV:1:2112:6992:2286	60	+
chr11	59151879	59151880	M00701:329:000000000-AHADV:1:2101:4310:11253	60	-
chr11	59217139	59217140	M00701:329:000000000-AHADV:1:2114:16264:20634	60	-
chr11	59409881	59409882	M00701:329:000000000-AHADV:1:2102:19468:3774	60	-
chr11	59439014	59439015	M00701:329:000000000-AHADV:1:2118:18704:23355	60	-
chr11	59470962	59470963	M00701:329:000000000-AHADV:1:1112:24144:19082	60	+
chr11	59594882	59594883	M00701:329:000000000-AHADV:1:1102:10662:22177	60	-
chr11	59599834	59599835	M00701:329:000000000-AHADV:1:1111:12644:13302	60	+
chr11	59612193	59612194	M00701:329:000000000-AHADV:1:1113:19539:14865	60	-
chr11	59643547	59643548	M00701:329:000000000-AHADV:1:1114:24532:13488	60	+
chr11	59659451	59659452	M00701:329:000000000-AHADV:1:2102:18735:20948	60	+
chr11	59773333	59773334	M00701:329:000000000-AHADV:1:2105:27436:17313	60	-
chr11	59871914	59871915	M00701:329:000000000-AHADV:1:2111:23853:23466	60	-
chr11	59882932	59882933	M00701:329:000000000-AHADV:1:1108:27360:5615	60	+
chr11	59930364	59930365	M00701:329:000000000-AHADV:1:2104:18828:2286	60	-
chr11	60261984	60261985	M00701:329:000000000-AHADV:1:1119:6484:3789	60	-
chr11	60763086	60763087	M00701:329:000000000-AHADV:1:2107:6551:19598	60	-
chr11	60825608	60825609	M00701:329:000000000-AHADV:1:2112:20221:10431	60	+
chr11	60841105	60841106	M00701:329:000000000-AHADV:1:1102:23265:12851	60	-
chr11	60843500	60843501	M00701:329:000000000-AHADV:1:2110:28243:13420	60	-
chr11	61157223	61157224	M00701:329:000000000-AHADV:1:2103:9234:17869	60	-
chr11	61365885	61365886	M00701:329:000000000-AHADV:1:2118:25178:16521	60	-
chr11	61401068	61401069	M00701:329:000000000-AHADV:1:1105:25946:19779	60	-
chr11	62360633	62360634	M00701:329:000000000-AHADV:1:1117:8654:18184	60	-
chr11	62368455	62368456	M00701:329:000000000-AHADV:1:2115:26289:17890	60	+
chr11	62712458	62712459	M00701:329:000000000-AHADV:1:1110:23336:4484	60	+
chr11	62724006	62724007	M00701:329:000000000-AHADV:1:2117:8032:23480	60	-
chr11	62883792	62883793	M00701:329:000000000-AHADV:1:2107:8765:18049	60	+
chr11	63593435	63593436	M00701:329:000000000-AHADV:1:1115:24336:17625	60	+
chr11	66465984	66465985	M00701:329:000000000-AHADV:1:2104:16553:16219	60	+
chr11	67787943	67787944	M00701:329:000000000-AHADV:1:2110:25460:22317	60	-
chr11	68336756	68336757	M00701:329:000000000-AHADV:1:1119:24588:10507	60	-
chr11	73075684	73075685	M00701:329:000000000-AHADV:1:2112:14560:18258	60	-
chr11	74052697	74052698	M00701:329:000000000-AHADV:1:2103:8966:15101	60	+
chr11	74054769	74054770	M00701:329:000000000-AHADV:1:2104:14251:22586	60	-
chr11	74373534	74373535	M00701:329:000000000-AHADV:1:1101:14267:20954	60	-
chr11	74830496	74830497	M00701:329:000000000-AHADV:1:1105:23480:10428	60	-
chr11	77522519	77522520	M00701:329:000000000-AHADV:1:1115:22412:23695	60	+
chr11	77698838	77698839	M00701:329:000000000-AHADV:1:2113:23993:22784	60	-
chr11	78051622	78051623	M00701:329:000000000-AHADV:1:2104:22162:12784	60	-
chr11	78114269	78114270	M00701:329:000000000-AHADV:1:2107:8656:4476	60	+
chr11	78296909	78296910	M00701:329:000000000-AHADV:1:2104:28837:17329	60	-
chr11	78517834	78517835	M00701:329:000000000-AHADV:1:1101:25290:17176	60	-
chr11	78875991	78875992	M00701:329:000000000-AHADV:1:2109:23567:3892	60	+
chr11	79727192	79727193	M00701:329:000000000-AHADV:1:1105:20676:19719	60	-
chr11	80039240	80039241	M00701:329:000000000-AHADV:1:2111:6993:21392	60	-
chr11	80358397	80358398	M00701:329:000000000-AHADV:1:2112:8326:15408	60	-
chr11	80501946	80501947	M00701:329:000000000-AHADV:1:2117:15764:20847	60	+
chr11	80638562	80638563	M00701:329:000000000-AHADV:1:2115:20816:17137	60	-
chr11	80873575	80873576	M00701:329:000000000-AHADV:1:2107:8341:16809	60	-
chr11	80915892	80915893	M00701:329:000000000-AHADV:1:2119:6336:10626	60	+
chr11	81139987	81139988	M00701:329:000000000-AHADV:1:2115:9222:19721	60	+
chr11	82437918	82437919	M00701:329:000000000-AHADV:1:1108:18458:14033	60	+
chr11	82741836	82741837	M00701:329:000000000-AHADV:1:2113:13275:9696	60	-
chr11	84184973	84184974	M00701:329:000000000-AHADV:1:1112:10159:21761	60	-
chr11	85073274	85073275	M00701:329:000000000-AHADV:1:2107:24012:10422	60	+
chr11	85708733	85708734	M00701:329:000000000-AHADV:1:2118:18533:13643	60	+
chr11	85875877	85875878	M00701:329:000000000-AHADV:1:2101:8242:16510	60	+
chr11	86013612	86013613	M00701:329:000000000-AHADV:1:2113:28620:16947	60	-
chr11	86137892	86137893	M00701:329:000000000-AHADV:1:2108:21403:6180	60	+
chr11	86291561	86291562	M00701:329:000000000-AHADV:1:2102:8858:13847	60	+
chr11	86572402	86572403	M00701:329:000000000-AHADV:1:1114:21890:17499	60	-
chr11	87261621	87261622	M00701:329:000000000-AHADV:1:2104:19908:10528	60	+
chr11	87404659	87404660	M00701:329:000000000-AHADV:1:2117:24014:24361	60	+
chr11	87563197	87563198	M00701:329:000000000-AHADV:1:2105:25130:12694	60	-
chr11	88147428	88147429	M00701:329:000000000-AHADV:1:1107:6287:6438	60	-
chr11	88283944	88283945	M00701:329:000000000-AHADV:1:1118:13014:22190	60	-
chr11	88308988	88308989	M00701:329:000000000-AHADV:1:1111:24600:8726	60	-
chr11	88405310	88405311	M00701:329:000000000-AHADV:1:1113:17533:15380	60	+
chr11	88572663	88572664	M00701:329:000000000-AHADV:1:1101:21358:23854	60	+
chr11	88781029	88781030	M00701:329:000000000-AHADV:1:2104:23690:14824	60	+
chr11	89160304	89160305	M00701:329:000000000-AHADV:1:2108:20049:12666	60	+
chr11	89362982	89362983	M00701:329:000000000-AHADV:1:1101:26754:13360	60	-
chr11	89481930	89481931	M00701:329:000000000-AHADV:1:2117:27557:12813	60	-
chr11	90198967	90198968	M00701:329:000000000-AHADV:1:1111:7570:15121	60	-
chr11	90347997	90347998	M00701:329:000000000-AHADV:1:2112:13148:6747	60	+
chr11	90362394	90362395	M00701:329:000000000-AHADV:1:2103:17055:20872	60	-
chr11	90366929	90366930	M00701:329:000000000-AHADV:1:2104:13725:17516	60	-
chr11	90702106	90702107	M00701:329:000000000-AHADV:1:1106:24223:7707	60	-
chr11	91257007	91257008	M00701:329:000000000-AHADV:1:2114:11416:1291	60	-
chr11	92368947	92368948	M00701:329:000000000-AHADV:1:2117:18480:21561	60	+
chr11	93151996	93151997	M00701:329:000000000-AHADV:1:2117:14399:7665	60	+
chr11	93163549	93163550	M00701:329:000000000-AHADV:1:2105:26681:18029	60	-
chr11	93729640	93729641	M00701:329:000000000-AHADV:1:2101:17586:7337	60	+
chr11	93812939	93812940	M00701:329:000000000-AHADV:1:1117:10979:11930	60	-
chr11	94025886	94025887	M00701:329:000000000-AHADV:1:2104:23261:6389	60	+
chr11	94428237	94428238	M00701:329:000000000-AHADV:1:2107:16942:22832	60	+
chr11	94457184	94457185	M00701:329:000000000-AHADV:1:2115:18641:18296	60	+
chr11	94789131	94789132	M00701:329:000000000-AHADV:1:2118:5123:9631	60	+
chr11	95473908	95473909	M00701:329:000000000-AHADV:1:2112:1882:14980	60	+
chr11	96324936	96324937	M00701:329:000000000-AHADV:1:1105:5203:20193	60	-
chr11	96385481	96385482	M00701:329:000000000-AHADV:1:1103:25768:10636	60	-
chr11	96386792	96386793	M00701:329:000000000-AHADV:1:2116:11482:20818	60	-
chr11	97753486	97753487	M00701:329:000000000-AHADV:1:1119:17730:23576	60	-
chr11	97994587	97994588	M00701:329:000000000-AHADV:1:2116:9482:14818	60	+
chr11	98227060	98227061	M00701:329:000000000-AHADV:1:1117:17606:11742	60	+
chr11	98365636	98365637	M00701:329:000000000-AHADV:1:2117:5922:20496	60	-
chr11	98836280	98836281	M00701:329:000000000-AHADV:1:1111:24616:17055	60	+
chr11	100210751	100210752	M00701:329:000000000-AHADV:1:2116:15426:12681	60	-
chr11	100563134	100563135	M00701:329:000000000-AHADV:1:1102:26117:18503	60	+
chr11	100801362	100801363	M00701:329:000000000-AHADV:1:2103:22782:14118	60	+
chr11	100860714	100860715	M00701:329:000000000-AHADV:1:1117:14544:11464	60	-
chr11	100884985	100884986	M00701:329:000000000-AHADV:1:2105:13857:8544	60	+
chr11	100988239	100988240	M00701:329:000000000-AHADV:1:2101:23112:19482	60	+
chr11	101468512	101468513	M00701:329:000000000-AHADV:1:1113:19163:7102	60	+
chr11	102115737	102115738	M00701:329:000000000-AHADV:1:1116:9548:14364	60	+
chr11	102143822	102143823	M00701:329:000000000-AHADV:1:2110:2993:17031	60	-
chr11	102159358	102159359	M00701:329:000000000-AHADV:1:2110:28042:12905	60	+
chr11	102257396	102257397	M00701:329:000000000-AHADV:1:2102:22624:8331	60	-
chr11	102284818	102284819	M00701:329:000000000-AHADV:1:2106:9265:21474	60	+
chr11	102401205	102401206	M00701:329:000000000-AHADV:1:1106:10077:3352	60	-
chr11	103068424	103068425	M00701:329:000000000-AHADV:1:1108:11838:20601	60	-
chr11	103176953	103176954	M00701:329:000000000-AHADV:1:1115:26683:20005	60	-
chr11	103196589	103196590	M00701:329:000000000-AHADV:1:2111:5287:9187	60	-
chr11	103259859	103259860	M00701:329:000000000-AHADV:1:2104:25921:5149	60	+
chr11	103360362	103360363	M00701:329:000000000-AHADV:1:2108:20244:10090	60	+
chr11	103440407	103440408	M00701:329:000000000-AHADV:1:2115:9614:6429	60	+
chr11	103622173	103622174	M00701:329:000000000-AHADV:1:2107:17096:4554	60	+
chr11	103784165	103784166	M00701:329:000000000-AHADV:1:2115:13463:1524	60	-
chr11	104137516	104137517	M00701:329:000000000-AHADV:1:1105:6119:6810	60	-
chr11	104167140	104167141	M00701:329:000000000-AHADV:1:2101:24824:22551	60	-
chr11	104296086	104296087	M00701:329:000000000-AHADV:1:1117:14206:20942	60	+
chr11	104348528	104348529	M00701:329:000000000-AHADV:1:2115:7787:17923	60	+
chr11	104568961	104568962	M00701:329:000000000-AHADV:1:2104:12360:16893	60	-
chr11	104584486	104584487	M00701:329:000000000-AHADV:1:2108:27533:20082	60	-
chr11	105020693	105020694	M00701:329:000000000-AHADV:1:2101:12066:23718	60	+
chr11	105373292	105373293	M00701:329:000000000-AHADV:1:1117:19810:11041	60	+
chr11	106016620	106016621	M00701:329:000000000-AHADV:1:2103:26072:21112	60	+
chr11	106082435	106082436	M00701:329:000000000-AHADV:1:2110:5015:18350	60	-
chr11	106136299	106136300	M00701:329:000000000-AHADV:1:2110:22697:3149	60	+
chr11	106718394	106718395	M00701:329:000000000-AHADV:1:2102:16453:18217	60	-
chr11	106837226	106837227	M00701:329:000000000-AHADV:1:1103:6739:16879	60	-
chr11	106958782	106958783	M00701:329:000000000-AHADV:1:2102:6383:11023	60	+
chr11	107362587	107362588	M00701:329:000000000-AHADV:1:2114:4787:7907	60	-
chr11	107490392	107490393	M00701:329:000000000-AHADV:1:2107:23657:14525	60	+
chr11	107828182	107828183	M00701:329:000000000-AHADV:1:2107:11641:13155	60	+
chr11	108278615	108278616	M00701:329:000000000-AHADV:1:2102:8222:21635	60	+
chr11	108863508	108863509	M00701:329:000000000-AHADV:1:2117:20908:2738	60	+
chr11	108874072	108874073	M00701:329:000000000-AHADV:1:2117:12253:18072	60	+
chr11	108877610	108877611	M00701:329:000000000-AHADV:1:1119:26626:11529	60	+
chr11	109239977	109239978	M00701:329:000000000-AHADV:1:2113:9647:20562	60	-
chr11	109789766	109789767	M00701:329:000000000-AHADV:1:2104:10342:14006	60	-
chr11	110303092	110303093	M00701:329:000000000-AHADV:1:2101:15979:21551	60	+
chr11	111360842	111360843	M00701:329:000000000-AHADV:1:2110:26969:18841	60	+
chr11	113911459	113911460	M00701:329:000000000-AHADV:1:1109:2025:13651	60	-
chr11	114099750	114099751	M00701:329:000000000-AHADV:1:2109:17017:10162	60	-
chr11	114403304	114403305	M00701:329:000000000-AHADV:1:1112:21360:6079	60	+
chr11	116132774	116132775	M00701:329:000000000-AHADV:1:2109:16809:2636	60	+
chr11	118451009	118451010	M00701:329:000000000-AHADV:1:2117:21224:4122	60	-
chr11	118804432	118804433	M00701:329:000000000-AHADV:1:1106:23276:19757	60	+
chr11	119028454	119028455	M00701:329:000000000-AHADV:1:1101:25805:17055	60	-
chr11	119201552	119201553	M00701:329:000000000-AHADV:1:1106:14119:14125	60	-
chr11	120106579	120106580	M00701:329:000000000-AHADV:1:2111:11833:19613	60	+
chr11	122623050	122623051	M00701:329:000000000-AHADV:1:2109:11978:1700	60	-
chr11	122837261	122837262	M00701:329:000000000-AHADV:1:1101:10386:16936	60	-
chr11	123001930	123001931	M00701:329:000000000-AHADV:1:1104:20143:10190	60	-
chr11	123543964	123543965	M00701:329:000000000-AHADV:1:1119:17547:9938	60	+
chr11	124188490	124188491	M00701:329:000000000-AHADV:1:1119:20587:14809	60	-
chr11	125224138	125224139	M00701:329:000000000-AHADV:1:1111:9735:4618	60	-
chr11	125655074	125655075	M00701:329:000000000-AHADV:1:2115:11091:11294	60	+
chr11	125984934	125984935	M00701:329:000000000-AHADV:1:2104:22027:17687	60	+
chr11	126790423	126790424	M00701:329:000000000-AHADV:1:2109:4766:11092	60	-
chr11	127486215	127486216	M00701:329:000000000-AHADV:1:1104:10361:10802	60	-
chr11	127527238	127527239	M00701:329:000000000-AHADV:1:2106:18659:21752	60	+
chr11	127692861	127692862	M00701:329:000000000-AHADV:1:1107:20375:24546	60	-
chr11	128182620	128182621	M00701:329:000000000-AHADV:1:1106:19786:8545	60	+
chr11	128556774	128556775	M00701:329:000000000-AHADV:1:2119:5318:8130	60	+
chr11	128691665	128691666	M00701:329:000000000-AHADV:1:2105:19372:23010	60	-
chr11	129124603	129124604	M00701:329:000000000-AHADV:1:2103:10204:2855	60	-
chr11	129273158	129273159	M00701:329:000000000-AHADV:1:2116:26185:9215	60	-
chr11	129372058	129372059	M00701:329:000000000-AHADV:1:2102:23175:8374	60	-
chr11	134982527	134982528	M00701:329:000000000-AHADV:1:2105:7381:19407	60	-
chr12	192127	192128	M00701:329:000000000-AHADV:1:2109:10687:10301	60	+
chr12	1545107	1545108	M00701:329:000000000-AHADV:1:1116:8756:1641	60	-
chr12	1664417	1664418	M00701:329:000000000-AHADV:1:1116:9887:21975	60	+
chr12	1692878	1692879	M00701:329:000000000-AHADV:1:2116:4536:13759	60	+
chr12	2534844	2534845	M00701:329:000000000-AHADV:1:1101:10291:25225	60	-
chr12	3221512	3221513	M00701:329:000000000-AHADV:1:1107:24016:3942	60	+
chr12	6008698	6008699	M00701:329:000000000-AHADV:1:2116:16163:12506	60	-
chr12	6269878	6269879	M00701:329:000000000-AHADV:1:2104:24529:7556	60	-
chr12	6891940	6891941	M00701:329:000000000-AHADV:1:2103:5944:7484	60	+
chr12	6905855	6905856	M00701:329:000000000-AHADV:1:2105:27863:12244	60	+
chr12	7195626	7195627	M00701:329:000000000-AHADV:1:2108:28207:17393	60	+
chr12	7329828	7329829	M00701:329:000000000-AHADV:1:1111:11208:2533	60	+
chr12	8070642	8070643	M00701:329:000000000-AHADV:1:2110:8846:24074	60	+
chr12	8079722	8079723	M00701:329:000000000-AHADV:1:2109:19616:7898	60	+
chr12	8594616	8594617	M00701:329:000000000-AHADV:1:1114:19363:17579	60	-
chr12	8594654	8594655	M00701:329:000000000-AHADV:1:2110:24354:8174	60	-
chr12	9276423	9276424	M00701:329:000000000-AHADV:1:2101:16723:22102	60	-
chr12	9600479	9600480	M00701:329:000000000-AHADV:1:1109:8727:23000	60	-
chr12	9860187	9860188	M00701:329:000000000-AHADV:1:2109:14074:25239	60	+
chr12	10732100	10732101	M00701:329:000000000-AHADV:1:1105:26638:18839	60	-
chr12	12527844	12527845	M00701:329:000000000-AHADV:1:2119:12242:10140	60	-
chr12	12693104	12693105	M00701:329:000000000-AHADV:1:1101:11563:20161	60	+
chr12	12737119	12737120	M00701:329:000000000-AHADV:1:1117:11704:23668	60	+
chr12	12828738	12828739	M00701:329:000000000-AHADV:1:2106:22773:1790	60	+
chr12	14795202	14795203	M00701:329:000000000-AHADV:1:1115:25624:20808	60	-
chr12	15051826	15051827	M00701:329:000000000-AHADV:1:2105:10202:18584	60	+
chr12	15572363	15572364	M00701:329:000000000-AHADV:1:1114:27680:12901	60	+
chr12	15717057	15717058	M00701:329:000000000-AHADV:1:1101:13924:4168	60	-
chr12	15884669	15884670	M00701:329:000000000-AHADV:1:2110:4242:14681	60	+
chr12	16583792	16583793	M00701:329:000000000-AHADV:1:2101:26197:12366	60	-
chr12	16952448	16952449	M00701:329:000000000-AHADV:1:2114:18930:11575	60	-
chr12	17468368	17468369	M00701:329:000000000-AHADV:1:1116:16613:24297	60	+
chr12	17750842	17750843	M00701:329:000000000-AHADV:1:2108:7060:23408	60	-
chr12	17793679	17793680	M00701:329:000000000-AHADV:1:1103:16153:17213	60	-
chr12	18144196	18144197	M00701:329:000000000-AHADV:1:2116:6047:15998	60	+
chr12	18282060	18282061	M00701:329:000000000-AHADV:1:2111:16719:22232	60	-
chr12	18290976	18290977	M00701:329:000000000-AHADV:1:1113:11977:21550	60	+
chr12	18298851	18298852	M00701:329:000000000-AHADV:1:2108:2485:13368	60	+
chr12	18368841	18368842	M00701:329:000000000-AHADV:1:2109:16047:19014	60	+
chr12	18565528	18565529	M00701:329:000000000-AHADV:1:2113:9154:5389	60	-
chr12	18925564	18925565	M00701:329:000000000-AHADV:1:2106:16915:9245	60	+
chr12	19117559	19117560	M00701:329:000000000-AHADV:1:2113:7514:10666	60	+
chr12	19259416	19259417	M00701:329:000000000-AHADV:1:2105:4784:16999	60	-
chr12	19436476	19436477	M00701:329:000000000-AHADV:1:2105:15767:10632	60	+
chr12	19442834	19442835	M00701:329:000000000-AHADV:1:1102:8017:19412	60	+
chr12	19577265	19577266	M00701:329:000000000-AHADV:1:1117:24060:10883	60	+
chr12	19642255	19642256	M00701:329:000000000-AHADV:1:2118:21996:8674	60	+
chr12	19669208	19669209	M00701:329:000000000-AHADV:1:1102:18041:13854	60	-
chr12	19895449	19895450	M00701:329:000000000-AHADV:1:1111:19561:6583	60	-
chr12	20388762	20388763	M00701:329:000000000-AHADV:1:1114:5945:6095	60	+
chr12	20418700	20418701	M00701:329:000000000-AHADV:1:2117:3551:7712	60	-
chr12	20567806	20567807	M00701:329:000000000-AHADV:1:2103:14925:15589	60	+
chr12	20835784	20835785	M00701:329:000000000-AHADV:1:2106:13885:22335	60	-
chr12	21074017	21074018	M00701:329:000000000-AHADV:1:1113:7168:8783	60	+
chr12	21275549	21275550	M00701:329:000000000-AHADV:1:2114:14679:17337	60	+
chr12	21336033	21336034	M00701:329:000000000-AHADV:1:2104:25197:7611	60	+
chr12	21438364	21438365	M00701:329:000000000-AHADV:1:1114:3816:18160	60	+
chr12	21451545	21451546	M00701:329:000000000-AHADV:1:2102:8627:22452	60	+
chr12	21606244	21606245	M00701:329:000000000-AHADV:1:2115:8163:12201	60	-
chr12	21817513	21817514	M00701:329:000000000-AHADV:1:2115:8264:15735	60	-
chr12	21894041	21894042	M00701:329:000000000-AHADV:1:2112:4150:6706	60	+
chr12	22533437	22533438	M00701:329:000000000-AHADV:1:1108:26362:20529	60	-
chr12	22632138	22632139	M00701:329:000000000-AHADV:1:2113:12000:17627	60	+
chr12	22645597	22645598	M00701:329:000000000-AHADV:1:1119:6922:7913	60	+
chr12	22712361	22712362	M00701:329:000000000-AHADV:1:2103:10940:23010	60	+
chr12	22824454	22824455	M00701:329:000000000-AHADV:1:2108:7510:22561	60	-
chr12	22865884	22865885	M00701:329:000000000-AHADV:1:2102:14943:12615	60	-
chr12	23090709	23090710	M00701:329:000000000-AHADV:1:2113:15341:3832	60	+
chr12	23118265	23118266	M00701:329:000000000-AHADV:1:1116:8748:3261	60	+
chr12	23179934	23179935	M00701:329:000000000-AHADV:1:2107:27520:15840	60	+
chr12	23216864	23216865	M00701:329:000000000-AHADV:1:2103:3847:15406	60	-
chr12	23445424	23445425	M00701:329:000000000-AHADV:1:2109:13824:5434	60	+
chr12	23550999	23551000	M00701:329:000000000-AHADV:1:2102:21333:5119	60	+
chr12	23619916	23619917	M00701:329:000000000-AHADV:1:2110:15340:15445	60	-
chr12	23803034	23803035	M00701:329:000000000-AHADV:1:1108:15410:19599	60	+
chr12	23862676	23862677	M00701:329:000000000-AHADV:1:1109:17515:10331	60	-
chr12	23910573	23910574	M00701:329:000000000-AHADV:1:2104:22429:17995	60	-
chr12	24031515	24031516	M00701:329:000000000-AHADV:1:1109:9410:14716	60	-
chr12	24061005	24061006	M00701:329:000000000-AHADV:1:1110:16417:6988	60	-
chr12	24083571	24083572	M00701:329:000000000-AHADV:1:2117:11753:16201	60	+
chr12	24254681	24254682	M00701:329:000000000-AHADV:1:1109:10088:9972	60	+
chr12	24295604	24295605	M00701:329:000000000-AHADV:1:1102:13702:8143	60	+
chr12	24589475	24589476	M00701:329:000000000-AHADV:1:2108:11708:15354	60	+
chr12	24646303	24646304	M00701:329:000000000-AHADV:1:2106:8913:20927	60	+
chr12	24849254	24849255	M00701:329:000000000-AHADV:1:2116:6691:12494	60	+
chr12	25598795	25598796	M00701:329:000000000-AHADV:1:2108:21387:22218	60	-
chr12	25904073	25904074	M00701:329:000000000-AHADV:1:2115:25702:21182	60	+
chr12	25921302	25921303	M00701:329:000000000-AHADV:1:2119:12460:22228	60	-
chr12	26468085	26468086	M00701:329:000000000-AHADV:1:2112:23895:22682	60	+
chr12	26692973	26692974	M00701:329:000000000-AHADV:1:2108:20771:9842	60	+
chr12	26725648	26725649	M00701:329:000000000-AHADV:1:2112:19444:14437	60	-
chr12	27838488	27838489	M00701:329:000000000-AHADV:1:2105:14892:14378	60	+
chr12	28569897	28569898	M00701:329:000000000-AHADV:1:2117:19361:15084	60	+
chr12	28616821	28616822	M00701:329:000000000-AHADV:1:2109:9112:23426	60	+
chr12	29146943	29146944	M00701:329:000000000-AHADV:1:1108:12478:3846	60	+
chr12	29512259	29512260	M00701:329:000000000-AHADV:1:1102:8731:11394	60	+
chr12	30020070	30020071	M00701:329:000000000-AHADV:1:1114:23447:11856	60	+
chr12	30458496	30458497	M00701:329:000000000-AHADV:1:2118:10408:17624	60	-
chr12	30899881	30899882	M00701:329:000000000-AHADV:1:1117:22554:20081	60	-
chr12	31604826	31604827	M00701:329:000000000-AHADV:1:1107:17152:22987	60	+
chr12	32268897	32268898	M00701:329:000000000-AHADV:1:2101:18926:8690	60	+
chr12	32537235	32537236	M00701:329:000000000-AHADV:1:2105:27500:13359	60	+
chr12	32703706	32703707	M00701:329:000000000-AHADV:1:2119:12234:12595	60	+
chr12	32794097	32794098	M00701:329:000000000-AHADV:1:2117:1976:12681	60	+
chr12	32931226	32931227	M00701:329:000000000-AHADV:1:1112:6751:18445	60	-
chr12	33003875	33003876	M00701:329:000000000-AHADV:1:2104:4331:8043	60	+
chr12	33283469	33283470	M00701:329:000000000-AHADV:1:2102:11094:2428	60	-
chr12	33851350	33851351	M00701:329:000000000-AHADV:1:1118:17292:15689	60	-
chr12	34149170	34149171	M00701:329:000000000-AHADV:1:2113:18939:20090	60	+
chr12	35704517	35704518	M00701:329:000000000-AHADV:1:2110:11400:8704	60	-
chr12	37700587	37700588	M00701:329:000000000-AHADV:1:2110:12829:14092	60	-
chr12	37769338	37769339	M00701:329:000000000-AHADV:1:1115:18189:8074	60	-
chr12	38572539	38572540	M00701:329:000000000-AHADV:1:2107:3085:7258	60	+
chr12	39056717	39056718	M00701:329:000000000-AHADV:1:2114:15481:14834	60	+
chr12	39235726	39235727	M00701:329:000000000-AHADV:1:2102:14603:22631	60	+
chr12	39647901	39647902	M00701:329:000000000-AHADV:1:1110:20186:3232	60	-
chr12	39696881	39696882	M00701:329:000000000-AHADV:1:1111:6212:14970	60	+
chr12	39856148	39856149	M00701:329:000000000-AHADV:1:1103:19838:21599	60	-
chr12	40074154	40074155	M00701:329:000000000-AHADV:1:2119:16704:12680	60	+
chr12	40256208	40256209	M00701:329:000000000-AHADV:1:2104:6212:4857	60	-
chr12	40372832	40372833	M00701:329:000000000-AHADV:1:2107:4880:13346	60	+
chr12	40914260	40914261	M00701:329:000000000-AHADV:1:2103:8984:22101	60	-
chr12	41044720	41044721	M00701:329:000000000-AHADV:1:1118:9222:6762	60	-
chr12	41045770	41045771	M00701:329:000000000-AHADV:1:1116:24259:12183	60	+
chr12	41133018	41133019	M00701:329:000000000-AHADV:1:2108:25568:17562	60	-
chr12	41223382	41223383	M00701:329:000000000-AHADV:1:2115:22171:2390	60	+
chr12	41245762	41245763	M00701:329:000000000-AHADV:1:1109:13073:4629	60	-
chr12	41352862	41352863	M00701:329:000000000-AHADV:1:2113:8781:2347	60	-
chr12	42082434	42082435	M00701:329:000000000-AHADV:1:2106:16036:21532	60	+
chr12	42171457	42171458	M00701:329:000000000-AHADV:1:1111:26144:10660	60	-
chr12	42385740	42385741	M00701:329:000000000-AHADV:1:2115:15878:8579	60	-
chr12	42529723	42529724	M00701:329:000000000-AHADV:1:2118:7155:13764	60	-
chr12	42592619	42592620	M00701:329:000000000-AHADV:1:1110:16971:11223	60	-
chr12	43162651	43162652	M00701:329:000000000-AHADV:1:2108:27262:15987	60	-
chr12	43351630	43351631	M00701:329:000000000-AHADV:1:1101:14097:1641	60	-
chr12	43752735	43752736	M00701:329:000000000-AHADV:1:1119:14169:23782	60	-
chr12	44020906	44020907	M00701:329:000000000-AHADV:1:2117:23684:4315	60	+
chr12	44156788	44156789	M00701:329:000000000-AHADV:1:2105:12038:2082	60	-
chr12	44623465	44623466	M00701:329:000000000-AHADV:1:2110:19518:10507	60	-
chr12	44645602	44645603	M00701:329:000000000-AHADV:1:2102:8227:8432	60	+
chr12	44987804	44987805	M00701:329:000000000-AHADV:1:1112:9690:20112	60	-
chr12	45220413	45220414	M00701:329:000000000-AHADV:1:1113:10845:2466	60	-
chr12	45519141	45519142	M00701:329:000000000-AHADV:1:2117:11766:21992	60	+
chr12	45731545	45731546	M00701:329:000000000-AHADV:1:1101:28351:7185	60	-
chr12	45900600	45900601	M00701:329:000000000-AHADV:1:1110:24193:23989	60	+
chr12	45922373	45922374	M00701:329:000000000-AHADV:1:1115:8848:18252	60	-
chr12	46129269	46129270	M00701:329:000000000-AHADV:1:1115:9060:22326	60	+
chr12	46390074	46390075	M00701:329:000000000-AHADV:1:1110:14397:2752	60	+
chr12	46398042	46398043	M00701:329:000000000-AHADV:1:1104:8174:16022	60	-
chr12	46463300	46463301	M00701:329:000000000-AHADV:1:2115:11223:16385	60	+
chr12	47226903	47226904	M00701:329:000000000-AHADV:1:2110:5273:8652	60	-
chr12	47589790	47589791	M00701:329:000000000-AHADV:1:2103:10055:21055	60	-
chr12	47969066	47969067	M00701:329:000000000-AHADV:1:2112:8370:7953	60	+
chr12	48216700	48216701	M00701:329:000000000-AHADV:1:2108:18687:1542	60	-
chr12	48740683	48740684	M00701:329:000000000-AHADV:1:2108:20918:21705	60	+
chr12	49262686	49262687	M00701:329:000000000-AHADV:1:2116:4397:9356	60	-
chr12	49380264	49380265	M00701:329:000000000-AHADV:1:2113:13466:5837	60	-
chr12	50247999	50248000	M00701:329:000000000-AHADV:1:2119:17289:6302	60	+
chr12	50253608	50253609	M00701:329:000000000-AHADV:1:2118:13553:24432	60	-
chr12	50998718	50998719	M00701:329:000000000-AHADV:1:1108:15981:16927	60	-
chr12	51337203	51337204	M00701:329:000000000-AHADV:1:1108:24685:9878	60	+
chr12	51943642	51943643	M00701:329:000000000-AHADV:1:2109:18003:10345	60	+
chr12	52071631	52071632	M00701:329:000000000-AHADV:1:2113:19961:18838	60	-
chr12	52939901	52939902	M00701:329:000000000-AHADV:1:1104:28058:16934	60	+
chr12	53305310	53305311	M00701:329:000000000-AHADV:1:2103:15686:12760	60	-
chr12	53396952	53396953	M00701:329:000000000-AHADV:1:2111:13512:4561	60	-
chr12	53845785	53845786	M00701:329:000000000-AHADV:1:2103:23201:23776	60	-
chr12	55040339	55040340	M00701:329:000000000-AHADV:1:2113:8861:6243	60	+
chr12	55999122	55999123	M00701:329:000000000-AHADV:1:1108:16622:15455	60	-
chr12	56242549	56242550	M00701:329:000000000-AHADV:1:2110:17162:19223	60	+
chr12	56271767	56271768	M00701:329:000000000-AHADV:1:2117:23395:3310	60	+
chr12	56615390	56615391	M00701:329:000000000-AHADV:1:2106:23369:14188	60	-
chr12	57040971	57040972	M00701:329:000000000-AHADV:1:1104:13525:21043	60	+
chr12	57422434	57422435	M00701:329:000000000-AHADV:1:1111:17645:7184	60	+
chr12	58305148	58305149	M00701:329:000000000-AHADV:1:1119:25873:15770	60	+
chr12	58611490	58611491	M00701:329:000000000-AHADV:1:2111:16680:5594	60	-
chr12	58622681	58622682	M00701:329:000000000-AHADV:1:2106:8029:15935	60	+
chr12	58688842	58688843	M00701:329:000000000-AHADV:1:1107:15437:17288	60	-
chr12	58697862	58697863	M00701:329:000000000-AHADV:1:1106:21661:22806	60	-
chr12	58825065	58825066	M00701:329:000000000-AHADV:1:2113:14679:11360	60	+
chr12	58923045	58923046	M00701:329:000000000-AHADV:1:1115:21745:11635	60	+
chr12	59073113	59073114	M00701:329:000000000-AHADV:1:1104:2604:16544	60	+
chr12	59082720	59082721	M00701:329:000000000-AHADV:1:1101:10591:12222	60	+
chr12	59977974	59977975	M00701:329:000000000-AHADV:1:2103:19912:7022	60	+
chr12	60096914	60096915	M00701:329:000000000-AHADV:1:2108:12366:16619	60	+
chr12	60123191	60123192	M00701:329:000000000-AHADV:1:1116:18788:2253	60	-
chr12	60202357	60202358	M00701:329:000000000-AHADV:1:1117:21522:24017	60	+
chr12	60666580	60666581	M00701:329:000000000-AHADV:1:2112:15129:16136	60	-
chr12	60962404	60962405	M00701:329:000000000-AHADV:1:1119:1858:11546	60	+
chr12	61374215	61374216	M00701:329:000000000-AHADV:1:1106:7624:19673	60	+
chr12	61992895	61992896	M00701:329:000000000-AHADV:1:1109:16738:11616	60	+
chr12	62037594	62037595	M00701:329:000000000-AHADV:1:1110:13080:10467	60	-
chr12	62276244	62276245	M00701:329:000000000-AHADV:1:2103:23138:8162	60	+
chr12	62501366	62501367	M00701:329:000000000-AHADV:1:1104:16243:3233	60	+
chr12	62840126	62840127	M00701:329:000000000-AHADV:1:1102:5788:9371	60	+
chr12	62950248	62950249	M00701:329:000000000-AHADV:1:2102:20439:10883	60	-
chr12	63248716	63248717	M00701:329:000000000-AHADV:1:2105:23345:19451	60	+
chr12	63277767	63277768	M00701:329:000000000-AHADV:1:2106:12468:15853	60	-
chr12	63291859	63291860	M00701:329:000000000-AHADV:1:2117:20073:17896	60	+
chr12	63469725	63469726	M00701:329:000000000-AHADV:1:2108:14167:20592	60	-
chr12	63729843	63729844	M00701:329:000000000-AHADV:1:2106:24026:11327	60	-
chr12	63774693	63774694	M00701:329:000000000-AHADV:1:2115:19767:16568	60	-
chr12	63881071	63881072	M00701:329:000000000-AHADV:1:2117:21443:19965	60	+
chr12	64401795	64401796	M00701:329:000000000-AHADV:1:1118:20367:10479	60	+
chr12	64411765	64411766	M00701:329:000000000-AHADV:1:2118:5576:14406	60	+
chr12	64538582	64538583	M00701:329:000000000-AHADV:1:2107:4568:17892	60	+
chr12	64615040	64615041	M00701:329:000000000-AHADV:1:2114:20710:16530	60	+
chr12	64660675	64660676	M00701:329:000000000-AHADV:1:2105:18689:9620	60	+
chr12	65755489	65755490	M00701:329:000000000-AHADV:1:2118:6813:17761	60	-
chr12	65761233	65761234	M00701:329:000000000-AHADV:1:2116:6834:23067	60	+
chr12	65827811	65827812	M00701:329:000000000-AHADV:1:1107:19980:13134	60	-
chr12	65928280	65928281	M00701:329:000000000-AHADV:1:2113:12702:18978	60	-
chr12	66882753	66882754	M00701:329:000000000-AHADV:1:2103:17512:18217	60	+
chr12	67762064	67762065	M00701:329:000000000-AHADV:1:1116:6600:18185	60	-
chr12	68551663	68551664	M00701:329:000000000-AHADV:1:1116:20529:21279	60	+
chr12	68567742	68567743	M00701:329:000000000-AHADV:1:2102:13210:5259	60	+
chr12	68606994	68606995	M00701:329:000000000-AHADV:1:1103:19695:13955	60	+
chr12	68704266	68704267	M00701:329:000000000-AHADV:1:1115:9556:9325	60	-
chr12	68963251	68963252	M00701:329:000000000-AHADV:1:2106:22480:18337	60	-
chr12	69825157	69825158	M00701:329:000000000-AHADV:1:2112:19719:6658	60	-
chr12	69996481	69996482	M00701:329:000000000-AHADV:1:1101:13671:4817	60	-
chr12	70477386	70477387	M00701:329:000000000-AHADV:1:2106:16286:19152	60	-
chr12	70514573	70514574	M00701:329:000000000-AHADV:1:1119:13176:24758	60	-
chr12	71514932	71514933	M00701:329:000000000-AHADV:1:2116:3365:8944	60	-
chr12	72516011	72516012	M00701:329:000000000-AHADV:1:1103:24820:2581	60	+
chr12	72545942	72545943	M00701:329:000000000-AHADV:1:2106:2481:12497	60	+
chr12	72681831	72681832	M00701:329:000000000-AHADV:1:2107:16164:16124	60	-
chr12	72894762	72894763	M00701:329:000000000-AHADV:1:2118:22984:8715	60	-
chr12	73467540	73467541	M00701:329:000000000-AHADV:1:2107:10365:9500	60	-
chr12	73827570	73827571	M00701:329:000000000-AHADV:1:1112:20438:6173	60	-
chr12	73876437	73876438	M00701:329:000000000-AHADV:1:1104:24275:9015	60	+
chr12	73965826	73965827	M00701:329:000000000-AHADV:1:1119:16664:21359	60	-
chr12	74150171	74150172	M00701:329:000000000-AHADV:1:2106:20784:3432	60	-
chr12	74375426	74375427	M00701:329:000000000-AHADV:1:2108:25953:17792	60	+
chr12	74737021	74737022	M00701:329:000000000-AHADV:1:2102:27362:9378	60	-
chr12	74758390	74758391	M00701:329:000000000-AHADV:1:1116:11146:17536	60	+
chr12	74897792	74897793	M00701:329:000000000-AHADV:1:1112:11305:17005	60	+
chr12	75155389	75155390	M00701:329:000000000-AHADV:1:2101:12344:24549	60	+
chr12	75550114	75550115	M00701:329:000000000-AHADV:1:1116:5606:10024	60	+
chr12	75624340	75624341	M00701:329:000000000-AHADV:1:1115:18972:23436	60	-
chr12	75657638	75657639	M00701:329:000000000-AHADV:1:1102:12743:2097	60	-
chr12	76070862	76070863	M00701:329:000000000-AHADV:1:2109:4128:11510	60	+
chr12	76337766	76337767	M00701:329:000000000-AHADV:1:2105:28783:12650	60	+
chr12	76630955	76630956	M00701:329:000000000-AHADV:1:2103:17263:20820	60	+
chr12	77805218	77805219	M00701:329:000000000-AHADV:1:1112:12978:9687	60	-
chr12	77810096	77810097	M00701:329:000000000-AHADV:1:1117:12046:16886	60	+
chr12	77874960	77874961	M00701:329:000000000-AHADV:1:2111:1927:11588	60	-
chr12	78048354	78048355	M00701:329:000000000-AHADV:1:1109:9599:20513	60	-
chr12	78081348	78081349	M00701:329:000000000-AHADV:1:1107:24840:5401	60	-
chr12	78126407	78126408	M00701:329:000000000-AHADV:1:2110:25322:7026	60	+
chr12	78204670	78204671	M00701:329:000000000-AHADV:1:1111:9532:22248	60	-
chr12	78619888	78619889	M00701:329:000000000-AHADV:1:1117:18897:16423	60	+
chr12	79261751	79261752	M00701:329:000000000-AHADV:1:2111:9347:13810	60	+
chr12	79329360	79329361	M00701:329:000000000-AHADV:1:2114:9957:25197	60	-
chr12	79333461	79333462	M00701:329:000000000-AHADV:1:1116:26850:21026	60	+
chr12	79363561	79363562	M00701:329:000000000-AHADV:1:2119:4052:12788	60	-
chr12	79531756	79531757	M00701:329:000000000-AHADV:1:2106:13316:25229	60	+
chr12	79638355	79638356	M00701:329:000000000-AHADV:1:2110:8046:20615	60	-
chr12	79668616	79668617	M00701:329:000000000-AHADV:1:2112:25220:9134	60	+
chr12	79674823	79674824	M00701:329:000000000-AHADV:1:2110:25215:7870	60	-
chr12	79914998	79914999	M00701:329:000000000-AHADV:1:2106:22876:9011	60	+
chr12	79965471	79965472	M00701:329:000000000-AHADV:1:2118:5655:13359	60	+
chr12	80040985	80040986	M00701:329:000000000-AHADV:1:1108:10333:5768	60	+
chr12	80119813	80119814	M00701:329:000000000-AHADV:1:2116:3018:11775	60	+
chr12	80341419	80341420	M00701:329:000000000-AHADV:1:1109:17734:12330	60	-
chr12	80454688	80454689	M00701:329:000000000-AHADV:1:2110:13380:8506	60	-
chr12	80545120	80545121	M00701:329:000000000-AHADV:1:1113:24210:11057	60	-
chr12	80557741	80557742	M00701:329:000000000-AHADV:1:1107:28759:14085	60	+
chr12	80581993	80581994	M00701:329:000000000-AHADV:1:2106:3432:16451	60	+
chr12	80693670	80693671	M00701:329:000000000-AHADV:1:2102:19127:5745	60	-
chr12	80756071	80756072	M00701:329:000000000-AHADV:1:2119:21463:17881	60	-
chr12	80770532	80770533	M00701:329:000000000-AHADV:1:1108:27478:15767	60	-
chr12	80791990	80791991	M00701:329:000000000-AHADV:1:2106:21276:21109	60	+
chr12	81176775	81176776	M00701:329:000000000-AHADV:1:2108:2738:11371	60	-
chr12	81220995	81220996	M00701:329:000000000-AHADV:1:1101:11490:12657	60	-
chr12	81281822	81281823	M00701:329:000000000-AHADV:1:1114:20155:15399	60	+
chr12	81342708	81342709	M00701:329:000000000-AHADV:1:2103:10184:15137	60	+
chr12	81736756	81736757	M00701:329:000000000-AHADV:1:2118:28648:15123	60	+
chr12	82441307	82441308	M00701:329:000000000-AHADV:1:2109:22879:20474	60	-
chr12	82499091	82499092	M00701:329:000000000-AHADV:1:1104:12839:6818	60	-
chr12	82646265	82646266	M00701:329:000000000-AHADV:1:2118:5833:10195	60	+
chr12	82822641	82822642	M00701:329:000000000-AHADV:1:2105:26293:16662	60	-
chr12	82841877	82841878	M00701:329:000000000-AHADV:1:2107:22590:5370	60	-
chr12	82917050	82917051	M00701:329:000000000-AHADV:1:2113:24320:7521	60	-
chr12	82961407	82961408	M00701:329:000000000-AHADV:1:1118:26656:20814	60	-
chr12	83059931	83059932	M00701:329:000000000-AHADV:1:1118:16078:8811	60	+
chr12	83089820	83089821	M00701:329:000000000-AHADV:1:2111:10720:24339	60	-
chr12	83413642	83413643	M00701:329:000000000-AHADV:1:2102:11278:8962	60	-
chr12	83445499	83445500	M00701:329:000000000-AHADV:1:2103:23752:4813	60	+
chr12	83516147	83516148	M00701:329:000000000-AHADV:1:2110:10265:16244	60	-
chr12	83629679	83629680	M00701:329:000000000-AHADV:1:2105:4328:13540	60	-
chr12	83775724	83775725	M00701:329:000000000-AHADV:1:1109:16798:11784	60	-
chr12	83888321	83888322	M00701:329:000000000-AHADV:1:2114:16447:10522	60	-
chr12	84683718	84683719	M00701:329:000000000-AHADV:1:1114:24780:12597	60	-
chr12	84792631	84792632	M00701:329:000000000-AHADV:1:1106:21084:24173	60	+
chr12	84938049	84938050	M00701:329:000000000-AHADV:1:2114:6652:16613	60	+
chr12	85119087	85119088	M00701:329:000000000-AHADV:1:1114:5599:12960	60	-
chr12	85251458	85251459	M00701:329:000000000-AHADV:1:1110:8713:3173	60	+
chr12	85481052	85481053	M00701:329:000000000-AHADV:1:2109:7448:12626	60	+
chr12	85545353	85545354	M00701:329:000000000-AHADV:1:2112:18619:16814	60	+
chr12	85584260	85584261	M00701:329:000000000-AHADV:1:2119:14763:1465	60	-
chr12	86205493	86205494	M00701:329:000000000-AHADV:1:1115:17903:19470	60	-
chr12	86412807	86412808	M00701:329:000000000-AHADV:1:1110:7131:5128	60	-
chr12	86588863	86588864	M00701:329:000000000-AHADV:1:2117:19530:4843	60	+
chr12	86643341	86643342	M00701:329:000000000-AHADV:1:1111:22815:20074	60	-
chr12	86829340	86829341	M00701:329:000000000-AHADV:1:2107:3872:17518	60	+
chr12	86882944	86882945	M00701:329:000000000-AHADV:1:2106:19098:19555	60	+
chr12	86957808	86957809	M00701:329:000000000-AHADV:1:2108:13624:13307	60	-
chr12	87473029	87473030	M00701:329:000000000-AHADV:1:2106:12838:5514	60	-
chr12	87491356	87491357	M00701:329:000000000-AHADV:1:2103:22265:7530	60	+
chr12	87639151	87639152	M00701:329:000000000-AHADV:1:1110:27776:16145	60	+
chr12	87657813	87657814	M00701:329:000000000-AHADV:1:2118:20046:6218	60	+
chr12	87810401	87810402	M00701:329:000000000-AHADV:1:2117:15222:8577	60	-
chr12	87869443	87869444	M00701:329:000000000-AHADV:1:2109:9852:2484	60	-
chr12	88047923	88047924	M00701:329:000000000-AHADV:1:2107:28438:11068	60	+
chr12	88120914	88120915	M00701:329:000000000-AHADV:1:2105:13477:4132	60	+
chr12	88149174	88149175	M00701:329:000000000-AHADV:1:2111:21560:17322	60	-
chr12	88329888	88329889	M00701:329:000000000-AHADV:1:1101:13071:4134	60	-
chr12	88445170	88445171	M00701:329:000000000-AHADV:1:2109:17083:13017	60	+
chr12	88577700	88577701	M00701:329:000000000-AHADV:1:2114:22722:16756	60	+
chr12	88777150	88777151	M00701:329:000000000-AHADV:1:1103:8662:6751	60	+
chr12	89462538	89462539	M00701:329:000000000-AHADV:1:2107:24281:12387	60	+
chr12	89523812	89523813	M00701:329:000000000-AHADV:1:1109:9156:14729	60	-
chr12	90067249	90067250	M00701:329:000000000-AHADV:1:1118:10987:6284	60	-
chr12	90774579	90774580	M00701:329:000000000-AHADV:1:1108:6605:2704	60	-
chr12	90871223	90871224	M00701:329:000000000-AHADV:1:2114:28515:16219	60	-
chr12	90887434	90887435	M00701:329:000000000-AHADV:1:1114:18978:21454	60	+
chr12	91001655	91001656	M00701:329:000000000-AHADV:1:2103:14231:20765	60	+
chr12	91138759	91138760	M00701:329:000000000-AHADV:1:2109:7260:6334	60	-
chr12	91163270	91163271	M00701:329:000000000-AHADV:1:1117:17129:1528	60	+
chr12	91585768	91585769	M00701:329:000000000-AHADV:1:1108:26959:19367	60	-
chr12	91588775	91588776	M00701:329:000000000-AHADV:1:1116:13326:22208	60	-
chr12	91678999	91679000	M00701:329:000000000-AHADV:1:1119:7288:20650	60	-
chr12	91698070	91698071	M00701:329:000000000-AHADV:1:2111:12403:21822	60	-
chr12	92125135	92125136	M00701:329:000000000-AHADV:1:2104:6210:7314	60	+
chr12	92140200	92140201	M00701:329:000000000-AHADV:1:2106:5475:15314	60	+
chr12	92599431	92599432	M00701:329:000000000-AHADV:1:2117:13780:24932	60	-
chr12	93070856	93070857	M00701:329:000000000-AHADV:1:2110:18924:12953	60	+
chr12	93227874	93227875	M00701:329:000000000-AHADV:1:2113:21969:5848	60	-
chr12	93380355	93380356	M00701:329:000000000-AHADV:1:1113:25255:4016	60	-
chr12	93459135	93459136	M00701:329:000000000-AHADV:1:1111:19168:22829	60	-
chr12	95105636	95105637	M00701:329:000000000-AHADV:1:2103:5762:5175	60	-
chr12	95406974	95406975	M00701:329:000000000-AHADV:1:2103:13774:23587	60	+
chr12	95477506	95477507	M00701:329:000000000-AHADV:1:2116:2718:8923	60	-
chr12	95673235	95673236	M00701:329:000000000-AHADV:1:2104:16456:9846	60	+
chr12	95685693	95685694	M00701:329:000000000-AHADV:1:2109:20329:7911	60	+
chr12	95915604	95915605	M00701:329:000000000-AHADV:1:2116:25891:16822	60	+
chr12	96283682	96283683	M00701:329:000000000-AHADV:1:1107:18477:12795	60	-
chr12	96543355	96543356	M00701:329:000000000-AHADV:1:1102:22414:22339	60	+
chr12	97574370	97574371	M00701:329:000000000-AHADV:1:2102:19807:11080	60	-
chr12	98522684	98522685	M00701:329:000000000-AHADV:1:2115:7430:19235	60	+
chr12	98566175	98566176	M00701:329:000000000-AHADV:1:1115:21518:7886	60	+
chr12	98640997	98640998	M00701:329:000000000-AHADV:1:2117:4800:12437	60	+
chr12	98684852	98684853	M00701:329:000000000-AHADV:1:2111:8951:8219	60	-
chr12	99322373	99322374	M00701:329:000000000-AHADV:1:1114:10089:1282	60	-
chr12	99913953	99913954	M00701:329:000000000-AHADV:1:1116:10959:16987	60	-
chr12	100105184	100105185	M00701:329:000000000-AHADV:1:1117:15459:15825	60	-
chr12	100127948	100127949	M00701:329:000000000-AHADV:1:1101:11845:1954	60	+
chr12	100214789	100214790	M00701:329:000000000-AHADV:1:2117:12953:20700	60	+
chr12	100427148	100427149	M00701:329:000000000-AHADV:1:1101:21040:7590	60	-
chr12	100539357	100539358	M00701:329:000000000-AHADV:1:2118:25603:12332	60	-
chr12	100579790	100579791	M00701:329:000000000-AHADV:1:2106:21855:8260	60	-
chr12	100797189	100797190	M00701:329:000000000-AHADV:1:2113:21182:6043	60	-
chr12	101019338	101019339	M00701:329:000000000-AHADV:1:2119:15320:6899	60	+
chr12	101340275	101340276	M00701:329:000000000-AHADV:1:2102:9651:13126	60	+
chr12	101412211	101412212	M00701:329:000000000-AHADV:1:1107:7168:21748	60	-
chr12	101713526	101713527	M00701:329:000000000-AHADV:1:2103:19189:2687	60	+
chr12	101852789	101852790	M00701:329:000000000-AHADV:1:2107:13061:15419	60	+
chr12	102138460	102138461	M00701:329:000000000-AHADV:1:2118:26106:13859	60	+
chr12	102276544	102276545	M00701:329:000000000-AHADV:1:1109:15414:10610	60	-
chr12	102638694	102638695	M00701:329:000000000-AHADV:1:1103:9824:16305	60	-
chr12	104175385	104175386	M00701:329:000000000-AHADV:1:1105:23905:4539	60	-
chr12	104380619	104380620	M00701:329:000000000-AHADV:1:2102:7340:11008	60	+
chr12	104841261	104841262	M00701:329:000000000-AHADV:1:1105:4398:19087	60	+
chr12	104841263	104841264	M00701:329:000000000-AHADV:1:2109:11507:4513	60	+
chr12	106332739	106332740	M00701:329:000000000-AHADV:1:2118:14398:3875	60	-
chr12	106766100	106766101	M00701:329:000000000-AHADV:1:2104:26134:9593	60	+
chr12	107264829	107264830	M00701:329:000000000-AHADV:1:1115:23444:10472	60	+
chr12	108558939	108558940	M00701:329:000000000-AHADV:1:1108:25510:6139	60	-
chr12	110088213	110088214	M00701:329:000000000-AHADV:1:1117:19319:2796	60	+
chr12	111163437	111163438	M00701:329:000000000-AHADV:1:1118:26177:8536	60	-
chr12	112247322	112247323	M00701:329:000000000-AHADV:1:2107:28811:12818	60	-
chr12	112440906	112440907	M00701:329:000000000-AHADV:1:2117:16543:8617	60	+
chr12	112967121	112967122	M00701:329:000000000-AHADV:1:2106:26299:18714	60	-
chr12	113201015	113201016	M00701:329:000000000-AHADV:1:2111:27286:6684	60	-
chr12	114679720	114679721	M00701:329:000000000-AHADV:1:2109:19604:20522	60	-
chr12	116042877	116042878	M00701:329:000000000-AHADV:1:2119:18785:14089	60	+
chr12	116176041	116176042	M00701:329:000000000-AHADV:1:2107:13557:24287	60	-
chr12	116227970	116227971	M00701:329:000000000-AHADV:1:2116:17939:5483	60	+
chr12	116843252	116843253	M00701:329:000000000-AHADV:1:2103:18105:17374	60	+
chr12	116880122	116880123	M00701:329:000000000-AHADV:1:1109:29119:14692	60	+
chr12	116965453	116965454	M00701:329:000000000-AHADV:1:2106:12865:25150	60	-
chr12	118065581	118065582	M00701:329:000000000-AHADV:1:2109:11963:3855	60	-
chr12	118074432	118074433	M00701:329:000000000-AHADV:1:2117:13343:9580	60	+
chr12	118132517	118132518	M00701:329:000000000-AHADV:1:2103:21626:3973	60	+
chr12	120234325	120234326	M00701:329:000000000-AHADV:1:1104:7824:1871	60	-
chr12	120536535	120536536	M00701:329:000000000-AHADV:1:1111:19760:1537	60	+
chr12	121007161	121007162	M00701:329:000000000-AHADV:1:2105:9376:2894	60	-
chr12	122364862	122364863	M00701:329:000000000-AHADV:1:2119:24013:11705	60	+
chr12	122523027	122523028	M00701:329:000000000-AHADV:1:1101:4737:12468	60	+
chr12	122599350	122599351	M00701:329:000000000-AHADV:1:2112:6711:9759	60	+
chr12	123460012	123460013	M00701:329:000000000-AHADV:1:2113:6569:22660	60	+
chr12	123602742	123602743	M00701:329:000000000-AHADV:1:2106:11486:23968	60	-
chr12	123663444	123663445	M00701:329:000000000-AHADV:1:2113:10372:2138	60	-
chr12	124225336	124225337	M00701:329:000000000-AHADV:1:1115:16445:13761	60	-
chr12	124685342	124685343	M00701:329:000000000-AHADV:1:2112:25821:9080	60	+
chr12	124922929	124922930	M00701:329:000000000-AHADV:1:2110:5590:16516	60	+
chr12	125285347	125285348	M00701:329:000000000-AHADV:1:2112:17803:12000	60	-
chr12	125295847	125295848	M00701:329:000000000-AHADV:1:1103:19556:18857	60	+
chr12	125615362	125615363	M00701:329:000000000-AHADV:1:2119:21152:9612	60	-
chr12	125963366	125963367	M00701:329:000000000-AHADV:1:1119:17597:12775	60	+
chr12	127375928	127375929	M00701:329:000000000-AHADV:1:1112:16241:17321	60	+
chr12	130159713	130159714	M00701:329:000000000-AHADV:1:2103:11789:21612	60	+
chr12	131678036	131678037	M00701:329:000000000-AHADV:1:2109:26899:19086	60	-
chr12	132095846	132095847	M00701:329:000000000-AHADV:1:2106:25286:8561	60	+
chr12	132692894	132692895	M00701:329:000000000-AHADV:1:2111:18780:4884	60	+
chr12	132760010	132760011	M00701:329:000000000-AHADV:1:1118:18873:19894	60	+
chr12	132957086	132957087	M00701:329:000000000-AHADV:1:1107:26575:9321	60	-
chr12	133241877	133241878	M00701:329:000000000-AHADV:1:2106:11161:17290	60	-
chr13	18217296	18217297	M00701:329:000000000-AHADV:1:1116:23167:23933	60	+
chr13	18221214	18221215	M00701:329:000000000-AHADV:1:2109:19089:10348	60	-
chr13	19567368	19567369	M00701:329:000000000-AHADV:1:1119:17651:9683	60	+
chr13	19568205	19568206	M00701:329:000000000-AHADV:1:1105:29062:9517	60	+
chr13	21160742	21160743	M00701:329:000000000-AHADV:1:2104:10646:11688	60	-
chr13	21987144	21987145	M00701:329:000000000-AHADV:1:2105:14009:1580	60	+
chr13	22356093	22356094	M00701:329:000000000-AHADV:1:2104:16910:13019	60	+
chr13	23605769	23605770	M00701:329:000000000-AHADV:1:1117:6138:15421	60	-
chr13	24129792	24129793	M00701:329:000000000-AHADV:1:1102:8042:5672	60	-
chr13	24780297	24780298	M00701:329:000000000-AHADV:1:1113:12856:17465	60	+
chr13	27160089	27160090	M00701:329:000000000-AHADV:1:2118:6044:19855	60	+
chr13	27616956	27616957	M00701:329:000000000-AHADV:1:2112:12589:22329	60	+
chr13	29458487	29458488	M00701:329:000000000-AHADV:1:2105:17432:5307	60	-
chr13	29570324	29570325	M00701:329:000000000-AHADV:1:2119:27216:18769	60	+
chr13	29849046	29849047	M00701:329:000000000-AHADV:1:2116:4773:13078	60	+
chr13	30621192	30621193	M00701:329:000000000-AHADV:1:2119:22372:12307	60	-
chr13	30990031	30990032	M00701:329:000000000-AHADV:1:2116:16907:7986	60	+
chr13	31308452	31308453	M00701:329:000000000-AHADV:1:1115:16285:19357	60	-
chr13	31919675	31919676	M00701:329:000000000-AHADV:1:2103:23754:10255	60	+
chr13	32014437	32014438	M00701:329:000000000-AHADV:1:2115:25175:21252	60	-
chr13	32259156	32259157	M00701:329:000000000-AHADV:1:2112:6840:8210	60	-
chr13	32594546	32594547	M00701:329:000000000-AHADV:1:1116:24498:9154	60	+
chr13	32620678	32620679	M00701:329:000000000-AHADV:1:2113:25448:10841	60	+
chr13	32667664	32667665	M00701:329:000000000-AHADV:1:1102:11068:1278	60	+
chr13	32702234	32702235	M00701:329:000000000-AHADV:1:2101:21654:18639	60	-
chr13	33029724	33029725	M00701:329:000000000-AHADV:1:2107:19456:14044	60	+
chr13	33479449	33479450	M00701:329:000000000-AHADV:1:1102:27290:20260	60	-
chr13	33892708	33892709	M00701:329:000000000-AHADV:1:2105:23641:5816	60	-
chr13	35044228	35044229	M00701:329:000000000-AHADV:1:2107:8010:17602	60	+
chr13	35780504	35780505	M00701:329:000000000-AHADV:1:2110:7867:16446	60	+
chr13	36177008	36177009	M00701:329:000000000-AHADV:1:1116:6375:14671	60	+
chr13	36990233	36990234	M00701:329:000000000-AHADV:1:1104:5956:9164	60	+
chr13	37044095	37044096	M00701:329:000000000-AHADV:1:2107:17129:5837	60	+
chr13	37117658	37117659	M00701:329:000000000-AHADV:1:1117:6613:15498	60	+
chr13	37699303	37699304	M00701:329:000000000-AHADV:1:2117:19248:5122	60	+
chr13	37700237	37700238	M00701:329:000000000-AHADV:1:1106:15638:7351	60	+
chr13	38004663	38004664	M00701:329:000000000-AHADV:1:1107:7185:2674	60	-
chr13	38089995	38089996	M00701:329:000000000-AHADV:1:1107:17714:2296	60	-
chr13	38249752	38249753	M00701:329:000000000-AHADV:1:2119:16930:25089	60	-
chr13	38404633	38404634	M00701:329:000000000-AHADV:1:2118:14322:1551	60	-
chr13	38735131	38735132	M00701:329:000000000-AHADV:1:2119:8854:5947	60	+
chr13	39033121	39033122	M00701:329:000000000-AHADV:1:2105:25213:7187	60	+
chr13	39225222	39225223	M00701:329:000000000-AHADV:1:2110:7710:22320	60	+
chr13	39623943	39623944	M00701:329:000000000-AHADV:1:1106:20997:4695	60	-
chr13	40663726	40663727	M00701:329:000000000-AHADV:1:2116:12322:19516	60	+
chr13	40851133	40851134	M00701:329:000000000-AHADV:1:1116:19975:7290	60	+
chr13	42278788	42278789	M00701:329:000000000-AHADV:1:2102:17374:3125	60	+
chr13	43071768	43071769	M00701:329:000000000-AHADV:1:2106:26575:13869	60	-
chr13	43120184	43120185	M00701:329:000000000-AHADV:1:2108:18506:19705	60	+
chr13	43670301	43670302	M00701:329:000000000-AHADV:1:2118:14646:3098	60	+
chr13	43779528	43779529	M00701:329:000000000-AHADV:1:2111:13681:15526	60	+
chr13	43888805	43888806	M00701:329:000000000-AHADV:1:2112:16894:17562	60	-
chr13	44015677	44015678	M00701:329:000000000-AHADV:1:2118:7222:20140	60	+
chr13	44450264	44450265	M00701:329:000000000-AHADV:1:1113:11140:11188	60	-
chr13	45267059	45267060	M00701:329:000000000-AHADV:1:2109:16877:15162	60	-
chr13	46577018	46577019	M00701:329:000000000-AHADV:1:2109:6279:3354	60	-
chr13	46633492	46633493	M00701:329:000000000-AHADV:1:2107:7026:3750	60	-
chr13	47218290	47218291	M00701:329:000000000-AHADV:1:1106:11193:13181	60	+
chr13	48007747	48007748	M00701:329:000000000-AHADV:1:1118:11976:14682	60	-
chr13	49927825	49927826	M00701:329:000000000-AHADV:1:2111:3449:8598	60	-
chr13	50004952	50004953	M00701:329:000000000-AHADV:1:1101:22225:21703	60	-
chr13	52985697	52985698	M00701:329:000000000-AHADV:1:1101:22368:19763	60	+
chr13	53237002	53237003	M00701:329:000000000-AHADV:1:1109:16162:3271	60	-
chr13	53263726	53263727	M00701:329:000000000-AHADV:1:1114:21534:17620	60	-
chr13	53645504	53645505	M00701:329:000000000-AHADV:1:2111:13674:10816	60	+
chr13	53674002	53674003	M00701:329:000000000-AHADV:1:2107:7500:5370	60	+
chr13	53784482	53784483	M00701:329:000000000-AHADV:1:2119:14825:3108	60	+
chr13	54337827	54337828	M00701:329:000000000-AHADV:1:1115:18022:2628	60	-
chr13	54486002	54486003	M00701:329:000000000-AHADV:1:1108:9788:5519	60	+
chr13	54496859	54496860	M00701:329:000000000-AHADV:1:1106:4962:12408	60	-
chr13	54689185	54689186	M00701:329:000000000-AHADV:1:2105:3816:13904	60	+
chr13	54847572	54847573	M00701:329:000000000-AHADV:1:1105:15931:23378	60	-
chr13	55168153	55168154	M00701:329:000000000-AHADV:1:2104:23192:16268	60	-
chr13	55513795	55513796	M00701:329:000000000-AHADV:1:2117:17902:3333	60	+
chr13	55695159	55695160	M00701:329:000000000-AHADV:1:1114:18842:10426	60	+
chr13	55798872	55798873	M00701:329:000000000-AHADV:1:2103:26974:9860	60	-
chr13	55849669	55849670	M00701:329:000000000-AHADV:1:2103:14767:21089	60	-
chr13	55931768	55931769	M00701:329:000000000-AHADV:1:2108:11619:15918	60	+
chr13	56627938	56627939	M00701:329:000000000-AHADV:1:2109:8706:17138	60	-
chr13	57193725	57193726	M00701:329:000000000-AHADV:1:1106:4198:9187	60	-
chr13	57339752	57339753	M00701:329:000000000-AHADV:1:2116:10947:7391	60	+
chr13	57441077	57441078	M00701:329:000000000-AHADV:1:2102:5637:7147	60	+
chr13	57766895	57766896	M00701:329:000000000-AHADV:1:2112:10670:24473	60	-
chr13	57910361	57910362	M00701:329:000000000-AHADV:1:2105:11297:17582	60	-
chr13	57933166	57933167	M00701:329:000000000-AHADV:1:1113:13408:8281	60	+
chr13	57988001	57988002	M00701:329:000000000-AHADV:1:2105:16593:1661	60	+
chr13	58200080	58200081	M00701:329:000000000-AHADV:1:2103:10455:21648	60	+
chr13	58216487	58216488	M00701:329:000000000-AHADV:1:2107:19954:14022	60	-
chr13	58365312	58365313	M00701:329:000000000-AHADV:1:1106:17765:25065	60	+
chr13	58382195	58382196	M00701:329:000000000-AHADV:1:2102:14700:23077	60	+
chr13	58634407	58634408	M00701:329:000000000-AHADV:1:1104:8552:23279	60	-
chr13	59056336	59056337	M00701:329:000000000-AHADV:1:2102:22069:14715	60	-
chr13	59277964	59277965	M00701:329:000000000-AHADV:1:1104:7773:18358	60	-
chr13	59749063	59749064	M00701:329:000000000-AHADV:1:2104:15073:23081	60	-
chr13	59811439	59811440	M00701:329:000000000-AHADV:1:1101:11564:17360	60	-
chr13	60039091	60039092	M00701:329:000000000-AHADV:1:1101:2889:9179	60	-
chr13	60216740	60216741	M00701:329:000000000-AHADV:1:2117:11611:18415	60	-
chr13	60802704	60802705	M00701:329:000000000-AHADV:1:2114:9910:17274	60	-
chr13	61018480	61018481	M00701:329:000000000-AHADV:1:2101:6688:2825	60	+
chr13	61045370	61045371	M00701:329:000000000-AHADV:1:2105:18237:15697	60	+
chr13	61673296	61673297	M00701:329:000000000-AHADV:1:1113:2916:17831	60	+
chr13	62026670	62026671	M00701:329:000000000-AHADV:1:2109:16003:13299	60	-
[truncated: 6,776 more rows]
