# Supplementary material for: HIV-1 capsid stability enables inositol phosphate-independent infection of target cells and promotes integration into genes
Source: PLoS Pathog. 2023 Jun 2;19(6):e1011423. doi: 10.1371/journal.ppat.1011423 (PMC10266667; doi:10.1371/journal.ppat.1011423)
Supplement: S6 Data — (TAR.GZ) [file ppat.1011423.s017.tar.gz › HEK293T/LKO/Unique_hg38_integration_sites/10map-center.bed]

chr1	837813	837814	HWI-M00851:353:000000000-ABWEC:1:1103:20082:3331	60	-
chr1	1114799	1114800	HWI-M00851:353:000000000-ABWEC:1:1103:9174:19090	60	-
chr1	1116837	1116838	HWI-M00851:353:000000000-ABWEC:1:1107:25281:21585	60	+
chr1	1131748	1131749	HWI-M00851:353:000000000-ABWEC:1:1101:6787:3923	60	+
chr1	1269478	1269479	HWI-M00851:353:000000000-ABWEC:1:2114:15913:10632	60	+
chr1	1316692	1316693	HWI-M00851:353:000000000-ABWEC:1:1110:11525:13906	60	+
chr1	1646816	1646817	HWI-M00851:353:000000000-ABWEC:1:1104:19726:16074	60	+
chr1	1713970	1713971	HWI-M00851:353:000000000-ABWEC:1:1110:25978:17315	60	+
chr1	1864717	1864718	HWI-M00851:353:000000000-ABWEC:1:1111:21302:12046	60	+
chr1	7768259	7768260	HWI-M00851:353:000000000-ABWEC:1:2112:27780:11903	60	-
chr1	8509315	8509316	HWI-M00851:353:000000000-ABWEC:1:1118:18183:10986	60	-
chr1	8845415	8845416	HWI-M00851:353:000000000-ABWEC:1:1103:24367:12289	60	+
chr1	10231746	10231747	HWI-M00851:353:000000000-ABWEC:1:2117:23151:10998	60	+
chr1	10428565	10428566	HWI-M00851:353:000000000-ABWEC:1:1119:18760:16139	60	+
chr1	14884850	14884851	HWI-M00851:353:000000000-ABWEC:1:1101:22335:20755	60	+
chr1	15635413	15635414	HWI-M00851:353:000000000-ABWEC:1:2103:6085:6176	60	-
chr1	15975499	15975500	HWI-M00851:353:000000000-ABWEC:1:1103:4595:11094	60	-
chr1	15975503	15975504	HWI-M00851:353:000000000-ABWEC:1:2107:29514:14100	60	-
chr1	17259474	17259475	HWI-M00851:353:000000000-ABWEC:1:1102:9636:14924	60	-
chr1	17836441	17836442	HWI-M00851:353:000000000-ABWEC:1:1117:17265:10761	60	-
chr1	18704001	18704002	HWI-M00851:353:000000000-ABWEC:1:1101:16941:9513	60	+
chr1	19300626	19300627	HWI-M00851:353:000000000-ABWEC:1:1101:21672:12653	60	+
chr1	19300628	19300629	HWI-M00851:353:000000000-ABWEC:1:1111:10276:2381	60	+
chr1	20782412	20782413	HWI-M00851:353:000000000-ABWEC:1:1110:12245:7117	60	-
chr1	21520219	21520220	HWI-M00851:353:000000000-ABWEC:1:2103:21025:14704	60	-
chr1	24501465	24501466	HWI-M00851:353:000000000-ABWEC:1:1104:12634:8983	60	+
chr1	25829580	25829581	HWI-M00851:353:000000000-ABWEC:1:1102:19493:11729	60	+
chr1	25904658	25904659	HWI-M00851:353:000000000-ABWEC:1:1102:17147:13592	60	-
chr1	28394302	28394303	HWI-M00851:353:000000000-ABWEC:1:1101:12283:5137	60	+
chr1	28478471	28478472	HWI-M00851:353:000000000-ABWEC:1:2101:24049:20136	60	+
chr1	29012221	29012222	HWI-M00851:353:000000000-ABWEC:1:1110:25432:21657	60	+
chr1	30862818	30862819	HWI-M00851:353:000000000-ABWEC:1:1114:7744:3273	60	-
chr1	31044954	31044955	HWI-M00851:353:000000000-ABWEC:1:1104:6394:16617	60	+
chr1	31074443	31074444	HWI-M00851:353:000000000-ABWEC:1:1101:15204:14190	60	+
chr1	31199295	31199296	HWI-M00851:353:000000000-ABWEC:1:1113:27913:10053	60	-
chr1	31818041	31818042	HWI-M00851:353:000000000-ABWEC:1:1112:15081:18697	60	+
chr1	32059074	32059075	HWI-M00851:353:000000000-ABWEC:1:1101:28192:15488	60	+
chr1	32392743	32392744	HWI-M00851:353:000000000-ABWEC:1:1106:16567:5785	60	-
chr1	32796401	32796402	HWI-M00851:353:000000000-ABWEC:1:1101:12384:4677	60	-
chr1	32811472	32811473	HWI-M00851:353:000000000-ABWEC:1:1102:24320:8447	60	-
chr1	32958641	32958642	HWI-M00851:353:000000000-ABWEC:1:1108:7737:2197	60	-
chr1	33014032	33014033	HWI-M00851:353:000000000-ABWEC:1:1102:15248:4882	60	+
chr1	35189609	35189610	HWI-M00851:353:000000000-ABWEC:1:2105:23378:8238	60	-
chr1	35252711	35252712	HWI-M00851:353:000000000-ABWEC:1:1107:19320:10993	60	+
chr1	37550632	37550633	HWI-M00851:353:000000000-ABWEC:1:1106:24271:11714	60	-
chr1	38478678	38478679	HWI-M00851:353:000000000-ABWEC:1:1105:21275:18999	60	-
chr1	39420562	39420563	HWI-M00851:353:000000000-ABWEC:1:1111:23759:15284	60	+
chr1	39471877	39471878	HWI-M00851:353:000000000-ABWEC:1:1111:25626:21548	60	+
chr1	40751674	40751675	HWI-M00851:353:000000000-ABWEC:1:1102:20120:13571	60	-
chr1	41019477	41019478	HWI-M00851:353:000000000-ABWEC:1:1105:18447:8740	60	+
chr1	41769994	41769995	HWI-M00851:353:000000000-ABWEC:1:1119:19815:19322	60	+
chr1	41809739	41809740	HWI-M00851:353:000000000-ABWEC:1:1105:20001:20622	60	+
chr1	41841674	41841675	HWI-M00851:353:000000000-ABWEC:1:1101:6654:5081	60	+
chr1	43209185	43209186	HWI-M00851:353:000000000-ABWEC:1:1103:26493:16513	60	-
chr1	43468356	43468357	HWI-M00851:353:000000000-ABWEC:1:1114:27138:12909	60	+
chr1	43557017	43557018	HWI-M00851:353:000000000-ABWEC:1:1109:3476:12279	60	+
chr1	43784137	43784138	HWI-M00851:353:000000000-ABWEC:1:1103:14300:8381	60	-
chr1	43829605	43829606	HWI-M00851:353:000000000-ABWEC:1:1107:4536:5773	60	-
chr1	44323126	44323127	HWI-M00851:353:000000000-ABWEC:1:1102:5565:14067	60	-
chr1	44494013	44494014	HWI-M00851:353:000000000-ABWEC:1:1105:8484:17368	60	-
chr1	44834029	44834030	HWI-M00851:353:000000000-ABWEC:1:2110:12149:3870	60	-
chr1	45640962	45640963	HWI-M00851:353:000000000-ABWEC:1:1104:20713:6565	60	+
chr1	46305670	46305671	HWI-M00851:353:000000000-ABWEC:1:1104:26016:14548	60	+
chr1	46354253	46354254	HWI-M00851:353:000000000-ABWEC:1:1110:5040:18201	60	+
chr1	48853048	48853049	HWI-M00851:353:000000000-ABWEC:1:1113:7352:20940	60	-
chr1	52765603	52765604	HWI-M00851:353:000000000-ABWEC:1:1104:17710:20889	60	-
chr1	52768751	52768752	HWI-M00851:353:000000000-ABWEC:1:1108:5625:7220	60	-
chr1	53720156	53720157	HWI-M00851:353:000000000-ABWEC:1:2102:21497:9723	60	-
chr1	53769032	53769033	HWI-M00851:353:000000000-ABWEC:1:1101:22049:5917	60	+
chr1	55852299	55852300	HWI-M00851:353:000000000-ABWEC:1:1103:16404:23122	60	-
chr1	56581608	56581609	HWI-M00851:353:000000000-ABWEC:1:1101:19296:10400	60	+
chr1	58695465	58695466	HWI-M00851:353:000000000-ABWEC:1:1110:22399:12020	60	-
chr1	60316544	60316545	HWI-M00851:353:000000000-ABWEC:1:1110:14949:23741	60	-
chr1	61340843	61340844	HWI-M00851:353:000000000-ABWEC:1:1118:21972:10103	60	-
chr1	61559280	61559281	HWI-M00851:353:000000000-ABWEC:1:1104:14350:3250	60	+
chr1	61959114	61959115	HWI-M00851:353:000000000-ABWEC:1:1102:16527:20387	60	+
chr1	63171103	63171104	HWI-M00851:353:000000000-ABWEC:1:1107:18369:12077	60	-
chr1	64527403	64527404	HWI-M00851:353:000000000-ABWEC:1:1113:21617:23385	60	-
chr1	65178034	65178035	HWI-M00851:353:000000000-ABWEC:1:1102:11937:11318	60	+
chr1	65196445	65196446	HWI-M00851:353:000000000-ABWEC:1:1116:15094:24800	60	+
chr1	65526419	65526420	HWI-M00851:353:000000000-ABWEC:1:1116:23653:7685	60	-
chr1	65805305	65805306	HWI-M00851:353:000000000-ABWEC:1:1103:14568:4259	60	+
chr1	66957975	66957976	HWI-M00851:353:000000000-ABWEC:1:1105:19096:12692	60	+
chr1	67436724	67436725	HWI-M00851:353:000000000-ABWEC:1:1102:20202:9897	60	-
chr1	67687964	67687965	HWI-M00851:353:000000000-ABWEC:1:1107:5515:9276	60	-
chr1	68193290	68193291	HWI-M00851:353:000000000-ABWEC:1:1104:16510:23564	60	-
chr1	69076507	69076508	HWI-M00851:353:000000000-ABWEC:1:1103:18458:4485	60	-
chr1	70342698	70342699	HWI-M00851:353:000000000-ABWEC:1:1101:17183:13452	60	+
chr1	70498011	70498012	HWI-M00851:353:000000000-ABWEC:1:1102:16471:5149	60	-
chr1	71656644	71656645	HWI-M00851:353:000000000-ABWEC:1:2108:10522:6161	60	-
chr1	72074394	72074395	HWI-M00851:353:000000000-ABWEC:1:1104:5662:3794	60	+
chr1	73367608	73367609	HWI-M00851:353:000000000-ABWEC:1:1101:16909:12380	60	-
chr1	75226237	75226238	HWI-M00851:353:000000000-ABWEC:1:1117:23606:4621	60	-
chr1	75825085	75825086	HWI-M00851:353:000000000-ABWEC:1:1104:28724:13581	60	+
chr1	75902677	75902678	HWI-M00851:353:000000000-ABWEC:1:1104:9168:4871	60	-
chr1	77947981	77947982	HWI-M00851:353:000000000-ABWEC:1:1101:22735:23626	60	-
chr1	78011521	78011522	HWI-M00851:353:000000000-ABWEC:1:2107:6290:11773	60	+
chr1	78068407	78068408	HWI-M00851:353:000000000-ABWEC:1:1109:23849:10704	60	+
chr1	81195770	81195771	HWI-M00851:353:000000000-ABWEC:1:2103:17965:8843	60	-
chr1	83831703	83831704	HWI-M00851:353:000000000-ABWEC:1:1102:8743:22323	60	-
chr1	84074058	84074059	HWI-M00851:353:000000000-ABWEC:1:1103:9264:22473	60	-
chr1	84586971	84586972	HWI-M00851:353:000000000-ABWEC:1:1104:15283:14771	60	-
chr1	84706580	84706581	HWI-M00851:353:000000000-ABWEC:1:1103:11224:7060	60	+
chr1	85162085	85162086	HWI-M00851:353:000000000-ABWEC:1:2108:4785:17672	60	-
chr1	85257989	85257990	HWI-M00851:353:000000000-ABWEC:1:1102:10562:11963	60	-
chr1	85257990	85257991	HWI-M00851:353:000000000-ABWEC:1:1102:9715:12617	60	-
chr1	85581619	85581620	HWI-M00851:353:000000000-ABWEC:1:1102:8150:11074	60	+
chr1	86295295	86295296	HWI-M00851:353:000000000-ABWEC:1:1102:15595:11413	60	+
chr1	86967141	86967142	HWI-M00851:353:000000000-ABWEC:1:1102:11047:12829	60	-
chr1	87005940	87005941	HWI-M00851:353:000000000-ABWEC:1:1101:12133:8309	60	-
chr1	88531532	88531533	HWI-M00851:353:000000000-ABWEC:1:1102:16943:9295	60	-
chr1	90380605	90380606	HWI-M00851:353:000000000-ABWEC:1:1117:16064:14468	60	-
chr1	90380612	90380613	HWI-M00851:353:000000000-ABWEC:1:1105:17034:13131	60	-
chr1	91236775	91236776	HWI-M00851:353:000000000-ABWEC:1:1106:4135:10011	60	+
chr1	92765890	92765891	HWI-M00851:353:000000000-ABWEC:1:1111:13392:9478	60	-
chr1	93319776	93319777	HWI-M00851:353:000000000-ABWEC:1:2110:19952:18004	60	-
chr1	94310356	94310357	HWI-M00851:353:000000000-ABWEC:1:1109:13636:14475	60	+
chr1	94530383	94530384	HWI-M00851:353:000000000-ABWEC:1:1102:11489:5129	60	-
chr1	95170114	95170115	HWI-M00851:353:000000000-ABWEC:1:1106:27680:7645	60	+
chr1	96026787	96026788	HWI-M00851:353:000000000-ABWEC:1:1103:25094:14273	60	+
chr1	96244346	96244347	HWI-M00851:353:000000000-ABWEC:1:1115:26008:9808	60	-
chr1	96722661	96722662	HWI-M00851:353:000000000-ABWEC:1:1101:19864:19972	60	+
chr1	96806097	96806098	HWI-M00851:353:000000000-ABWEC:1:1102:21190:9035	60	-
chr1	97305125	97305126	HWI-M00851:353:000000000-ABWEC:1:1104:22127:19650	60	-
chr1	97575644	97575645	HWI-M00851:353:000000000-ABWEC:1:1101:24680:15204	60	-
chr1	97687568	97687569	HWI-M00851:353:000000000-ABWEC:1:1106:24486:11489	60	+
chr1	98373764	98373765	HWI-M00851:353:000000000-ABWEC:1:1112:7766:6728	60	+
chr1	98373765	98373766	HWI-M00851:353:000000000-ABWEC:1:2114:16362:18171	60	+
chr1	99930308	99930309	HWI-M00851:353:000000000-ABWEC:1:2110:24458:11362	60	-
chr1	102666126	102666127	HWI-M00851:353:000000000-ABWEC:1:1102:11228:10272	60	-
chr1	106438410	106438411	HWI-M00851:353:000000000-ABWEC:1:1101:13078:16403	60	+
chr1	109228716	109228717	HWI-M00851:353:000000000-ABWEC:1:1107:21102:5410	60	-
chr1	111766364	111766365	HWI-M00851:353:000000000-ABWEC:1:1109:22474:19714	60	-
chr1	112795315	112795316	HWI-M00851:353:000000000-ABWEC:1:1118:9978:23298	60	-
chr1	112906874	112906875	HWI-M00851:353:000000000-ABWEC:1:1103:12832:7661	60	+
chr1	112933941	112933942	HWI-M00851:353:000000000-ABWEC:1:2110:23291:10020	60	-
chr1	112933942	112933943	HWI-M00851:353:000000000-ABWEC:1:1112:7917:10420	60	-
chr1	113103340	113103341	HWI-M00851:353:000000000-ABWEC:1:1115:12226:20135	60	+
chr1	113224523	113224524	HWI-M00851:353:000000000-ABWEC:1:1102:21426:9190	60	-
chr1	115253631	115253632	HWI-M00851:353:000000000-ABWEC:1:1105:20425:20714	60	-
chr1	116201200	116201201	HWI-M00851:353:000000000-ABWEC:1:1102:8095:22140	60	-
chr1	116951545	116951546	HWI-M00851:353:000000000-ABWEC:1:1106:10684:24601	60	+
chr1	117440049	117440050	HWI-M00851:353:000000000-ABWEC:1:1102:14048:19557	60	+
chr1	119012061	119012062	HWI-M00851:353:000000000-ABWEC:1:1107:16810:12020	60	+
chr1	146039864	146039865	HWI-M00851:353:000000000-ABWEC:1:1118:18764:19838	60	+
chr1	147162478	147162479	HWI-M00851:353:000000000-ABWEC:1:2107:17337:4160	60	+
chr1	147597037	147597038	HWI-M00851:353:000000000-ABWEC:1:1109:8095:2683	60	+
chr1	148152260	148152261	HWI-M00851:353:000000000-ABWEC:1:1106:12359:13412	60	+
chr1	148455266	148455267	HWI-M00851:353:000000000-ABWEC:1:1106:23926:7269	60	-
chr1	149808562	149808563	HWI-M00851:353:000000000-ABWEC:1:1115:9954:5451	60	+
chr1	149808564	149808565	HWI-M00851:353:000000000-ABWEC:1:2112:12625:15934	60	+
chr1	149845161	149845162	HWI-M00851:353:000000000-ABWEC:1:1110:9121:17930	60	+
chr1	150475207	150475208	HWI-M00851:353:000000000-ABWEC:1:1106:14036:6850	60	+
chr1	152915570	152915571	HWI-M00851:353:000000000-ABWEC:1:1102:11915:9690	60	+
chr1	152970959	152970960	HWI-M00851:353:000000000-ABWEC:1:1104:21202:12716	60	-
chr1	153636023	153636024	HWI-M00851:353:000000000-ABWEC:1:1112:17989:8518	60	+
chr1	154294135	154294136	HWI-M00851:353:000000000-ABWEC:1:1111:20247:7152	60	+
chr1	154351232	154351233	HWI-M00851:353:000000000-ABWEC:1:1108:12403:3446	60	+
chr1	155104045	155104046	HWI-M00851:353:000000000-ABWEC:1:1101:20722:24387	60	+
chr1	155388303	155388304	HWI-M00851:353:000000000-ABWEC:1:1102:3890:11670	60	+
chr1	155617025	155617026	HWI-M00851:353:000000000-ABWEC:1:1104:14799:10293	60	+
chr1	155925966	155925967	HWI-M00851:353:000000000-ABWEC:1:1110:9658:22419	60	+
chr1	156056032	156056033	HWI-M00851:353:000000000-ABWEC:1:1117:21161:4030	60	-
chr1	156788941	156788942	HWI-M00851:353:000000000-ABWEC:1:2113:20516:10940	60	-
chr1	156993056	156993057	HWI-M00851:353:000000000-ABWEC:1:1101:21513:12836	60	+
chr1	160010315	160010316	HWI-M00851:353:000000000-ABWEC:1:1105:20847:10582	60	+
chr1	164542159	164542160	HWI-M00851:353:000000000-ABWEC:1:1109:7893:22591	60	-
chr1	165077741	165077742	HWI-M00851:353:000000000-ABWEC:1:2112:23598:16077	60	-
chr1	165899830	165899831	HWI-M00851:353:000000000-ABWEC:1:1109:22116:11823	60	-
chr1	167001574	167001575	HWI-M00851:353:000000000-ABWEC:1:1101:15990:6506	60	+
chr1	168147352	168147353	HWI-M00851:353:000000000-ABWEC:1:1102:7680:15279	60	+
chr1	170633234	170633235	HWI-M00851:353:000000000-ABWEC:1:1109:13191:13693	60	+
chr1	171709707	171709708	HWI-M00851:353:000000000-ABWEC:1:1105:18178:5376	60	-
chr1	171868835	171868836	HWI-M00851:353:000000000-ABWEC:1:2106:13568:19337	60	+
chr1	172434120	172434121	HWI-M00851:353:000000000-ABWEC:1:1111:7272:20314	60	-
chr1	173488110	173488111	HWI-M00851:353:000000000-ABWEC:1:1112:20998:3942	60	-
chr1	174073890	174073891	HWI-M00851:353:000000000-ABWEC:1:1114:8109:14990	60	+
chr1	174189783	174189784	HWI-M00851:353:000000000-ABWEC:1:2110:25333:5763	60	-
chr1	175000469	175000470	HWI-M00851:353:000000000-ABWEC:1:1113:24567:5333	60	+
chr1	176449584	176449585	HWI-M00851:353:000000000-ABWEC:1:1102:8704:21099	60	-
chr1	178865026	178865027	HWI-M00851:353:000000000-ABWEC:1:2117:17237:9661	60	-
chr1	180061408	180061409	HWI-M00851:353:000000000-ABWEC:1:1105:15928:2749	60	+
chr1	182635607	182635608	HWI-M00851:353:000000000-ABWEC:1:1102:14012:23682	60	+
chr1	182874544	182874545	HWI-M00851:353:000000000-ABWEC:1:1101:25762:8773	60	+
chr1	183330282	183330283	HWI-M00851:353:000000000-ABWEC:1:1101:15979:15203	60	+
chr1	183514307	183514308	HWI-M00851:353:000000000-ABWEC:1:1116:7100:23565	60	+
chr1	184406945	184406946	HWI-M00851:353:000000000-ABWEC:1:1112:15277:10151	60	-
chr1	184859564	184859565	HWI-M00851:353:000000000-ABWEC:1:1103:20598:2334	60	-
chr1	187407812	187407813	HWI-M00851:353:000000000-ABWEC:1:1102:17273:10430	60	-
chr1	190169157	190169158	HWI-M00851:353:000000000-ABWEC:1:1102:7300:14804	60	+
chr1	192707793	192707794	HWI-M00851:353:000000000-ABWEC:1:1108:18057:20470	60	+
chr1	193506989	193506990	HWI-M00851:353:000000000-ABWEC:1:1112:4999:9421	60	+
chr1	193587159	193587160	HWI-M00851:353:000000000-ABWEC:1:1103:14515:5723	60	-
chr1	194136221	194136222	HWI-M00851:353:000000000-ABWEC:1:1109:20294:17358	60	+
chr1	199466959	199466960	HWI-M00851:353:000000000-ABWEC:1:1103:11254:22137	60	-
chr1	200166295	200166296	HWI-M00851:353:000000000-ABWEC:1:1109:13228:7750	60	+
chr1	203235361	203235362	HWI-M00851:353:000000000-ABWEC:1:1101:23021:22789	60	+
chr1	204553450	204553451	HWI-M00851:353:000000000-ABWEC:1:1117:16496:23754	60	-
chr1	205608456	205608457	HWI-M00851:353:000000000-ABWEC:1:1118:17722:19954	60	-
chr1	205833991	205833992	HWI-M00851:353:000000000-ABWEC:1:1106:3770:14113	60	-
chr1	206570797	206570798	HWI-M00851:353:000000000-ABWEC:1:1105:7272:23753	60	-
chr1	210616695	210616696	HWI-M00851:353:000000000-ABWEC:1:1117:21887:22452	60	+
chr1	211813226	211813227	HWI-M00851:353:000000000-ABWEC:1:1103:24695:19771	60	-
chr1	213166390	213166391	HWI-M00851:353:000000000-ABWEC:1:1101:10573:5957	60	-
chr1	213632661	213632662	HWI-M00851:353:000000000-ABWEC:1:1104:26039:15987	60	+
chr1	218478448	218478449	HWI-M00851:353:000000000-ABWEC:1:1105:7623:19947	60	+
chr1	219453872	219453873	HWI-M00851:353:000000000-ABWEC:1:1104:22319:5877	60	-
chr1	220019823	220019824	HWI-M00851:353:000000000-ABWEC:1:1108:7239:8981	60	+
chr1	221289223	221289224	HWI-M00851:353:000000000-ABWEC:1:2101:11423:18996	60	-
chr1	222872181	222872182	HWI-M00851:353:000000000-ABWEC:1:1111:5017:5518	60	+
chr1	224366484	224366485	HWI-M00851:353:000000000-ABWEC:1:2102:13061:6089	60	+
chr1	225520220	225520221	HWI-M00851:353:000000000-ABWEC:1:1119:13937:6920	60	-
chr1	225602777	225602778	HWI-M00851:353:000000000-ABWEC:1:2106:14328:17172	60	-
chr1	225644955	225644956	HWI-M00851:353:000000000-ABWEC:1:1103:6887:11002	60	+
chr1	226050859	226050860	HWI-M00851:353:000000000-ABWEC:1:1101:16823:19565	60	+
chr1	226249604	226249605	HWI-M00851:353:000000000-ABWEC:1:2113:28635:9818	60	+
chr1	226518333	226518334	HWI-M00851:353:000000000-ABWEC:1:1101:22737:18554	60	+
chr1	226874632	226874633	HWI-M00851:353:000000000-ABWEC:1:1104:20268:11323	60	-
chr1	227052211	227052212	HWI-M00851:353:000000000-ABWEC:1:1102:6822:5711	60	+
chr1	227716007	227716008	HWI-M00851:353:000000000-ABWEC:1:1116:12075:18270	60	+
chr1	228024199	228024200	HWI-M00851:353:000000000-ABWEC:1:1113:8017:23750	60	-
chr1	228094514	228094515	HWI-M00851:353:000000000-ABWEC:1:1105:25702:13777	60	-
chr1	228282234	228282235	HWI-M00851:353:000000000-ABWEC:1:1112:21381:16696	60	-
chr1	228449550	228449551	HWI-M00851:353:000000000-ABWEC:1:1101:26035:19442	60	+
chr1	228695453	228695454	HWI-M00851:353:000000000-ABWEC:1:1117:6215:4468	60	+
chr1	229079042	229079043	HWI-M00851:353:000000000-ABWEC:1:1103:17143:6601	60	-
chr1	229283389	229283390	HWI-M00851:353:000000000-ABWEC:1:2104:13220:24625	60	-
chr1	229470845	229470846	HWI-M00851:353:000000000-ABWEC:1:1106:21500:16824	60	+
chr1	229530663	229530664	HWI-M00851:353:000000000-ABWEC:1:2107:10494:9456	60	-
chr1	229610983	229610984	HWI-M00851:353:000000000-ABWEC:1:1103:13130:23313	60	+
chr1	230216715	230216716	HWI-M00851:353:000000000-ABWEC:1:2106:6494:11588	60	-
chr1	230366579	230366580	HWI-M00851:353:000000000-ABWEC:1:1106:23566:23227	60	+
chr1	231236703	231236704	HWI-M00851:353:000000000-ABWEC:1:1107:11286:23112	60	-
chr1	233010672	233010673	HWI-M00851:353:000000000-ABWEC:1:2119:5684:18621	60	-
chr1	233239375	233239376	HWI-M00851:353:000000000-ABWEC:1:1114:7369:5060	60	-
chr1	234608229	234608230	HWI-M00851:353:000000000-ABWEC:1:1105:6788:18308	60	+
chr1	235022555	235022556	HWI-M00851:353:000000000-ABWEC:1:1103:10599:3168	60	-
chr1	235669740	235669741	HWI-M00851:353:000000000-ABWEC:1:1115:27504:17761	60	-
chr1	235860521	235860522	HWI-M00851:353:000000000-ABWEC:1:1106:18431:17462	60	-
chr1	238862254	238862255	HWI-M00851:353:000000000-ABWEC:1:1113:19217:4638	60	+
chr1	239362771	239362772	HWI-M00851:353:000000000-ABWEC:1:1101:19442:13515	60	+
chr1	241293298	241293299	HWI-M00851:353:000000000-ABWEC:1:1101:14632:24180	60	+
chr1	243956075	243956076	HWI-M00851:353:000000000-ABWEC:1:1108:16104:13036	60	+
chr1	244839189	244839190	HWI-M00851:353:000000000-ABWEC:1:1110:20440:8166	60	+
chr1	244855532	244855533	HWI-M00851:353:000000000-ABWEC:1:1101:18983:2892	60	-
chr1	245053851	245053852	HWI-M00851:353:000000000-ABWEC:1:2101:13335:2510	60	+
chr10	3073002	3073003	HWI-M00851:353:000000000-ABWEC:1:2104:11190:24556	60	-
chr10	5794471	5794472	HWI-M00851:353:000000000-ABWEC:1:1102:13218:17335	60	-
chr10	5794624	5794625	HWI-M00851:353:000000000-ABWEC:1:1101:24316:15257	60	-
chr10	5794625	5794626	HWI-M00851:353:000000000-ABWEC:1:1109:4237:13555	60	-
chr10	6186402	6186403	HWI-M00851:353:000000000-ABWEC:1:1102:25845:8763	60	-
chr10	8574821	8574822	HWI-M00851:353:000000000-ABWEC:1:1101:22670:16039	60	-
chr10	9671774	9671775	HWI-M00851:353:000000000-ABWEC:1:1106:9014:6448	60	+
chr10	11243134	11243135	HWI-M00851:353:000000000-ABWEC:1:1106:11438:23496	60	+
chr10	11545787	11545788	HWI-M00851:353:000000000-ABWEC:1:1101:9578:4205	60	-
chr10	12200280	12200281	HWI-M00851:353:000000000-ABWEC:1:1114:5971:9398	60	+
chr10	13614206	13614207	HWI-M00851:353:000000000-ABWEC:1:1111:19142:2003	60	+
chr10	14211267	14211268	HWI-M00851:353:000000000-ABWEC:1:1110:10959:19370	60	+
chr10	17235226	17235227	HWI-M00851:353:000000000-ABWEC:1:1106:2358:9260	60	+
chr10	18640710	18640711	HWI-M00851:353:000000000-ABWEC:1:1106:15089:9808	60	-
chr10	19790887	19790888	HWI-M00851:353:000000000-ABWEC:1:2116:16555:12100	60	+
chr10	21504026	21504027	HWI-M00851:353:000000000-ABWEC:1:1103:21219:14383	60	+
chr10	21916723	21916724	HWI-M00851:353:000000000-ABWEC:1:1101:19359:15210	60	+
chr10	22513435	22513436	HWI-M00851:353:000000000-ABWEC:1:1103:21247:3985	60	+
chr10	22693566	22693567	HWI-M00851:353:000000000-ABWEC:1:2105:22151:17119	60	-
chr10	24958439	24958440	HWI-M00851:353:000000000-ABWEC:1:1107:10406:14133	60	-
chr10	25408732	25408733	HWI-M00851:353:000000000-ABWEC:1:1102:8909:4074	60	+
chr10	30046404	30046405	HWI-M00851:353:000000000-ABWEC:1:2112:5478:21531	60	-
chr10	32059747	32059748	HWI-M00851:353:000000000-ABWEC:1:1111:19292:18953	60	-
chr10	36392524	36392525	HWI-M00851:353:000000000-ABWEC:1:1106:25585:9467	60	-
chr10	37362220	37362221	HWI-M00851:353:000000000-ABWEC:1:1102:11124:16267	60	+
chr10	39510902	39510903	HWI-M00851:353:000000000-ABWEC:1:2109:10828:4490	60	+
chr10	40437550	40437551	HWI-M00851:353:000000000-ABWEC:1:1102:10583:15907	60	+
chr10	46054695	46054696	HWI-M00851:353:000000000-ABWEC:1:1107:22875:11910	60	+
chr10	46584738	46584739	HWI-M00851:353:000000000-ABWEC:1:2118:16087:16652	60	-
chr10	46596034	46596035	HWI-M00851:353:000000000-ABWEC:1:1105:19836:13584	60	+
chr10	47667119	47667120	HWI-M00851:353:000000000-ABWEC:1:2106:19368:14152	60	-
chr10	48341373	48341374	HWI-M00851:353:000000000-ABWEC:1:1107:13859:5390	60	+
chr10	49187667	49187668	HWI-M00851:353:000000000-ABWEC:1:2109:4847:15312	60	-
chr10	50001949	50001950	HWI-M00851:353:000000000-ABWEC:1:1113:7284:10871	60	+
chr10	57643688	57643689	HWI-M00851:353:000000000-ABWEC:1:1105:18805:16869	60	-
chr10	58552804	58552805	HWI-M00851:353:000000000-ABWEC:1:1108:15213:9643	60	-
chr10	60580902	60580903	HWI-M00851:353:000000000-ABWEC:1:1103:11464:13455	60	+
chr10	61716712	61716713	HWI-M00851:353:000000000-ABWEC:1:1101:9153:24221	60	+
chr10	63245986	63245987	HWI-M00851:353:000000000-ABWEC:1:1109:21749:12273	60	-
chr10	63370320	63370321	HWI-M00851:353:000000000-ABWEC:1:1105:8423:3029	60	-
chr10	63450587	63450588	HWI-M00851:353:000000000-ABWEC:1:2103:10095:19829	60	-
chr10	63627301	63627302	HWI-M00851:353:000000000-ABWEC:1:1106:5619:3586	60	+
chr10	63676745	63676746	HWI-M00851:353:000000000-ABWEC:1:1104:2123:14428	60	+
chr10	66482978	66482979	HWI-M00851:353:000000000-ABWEC:1:1104:19611:2363	60	+
chr10	67224349	67224350	HWI-M00851:353:000000000-ABWEC:1:1116:5732:11729	60	-
chr10	68066660	68066661	HWI-M00851:353:000000000-ABWEC:1:1110:9685:2236	60	-
chr10	68277753	68277754	HWI-M00851:353:000000000-ABWEC:1:2112:6209:10865	60	-
chr10	68633859	68633860	HWI-M00851:353:000000000-ABWEC:1:1109:14885:6152	60	+
chr10	68824319	68824320	HWI-M00851:353:000000000-ABWEC:1:2102:21587:10541	60	-
chr10	69320804	69320805	HWI-M00851:353:000000000-ABWEC:1:1109:18734:2576	60	-
chr10	70770877	70770878	HWI-M00851:353:000000000-ABWEC:1:1103:9714:14952	60	-
chr10	70979640	70979641	HWI-M00851:353:000000000-ABWEC:1:1117:15760:22151	60	-
chr10	72979290	72979291	HWI-M00851:353:000000000-ABWEC:1:1104:25168:10386	60	-
chr10	73215786	73215787	HWI-M00851:353:000000000-ABWEC:1:1103:27471:14844	60	-
chr10	73461505	73461506	HWI-M00851:353:000000000-ABWEC:1:1103:5388:4380	60	+
chr10	73538409	73538410	HWI-M00851:353:000000000-ABWEC:1:1101:15210:15424	60	+
chr10	73785391	73785392	HWI-M00851:353:000000000-ABWEC:1:1101:8714:10087	60	+
chr10	74026864	74026865	HWI-M00851:353:000000000-ABWEC:1:1106:12871:14546	60	+
chr10	74029018	74029019	HWI-M00851:353:000000000-ABWEC:1:2102:8257:5751	60	-
chr10	75019478	75019479	HWI-M00851:353:000000000-ABWEC:1:1101:18661:18630	60	+
chr10	77554815	77554816	HWI-M00851:353:000000000-ABWEC:1:2106:9130:21870	60	+
chr10	78036099	78036100	HWI-M00851:353:000000000-ABWEC:1:1102:27564:7396	60	+
chr10	79196361	79196362	HWI-M00851:353:000000000-ABWEC:1:1105:5022:9101	60	-
chr10	85616389	85616390	HWI-M00851:353:000000000-ABWEC:1:1101:11478:21982	60	+
chr10	86997708	86997709	HWI-M00851:353:000000000-ABWEC:1:1106:20531:5332	60	+
chr10	87074536	87074537	HWI-M00851:353:000000000-ABWEC:1:1110:2665:10732	60	+
chr10	87331442	87331443	HWI-M00851:353:000000000-ABWEC:1:1102:28657:17575	60	-
chr10	89885343	89885344	HWI-M00851:353:000000000-ABWEC:1:1102:15578:17886	60	+
chr10	90885351	90885352	HWI-M00851:353:000000000-ABWEC:1:1106:27162:16304	60	-
chr10	93301071	93301072	HWI-M00851:353:000000000-ABWEC:1:1112:16147:14943	60	+
chr10	93655828	93655829	HWI-M00851:353:000000000-ABWEC:1:1112:28367:11567	60	+
chr10	95977955	95977956	HWI-M00851:353:000000000-ABWEC:1:1105:10220:6622	60	+
chr10	95977956	95977957	HWI-M00851:353:000000000-ABWEC:1:1113:15297:21491	60	+
chr10	95977957	95977958	HWI-M00851:353:000000000-ABWEC:1:2116:14463:15020	60	+
chr10	97863255	97863256	HWI-M00851:353:000000000-ABWEC:1:1101:9344:14169	60	-
chr10	100974028	100974029	HWI-M00851:353:000000000-ABWEC:1:1103:13704:8297	60	+
chr10	101814598	101814599	HWI-M00851:353:000000000-ABWEC:1:1112:13225:16281	60	+
chr10	103444405	103444406	HWI-M00851:353:000000000-ABWEC:1:2104:21388:20173	60	-
chr10	107337716	107337717	HWI-M00851:353:000000000-ABWEC:1:1102:9355:2629	60	+
chr10	113006937	113006938	HWI-M00851:353:000000000-ABWEC:1:2118:9062:13561	60	-
chr10	114202921	114202922	HWI-M00851:353:000000000-ABWEC:1:1105:18359:20531	60	+
chr10	114229679	114229680	HWI-M00851:353:000000000-ABWEC:1:1111:5628:7835	60	-
chr10	114624632	114624633	HWI-M00851:353:000000000-ABWEC:1:1101:20103:17946	60	+
chr10	114628559	114628560	HWI-M00851:353:000000000-ABWEC:1:1102:16306:3244	60	+
chr10	116489934	116489935	HWI-M00851:353:000000000-ABWEC:1:2108:24351:13013	60	+
chr10	117280112	117280113	HWI-M00851:353:000000000-ABWEC:1:1107:17700:11096	60	+
chr10	117480644	117480645	HWI-M00851:353:000000000-ABWEC:1:1105:15723:17152	60	+
chr10	119095049	119095050	HWI-M00851:353:000000000-ABWEC:1:1102:6813:5493	60	-
chr10	120002272	120002273	HWI-M00851:353:000000000-ABWEC:1:1102:16705:9655	60	+
chr10	120002273	120002274	HWI-M00851:353:000000000-ABWEC:1:2111:21024:11287	60	+
chr10	120328485	120328486	HWI-M00851:353:000000000-ABWEC:1:1117:11530:4040	60	-
chr10	121274790	121274791	HWI-M00851:353:000000000-ABWEC:1:1105:6316:23462	60	+
chr10	125872087	125872088	HWI-M00851:353:000000000-ABWEC:1:1102:6048:12281	60	+
chr10	126953327	126953328	HWI-M00851:353:000000000-ABWEC:1:2105:16562:18347	60	+
chr10	127399502	127399503	HWI-M00851:353:000000000-ABWEC:1:1101:14574:11207	60	+
chr10	127486890	127486891	HWI-M00851:353:000000000-ABWEC:1:2106:24304:3621	60	-
chr10	132653499	132653500	HWI-M00851:353:000000000-ABWEC:1:2107:24135:24007	60	-
chr10	132653500	132653501	HWI-M00851:353:000000000-ABWEC:1:1103:20182:18530	60	-
chr10	132874960	132874961	HWI-M00851:353:000000000-ABWEC:1:1107:26067:17326	60	-
chr10	133490396	133490397	HWI-M00851:353:000000000-ABWEC:1:1105:23159:11777	60	+
chr10	133584045	133584046	HWI-M00851:353:000000000-ABWEC:1:1113:8640:12976	60	-
chr10	133642241	133642242	HWI-M00851:353:000000000-ABWEC:1:1108:28983:16291	60	+
chr11	6143147	6143148	HWI-M00851:353:000000000-ABWEC:1:1104:19206:10568	60	+
chr11	8694640	8694641	HWI-M00851:353:000000000-ABWEC:1:2102:13115:22670	60	-
chr11	10204080	10204081	HWI-M00851:353:000000000-ABWEC:1:1103:21697:7092	60	-
chr11	10802936	10802937	HWI-M00851:353:000000000-ABWEC:1:1104:19729:2396	60	+
chr11	11473625	11473626	HWI-M00851:353:000000000-ABWEC:1:1112:23075:1846	60	-
chr11	11579671	11579672	HWI-M00851:353:000000000-ABWEC:1:1108:21932:10809	60	-
chr11	11883992	11883993	HWI-M00851:353:000000000-ABWEC:1:1112:5894:18827	60	+
chr11	12281660	12281661	HWI-M00851:353:000000000-ABWEC:1:1104:15428:7745	60	+
chr11	12412589	12412590	HWI-M00851:353:000000000-ABWEC:1:1108:12437:13202	60	-
chr11	13539557	13539558	HWI-M00851:353:000000000-ABWEC:1:1101:25167:5285	60	-
chr11	14462931	14462932	HWI-M00851:353:000000000-ABWEC:1:1103:10824:23271	60	+
chr11	14519747	14519748	HWI-M00851:353:000000000-ABWEC:1:1105:15774:11725	60	-
chr11	15115792	15115793	HWI-M00851:353:000000000-ABWEC:1:1103:12038:22936	60	+
chr11	15911865	15911866	HWI-M00851:353:000000000-ABWEC:1:2114:6086:16961	60	+
chr11	15911866	15911867	HWI-M00851:353:000000000-ABWEC:1:2101:20865:10916	60	+
chr11	15911867	15911868	HWI-M00851:353:000000000-ABWEC:1:2102:20864:17484	60	+
chr11	16924409	16924410	HWI-M00851:353:000000000-ABWEC:1:1103:8899:5329	60	+
chr11	19120645	19120646	HWI-M00851:353:000000000-ABWEC:1:1101:6522:9026	60	+
chr11	19764490	19764491	HWI-M00851:353:000000000-ABWEC:1:2111:15039:8026	60	-
chr11	20610518	20610519	HWI-M00851:353:000000000-ABWEC:1:1101:15309:12524	60	+
chr11	20610519	20610520	HWI-M00851:353:000000000-ABWEC:1:2109:15511:18186	60	+
chr11	22481359	22481360	HWI-M00851:353:000000000-ABWEC:1:1101:14536:13143	60	-
chr11	23900803	23900804	HWI-M00851:353:000000000-ABWEC:1:2116:21938:17842	60	-
chr11	26942881	26942882	HWI-M00851:353:000000000-ABWEC:1:1101:20285:2440	60	+
chr11	28109559	28109560	HWI-M00851:353:000000000-ABWEC:1:1106:20012:18152	60	-
chr11	28179596	28179597	HWI-M00851:353:000000000-ABWEC:1:1104:22113:20499	60	-
chr11	30192336	30192337	HWI-M00851:353:000000000-ABWEC:1:1104:6310:18466	60	+
chr11	32668204	32668205	HWI-M00851:353:000000000-ABWEC:1:1106:23730:21814	60	-
chr11	33182199	33182200	HWI-M00851:353:000000000-ABWEC:1:1101:10172:15109	60	+
chr11	33847180	33847181	HWI-M00851:353:000000000-ABWEC:1:1101:8221:14886	60	+
chr11	35265742	35265743	HWI-M00851:353:000000000-ABWEC:1:1114:15222:4515	60	+
chr11	36258083	36258084	HWI-M00851:353:000000000-ABWEC:1:1101:23653:21635	60	+
chr11	43725758	43725759	HWI-M00851:353:000000000-ABWEC:1:2102:17643:14804	60	-
chr11	44040003	44040004	HWI-M00851:353:000000000-ABWEC:1:1104:22319:14147	60	+
chr11	45019378	45019379	HWI-M00851:353:000000000-ABWEC:1:1101:5366:14777	60	-
chr11	47965844	47965845	HWI-M00851:353:000000000-ABWEC:1:1103:24838:10995	60	+
chr11	48020325	48020326	HWI-M00851:353:000000000-ABWEC:1:2110:9786:10057	60	-
chr11	48020327	48020328	HWI-M00851:353:000000000-ABWEC:1:1113:18986:9850	60	-
chr11	55517233	55517234	HWI-M00851:353:000000000-ABWEC:1:1110:20044:16230	60	-
chr11	61002508	61002509	HWI-M00851:353:000000000-ABWEC:1:1107:16345:11735	60	+
chr11	61720668	61720669	HWI-M00851:353:000000000-ABWEC:1:1112:25823:13032	60	+
chr11	62883933	62883934	HWI-M00851:353:000000000-ABWEC:1:1102:17781:9252	60	+
chr11	63534547	63534548	HWI-M00851:353:000000000-ABWEC:1:2114:23291:23364	60	-
chr11	63537492	63537493	HWI-M00851:353:000000000-ABWEC:1:1101:22930:20512	60	+
chr11	63923785	63923786	HWI-M00851:353:000000000-ABWEC:1:2117:22978:2451	60	-
chr11	64198501	64198502	HWI-M00851:353:000000000-ABWEC:1:1102:21336:6338	60	+
chr11	64243952	64243953	HWI-M00851:353:000000000-ABWEC:1:1103:24225:9281	60	+
chr11	64773420	64773421	HWI-M00851:353:000000000-ABWEC:1:1107:23235:11844	60	+
chr11	64870653	64870654	HWI-M00851:353:000000000-ABWEC:1:1115:20429:8021	60	-
chr11	65270051	65270052	HWI-M00851:353:000000000-ABWEC:1:2105:8012:11576	60	+
chr11	65839027	65839028	HWI-M00851:353:000000000-ABWEC:1:1110:26850:14971	60	-
chr11	66366085	66366086	HWI-M00851:353:000000000-ABWEC:1:1118:17804:22411	60	+
chr11	66381465	66381466	HWI-M00851:353:000000000-ABWEC:1:1110:27246:13979	60	+
chr11	66436395	66436396	HWI-M00851:353:000000000-ABWEC:1:1104:23028:12151	60	+
chr11	66578388	66578389	HWI-M00851:353:000000000-ABWEC:1:1101:22297:15458	60	-
chr11	66650138	66650139	HWI-M00851:353:000000000-ABWEC:1:1106:8643:11094	60	+
chr11	67121599	67121600	HWI-M00851:353:000000000-ABWEC:1:1110:26534:8932	60	+
chr11	67213323	67213324	HWI-M00851:353:000000000-ABWEC:1:1108:15650:5948	60	+
chr11	68166958	68166959	HWI-M00851:353:000000000-ABWEC:1:1106:19856:2796	60	+
chr11	69651942	69651943	HWI-M00851:353:000000000-ABWEC:1:1108:25388:6874	60	-
chr11	70439160	70439161	HWI-M00851:353:000000000-ABWEC:1:1113:28411:16631	60	+
chr11	70657904	70657905	HWI-M00851:353:000000000-ABWEC:1:1104:17306:13801	60	-
chr11	72166401	72166402	HWI-M00851:353:000000000-ABWEC:1:1105:4436:7710	60	-
chr11	72551856	72551857	HWI-M00851:353:000000000-ABWEC:1:1114:5761:18281	60	-
chr11	72840376	72840377	HWI-M00851:353:000000000-ABWEC:1:1104:9306:10156	60	+
chr11	73066990	73066991	HWI-M00851:353:000000000-ABWEC:1:2118:16330:9506	60	-
chr11	73512768	73512769	HWI-M00851:353:000000000-ABWEC:1:1106:13647:16898	60	+
chr11	74223498	74223499	HWI-M00851:353:000000000-ABWEC:1:1104:19233:6689	60	-
chr11	74272416	74272417	HWI-M00851:353:000000000-ABWEC:1:1109:20313:24709	60	+
chr11	76373212	76373213	HWI-M00851:353:000000000-ABWEC:1:1113:28164:13194	60	+
chr11	76786137	76786138	HWI-M00851:353:000000000-ABWEC:1:1104:4684:9709	60	+
chr11	77507543	77507544	HWI-M00851:353:000000000-ABWEC:1:2112:16811:1890	60	-
chr11	79613042	79613043	HWI-M00851:353:000000000-ABWEC:1:1101:21608:2423	60	+
chr11	82400874	82400875	HWI-M00851:353:000000000-ABWEC:1:1108:25233:12794	60	+
chr11	82872389	82872390	HWI-M00851:353:000000000-ABWEC:1:1117:12846:13146	60	-
chr11	90190570	90190571	HWI-M00851:353:000000000-ABWEC:1:1106:26575:13940	60	-
chr11	90814550	90814551	HWI-M00851:353:000000000-ABWEC:1:1101:9775:23088	60	-
chr11	93917568	93917569	HWI-M00851:353:000000000-ABWEC:1:1110:21473:19093	60	+
chr11	97600106	97600107	HWI-M00851:353:000000000-ABWEC:1:1101:19951:23028	60	+
chr11	98446373	98446374	HWI-M00851:353:000000000-ABWEC:1:1102:21073:2155	60	+
chr11	101726923	101726924	HWI-M00851:353:000000000-ABWEC:1:1101:24525:8146	60	+
chr11	101726924	101726925	HWI-M00851:353:000000000-ABWEC:1:2101:26016:9318	60	+
chr11	102600281	102600282	HWI-M00851:353:000000000-ABWEC:1:1101:19335:20143	60	+
chr11	102631741	102631742	HWI-M00851:353:000000000-ABWEC:1:1106:7639:17426	60	+
chr11	103197899	103197900	HWI-M00851:353:000000000-ABWEC:1:1101:27489:15361	60	+
chr11	106337679	106337680	HWI-M00851:353:000000000-ABWEC:1:2114:4677:15289	60	-
chr11	107476810	107476811	HWI-M00851:353:000000000-ABWEC:1:1102:28086:10777	60	-
chr11	107957291	107957292	HWI-M00851:353:000000000-ABWEC:1:1117:15144:20731	60	+
chr11	108221280	108221281	HWI-M00851:353:000000000-ABWEC:1:1104:15281:22534	60	-
chr11	110264365	110264366	HWI-M00851:353:000000000-ABWEC:1:1111:21943:17143	60	+
chr11	111779599	111779600	HWI-M00851:353:000000000-ABWEC:1:1102:20092:19242	60	-
chr11	114483012	114483013	HWI-M00851:353:000000000-ABWEC:1:1102:16008:14168	60	+
chr11	114496270	114496271	HWI-M00851:353:000000000-ABWEC:1:1108:24617:14411	60	+
chr11	119023281	119023282	HWI-M00851:353:000000000-ABWEC:1:1101:24092:17840	60	+
chr11	119025284	119025285	HWI-M00851:353:000000000-ABWEC:1:1105:7919:5641	60	-
chr11	120191395	120191396	HWI-M00851:353:000000000-ABWEC:1:1117:13862:21051	60	-
chr11	120210068	120210069	HWI-M00851:353:000000000-ABWEC:1:1102:12022:9546	60	-
chr11	120373666	120373667	HWI-M00851:353:000000000-ABWEC:1:1116:19649:9590	60	+
chr11	120373668	120373669	HWI-M00851:353:000000000-ABWEC:1:2111:17082:24661	60	+
chr11	120462492	120462493	HWI-M00851:353:000000000-ABWEC:1:1102:21165:6480	60	+
chr11	123077200	123077201	HWI-M00851:353:000000000-ABWEC:1:1108:17822:23136	60	+
chr11	123239808	123239809	HWI-M00851:353:000000000-ABWEC:1:1103:24760:8974	60	+
chr11	123282821	123282822	HWI-M00851:353:000000000-ABWEC:1:1119:15634:19641	60	-
chr11	123504217	123504218	HWI-M00851:353:000000000-ABWEC:1:1102:9529:3779	60	-
chr11	126270444	126270445	HWI-M00851:353:000000000-ABWEC:1:1105:11364:24393	60	-
chr11	129779507	129779508	HWI-M00851:353:000000000-ABWEC:1:2112:17266:15249	60	+
chr11	130371403	130371404	HWI-M00851:353:000000000-ABWEC:1:1103:25647:15175	60	+
chr11	131945184	131945185	HWI-M00851:353:000000000-ABWEC:1:1103:13162:5453	60	+
chr11	134101783	134101784	HWI-M00851:353:000000000-ABWEC:1:1109:7807:17006	60	+
chr12	950429	950430	HWI-M00851:353:000000000-ABWEC:1:1117:21611:15022	60	+
chr12	989811	989812	HWI-M00851:353:000000000-ABWEC:1:1103:4596:11859	60	-
chr12	1770920	1770921	HWI-M00851:353:000000000-ABWEC:1:2118:22401:3044	60	-
chr12	2875218	2875219	HWI-M00851:353:000000000-ABWEC:1:1106:17682:18573	60	+
chr12	4470838	4470839	HWI-M00851:353:000000000-ABWEC:1:1115:16906:3259	60	-
chr12	5636080	5636081	HWI-M00851:353:000000000-ABWEC:1:1104:11214:2177	60	-
chr12	6568744	6568745	HWI-M00851:353:000000000-ABWEC:1:2103:11996:17297	60	+
chr12	6568745	6568746	HWI-M00851:353:000000000-ABWEC:1:2119:23923:14621	60	+
chr12	6868721	6868722	HWI-M00851:353:000000000-ABWEC:1:2116:17387:1907	60	-
chr12	6886903	6886904	HWI-M00851:353:000000000-ABWEC:1:1108:3464:14299	60	+
chr12	7170121	7170122	HWI-M00851:353:000000000-ABWEC:1:2109:17526:20676	60	-
chr12	7288299	7288300	HWI-M00851:353:000000000-ABWEC:1:1119:18341:21381	60	-
chr12	8210153	8210154	HWI-M00851:353:000000000-ABWEC:1:1114:20601:7502	60	+
chr12	8305238	8305239	HWI-M00851:353:000000000-ABWEC:1:1108:23732:12420	60	+
chr12	8757270	8757271	HWI-M00851:353:000000000-ABWEC:1:1118:26117:5480	60	+
chr12	9535572	9535573	HWI-M00851:353:000000000-ABWEC:1:1115:3808:13476	60	-
chr12	11756339	11756340	HWI-M00851:353:000000000-ABWEC:1:1106:14861:7585	60	+
chr12	12538540	12538541	HWI-M00851:353:000000000-ABWEC:1:2108:5295:6305	60	-
chr12	15083252	15083253	HWI-M00851:353:000000000-ABWEC:1:1103:22295:6324	60	+
chr12	15175031	15175032	HWI-M00851:353:000000000-ABWEC:1:1102:26020:11237	60	-
chr12	19454655	19454656	HWI-M00851:353:000000000-ABWEC:1:2117:20048:18263	60	-
chr12	19583262	19583263	HWI-M00851:353:000000000-ABWEC:1:1110:16576:9892	60	-
chr12	22613880	22613881	HWI-M00851:353:000000000-ABWEC:1:1115:13854:4701	60	-
chr12	24927854	24927855	HWI-M00851:353:000000000-ABWEC:1:1109:22478:13021	60	-
chr12	25093085	25093086	HWI-M00851:353:000000000-ABWEC:1:1118:9720:11343	60	+
chr12	26822162	26822163	HWI-M00851:353:000000000-ABWEC:1:1104:5253:4924	60	+
chr12	27026070	27026071	HWI-M00851:353:000000000-ABWEC:1:1102:15953:17402	60	+
chr12	27157706	27157707	HWI-M00851:353:000000000-ABWEC:1:1103:15733:12887	60	+
chr12	30150905	30150906	HWI-M00851:353:000000000-ABWEC:1:1119:19440:11040	60	-
chr12	30868531	30868532	HWI-M00851:353:000000000-ABWEC:1:1101:6384:8106	60	+
chr12	31081167	31081168	HWI-M00851:353:000000000-ABWEC:1:1103:4761:5342	60	+
chr12	31438334	31438335	HWI-M00851:353:000000000-ABWEC:1:1106:3120:13073	60	+
chr12	32707528	32707529	HWI-M00851:353:000000000-ABWEC:1:2106:18804:8334	60	+
chr12	35173551	35173552	HWI-M00851:353:000000000-ABWEC:1:1102:9168:10272	60	+
chr12	37037010	37037011	HWI-M00851:353:000000000-ABWEC:1:1107:23390:8277	60	-
chr12	37118592	37118593	HWI-M00851:353:000000000-ABWEC:1:1108:25994:17776	60	+
chr12	38564872	38564873	HWI-M00851:353:000000000-ABWEC:1:2101:14144:3518	60	+
chr12	38811709	38811710	HWI-M00851:353:000000000-ABWEC:1:2101:21463:7554	60	-
chr12	38903764	38903765	HWI-M00851:353:000000000-ABWEC:1:1103:14748:22270	60	-
chr12	39449066	39449067	HWI-M00851:353:000000000-ABWEC:1:1107:16313:15755	60	-
chr12	40508956	40508957	HWI-M00851:353:000000000-ABWEC:1:1108:17934:3250	60	+
chr12	41336878	41336879	HWI-M00851:353:000000000-ABWEC:1:1110:3613:6332	60	+
chr12	41669518	41669519	HWI-M00851:353:000000000-ABWEC:1:1101:6685:5765	60	+
chr12	42009790	42009791	HWI-M00851:353:000000000-ABWEC:1:1101:15494:13394	60	-
chr12	42549646	42549647	HWI-M00851:353:000000000-ABWEC:1:2103:9611:6795	60	-
chr12	42721851	42721852	HWI-M00851:353:000000000-ABWEC:1:2109:9353:24627	60	-
chr12	43714153	43714154	HWI-M00851:353:000000000-ABWEC:1:1102:6168:5297	60	+
chr12	48078962	48078963	HWI-M00851:353:000000000-ABWEC:1:1101:18975:16444	60	-
chr12	48697651	48697652	HWI-M00851:353:000000000-ABWEC:1:2109:6013:15350	60	+
chr12	48736104	48736105	HWI-M00851:353:000000000-ABWEC:1:1109:18059:3405	60	-
chr12	49309086	49309087	HWI-M00851:353:000000000-ABWEC:1:1119:21181:22078	60	-
chr12	49341568	49341569	HWI-M00851:353:000000000-ABWEC:1:1104:16947:6367	60	+
chr12	49572576	49572577	HWI-M00851:353:000000000-ABWEC:1:1101:21583:15685	60	+
chr12	50411528	50411529	HWI-M00851:353:000000000-ABWEC:1:1107:22551:14971	60	-
chr12	50411529	50411530	HWI-M00851:353:000000000-ABWEC:1:2110:15112:8864	60	-
chr12	50435588	50435589	HWI-M00851:353:000000000-ABWEC:1:1104:19679:10331	60	-
chr12	50677279	50677280	HWI-M00851:353:000000000-ABWEC:1:1112:5564:7329	60	-
chr12	51172421	51172422	HWI-M00851:353:000000000-ABWEC:1:1102:17122:21627	60	-
chr12	52963477	52963478	HWI-M00851:353:000000000-ABWEC:1:1103:24345:12959	60	+
chr12	53463664	53463665	HWI-M00851:353:000000000-ABWEC:1:1101:7048:10069	60	-
chr12	53502146	53502147	HWI-M00851:353:000000000-ABWEC:1:2101:18796:9518	60	-
chr12	54378257	54378258	HWI-M00851:353:000000000-ABWEC:1:2105:25079:5866	60	-
chr12	56023764	56023765	HWI-M00851:353:000000000-ABWEC:1:1118:5333:16615	60	+
chr12	56484599	56484600	HWI-M00851:353:000000000-ABWEC:1:1107:18459:10048	60	+
chr12	56572161	56572162	HWI-M00851:353:000000000-ABWEC:1:1117:21554:5383	60	+
chr12	56579961	56579962	HWI-M00851:353:000000000-ABWEC:1:1110:9210:6387	60	+
chr12	61195710	61195711	HWI-M00851:353:000000000-ABWEC:1:1105:14637:9566	60	-
chr12	62613224	62613225	HWI-M00851:353:000000000-ABWEC:1:1107:18063:19947	60	-
chr12	62958671	62958672	HWI-M00851:353:000000000-ABWEC:1:1105:4356:6677	60	-
chr12	65176292	65176293	HWI-M00851:353:000000000-ABWEC:1:1101:13822:10219	60	+
chr12	67285723	67285724	HWI-M00851:353:000000000-ABWEC:1:1101:5944:14326	60	+
chr12	68278020	68278021	HWI-M00851:353:000000000-ABWEC:1:1103:25955:20730	60	-
chr12	70532054	70532055	HWI-M00851:353:000000000-ABWEC:1:1105:18869:17728	60	-
chr12	72238919	72238920	HWI-M00851:353:000000000-ABWEC:1:1108:16558:23905	60	+
chr12	72703922	72703923	HWI-M00851:353:000000000-ABWEC:1:1104:15040:13077	60	+
chr12	73649066	73649067	HWI-M00851:353:000000000-ABWEC:1:1105:26186:21849	60	+
chr12	74228242	74228243	HWI-M00851:353:000000000-ABWEC:1:1105:26217:17042	60	+
chr12	75921757	75921758	HWI-M00851:353:000000000-ABWEC:1:1116:24258:10477	60	+
chr12	76966397	76966398	HWI-M00851:353:000000000-ABWEC:1:1101:28609:17699	60	-
chr12	79603238	79603239	HWI-M00851:353:000000000-ABWEC:1:1101:6987:18025	60	+
chr12	79688859	79688860	HWI-M00851:353:000000000-ABWEC:1:1109:17804:17902	60	-
chr12	80896707	80896708	HWI-M00851:353:000000000-ABWEC:1:1111:4834:9812	60	+
chr12	81085433	81085434	HWI-M00851:353:000000000-ABWEC:1:2116:21139:17711	60	-
chr12	82705250	82705251	HWI-M00851:353:000000000-ABWEC:1:2105:11238:20469	60	-
chr12	82880244	82880245	HWI-M00851:353:000000000-ABWEC:1:1114:22512:10640	60	+
chr12	86361066	86361067	HWI-M00851:353:000000000-ABWEC:1:2102:16338:20287	60	+
chr12	86516416	86516417	HWI-M00851:353:000000000-ABWEC:1:1107:4333:14911	60	-
chr12	89548866	89548867	HWI-M00851:353:000000000-ABWEC:1:1113:13175:5200	60	+
chr12	89909104	89909105	HWI-M00851:353:000000000-ABWEC:1:1102:6619:21692	60	+
chr12	90996780	90996781	HWI-M00851:353:000000000-ABWEC:1:1106:17065:10122	60	+
chr12	93353538	93353539	HWI-M00851:353:000000000-ABWEC:1:1106:17372:21307	60	-
chr12	93861261	93861262	HWI-M00851:353:000000000-ABWEC:1:1105:26985:5244	60	-
chr12	93976679	93976680	HWI-M00851:353:000000000-ABWEC:1:1104:18943:11960	60	-
chr12	93976681	93976682	HWI-M00851:353:000000000-ABWEC:1:1110:22136:6117	60	-
chr12	94236794	94236795	HWI-M00851:353:000000000-ABWEC:1:1103:11828:3242	60	-
chr12	94446737	94446738	HWI-M00851:353:000000000-ABWEC:1:1105:22815:10647	60	+
chr12	95497536	95497537	HWI-M00851:353:000000000-ABWEC:1:1101:15459:3979	60	-
chr12	95733856	95733857	HWI-M00851:353:000000000-ABWEC:1:1114:1942:13441	60	+
chr12	98532918	98532919	HWI-M00851:353:000000000-ABWEC:1:1114:21386:14729	60	+
chr12	98720019	98720020	HWI-M00851:353:000000000-ABWEC:1:1108:10924:3482	60	+
chr12	101688277	101688278	HWI-M00851:353:000000000-ABWEC:1:2104:12427:15970	60	+
chr12	104641854	104641855	HWI-M00851:353:000000000-ABWEC:1:1117:17383:5387	60	-
chr12	104641858	104641859	HWI-M00851:353:000000000-ABWEC:1:1116:6835:14449	60	-
chr12	104641860	104641861	HWI-M00851:353:000000000-ABWEC:1:1105:20817:22428	60	-
chr12	107007254	107007255	HWI-M00851:353:000000000-ABWEC:1:1108:19617:14151	60	+
chr12	108715600	108715601	HWI-M00851:353:000000000-ABWEC:1:1103:23721:4314	60	-
chr12	110521735	110521736	HWI-M00851:353:000000000-ABWEC:1:1104:28253:15832	60	-
chr12	110739890	110739891	HWI-M00851:353:000000000-ABWEC:1:1102:14214:17309	60	-
chr12	111874185	111874186	HWI-M00851:353:000000000-ABWEC:1:1103:28915:12642	60	-
chr12	113420689	113420690	HWI-M00851:353:000000000-ABWEC:1:1111:16473:22940	60	+
chr12	114785754	114785755	HWI-M00851:353:000000000-ABWEC:1:1105:16043:13770	60	+
chr12	116825803	116825804	HWI-M00851:353:000000000-ABWEC:1:1101:18542:2279	60	-
chr12	117533957	117533958	HWI-M00851:353:000000000-ABWEC:1:1101:9118:13109	60	-
chr12	117936869	117936870	HWI-M00851:353:000000000-ABWEC:1:1101:11599:13570	60	+
chr12	118220967	118220968	HWI-M00851:353:000000000-ABWEC:1:1106:3580:12561	60	-
chr12	119692289	119692290	HWI-M00851:353:000000000-ABWEC:1:1107:6033:15207	60	-
chr12	120292290	120292291	HWI-M00851:353:000000000-ABWEC:1:1115:7140:4783	60	-
chr12	121279030	121279031	HWI-M00851:353:000000000-ABWEC:1:1102:17242:2287	60	+
chr12	121324482	121324483	HWI-M00851:353:000000000-ABWEC:1:1107:22739:14092	60	-
chr12	122156037	122156038	HWI-M00851:353:000000000-ABWEC:1:1101:20308:5617	60	+
chr12	122523128	122523129	HWI-M00851:353:000000000-ABWEC:1:1108:8452:4498	60	-
chr12	122524969	122524970	HWI-M00851:353:000000000-ABWEC:1:1101:25972:11946	60	+
chr12	122532918	122532919	HWI-M00851:353:000000000-ABWEC:1:1106:10333:2735	60	+
chr12	123024122	123024123	HWI-M00851:353:000000000-ABWEC:1:2107:11223:21097	60	-
chr12	123488229	123488230	HWI-M00851:353:000000000-ABWEC:1:1116:12324:9211	60	-
chr12	123710432	123710433	HWI-M00851:353:000000000-ABWEC:1:1106:6259:15034	60	+
chr12	124862213	124862214	HWI-M00851:353:000000000-ABWEC:1:1102:13304:3889	60	-
chr12	128074024	128074025	HWI-M00851:353:000000000-ABWEC:1:1113:16951:7375	60	+
chr12	130808732	130808733	HWI-M00851:353:000000000-ABWEC:1:1101:5344:4869	60	-
chr12	130875391	130875392	HWI-M00851:353:000000000-ABWEC:1:1111:22926:5573	60	+
chr12	131228560	131228561	HWI-M00851:353:000000000-ABWEC:1:1106:12034:19197	60	+
chr12	132090229	132090230	HWI-M00851:353:000000000-ABWEC:1:2112:23278:10122	60	+
chr12	132975713	132975714	HWI-M00851:353:000000000-ABWEC:1:1101:14240:22087	60	-
chr13	19939118	19939119	HWI-M00851:353:000000000-ABWEC:1:2105:18447:19179	60	-
chr13	20078957	20078958	HWI-M00851:353:000000000-ABWEC:1:1112:20309:7679	60	-
chr13	23962363	23962364	HWI-M00851:353:000000000-ABWEC:1:1102:14270:11570	60	+
chr13	27190800	27190801	HWI-M00851:353:000000000-ABWEC:1:1117:19888:3365	60	-
chr13	28480429	28480430	HWI-M00851:353:000000000-ABWEC:1:1105:24580:2999	60	+
chr13	28973737	28973738	HWI-M00851:353:000000000-ABWEC:1:1108:22194:14172	60	+
chr13	29565866	29565867	HWI-M00851:353:000000000-ABWEC:1:1101:28405:7467	60	+
chr13	29849775	29849776	HWI-M00851:353:000000000-ABWEC:1:1101:12024:24410	60	+
chr13	33820155	33820156	HWI-M00851:353:000000000-ABWEC:1:1118:8019:4324	60	+
chr13	40128588	40128589	HWI-M00851:353:000000000-ABWEC:1:1102:24209:14417	60	+
chr13	41063310	41063311	HWI-M00851:353:000000000-ABWEC:1:2105:5133:10484	60	-
chr13	41324785	41324786	HWI-M00851:353:000000000-ABWEC:1:1102:18619:20960	60	+
chr13	41446105	41446106	HWI-M00851:353:000000000-ABWEC:1:1105:16140:3358	60	+
chr13	43774210	43774211	HWI-M00851:353:000000000-ABWEC:1:1103:18982:20871	60	+
chr13	44572505	44572506	HWI-M00851:353:000000000-ABWEC:1:1102:5465:16854	60	+
chr13	44572507	44572508	HWI-M00851:353:000000000-ABWEC:1:2106:5621:6838	60	+
chr13	45112173	45112174	HWI-M00851:353:000000000-ABWEC:1:2101:11179:2520	60	-
chr13	47453171	47453172	HWI-M00851:353:000000000-ABWEC:1:1101:20829:6801	60	+
chr13	49780150	49780151	HWI-M00851:353:000000000-ABWEC:1:1103:19025:12798	60	+
chr13	49848245	49848246	HWI-M00851:353:000000000-ABWEC:1:1101:8407:5970	60	+
chr13	51265533	51265534	HWI-M00851:353:000000000-ABWEC:1:1107:21760:6965	60	+
chr13	51431569	51431570	HWI-M00851:353:000000000-ABWEC:1:1104:13845:3938	60	-
chr13	52551654	52551655	HWI-M00851:353:000000000-ABWEC:1:2112:18561:9394	60	-
chr13	53551189	53551190	HWI-M00851:353:000000000-ABWEC:1:1106:4665:5161	60	-
chr13	57485005	57485006	HWI-M00851:353:000000000-ABWEC:1:1104:4678:15858	60	+
chr13	59675420	59675421	HWI-M00851:353:000000000-ABWEC:1:1117:15482:19718	60	+
chr13	61271764	61271765	HWI-M00851:353:000000000-ABWEC:1:2115:21377:7457	60	-
chr13	62688707	62688708	HWI-M00851:353:000000000-ABWEC:1:1103:13060:24415	60	+
chr13	75069958	75069959	HWI-M00851:353:000000000-ABWEC:1:1105:22451:7791	60	+
chr13	75485685	75485686	HWI-M00851:353:000000000-ABWEC:1:1106:17308:17503	60	+
chr13	76083935	76083936	HWI-M00851:353:000000000-ABWEC:1:2111:15579:5772	60	-
chr13	77128148	77128149	HWI-M00851:353:000000000-ABWEC:1:1108:14270:1989	60	-
chr13	77735440	77735441	HWI-M00851:353:000000000-ABWEC:1:1110:13828:7790	60	+
chr13	79405499	79405500	HWI-M00851:353:000000000-ABWEC:1:1108:15241:8925	60	-
chr13	79452532	79452533	HWI-M00851:353:000000000-ABWEC:1:1104:6150:19725	60	+
chr13	85130418	85130419	HWI-M00851:353:000000000-ABWEC:1:1107:23403:3668	60	+
chr13	90974203	90974204	HWI-M00851:353:000000000-ABWEC:1:1105:18017:3453	60	+
chr13	93762593	93762594	HWI-M00851:353:000000000-ABWEC:1:2109:10800:3799	60	-
chr13	95537954	95537955	HWI-M00851:353:000000000-ABWEC:1:1116:25651:13756	60	-
chr13	97983419	97983420	HWI-M00851:353:000000000-ABWEC:1:1108:15708:3933	60	-
chr13	102877488	102877489	HWI-M00851:353:000000000-ABWEC:1:1101:19882:2075	60	-
chr13	106510120	106510121	HWI-M00851:353:000000000-ABWEC:1:1107:20116:22689	60	+
chr13	110815063	110815064	HWI-M00851:353:000000000-ABWEC:1:1102:16561:22589	60	+
chr13	113242532	113242533	HWI-M00851:353:000000000-ABWEC:1:1119:8507:3851	60	+
chr13	114046263	114046264	HWI-M00851:353:000000000-ABWEC:1:1119:15770:9701	60	-
chr13	114233818	114233819	HWI-M00851:353:000000000-ABWEC:1:2102:4784:15457	60	-
chr14	18678931	18678932	HWI-M00851:353:000000000-ABWEC:1:1113:9141:6191	60	+
chr14	21181523	21181524	HWI-M00851:353:000000000-ABWEC:1:1101:8565:20960	60	+
chr14	21825414	21825415	HWI-M00851:353:000000000-ABWEC:1:1104:6427:4539	60	-
chr14	24285213	24285214	HWI-M00851:353:000000000-ABWEC:1:1111:11719:21351	60	-
chr14	24285214	24285215	HWI-M00851:353:000000000-ABWEC:1:2105:22108:19166	60	-
chr14	26446535	26446536	HWI-M00851:353:000000000-ABWEC:1:1113:17549:2998	60	-
chr14	26540218	26540219	HWI-M00851:353:000000000-ABWEC:1:1114:11013:5833	60	+
chr14	28216659	28216660	HWI-M00851:353:000000000-ABWEC:1:2118:10185:18414	60	-
chr14	29347355	29347356	HWI-M00851:353:000000000-ABWEC:1:1102:19532:24468	60	-
chr14	29351793	29351794	HWI-M00851:353:000000000-ABWEC:1:1102:11286:9762	60	+
chr14	29460072	29460073	HWI-M00851:353:000000000-ABWEC:1:1117:13818:18077	60	-
chr14	30803268	30803269	HWI-M00851:353:000000000-ABWEC:1:1105:14928:6253	60	+
chr14	31416916	31416917	HWI-M00851:353:000000000-ABWEC:1:1105:8879:14800	60	-
chr14	32965864	32965865	HWI-M00851:353:000000000-ABWEC:1:1119:12611:16527	60	+
chr14	33243304	33243305	HWI-M00851:353:000000000-ABWEC:1:1107:23339:7876	60	-
chr14	34741586	34741587	HWI-M00851:353:000000000-ABWEC:1:1116:14611:11379	60	+
chr14	35089260	35089261	HWI-M00851:353:000000000-ABWEC:1:1104:7749:5810	60	-
chr14	35133900	35133901	HWI-M00851:353:000000000-ABWEC:1:1119:26513:11116	60	-
chr14	35314736	35314737	HWI-M00851:353:000000000-ABWEC:1:2109:23591:3660	60	-
chr14	36448840	36448841	HWI-M00851:353:000000000-ABWEC:1:1107:17672:7148	60	+
chr14	36882845	36882846	HWI-M00851:353:000000000-ABWEC:1:2101:18121:14315	60	-
chr14	38500981	38500982	HWI-M00851:353:000000000-ABWEC:1:1106:24222:2380	60	-
chr14	39179420	39179421	HWI-M00851:353:000000000-ABWEC:1:1104:9709:22848	60	+
chr14	39324880	39324881	HWI-M00851:353:000000000-ABWEC:1:2116:17310:16117	60	-
chr14	39352543	39352544	HWI-M00851:353:000000000-ABWEC:1:1102:21523:1867	60	+
chr14	39746207	39746208	HWI-M00851:353:000000000-ABWEC:1:1108:16806:19512	60	-
chr14	40361534	40361535	HWI-M00851:353:000000000-ABWEC:1:1107:15658:14602	60	+
chr14	41617525	41617526	HWI-M00851:353:000000000-ABWEC:1:1101:15611:19805	60	+
chr14	42595672	42595673	HWI-M00851:353:000000000-ABWEC:1:1106:29328:13892	60	+
chr14	43111702	43111703	HWI-M00851:353:000000000-ABWEC:1:1105:19633:23182	60	-
chr14	45537478	45537479	HWI-M00851:353:000000000-ABWEC:1:1101:17943:9772	60	+
chr14	46501398	46501399	HWI-M00851:353:000000000-ABWEC:1:1102:14664:6719	60	+
chr14	47094435	47094436	HWI-M00851:353:000000000-ABWEC:1:1111:20434:9608	60	+
chr14	47569555	47569556	HWI-M00851:353:000000000-ABWEC:1:1103:25950:9895	60	+
chr14	49706783	49706784	HWI-M00851:353:000000000-ABWEC:1:1118:3546:19505	60	-
chr14	50301918	50301919	HWI-M00851:353:000000000-ABWEC:1:2113:5292:13544	60	-
chr14	50302756	50302757	HWI-M00851:353:000000000-ABWEC:1:1102:15512:11877	60	+
chr14	50709455	50709456	HWI-M00851:353:000000000-ABWEC:1:2109:9060:1901	60	-
chr14	50938521	50938522	HWI-M00851:353:000000000-ABWEC:1:1110:6713:12433	60	-
chr14	52346427	52346428	HWI-M00851:353:000000000-ABWEC:1:1105:14158:17763	60	-
chr14	54950945	54950946	HWI-M00851:353:000000000-ABWEC:1:2118:21560:5434	60	-
chr14	55190431	55190432	HWI-M00851:353:000000000-ABWEC:1:1101:28299:12335	60	+
chr14	55201641	55201642	HWI-M00851:353:000000000-ABWEC:1:1105:11576:15534	60	-
chr14	55584858	55584859	HWI-M00851:353:000000000-ABWEC:1:1101:8840:24545	60	+
chr14	56547887	56547888	HWI-M00851:353:000000000-ABWEC:1:1108:15183:22541	60	-
chr14	57349001	57349002	HWI-M00851:353:000000000-ABWEC:1:1101:22084:10773	60	+
chr14	57512102	57512103	HWI-M00851:353:000000000-ABWEC:1:1102:21960:21053	60	+
chr14	58062144	58062145	HWI-M00851:353:000000000-ABWEC:1:1104:17586:10890	60	+
chr14	59226754	59226755	HWI-M00851:353:000000000-ABWEC:1:1106:27056:5408	60	+
chr14	59314899	59314900	HWI-M00851:353:000000000-ABWEC:1:1101:14085:20420	60	+
chr14	59479289	59479290	HWI-M00851:353:000000000-ABWEC:1:1102:10656:17095	60	-
chr14	62079521	62079522	HWI-M00851:353:000000000-ABWEC:1:1107:5276:17378	60	+
chr14	64711188	64711189	HWI-M00851:353:000000000-ABWEC:1:1101:15901:18096	60	+
chr14	65027901	65027902	HWI-M00851:353:000000000-ABWEC:1:1103:7213:15098	60	+
chr14	67733216	67733217	HWI-M00851:353:000000000-ABWEC:1:1104:21000:8300	60	+
chr14	68078446	68078447	HWI-M00851:353:000000000-ABWEC:1:1102:2133:12165	60	+
chr14	68078449	68078450	HWI-M00851:353:000000000-ABWEC:1:2112:19897:15205	60	+
chr14	69112509	69112510	HWI-M00851:353:000000000-ABWEC:1:2108:15610:22700	60	+
chr14	71313732	71313733	HWI-M00851:353:000000000-ABWEC:1:1106:5776:19910	60	-
chr14	73981479	73981480	HWI-M00851:353:000000000-ABWEC:1:1101:12796:23243	60	-
chr14	74198237	74198238	HWI-M00851:353:000000000-ABWEC:1:1101:27758:13795	60	+
chr14	75128104	75128105	HWI-M00851:353:000000000-ABWEC:1:1107:23582:18447	60	-
chr14	77367273	77367274	HWI-M00851:353:000000000-ABWEC:1:1109:18865:8430	60	+
chr14	79131669	79131670	HWI-M00851:353:000000000-ABWEC:1:1107:11530:4643	60	+
chr14	80421344	80421345	HWI-M00851:353:000000000-ABWEC:1:1105:12086:13407	60	+
chr14	80426020	80426021	HWI-M00851:353:000000000-ABWEC:1:1103:4396:8358	60	+
chr14	88223673	88223674	HWI-M00851:353:000000000-ABWEC:1:1105:7544:10358	60	+
chr14	88359172	88359173	HWI-M00851:353:000000000-ABWEC:1:1108:25019:2872	60	-
chr14	88679292	88679293	HWI-M00851:353:000000000-ABWEC:1:1105:21913:11103	60	-
chr14	89594912	89594913	HWI-M00851:353:000000000-ABWEC:1:2107:8538:23849	60	-
chr14	89669362	89669363	HWI-M00851:353:000000000-ABWEC:1:1109:26196:10210	60	+
chr14	92089135	92089136	HWI-M00851:353:000000000-ABWEC:1:1105:21843:21365	60	-
chr14	92104902	92104903	HWI-M00851:353:000000000-ABWEC:1:1114:26204:5788	60	-
chr14	92735834	92735835	HWI-M00851:353:000000000-ABWEC:1:2102:3956:6846	60	-
chr14	96086351	96086352	HWI-M00851:353:000000000-ABWEC:1:1109:3985:9590	60	-
chr14	96590219	96590220	HWI-M00851:353:000000000-ABWEC:1:1101:22426:24849	60	+
chr14	97360608	97360609	HWI-M00851:353:000000000-ABWEC:1:1109:6667:19761	60	-
chr14	98149294	98149295	HWI-M00851:353:000000000-ABWEC:1:1104:6230:8016	60	+
chr14	99718370	99718371	HWI-M00851:353:000000000-ABWEC:1:1101:13707:22318	60	+
chr14	99805659	99805660	HWI-M00851:353:000000000-ABWEC:1:1101:12092:7829	60	+
chr14	100250712	100250713	HWI-M00851:353:000000000-ABWEC:1:1102:21661:9042	60	-
chr14	100268290	100268291	HWI-M00851:353:000000000-ABWEC:1:1109:5499:19323	60	-
chr14	101078923	101078924	HWI-M00851:353:000000000-ABWEC:1:1102:14567:4064	60	-
chr14	101459584	101459585	HWI-M00851:353:000000000-ABWEC:1:1104:21267:5995	60	+
chr14	102192314	102192315	HWI-M00851:353:000000000-ABWEC:1:1113:15943:11896	60	+
chr14	102241195	102241196	HWI-M00851:353:000000000-ABWEC:1:1105:24689:11577	60	+
chr14	102617401	102617402	HWI-M00851:353:000000000-ABWEC:1:1108:16153:10572	60	-
chr14	103386967	103386968	HWI-M00851:353:000000000-ABWEC:1:1117:10558:15765	60	-
chr14	103575531	103575532	HWI-M00851:353:000000000-ABWEC:1:1101:5139:13928	60	+
chr14	103575532	103575533	HWI-M00851:353:000000000-ABWEC:1:1114:20578:13168	60	+
chr14	103714136	103714137	HWI-M00851:353:000000000-ABWEC:1:1102:5161:4457	60	-
chr14	104685168	104685169	HWI-M00851:353:000000000-ABWEC:1:1103:19330:11293	60	-
chr14	105014949	105014950	HWI-M00851:353:000000000-ABWEC:1:1102:17812:20342	60	+
chr14	105372769	105372770	HWI-M00851:353:000000000-ABWEC:1:1109:19581:24386	60	+
chr15	26504261	26504262	HWI-M00851:353:000000000-ABWEC:1:1108:22386:6874	60	+
chr15	33911478	33911479	HWI-M00851:353:000000000-ABWEC:1:1104:14632:6517	60	-
chr15	34887271	34887272	HWI-M00851:353:000000000-ABWEC:1:1101:8461:3510	60	+
chr15	36730930	36730931	HWI-M00851:353:000000000-ABWEC:1:1119:9987:16966	60	-
chr15	39560113	39560114	HWI-M00851:353:000000000-ABWEC:1:1102:23789:10909	60	-
chr15	40216252	40216253	HWI-M00851:353:000000000-ABWEC:1:2113:22868:23935	60	-
chr15	40317072	40317073	HWI-M00851:353:000000000-ABWEC:1:1101:16548:16950	60	+
chr15	41470127	41470128	HWI-M00851:353:000000000-ABWEC:1:1104:26230:22333	60	+
chr15	42426977	42426978	HWI-M00851:353:000000000-ABWEC:1:1106:7081:3392	60	+
chr15	42537241	42537242	HWI-M00851:353:000000000-ABWEC:1:1105:21165:19131	60	-
chr15	42872734	42872735	HWI-M00851:353:000000000-ABWEC:1:1102:11007:13443	60	+
chr15	43112358	43112359	HWI-M00851:353:000000000-ABWEC:1:1104:17058:23979	60	-
chr15	44071159	44071160	HWI-M00851:353:000000000-ABWEC:1:1107:11481:14078	60	+
chr15	47115523	47115524	HWI-M00851:353:000000000-ABWEC:1:1102:11072:19096	60	+
chr15	49398756	49398757	HWI-M00851:353:000000000-ABWEC:1:2105:12955:7234	60	+
chr15	50902807	50902808	HWI-M00851:353:000000000-ABWEC:1:1115:7767:4641	60	+
chr15	52694711	52694712	HWI-M00851:353:000000000-ABWEC:1:1112:7949:24807	60	+
chr15	56063510	56063511	HWI-M00851:353:000000000-ABWEC:1:1101:10316:21466	60	+
chr15	56350711	56350712	HWI-M00851:353:000000000-ABWEC:1:1107:25841:7748	60	-
chr15	61180247	61180248	HWI-M00851:353:000000000-ABWEC:1:1101:5512:9349	60	+
chr15	63085867	63085868	HWI-M00851:353:000000000-ABWEC:1:1106:13696:2770	60	+
chr15	64347727	64347728	HWI-M00851:353:000000000-ABWEC:1:1102:2079:12647	60	-
chr15	65746014	65746015	HWI-M00851:353:000000000-ABWEC:1:2110:15539:2331	60	-
chr15	65770578	65770579	HWI-M00851:353:000000000-ABWEC:1:1101:17009:22247	60	-
chr15	66390496	66390497	HWI-M00851:353:000000000-ABWEC:1:1101:18640:20432	60	+
chr15	66503754	66503755	HWI-M00851:353:000000000-ABWEC:1:1111:8291:9604	60	-
chr15	66548592	66548593	HWI-M00851:353:000000000-ABWEC:1:1111:10333:12722	60	+
chr15	66736645	66736646	HWI-M00851:353:000000000-ABWEC:1:1107:22175:21325	60	-
chr15	67275429	67275430	HWI-M00851:353:000000000-ABWEC:1:1106:12174:17797	60	+
chr15	68118193	68118194	HWI-M00851:353:000000000-ABWEC:1:1114:22565:18538	60	-
chr15	68349527	68349528	HWI-M00851:353:000000000-ABWEC:1:1115:9245:7289	60	+
chr15	68489349	68489350	HWI-M00851:353:000000000-ABWEC:1:1112:17582:8834	60	+
chr15	69445827	69445828	HWI-M00851:353:000000000-ABWEC:1:1102:24831:2751	60	+
chr15	70179546	70179547	HWI-M00851:353:000000000-ABWEC:1:1108:9442:10829	60	+
chr15	70179547	70179548	HWI-M00851:353:000000000-ABWEC:1:1119:5973:11848	60	+
chr15	70286743	70286744	HWI-M00851:353:000000000-ABWEC:1:1102:27791:9729	60	-
chr15	72977254	72977255	HWI-M00851:353:000000000-ABWEC:1:1101:12935:21234	60	+
chr15	74497947	74497948	HWI-M00851:353:000000000-ABWEC:1:1103:28274:9387	60	-
chr15	75929141	75929142	HWI-M00851:353:000000000-ABWEC:1:1109:21063:10974	60	+
chr15	76185050	76185051	HWI-M00851:353:000000000-ABWEC:1:1104:10982:22996	60	+
chr15	76959876	76959877	HWI-M00851:353:000000000-ABWEC:1:1102:5103:7998	60	-
chr15	77585993	77585994	HWI-M00851:353:000000000-ABWEC:1:1103:9409:6412	60	+
chr15	78025701	78025702	HWI-M00851:353:000000000-ABWEC:1:1102:14000:21844	60	+
chr15	78586920	78586921	HWI-M00851:353:000000000-ABWEC:1:1102:20155:21957	60	-
chr15	80076307	80076308	HWI-M00851:353:000000000-ABWEC:1:1101:5983:17782	60	-
chr15	82197621	82197622	HWI-M00851:353:000000000-ABWEC:1:1103:7553:14740	60	+
chr15	84630786	84630787	HWI-M00851:353:000000000-ABWEC:1:1118:19093:21999	60	-
chr15	84695377	84695378	HWI-M00851:353:000000000-ABWEC:1:1110:6977:19881	60	-
chr15	85466672	85466673	HWI-M00851:353:000000000-ABWEC:1:1109:17566:21704	60	+
chr15	87276823	87276824	HWI-M00851:353:000000000-ABWEC:1:1104:18191:13105	60	-
chr15	89523453	89523454	HWI-M00851:353:000000000-ABWEC:1:1104:4877:9758	60	+
chr15	89610793	89610794	HWI-M00851:353:000000000-ABWEC:1:1104:15455:24709	60	-
chr15	89723561	89723562	HWI-M00851:353:000000000-ABWEC:1:2109:12131:17367	60	-
chr15	90411302	90411303	HWI-M00851:353:000000000-ABWEC:1:1117:16095:20628	60	+
chr15	90651829	90651830	HWI-M00851:353:000000000-ABWEC:1:2115:25691:7522	60	-
chr15	90861910	90861911	HWI-M00851:353:000000000-ABWEC:1:1107:13080:3049	60	-
chr15	90918959	90918960	HWI-M00851:353:000000000-ABWEC:1:2118:5232:15574	60	+
chr15	92947489	92947490	HWI-M00851:353:000000000-ABWEC:1:2104:14001:11750	60	-
chr15	93915891	93915892	HWI-M00851:353:000000000-ABWEC:1:1101:17975:23857	60	-
chr15	94595272	94595273	HWI-M00851:353:000000000-ABWEC:1:1111:4993:5935	60	+
chr15	95812097	95812098	HWI-M00851:353:000000000-ABWEC:1:1102:9916:3821	60	+
chr15	96298181	96298182	HWI-M00851:353:000000000-ABWEC:1:1108:11084:12987	60	-
chr15	97061656	97061657	HWI-M00851:353:000000000-ABWEC:1:2118:5814:12059	60	-
chr15	97203169	97203170	HWI-M00851:353:000000000-ABWEC:1:1104:28156:11472	60	-
chr15	100246262	100246263	HWI-M00851:353:000000000-ABWEC:1:2107:12544:14878	60	-
chr15	101369885	101369886	HWI-M00851:353:000000000-ABWEC:1:1103:13394:14813	60	+
chr15	101751264	101751265	HWI-M00851:353:000000000-ABWEC:1:1107:13053:24124	60	-
chr16	315743	315744	HWI-M00851:353:000000000-ABWEC:1:1104:16744:14048	60	-
chr16	320236	320237	HWI-M00851:353:000000000-ABWEC:1:2107:15573:12191	60	-
chr16	665415	665416	HWI-M00851:353:000000000-ABWEC:1:2110:20199:12216	60	-
chr16	687716	687717	HWI-M00851:353:000000000-ABWEC:1:1101:14688:4933	60	+
chr16	835281	835282	HWI-M00851:353:000000000-ABWEC:1:1110:10787:16008	60	-
chr16	1167681	1167682	HWI-M00851:353:000000000-ABWEC:1:1106:7134:23701	60	-
chr16	1628615	1628616	HWI-M00851:353:000000000-ABWEC:1:1111:15678:22736	60	-
chr16	1708334	1708335	HWI-M00851:353:000000000-ABWEC:1:1107:26962:19942	60	-
chr16	1742578	1742579	HWI-M00851:353:000000000-ABWEC:1:1107:21754:21541	60	+
chr16	1783687	1783688	HWI-M00851:353:000000000-ABWEC:1:2104:10908:9400	60	-
chr16	1962137	1962138	HWI-M00851:353:000000000-ABWEC:1:1108:15192:11141	60	+
chr16	2008232	2008233	HWI-M00851:353:000000000-ABWEC:1:1106:10934:6465	60	+
chr16	2089448	2089449	HWI-M00851:353:000000000-ABWEC:1:1119:10099:13157	60	-
chr16	2260214	2260215	HWI-M00851:353:000000000-ABWEC:1:1110:2412:16366	60	+
chr16	2446316	2446317	HWI-M00851:353:000000000-ABWEC:1:1103:11894:3479	60	+
chr16	2515076	2515077	HWI-M00851:353:000000000-ABWEC:1:1103:15431:4655	60	+
chr16	2756472	2756473	HWI-M00851:353:000000000-ABWEC:1:1101:7110:22711	60	+
chr16	2940821	2940822	HWI-M00851:353:000000000-ABWEC:1:1117:4658:10728	60	+
chr16	3049792	3049793	HWI-M00851:353:000000000-ABWEC:1:1118:12026:15435	60	+
chr16	3369005	3369006	HWI-M00851:353:000000000-ABWEC:1:2116:9330:17428	60	-
chr16	3845117	3845118	HWI-M00851:353:000000000-ABWEC:1:1104:2546:15527	60	+
chr16	4864742	4864743	HWI-M00851:353:000000000-ABWEC:1:1102:25257:21660	60	+
chr16	8866648	8866649	HWI-M00851:353:000000000-ABWEC:1:2106:22744:23245	60	-
chr16	8927955	8927956	HWI-M00851:353:000000000-ABWEC:1:1103:16775:5898	60	+
chr16	9040837	9040838	HWI-M00851:353:000000000-ABWEC:1:2103:14104:20008	60	+
chr16	9724494	9724495	HWI-M00851:353:000000000-ABWEC:1:1102:17296:20985	60	-
chr16	10337183	10337184	HWI-M00851:353:000000000-ABWEC:1:1104:9815:5110	60	+
chr16	10944088	10944089	HWI-M00851:353:000000000-ABWEC:1:1102:19577:11859	60	+
chr16	11852112	11852113	HWI-M00851:353:000000000-ABWEC:1:1102:6157:7139	60	+
chr16	11871445	11871446	HWI-M00851:353:000000000-ABWEC:1:1101:14662:23341	60	+
chr16	11880534	11880535	HWI-M00851:353:000000000-ABWEC:1:1103:6701:10920	60	+
chr16	13674580	13674581	HWI-M00851:353:000000000-ABWEC:1:1105:25613:5767	60	-
chr16	17564015	17564016	HWI-M00851:353:000000000-ABWEC:1:1101:17994:8858	60	+
chr16	18799953	18799954	HWI-M00851:353:000000000-ABWEC:1:1105:15130:1977	60	-
chr16	19295173	19295174	HWI-M00851:353:000000000-ABWEC:1:2118:7255:4691	60	+
chr16	19422458	19422459	HWI-M00851:353:000000000-ABWEC:1:2110:13730:8873	60	-
chr16	20867198	20867199	HWI-M00851:353:000000000-ABWEC:1:1105:18882:8785	60	+
chr16	21305524	21305525	HWI-M00851:353:000000000-ABWEC:1:2103:8789:11303	60	-
chr16	22004816	22004817	HWI-M00851:353:000000000-ABWEC:1:1103:9509:13022	60	+
chr16	22033748	22033749	HWI-M00851:353:000000000-ABWEC:1:1101:24540:16734	60	+
chr16	22336089	22336090	HWI-M00851:353:000000000-ABWEC:1:1101:16423:16701	60	+
chr16	22683007	22683008	HWI-M00851:353:000000000-ABWEC:1:1104:8486:7187	60	+
chr16	22743096	22743097	HWI-M00851:353:000000000-ABWEC:1:1102:24405:21522	60	-
chr16	26031954	26031955	HWI-M00851:353:000000000-ABWEC:1:1112:4643:19389	60	-
chr16	27285438	27285439	HWI-M00851:353:000000000-ABWEC:1:1103:15922:17497	60	-
chr16	27674750	27674751	HWI-M00851:353:000000000-ABWEC:1:1109:8776:18009	60	+
chr16	28484551	28484552	HWI-M00851:353:000000000-ABWEC:1:1119:19821:21187	60	+
chr16	28812877	28812878	HWI-M00851:353:000000000-ABWEC:1:2118:8820:23110	60	-
chr16	28812878	28812879	HWI-M00851:353:000000000-ABWEC:1:1106:6763:11712	60	-
chr16	28953147	28953148	HWI-M00851:353:000000000-ABWEC:1:2108:2745:11916	60	-
chr16	28953149	28953150	HWI-M00851:353:000000000-ABWEC:1:1102:7761:21625	60	-
chr16	29807941	29807942	HWI-M00851:353:000000000-ABWEC:1:1101:11099:18113	60	+
chr16	29946688	29946689	HWI-M00851:353:000000000-ABWEC:1:1119:22873:10023	60	-
chr16	30305133	30305134	HWI-M00851:353:000000000-ABWEC:1:1102:9927:15536	60	-
chr16	30449655	30449656	HWI-M00851:353:000000000-ABWEC:1:1102:27090:18950	60	-
chr16	30493109	30493110	HWI-M00851:353:000000000-ABWEC:1:1101:10209:21993	60	+
chr16	30602811	30602812	HWI-M00851:353:000000000-ABWEC:1:1106:19909:16232	60	-
chr16	30702678	30702679	HWI-M00851:353:000000000-ABWEC:1:1109:21652:5599	60	+
chr16	30750072	30750073	HWI-M00851:353:000000000-ABWEC:1:1103:24145:2769	60	+
chr16	31166946	31166947	HWI-M00851:353:000000000-ABWEC:1:1104:22856:19008	60	-
chr16	31444382	31444383	HWI-M00851:353:000000000-ABWEC:1:1102:23683:15033	60	+
chr16	31711416	31711417	HWI-M00851:353:000000000-ABWEC:1:2116:14179:3151	60	-
chr16	31721621	31721622	HWI-M00851:353:000000000-ABWEC:1:1112:5709:15780	60	+
chr16	32118060	32118061	HWI-M00851:353:000000000-ABWEC:1:2116:15743:3565	60	-
chr16	46593059	46593060	HWI-M00851:353:000000000-ABWEC:1:1103:11715:20484	60	+
chr16	46691723	46691724	HWI-M00851:353:000000000-ABWEC:1:1102:22943:23776	60	+
chr16	47317776	47317777	HWI-M00851:353:000000000-ABWEC:1:1106:10981:18729	60	+
chr16	50624726	50624727	HWI-M00851:353:000000000-ABWEC:1:1113:15812:16732	60	+
chr16	51198599	51198600	HWI-M00851:353:000000000-ABWEC:1:2104:19116:14458	60	-
chr16	54491244	54491245	HWI-M00851:353:000000000-ABWEC:1:1101:21805:2417	60	+
chr16	56462054	56462055	HWI-M00851:353:000000000-ABWEC:1:1111:21039:12988	60	+
chr16	56642413	56642414	HWI-M00851:353:000000000-ABWEC:1:1103:7220:16471	60	-
chr16	57240100	57240101	HWI-M00851:353:000000000-ABWEC:1:1103:23724:22770	60	+
chr16	57694864	57694865	HWI-M00851:353:000000000-ABWEC:1:2106:23085:17561	60	-
chr16	60876725	60876726	HWI-M00851:353:000000000-ABWEC:1:2115:10076:7952	60	-
chr16	66501542	66501543	HWI-M00851:353:000000000-ABWEC:1:1114:21703:15455	60	+
chr16	66575748	66575749	HWI-M00851:353:000000000-ABWEC:1:1102:16021:23248	60	+
chr16	67691582	67691583	HWI-M00851:353:000000000-ABWEC:1:1103:12489:2029	60	+
chr16	68807684	68807685	HWI-M00851:353:000000000-ABWEC:1:2105:22104:19396	60	-
chr16	69709170	69709171	HWI-M00851:353:000000000-ABWEC:1:1114:19851:18898	60	+
chr16	70561691	70561692	HWI-M00851:353:000000000-ABWEC:1:1107:2426:13852	60	+
chr16	71638387	71638388	HWI-M00851:353:000000000-ABWEC:1:1105:15891:16815	60	+
chr16	73281563	73281564	HWI-M00851:353:000000000-ABWEC:1:2108:9711:18818	60	-
chr16	73281564	73281565	HWI-M00851:353:000000000-ABWEC:1:1104:18966:22217	60	-
chr16	78441527	78441528	HWI-M00851:353:000000000-ABWEC:1:1108:15557:20900	60	+
chr16	79469046	79469047	HWI-M00851:353:000000000-ABWEC:1:1103:28916:17134	60	+
chr16	79542704	79542705	HWI-M00851:353:000000000-ABWEC:1:1102:9132:22804	60	+
chr16	84030510	84030511	HWI-M00851:353:000000000-ABWEC:1:2115:20680:22855	60	-
chr16	87409227	87409228	HWI-M00851:353:000000000-ABWEC:1:1115:4049:9993	60	+
chr16	87875223	87875224	HWI-M00851:353:000000000-ABWEC:1:1107:11418:15673	60	+
chr16	89098167	89098168	HWI-M00851:353:000000000-ABWEC:1:2105:21211:7967	60	-
chr16	89563005	89563006	HWI-M00851:353:000000000-ABWEC:1:1108:18561:21883	60	+
chr16	89677368	89677369	HWI-M00851:353:000000000-ABWEC:1:1102:14060:14504	60	-
chr16	89692680	89692681	HWI-M00851:353:000000000-ABWEC:1:1117:13889:7602	60	+
chr16	89736860	89736861	HWI-M00851:353:000000000-ABWEC:1:1103:4412:13056	60	+
chr16	89885535	89885536	HWI-M00851:353:000000000-ABWEC:1:1106:12888:16087	60	-
chr16	89988921	89988922	HWI-M00851:353:000000000-ABWEC:1:1107:20835:18825	60	-
chr17	426544	426545	HWI-M00851:353:000000000-ABWEC:1:2106:24097:14639	60	-
chr17	861964	861965	HWI-M00851:353:000000000-ABWEC:1:1106:22774:8314	60	+
chr17	1898401	1898402	HWI-M00851:353:000000000-ABWEC:1:1103:15547:19521	60	-
chr17	1898403	1898404	HWI-M00851:353:000000000-ABWEC:1:1102:5153:4306	60	-
chr17	2639315	2639316	HWI-M00851:353:000000000-ABWEC:1:1103:13040:2077	60	+
chr17	2639317	2639318	HWI-M00851:353:000000000-ABWEC:1:1103:29114:12936	60	+
chr17	2992574	2992575	HWI-M00851:353:000000000-ABWEC:1:2103:15893:10810	60	+
chr17	3140088	3140089	HWI-M00851:353:000000000-ABWEC:1:1107:13293:20015	60	+
chr17	5200971	5200972	HWI-M00851:353:000000000-ABWEC:1:1102:16083:18415	60	-
chr17	5427129	5427130	HWI-M00851:353:000000000-ABWEC:1:1106:2846:9532	60	-
chr17	5679769	5679770	HWI-M00851:353:000000000-ABWEC:1:1117:22478:5776	60	-
chr17	6050369	6050370	HWI-M00851:353:000000000-ABWEC:1:1109:16337:21579	60	+
chr17	7380323	7380324	HWI-M00851:353:000000000-ABWEC:1:2104:26915:15288	60	-
chr17	7573966	7573967	HWI-M00851:353:000000000-ABWEC:1:1103:15340:5657	60	+
chr17	7575508	7575509	HWI-M00851:353:000000000-ABWEC:1:1104:4821:12561	60	+
chr17	8100244	8100245	HWI-M00851:353:000000000-ABWEC:1:1105:26002:15962	60	+
chr17	8225952	8225953	HWI-M00851:353:000000000-ABWEC:1:1106:20350:10418	60	-
chr17	8304219	8304220	HWI-M00851:353:000000000-ABWEC:1:1107:27706:8338	60	-
chr17	8589864	8589865	HWI-M00851:353:000000000-ABWEC:1:1101:14809:21162	60	-
chr17	8603563	8603564	HWI-M00851:353:000000000-ABWEC:1:1104:21602:12699	60	+
chr17	8617194	8617195	HWI-M00851:353:000000000-ABWEC:1:1102:5145:21120	60	+
chr17	8776907	8776908	HWI-M00851:353:000000000-ABWEC:1:2107:15860:22274	60	-
chr17	9111128	9111129	HWI-M00851:353:000000000-ABWEC:1:1114:13664:10226	60	-
chr17	9342313	9342314	HWI-M00851:353:000000000-ABWEC:1:1107:9493:20471	60	+
chr17	10777344	10777345	HWI-M00851:353:000000000-ABWEC:1:1114:8894:13615	60	+
chr17	11007096	11007097	HWI-M00851:353:000000000-ABWEC:1:1102:9263:11988	60	-
chr17	14328245	14328246	HWI-M00851:353:000000000-ABWEC:1:1102:20035:5713	60	+
chr17	15183092	15183093	HWI-M00851:353:000000000-ABWEC:1:2103:15879:18000	60	-
chr17	16191409	16191410	HWI-M00851:353:000000000-ABWEC:1:1110:13265:20481	60	+
chr17	17041856	17041857	HWI-M00851:353:000000000-ABWEC:1:1103:13915:8136	60	-
chr17	18196535	18196536	HWI-M00851:353:000000000-ABWEC:1:1103:24728:7682	60	+
chr17	20762966	20762967	HWI-M00851:353:000000000-ABWEC:1:2101:6313:11780	60	-
chr17	20881401	20881402	HWI-M00851:353:000000000-ABWEC:1:1107:18539:10535	60	+
chr17	21102448	21102449	HWI-M00851:353:000000000-ABWEC:1:1110:24174:17224	60	-
chr17	27914537	27914538	HWI-M00851:353:000000000-ABWEC:1:1107:19582:10826	60	+
chr17	27939542	27939543	HWI-M00851:353:000000000-ABWEC:1:1110:10686:18644	60	-
chr17	28348804	28348805	HWI-M00851:353:000000000-ABWEC:1:1104:11651:11666	60	+
chr17	28395583	28395584	HWI-M00851:353:000000000-ABWEC:1:1103:12785:11616	60	-
chr17	28891917	28891918	HWI-M00851:353:000000000-ABWEC:1:1108:13908:7603	60	+
chr17	28891918	28891919	HWI-M00851:353:000000000-ABWEC:1:2112:18462:18932	60	+
chr17	29735955	29735956	HWI-M00851:353:000000000-ABWEC:1:2111:20731:2359	60	+
chr17	29743588	29743589	HWI-M00851:353:000000000-ABWEC:1:1106:26116:4408	60	-
chr17	31279703	31279704	HWI-M00851:353:000000000-ABWEC:1:1108:18482:1878	60	-
chr17	32016517	32016518	HWI-M00851:353:000000000-ABWEC:1:1105:17974:5317	60	+
chr17	32228911	32228912	HWI-M00851:353:000000000-ABWEC:1:1105:17347:17071	60	+
chr17	32350908	32350909	HWI-M00851:353:000000000-ABWEC:1:1104:3143:14803	60	+
chr17	35012965	35012966	HWI-M00851:353:000000000-ABWEC:1:1102:22051:6782	60	-
chr17	39506207	39506208	HWI-M00851:353:000000000-ABWEC:1:1107:24221:2260	60	-
chr17	40118422	40118423	HWI-M00851:353:000000000-ABWEC:1:1101:24908:4679	60	-
chr17	41835140	41835141	HWI-M00851:353:000000000-ABWEC:1:1103:20876:9392	60	+
chr17	42510722	42510723	HWI-M00851:353:000000000-ABWEC:1:1102:6458:7830	60	+
chr17	43150315	43150316	HWI-M00851:353:000000000-ABWEC:1:1111:17911:23147	60	-
chr17	43727933	43727934	HWI-M00851:353:000000000-ABWEC:1:1118:13609:4449	60	-
chr17	44729297	44729298	HWI-M00851:353:000000000-ABWEC:1:1117:29466:12309	60	-
chr17	45060725	45060726	HWI-M00851:353:000000000-ABWEC:1:1101:18298:18199	60	+
chr17	45123605	45123606	HWI-M00851:353:000000000-ABWEC:1:1112:23053:4329	60	-
chr17	48140649	48140650	HWI-M00851:353:000000000-ABWEC:1:1104:13796:10050	60	+
chr17	48599728	48599729	HWI-M00851:353:000000000-ABWEC:1:1104:7642:15014	60	+
chr17	48946624	48946625	HWI-M00851:353:000000000-ABWEC:1:2112:2456:16895	60	-
chr17	49461773	49461774	HWI-M00851:353:000000000-ABWEC:1:1101:22782:17200	60	-
chr17	49603706	49603707	HWI-M00851:353:000000000-ABWEC:1:1109:19916:8805	60	-
chr17	49675074	49675075	HWI-M00851:353:000000000-ABWEC:1:1101:21207:2727	60	-
chr17	50914734	50914735	HWI-M00851:353:000000000-ABWEC:1:1103:7894:19935	60	-
chr17	51082495	51082496	HWI-M00851:353:000000000-ABWEC:1:1102:13550:3479	60	+
chr17	53851075	53851076	HWI-M00851:353:000000000-ABWEC:1:1106:24480:11210	60	+
chr17	57004823	57004824	HWI-M00851:353:000000000-ABWEC:1:1107:15544:9989	60	+
chr17	57784990	57784991	HWI-M00851:353:000000000-ABWEC:1:1103:13857:20390	60	-
chr17	59166191	59166192	HWI-M00851:353:000000000-ABWEC:1:1106:26641:9646	60	-
chr17	59623461	59623462	HWI-M00851:353:000000000-ABWEC:1:1107:23929:6533	60	+
chr17	64650483	64650484	HWI-M00851:353:000000000-ABWEC:1:1103:23344:5351	60	-
chr17	66308580	66308581	HWI-M00851:353:000000000-ABWEC:1:1104:22214:12974	60	+
chr17	67288794	67288795	HWI-M00851:353:000000000-ABWEC:1:1101:6142:16070	60	+
chr17	68037113	68037114	HWI-M00851:353:000000000-ABWEC:1:2114:12567:15094	60	-
chr17	68474479	68474480	HWI-M00851:353:000000000-ABWEC:1:1109:28692:11844	60	-
chr17	69958398	69958399	HWI-M00851:353:000000000-ABWEC:1:1101:3327:17243	60	-
chr17	69970108	69970109	HWI-M00851:353:000000000-ABWEC:1:1101:17934:3801	60	+
chr17	70290562	70290563	HWI-M00851:353:000000000-ABWEC:1:1103:11961:11320	60	+
chr17	73296163	73296164	HWI-M00851:353:000000000-ABWEC:1:1101:21256:23032	60	-
chr17	73698030	73698031	HWI-M00851:353:000000000-ABWEC:1:1102:11205:5540	60	+
chr17	74755327	74755328	HWI-M00851:353:000000000-ABWEC:1:1102:8933:2802	60	-
chr17	75216408	75216409	HWI-M00851:353:000000000-ABWEC:1:1106:10943:20521	60	+
chr17	76559515	76559516	HWI-M00851:353:000000000-ABWEC:1:1101:12255:22544	60	+
chr17	76568289	76568290	HWI-M00851:353:000000000-ABWEC:1:1105:14165:3666	60	-
chr17	77622908	77622909	HWI-M00851:353:000000000-ABWEC:1:2110:12778:9887	60	-
chr17	78190582	78190583	HWI-M00851:353:000000000-ABWEC:1:1110:24184:13406	60	-
chr17	78407491	78407492	HWI-M00851:353:000000000-ABWEC:1:1103:7141:6682	60	-
chr17	79995645	79995646	HWI-M00851:353:000000000-ABWEC:1:2102:7075:7826	60	+
chr17	80140183	80140184	HWI-M00851:353:000000000-ABWEC:1:1106:2816:17660	60	-
chr17	80684030	80684031	HWI-M00851:353:000000000-ABWEC:1:1103:15603:7589	60	+
chr17	80881727	80881728	HWI-M00851:353:000000000-ABWEC:1:1110:5693:9883	60	+
chr17	80950119	80950120	HWI-M00851:353:000000000-ABWEC:1:1110:13239:12260	60	+
chr17	81509458	81509459	HWI-M00851:353:000000000-ABWEC:1:2101:26889:10495	60	-
chr17	81511486	81511487	HWI-M00851:353:000000000-ABWEC:1:1104:18641:11876	60	+
chr17	81613325	81613326	HWI-M00851:353:000000000-ABWEC:1:1118:16103:11036	60	+
chr17	82188436	82188437	HWI-M00851:353:000000000-ABWEC:1:2109:11610:3723	60	-
chr17	82208351	82208352	HWI-M00851:353:000000000-ABWEC:1:2101:25478:18318	60	-
chr17	82573118	82573119	HWI-M00851:353:000000000-ABWEC:1:1103:7001:4945	60	-
chr18	2574451	2574452	HWI-M00851:353:000000000-ABWEC:1:1104:5423:19463	60	-
chr18	4607572	4607573	HWI-M00851:353:000000000-ABWEC:1:2101:18255:23888	60	-
chr18	7437943	7437944	HWI-M00851:353:000000000-ABWEC:1:1102:11202:10635	60	+
chr18	7890288	7890289	HWI-M00851:353:000000000-ABWEC:1:1102:22815:5943	60	+
chr18	11474444	11474445	HWI-M00851:353:000000000-ABWEC:1:1101:4233:9726	60	+
chr18	11687385	11687386	HWI-M00851:353:000000000-ABWEC:1:1107:16258:15810	60	+
chr18	20833105	20833106	HWI-M00851:353:000000000-ABWEC:1:1106:27460:8158	60	+
chr18	21250516	21250517	HWI-M00851:353:000000000-ABWEC:1:1101:20541:4265	60	+
chr18	24307305	24307306	HWI-M00851:353:000000000-ABWEC:1:1110:20585:3009	60	-
chr18	26488662	26488663	HWI-M00851:353:000000000-ABWEC:1:1118:25979:13860	60	+
chr18	31211605	31211606	HWI-M00851:353:000000000-ABWEC:1:1102:7105:20774	60	+
chr18	32110984	32110985	HWI-M00851:353:000000000-ABWEC:1:1111:8343:6329	60	+
chr18	33387735	33387736	HWI-M00851:353:000000000-ABWEC:1:1107:21323:22225	60	+
chr18	40245216	40245217	HWI-M00851:353:000000000-ABWEC:1:1113:8565:18441	60	-
chr18	42821632	42821633	HWI-M00851:353:000000000-ABWEC:1:1104:18456:5160	60	-
chr18	45925327	45925328	HWI-M00851:353:000000000-ABWEC:1:1104:20203:1938	60	+
chr18	46908151	46908152	HWI-M00851:353:000000000-ABWEC:1:1103:17625:8580	60	+
chr18	55717698	55717699	HWI-M00851:353:000000000-ABWEC:1:1116:14660:15351	60	-
chr18	56586064	56586065	HWI-M00851:353:000000000-ABWEC:1:1103:8777:23664	60	-
chr18	57155762	57155763	HWI-M00851:353:000000000-ABWEC:1:1116:16275:6135	60	+
chr18	59160976	59160977	HWI-M00851:353:000000000-ABWEC:1:1102:15350:13132	60	-
chr18	59638711	59638712	HWI-M00851:353:000000000-ABWEC:1:1104:20499:13890	60	-
chr18	59850659	59850660	HWI-M00851:353:000000000-ABWEC:1:2113:5749:3667	60	-
chr18	59901303	59901304	HWI-M00851:353:000000000-ABWEC:1:1116:5617:7871	60	+
chr18	65798959	65798960	HWI-M00851:353:000000000-ABWEC:1:1103:18782:24136	60	+
chr18	68248075	68248076	HWI-M00851:353:000000000-ABWEC:1:1101:24470:9103	60	-
chr18	69601166	69601167	HWI-M00851:353:000000000-ABWEC:1:1104:16813:6003	60	+
chr18	73931807	73931808	HWI-M00851:353:000000000-ABWEC:1:1102:7976:12115	60	+
chr18	79428724	79428725	HWI-M00851:353:000000000-ABWEC:1:1113:16990:24460	60	-
chr19	802123	802124	HWI-M00851:353:000000000-ABWEC:1:1109:9510:14029	60	+
chr19	818029	818030	HWI-M00851:353:000000000-ABWEC:1:2117:16701:10268	60	-
chr19	975537	975538	HWI-M00851:353:000000000-ABWEC:1:1102:8368:17971	60	-
chr19	1040771	1040772	HWI-M00851:353:000000000-ABWEC:1:1105:12283:3300	60	+
chr19	1201477	1201478	HWI-M00851:353:000000000-ABWEC:1:1113:20039:5738	60	+
chr19	1441657	1441658	HWI-M00851:353:000000000-ABWEC:1:1104:12986:12233	60	-
chr19	2071073	2071074	HWI-M00851:353:000000000-ABWEC:1:1109:22677:9412	60	+
chr19	2126161	2126162	HWI-M00851:353:000000000-ABWEC:1:2104:6835:18986	60	-
chr19	2422054	2422055	HWI-M00851:353:000000000-ABWEC:1:1102:24224:9905	60	-
chr19	2454687	2454688	HWI-M00851:353:000000000-ABWEC:1:1102:4748:17273	60	-
chr19	3059389	3059390	HWI-M00851:353:000000000-ABWEC:1:1105:24887:21949	60	-
chr19	3064458	3064459	HWI-M00851:353:000000000-ABWEC:1:2113:15554:19253	60	-
chr19	3064459	3064460	HWI-M00851:353:000000000-ABWEC:1:1109:3587:7322	60	-
chr19	4105709	4105710	HWI-M00851:353:000000000-ABWEC:1:1112:5729:19409	60	+
chr19	4270856	4270857	HWI-M00851:353:000000000-ABWEC:1:1108:23251:20507	60	-
chr19	4568952	4568953	HWI-M00851:353:000000000-ABWEC:1:2114:8930:11258	60	+
chr19	4614720	4614721	HWI-M00851:353:000000000-ABWEC:1:1116:16501:22909	60	-
chr19	4800586	4800587	HWI-M00851:353:000000000-ABWEC:1:1105:2412:10847	60	+
chr19	5008187	5008188	HWI-M00851:353:000000000-ABWEC:1:1104:17687:10968	60	+
chr19	5008189	5008190	HWI-M00851:353:000000000-ABWEC:1:1119:17241:24408	60	+
chr19	5235075	5235076	HWI-M00851:353:000000000-ABWEC:1:1102:10335:16328	60	-
chr19	5619611	5619612	HWI-M00851:353:000000000-ABWEC:1:2107:13059:20942	60	-
chr19	5643784	5643785	HWI-M00851:353:000000000-ABWEC:1:2107:15351:19925	60	+
chr19	6101408	6101409	HWI-M00851:353:000000000-ABWEC:1:1102:7322:19889	60	-
chr19	6450329	6450330	HWI-M00851:353:000000000-ABWEC:1:2108:18133:14399	60	-
chr19	7472932	7472933	HWI-M00851:353:000000000-ABWEC:1:1106:12612:9544	60	-
chr19	7500593	7500594	HWI-M00851:353:000000000-ABWEC:1:1110:14209:19529	60	-
chr19	7548351	7548352	HWI-M00851:353:000000000-ABWEC:1:1109:20505:15383	60	-
chr19	7722148	7722149	HWI-M00851:353:000000000-ABWEC:1:2118:17110:8932	60	+
chr19	10261232	10261233	HWI-M00851:353:000000000-ABWEC:1:1108:21620:14257	60	+
chr19	11382875	11382876	HWI-M00851:353:000000000-ABWEC:1:2105:15648:17382	60	-
chr19	11602724	11602725	HWI-M00851:353:000000000-ABWEC:1:1103:14583:11516	60	+
chr19	12719260	12719261	HWI-M00851:353:000000000-ABWEC:1:2109:15694:6624	60	-
chr19	12719262	12719263	HWI-M00851:353:000000000-ABWEC:1:1104:6963:2654	60	-
chr19	12755439	12755440	HWI-M00851:353:000000000-ABWEC:1:1106:10068:23941	60	-
chr19	12854273	12854274	HWI-M00851:353:000000000-ABWEC:1:1102:15159:19412	60	-
chr19	13130030	13130031	HWI-M00851:353:000000000-ABWEC:1:1111:22811:19717	60	+
chr19	15509405	15509406	HWI-M00851:353:000000000-ABWEC:1:1119:12593:21503	60	+
chr19	17314724	17314725	HWI-M00851:353:000000000-ABWEC:1:2102:10242:19155	60	+
chr19	17630681	17630682	HWI-M00851:353:000000000-ABWEC:1:1105:15370:7830	60	-
chr19	17861357	17861358	HWI-M00851:353:000000000-ABWEC:1:2117:16333:21319	60	-
chr19	17861913	17861914	HWI-M00851:353:000000000-ABWEC:1:2114:8828:7846	60	-
chr19	18193698	18193699	HWI-M00851:353:000000000-ABWEC:1:2106:10063:18498	60	+
chr19	18615635	18615636	HWI-M00851:353:000000000-ABWEC:1:1105:13620:16900	60	-
chr19	18904372	18904373	HWI-M00851:353:000000000-ABWEC:1:1107:23396:5293	60	-
chr19	19186051	19186052	HWI-M00851:353:000000000-ABWEC:1:2109:5696:13374	60	-
chr19	19434398	19434399	HWI-M00851:353:000000000-ABWEC:1:1104:21632:14232	60	-
chr19	19481397	19481398	HWI-M00851:353:000000000-ABWEC:1:1104:16913:18019	60	+
chr19	19785478	19785479	HWI-M00851:353:000000000-ABWEC:1:1101:20788:6577	60	+
chr19	21090650	21090651	HWI-M00851:353:000000000-ABWEC:1:1102:23291:11439	60	+
chr19	21096647	21096648	HWI-M00851:353:000000000-ABWEC:1:1108:16942:16891	60	-
chr19	21518806	21518807	HWI-M00851:353:000000000-ABWEC:1:1111:11337:6192	60	-
chr19	23233659	23233660	HWI-M00851:353:000000000-ABWEC:1:1113:8220:3915	60	-
chr19	23332910	23332911	HWI-M00851:353:000000000-ABWEC:1:1106:26219:14215	60	+
chr19	32400287	32400288	HWI-M00851:353:000000000-ABWEC:1:1103:6361:9547	60	-
chr19	35421670	35421671	HWI-M00851:353:000000000-ABWEC:1:1103:20242:14162	60	-
chr19	35580342	35580343	HWI-M00851:353:000000000-ABWEC:1:1105:2119:12788	60	-
chr19	35621233	35621234	HWI-M00851:353:000000000-ABWEC:1:2101:15701:5624	60	+
chr19	36516826	36516827	HWI-M00851:353:000000000-ABWEC:1:2105:17798:3963	60	-
chr19	36518910	36518911	HWI-M00851:353:000000000-ABWEC:1:1109:16587:9916	60	-
chr19	36699628	36699629	HWI-M00851:353:000000000-ABWEC:1:1102:19300:17865	60	+
chr19	37112844	37112845	HWI-M00851:353:000000000-ABWEC:1:1106:28505:10829	60	-
chr19	40656634	40656635	HWI-M00851:353:000000000-ABWEC:1:1101:3046:9435	60	-
chr19	41021502	41021503	HWI-M00851:353:000000000-ABWEC:1:1101:22116:21832	60	-
chr19	41132127	41132128	HWI-M00851:353:000000000-ABWEC:1:2101:3808:11655	60	-
chr19	42802444	42802445	HWI-M00851:353:000000000-ABWEC:1:1116:6111:23348	60	-
chr19	44483982	44483983	HWI-M00851:353:000000000-ABWEC:1:1104:17261:2161	60	-
chr19	44838269	44838270	HWI-M00851:353:000000000-ABWEC:1:2103:22474:17779	60	-
chr19	45407707	45407708	HWI-M00851:353:000000000-ABWEC:1:1118:9224:5925	60	-
chr19	45911329	45911330	HWI-M00851:353:000000000-ABWEC:1:1107:25352:12456	60	+
chr19	46075581	46075582	HWI-M00851:353:000000000-ABWEC:1:1101:3540:14546	60	+
chr19	46358506	46358507	HWI-M00851:353:000000000-ABWEC:1:1101:12920:14649	60	+
chr19	46539395	46539396	HWI-M00851:353:000000000-ABWEC:1:1116:22461:19121	60	-
chr19	46672540	46672541	HWI-M00851:353:000000000-ABWEC:1:1101:26623:18495	60	-
chr19	48108528	48108529	HWI-M00851:353:000000000-ABWEC:1:1101:10800:21420	60	+
chr19	48274250	48274251	HWI-M00851:353:000000000-ABWEC:1:1105:23011:16220	60	+
chr19	48967990	48967991	HWI-M00851:353:000000000-ABWEC:1:1113:15414:4108	60	+
chr19	53434401	53434402	HWI-M00851:353:000000000-ABWEC:1:1114:12754:9084	60	-
chr19	53832957	53832958	HWI-M00851:353:000000000-ABWEC:1:1116:24968:23468	60	+
chr19	53834395	53834396	HWI-M00851:353:000000000-ABWEC:1:1103:23021:12328	60	+
chr19	56605389	56605390	HWI-M00851:353:000000000-ABWEC:1:1102:21955:19913	60	+
chr19	56771453	56771454	HWI-M00851:353:000000000-ABWEC:1:1103:20351:4305	60	+
chr19	58406622	58406623	HWI-M00851:353:000000000-ABWEC:1:1113:19342:11238	60	+
chr19	58597245	58597246	HWI-M00851:353:000000000-ABWEC:1:1102:6349:7555	60	+
chr19	58597909	58597910	HWI-M00851:353:000000000-ABWEC:1:1104:19708:2126	60	+
chr19	58597910	58597911	HWI-M00851:353:000000000-ABWEC:1:1110:24820:16114	60	+
chr2	3579434	3579435	HWI-M00851:353:000000000-ABWEC:1:1108:19299:24179	60	+
chr2	5491433	5491434	HWI-M00851:353:000000000-ABWEC:1:1102:16416:17740	60	+
chr2	7424744	7424745	HWI-M00851:353:000000000-ABWEC:1:2105:12225:13103	60	-
chr2	9478921	9478922	HWI-M00851:353:000000000-ABWEC:1:1101:26174:6584	60	-
chr2	9875627	9875628	HWI-M00851:353:000000000-ABWEC:1:1103:18247:7931	60	+
chr2	9963958	9963959	HWI-M00851:353:000000000-ABWEC:1:1106:13205:8316	60	-
chr2	10108905	10108906	HWI-M00851:353:000000000-ABWEC:1:1102:25197:14685	60	+
chr2	10202530	10202531	HWI-M00851:353:000000000-ABWEC:1:1102:14191:20283	60	+
chr2	11454448	11454449	HWI-M00851:353:000000000-ABWEC:1:1103:14443:7733	60	+
chr2	11467723	11467724	HWI-M00851:353:000000000-ABWEC:1:1118:20573:19818	60	-
chr2	17105231	17105232	HWI-M00851:353:000000000-ABWEC:1:1117:15224:7963	60	+
chr2	17817904	17817905	HWI-M00851:353:000000000-ABWEC:1:1105:9007:10557	60	-
chr2	20446466	20446467	HWI-M00851:353:000000000-ABWEC:1:1101:4555:18683	60	-
chr2	25414533	25414534	HWI-M00851:353:000000000-ABWEC:1:1103:9734:23034	60	+
chr2	25769472	25769473	HWI-M00851:353:000000000-ABWEC:1:1114:12604:20101	60	-
chr2	26040578	26040579	HWI-M00851:353:000000000-ABWEC:1:1118:23586:2695	60	+
chr2	26122324	26122325	HWI-M00851:353:000000000-ABWEC:1:2108:15966:18122	60	+
chr2	27185415	27185416	HWI-M00851:353:000000000-ABWEC:1:1106:18126:11898	60	-
chr2	27185417	27185418	HWI-M00851:353:000000000-ABWEC:1:1102:22445:18807	60	-
chr2	27259062	27259063	HWI-M00851:353:000000000-ABWEC:1:1116:28558:11525	60	-
chr2	27356249	27356250	HWI-M00851:353:000000000-ABWEC:1:1103:6178:3036	60	-
chr2	28939540	28939541	HWI-M00851:353:000000000-ABWEC:1:1103:20671:12475	60	-
chr2	29014947	29014948	HWI-M00851:353:000000000-ABWEC:1:1105:15716:2846	60	+
chr2	29773885	29773886	HWI-M00851:353:000000000-ABWEC:1:1106:6675:16671	60	+
chr2	30630356	30630357	HWI-M00851:353:000000000-ABWEC:1:1110:15669:6341	60	+
chr2	32535809	32535810	HWI-M00851:353:000000000-ABWEC:1:1102:14996:20660	60	+
chr2	37176833	37176834	HWI-M00851:353:000000000-ABWEC:1:1117:24300:21530	60	-
chr2	37299494	37299495	HWI-M00851:353:000000000-ABWEC:1:2118:14194:7262	60	-
chr2	37323957	37323958	HWI-M00851:353:000000000-ABWEC:1:1106:10803:24081	60	-
chr2	38157483	38157484	HWI-M00851:353:000000000-ABWEC:1:1106:18931:18619	60	+
chr2	39095628	39095629	HWI-M00851:353:000000000-ABWEC:1:2116:26010:22456	60	-
chr2	40626763	40626764	HWI-M00851:353:000000000-ABWEC:1:1116:18622:2975	60	-
chr2	42045275	42045276	HWI-M00851:353:000000000-ABWEC:1:1119:13788:4933	60	-
chr2	43616537	43616538	HWI-M00851:353:000000000-ABWEC:1:1101:15958:19424	60	-
chr2	43983954	43983955	HWI-M00851:353:000000000-ABWEC:1:1108:27257:17720	60	-
chr2	44297161	44297162	HWI-M00851:353:000000000-ABWEC:1:1103:14936:2292	60	-
chr2	50103901	50103902	HWI-M00851:353:000000000-ABWEC:1:1104:13136:5007	60	+
chr2	50103902	50103903	HWI-M00851:353:000000000-ABWEC:1:1103:11606:22221	60	+
chr2	50103903	50103904	HWI-M00851:353:000000000-ABWEC:1:1110:18474:19604	60	+
chr2	54615677	54615678	HWI-M00851:353:000000000-ABWEC:1:1104:24566:13058	60	-
chr2	55447715	55447716	HWI-M00851:353:000000000-ABWEC:1:1113:9861:20218	60	+
chr2	58232132	58232133	HWI-M00851:353:000000000-ABWEC:1:1114:27307:13272	60	-
chr2	58319433	58319434	HWI-M00851:353:000000000-ABWEC:1:1114:12233:12198	60	-
chr2	58800984	58800985	HWI-M00851:353:000000000-ABWEC:1:1101:10397:20978	60	+
chr2	59921504	59921505	HWI-M00851:353:000000000-ABWEC:1:1105:11976:19621	60	+
chr2	60230165	60230166	HWI-M00851:353:000000000-ABWEC:1:1101:16409:4832	60	+
chr2	60812133	60812134	HWI-M00851:353:000000000-ABWEC:1:1109:21501:10522	60	-
chr2	61326091	61326092	HWI-M00851:353:000000000-ABWEC:1:1105:23671:8532	60	+
chr2	61860785	61860786	HWI-M00851:353:000000000-ABWEC:1:1110:17654:9092	60	-
chr2	63504240	63504241	HWI-M00851:353:000000000-ABWEC:1:2103:22643:12544	60	-
chr2	64844855	64844856	HWI-M00851:353:000000000-ABWEC:1:1101:15521:14450	60	-
chr2	65030163	65030164	HWI-M00851:353:000000000-ABWEC:1:1111:28078:15053	60	-
chr2	66142160	66142161	HWI-M00851:353:000000000-ABWEC:1:1107:20820:19053	60	-
chr2	66462300	66462301	HWI-M00851:353:000000000-ABWEC:1:1105:7500:14194	60	+
chr2	67397870	67397871	HWI-M00851:353:000000000-ABWEC:1:1108:9053:3171	60	+
chr2	67991804	67991805	HWI-M00851:353:000000000-ABWEC:1:1118:14887:24024	60	-
chr2	69212916	69212917	HWI-M00851:353:000000000-ABWEC:1:1102:26644:20772	60	-
chr2	69864336	69864337	HWI-M00851:353:000000000-ABWEC:1:1118:4556:7150	60	-
chr2	71414925	71414926	HWI-M00851:353:000000000-ABWEC:1:1110:23773:2459	60	+
chr2	72480642	72480643	HWI-M00851:353:000000000-ABWEC:1:1108:14935:3544	60	+
chr2	72778086	72778087	HWI-M00851:353:000000000-ABWEC:1:1105:6149:12101	60	-
chr2	72814971	72814972	HWI-M00851:353:000000000-ABWEC:1:1106:22535:18591	60	-
chr2	73237609	73237610	HWI-M00851:353:000000000-ABWEC:1:1111:23842:15203	60	-
chr2	73690055	73690056	HWI-M00851:353:000000000-ABWEC:1:2118:10382:9228	60	+
chr2	73741472	73741473	HWI-M00851:353:000000000-ABWEC:1:1101:5864:6837	60	+
chr2	75699322	75699323	HWI-M00851:353:000000000-ABWEC:1:1101:13975:8263	60	-
chr2	78436667	78436668	HWI-M00851:353:000000000-ABWEC:1:1101:4891:5320	60	-
chr2	85540554	85540555	HWI-M00851:353:000000000-ABWEC:1:1107:6017:22348	60	+
chr2	86722682	86722683	HWI-M00851:353:000000000-ABWEC:1:1105:23390:15091	60	-
chr2	88217516	88217517	HWI-M00851:353:000000000-ABWEC:1:1105:13897:12984	60	+
chr2	88942159	88942160	HWI-M00851:353:000000000-ABWEC:1:1102:22357:18183	60	+
chr2	95990822	95990823	HWI-M00851:353:000000000-ABWEC:1:1104:15704:18090	60	-
chr2	96965501	96965502	HWI-M00851:353:000000000-ABWEC:1:1118:21471:6595	60	+
chr2	98633981	98633982	HWI-M00851:353:000000000-ABWEC:1:1101:22341:7676	60	-
chr2	99127175	99127176	HWI-M00851:353:000000000-ABWEC:1:1112:4621:14114	60	-
chr2	101008614	101008615	HWI-M00851:353:000000000-ABWEC:1:1103:4511:5949	60	-
chr2	102638528	102638529	HWI-M00851:353:000000000-ABWEC:1:1101:24393:7193	60	+
chr2	104583327	104583328	HWI-M00851:353:000000000-ABWEC:1:1109:21564:9810	60	-
chr2	105299515	105299516	HWI-M00851:353:000000000-ABWEC:1:2103:15912:8245	60	-
chr2	106438427	106438428	HWI-M00851:353:000000000-ABWEC:1:2104:11889:13304	60	-
chr2	107857509	107857510	HWI-M00851:353:000000000-ABWEC:1:1114:23374:23718	60	+
chr2	108520756	108520757	HWI-M00851:353:000000000-ABWEC:1:1106:10088:7233	60	-
chr2	108991385	108991386	HWI-M00851:353:000000000-ABWEC:1:1101:13791:7240	60	-
chr2	109232530	109232531	HWI-M00851:353:000000000-ABWEC:1:1117:18185:17105	60	-
chr2	110652756	110652757	HWI-M00851:353:000000000-ABWEC:1:1111:4164:8738	60	-
chr2	110871598	110871599	HWI-M00851:353:000000000-ABWEC:1:1101:22558:13490	60	+
chr2	110871601	110871602	HWI-M00851:353:000000000-ABWEC:1:2112:13566:15315	60	+
chr2	111013820	111013821	HWI-M00851:353:000000000-ABWEC:1:1108:8093:1881	60	+
chr2	112488544	112488545	HWI-M00851:353:000000000-ABWEC:1:1105:13326:3013	60	+
chr2	115881509	115881510	HWI-M00851:353:000000000-ABWEC:1:1108:8868:21909	60	+
chr2	117931563	117931564	HWI-M00851:353:000000000-ABWEC:1:1114:26864:15252	60	-
chr2	119837461	119837462	HWI-M00851:353:000000000-ABWEC:1:1105:14490:7490	60	+
chr2	121651925	121651926	HWI-M00851:353:000000000-ABWEC:1:1101:20923:11596	60	+
chr2	125331281	125331282	HWI-M00851:353:000000000-ABWEC:1:1106:10932:7473	60	+
chr2	127383284	127383285	HWI-M00851:353:000000000-ABWEC:1:2102:11127:22336	60	-
chr2	127773694	127773695	HWI-M00851:353:000000000-ABWEC:1:1106:24904:7427	60	+
chr2	127786584	127786585	HWI-M00851:353:000000000-ABWEC:1:1118:24908:23110	60	-
chr2	127883905	127883906	HWI-M00851:353:000000000-ABWEC:1:1114:17302:3111	60	+
chr2	128088255	128088256	HWI-M00851:353:000000000-ABWEC:1:1114:6742:3447	60	+
chr2	128219261	128219262	HWI-M00851:353:000000000-ABWEC:1:1113:24839:14704	60	+
chr2	130932853	130932854	HWI-M00851:353:000000000-ABWEC:1:1102:11766:14509	60	+
chr2	130976412	130976413	HWI-M00851:353:000000000-ABWEC:1:1104:12424:6550	60	-
chr2	131609018	131609019	HWI-M00851:353:000000000-ABWEC:1:1108:21768:5645	60	+
chr2	133185223	133185224	HWI-M00851:353:000000000-ABWEC:1:1103:17881:9923	60	-
chr2	134374259	134374260	HWI-M00851:353:000000000-ABWEC:1:2106:28876:9116	60	-
chr2	142076880	142076881	HWI-M00851:353:000000000-ABWEC:1:1101:22708:12196	60	+
chr2	143029745	143029746	HWI-M00851:353:000000000-ABWEC:1:1117:24611:12816	60	+
chr2	146432339	146432340	HWI-M00851:353:000000000-ABWEC:1:1101:21203:4041	60	-
chr2	147452295	147452296	HWI-M00851:353:000000000-ABWEC:1:1115:3676:6389	60	-
chr2	148671442	148671443	HWI-M00851:353:000000000-ABWEC:1:1103:5260:15121	60	-
chr2	151477683	151477684	HWI-M00851:353:000000000-ABWEC:1:2105:23250:22052	60	-
chr2	152381993	152381994	HWI-M00851:353:000000000-ABWEC:1:1101:21687:8815	60	-
chr2	152586570	152586571	HWI-M00851:353:000000000-ABWEC:1:1107:10769:22803	60	+
chr2	155455222	155455223	HWI-M00851:353:000000000-ABWEC:1:1108:12689:12240	60	+
chr2	161135594	161135595	HWI-M00851:353:000000000-ABWEC:1:1102:12077:17477	60	+
chr2	161211058	161211059	HWI-M00851:353:000000000-ABWEC:1:1116:22854:6465	60	-
chr2	161211059	161211060	HWI-M00851:353:000000000-ABWEC:1:1105:22923:14985	60	-
chr2	163395031	163395032	HWI-M00851:353:000000000-ABWEC:1:2106:15468:12448	60	-
chr2	163395036	163395037	HWI-M00851:353:000000000-ABWEC:1:1110:17301:6756	60	-
chr2	166222127	166222128	HWI-M00851:353:000000000-ABWEC:1:2102:7116:6505	60	-
chr2	166794515	166794516	HWI-M00851:353:000000000-ABWEC:1:1101:12551:15080	60	+
chr2	166861241	166861242	HWI-M00851:353:000000000-ABWEC:1:1111:7995:5014	60	+
chr2	169461785	169461786	HWI-M00851:353:000000000-ABWEC:1:1105:19282:13124	60	-
chr2	170441310	170441311	HWI-M00851:353:000000000-ABWEC:1:1104:11769:18416	60	+
chr2	170477228	170477229	HWI-M00851:353:000000000-ABWEC:1:1102:23427:23153	60	-
chr2	173321765	173321766	HWI-M00851:353:000000000-ABWEC:1:1102:16236:12681	60	+
chr2	173321766	173321767	HWI-M00851:353:000000000-ABWEC:1:1111:12159:5734	60	+
chr2	173999585	173999586	HWI-M00851:353:000000000-ABWEC:1:1108:17959:14593	60	+
chr2	177488355	177488356	HWI-M00851:353:000000000-ABWEC:1:1101:22211:22648	60	+
chr2	178248913	178248914	HWI-M00851:353:000000000-ABWEC:1:2111:25025:13069	60	+
chr2	178248920	178248921	HWI-M00851:353:000000000-ABWEC:1:2114:13350:9675	60	+
chr2	180595189	180595190	HWI-M00851:353:000000000-ABWEC:1:2116:4672:10192	60	-
chr2	180595191	180595192	HWI-M00851:353:000000000-ABWEC:1:1103:8144:20345	60	-
chr2	186543697	186543698	HWI-M00851:353:000000000-ABWEC:1:1107:6845:16376	60	+
chr2	187113505	187113506	HWI-M00851:353:000000000-ABWEC:1:1101:9401:9564	60	+
chr2	189676369	189676370	HWI-M00851:353:000000000-ABWEC:1:1101:22129:4556	60	+
chr2	190255752	190255753	HWI-M00851:353:000000000-ABWEC:1:2105:16080:15484	60	-
chr2	190333225	190333226	HWI-M00851:353:000000000-ABWEC:1:1101:18671:10749	60	+
chr2	191263241	191263242	HWI-M00851:353:000000000-ABWEC:1:1106:26961:6355	60	+
chr2	192053743	192053744	HWI-M00851:353:000000000-ABWEC:1:1103:16143:14064	60	-
chr2	192787920	192787921	HWI-M00851:353:000000000-ABWEC:1:1102:11111:21695	60	+
chr2	193222442	193222443	HWI-M00851:353:000000000-ABWEC:1:1106:5195:11007	60	+
chr2	194415222	194415223	HWI-M00851:353:000000000-ABWEC:1:1118:13576:13335	60	-
chr2	196215132	196215133	HWI-M00851:353:000000000-ABWEC:1:1116:6202:23444	60	-
chr2	196802313	196802314	HWI-M00851:353:000000000-ABWEC:1:1102:9450:23675	60	+
chr2	196971281	196971282	HWI-M00851:353:000000000-ABWEC:1:1101:20238:16938	60	-
chr2	197102348	197102349	HWI-M00851:353:000000000-ABWEC:1:1101:8742:8626	60	-
chr2	197259673	197259674	HWI-M00851:353:000000000-ABWEC:1:1101:1906:13016	60	+
chr2	197694453	197694454	HWI-M00851:353:000000000-ABWEC:1:2118:6149:6712	60	-
chr2	197694454	197694455	HWI-M00851:353:000000000-ABWEC:1:1103:12830:15722	60	-
chr2	199634171	199634172	HWI-M00851:353:000000000-ABWEC:1:1111:21813:3972	60	-
chr2	200357225	200357226	HWI-M00851:353:000000000-ABWEC:1:1113:21108:7172	60	-
chr2	200861856	200861857	HWI-M00851:353:000000000-ABWEC:1:1101:15117:22691	60	-
chr2	201027242	201027243	HWI-M00851:353:000000000-ABWEC:1:2115:18834:13110	60	-
chr2	201028246	201028247	HWI-M00851:353:000000000-ABWEC:1:1112:16491:10233	60	-
chr2	208268562	208268563	HWI-M00851:353:000000000-ABWEC:1:1103:20470:12875	60	-
chr2	210221887	210221888	HWI-M00851:353:000000000-ABWEC:1:1106:9087:20215	60	-
chr2	212759376	212759377	HWI-M00851:353:000000000-ABWEC:1:1106:16295:6330	60	-
chr2	213171628	213171629	HWI-M00851:353:000000000-ABWEC:1:1101:8174:15415	60	+
chr2	215451626	215451627	HWI-M00851:353:000000000-ABWEC:1:1103:13836:19110	60	+
chr2	216008347	216008348	HWI-M00851:353:000000000-ABWEC:1:2108:17065:13262	60	-
chr2	216422732	216422733	HWI-M00851:353:000000000-ABWEC:1:1103:10757:7038	60	+
chr2	218269453	218269454	HWI-M00851:353:000000000-ABWEC:1:1115:26721:14271	60	-
chr2	218459322	218459323	HWI-M00851:353:000000000-ABWEC:1:1107:9344:19867	60	-
chr2	218475999	218476000	HWI-M00851:353:000000000-ABWEC:1:1111:21571:11653	60	-
chr2	218592154	218592155	HWI-M00851:353:000000000-ABWEC:1:1103:18801:21630	60	-
chr2	218726291	218726292	HWI-M00851:353:000000000-ABWEC:1:1105:12851:8397	60	-
chr2	219217169	219217170	HWI-M00851:353:000000000-ABWEC:1:1115:14072:7539	60	+
chr2	219432382	219432383	HWI-M00851:353:000000000-ABWEC:1:2102:10361:2290	60	-
chr2	219732870	219732871	HWI-M00851:353:000000000-ABWEC:1:1117:11415:12736	60	+
chr2	220165788	220165789	HWI-M00851:353:000000000-ABWEC:1:1102:6472:17456	60	+
chr2	222284854	222284855	HWI-M00851:353:000000000-ABWEC:1:1113:11552:19600	60	+
chr2	222612840	222612841	HWI-M00851:353:000000000-ABWEC:1:1102:11048:20963	60	-
chr2	231153354	231153355	HWI-M00851:353:000000000-ABWEC:1:2105:6919:20526	60	-
chr2	233697703	233697704	HWI-M00851:353:000000000-ABWEC:1:1105:29435:13188	60	-
chr2	233954264	233954265	HWI-M00851:353:000000000-ABWEC:1:1101:20206:13019	60	+
chr2	234315628	234315629	HWI-M00851:353:000000000-ABWEC:1:1112:20162:19816	60	+
chr2	234720736	234720737	HWI-M00851:353:000000000-ABWEC:1:1105:7587:16951	60	+
chr2	236295750	236295751	HWI-M00851:353:000000000-ABWEC:1:2118:16172:2111	60	-
chr2	238052045	238052046	HWI-M00851:353:000000000-ABWEC:1:1113:24503:10670	60	+
chr2	240572291	240572292	HWI-M00851:353:000000000-ABWEC:1:1102:12624:8810	60	+
chr2	240814885	240814886	HWI-M00851:353:000000000-ABWEC:1:2108:2834:18186	60	-
chr2	241269105	241269106	HWI-M00851:353:000000000-ABWEC:1:1107:6657:13012	60	-
chr20	346406	346407	HWI-M00851:353:000000000-ABWEC:1:1105:5471:5912	60	-
chr20	513749	513750	HWI-M00851:353:000000000-ABWEC:1:1116:23675:18541	60	-
chr20	581751	581752	HWI-M00851:353:000000000-ABWEC:1:1119:14357:5933	60	+
chr20	654033	654034	HWI-M00851:353:000000000-ABWEC:1:1113:8511:16811	60	-
chr20	797701	797702	HWI-M00851:353:000000000-ABWEC:1:2104:3478:19947	60	-
chr20	1808164	1808165	HWI-M00851:353:000000000-ABWEC:1:1114:12906:11026	60	-
chr20	2123536	2123537	HWI-M00851:353:000000000-ABWEC:1:1102:6389:6147	60	+
chr20	2463194	2463195	HWI-M00851:353:000000000-ABWEC:1:1108:12902:16880	60	-
chr20	2536378	2536379	HWI-M00851:353:000000000-ABWEC:1:1115:19135:6882	60	-
chr20	2661391	2661392	HWI-M00851:353:000000000-ABWEC:1:1111:20901:9572	60	-
chr20	3394634	3394635	HWI-M00851:353:000000000-ABWEC:1:2101:23864:9533	60	-
chr20	3801603	3801604	HWI-M00851:353:000000000-ABWEC:1:2107:26645:19655	60	-
chr20	3801605	3801606	HWI-M00851:353:000000000-ABWEC:1:2113:7680:19575	60	-
chr20	3891459	3891460	HWI-M00851:353:000000000-ABWEC:1:1114:8175:2100	60	-
chr20	3907165	3907166	HWI-M00851:353:000000000-ABWEC:1:1104:17176:17035	60	+
chr20	8462004	8462005	HWI-M00851:353:000000000-ABWEC:1:1103:15219:7864	60	+
chr20	11778833	11778834	HWI-M00851:353:000000000-ABWEC:1:1101:17881:6878	60	+
chr20	13786540	13786541	HWI-M00851:353:000000000-ABWEC:1:1104:17759:15653	60	+
chr20	15274666	15274667	HWI-M00851:353:000000000-ABWEC:1:1101:6719:7549	60	+
chr20	15630883	15630884	HWI-M00851:353:000000000-ABWEC:1:1103:13524:6230	60	-
chr20	16063686	16063687	HWI-M00851:353:000000000-ABWEC:1:1102:5609:6675	60	-
chr20	17571483	17571484	HWI-M00851:353:000000000-ABWEC:1:1102:7725:9829	60	-
chr20	20761736	20761737	HWI-M00851:353:000000000-ABWEC:1:1112:12437:17294	60	-
chr20	22415748	22415749	HWI-M00851:353:000000000-ABWEC:1:1102:18350:23248	60	+
chr20	30682318	30682319	HWI-M00851:353:000000000-ABWEC:1:1108:17733:20508	60	+
chr20	30953512	30953513	HWI-M00851:353:000000000-ABWEC:1:1107:27252:20055	60	-
chr20	32205762	32205763	HWI-M00851:353:000000000-ABWEC:1:1101:20662:11169	60	+
chr20	32415783	32415784	HWI-M00851:353:000000000-ABWEC:1:1104:9628:23130	60	+
chr20	34301429	34301430	HWI-M00851:353:000000000-ABWEC:1:1101:16953:3621	60	+
chr20	35248298	35248299	HWI-M00851:353:000000000-ABWEC:1:2105:9617:15579	60	-
chr20	35267010	35267011	HWI-M00851:353:000000000-ABWEC:1:2101:22731:3619	60	-
chr20	35359641	35359642	HWI-M00851:353:000000000-ABWEC:1:1105:23405:11113	60	-
chr20	35373275	35373276	HWI-M00851:353:000000000-ABWEC:1:2102:8218:14631	60	-
chr20	35791476	35791477	HWI-M00851:353:000000000-ABWEC:1:2114:27891:16068	60	-
chr20	35791480	35791481	HWI-M00851:353:000000000-ABWEC:1:2113:4023:16134	60	-
chr20	39604563	39604564	HWI-M00851:353:000000000-ABWEC:1:1103:24608:8428	60	-
chr20	41904710	41904711	HWI-M00851:353:000000000-ABWEC:1:1111:20284:5968	60	+
chr20	43718837	43718838	HWI-M00851:353:000000000-ABWEC:1:2107:16170:11846	60	+
chr20	43981834	43981835	HWI-M00851:353:000000000-ABWEC:1:1102:7419:18099	60	+
chr20	44330080	44330081	HWI-M00851:353:000000000-ABWEC:1:1103:26647:15139	60	+
chr20	45927382	45927383	HWI-M00851:353:000000000-ABWEC:1:1103:7517:21077	60	+
chr20	46803569	46803570	HWI-M00851:353:000000000-ABWEC:1:1101:11349:6740	60	+
chr20	48954708	48954709	HWI-M00851:353:000000000-ABWEC:1:1103:5023:7001	60	+
chr20	50114151	50114152	HWI-M00851:353:000000000-ABWEC:1:1119:14623:8249	60	-
chr20	51291467	51291468	HWI-M00851:353:000000000-ABWEC:1:1103:12161:23773	60	+
chr20	51619235	51619236	HWI-M00851:353:000000000-ABWEC:1:1101:25636:15132	60	+
chr20	54665960	54665961	HWI-M00851:353:000000000-ABWEC:1:1103:23181:17494	60	-
chr20	55172886	55172887	HWI-M00851:353:000000000-ABWEC:1:1111:17594:20645	60	+
chr20	56458881	56458882	HWI-M00851:353:000000000-ABWEC:1:1104:11584:20496	60	+
chr20	62863965	62863966	HWI-M00851:353:000000000-ABWEC:1:1115:6283:11464	60	-
chr20	62994430	62994431	HWI-M00851:353:000000000-ABWEC:1:1106:5363:6497	60	+
chr20	63212658	63212659	HWI-M00851:353:000000000-ABWEC:1:2104:26237:16854	60	-
chr20	63582566	63582567	HWI-M00851:353:000000000-ABWEC:1:1101:16263:19087	60	+
chr20	63622935	63622936	HWI-M00851:353:000000000-ABWEC:1:1107:6433:6197	60	-
chr20	63772112	63772113	HWI-M00851:353:000000000-ABWEC:1:1104:14087:20449	60	-
chr20	64313613	64313614	HWI-M00851:353:000000000-ABWEC:1:1102:3875:16775	60	+
chr20	64328783	64328784	HWI-M00851:353:000000000-ABWEC:1:1104:25995:15641	60	+
chr21	17601029	17601030	HWI-M00851:353:000000000-ABWEC:1:1106:10011:3058	60	+
chr21	17820091	17820092	HWI-M00851:353:000000000-ABWEC:1:2103:4782:12072	60	+
chr21	26801316	26801317	HWI-M00851:353:000000000-ABWEC:1:1116:25629:7871	60	-
chr21	26841819	26841820	HWI-M00851:353:000000000-ABWEC:1:1107:10979:11973	60	-
chr21	28987671	28987672	HWI-M00851:353:000000000-ABWEC:1:1116:18333:14559	60	-
chr21	29108758	29108759	HWI-M00851:353:000000000-ABWEC:1:1102:18857:6461	60	+
chr21	30569575	30569576	HWI-M00851:353:000000000-ABWEC:1:2102:8359:22810	60	-
chr21	31542550	31542551	HWI-M00851:353:000000000-ABWEC:1:1102:22640:8546	60	+
chr21	32243934	32243935	HWI-M00851:353:000000000-ABWEC:1:1101:8319:17942	60	+
chr21	32389546	32389547	HWI-M00851:353:000000000-ABWEC:1:1106:5732:7877	60	+
chr21	33535947	33535948	HWI-M00851:353:000000000-ABWEC:1:1111:5474:5328	60	+
chr21	34139613	34139614	HWI-M00851:353:000000000-ABWEC:1:1107:4409:16851	60	+
chr21	36214638	36214639	HWI-M00851:353:000000000-ABWEC:1:1105:13258:22738	60	-
chr21	36356404	36356405	HWI-M00851:353:000000000-ABWEC:1:1104:2395:13963	60	+
chr21	37134572	37134573	HWI-M00851:353:000000000-ABWEC:1:1107:10288:9174	60	-
chr21	37480452	37480453	HWI-M00851:353:000000000-ABWEC:1:1112:15459:4547	60	+
chr21	40076510	40076511	HWI-M00851:353:000000000-ABWEC:1:2110:10928:5137	60	-
chr21	40790802	40790803	HWI-M00851:353:000000000-ABWEC:1:1104:4575:11039	60	+
chr21	41896857	41896858	HWI-M00851:353:000000000-ABWEC:1:1103:12098:21053	60	-
chr21	43163517	43163518	HWI-M00851:353:000000000-ABWEC:1:1103:28110:7349	60	-
chr21	43637416	43637417	HWI-M00851:353:000000000-ABWEC:1:1103:3216:15764	60	+
chr21	43639678	43639679	HWI-M00851:353:000000000-ABWEC:1:1103:14534:5990	60	-
chr21	43733731	43733732	HWI-M00851:353:000000000-ABWEC:1:1111:17245:15936	60	+
chr21	44401644	44401645	HWI-M00851:353:000000000-ABWEC:1:1116:6907:12002	60	-
chr21	44754080	44754081	HWI-M00851:353:000000000-ABWEC:1:2116:12221:24295	60	-
chr21	46408313	46408314	HWI-M00851:353:000000000-ABWEC:1:1106:6730:2511	60	+
chr21	46461837	46461838	HWI-M00851:353:000000000-ABWEC:1:1102:2566:13130	60	-
chr22	12087088	12087089	HWI-M00851:353:000000000-ABWEC:1:1111:7134:24126	60	-
chr22	17989014	17989015	HWI-M00851:353:000000000-ABWEC:1:1105:14475:12023	60	-
chr22	19661617	19661618	HWI-M00851:353:000000000-ABWEC:1:1103:23570:7351	60	+
chr22	20490154	20490155	HWI-M00851:353:000000000-ABWEC:1:1107:27772:18844	60	+
chr22	20886756	20886757	HWI-M00851:353:000000000-ABWEC:1:1104:2888:14940	60	+
chr22	20886757	20886758	HWI-M00851:353:000000000-ABWEC:1:2111:23584:4920	60	+
chr22	20942180	20942181	HWI-M00851:353:000000000-ABWEC:1:2101:8151:7043	60	-
chr22	20969371	20969372	HWI-M00851:353:000000000-ABWEC:1:1115:16779:3610	60	-
chr22	21813878	21813879	HWI-M00851:353:000000000-ABWEC:1:1103:5137:18544	60	+
chr22	22812643	22812644	HWI-M00851:353:000000000-ABWEC:1:2113:10958:24483	60	-
chr22	23101345	23101346	HWI-M00851:353:000000000-ABWEC:1:1101:4313:9703	60	-
chr22	23680803	23680804	HWI-M00851:353:000000000-ABWEC:1:1103:18175:7440	60	-
chr22	24776128	24776129	HWI-M00851:353:000000000-ABWEC:1:1118:18130:23744	60	-
chr22	25521040	25521041	HWI-M00851:353:000000000-ABWEC:1:1104:20240:7911	60	-
chr22	25724791	25724792	HWI-M00851:353:000000000-ABWEC:1:2105:14097:22812	60	-
chr22	26730533	26730534	HWI-M00851:353:000000000-ABWEC:1:1104:22028:14164	60	-
chr22	28494601	28494602	HWI-M00851:353:000000000-ABWEC:1:1102:8251:10580	60	+
chr22	28740826	28740827	HWI-M00851:353:000000000-ABWEC:1:1105:7056:10734	60	-
chr22	30497615	30497616	HWI-M00851:353:000000000-ABWEC:1:1107:19767:18865	60	+
chr22	31244478	31244479	HWI-M00851:353:000000000-ABWEC:1:2112:25757:13101	60	-
chr22	31495540	31495541	HWI-M00851:353:000000000-ABWEC:1:1103:13260:2212	60	+
chr22	31523642	31523643	HWI-M00851:353:000000000-ABWEC:1:1109:17387:12659	60	-
chr22	31783058	31783059	HWI-M00851:353:000000000-ABWEC:1:1111:24086:10491	60	-
chr22	31970338	31970339	HWI-M00851:353:000000000-ABWEC:1:1102:11552:22621	60	+
chr22	33902324	33902325	HWI-M00851:353:000000000-ABWEC:1:1118:8318:15850	60	-
chr22	35507592	35507593	HWI-M00851:353:000000000-ABWEC:1:1104:11011:4897	60	-
chr22	36134810	36134811	HWI-M00851:353:000000000-ABWEC:1:2103:11260:16682	60	+
chr22	37248779	37248780	HWI-M00851:353:000000000-ABWEC:1:1112:25970:20256	60	-
chr22	37958759	37958760	HWI-M00851:353:000000000-ABWEC:1:1106:13634:6041	60	-
chr22	38144304	38144305	HWI-M00851:353:000000000-ABWEC:1:1103:22159:8509	60	-
chr22	38399603	38399604	HWI-M00851:353:000000000-ABWEC:1:2112:14948:16742	60	-
chr22	38989808	38989809	HWI-M00851:353:000000000-ABWEC:1:1109:9903:13174	60	-
chr22	39117823	39117824	HWI-M00851:353:000000000-ABWEC:1:1101:16825:14891	60	+
chr22	39217595	39217596	HWI-M00851:353:000000000-ABWEC:1:2118:15320:9996	60	-
chr22	39470246	39470247	HWI-M00851:353:000000000-ABWEC:1:1101:23317:9191	60	+
chr22	39505174	39505175	HWI-M00851:353:000000000-ABWEC:1:1115:14735:9226	60	-
chr22	39593450	39593451	HWI-M00851:353:000000000-ABWEC:1:1102:16607:19901	60	+
chr22	39733411	39733412	HWI-M00851:353:000000000-ABWEC:1:1103:9962:22605	60	+
chr22	39733412	39733413	HWI-M00851:353:000000000-ABWEC:1:1114:5280:15854	60	+
chr22	40421834	40421835	HWI-M00851:353:000000000-ABWEC:1:2118:7492:17860	60	+
chr22	40937869	40937870	HWI-M00851:353:000000000-ABWEC:1:1107:8695:17452	60	+
chr22	41489639	41489640	HWI-M00851:353:000000000-ABWEC:1:2113:13992:11273	60	-
chr22	41628427	41628428	HWI-M00851:353:000000000-ABWEC:1:1102:24717:10880	60	+
chr22	41687199	41687200	HWI-M00851:353:000000000-ABWEC:1:2102:17514:2074	60	-
chr22	41687800	41687801	HWI-M00851:353:000000000-ABWEC:1:1113:14509:16818	60	-
chr22	41870360	41870361	HWI-M00851:353:000000000-ABWEC:1:1105:25078:12302	60	-
chr22	43133477	43133478	HWI-M00851:353:000000000-ABWEC:1:1102:23195:22288	60	-
chr22	44851494	44851495	HWI-M00851:353:000000000-ABWEC:1:1114:23145:16725	60	+
chr22	44851495	44851496	HWI-M00851:353:000000000-ABWEC:1:1101:6732:3090	60	+
chr22	45160691	45160692	HWI-M00851:353:000000000-ABWEC:1:1103:18131:13342	60	+
chr22	45477989	45477990	HWI-M00851:353:000000000-ABWEC:1:1115:22809:10926	60	-
chr22	45720260	45720261	HWI-M00851:353:000000000-ABWEC:1:1115:5916:14454	60	+
chr22	46405948	46405949	HWI-M00851:353:000000000-ABWEC:1:2101:17604:17230	60	-
chr22	46413428	46413429	HWI-M00851:353:000000000-ABWEC:1:1101:11481:7115	60	-
chr22	46585606	46585607	HWI-M00851:353:000000000-ABWEC:1:1103:16990:15692	60	+
chr22	47528606	47528607	HWI-M00851:353:000000000-ABWEC:1:2105:13437:11595	60	+
chr22	47983733	47983734	HWI-M00851:353:000000000-ABWEC:1:1109:4207:5967	60	+
chr22	48992315	48992316	HWI-M00851:353:000000000-ABWEC:1:1102:23862:14832	60	+
chr22	49962006	49962007	HWI-M00851:353:000000000-ABWEC:1:2113:6654:8673	60	-
chr22	50118053	50118054	HWI-M00851:353:000000000-ABWEC:1:1106:8319:11309	60	+
chr22	50212957	50212958	HWI-M00851:353:000000000-ABWEC:1:2114:26783:6331	60	-
chr22	50394743	50394744	HWI-M00851:353:000000000-ABWEC:1:1114:5799:15876	60	-
chr22	50415165	50415166	HWI-M00851:353:000000000-ABWEC:1:1112:19879:7522	60	-
chr22	50619524	50619525	HWI-M00851:353:000000000-ABWEC:1:1105:19994:19971	60	-
chr22	50639620	50639621	HWI-M00851:353:000000000-ABWEC:1:1116:6990:10419	60	-
chr22	50725760	50725761	HWI-M00851:353:000000000-ABWEC:1:1103:18025:6873	60	+
chr3	4417141	4417142	HWI-M00851:353:000000000-ABWEC:1:1115:18586:8020	60	-
chr3	8676951	8676952	HWI-M00851:353:000000000-ABWEC:1:1103:19472:14589	60	-
chr3	9423323	9423324	HWI-M00851:353:000000000-ABWEC:1:1101:19031:24904	60	+
chr3	9447171	9447172	HWI-M00851:353:000000000-ABWEC:1:1104:9260:19480	60	-
chr3	9970688	9970689	HWI-M00851:353:000000000-ABWEC:1:1105:4850:18808	60	+
chr3	10154398	10154399	HWI-M00851:353:000000000-ABWEC:1:2108:13759:7838	60	+
chr3	12594442	12594443	HWI-M00851:353:000000000-ABWEC:1:2111:14436:24310	60	-
chr3	13555106	13555107	HWI-M00851:353:000000000-ABWEC:1:2119:24616:22933	60	-
chr3	14686221	14686222	HWI-M00851:353:000000000-ABWEC:1:1105:11230:13431	60	+
chr3	15743257	15743258	HWI-M00851:353:000000000-ABWEC:1:2106:8017:9417	60	+
chr3	16466917	16466918	HWI-M00851:353:000000000-ABWEC:1:1105:6228:14860	60	-
chr3	17875115	17875116	HWI-M00851:353:000000000-ABWEC:1:1104:13364:8951	60	+
chr3	19082309	19082310	HWI-M00851:353:000000000-ABWEC:1:1101:25481:10262	60	+
chr3	23721169	23721170	HWI-M00851:353:000000000-ABWEC:1:2117:23597:11240	60	-
chr3	24626930	24626931	HWI-M00851:353:000000000-ABWEC:1:1104:10918:4307	60	+
chr3	25173440	25173441	HWI-M00851:353:000000000-ABWEC:1:1103:17535:4380	60	+
chr3	29662004	29662005	HWI-M00851:353:000000000-ABWEC:1:1106:16585:7697	60	+
chr3	30637464	30637465	HWI-M00851:353:000000000-ABWEC:1:1107:19246:20722	60	+
chr3	31397696	31397697	HWI-M00851:353:000000000-ABWEC:1:1108:21819:23500	60	+
chr3	33150958	33150959	HWI-M00851:353:000000000-ABWEC:1:1102:23226:12499	60	+
chr3	34148530	34148531	HWI-M00851:353:000000000-ABWEC:1:1114:28076:9107	60	-
chr3	36842991	36842992	HWI-M00851:353:000000000-ABWEC:1:1119:11294:3235	60	+
chr3	39404171	39404172	HWI-M00851:353:000000000-ABWEC:1:2113:14801:16655	60	-
chr3	39666276	39666277	HWI-M00851:353:000000000-ABWEC:1:1109:15469:9620	60	-
chr3	40428857	40428858	HWI-M00851:353:000000000-ABWEC:1:1101:4881:17963	60	-
chr3	41217786	41217787	HWI-M00851:353:000000000-ABWEC:1:1102:22090:1794	60	+
chr3	42648769	42648770	HWI-M00851:353:000000000-ABWEC:1:1102:14613:19127	60	+
chr3	46918148	46918149	HWI-M00851:353:000000000-ABWEC:1:1111:20714:11264	60	+
chr3	48201310	48201311	HWI-M00851:353:000000000-ABWEC:1:1101:23395:14412	60	+
chr3	48598132	48598133	HWI-M00851:353:000000000-ABWEC:1:1107:25263:10137	60	-
chr3	48605720	48605721	HWI-M00851:353:000000000-ABWEC:1:1108:6517:5915	60	-
chr3	48825904	48825905	HWI-M00851:353:000000000-ABWEC:1:1108:17026:20992	60	+
chr3	48952624	48952625	HWI-M00851:353:000000000-ABWEC:1:1105:4020:11671	60	-
chr3	49710705	49710706	HWI-M00851:353:000000000-ABWEC:1:1119:12769:16423	60	-
chr3	50120003	50120004	HWI-M00851:353:000000000-ABWEC:1:1108:21535:6763	60	-
chr3	50763489	50763490	HWI-M00851:353:000000000-ABWEC:1:1101:1959:13866	60	+
chr3	50948078	50948079	HWI-M00851:353:000000000-ABWEC:1:1119:10715:10095	60	+
chr3	50983271	50983272	HWI-M00851:353:000000000-ABWEC:1:2117:20425:2037	60	-
chr3	51994705	51994706	HWI-M00851:353:000000000-ABWEC:1:1104:4748:19205	60	-
chr3	52080524	52080525	HWI-M00851:353:000000000-ABWEC:1:1109:25130:20564	60	+
chr3	52181960	52181961	HWI-M00851:353:000000000-ABWEC:1:1109:18309:13483	60	-
chr3	52428932	52428933	HWI-M00851:353:000000000-ABWEC:1:1103:2549:17057	60	-
chr3	52695359	52695360	HWI-M00851:353:000000000-ABWEC:1:1116:10089:13485	60	+
chr3	57472081	57472082	HWI-M00851:353:000000000-ABWEC:1:1101:6144:4942	60	-
chr3	57573015	57573016	HWI-M00851:353:000000000-ABWEC:1:2119:8471:13929	60	-
chr3	57977968	57977969	HWI-M00851:353:000000000-ABWEC:1:2101:27387:15437	60	-
chr3	60487098	60487099	HWI-M00851:353:000000000-ABWEC:1:1106:6170:3672	60	+
chr3	65953728	65953729	HWI-M00851:353:000000000-ABWEC:1:1103:15513:2851	60	-
chr3	66014551	66014552	HWI-M00851:353:000000000-ABWEC:1:1102:8577:22726	60	+
chr3	66359259	66359260	HWI-M00851:353:000000000-ABWEC:1:1107:28766:13019	60	-
chr3	71455142	71455143	HWI-M00851:353:000000000-ABWEC:1:1102:2000:11957	60	+
chr3	71455144	71455145	HWI-M00851:353:000000000-ABWEC:1:2102:25391:18039	60	+
chr3	71799207	71799208	HWI-M00851:353:000000000-ABWEC:1:1109:7098:6073	60	+
chr3	72389761	72389762	HWI-M00851:353:000000000-ABWEC:1:1101:8222:19299	60	+
chr3	74265861	74265862	HWI-M00851:353:000000000-ABWEC:1:1102:28457:8452	60	+
chr3	77749281	77749282	HWI-M00851:353:000000000-ABWEC:1:1113:21309:17216	60	+
chr3	80249431	80249432	HWI-M00851:353:000000000-ABWEC:1:1101:5625:4128	60	+
chr3	83716803	83716804	HWI-M00851:353:000000000-ABWEC:1:1104:15958:16232	60	+
chr3	85440854	85440855	HWI-M00851:353:000000000-ABWEC:1:1102:25357:21802	60	+
chr3	87118587	87118588	HWI-M00851:353:000000000-ABWEC:1:1102:22028:19711	60	-
chr3	87227728	87227729	HWI-M00851:353:000000000-ABWEC:1:1106:16569:17773	60	-
chr3	89084987	89084988	HWI-M00851:353:000000000-ABWEC:1:1113:3716:13823	60	-
chr3	89175947	89175948	HWI-M00851:353:000000000-ABWEC:1:1111:12204:12361	60	-
chr3	93470757	93470758	HWI-M00851:353:000000000-ABWEC:1:1106:22917:23638	60	-
chr3	95232620	95232621	HWI-M00851:353:000000000-ABWEC:1:1101:7669:4747	60	+
chr3	96146391	96146392	HWI-M00851:353:000000000-ABWEC:1:1102:17776:7066	60	+
chr3	96185294	96185295	HWI-M00851:353:000000000-ABWEC:1:1119:5142:20776	60	+
chr3	101680588	101680589	HWI-M00851:353:000000000-ABWEC:1:1105:12004:20168	60	-
chr3	101770053	101770054	HWI-M00851:353:000000000-ABWEC:1:1105:24953:10682	60	-
chr3	103025230	103025231	HWI-M00851:353:000000000-ABWEC:1:1102:25507:18885	60	-
chr3	103428371	103428372	HWI-M00851:353:000000000-ABWEC:1:1109:18347:7535	60	+
chr3	104334950	104334951	HWI-M00851:353:000000000-ABWEC:1:1101:14358:5674	60	+
chr3	106139314	106139315	HWI-M00851:353:000000000-ABWEC:1:1105:22097:13008	60	-
chr3	107513586	107513587	HWI-M00851:353:000000000-ABWEC:1:1103:8397:13774	60	+
chr3	108161846	108161847	HWI-M00851:353:000000000-ABWEC:1:1102:11704:22324	60	+
chr3	108218560	108218561	HWI-M00851:353:000000000-ABWEC:1:2107:12403:22697	60	-
chr3	113901339	113901340	HWI-M00851:353:000000000-ABWEC:1:2116:16668:8213	60	-
chr3	114641227	114641228	HWI-M00851:353:000000000-ABWEC:1:1105:12047:2032	60	-
chr3	114969164	114969165	HWI-M00851:353:000000000-ABWEC:1:1111:11620:11070	60	+
chr3	119884544	119884545	HWI-M00851:353:000000000-ABWEC:1:1114:6463:7308	60	-
chr3	121216964	121216965	HWI-M00851:353:000000000-ABWEC:1:1108:28163:9075	60	-
chr3	124675956	124675957	HWI-M00851:353:000000000-ABWEC:1:1109:27504:16519	60	-
chr3	127365748	127365749	HWI-M00851:353:000000000-ABWEC:1:1103:28962:16628	60	+
chr3	127662994	127662995	HWI-M00851:353:000000000-ABWEC:1:1101:24003:13830	60	+
chr3	128361048	128361049	HWI-M00851:353:000000000-ABWEC:1:2106:6242:14459	60	+
chr3	131298988	131298989	HWI-M00851:353:000000000-ABWEC:1:1101:23784:10433	60	+
chr3	133697156	133697157	HWI-M00851:353:000000000-ABWEC:1:1103:21103:7585	60	-
chr3	134379434	134379435	HWI-M00851:353:000000000-ABWEC:1:1102:21837:7148	60	+
chr3	134771365	134771366	HWI-M00851:353:000000000-ABWEC:1:1112:23324:9217	60	-
chr3	136239163	136239164	HWI-M00851:353:000000000-ABWEC:1:1101:3893:6924	60	+
chr3	136471394	136471395	HWI-M00851:353:000000000-ABWEC:1:2114:26485:6386	60	+
chr3	136678285	136678286	HWI-M00851:353:000000000-ABWEC:1:2101:3824:10551	60	-
chr3	142191157	142191158	HWI-M00851:353:000000000-ABWEC:1:1113:25083:15650	60	+
chr3	142693390	142693391	HWI-M00851:353:000000000-ABWEC:1:2116:9616:5164	60	+
chr3	142886697	142886698	HWI-M00851:353:000000000-ABWEC:1:1101:3817:13188	60	-
chr3	146159745	146159746	HWI-M00851:353:000000000-ABWEC:1:1101:16366:2473	60	+
chr3	146587725	146587726	HWI-M00851:353:000000000-ABWEC:1:2111:14169:8110	60	-
chr3	146587726	146587727	HWI-M00851:353:000000000-ABWEC:1:1109:10169:11805	60	-
chr3	147346939	147346940	HWI-M00851:353:000000000-ABWEC:1:2107:14045:8692	60	+
chr3	147548682	147548683	HWI-M00851:353:000000000-ABWEC:1:1106:24041:14256	60	-
chr3	149351447	149351448	HWI-M00851:353:000000000-ABWEC:1:1104:18816:18381	60	+
chr3	150587564	150587565	HWI-M00851:353:000000000-ABWEC:1:1115:24958:8095	60	-
chr3	151190148	151190149	HWI-M00851:353:000000000-ABWEC:1:1103:21004:12001	60	-
chr3	151818740	151818741	HWI-M00851:353:000000000-ABWEC:1:1101:13146:12454	60	+
chr3	152677703	152677704	HWI-M00851:353:000000000-ABWEC:1:1113:16007:11640	60	-
chr3	155174769	155174770	HWI-M00851:353:000000000-ABWEC:1:1103:11569:6578	60	-
chr3	156464745	156464746	HWI-M00851:353:000000000-ABWEC:1:1105:16370:5094	60	+
chr3	157364108	157364109	HWI-M00851:353:000000000-ABWEC:1:2111:11197:19429	60	-
chr3	159626585	159626586	HWI-M00851:353:000000000-ABWEC:1:1106:13477:20459	60	-
chr3	160506869	160506870	HWI-M00851:353:000000000-ABWEC:1:1103:15679:2290	60	-
chr3	161313174	161313175	HWI-M00851:353:000000000-ABWEC:1:1110:25316:22878	60	-
chr3	161537876	161537877	HWI-M00851:353:000000000-ABWEC:1:1115:24018:18023	60	+
chr3	162764954	162764955	HWI-M00851:353:000000000-ABWEC:1:1108:16383:16563	60	+
chr3	162764955	162764956	HWI-M00851:353:000000000-ABWEC:1:2109:15589:7973	60	+
chr3	164350502	164350503	HWI-M00851:353:000000000-ABWEC:1:1107:12388:19559	60	-
chr3	167831143	167831144	HWI-M00851:353:000000000-ABWEC:1:1101:4948:17164	60	-
chr3	170868337	170868338	HWI-M00851:353:000000000-ABWEC:1:1108:23946:7862	60	-
chr3	171963484	171963485	HWI-M00851:353:000000000-ABWEC:1:1112:8957:8483	60	+
chr3	172061509	172061510	HWI-M00851:353:000000000-ABWEC:1:1117:11569:17814	60	-
chr3	172461816	172461817	HWI-M00851:353:000000000-ABWEC:1:1104:27246:20844	60	-
chr3	173391308	173391309	HWI-M00851:353:000000000-ABWEC:1:1105:3776:14838	60	+
chr3	173615467	173615468	HWI-M00851:353:000000000-ABWEC:1:1103:12166:15507	60	-
chr3	173752492	173752493	HWI-M00851:353:000000000-ABWEC:1:1110:18154:8125	60	-
chr3	174056038	174056039	HWI-M00851:353:000000000-ABWEC:1:1111:15698:17446	60	-
chr3	175198821	175198822	HWI-M00851:353:000000000-ABWEC:1:1108:7881:21929	60	+
chr3	177394264	177394265	HWI-M00851:353:000000000-ABWEC:1:1114:8820:21749	60	+
chr3	181195801	181195802	HWI-M00851:353:000000000-ABWEC:1:1102:23584:5821	60	-
chr3	181851539	181851540	HWI-M00851:353:000000000-ABWEC:1:2118:28580:16748	60	-
chr3	183617537	183617538	HWI-M00851:353:000000000-ABWEC:1:1104:13031:14792	60	-
chr3	183659565	183659566	HWI-M00851:353:000000000-ABWEC:1:1106:14907:16750	60	+
chr3	183804795	183804796	HWI-M00851:353:000000000-ABWEC:1:1116:18397:7394	60	+
chr3	184678339	184678340	HWI-M00851:353:000000000-ABWEC:1:1104:23689:9395	60	+
chr3	186907005	186907006	HWI-M00851:353:000000000-ABWEC:1:1103:22878:10164	60	-
chr3	188179354	188179355	HWI-M00851:353:000000000-ABWEC:1:1101:15048:4399	60	+
chr3	188179356	188179357	HWI-M00851:353:000000000-ABWEC:1:1118:5808:22055	60	+
chr3	194481037	194481038	HWI-M00851:353:000000000-ABWEC:1:1103:8250:18452	60	+
chr3	194638034	194638035	HWI-M00851:353:000000000-ABWEC:1:1117:8916:13223	60	+
chr3	196074033	196074034	HWI-M00851:353:000000000-ABWEC:1:1105:20134:8147	60	+
chr3	196758687	196758688	HWI-M00851:353:000000000-ABWEC:1:1107:4443:11572	60	+
chr3	197231387	197231388	HWI-M00851:353:000000000-ABWEC:1:1101:26419:14364	60	+
chr3	197232928	197232929	HWI-M00851:353:000000000-ABWEC:1:1103:2407:13330	60	+
chr3	197951092	197951093	HWI-M00851:353:000000000-ABWEC:1:1107:21947:16007	60	+
chr4	438888	438889	HWI-M00851:353:000000000-ABWEC:1:1102:16970:3064	60	-
chr4	464938	464939	HWI-M00851:353:000000000-ABWEC:1:1108:23611:19791	60	+
chr4	1683590	1683591	HWI-M00851:353:000000000-ABWEC:1:1111:9683:10288	60	-
chr4	2243394	2243395	HWI-M00851:353:000000000-ABWEC:1:2105:20076:5214	60	+
chr4	2471374	2471375	HWI-M00851:353:000000000-ABWEC:1:1103:10805:16892	60	+
chr4	2571076	2571077	HWI-M00851:353:000000000-ABWEC:1:1104:7717:8009	60	+
chr4	2661426	2661427	HWI-M00851:353:000000000-ABWEC:1:2108:14596:20833	60	-
chr4	3345880	3345881	HWI-M00851:353:000000000-ABWEC:1:1115:19208:4317	60	+
chr4	4171517	4171518	HWI-M00851:353:000000000-ABWEC:1:1115:8313:22670	60	+
chr4	5652698	5652699	HWI-M00851:353:000000000-ABWEC:1:1102:19191:18711	60	-
chr4	5843596	5843597	HWI-M00851:353:000000000-ABWEC:1:1105:20162:10040	60	-
chr4	16156140	16156141	HWI-M00851:353:000000000-ABWEC:1:1115:12287:2162	60	-
chr4	18570843	18570844	HWI-M00851:353:000000000-ABWEC:1:1101:18461:8420	60	+
chr4	19981368	19981369	HWI-M00851:353:000000000-ABWEC:1:1105:9848:9002	60	-
chr4	20433499	20433500	HWI-M00851:353:000000000-ABWEC:1:1103:16270:14637	60	+
chr4	21074851	21074852	HWI-M00851:353:000000000-ABWEC:1:1117:21079:13338	60	+
chr4	25923273	25923274	HWI-M00851:353:000000000-ABWEC:1:1104:5412:4359	60	+
chr4	25923275	25923276	HWI-M00851:353:000000000-ABWEC:1:2103:21938:9130	60	+
chr4	27479092	27479093	HWI-M00851:353:000000000-ABWEC:1:1104:24711:3755	60	-
chr4	31263778	31263779	HWI-M00851:353:000000000-ABWEC:1:1102:22425:23452	60	+
chr4	33544306	33544307	HWI-M00851:353:000000000-ABWEC:1:1101:12182:5791	60	+
chr4	33593539	33593540	HWI-M00851:353:000000000-ABWEC:1:1106:17351:21235	60	+
chr4	38455010	38455011	HWI-M00851:353:000000000-ABWEC:1:1116:11564:8848	60	-
chr4	38484843	38484844	HWI-M00851:353:000000000-ABWEC:1:1104:22036:6537	60	+
chr4	39028282	39028283	HWI-M00851:353:000000000-ABWEC:1:1112:6798:12904	60	-
chr4	39328660	39328661	HWI-M00851:353:000000000-ABWEC:1:1103:16500:24085	60	+
chr4	41453888	41453889	HWI-M00851:353:000000000-ABWEC:1:1106:12953:11535	60	-
chr4	41970074	41970075	HWI-M00851:353:000000000-ABWEC:1:1109:4112:13411	60	-
chr4	44240152	44240153	HWI-M00851:353:000000000-ABWEC:1:1104:18560:6538	60	-
chr4	48404474	48404475	HWI-M00851:353:000000000-ABWEC:1:1118:23122:5158	60	-
chr4	48404476	48404477	HWI-M00851:353:000000000-ABWEC:1:1101:14447:8886	60	-
chr4	48769952	48769953	HWI-M00851:353:000000000-ABWEC:1:1104:20699:11690	60	-
chr4	52002370	52002371	HWI-M00851:353:000000000-ABWEC:1:1117:6549:3134	60	+
chr4	54070067	54070068	HWI-M00851:353:000000000-ABWEC:1:1106:12284:2542	60	+
chr4	54263740	54263741	HWI-M00851:353:000000000-ABWEC:1:1103:14081:18419	60	+
chr4	56177755	56177756	HWI-M00851:353:000000000-ABWEC:1:1112:17637:8957	60	+
chr4	56456443	56456444	HWI-M00851:353:000000000-ABWEC:1:1106:15543:4439	60	+
chr4	56818312	56818313	HWI-M00851:353:000000000-ABWEC:1:1106:7252:20037	60	-
chr4	58381852	58381853	HWI-M00851:353:000000000-ABWEC:1:1105:24289:12788	60	+
chr4	60457252	60457253	HWI-M00851:353:000000000-ABWEC:1:2104:4246:9168	60	-
chr4	63209797	63209798	HWI-M00851:353:000000000-ABWEC:1:1101:18067:12067	60	+
chr4	66379406	66379407	HWI-M00851:353:000000000-ABWEC:1:1106:22405:22374	60	+
chr4	69483286	69483287	HWI-M00851:353:000000000-ABWEC:1:1102:3367:10335	60	-
chr4	70263324	70263325	HWI-M00851:353:000000000-ABWEC:1:1102:3568:19161	60	-
chr4	70602288	70602289	HWI-M00851:353:000000000-ABWEC:1:1105:24181:14602	60	+
chr4	70823728	70823729	HWI-M00851:353:000000000-ABWEC:1:1107:19109:9788	60	+
chr4	71438214	71438215	HWI-M00851:353:000000000-ABWEC:1:1104:10957:18739	60	+
chr4	72714690	72714691	HWI-M00851:353:000000000-ABWEC:1:1101:17897:8555	60	-
chr4	72714694	72714695	HWI-M00851:353:000000000-ABWEC:1:1104:10865:13681	60	-
chr4	73223106	73223107	HWI-M00851:353:000000000-ABWEC:1:1113:9015:6601	60	+
chr4	74644526	74644527	HWI-M00851:353:000000000-ABWEC:1:1101:9291:21992	60	+
chr4	75182481	75182482	HWI-M00851:353:000000000-ABWEC:1:2102:26348:5590	60	-
chr4	75182483	75182484	HWI-M00851:353:000000000-ABWEC:1:1107:13635:16049	60	-
chr4	76167305	76167306	HWI-M00851:353:000000000-ABWEC:1:1101:26238:17668	60	+
chr4	76325256	76325257	HWI-M00851:353:000000000-ABWEC:1:1108:26869:15915	60	-
chr4	77023125	77023126	HWI-M00851:353:000000000-ABWEC:1:1104:22554:7385	60	-
chr4	77821323	77821324	HWI-M00851:353:000000000-ABWEC:1:2103:28787:9044	60	-
chr4	82897608	82897609	HWI-M00851:353:000000000-ABWEC:1:2118:16478:23433	60	-
chr4	83286332	83286333	HWI-M00851:353:000000000-ABWEC:1:1106:22932:13708	60	+
chr4	88103226	88103227	HWI-M00851:353:000000000-ABWEC:1:1101:6181:13204	60	-
chr4	89847532	89847533	HWI-M00851:353:000000000-ABWEC:1:1115:17007:19208	60	-
chr4	91791727	91791728	HWI-M00851:353:000000000-ABWEC:1:2101:23700:19655	60	-
chr4	92611825	92611826	HWI-M00851:353:000000000-ABWEC:1:1101:3754:20119	60	-
chr4	93818532	93818533	HWI-M00851:353:000000000-ABWEC:1:1103:19624:19233	60	+
chr4	94451305	94451306	HWI-M00851:353:000000000-ABWEC:1:1111:16102:18795	60	+
chr4	95689533	95689534	HWI-M00851:353:000000000-ABWEC:1:1108:7128:10569	60	-
chr4	98372127	98372128	HWI-M00851:353:000000000-ABWEC:1:1101:21579:13263	60	+
chr4	99056130	99056131	HWI-M00851:353:000000000-ABWEC:1:1106:17062:23793	60	+
chr4	99729747	99729748	HWI-M00851:353:000000000-ABWEC:1:1103:19750:3927	60	-
chr4	101198813	101198814	HWI-M00851:353:000000000-ABWEC:1:1101:15767:21566	60	+
chr4	101752061	101752062	HWI-M00851:353:000000000-ABWEC:1:2101:20786:20346	60	-
chr4	107334686	107334687	HWI-M00851:353:000000000-ABWEC:1:1117:8732:8585	60	+
chr4	108501152	108501153	HWI-M00851:353:000000000-ABWEC:1:1117:10831:23232	60	-
chr4	108624295	108624296	HWI-M00851:353:000000000-ABWEC:1:1108:4492:12659	60	+
chr4	109042251	109042252	HWI-M00851:353:000000000-ABWEC:1:1109:3157:7565	60	+
chr4	109844340	109844341	HWI-M00851:353:000000000-ABWEC:1:1111:8219:13430	60	+
chr4	110814143	110814144	HWI-M00851:353:000000000-ABWEC:1:1107:22411:20693	60	+
chr4	115581612	115581613	HWI-M00851:353:000000000-ABWEC:1:1103:28124:7159	60	-
chr4	116340203	116340204	HWI-M00851:353:000000000-ABWEC:1:1107:15745:7472	60	+
chr4	117760400	117760401	HWI-M00851:353:000000000-ABWEC:1:1102:7903:12601	60	+
chr4	117924926	117924927	HWI-M00851:353:000000000-ABWEC:1:2115:12240:20675	60	+
chr4	118510919	118510920	HWI-M00851:353:000000000-ABWEC:1:1109:23095:9912	60	+
chr4	118529310	118529311	HWI-M00851:353:000000000-ABWEC:1:1118:5486:17965	60	-
chr4	118903769	118903770	HWI-M00851:353:000000000-ABWEC:1:2113:20591:22174	60	+
chr4	119479001	119479002	HWI-M00851:353:000000000-ABWEC:1:1102:25394:6239	60	+
chr4	121819426	121819427	HWI-M00851:353:000000000-ABWEC:1:1105:6449:3513	60	+
chr4	122342623	122342624	HWI-M00851:353:000000000-ABWEC:1:1103:13920:20886	60	+
chr4	123267471	123267472	HWI-M00851:353:000000000-ABWEC:1:1103:12107:3683	60	+
chr4	125064917	125064918	HWI-M00851:353:000000000-ABWEC:1:1105:15286:10467	60	+
chr4	127286739	127286740	HWI-M00851:353:000000000-ABWEC:1:1106:15751:7512	60	-
chr4	127863979	127863980	HWI-M00851:353:000000000-ABWEC:1:1102:19473:3272	60	+
chr4	128605475	128605476	HWI-M00851:353:000000000-ABWEC:1:1103:13958:9746	60	+
chr4	130822726	130822727	HWI-M00851:353:000000000-ABWEC:1:1105:4946:14040	60	+
chr4	132518554	132518555	HWI-M00851:353:000000000-ABWEC:1:1110:17376:7560	60	+
chr4	132709371	132709372	HWI-M00851:353:000000000-ABWEC:1:1102:13054:8550	60	-
chr4	137803655	137803656	HWI-M00851:353:000000000-ABWEC:1:1101:7668:4563	60	+
chr4	137803659	137803660	HWI-M00851:353:000000000-ABWEC:1:2109:4213:11246	60	+
chr4	139200190	139200191	HWI-M00851:353:000000000-ABWEC:1:1109:4035:13865	60	+
chr4	143861805	143861806	HWI-M00851:353:000000000-ABWEC:1:1101:13199:5923	60	+
chr4	148660368	148660369	HWI-M00851:353:000000000-ABWEC:1:1117:14406:6050	60	+
chr4	151205131	151205132	HWI-M00851:353:000000000-ABWEC:1:2114:21472:9072	60	-
chr4	153368505	153368506	HWI-M00851:353:000000000-ABWEC:1:1103:23094:3985	60	+
chr4	153515174	153515175	HWI-M00851:353:000000000-ABWEC:1:1106:11635:23108	60	+
chr4	156933006	156933007	HWI-M00851:353:000000000-ABWEC:1:1101:7897:9448	60	+
chr4	157035676	157035677	HWI-M00851:353:000000000-ABWEC:1:1117:7092:13465	60	-
chr4	159685512	159685513	HWI-M00851:353:000000000-ABWEC:1:1111:7324:6710	60	+
chr4	163165453	163165454	HWI-M00851:353:000000000-ABWEC:1:2104:4922:11613	60	-
chr4	164533297	164533298	HWI-M00851:353:000000000-ABWEC:1:1102:10597:22213	60	-
chr4	172133306	172133307	HWI-M00851:353:000000000-ABWEC:1:1103:5984:8087	60	+
chr4	172133308	172133309	HWI-M00851:353:000000000-ABWEC:1:1110:5865:6326	60	+
chr4	172164547	172164548	HWI-M00851:353:000000000-ABWEC:1:1101:9598:11638	60	+
chr4	172734950	172734951	HWI-M00851:353:000000000-ABWEC:1:1106:13831:1837	60	+
chr4	173931975	173931976	HWI-M00851:353:000000000-ABWEC:1:1106:22348:17989	60	+
chr4	174134892	174134893	HWI-M00851:353:000000000-ABWEC:1:1114:3903:17608	60	-
chr4	174297950	174297951	HWI-M00851:353:000000000-ABWEC:1:2102:16916:22389	60	-
chr4	175913858	175913859	HWI-M00851:353:000000000-ABWEC:1:1103:7811:2331	60	+
chr4	179745075	179745076	HWI-M00851:353:000000000-ABWEC:1:1102:21824:6660	60	+
chr4	185710745	185710746	HWI-M00851:353:000000000-ABWEC:1:1101:8613:11623	60	+
chr4	185869708	185869709	HWI-M00851:353:000000000-ABWEC:1:1103:3594:11667	60	+
chr5	827772	827773	HWI-M00851:353:000000000-ABWEC:1:1119:26411:6259	60	-
chr5	887400	887401	HWI-M00851:353:000000000-ABWEC:1:1102:3136:15372	60	+
chr5	921838	921839	HWI-M00851:353:000000000-ABWEC:1:1106:21277:19389	60	-
chr5	1175545	1175546	HWI-M00851:353:000000000-ABWEC:1:1119:9961:15838	60	+
chr5	6596835	6596836	HWI-M00851:353:000000000-ABWEC:1:1114:9293:19904	60	+
chr5	6698368	6698369	HWI-M00851:353:000000000-ABWEC:1:1110:7052:13724	60	+
chr5	14721261	14721262	HWI-M00851:353:000000000-ABWEC:1:1111:24472:6620	60	-
chr5	15659692	15659693	HWI-M00851:353:000000000-ABWEC:1:2113:20688:21944	60	-
chr5	15659696	15659697	HWI-M00851:353:000000000-ABWEC:1:1109:5850:6536	60	-
chr5	16238041	16238042	HWI-M00851:353:000000000-ABWEC:1:1101:13753:8128	60	+
chr5	17211118	17211119	HWI-M00851:353:000000000-ABWEC:1:1103:29347:10496	60	+
chr5	17337190	17337191	HWI-M00851:353:000000000-ABWEC:1:1108:24396:2943	60	-
chr5	17379135	17379136	HWI-M00851:353:000000000-ABWEC:1:1113:27680:9645	60	-
chr5	18232629	18232630	HWI-M00851:353:000000000-ABWEC:1:1107:20065:3349	60	+
chr5	19885652	19885653	HWI-M00851:353:000000000-ABWEC:1:1104:6439:4660	60	-
chr5	22210628	22210629	HWI-M00851:353:000000000-ABWEC:1:1101:25417:18085	60	+
chr5	22754426	22754427	HWI-M00851:353:000000000-ABWEC:1:1113:7124:11732	60	-
chr5	22974502	22974503	HWI-M00851:353:000000000-ABWEC:1:1106:4710:11353	60	+
chr5	23289420	23289421	HWI-M00851:353:000000000-ABWEC:1:2108:15537:2944	60	+
chr5	23907685	23907686	HWI-M00851:353:000000000-ABWEC:1:1101:13856:20474	60	+
chr5	26724838	26724839	HWI-M00851:353:000000000-ABWEC:1:2107:22232:14985	60	-
chr5	26724839	26724840	HWI-M00851:353:000000000-ABWEC:1:1119:27872:17377	60	-
chr5	28987100	28987101	HWI-M00851:353:000000000-ABWEC:1:1105:19135:4192	60	-
chr5	29271183	29271184	HWI-M00851:353:000000000-ABWEC:1:2105:20248:1987	60	-
chr5	29690637	29690638	HWI-M00851:353:000000000-ABWEC:1:1104:20229:18683	60	-
chr5	32321334	32321335	HWI-M00851:353:000000000-ABWEC:1:1116:20039:16936	60	-
chr5	33547430	33547431	HWI-M00851:353:000000000-ABWEC:1:1111:17672:21888	60	-
chr5	36147159	36147160	HWI-M00851:353:000000000-ABWEC:1:1105:6830:3198	60	-
chr5	36276996	36276997	HWI-M00851:353:000000000-ABWEC:1:1103:4448:8590	60	-
chr5	36953668	36953669	HWI-M00851:353:000000000-ABWEC:1:1101:12804:21101	60	+
chr5	37119246	37119247	HWI-M00851:353:000000000-ABWEC:1:1106:10855:9026	60	+
chr5	37350594	37350595	HWI-M00851:353:000000000-ABWEC:1:1102:21954:21329	60	-
chr5	38094296	38094297	HWI-M00851:353:000000000-ABWEC:1:1101:5870:4759	60	-
chr5	40805491	40805492	HWI-M00851:353:000000000-ABWEC:1:1101:13823:9779	60	+
chr5	43561655	43561656	HWI-M00851:353:000000000-ABWEC:1:1104:12803:18825	60	-
chr5	51261027	51261028	HWI-M00851:353:000000000-ABWEC:1:1105:21103:4217	60	+
chr5	51529945	51529946	HWI-M00851:353:000000000-ABWEC:1:1109:13061:10820	60	+
chr5	52749950	52749951	HWI-M00851:353:000000000-ABWEC:1:1110:9180:13228	60	+
chr5	52798685	52798686	HWI-M00851:353:000000000-ABWEC:1:1103:9045:22565	60	+
chr5	53807668	53807669	HWI-M00851:353:000000000-ABWEC:1:1102:11092:16144	60	-
chr5	54895761	54895762	HWI-M00851:353:000000000-ABWEC:1:1103:8428:10599	60	+
chr5	58024388	58024389	HWI-M00851:353:000000000-ABWEC:1:2106:24555:19715	60	-
chr5	58739978	58739979	HWI-M00851:353:000000000-ABWEC:1:1101:15116:15623	60	-
chr5	59952112	59952113	HWI-M00851:353:000000000-ABWEC:1:1108:10023:11171	60	-
chr5	61091546	61091547	HWI-M00851:353:000000000-ABWEC:1:1101:11031:16858	60	+
chr5	62372517	62372518	HWI-M00851:353:000000000-ABWEC:1:1105:12477:3282	60	+
chr5	62639206	62639207	HWI-M00851:353:000000000-ABWEC:1:1111:19655:14295	60	+
chr5	62977320	62977321	HWI-M00851:353:000000000-ABWEC:1:1107:19145:9231	60	-
chr5	63473720	63473721	HWI-M00851:353:000000000-ABWEC:1:1110:9815:1973	60	+
chr5	65174615	65174616	HWI-M00851:353:000000000-ABWEC:1:2103:4101:14141	60	-
chr5	66790867	66790868	HWI-M00851:353:000000000-ABWEC:1:1102:18837:3077	60	+
chr5	68251559	68251560	HWI-M00851:353:000000000-ABWEC:1:1101:17813:17635	60	-
chr5	68746251	68746252	HWI-M00851:353:000000000-ABWEC:1:1104:21540:2160	60	+
chr5	68995071	68995072	HWI-M00851:353:000000000-ABWEC:1:1107:14916:12711	60	-
chr5	71829109	71829110	HWI-M00851:353:000000000-ABWEC:1:1114:12109:2938	60	-
chr5	71975929	71975930	HWI-M00851:353:000000000-ABWEC:1:1111:17552:14732	60	+
chr5	72241207	72241208	HWI-M00851:353:000000000-ABWEC:1:1110:12254:4286	60	+
chr5	73036634	73036635	HWI-M00851:353:000000000-ABWEC:1:1107:5799:18340	60	+
chr5	75678310	75678311	HWI-M00851:353:000000000-ABWEC:1:1114:16113:4799	60	-
chr5	80177690	80177691	HWI-M00851:353:000000000-ABWEC:1:1109:9594:2859	60	+
chr5	80512209	80512210	HWI-M00851:353:000000000-ABWEC:1:1104:9898:3790	60	+
chr5	81323013	81323014	HWI-M00851:353:000000000-ABWEC:1:1118:7005:23066	60	+
chr5	81647596	81647597	HWI-M00851:353:000000000-ABWEC:1:1102:23456:10309	60	+
chr5	82396254	82396255	HWI-M00851:353:000000000-ABWEC:1:1109:6045:15195	60	+
chr5	82879275	82879276	HWI-M00851:353:000000000-ABWEC:1:1105:8008:15876	60	+
chr5	83423494	83423495	HWI-M00851:353:000000000-ABWEC:1:1102:11306:14068	60	-
chr5	84011606	84011607	HWI-M00851:353:000000000-ABWEC:1:2115:24608:14296	60	+
chr5	87417054	87417055	HWI-M00851:353:000000000-ABWEC:1:1114:9280:7138	60	-
chr5	87440759	87440760	HWI-M00851:353:000000000-ABWEC:1:1103:7007:5498	60	+
chr5	88255205	88255206	HWI-M00851:353:000000000-ABWEC:1:1113:25702:10943	60	-
chr5	90434424	90434425	HWI-M00851:353:000000000-ABWEC:1:1101:27156:11608	60	+
chr5	90434426	90434427	HWI-M00851:353:000000000-ABWEC:1:1109:10904:13820	60	+
chr5	90480085	90480086	HWI-M00851:353:000000000-ABWEC:1:1101:7817:14041	60	+
chr5	91599349	91599350	HWI-M00851:353:000000000-ABWEC:1:1111:21406:24413	60	-
chr5	93053097	93053098	HWI-M00851:353:000000000-ABWEC:1:1106:20894:11160	60	+
chr5	94693507	94693508	HWI-M00851:353:000000000-ABWEC:1:2104:7439:17303	60	-
chr5	96856037	96856038	HWI-M00851:353:000000000-ABWEC:1:1110:23429:3829	60	-
chr5	97517088	97517089	HWI-M00851:353:000000000-ABWEC:1:2111:15688:13432	60	-
chr5	101813167	101813168	HWI-M00851:353:000000000-ABWEC:1:1111:3460:13086	60	-
chr5	102681031	102681032	HWI-M00851:353:000000000-ABWEC:1:1104:26241:8452	60	-
chr5	103761910	103761911	HWI-M00851:353:000000000-ABWEC:1:1101:20006:22898	60	-
chr5	105793445	105793446	HWI-M00851:353:000000000-ABWEC:1:1110:5607:20744	60	-
chr5	106191235	106191236	HWI-M00851:353:000000000-ABWEC:1:1104:27376:7273	60	+
chr5	107677752	107677753	HWI-M00851:353:000000000-ABWEC:1:1103:16235:2702	60	+
chr5	111032640	111032641	HWI-M00851:353:000000000-ABWEC:1:2115:3915:13567	60	-
chr5	111452908	111452909	HWI-M00851:353:000000000-ABWEC:1:1102:24984:10001	60	-
chr5	112910947	112910948	HWI-M00851:353:000000000-ABWEC:1:1104:17846:1894	60	-
chr5	116078444	116078445	HWI-M00851:353:000000000-ABWEC:1:1102:17459:11240	60	+
chr5	116575742	116575743	HWI-M00851:353:000000000-ABWEC:1:1101:18507:16183	60	+
chr5	119363904	119363905	HWI-M00851:353:000000000-ABWEC:1:1102:9421:2071	60	+
chr5	119843173	119843174	HWI-M00851:353:000000000-ABWEC:1:1107:15275:11501	60	+
chr5	122022222	122022223	HWI-M00851:353:000000000-ABWEC:1:1101:27303:18090	60	+
chr5	122504609	122504610	HWI-M00851:353:000000000-ABWEC:1:2104:5142:18436	60	-
chr5	123124512	123124513	HWI-M00851:353:000000000-ABWEC:1:1102:15926:12314	60	-
chr5	124253614	124253615	HWI-M00851:353:000000000-ABWEC:1:1107:25730:8235	60	+
chr5	124493891	124493892	HWI-M00851:353:000000000-ABWEC:1:1106:3121:18108	60	+
chr5	125865421	125865422	HWI-M00851:353:000000000-ABWEC:1:1101:28115:18749	60	+
chr5	125865423	125865424	HWI-M00851:353:000000000-ABWEC:1:2116:25983:18532	60	+
chr5	126282977	126282978	HWI-M00851:353:000000000-ABWEC:1:1104:22800:19171	60	+
chr5	127519702	127519703	HWI-M00851:353:000000000-ABWEC:1:1106:11782:11798	60	+
chr5	128110337	128110338	HWI-M00851:353:000000000-ABWEC:1:1101:17129:12639	60	-
chr5	128445327	128445328	HWI-M00851:353:000000000-ABWEC:1:1114:5458:15902	60	+
chr5	129921358	129921359	HWI-M00851:353:000000000-ABWEC:1:2115:22176:20247	60	-
chr5	131146190	131146191	HWI-M00851:353:000000000-ABWEC:1:1102:21608:22016	60	-
chr5	131673535	131673536	HWI-M00851:353:000000000-ABWEC:1:1102:23980:17569	60	+
chr5	131769113	131769114	HWI-M00851:353:000000000-ABWEC:1:1101:17544:19165	60	+
chr5	133017571	133017572	HWI-M00851:353:000000000-ABWEC:1:1107:17833:18775	60	+
chr5	134680224	134680225	HWI-M00851:353:000000000-ABWEC:1:2112:10291:19828	60	-
chr5	138461451	138461452	HWI-M00851:353:000000000-ABWEC:1:1104:26603:13713	60	+
chr5	138540283	138540284	HWI-M00851:353:000000000-ABWEC:1:1102:16384:2224	60	+
chr5	138868985	138868986	HWI-M00851:353:000000000-ABWEC:1:2106:19713:19579	60	+
chr5	139082178	139082179	HWI-M00851:353:000000000-ABWEC:1:2117:10603:5169	60	+
chr5	139402739	139402740	HWI-M00851:353:000000000-ABWEC:1:1111:16504:3010	60	-
chr5	140586453	140586454	HWI-M00851:353:000000000-ABWEC:1:1102:16468:11559	60	-
chr5	141421900	141421901	HWI-M00851:353:000000000-ABWEC:1:1102:18434:3747	60	+
chr5	141954156	141954157	HWI-M00851:353:000000000-ABWEC:1:1111:10870:15015	60	+
chr5	147903142	147903143	HWI-M00851:353:000000000-ABWEC:1:2102:8640:18958	60	-
chr5	148310090	148310091	HWI-M00851:353:000000000-ABWEC:1:2102:27540:16423	60	-
chr5	151208654	151208655	HWI-M00851:353:000000000-ABWEC:1:1109:8132:13163	60	+
chr5	151351929	151351930	HWI-M00851:353:000000000-ABWEC:1:1101:27316:21023	60	-
chr5	151386327	151386328	HWI-M00851:353:000000000-ABWEC:1:1115:10168:6912	60	-
chr5	154086402	154086403	HWI-M00851:353:000000000-ABWEC:1:1101:25902:22061	60	+
chr5	154233537	154233538	HWI-M00851:353:000000000-ABWEC:1:1116:12781:15343	60	-
chr5	154469019	154469020	HWI-M00851:353:000000000-ABWEC:1:1116:24967:8842	60	-
chr5	154785216	154785217	HWI-M00851:353:000000000-ABWEC:1:1104:23569:9017	60	+
chr5	158530116	158530117	HWI-M00851:353:000000000-ABWEC:1:1104:19505:7449	60	+
chr5	158583883	158583884	HWI-M00851:353:000000000-ABWEC:1:1108:22819:12818	60	+
chr5	159006412	159006413	HWI-M00851:353:000000000-ABWEC:1:1106:16033:15492	60	-
chr5	169574348	169574349	HWI-M00851:353:000000000-ABWEC:1:1109:13038:12966	60	+
chr5	169586217	169586218	HWI-M00851:353:000000000-ABWEC:1:1104:15260:11730	60	-
chr5	170612228	170612229	HWI-M00851:353:000000000-ABWEC:1:1112:23120:3205	60	-
chr5	170908464	170908465	HWI-M00851:353:000000000-ABWEC:1:2116:19125:21972	60	+
chr5	171433493	171433494	HWI-M00851:353:000000000-ABWEC:1:1101:6379:12891	60	-
chr5	171868116	171868117	HWI-M00851:353:000000000-ABWEC:1:1104:21228:12487	60	+
chr5	171931427	171931428	HWI-M00851:353:000000000-ABWEC:1:1104:8852:15612	60	+
chr5	173386370	173386371	HWI-M00851:353:000000000-ABWEC:1:2112:10219:11580	60	-
chr5	176484158	176484159	HWI-M00851:353:000000000-ABWEC:1:1107:26378:11251	60	-
chr5	176508765	176508766	HWI-M00851:353:000000000-ABWEC:1:2109:16194:19191	60	-
chr5	176842442	176842443	HWI-M00851:353:000000000-ABWEC:1:1107:23302:3163	60	-
chr5	177621378	177621379	HWI-M00851:353:000000000-ABWEC:1:1118:10123:13654	60	-
chr5	178209497	178209498	HWI-M00851:353:000000000-ABWEC:1:1102:3459:10407	60	+
chr5	179251568	179251569	HWI-M00851:353:000000000-ABWEC:1:1113:28441:13631	60	-
chr5	179621796	179621797	HWI-M00851:353:000000000-ABWEC:1:2105:19347:4270	60	-
chr5	179622074	179622075	HWI-M00851:353:000000000-ABWEC:1:1101:6740:8513	60	+
chr5	179990078	179990079	HWI-M00851:353:000000000-ABWEC:1:1109:26304:17265	60	+
chr5	179991177	179991178	HWI-M00851:353:000000000-ABWEC:1:2107:15870:9158	60	-
chr5	180684216	180684217	HWI-M00851:353:000000000-ABWEC:1:1113:6091:11800	60	-
chr5	180732265	180732266	HWI-M00851:353:000000000-ABWEC:1:1103:25786:17463	60	-
chr5	180876313	180876314	HWI-M00851:353:000000000-ABWEC:1:1102:14039:18759	60	+
chr6	557275	557276	HWI-M00851:353:000000000-ABWEC:1:1102:11260:3043	60	-
chr6	621242	621243	HWI-M00851:353:000000000-ABWEC:1:1109:27443:19572	60	+
chr6	1342974	1342975	HWI-M00851:353:000000000-ABWEC:1:1106:7432:17906	60	+
chr6	1387660	1387661	HWI-M00851:353:000000000-ABWEC:1:2104:6164:3885	60	-
chr6	1800502	1800503	HWI-M00851:353:000000000-ABWEC:1:1115:4562:17426	60	+
chr6	2118022	2118023	HWI-M00851:353:000000000-ABWEC:1:1102:15558:19836	60	+
chr6	2760451	2760452	HWI-M00851:353:000000000-ABWEC:1:2110:4586:16249	60	-
chr6	4086148	4086149	HWI-M00851:353:000000000-ABWEC:1:1102:6671:6506	60	-
chr6	4877633	4877634	HWI-M00851:353:000000000-ABWEC:1:1102:25107:3056	60	+
chr6	4931921	4931922	HWI-M00851:353:000000000-ABWEC:1:1103:12532:10164	60	+
chr6	7145279	7145280	HWI-M00851:353:000000000-ABWEC:1:1102:21067:3690	60	-
chr6	8764119	8764120	HWI-M00851:353:000000000-ABWEC:1:2103:17995:14008	60	+
chr6	9798044	9798045	HWI-M00851:353:000000000-ABWEC:1:2108:8128:2865	60	-
chr6	10481659	10481660	HWI-M00851:353:000000000-ABWEC:1:2118:15409:8155	60	-
chr6	10756039	10756040	HWI-M00851:353:000000000-ABWEC:1:1102:13282:4141	60	+
chr6	11674500	11674501	HWI-M00851:353:000000000-ABWEC:1:1101:10136:3670	60	-
chr6	11978172	11978173	HWI-M00851:353:000000000-ABWEC:1:1103:24446:20319	60	+
chr6	12095937	12095938	HWI-M00851:353:000000000-ABWEC:1:1101:22489:10428	60	+
chr6	13074489	13074490	HWI-M00851:353:000000000-ABWEC:1:1107:24194:12383	60	-
chr6	13259194	13259195	HWI-M00851:353:000000000-ABWEC:1:1105:8988:12479	60	+
chr6	13583439	13583440	HWI-M00851:353:000000000-ABWEC:1:1104:14373:7340	60	+
chr6	14925285	14925286	HWI-M00851:353:000000000-ABWEC:1:2117:5693:9557	60	-
chr6	17130331	17130332	HWI-M00851:353:000000000-ABWEC:1:1111:20195:21381	60	+
chr6	17492241	17492242	HWI-M00851:353:000000000-ABWEC:1:1109:11185:2157	60	-
chr6	20780899	20780900	HWI-M00851:353:000000000-ABWEC:1:1110:21617:15637	60	+
chr6	20844755	20844756	HWI-M00851:353:000000000-ABWEC:1:1106:13051:9724	60	+
chr6	22144450	22144451	HWI-M00851:353:000000000-ABWEC:1:1112:18357:20691	60	-
chr6	25167891	25167892	HWI-M00851:353:000000000-ABWEC:1:1103:23434:9713	60	-
chr6	25496210	25496211	HWI-M00851:353:000000000-ABWEC:1:1101:20796:13679	60	+
chr6	26163675	26163676	HWI-M00851:353:000000000-ABWEC:1:1101:15591:1711	60	+
chr6	26356444	26356445	HWI-M00851:353:000000000-ABWEC:1:1102:26765:15331	60	-
chr6	26360967	26360968	HWI-M00851:353:000000000-ABWEC:1:1104:23528:5379	60	+
chr6	26594336	26594337	HWI-M00851:353:000000000-ABWEC:1:1113:9320:8170	60	-
chr6	27338635	27338636	HWI-M00851:353:000000000-ABWEC:1:1109:10107:12289	60	+
chr6	27551806	27551807	HWI-M00851:353:000000000-ABWEC:1:2110:17938:22048	60	-
chr6	27671719	27671720	HWI-M00851:353:000000000-ABWEC:1:1103:16354:20281	60	+
chr6	27671720	27671721	HWI-M00851:353:000000000-ABWEC:1:2113:22910:24319	60	+
chr6	28018464	28018465	HWI-M00851:353:000000000-ABWEC:1:1108:9860:19023	60	-
chr6	34313471	34313472	HWI-M00851:353:000000000-ABWEC:1:1114:9228:1919	60	-
chr6	34419353	34419354	HWI-M00851:353:000000000-ABWEC:1:1105:21395:10275	60	+
chr6	34419355	34419356	HWI-M00851:353:000000000-ABWEC:1:1115:11473:9105	60	+
chr6	35748719	35748720	HWI-M00851:353:000000000-ABWEC:1:1104:4855:21725	60	+
chr6	36028953	36028954	HWI-M00851:353:000000000-ABWEC:1:1102:18820:3892	60	+
chr6	36710270	36710271	HWI-M00851:353:000000000-ABWEC:1:1102:20434:2488	60	+
chr6	36710272	36710273	HWI-M00851:353:000000000-ABWEC:1:1118:13040:21128	60	+
chr6	36725778	36725779	HWI-M00851:353:000000000-ABWEC:1:2108:20633:2351	60	-
chr6	36823309	36823310	HWI-M00851:353:000000000-ABWEC:1:1109:9991:6034	60	+
chr6	36823313	36823314	HWI-M00851:353:000000000-ABWEC:1:1105:8852:6667	60	+
chr6	36881780	36881781	HWI-M00851:353:000000000-ABWEC:1:1102:3617:18970	60	+
chr6	36881782	36881783	HWI-M00851:353:000000000-ABWEC:1:2110:8887:18268	60	+
chr6	38637429	38637430	HWI-M00851:353:000000000-ABWEC:1:1107:25900:4024	60	-
chr6	41500886	41500887	HWI-M00851:353:000000000-ABWEC:1:1115:23310:17546	60	+
chr6	42114393	42114394	HWI-M00851:353:000000000-ABWEC:1:1102:1949:14308	60	-
chr6	42397883	42397884	HWI-M00851:353:000000000-ABWEC:1:1110:10329:9348	60	-
chr6	42800172	42800173	HWI-M00851:353:000000000-ABWEC:1:1101:8202:13649	60	-
chr6	43532323	43532324	HWI-M00851:353:000000000-ABWEC:1:2115:12195:7914	60	+
chr6	43619987	43619988	HWI-M00851:353:000000000-ABWEC:1:2101:4818:16153	60	+
chr6	43657642	43657643	HWI-M00851:353:000000000-ABWEC:1:1101:8135:14303	60	+
chr6	43765824	43765825	HWI-M00851:353:000000000-ABWEC:1:1115:15505:9024	60	-
chr6	43868959	43868960	HWI-M00851:353:000000000-ABWEC:1:1115:8288:6853	60	-
chr6	43933329	43933330	HWI-M00851:353:000000000-ABWEC:1:1102:26246:5061	60	+
chr6	44109666	44109667	HWI-M00851:353:000000000-ABWEC:1:1113:12156:1994	60	+
chr6	44248876	44248877	HWI-M00851:353:000000000-ABWEC:1:1103:5381:9637	60	+
chr6	47372063	47372064	HWI-M00851:353:000000000-ABWEC:1:1109:25412:22735	60	-
chr6	47535913	47535914	HWI-M00851:353:000000000-ABWEC:1:1106:23640:7631	60	+
chr6	50671673	50671674	HWI-M00851:353:000000000-ABWEC:1:1101:12612:21280	60	+
chr6	56050762	56050763	HWI-M00851:353:000000000-ABWEC:1:1101:14899:4060	60	-
chr6	56891294	56891295	HWI-M00851:353:000000000-ABWEC:1:2102:19931:20252	60	-
chr6	56891295	56891296	HWI-M00851:353:000000000-ABWEC:1:1101:27871:8997	60	-
chr6	58220546	58220547	HWI-M00851:353:000000000-ABWEC:1:1115:21208:15534	60	+
chr6	66054697	66054698	HWI-M00851:353:000000000-ABWEC:1:1105:6304:5259	60	-
chr6	70229351	70229352	HWI-M00851:353:000000000-ABWEC:1:1109:21888:21655	60	-
chr6	72471713	72471714	HWI-M00851:353:000000000-ABWEC:1:2104:9437:17038	60	-
chr6	73517086	73517087	HWI-M00851:353:000000000-ABWEC:1:1111:25723:8096	60	-
chr6	73721888	73721889	HWI-M00851:353:000000000-ABWEC:1:1101:17518:24513	60	+
chr6	74297737	74297738	HWI-M00851:353:000000000-ABWEC:1:1103:22037:6664	60	+
chr6	75830124	75830125	HWI-M00851:353:000000000-ABWEC:1:2111:10924:17170	60	-
chr6	76887095	76887096	HWI-M00851:353:000000000-ABWEC:1:1111:25925:8433	60	-
chr6	77755121	77755122	HWI-M00851:353:000000000-ABWEC:1:1101:13253:22850	60	-
chr6	78269586	78269587	HWI-M00851:353:000000000-ABWEC:1:1107:15148:20308	60	-
chr6	79299769	79299770	HWI-M00851:353:000000000-ABWEC:1:1102:2766:11908	60	+
chr6	81579989	81579990	HWI-M00851:353:000000000-ABWEC:1:1119:22317:11930	60	+
chr6	81744707	81744708	HWI-M00851:353:000000000-ABWEC:1:1107:24394:13633	60	-
chr6	84225313	84225314	HWI-M00851:353:000000000-ABWEC:1:1102:19842:21959	60	-
chr6	85605889	85605890	HWI-M00851:353:000000000-ABWEC:1:1103:22759:8131	60	+
chr6	86178041	86178042	HWI-M00851:353:000000000-ABWEC:1:1119:13995:2531	60	-
chr6	86298596	86298597	HWI-M00851:353:000000000-ABWEC:1:1106:10364:4430	60	+
chr6	86844138	86844139	HWI-M00851:353:000000000-ABWEC:1:1106:7934:7834	60	-
chr6	87657487	87657488	HWI-M00851:353:000000000-ABWEC:1:1109:21960:2500	60	+
chr6	89087446	89087447	HWI-M00851:353:000000000-ABWEC:1:1112:15660:18210	60	+
chr6	89723860	89723861	HWI-M00851:353:000000000-ABWEC:1:1105:11368:12426	60	+
chr6	89796149	89796150	HWI-M00851:353:000000000-ABWEC:1:1109:6685:23737	60	-
chr6	91297789	91297790	HWI-M00851:353:000000000-ABWEC:1:1101:9145:15831	60	-
chr6	93635758	93635759	HWI-M00851:353:000000000-ABWEC:1:1107:27333:17213	60	+
chr6	96362584	96362585	HWI-M00851:353:000000000-ABWEC:1:1104:10325:4958	60	+
chr6	96648131	96648132	HWI-M00851:353:000000000-ABWEC:1:1102:23905:8106	60	+
chr6	97224327	97224328	HWI-M00851:353:000000000-ABWEC:1:1104:22991:14149	60	-
chr6	100109183	100109184	HWI-M00851:353:000000000-ABWEC:1:1111:16117:13369	60	+
chr6	101565259	101565260	HWI-M00851:353:000000000-ABWEC:1:1115:14707:5771	60	-
chr6	101865672	101865673	HWI-M00851:353:000000000-ABWEC:1:1109:3278:11097	60	+
chr6	105172515	105172516	HWI-M00851:353:000000000-ABWEC:1:1104:20903:16279	60	+
chr6	105232134	105232135	HWI-M00851:353:000000000-ABWEC:1:1103:12150:3058	60	+
chr6	105384164	105384165	HWI-M00851:353:000000000-ABWEC:1:1102:12701:1778	60	-
chr6	106503755	106503756	HWI-M00851:353:000000000-ABWEC:1:1103:8927:21484	60	-
chr6	107496031	107496032	HWI-M00851:353:000000000-ABWEC:1:1118:10710:18873	60	-
chr6	109092086	109092087	HWI-M00851:353:000000000-ABWEC:1:1102:13681:2064	60	+
chr6	109097613	109097614	HWI-M00851:353:000000000-ABWEC:1:1103:16366:4991	60	-
chr6	110489816	110489817	HWI-M00851:353:000000000-ABWEC:1:1101:23579:12090	60	+
chr6	112555355	112555356	HWI-M00851:353:000000000-ABWEC:1:1105:16923:23190	60	-
chr6	114964960	114964961	HWI-M00851:353:000000000-ABWEC:1:1113:22165:12422	60	+
chr6	116113782	116113783	HWI-M00851:353:000000000-ABWEC:1:1118:8332:12252	60	+
chr6	116685006	116685007	HWI-M00851:353:000000000-ABWEC:1:1115:2866:18215	60	+
chr6	116932025	116932026	HWI-M00851:353:000000000-ABWEC:1:1104:18598:24103	60	+
chr6	117140556	117140557	HWI-M00851:353:000000000-ABWEC:1:1101:20337:15034	60	-
chr6	118801567	118801568	HWI-M00851:353:000000000-ABWEC:1:1119:14250:20785	60	-
chr6	119216944	119216945	HWI-M00851:353:000000000-ABWEC:1:1102:8480:22193	60	-
chr6	119315695	119315696	HWI-M00851:353:000000000-ABWEC:1:1119:14405:7509	60	-
chr6	121177057	121177058	HWI-M00851:353:000000000-ABWEC:1:2106:12999:10513	60	-
chr6	122616360	122616361	HWI-M00851:353:000000000-ABWEC:1:1103:17811:6473	60	+
chr6	123983223	123983224	HWI-M00851:353:000000000-ABWEC:1:1104:25337:8365	60	+
chr6	125906788	125906789	HWI-M00851:353:000000000-ABWEC:1:2113:15687:14896	60	-
chr6	126312749	126312750	HWI-M00851:353:000000000-ABWEC:1:1109:6257:16396	60	+
chr6	127048878	127048879	HWI-M00851:353:000000000-ABWEC:1:1101:18649:7646	60	+
chr6	127048879	127048880	HWI-M00851:353:000000000-ABWEC:1:2109:4951:9728	60	+
chr6	127121016	127121017	HWI-M00851:353:000000000-ABWEC:1:1104:10541:16607	60	-
chr6	131001745	131001746	HWI-M00851:353:000000000-ABWEC:1:1117:20079:16448	60	+
chr6	131027514	131027515	HWI-M00851:353:000000000-ABWEC:1:1104:26889:8416	60	-
chr6	131659507	131659508	HWI-M00851:353:000000000-ABWEC:1:2119:26168:13184	60	-
chr6	132024151	132024152	HWI-M00851:353:000000000-ABWEC:1:1110:22564:3023	60	-
chr6	132619530	132619531	HWI-M00851:353:000000000-ABWEC:1:1113:14071:13905	60	-
chr6	137260545	137260546	HWI-M00851:353:000000000-ABWEC:1:2106:11691:6535	60	-
chr6	138135482	138135483	HWI-M00851:353:000000000-ABWEC:1:1110:7592:15898	60	-
chr6	138698419	138698420	HWI-M00851:353:000000000-ABWEC:1:1111:13357:15375	60	-
chr6	138983318	138983319	HWI-M00851:353:000000000-ABWEC:1:1101:13543:12570	60	+
chr6	139407477	139407478	HWI-M00851:353:000000000-ABWEC:1:1108:15906:24769	60	+
chr6	139680782	139680783	HWI-M00851:353:000000000-ABWEC:1:1113:19208:3921	60	-
chr6	139913061	139913062	HWI-M00851:353:000000000-ABWEC:1:1110:24763:16397	60	+
chr6	140079410	140079411	HWI-M00851:353:000000000-ABWEC:1:1116:21013:5632	60	-
chr6	140172067	140172068	HWI-M00851:353:000000000-ABWEC:1:2119:11300:13196	60	-
chr6	140172993	140172994	HWI-M00851:353:000000000-ABWEC:1:1106:16471:7574	60	+
chr6	140496219	140496220	HWI-M00851:353:000000000-ABWEC:1:1101:19164:6717	60	+
chr6	141710374	141710375	HWI-M00851:353:000000000-ABWEC:1:1101:2703:8161	60	-
chr6	141710375	141710376	HWI-M00851:353:000000000-ABWEC:1:1108:24888:18961	60	-
chr6	142129357	142129358	HWI-M00851:353:000000000-ABWEC:1:1109:18577:14734	60	-
chr6	142579703	142579704	HWI-M00851:353:000000000-ABWEC:1:2106:7589:10851	60	-
chr6	142788693	142788694	HWI-M00851:353:000000000-ABWEC:1:1103:23922:21007	60	-
chr6	143066127	143066128	HWI-M00851:353:000000000-ABWEC:1:2105:11567:8893	60	-
chr6	143078656	143078657	HWI-M00851:353:000000000-ABWEC:1:1106:25055:12445	60	+
chr6	144451525	144451526	HWI-M00851:353:000000000-ABWEC:1:1112:13233:7909	60	+
chr6	146623978	146623979	HWI-M00851:353:000000000-ABWEC:1:1102:21790:20607	60	+
chr6	146623979	146623980	HWI-M00851:353:000000000-ABWEC:1:1104:4100:10687	60	+
[truncated: 414 more rows]
