# Supplementary material for: HIV-1 capsid stability enables inositol phosphate-independent infection of target cells and promotes integration into genes
Source: PLoS Pathog. 2023 Jun 2;19(6):e1011423. doi: 10.1371/journal.ppat.1011423 (PMC10266667; doi:10.1371/journal.ppat.1011423)
Supplement: S6 Data — (TAR.GZ) [file ppat.1011423.s017.tar.gz › HEK293T/LKO/Unique_hg38_integration_sites/3map-center.bed]

chr1	86969	86970	MISEQ:310:000000000-ADTTF:1:1109:9837:10286	60	-
chr1	139428	139429	MISEQ:310:000000000-ADTTF:1:1117:28940:15670	60	+
chr1	594397	594398	MISEQ:310:000000000-ADTTF:1:1110:8529:4114	60	-
chr1	740776	740777	MISEQ:310:000000000-ADTTF:1:2101:22619:7457	60	+
chr1	919852	919853	MISEQ:310:000000000-ADTTF:1:1101:17592:22446	60	+
chr1	1209425	1209426	MISEQ:310:000000000-ADTTF:1:1117:27248:13120	60	+
chr1	1252300	1252301	MISEQ:310:000000000-ADTTF:1:1119:22848:17965	60	+
chr1	1364905	1364906	MISEQ:310:000000000-ADTTF:1:1111:24455:17415	60	+
chr1	1491400	1491401	MISEQ:310:000000000-ADTTF:1:2107:20534:6311	60	+
chr1	1500133	1500134	MISEQ:310:000000000-ADTTF:1:1104:14031:5863	60	+
chr1	1635493	1635494	MISEQ:310:000000000-ADTTF:1:2106:7118:4619	60	+
chr1	1786443	1786444	MISEQ:310:000000000-ADTTF:1:1101:14470:12635	60	-
chr1	2059827	2059828	MISEQ:310:000000000-ADTTF:1:2117:20091:11513	60	-
chr1	3524300	3524301	MISEQ:310:000000000-ADTTF:1:1101:20682:7313	60	+
chr1	3847298	3847299	MISEQ:310:000000000-ADTTF:1:1101:11882:24576	60	-
chr1	4008250	4008251	MISEQ:310:000000000-ADTTF:1:1101:27874:14736	60	+
chr1	4146682	4146683	MISEQ:310:000000000-ADTTF:1:1115:8050:4465	60	-
chr1	6008474	6008475	MISEQ:310:000000000-ADTTF:1:1102:14713:20342	60	-
chr1	6127514	6127515	MISEQ:310:000000000-ADTTF:1:1116:3186:8054	60	-
chr1	6205084	6205085	MISEQ:310:000000000-ADTTF:1:2107:21959:24412	60	-
chr1	6362918	6362919	MISEQ:310:000000000-ADTTF:1:1102:13102:11479	60	+
chr1	6394969	6394970	MISEQ:310:000000000-ADTTF:1:2109:18151:1409	60	+
chr1	6658244	6658245	MISEQ:310:000000000-ADTTF:1:1110:16532:12456	60	+
chr1	6658245	6658246	MISEQ:310:000000000-ADTTF:1:2119:14123:7838	60	+
chr1	6835215	6835216	MISEQ:310:000000000-ADTTF:1:1110:3800:11167	60	+
chr1	7691792	7691793	MISEQ:310:000000000-ADTTF:1:1102:18661:19384	60	-
chr1	7756381	7756382	MISEQ:310:000000000-ADTTF:1:2101:10851:17771	60	+
chr1	8148079	8148080	MISEQ:310:000000000-ADTTF:1:1113:12318:11166	60	-
chr1	8623205	8623206	MISEQ:310:000000000-ADTTF:1:1101:13471:8053	60	+
chr1	8871621	8871622	MISEQ:310:000000000-ADTTF:1:2110:18471:4047	60	+
chr1	9346765	9346766	MISEQ:310:000000000-ADTTF:1:1112:4266:6238	60	+
chr1	9589927	9589928	MISEQ:310:000000000-ADTTF:1:2103:14046:14676	60	-
chr1	9690665	9690666	MISEQ:310:000000000-ADTTF:1:1106:23693:13021	60	-
chr1	9793166	9793167	MISEQ:310:000000000-ADTTF:1:1104:23873:12673	60	+
chr1	9814871	9814872	MISEQ:310:000000000-ADTTF:1:1108:21111:17609	60	+
chr1	10055782	10055783	MISEQ:310:000000000-ADTTF:1:1119:14390:13167	60	-
chr1	10081916	10081917	MISEQ:310:000000000-ADTTF:1:1117:20454:11191	60	+
chr1	10327320	10327321	MISEQ:310:000000000-ADTTF:1:2115:21175:17405	60	+
chr1	10404702	10404703	MISEQ:310:000000000-ADTTF:1:2113:26735:15328	60	+
chr1	10478771	10478772	MISEQ:310:000000000-ADTTF:1:1107:25067:16670	60	+
chr1	10746514	10746515	MISEQ:310:000000000-ADTTF:1:1117:23539:8374	60	-
chr1	10840827	10840828	MISEQ:310:000000000-ADTTF:1:1119:18497:3129	60	+
chr1	10900637	10900638	MISEQ:310:000000000-ADTTF:1:1116:11681:22785	60	+
chr1	11077261	11077262	MISEQ:310:000000000-ADTTF:1:2111:15227:13663	60	+
chr1	11156652	11156653	MISEQ:310:000000000-ADTTF:1:1109:11762:11676	60	+
chr1	12403969	12403970	MISEQ:310:000000000-ADTTF:1:1104:14367:22611	60	+
chr1	13506379	13506380	MISEQ:310:000000000-ADTTF:1:1115:14640:18514	60	-
chr1	13662849	13662850	MISEQ:310:000000000-ADTTF:1:2112:15383:11569	60	-
chr1	15113394	15113395	MISEQ:310:000000000-ADTTF:1:2103:17217:6879	60	-
chr1	15428290	15428291	MISEQ:310:000000000-ADTTF:1:2115:12109:8719	60	+
chr1	15842668	15842669	MISEQ:310:000000000-ADTTF:1:1107:8928:12927	60	-
chr1	16108956	16108957	MISEQ:310:000000000-ADTTF:1:2111:7858:21359	60	-
chr1	16108959	16108960	MISEQ:310:000000000-ADTTF:1:1109:14119:16652	60	-
chr1	16247812	16247813	MISEQ:310:000000000-ADTTF:1:2103:26790:7925	60	-
chr1	16325264	16325265	MISEQ:310:000000000-ADTTF:1:1113:13585:11316	60	-
chr1	16332631	16332632	MISEQ:310:000000000-ADTTF:1:2116:20499:5667	60	+
chr1	16337673	16337674	MISEQ:310:000000000-ADTTF:1:1113:17531:23941	60	-
chr1	16347660	16347661	MISEQ:310:000000000-ADTTF:1:1108:9125:9670	60	-
chr1	16375453	16375454	MISEQ:310:000000000-ADTTF:1:2110:15592:19419	60	-
chr1	16506692	16506693	MISEQ:310:000000000-ADTTF:1:1114:14556:11891	60	-
chr1	16626579	16626580	MISEQ:310:000000000-ADTTF:1:2104:4034:7302	60	+
chr1	17320184	17320185	MISEQ:310:000000000-ADTTF:1:1109:9336:14462	60	+
chr1	17412223	17412224	MISEQ:310:000000000-ADTTF:1:2118:16414:2391	60	+
chr1	17861351	17861352	MISEQ:310:000000000-ADTTF:1:2105:10922:10827	60	+
chr1	19107513	19107514	MISEQ:310:000000000-ADTTF:1:2104:20707:9994	60	+
chr1	19528196	19528197	MISEQ:310:000000000-ADTTF:1:1111:27386:17387	60	+
chr1	19981807	19981808	MISEQ:310:000000000-ADTTF:1:1115:22921:22537	60	-
chr1	20283949	20283950	MISEQ:310:000000000-ADTTF:1:2117:20296:6080	60	-
chr1	20409675	20409676	MISEQ:310:000000000-ADTTF:1:1110:9342:24643	60	-
chr1	20746132	20746133	MISEQ:310:000000000-ADTTF:1:1116:23086:12098	60	-
chr1	20770599	20770600	MISEQ:310:000000000-ADTTF:1:1119:20730:11586	60	-
chr1	21156490	21156491	MISEQ:310:000000000-ADTTF:1:1110:21995:3365	60	-
chr1	21175174	21175175	MISEQ:310:000000000-ADTTF:1:2109:23719:14075	60	-
chr1	21188729	21188730	MISEQ:310:000000000-ADTTF:1:1118:3403:9909	60	+
chr1	21496953	21496954	MISEQ:310:000000000-ADTTF:1:1107:28002:11878	60	-
chr1	22027605	22027606	MISEQ:310:000000000-ADTTF:1:2115:29295:11526	60	-
chr1	22655968	22655969	MISEQ:310:000000000-ADTTF:1:1105:9794:2105	60	-
chr1	23184976	23184977	MISEQ:310:000000000-ADTTF:1:1111:17785:2074	60	+
chr1	23384757	23384758	MISEQ:310:000000000-ADTTF:1:1119:10985:14611	60	+
chr1	23887184	23887185	MISEQ:310:000000000-ADTTF:1:1102:5764:15713	60	-
chr1	24196228	24196229	MISEQ:310:000000000-ADTTF:1:1103:21001:18368	60	+
chr1	24690769	24690770	MISEQ:310:000000000-ADTTF:1:1102:8931:6220	60	-
chr1	25550517	25550518	MISEQ:310:000000000-ADTTF:1:1104:19641:1863	60	-
chr1	25856066	25856067	MISEQ:310:000000000-ADTTF:1:1111:14769:7397	60	-
chr1	26081353	26081354	MISEQ:310:000000000-ADTTF:1:2117:8482:11004	60	-
chr1	26275608	26275609	MISEQ:310:000000000-ADTTF:1:1105:7524:11826	60	+
chr1	26478370	26478371	MISEQ:310:000000000-ADTTF:1:1118:9075:24661	60	-
chr1	26783080	26783081	MISEQ:310:000000000-ADTTF:1:1102:12835:9455	60	+
chr1	26825187	26825188	MISEQ:310:000000000-ADTTF:1:1101:23181:4102	60	-
chr1	27216795	27216796	MISEQ:310:000000000-ADTTF:1:1109:15718:23288	60	-
chr1	27404928	27404929	MISEQ:310:000000000-ADTTF:1:1114:20813:14599	60	-
chr1	27528790	27528791	MISEQ:310:000000000-ADTTF:1:1113:26175:15205	60	-
chr1	27594638	27594639	MISEQ:310:000000000-ADTTF:1:1109:11569:20704	60	-
chr1	27633750	27633751	MISEQ:310:000000000-ADTTF:1:1109:16484:19515	60	-
chr1	27894985	27894986	MISEQ:310:000000000-ADTTF:1:2119:24253:13351	60	-
chr1	27894986	27894987	MISEQ:310:000000000-ADTTF:1:1115:9133:19496	60	-
chr1	27907208	27907209	MISEQ:310:000000000-ADTTF:1:2105:8622:14528	60	+
chr1	28018373	28018374	MISEQ:310:000000000-ADTTF:1:2119:15911:23556	60	+
chr1	28168743	28168744	MISEQ:310:000000000-ADTTF:1:2114:18959:18772	60	-
chr1	28364724	28364725	MISEQ:310:000000000-ADTTF:1:1103:16671:22739	60	+
chr1	28371634	28371635	MISEQ:310:000000000-ADTTF:1:1117:17680:23329	60	+
chr1	28379877	28379878	MISEQ:310:000000000-ADTTF:1:2118:17376:16457	60	+
chr1	28492200	28492201	MISEQ:310:000000000-ADTTF:1:1113:23576:3637	60	-
chr1	28507455	28507456	MISEQ:310:000000000-ADTTF:1:1111:20518:23491	60	-
chr1	28508478	28508479	MISEQ:310:000000000-ADTTF:1:1114:10473:1210	60	+
chr1	28534371	28534372	MISEQ:310:000000000-ADTTF:1:2105:13776:4132	60	+
chr1	28552387	28552388	MISEQ:310:000000000-ADTTF:1:2118:22039:12924	60	-
chr1	28578575	28578576	MISEQ:310:000000000-ADTTF:1:1108:24585:7045	60	-
chr1	28746630	28746631	MISEQ:310:000000000-ADTTF:1:1105:19282:3504	60	+
chr1	28894956	28894957	MISEQ:310:000000000-ADTTF:1:1117:5362:11443	60	+
chr1	28965598	28965599	MISEQ:310:000000000-ADTTF:1:2102:17407:22278	60	-
chr1	29014672	29014673	MISEQ:310:000000000-ADTTF:1:1105:19802:24111	60	+
chr1	29545093	29545094	MISEQ:310:000000000-ADTTF:1:1102:10195:17767	60	-
chr1	30769871	30769872	MISEQ:310:000000000-ADTTF:1:1107:13188:8409	60	+
chr1	30937387	30937388	MISEQ:310:000000000-ADTTF:1:1114:6983:8221	60	-
chr1	30990522	30990523	MISEQ:310:000000000-ADTTF:1:1118:24880:12381	60	+
chr1	30994621	30994622	MISEQ:310:000000000-ADTTF:1:1116:11351:14925	60	+
chr1	31022344	31022345	MISEQ:310:000000000-ADTTF:1:1109:26783:18815	60	-
chr1	31023368	31023369	MISEQ:310:000000000-ADTTF:1:1105:15426:2123	60	-
chr1	31045879	31045880	MISEQ:310:000000000-ADTTF:1:1110:8180:24037	60	+
chr1	31606348	31606349	MISEQ:310:000000000-ADTTF:1:2101:14678:16587	60	-
chr1	31638042	31638043	MISEQ:310:000000000-ADTTF:1:1105:12663:9052	60	+
chr1	31724263	31724264	MISEQ:310:000000000-ADTTF:1:1105:9535:10089	60	+
chr1	31725193	31725194	MISEQ:310:000000000-ADTTF:1:1105:8915:17533	60	+
chr1	31910788	31910789	MISEQ:310:000000000-ADTTF:1:1104:27376:9931	60	-
chr1	31931966	31931967	MISEQ:310:000000000-ADTTF:1:1102:20615:8583	60	-
chr1	32021180	32021181	MISEQ:310:000000000-ADTTF:1:1103:16694:2692	60	+
chr1	32037088	32037089	MISEQ:310:000000000-ADTTF:1:1119:3005:10452	60	+
chr1	32113341	32113342	MISEQ:310:000000000-ADTTF:1:1108:11527:13489	60	-
chr1	32123646	32123647	MISEQ:310:000000000-ADTTF:1:2101:23415:16377	60	+
chr1	32271698	32271699	MISEQ:310:000000000-ADTTF:1:1114:19046:17169	60	-
chr1	32327891	32327892	MISEQ:310:000000000-ADTTF:1:1110:26492:16032	60	+
chr1	32393561	32393562	MISEQ:310:000000000-ADTTF:1:1105:19723:14971	60	-
chr1	32498258	32498259	MISEQ:310:000000000-ADTTF:1:1118:21881:3260	60	+
chr1	32643551	32643552	MISEQ:310:000000000-ADTTF:1:2111:28189:12182	60	+
chr1	32652453	32652454	MISEQ:310:000000000-ADTTF:1:1117:14164:20187	60	-
chr1	33019309	33019310	MISEQ:310:000000000-ADTTF:1:1107:22046:7451	60	-
chr1	33235279	33235280	MISEQ:310:000000000-ADTTF:1:2106:28832:16193	60	+
chr1	33264851	33264852	MISEQ:310:000000000-ADTTF:1:2114:16134:15893	60	-
chr1	33356996	33356997	MISEQ:310:000000000-ADTTF:1:2102:13955:8314	60	+
chr1	33357441	33357442	MISEQ:310:000000000-ADTTF:1:1112:15392:11108	60	-
chr1	33394646	33394647	MISEQ:310:000000000-ADTTF:1:1116:21491:14461	60	+
chr1	34058571	34058572	MISEQ:310:000000000-ADTTF:1:2107:10258:20043	60	+
chr1	35059845	35059846	MISEQ:310:000000000-ADTTF:1:2102:13078:18504	60	-
chr1	35072354	35072355	MISEQ:310:000000000-ADTTF:1:1105:6460:10699	60	+
chr1	35109204	35109205	MISEQ:310:000000000-ADTTF:1:1101:8930:17001	60	-
chr1	35246636	35246637	MISEQ:310:000000000-ADTTF:1:1116:11248:8998	60	-
chr1	35360326	35360327	MISEQ:310:000000000-ADTTF:1:1104:28172:14759	60	-
chr1	35396394	35396395	MISEQ:310:000000000-ADTTF:1:1114:19711:13863	60	+
chr1	35499274	35499275	MISEQ:310:000000000-ADTTF:1:1116:8188:20883	60	+
chr1	35593773	35593774	MISEQ:310:000000000-ADTTF:1:1104:22058:16848	60	+
chr1	35767464	35767465	MISEQ:310:000000000-ADTTF:1:1107:7586:10124	60	-
chr1	36225600	36225601	MISEQ:310:000000000-ADTTF:1:1110:2131:12154	60	+
chr1	36297705	36297706	MISEQ:310:000000000-ADTTF:1:2110:16784:15353	60	-
chr1	36323874	36323875	MISEQ:310:000000000-ADTTF:1:1108:12528:20378	60	+
chr1	37180098	37180099	MISEQ:310:000000000-ADTTF:1:2109:11915:23622	60	-
chr1	37572577	37572578	MISEQ:310:000000000-ADTTF:1:1107:19093:2263	60	+
chr1	37978379	37978380	MISEQ:310:000000000-ADTTF:1:1101:16861:7766	60	+
chr1	38008677	38008678	MISEQ:310:000000000-ADTTF:1:2117:18510:2718	60	+
chr1	38233486	38233487	MISEQ:310:000000000-ADTTF:1:1103:14581:4436	60	-
chr1	38538060	38538061	MISEQ:310:000000000-ADTTF:1:1111:8025:17898	60	+
chr1	38733417	38733418	MISEQ:310:000000000-ADTTF:1:1102:4848:8280	60	+
chr1	38813819	38813820	MISEQ:310:000000000-ADTTF:1:1110:24876:15146	60	-
chr1	38918428	38918429	MISEQ:310:000000000-ADTTF:1:1113:12745:22278	60	-
chr1	39183575	39183576	MISEQ:310:000000000-ADTTF:1:1108:16292:20419	60	-
chr1	39466052	39466053	MISEQ:310:000000000-ADTTF:1:1112:15739:8020	60	-
chr1	39500840	39500841	MISEQ:310:000000000-ADTTF:1:1107:26381:11552	60	+
chr1	39632853	39632854	MISEQ:310:000000000-ADTTF:1:1112:24929:6585	60	-
chr1	39888449	39888450	MISEQ:310:000000000-ADTTF:1:2115:11287:12235	60	+
chr1	40034417	40034418	MISEQ:310:000000000-ADTTF:1:1117:25349:7428	60	-
chr1	40378502	40378503	MISEQ:310:000000000-ADTTF:1:2112:20098:2946	60	-
chr1	40540716	40540717	MISEQ:310:000000000-ADTTF:1:1101:29318:11538	60	-
chr1	40737216	40737217	MISEQ:310:000000000-ADTTF:1:1103:21614:7350	60	+
chr1	41431114	41431115	MISEQ:310:000000000-ADTTF:1:1111:18129:13359	60	+
chr1	41440736	41440737	MISEQ:310:000000000-ADTTF:1:2116:12940:12622	60	+
chr1	41602214	41602215	MISEQ:310:000000000-ADTTF:1:1101:1797:12107	60	+
chr1	41888210	41888211	MISEQ:310:000000000-ADTTF:1:1116:28476:15937	60	+
chr1	42219041	42219042	MISEQ:310:000000000-ADTTF:1:1102:3690:7659	60	+
chr1	42231364	42231365	MISEQ:310:000000000-ADTTF:1:1107:10599:19783	60	-
chr1	42601817	42601818	MISEQ:310:000000000-ADTTF:1:1114:6342:14829	60	-
chr1	42688778	42688779	MISEQ:310:000000000-ADTTF:1:1114:20111:19595	60	+
chr1	42926033	42926034	MISEQ:310:000000000-ADTTF:1:1117:18531:24844	60	-
chr1	43361235	43361236	MISEQ:310:000000000-ADTTF:1:1108:2520:16953	60	+
chr1	43361236	43361237	MISEQ:310:000000000-ADTTF:1:2109:17102:10432	60	+
chr1	43364979	43364980	MISEQ:310:000000000-ADTTF:1:2103:23562:13494	60	+
chr1	43420832	43420833	MISEQ:310:000000000-ADTTF:1:1102:18742:19206	60	-
chr1	43769990	43769991	MISEQ:310:000000000-ADTTF:1:2104:17483:16977	60	-
chr1	43771846	43771847	MISEQ:310:000000000-ADTTF:1:2101:18677:12010	60	+
chr1	43935148	43935149	MISEQ:310:000000000-ADTTF:1:1108:5870:7091	60	+
chr1	43973030	43973031	MISEQ:310:000000000-ADTTF:1:1113:11186:15030	60	+
chr1	43988198	43988199	MISEQ:310:000000000-ADTTF:1:2110:17354:22005	60	-
chr1	44156815	44156816	MISEQ:310:000000000-ADTTF:1:1104:10808:20074	60	-
chr1	44312171	44312172	MISEQ:310:000000000-ADTTF:1:1111:12886:3282	60	+
chr1	44328634	44328635	MISEQ:310:000000000-ADTTF:1:2118:19079:15305	60	-
chr1	44344025	44344026	MISEQ:310:000000000-ADTTF:1:1115:19374:19477	60	+
chr1	44626038	44626039	MISEQ:310:000000000-ADTTF:1:1106:22568:15646	60	-
chr1	44633396	44633397	MISEQ:310:000000000-ADTTF:1:2114:20338:6496	60	-
chr1	44755960	44755961	MISEQ:310:000000000-ADTTF:1:1115:4142:17500	60	+
chr1	45086210	45086211	MISEQ:310:000000000-ADTTF:1:2108:6184:12456	60	-
chr1	45088705	45088706	MISEQ:310:000000000-ADTTF:1:1118:8509:5410	60	-
chr1	45513453	45513454	MISEQ:310:000000000-ADTTF:1:1101:10867:9198	60	+
chr1	45552126	45552127	MISEQ:310:000000000-ADTTF:1:2105:22986:11596	60	+
chr1	45683931	45683932	MISEQ:310:000000000-ADTTF:1:2114:21986:9358	60	-
chr1	45687928	45687929	MISEQ:310:000000000-ADTTF:1:1103:23433:24135	60	-
chr1	45869077	45869078	MISEQ:310:000000000-ADTTF:1:1101:19185:22751	60	+
chr1	46085782	46085783	MISEQ:310:000000000-ADTTF:1:1109:18187:21133	60	-
chr1	46104034	46104035	MISEQ:310:000000000-ADTTF:1:2104:4246:10466	60	+
chr1	46119999	46120000	MISEQ:310:000000000-ADTTF:1:1111:13797:20800	60	-
chr1	46310331	46310332	MISEQ:310:000000000-ADTTF:1:1111:6484:17751	60	-
chr1	46420768	46420769	MISEQ:310:000000000-ADTTF:1:1114:20015:7971	60	-
chr1	47324756	47324757	MISEQ:310:000000000-ADTTF:1:1105:13122:14042	60	+
chr1	47570177	47570178	MISEQ:310:000000000-ADTTF:1:1105:11821:2326	60	-
chr1	47656996	47656997	MISEQ:310:000000000-ADTTF:1:2103:27613:13906	60	-
chr1	49211295	49211296	MISEQ:310:000000000-ADTTF:1:1115:19920:15994	60	-
chr1	49400379	49400380	MISEQ:310:000000000-ADTTF:1:1108:17111:12844	60	+
chr1	50664782	50664783	MISEQ:310:000000000-ADTTF:1:1106:7146:20934	60	+
chr1	50893064	50893065	MISEQ:310:000000000-ADTTF:1:1107:8144:7853	60	+
chr1	51549236	51549237	MISEQ:310:000000000-ADTTF:1:1108:24531:7526	60	-
chr1	52364421	52364422	MISEQ:310:000000000-ADTTF:1:1110:23952:13713	60	+
chr1	52511812	52511813	MISEQ:310:000000000-ADTTF:1:1110:19943:23044	60	-
chr1	52511813	52511814	MISEQ:310:000000000-ADTTF:1:1102:12475:11373	60	-
chr1	52680519	52680520	MISEQ:310:000000000-ADTTF:1:1106:19042:14281	60	-
chr1	52761201	52761202	MISEQ:310:000000000-ADTTF:1:2107:22715:14571	60	-
chr1	53769640	53769641	MISEQ:310:000000000-ADTTF:1:1110:5551:5726	60	-
chr1	53887832	53887833	MISEQ:310:000000000-ADTTF:1:1116:16912:23231	60	+
chr1	54210609	54210610	MISEQ:310:000000000-ADTTF:1:1102:4173:10500	60	+
chr1	54352204	54352205	MISEQ:310:000000000-ADTTF:1:1109:7833:16165	60	+
chr1	54716089	54716090	MISEQ:310:000000000-ADTTF:1:1117:15729:9125	60	+
chr1	54721052	54721053	MISEQ:310:000000000-ADTTF:1:1109:8840:17766	60	-
chr1	55561223	55561224	MISEQ:310:000000000-ADTTF:1:1114:8757:10813	60	-
chr1	56188550	56188551	MISEQ:310:000000000-ADTTF:1:1106:22585:14354	60	+
chr1	56387489	56387490	MISEQ:310:000000000-ADTTF:1:1117:8153:10005	60	+
chr1	56521373	56521374	MISEQ:310:000000000-ADTTF:1:2108:17273:15243	60	+
chr1	56579480	56579481	MISEQ:310:000000000-ADTTF:1:2102:10493:7470	60	+
chr1	56649104	56649105	MISEQ:310:000000000-ADTTF:1:1108:22103:18602	60	+
chr1	56681762	56681763	MISEQ:310:000000000-ADTTF:1:1104:10353:15032	60	+
chr1	56686465	56686466	MISEQ:310:000000000-ADTTF:1:2114:9566:11137	60	-
chr1	56709521	56709522	MISEQ:310:000000000-ADTTF:1:2108:22165:21192	60	+
chr1	57277561	57277562	MISEQ:310:000000000-ADTTF:1:1109:22908:20529	60	+
chr1	57479435	57479436	MISEQ:310:000000000-ADTTF:1:1117:23180:3742	60	+
chr1	57498277	57498278	MISEQ:310:000000000-ADTTF:1:1102:18639:7266	60	+
chr1	57623589	57623590	MISEQ:310:000000000-ADTTF:1:2115:19154:1214	60	+
chr1	57623994	57623995	MISEQ:310:000000000-ADTTF:1:1104:20682:21774	60	+
chr1	57689701	57689702	MISEQ:310:000000000-ADTTF:1:2119:26356:17665	60	+
chr1	57914098	57914099	MISEQ:310:000000000-ADTTF:1:1107:23835:7002	60	-
chr1	58781460	58781461	MISEQ:310:000000000-ADTTF:1:1117:9798:22824	60	-
chr1	59121765	59121766	MISEQ:310:000000000-ADTTF:1:2103:17495:1070	60	-
chr1	59423093	59423094	MISEQ:310:000000000-ADTTF:1:2103:7887:1749	60	-
chr1	59423094	59423095	MISEQ:310:000000000-ADTTF:1:1113:23799:14316	60	-
chr1	59811220	59811221	MISEQ:310:000000000-ADTTF:1:2112:21284:3399	60	-
chr1	59921084	59921085	MISEQ:310:000000000-ADTTF:1:2102:5639:17716	60	-
chr1	61004322	61004323	MISEQ:310:000000000-ADTTF:1:1113:11534:22812	60	-
chr1	61139290	61139291	MISEQ:310:000000000-ADTTF:1:2111:18094:14603	60	+
chr1	61366857	61366858	MISEQ:310:000000000-ADTTF:1:1106:23628:3981	60	+
chr1	62023594	62023595	MISEQ:310:000000000-ADTTF:1:1115:14059:4875	60	+
chr1	62438398	62438399	MISEQ:310:000000000-ADTTF:1:2107:24841:2785	60	-
chr1	62449790	62449791	MISEQ:310:000000000-ADTTF:1:1111:12774:9559	60	+
chr1	62646195	62646196	MISEQ:310:000000000-ADTTF:1:1115:19440:12406	60	+
chr1	62675842	62675843	MISEQ:310:000000000-ADTTF:1:1104:20872:21837	60	+
chr1	62684838	62684839	MISEQ:310:000000000-ADTTF:1:1102:13793:6318	60	+
chr1	62738188	62738189	MISEQ:310:000000000-ADTTF:1:2111:18449:13979	60	+
chr1	62848913	62848914	MISEQ:310:000000000-ADTTF:1:1104:7331:4053	60	+
chr1	62892786	62892787	MISEQ:310:000000000-ADTTF:1:1115:20926:5946	60	-
chr1	63180880	63180881	MISEQ:310:000000000-ADTTF:1:1118:18396:17439	60	+
chr1	63675245	63675246	MISEQ:310:000000000-ADTTF:1:1114:12450:10010	60	+
chr1	63871137	63871138	MISEQ:310:000000000-ADTTF:1:1102:23079:18542	60	-
chr1	63936733	63936734	MISEQ:310:000000000-ADTTF:1:2109:12239:6225	60	+
chr1	63968662	63968663	MISEQ:310:000000000-ADTTF:1:1101:27399:14008	60	-
chr1	63981859	63981860	MISEQ:310:000000000-ADTTF:1:1101:24349:2231	60	-
chr1	64321203	64321204	MISEQ:310:000000000-ADTTF:1:2103:15023:18107	60	-
chr1	64495298	64495299	MISEQ:310:000000000-ADTTF:1:2103:8742:11722	60	+
chr1	64621345	64621346	MISEQ:310:000000000-ADTTF:1:2110:9105:6913	60	+
chr1	64757495	64757496	MISEQ:310:000000000-ADTTF:1:1108:13767:22903	60	+
chr1	64793948	64793949	MISEQ:310:000000000-ADTTF:1:2108:26379:17332	60	+
chr1	64968004	64968005	MISEQ:310:000000000-ADTTF:1:2115:3855:12451	60	+
chr1	65178858	65178859	MISEQ:310:000000000-ADTTF:1:1108:18775:16048	60	+
chr1	65941548	65941549	MISEQ:310:000000000-ADTTF:1:1116:19644:20916	60	+
chr1	66053111	66053112	MISEQ:310:000000000-ADTTF:1:2111:17606:12721	60	-
chr1	66687730	66687731	MISEQ:310:000000000-ADTTF:1:2113:11908:2051	60	+
chr1	66980224	66980225	MISEQ:310:000000000-ADTTF:1:1108:23303:8171	60	-
chr1	66997181	66997182	MISEQ:310:000000000-ADTTF:1:2114:21938:7567	60	-
chr1	67039235	67039236	MISEQ:310:000000000-ADTTF:1:2119:14258:1310	60	-
chr1	67246871	67246872	MISEQ:310:000000000-ADTTF:1:1116:10006:19654	60	-
chr1	67408566	67408567	MISEQ:310:000000000-ADTTF:1:2101:21132:13359	60	-
chr1	67434870	67434871	MISEQ:310:000000000-ADTTF:1:1104:15512:19499	60	+
chr1	67459250	67459251	MISEQ:310:000000000-ADTTF:1:1111:12450:6771	60	-
chr1	67760366	67760367	MISEQ:310:000000000-ADTTF:1:2106:4666:14834	60	+
chr1	68474447	68474448	MISEQ:310:000000000-ADTTF:1:1112:11068:6389	60	+
chr1	69283277	69283278	MISEQ:310:000000000-ADTTF:1:1101:16936:9122	60	+
chr1	69337341	69337342	MISEQ:310:000000000-ADTTF:1:1117:16866:4953	60	+
chr1	69415789	69415790	MISEQ:310:000000000-ADTTF:1:2114:8271:8749	60	+
chr1	69685428	69685429	MISEQ:310:000000000-ADTTF:1:1106:13275:20398	60	+
chr1	70036577	70036578	MISEQ:310:000000000-ADTTF:1:2116:14722:13866	60	+
chr1	70235115	70235116	MISEQ:310:000000000-ADTTF:1:2113:24369:6073	60	+
chr1	70350750	70350751	MISEQ:310:000000000-ADTTF:1:1112:23445:23985	60	+
chr1	70494393	70494394	MISEQ:310:000000000-ADTTF:1:1109:6620:19255	60	+
chr1	70601361	70601362	MISEQ:310:000000000-ADTTF:1:1101:17683:11678	60	+
chr1	72481865	72481866	MISEQ:310:000000000-ADTTF:1:1112:9827:13288	60	-
chr1	72536152	72536153	MISEQ:310:000000000-ADTTF:1:1108:18344:17543	60	+
chr1	72615166	72615167	MISEQ:310:000000000-ADTTF:1:1104:15125:24542	60	-
chr1	73284471	73284472	MISEQ:310:000000000-ADTTF:1:2110:17734:18390	60	+
chr1	73788665	73788666	MISEQ:310:000000000-ADTTF:1:1105:10942:19312	60	+
chr1	74184608	74184609	MISEQ:310:000000000-ADTTF:1:1104:17962:21077	60	-
chr1	74433508	74433509	MISEQ:310:000000000-ADTTF:1:2102:28467:14931	60	-
chr1	74941195	74941196	MISEQ:310:000000000-ADTTF:1:2108:10808:6183	60	+
chr1	75171702	75171703	MISEQ:310:000000000-ADTTF:1:2114:22770:10713	60	+
chr1	75765660	75765661	MISEQ:310:000000000-ADTTF:1:1101:19444:24764	60	+
chr1	75794929	75794930	MISEQ:310:000000000-ADTTF:1:1101:22900:7074	60	-
chr1	75798620	75798621	MISEQ:310:000000000-ADTTF:1:1106:25021:7789	60	+
chr1	76948950	76948951	MISEQ:310:000000000-ADTTF:1:1108:21258:15529	60	-
chr1	77322519	77322520	MISEQ:310:000000000-ADTTF:1:2110:14521:24402	60	-
chr1	77342008	77342009	MISEQ:310:000000000-ADTTF:1:1110:8383:14421	60	+
chr1	77586049	77586050	MISEQ:310:000000000-ADTTF:1:1108:14962:21561	60	+
chr1	77598422	77598423	MISEQ:310:000000000-ADTTF:1:1109:24265:19220	60	+
chr1	77651875	77651876	MISEQ:310:000000000-ADTTF:1:2104:22771:7546	60	-
chr1	77757782	77757783	MISEQ:310:000000000-ADTTF:1:1109:14948:20626	60	+
chr1	77891607	77891608	MISEQ:310:000000000-ADTTF:1:2110:7037:11354	60	+
chr1	77950510	77950511	MISEQ:310:000000000-ADTTF:1:1112:3173:19391	60	-
chr1	78076454	78076455	MISEQ:310:000000000-ADTTF:1:1106:17700:16772	60	-
chr1	78980957	78980958	MISEQ:310:000000000-ADTTF:1:2117:16900:23341	60	-
chr1	79151165	79151166	MISEQ:310:000000000-ADTTF:1:1112:5322:8429	60	+
chr1	79156867	79156868	MISEQ:310:000000000-ADTTF:1:1119:17018:7538	60	-
chr1	80014436	80014437	MISEQ:310:000000000-ADTTF:1:2118:23590:21045	60	-
chr1	81183858	81183859	MISEQ:310:000000000-ADTTF:1:1102:10405:22089	60	+
chr1	81437097	81437098	MISEQ:310:000000000-ADTTF:1:1113:14578:10226	60	-
chr1	81682943	81682944	MISEQ:310:000000000-ADTTF:1:1117:15371:13798	60	+
chr1	81683808	81683809	MISEQ:310:000000000-ADTTF:1:2110:4683:18116	60	+
chr1	81859599	81859600	MISEQ:310:000000000-ADTTF:1:1114:2645:8927	60	+
chr1	81987132	81987133	MISEQ:310:000000000-ADTTF:1:1107:9414:24585	60	-
chr1	82379353	82379354	MISEQ:310:000000000-ADTTF:1:1101:14129:24377	60	-
chr1	82741103	82741104	MISEQ:310:000000000-ADTTF:1:1106:6439:19415	60	-
chr1	84513705	84513706	MISEQ:310:000000000-ADTTF:1:2105:15420:10112	60	-
chr1	84839484	84839485	MISEQ:310:000000000-ADTTF:1:1113:15616:5943	60	-
chr1	85078151	85078152	MISEQ:310:000000000-ADTTF:1:2107:20056:6594	60	+
chr1	85181056	85181057	MISEQ:310:000000000-ADTTF:1:1104:15454:9580	60	-
chr1	85294350	85294351	MISEQ:310:000000000-ADTTF:1:1108:21147:16289	60	+
chr1	85316551	85316552	MISEQ:310:000000000-ADTTF:1:1110:9009:17095	60	+
chr1	85375673	85375674	MISEQ:310:000000000-ADTTF:1:1104:5662:4439	60	-
chr1	85670810	85670811	MISEQ:310:000000000-ADTTF:1:1117:21613:12113	60	+
chr1	85815124	85815125	MISEQ:310:000000000-ADTTF:1:1119:18242:22425	60	-
chr1	86188556	86188557	MISEQ:310:000000000-ADTTF:1:1104:21115:6571	60	-
chr1	86455724	86455725	MISEQ:310:000000000-ADTTF:1:2103:2541:11962	60	-
chr1	86471427	86471428	MISEQ:310:000000000-ADTTF:1:2104:24127:21223	60	+
chr1	86540381	86540382	MISEQ:310:000000000-ADTTF:1:1117:7866:9346	60	-
chr1	86660208	86660209	MISEQ:310:000000000-ADTTF:1:1110:13973:7674	60	-
chr1	86869460	86869461	MISEQ:310:000000000-ADTTF:1:2108:28474:17076	60	-
chr1	87068305	87068306	MISEQ:310:000000000-ADTTF:1:1113:7580:9515	60	-
chr1	87762903	87762904	MISEQ:310:000000000-ADTTF:1:1108:9824:12854	60	-
chr1	88369836	88369837	MISEQ:310:000000000-ADTTF:1:1117:27348:13865	60	-
chr1	88823297	88823298	MISEQ:310:000000000-ADTTF:1:2102:16180:12200	60	-
chr1	88963660	88963661	MISEQ:310:000000000-ADTTF:1:2101:10794:6552	60	-
chr1	89647428	89647429	MISEQ:310:000000000-ADTTF:1:1103:5913:16340	60	-
chr1	89721192	89721193	MISEQ:310:000000000-ADTTF:1:2101:18118:16430	60	+
chr1	89947452	89947453	MISEQ:310:000000000-ADTTF:1:1119:18779:14928	60	+
chr1	90002094	90002095	MISEQ:310:000000000-ADTTF:1:1110:19252:4475	60	+
chr1	90657984	90657985	MISEQ:310:000000000-ADTTF:1:1116:16401:13527	60	-
chr1	90828848	90828849	MISEQ:310:000000000-ADTTF:1:1114:21960:17344	60	+
chr1	90929154	90929155	MISEQ:310:000000000-ADTTF:1:1105:19273:21683	60	+
chr1	91024555	91024556	MISEQ:310:000000000-ADTTF:1:2102:12547:4480	60	+
chr1	91826293	91826294	MISEQ:310:000000000-ADTTF:1:2105:15822:18747	60	-
chr1	91900182	91900183	MISEQ:310:000000000-ADTTF:1:2112:8364:17212	60	+
chr1	92416529	92416530	MISEQ:310:000000000-ADTTF:1:2112:7329:6110	60	+
chr1	92528375	92528376	MISEQ:310:000000000-ADTTF:1:1110:23896:24432	60	-
chr1	92767978	92767979	MISEQ:310:000000000-ADTTF:1:1111:20765:10258	60	+
chr1	92790140	92790141	MISEQ:310:000000000-ADTTF:1:1101:20203:6664	60	+
chr1	92795949	92795950	MISEQ:310:000000000-ADTTF:1:2112:19928:21521	60	-
chr1	92814526	92814527	MISEQ:310:000000000-ADTTF:1:1105:9741:11476	60	+
chr1	93137902	93137903	MISEQ:310:000000000-ADTTF:1:1113:21887:6181	60	+
chr1	93876390	93876391	MISEQ:310:000000000-ADTTF:1:1118:13691:21676	60	+
chr1	93912394	93912395	MISEQ:310:000000000-ADTTF:1:1101:23706:3797	60	-
chr1	94202143	94202144	MISEQ:310:000000000-ADTTF:1:1119:26049:17678	60	+
chr1	94422180	94422181	MISEQ:310:000000000-ADTTF:1:1112:8149:11331	60	+
chr1	94456754	94456755	MISEQ:310:000000000-ADTTF:1:1109:16015:8112	60	-
chr1	95737328	95737329	MISEQ:310:000000000-ADTTF:1:1109:20341:9388	60	+
chr1	96724463	96724464	MISEQ:310:000000000-ADTTF:1:1106:17952:3762	60	+
chr1	96809979	96809980	MISEQ:310:000000000-ADTTF:1:2102:28012:15223	60	-
chr1	97733253	97733254	MISEQ:310:000000000-ADTTF:1:1102:12708:5595	60	-
chr1	98132104	98132105	MISEQ:310:000000000-ADTTF:1:2101:9194:6286	60	+
chr1	99351382	99351383	MISEQ:310:000000000-ADTTF:1:1102:18694:2312	60	+
chr1	99845836	99845837	MISEQ:310:000000000-ADTTF:1:2103:21584:18924	60	+
chr1	99946940	99946941	MISEQ:310:000000000-ADTTF:1:2113:3923:8827	60	-
chr1	100211181	100211182	MISEQ:310:000000000-ADTTF:1:1106:24495:12460	60	+
chr1	100405127	100405128	MISEQ:310:000000000-ADTTF:1:2106:25045:16892	60	+
chr1	101067273	101067274	MISEQ:310:000000000-ADTTF:1:1118:25722:8604	60	-
chr1	101263954	101263955	MISEQ:310:000000000-ADTTF:1:1105:24843:5081	60	+
chr1	101311865	101311866	MISEQ:310:000000000-ADTTF:1:1111:15549:8483	60	+
chr1	101707723	101707724	MISEQ:310:000000000-ADTTF:1:1110:27028:13477	60	+
chr1	102243667	102243668	MISEQ:310:000000000-ADTTF:1:1105:20735:7774	60	-
chr1	103507295	103507296	MISEQ:310:000000000-ADTTF:1:2116:11551:17827	60	-
chr1	104462960	104462961	MISEQ:310:000000000-ADTTF:1:1107:16601:21503	60	+
chr1	104552893	104552894	MISEQ:310:000000000-ADTTF:1:1119:17747:18077	60	-
chr1	104992657	104992658	MISEQ:310:000000000-ADTTF:1:2119:23134:9995	60	+
chr1	105555925	105555926	MISEQ:310:000000000-ADTTF:1:2101:22000:17643	60	+
chr1	106159749	106159750	MISEQ:310:000000000-ADTTF:1:1101:7321:4671	60	-
chr1	106775530	106775531	MISEQ:310:000000000-ADTTF:1:2116:7166:16780	60	+
chr1	106902173	106902174	MISEQ:310:000000000-ADTTF:1:1102:10724:22300	60	-
chr1	107058960	107058961	MISEQ:310:000000000-ADTTF:1:1113:7336:17064	60	-
chr1	107900212	107900213	MISEQ:310:000000000-ADTTF:1:1105:26820:19932	60	-
chr1	107905354	107905355	MISEQ:310:000000000-ADTTF:1:1111:10102:18174	60	+
chr1	108531294	108531295	MISEQ:310:000000000-ADTTF:1:1104:22708:19969	60	+
chr1	108962303	108962304	MISEQ:310:000000000-ADTTF:1:1113:18924:20437	60	+
chr1	109198918	109198919	MISEQ:310:000000000-ADTTF:1:1103:26864:19789	60	-
chr1	109207009	109207010	MISEQ:310:000000000-ADTTF:1:1115:12355:8876	60	+
chr1	109391459	109391460	MISEQ:310:000000000-ADTTF:1:1103:14509:15465	60	+
chr1	109423026	109423027	MISEQ:310:000000000-ADTTF:1:1107:8582:7624	60	+
chr1	109605760	109605761	MISEQ:310:000000000-ADTTF:1:2108:16864:23293	60	-
chr1	110019142	110019143	MISEQ:310:000000000-ADTTF:1:1117:18899:17122	60	+
chr1	110335882	110335883	MISEQ:310:000000000-ADTTF:1:1102:6846:19317	60	+
chr1	110612979	110612980	MISEQ:310:000000000-ADTTF:1:1110:8032:3420	60	-
chr1	111211994	111211995	MISEQ:310:000000000-ADTTF:1:1109:12574:3676	60	+
chr1	111442266	111442267	MISEQ:310:000000000-ADTTF:1:1105:11024:21585	60	+
chr1	111450206	111450207	MISEQ:310:000000000-ADTTF:1:1108:7012:11370	60	-
chr1	111486902	111486903	MISEQ:310:000000000-ADTTF:1:2114:21312:8793	60	-
chr1	111622208	111622209	MISEQ:310:000000000-ADTTF:1:1112:16480:6693	60	+
chr1	112307267	112307268	MISEQ:310:000000000-ADTTF:1:1101:16254:19543	60	-
chr1	112677918	112677919	MISEQ:310:000000000-ADTTF:1:2116:7437:3250	60	-
chr1	112955049	112955050	MISEQ:310:000000000-ADTTF:1:2114:9152:13390	60	+
chr1	113035635	113035636	MISEQ:310:000000000-ADTTF:1:1112:9930:15609	60	-
chr1	113122685	113122686	MISEQ:310:000000000-ADTTF:1:1117:2367:9845	60	+
chr1	113126776	113126777	MISEQ:310:000000000-ADTTF:1:2108:8083:4527	60	+
chr1	113140659	113140660	MISEQ:310:000000000-ADTTF:1:1118:7281:9813	60	+
chr1	113298077	113298078	MISEQ:310:000000000-ADTTF:1:2107:5653:9642	60	-
chr1	113365688	113365689	MISEQ:310:000000000-ADTTF:1:2104:19219:12745	60	+
chr1	113621542	113621543	MISEQ:310:000000000-ADTTF:1:2116:6311:3001	60	-
chr1	113820316	113820317	MISEQ:310:000000000-ADTTF:1:1106:20523:15257	60	+
chr1	113836404	113836405	MISEQ:310:000000000-ADTTF:1:1107:4604:8952	60	+
chr1	114452494	114452495	MISEQ:310:000000000-ADTTF:1:1108:19686:18698	60	-
chr1	115866951	115866952	MISEQ:310:000000000-ADTTF:1:1111:6921:8093	60	-
chr1	116486870	116486871	MISEQ:310:000000000-ADTTF:1:2114:16317:19124	60	-
chr1	117097402	117097403	MISEQ:310:000000000-ADTTF:1:2116:28220:19453	60	+
chr1	117307064	117307065	MISEQ:310:000000000-ADTTF:1:1107:14091:22386	60	-
chr1	117537204	117537205	MISEQ:310:000000000-ADTTF:1:2119:21223:9341	60	+
chr1	117604358	117604359	MISEQ:310:000000000-ADTTF:1:2116:4236:10059	60	-
chr1	117827169	117827170	MISEQ:310:000000000-ADTTF:1:1105:5181:22340	60	+
chr1	117880188	117880189	MISEQ:310:000000000-ADTTF:1:2111:7800:7433	60	+
chr1	117996055	117996056	MISEQ:310:000000000-ADTTF:1:2110:28483:17130	60	-
chr1	118178406	118178407	MISEQ:310:000000000-ADTTF:1:2102:7300:14992	60	+
chr1	118495275	118495276	MISEQ:310:000000000-ADTTF:1:1119:10247:1236	60	+
chr1	118798592	118798593	MISEQ:310:000000000-ADTTF:1:2106:11022:8730	60	+
chr1	119356067	119356068	MISEQ:310:000000000-ADTTF:1:1112:11591:11065	60	-
chr1	119870286	119870287	MISEQ:310:000000000-ADTTF:1:1101:26666:10849	60	+
chr1	119976334	119976335	MISEQ:310:000000000-ADTTF:1:2101:16845:19178	60	-
chr1	120484745	120484746	MISEQ:310:000000000-ADTTF:1:1102:6507:9471	60	-
chr1	120769230	120769231	MISEQ:310:000000000-ADTTF:1:2113:28721:14984	60	+
chr1	143755942	143755943	MISEQ:310:000000000-ADTTF:1:2113:24415:20549	60	+
chr1	144966565	144966566	MISEQ:310:000000000-ADTTF:1:1119:5587:11273	60	-
chr1	145491379	145491380	MISEQ:310:000000000-ADTTF:1:2107:21153:24016	60	-
chr1	145842089	145842090	MISEQ:310:000000000-ADTTF:1:2102:20011:15581	60	+
chr1	146069838	146069839	MISEQ:310:000000000-ADTTF:1:2101:12452:17703	60	+
chr1	146371970	146371971	MISEQ:310:000000000-ADTTF:1:2105:17024:15907	60	-
chr1	147213197	147213198	MISEQ:310:000000000-ADTTF:1:1110:10624:17817	60	-
chr1	147365904	147365905	MISEQ:310:000000000-ADTTF:1:1101:24268:8636	60	-
chr1	148331558	148331559	MISEQ:310:000000000-ADTTF:1:1104:7821:10899	60	-
chr1	149072785	149072786	MISEQ:310:000000000-ADTTF:1:1112:5689:18579	60	-
chr1	149227504	149227505	MISEQ:310:000000000-ADTTF:1:1106:9962:9743	60	+
chr1	149424444	149424445	MISEQ:310:000000000-ADTTF:1:1108:11166:22737	60	-
chr1	149466462	149466463	MISEQ:310:000000000-ADTTF:1:1109:6153:10770	60	+
chr1	149815076	149815077	MISEQ:310:000000000-ADTTF:1:1115:11658:21048	60	+
chr1	149926501	149926502	MISEQ:310:000000000-ADTTF:1:1107:17516:7951	60	-
chr1	150038899	150038900	MISEQ:310:000000000-ADTTF:1:1103:21688:23777	60	+
chr1	150279172	150279173	MISEQ:310:000000000-ADTTF:1:1106:5253:12524	60	-
chr1	150382573	150382574	MISEQ:310:000000000-ADTTF:1:1116:7645:16498	60	+
chr1	150474752	150474753	MISEQ:310:000000000-ADTTF:1:1105:17286:19648	60	+
chr1	150478805	150478806	MISEQ:310:000000000-ADTTF:1:1102:26384:19862	60	-
chr1	150567167	150567168	MISEQ:310:000000000-ADTTF:1:1109:15461:19386	60	+
chr1	150695697	150695698	MISEQ:310:000000000-ADTTF:1:1119:12254:4347	60	-
chr1	150927256	150927257	MISEQ:310:000000000-ADTTF:1:1112:21213:1575	60	-
chr1	151032734	151032735	MISEQ:310:000000000-ADTTF:1:1118:20562:9266	60	+
chr1	151052236	151052237	MISEQ:310:000000000-ADTTF:1:1110:4681:15179	60	-
chr1	151072371	151072372	MISEQ:310:000000000-ADTTF:1:1103:2690:9947	60	-
chr1	151096679	151096680	MISEQ:310:000000000-ADTTF:1:1117:20530:3625	60	-
chr1	151102512	151102513	MISEQ:310:000000000-ADTTF:1:2104:13041:8977	60	+
chr1	151136868	151136869	MISEQ:310:000000000-ADTTF:1:1111:26514:6283	60	+
chr1	151141333	151141334	MISEQ:310:000000000-ADTTF:1:2119:27639:20271	60	-
chr1	151151802	151151803	MISEQ:310:000000000-ADTTF:1:1110:9087:21734	60	-
chr1	151211049	151211050	MISEQ:310:000000000-ADTTF:1:1102:11441:14862	60	+
chr1	151212396	151212397	MISEQ:310:000000000-ADTTF:1:2103:15299:17220	60	-
chr1	151595108	151595109	MISEQ:310:000000000-ADTTF:1:1105:11324:14872	60	+
chr1	151604430	151604431	MISEQ:310:000000000-ADTTF:1:2110:18953:19435	60	+
chr1	151619398	151619399	MISEQ:310:000000000-ADTTF:1:1112:10688:20182	60	+
chr1	151635378	151635379	MISEQ:310:000000000-ADTTF:1:2104:6400:12400	60	+
chr1	151808912	151808913	MISEQ:310:000000000-ADTTF:1:1112:7739:15495	60	+
chr1	152384868	152384869	MISEQ:310:000000000-ADTTF:1:2117:11973:16863	60	+
chr1	152875942	152875943	MISEQ:310:000000000-ADTTF:1:1118:3184:7692	60	+
chr1	153658002	153658003	MISEQ:310:000000000-ADTTF:1:1104:12568:24462	60	+
chr1	154131991	154131992	MISEQ:310:000000000-ADTTF:1:2102:24001:7764	60	+
chr1	154166392	154166393	MISEQ:310:000000000-ADTTF:1:2109:25871:10252	60	-
chr1	154210964	154210965	MISEQ:310:000000000-ADTTF:1:1104:6707:9031	60	-
chr1	154411272	154411273	MISEQ:310:000000000-ADTTF:1:1103:8264:24698	60	+
chr1	154461924	154461925	MISEQ:310:000000000-ADTTF:1:1102:9484:2232	60	-
chr1	154806553	154806554	MISEQ:310:000000000-ADTTF:1:1106:13508:3349	60	-
chr1	154997900	154997901	MISEQ:310:000000000-ADTTF:1:1104:22470:15312	60	-
chr1	155205461	155205462	MISEQ:310:000000000-ADTTF:1:2110:13483:6455	60	+
chr1	155348201	155348202	MISEQ:310:000000000-ADTTF:1:1101:22500:10944	60	-
chr1	155349987	155349988	MISEQ:310:000000000-ADTTF:1:1113:11621:11013	60	+
chr1	155370803	155370804	MISEQ:310:000000000-ADTTF:1:1115:12079:10562	60	+
chr1	155375349	155375350	MISEQ:310:000000000-ADTTF:1:1118:9247:15921	60	+
chr1	155440926	155440927	MISEQ:310:000000000-ADTTF:1:1110:21604:22223	60	-
chr1	155507084	155507085	MISEQ:310:000000000-ADTTF:1:1118:14479:9917	60	-
chr1	155847164	155847165	MISEQ:310:000000000-ADTTF:1:1112:21790:14613	60	-
chr1	155857134	155857135	MISEQ:310:000000000-ADTTF:1:2103:13002:4630	60	-
chr1	155865910	155865911	MISEQ:310:000000000-ADTTF:1:1113:17475:6721	60	-
chr1	156012806	156012807	MISEQ:310:000000000-ADTTF:1:1104:23259:22751	60	-
chr1	156051475	156051476	MISEQ:310:000000000-ADTTF:1:1108:22559:23620	60	+
chr1	156105834	156105835	MISEQ:310:000000000-ADTTF:1:1113:11738:8155	60	+
chr1	156194512	156194513	MISEQ:310:000000000-ADTTF:1:1114:11233:11564	60	+
chr1	156323530	156323531	MISEQ:310:000000000-ADTTF:1:2117:14905:13035	60	-
chr1	156552486	156552487	MISEQ:310:000000000-ADTTF:1:1102:17693:18160	60	-
chr1	156601093	156601094	MISEQ:310:000000000-ADTTF:1:1107:19199:23430	60	-
chr1	156791584	156791585	MISEQ:310:000000000-ADTTF:1:1103:2463:12569	60	+
chr1	156977223	156977224	MISEQ:310:000000000-ADTTF:1:1105:26610:9000	60	+
chr1	156990986	156990987	MISEQ:310:000000000-ADTTF:1:1119:11549:24128	60	+
chr1	157406743	157406744	MISEQ:310:000000000-ADTTF:1:2115:16051:24504	60	+
chr1	158350796	158350797	MISEQ:310:000000000-ADTTF:1:2103:23792:9701	60	+
chr1	160127824	160127825	MISEQ:310:000000000-ADTTF:1:1109:26138:17767	60	+
chr1	160265658	160265659	MISEQ:310:000000000-ADTTF:1:1104:18122:7726	60	-
chr1	160303962	160303963	MISEQ:310:000000000-ADTTF:1:1113:19452:6279	60	-
chr1	160349459	160349460	MISEQ:310:000000000-ADTTF:1:1118:28809:14118	60	+
chr1	161127032	161127033	MISEQ:310:000000000-ADTTF:1:1115:22020:7658	60	+
chr1	161154312	161154313	MISEQ:310:000000000-ADTTF:1:1118:11669:12799	60	+
chr1	161156748	161156749	MISEQ:310:000000000-ADTTF:1:1116:17428:22082	60	-
chr1	161204320	161204321	MISEQ:310:000000000-ADTTF:1:1106:11276:10085	60	+
chr1	161396769	161396770	MISEQ:310:000000000-ADTTF:1:1115:20636:12858	60	-
chr1	161401608	161401609	MISEQ:310:000000000-ADTTF:1:1119:19517:18815	60	-
chr1	161675747	161675748	MISEQ:310:000000000-ADTTF:1:1114:27576:7502	60	+
chr1	162275201	162275202	MISEQ:310:000000000-ADTTF:1:2106:20806:10229	60	-
chr1	162505466	162505467	MISEQ:310:000000000-ADTTF:1:2102:10773:1757	60	+
chr1	162603652	162603653	MISEQ:310:000000000-ADTTF:1:1102:26588:18023	60	+
chr1	162843731	162843732	MISEQ:310:000000000-ADTTF:1:1105:21566:2689	60	-
chr1	162893446	162893447	MISEQ:310:000000000-ADTTF:1:1102:22717:13928	60	+
chr1	162919321	162919322	MISEQ:310:000000000-ADTTF:1:2111:19861:16876	60	-
chr1	163309450	163309451	MISEQ:310:000000000-ADTTF:1:2110:23909:13883	60	+
chr1	163481724	163481725	MISEQ:310:000000000-ADTTF:1:1116:10330:23925	60	+
chr1	164017388	164017389	MISEQ:310:000000000-ADTTF:1:1101:16943:15812	60	-
chr1	164142208	164142209	MISEQ:310:000000000-ADTTF:1:2101:17868:21758	60	+
chr1	164630563	164630564	MISEQ:310:000000000-ADTTF:1:1107:28180:13021	60	-
chr1	165113122	165113123	MISEQ:310:000000000-ADTTF:1:1101:9126:17884	60	-
chr1	166268797	166268798	MISEQ:310:000000000-ADTTF:1:1114:29248:11620	60	-
chr1	166603959	166603960	MISEQ:310:000000000-ADTTF:1:1107:27296:17333	60	-
chr1	166891361	166891362	MISEQ:310:000000000-ADTTF:1:1112:22496:23393	60	-
chr1	167355331	167355332	MISEQ:310:000000000-ADTTF:1:1112:25958:7860	60	+
chr1	167594321	167594322	MISEQ:310:000000000-ADTTF:1:1113:20004:8444	60	-
chr1	167694521	167694522	MISEQ:310:000000000-ADTTF:1:1115:17396:13381	60	+
chr1	167972745	167972746	MISEQ:310:000000000-ADTTF:1:2106:28513:14738	60	+
chr1	169163579	169163580	MISEQ:310:000000000-ADTTF:1:1103:12917:7572	60	-
chr1	169483562	169483563	MISEQ:310:000000000-ADTTF:1:1101:18575:20276	60	-
chr1	169768801	169768802	MISEQ:310:000000000-ADTTF:1:1119:14736:14863	60	-
chr1	169944980	169944981	MISEQ:310:000000000-ADTTF:1:1113:20396:12594	60	-
chr1	170257091	170257092	MISEQ:310:000000000-ADTTF:1:1107:4546:17338	60	-
chr1	170423186	170423187	MISEQ:310:000000000-ADTTF:1:1102:27799:19043	60	-
chr1	171360219	171360220	MISEQ:310:000000000-ADTTF:1:1111:14846:5078	60	-
chr1	173819595	173819596	MISEQ:310:000000000-ADTTF:1:1107:28585:13108	60	-
chr1	173864446	173864447	MISEQ:310:000000000-ADTTF:1:1107:21805:15421	60	-
chr1	173994129	173994130	MISEQ:310:000000000-ADTTF:1:1116:8020:8390	60	+
chr1	174292628	174292629	MISEQ:310:000000000-ADTTF:1:1108:23627:18786	60	-
chr1	174676365	174676366	MISEQ:310:000000000-ADTTF:1:1108:22160:18316	60	+
chr1	174837759	174837760	MISEQ:310:000000000-ADTTF:1:1102:4417:21461	60	+
chr1	175859468	175859469	MISEQ:310:000000000-ADTTF:1:1116:14355:4026	60	+
chr1	175909700	175909701	MISEQ:310:000000000-ADTTF:1:2118:16140:14264	60	-
chr1	176117365	176117366	MISEQ:310:000000000-ADTTF:1:2116:5860:17309	60	+
chr1	178111750	178111751	MISEQ:310:000000000-ADTTF:1:1117:22169:23130	60	+
chr1	178151307	178151308	MISEQ:310:000000000-ADTTF:1:1104:19543:12583	60	-
chr1	178468742	178468743	MISEQ:310:000000000-ADTTF:1:1101:15695:10297	60	-
chr1	178761488	178761489	MISEQ:310:000000000-ADTTF:1:1114:3455:10265	60	-
chr1	179028984	179028985	MISEQ:310:000000000-ADTTF:1:2111:9776:12726	60	+
chr1	179551738	179551739	MISEQ:310:000000000-ADTTF:1:1107:19169:21873	60	-
chr1	179658684	179658685	MISEQ:310:000000000-ADTTF:1:1109:19418:21019	60	-
chr1	179860875	179860876	MISEQ:310:000000000-ADTTF:1:1119:3528:18459	60	-
chr1	179884609	179884610	MISEQ:310:000000000-ADTTF:1:2117:17070:17106	60	-
chr1	179974670	179974671	MISEQ:310:000000000-ADTTF:1:1109:18806:20356	60	-
chr1	180394041	180394042	MISEQ:310:000000000-ADTTF:1:2102:28581:17998	60	+
chr1	180531836	180531837	MISEQ:310:000000000-ADTTF:1:1113:12400:7196	60	-
chr1	181094566	181094567	MISEQ:310:000000000-ADTTF:1:1114:24114:11485	60	+
chr1	182025687	182025688	MISEQ:310:000000000-ADTTF:1:2117:5264:9043	60	+
chr1	182711194	182711195	MISEQ:310:000000000-ADTTF:1:1119:22234:5347	60	+
chr1	182841682	182841683	MISEQ:310:000000000-ADTTF:1:1110:11322:15980	60	+
chr1	182853934	182853935	MISEQ:310:000000000-ADTTF:1:1106:28117:18678	60	-
chr1	182865227	182865228	MISEQ:310:000000000-ADTTF:1:1102:12712:18671	60	+
chr1	183162723	183162724	MISEQ:310:000000000-ADTTF:1:2115:7026:3703	60	+
chr1	183444954	183444955	MISEQ:310:000000000-ADTTF:1:1119:4129:6584	60	-
chr1	183587336	183587337	MISEQ:310:000000000-ADTTF:1:1102:24423:17185	60	+
chr1	183847263	183847264	MISEQ:310:000000000-ADTTF:1:1113:18000:24729	60	-
chr1	184197802	184197803	MISEQ:310:000000000-ADTTF:1:1110:5422:12005	60	-
chr1	184277039	184277040	MISEQ:310:000000000-ADTTF:1:1103:19369:16966	60	-
chr1	184756685	184756686	MISEQ:310:000000000-ADTTF:1:2104:11369:18174	60	+
chr1	184925938	184925939	MISEQ:310:000000000-ADTTF:1:1104:11800:5251	60	-
chr1	185053054	185053055	MISEQ:310:000000000-ADTTF:1:1105:19087:19427	60	+
chr1	185137830	185137831	MISEQ:310:000000000-ADTTF:1:1111:3642:8654	60	-
chr1	185302736	185302737	MISEQ:310:000000000-ADTTF:1:1105:20680:16632	60	+
chr1	185309704	185309705	MISEQ:310:000000000-ADTTF:1:2108:12149:9820	60	-
chr1	186329965	186329966	MISEQ:310:000000000-ADTTF:1:1108:23444:24048	60	-
chr1	186715390	186715391	MISEQ:310:000000000-ADTTF:1:1107:20446:10516	60	-
chr1	187032745	187032746	MISEQ:310:000000000-ADTTF:1:1108:18064:1759	60	+
chr1	187053309	187053310	MISEQ:310:000000000-ADTTF:1:2112:24921:4621	60	-
chr1	187949032	187949033	MISEQ:310:000000000-ADTTF:1:1104:7328:24103	60	-
chr1	189213725	189213726	MISEQ:310:000000000-ADTTF:1:1109:3287:12326	60	+
chr1	189396307	189396308	MISEQ:310:000000000-ADTTF:1:1104:5279:7263	60	+
chr1	189505053	189505054	MISEQ:310:000000000-ADTTF:1:1116:9455:7083	60	-
chr1	190477820	190477821	MISEQ:310:000000000-ADTTF:1:1102:7666:23180	60	-
chr1	191541439	191541440	MISEQ:310:000000000-ADTTF:1:1110:23352:22733	60	+
chr1	192467595	192467596	MISEQ:310:000000000-ADTTF:1:1114:4186:20343	60	-
chr1	193082215	193082216	MISEQ:310:000000000-ADTTF:1:1106:25176:4906	60	-
chr1	193333058	193333059	MISEQ:310:000000000-ADTTF:1:1119:8095:7858	60	+
chr1	194002332	194002333	MISEQ:310:000000000-ADTTF:1:2115:19748:24359	60	+
chr1	194720179	194720180	MISEQ:310:000000000-ADTTF:1:1109:10534:12430	60	+
chr1	195360380	195360381	MISEQ:310:000000000-ADTTF:1:1109:11593:24316	60	+
chr1	197140535	197140536	MISEQ:310:000000000-ADTTF:1:1101:9153:18911	60	-
chr1	198039565	198039566	MISEQ:310:000000000-ADTTF:1:1101:13097:19636	60	+
chr1	198053899	198053900	MISEQ:310:000000000-ADTTF:1:1109:27482:8860	60	+
chr1	198909687	198909688	MISEQ:310:000000000-ADTTF:1:1109:3095:13477	60	+
chr1	199275654	199275655	MISEQ:310:000000000-ADTTF:1:1115:26847:9980	60	-
chr1	199785411	199785412	MISEQ:310:000000000-ADTTF:1:1111:24217:18687	60	-
chr1	200126583	200126584	MISEQ:310:000000000-ADTTF:1:1105:19676:4048	60	+
chr1	200202574	200202575	MISEQ:310:000000000-ADTTF:1:1105:12872:22961	60	-
chr1	201808389	201808390	MISEQ:310:000000000-ADTTF:1:1113:6659:9950	60	-
chr1	201949610	201949611	MISEQ:310:000000000-ADTTF:1:1116:23653:14910	60	+
chr1	202076834	202076835	MISEQ:310:000000000-ADTTF:1:1111:14571:13474	60	+
chr1	203526215	203526216	MISEQ:310:000000000-ADTTF:1:2102:24210:2557	60	+
chr1	203836819	203836820	MISEQ:310:000000000-ADTTF:1:1106:19403:15465	60	-
chr1	204631543	204631544	MISEQ:310:000000000-ADTTF:1:1109:28590:11156	60	+
chr1	204738633	204738634	MISEQ:310:000000000-ADTTF:1:1101:23808:20451	60	-
chr1	205099751	205099752	MISEQ:310:000000000-ADTTF:1:1106:18644:24533	60	+
chr1	205225558	205225559	MISEQ:310:000000000-ADTTF:1:1116:13333:20309	60	-
chr1	205716088	205716089	MISEQ:310:000000000-ADTTF:1:1111:9354:10833	60	+
chr1	207066156	207066157	MISEQ:310:000000000-ADTTF:1:1111:6805:8167	60	-
chr1	207668515	207668516	MISEQ:310:000000000-ADTTF:1:1118:18616:5699	60	-
chr1	207668516	207668517	MISEQ:310:000000000-ADTTF:1:1113:20959:13577	60	-
chr1	207752988	207752989	MISEQ:310:000000000-ADTTF:1:1109:13816:7852	60	+
chr1	210218511	210218512	MISEQ:310:000000000-ADTTF:1:2105:9828:17364	60	+
chr1	212014114	212014115	MISEQ:310:000000000-ADTTF:1:1103:11786:4036	60	+
chr1	212049068	212049069	MISEQ:310:000000000-ADTTF:1:1107:20842:2328	60	+
chr1	212397232	212397233	MISEQ:310:000000000-ADTTF:1:2110:22713:2306	60	+
chr1	212405770	212405771	MISEQ:310:000000000-ADTTF:1:1102:26802:13711	60	+
chr1	212571569	212571570	MISEQ:310:000000000-ADTTF:1:1114:13515:20847	60	-
chr1	212745957	212745958	MISEQ:310:000000000-ADTTF:1:1107:20784:6652	60	-
chr1	212804773	212804774	MISEQ:310:000000000-ADTTF:1:1105:18416:20005	60	+
chr1	213103736	213103737	MISEQ:310:000000000-ADTTF:1:2118:19880:18595	60	+
chr1	213127277	213127278	MISEQ:310:000000000-ADTTF:1:1119:12622:6191	60	+
chr1	213127279	213127280	MISEQ:310:000000000-ADTTF:1:1112:13147:23882	60	+
chr1	213472552	213472553	MISEQ:310:000000000-ADTTF:1:1102:5866:9006	60	-
chr1	215969276	215969277	MISEQ:310:000000000-ADTTF:1:2110:23747:14158	60	-
chr1	216917442	216917443	MISEQ:310:000000000-ADTTF:1:1101:10893:19107	60	-
chr1	217796868	217796869	MISEQ:310:000000000-ADTTF:1:1116:7489:19057	60	+
chr1	218026466	218026467	MISEQ:310:000000000-ADTTF:1:1107:20548:18620	60	+
chr1	218333909	218333910	MISEQ:310:000000000-ADTTF:1:1117:20528:23922	60	+
chr1	218410816	218410817	MISEQ:310:000000000-ADTTF:1:1106:19489:3968	60	-
chr1	218813587	218813588	MISEQ:310:000000000-ADTTF:1:1106:22143:13709	60	-
chr1	219251985	219251986	MISEQ:310:000000000-ADTTF:1:1112:20767:13839	60	-
chr1	220096899	220096900	MISEQ:310:000000000-ADTTF:1:1107:23759:6765	60	+
chr1	220207715	220207716	MISEQ:310:000000000-ADTTF:1:1110:21293:18656	60	+
chr1	220299399	220299400	MISEQ:310:000000000-ADTTF:1:1106:14066:1177	60	+
chr1	220817008	220817009	MISEQ:310:000000000-ADTTF:1:1114:12048:5050	60	+
chr1	220973091	220973092	MISEQ:310:000000000-ADTTF:1:2112:17942:1326	60	-
chr1	221279632	221279633	MISEQ:310:000000000-ADTTF:1:1107:12187:8134	60	-
chr1	221753304	221753305	MISEQ:310:000000000-ADTTF:1:2116:21100:11772	60	-
chr1	221998434	221998435	MISEQ:310:000000000-ADTTF:1:2102:15567:12703	60	-
chr1	222240448	222240449	MISEQ:310:000000000-ADTTF:1:2106:15887:21983	60	+
chr1	222463241	222463242	MISEQ:310:000000000-ADTTF:1:1114:5975:4986	60	+
chr1	222661540	222661541	MISEQ:310:000000000-ADTTF:1:2111:11880:16408	60	+
chr1	222832069	222832070	MISEQ:310:000000000-ADTTF:1:1112:27465:15932	60	-
chr1	223744375	223744376	MISEQ:310:000000000-ADTTF:1:1110:11152:16449	60	+
chr1	223769995	223769996	MISEQ:310:000000000-ADTTF:1:1102:6779:16646	60	+
chr1	224227283	224227284	MISEQ:310:000000000-ADTTF:1:1107:23600:9933	60	-
chr1	224313461	224313462	MISEQ:310:000000000-ADTTF:1:2105:14798:3971	60	-
chr1	224424513	224424514	MISEQ:310:000000000-ADTTF:1:2103:15657:16551	60	+
chr1	224431483	224431484	MISEQ:310:000000000-ADTTF:1:2114:7621:14820	60	+
chr1	225006051	225006052	MISEQ:310:000000000-ADTTF:1:2116:16636:3323	60	+
chr1	225098591	225098592	MISEQ:310:000000000-ADTTF:1:2108:26333:16789	60	+
chr1	225416262	225416263	MISEQ:310:000000000-ADTTF:1:2117:17723:18998	60	-
chr1	225421045	225421046	MISEQ:310:000000000-ADTTF:1:1115:14480:23997	60	+
chr1	225432586	225432587	MISEQ:310:000000000-ADTTF:1:1111:27432:18268	60	-
chr1	225544122	225544123	MISEQ:310:000000000-ADTTF:1:2106:23609:14780	60	-
chr1	225639862	225639863	MISEQ:310:000000000-ADTTF:1:1104:4560:9613	60	-
chr1	225697881	225697882	MISEQ:310:000000000-ADTTF:1:1109:22187:16900	60	-
chr1	226008425	226008426	MISEQ:310:000000000-ADTTF:1:1104:11065:14402	60	-
chr1	226064169	226064170	MISEQ:310:000000000-ADTTF:1:1109:16124:19990	60	+
chr1	226068806	226068807	MISEQ:310:000000000-ADTTF:1:1119:5344:15139	60	+
chr1	226086904	226086905	MISEQ:310:000000000-ADTTF:1:1117:6154:6625	60	+
chr1	226101185	226101186	MISEQ:310:000000000-ADTTF:1:1117:15457:6132	60	-
chr1	226155575	226155576	MISEQ:310:000000000-ADTTF:1:2103:14440:7987	60	+
chr1	226272967	226272968	MISEQ:310:000000000-ADTTF:1:2101:22368:17550	60	-
chr1	226281499	226281500	MISEQ:310:000000000-ADTTF:1:1104:10897:10188	60	+
chr1	226378790	226378791	MISEQ:310:000000000-ADTTF:1:2108:7352:5929	60	-
chr1	226392882	226392883	MISEQ:310:000000000-ADTTF:1:1101:19546:24050	60	-
chr1	226666457	226666458	MISEQ:310:000000000-ADTTF:1:1102:20517:23885	60	-
chr1	226908271	226908272	MISEQ:310:000000000-ADTTF:1:2118:8255:13928	60	-
chr1	226927045	226927046	MISEQ:310:000000000-ADTTF:1:1110:20529:1728	60	+
chr1	226993184	226993185	MISEQ:310:000000000-ADTTF:1:1101:10452:20806	60	-
chr1	227176668	227176669	MISEQ:310:000000000-ADTTF:1:2101:10949:1564	60	+
chr1	227302679	227302680	MISEQ:310:000000000-ADTTF:1:2111:22607:19375	60	-
chr1	227312370	227312371	MISEQ:310:000000000-ADTTF:1:2106:16905:15974	60	-
chr1	227312373	227312374	MISEQ:310:000000000-ADTTF:1:2101:26153:16481	60	-
chr1	227540785	227540786	MISEQ:310:000000000-ADTTF:1:2103:19910:13869	60	-
chr1	227573116	227573117	MISEQ:310:000000000-ADTTF:1:1104:19042:3270	60	+
chr1	227598799	227598800	MISEQ:310:000000000-ADTTF:1:1103:10693:15853	60	-
chr1	227617974	227617975	MISEQ:310:000000000-ADTTF:1:1105:16248:20927	60	-
chr1	227643182	227643183	MISEQ:310:000000000-ADTTF:1:2114:9471:14662	60	-
chr1	227667322	227667323	MISEQ:310:000000000-ADTTF:1:1117:11239:22429	60	+
chr1	227716815	227716816	MISEQ:310:000000000-ADTTF:1:1101:4718:11253	60	+
chr1	227744599	227744600	MISEQ:310:000000000-ADTTF:1:2107:17152:5401	60	+
chr1	228084286	228084287	MISEQ:310:000000000-ADTTF:1:1102:18022:17354	60	+
chr1	228098277	228098278	MISEQ:310:000000000-ADTTF:1:1105:12547:5784	60	+
chr1	228188958	228188959	MISEQ:310:000000000-ADTTF:1:1107:9298:15441	60	-
chr1	228296039	228296040	MISEQ:310:000000000-ADTTF:1:1118:11924:2351	60	+
chr1	228424153	228424154	MISEQ:310:000000000-ADTTF:1:2119:19513:10239	60	-
chr1	228461160	228461161	MISEQ:310:000000000-ADTTF:1:2102:4025:6782	60	-
chr1	228485456	228485457	MISEQ:310:000000000-ADTTF:1:1118:8463:7813	60	-
chr1	228538020	228538021	MISEQ:310:000000000-ADTTF:1:2114:16737:7730	60	-
chr1	228649123	228649124	MISEQ:310:000000000-ADTTF:1:1118:5686:11852	60	-
chr1	228651570	228651571	MISEQ:310:000000000-ADTTF:1:1114:6036:14147	60	-
chr1	228654747	228654748	MISEQ:310:000000000-ADTTF:1:1109:20418:24480	60	-
chr1	228835976	228835977	MISEQ:310:000000000-ADTTF:1:1109:23981:19028	60	-
chr1	228903226	228903227	MISEQ:310:000000000-ADTTF:1:2103:12133:1208	60	+
chr1	228916890	228916891	MISEQ:310:000000000-ADTTF:1:1106:1839:11902	60	-
chr1	229055729	229055730	MISEQ:310:000000000-ADTTF:1:2107:19642:15336	60	-
chr1	229058847	229058848	MISEQ:310:000000000-ADTTF:1:2102:11442:20660	60	-
chr1	229172878	229172879	MISEQ:310:000000000-ADTTF:1:1119:14849:8376	60	+
chr1	229437130	229437131	MISEQ:310:000000000-ADTTF:1:1111:16935:18675	60	+
chr1	229459229	229459230	MISEQ:310:000000000-ADTTF:1:1104:8549:19654	60	+
chr1	229507436	229507437	MISEQ:310:000000000-ADTTF:1:1113:18806:11971	60	+
chr1	229564647	229564648	MISEQ:310:000000000-ADTTF:1:1114:16631:23237	60	+
chr1	229645974	229645975	MISEQ:310:000000000-ADTTF:1:1116:11698:18434	60	+
chr1	230053428	230053429	MISEQ:310:000000000-ADTTF:1:2115:9674:12005	60	-
chr1	230109480	230109481	MISEQ:310:000000000-ADTTF:1:2114:15792:15929	60	-
chr1	230314125	230314126	MISEQ:310:000000000-ADTTF:1:2102:15983:4552	60	+
chr1	230473989	230473990	MISEQ:310:000000000-ADTTF:1:1102:22719:17492	60	+
chr1	230487080	230487081	MISEQ:310:000000000-ADTTF:1:2112:20747:9433	60	+
chr1	230527161	230527162	MISEQ:310:000000000-ADTTF:1:2102:26590:14000	60	+
chr1	230764176	230764177	MISEQ:310:000000000-ADTTF:1:1114:28468:16598	60	+
chr1	230798892	230798893	MISEQ:310:000000000-ADTTF:1:1113:19910:21230	60	+
chr1	230841845	230841846	MISEQ:310:000000000-ADTTF:1:1113:19808:3571	60	+
chr1	230868737	230868738	MISEQ:310:000000000-ADTTF:1:1110:13435:11971	60	+
chr1	230980475	230980476	MISEQ:310:000000000-ADTTF:1:2101:21242:1784	60	-
chr1	231035722	231035723	MISEQ:310:000000000-ADTTF:1:1111:11888:9148	60	+
chr1	231119811	231119812	MISEQ:310:000000000-ADTTF:1:2119:17846:10958	60	+
chr1	231147336	231147337	MISEQ:310:000000000-ADTTF:1:1107:22455:5754	60	-
chr1	231263682	231263683	MISEQ:310:000000000-ADTTF:1:1108:5246:10640	60	-
chr1	231352908	231352909	MISEQ:310:000000000-ADTTF:1:1106:13270:20452	60	-
chr1	231418692	231418693	MISEQ:310:000000000-ADTTF:1:2102:24086:15239	60	-
chr1	231419109	231419110	MISEQ:310:000000000-ADTTF:1:1108:22077:15438	60	-
chr1	231467995	231467996	MISEQ:310:000000000-ADTTF:1:1102:14072:14277	60	+
chr1	231583348	231583349	MISEQ:310:000000000-ADTTF:1:2104:17940:19248	60	+
chr1	231676313	231676314	MISEQ:310:000000000-ADTTF:1:1107:8084:1802	60	+
chr1	233094394	233094395	MISEQ:310:000000000-ADTTF:1:1110:14639:11763	60	+
chr1	233281618	233281619	MISEQ:310:000000000-ADTTF:1:1101:23641:14826	60	+
chr1	233331026	233331027	MISEQ:310:000000000-ADTTF:1:1102:7523:22080	60	+
chr1	233478551	233478552	MISEQ:310:000000000-ADTTF:1:1102:14661:5306	60	-
chr1	233587770	233587771	MISEQ:310:000000000-ADTTF:1:2116:20844:21699	60	+
chr1	233666779	233666780	MISEQ:310:000000000-ADTTF:1:2108:6084:18015	60	-
chr1	234213696	234213697	MISEQ:310:000000000-ADTTF:1:2110:22233:23278	60	+
chr1	234324869	234324870	MISEQ:310:000000000-ADTTF:1:1115:5842:12636	60	+
chr1	234449450	234449451	MISEQ:310:000000000-ADTTF:1:2106:18570:10261	60	-
chr1	234969049	234969050	MISEQ:310:000000000-ADTTF:1:1117:4876:9437	60	-
chr1	235119502	235119503	MISEQ:310:000000000-ADTTF:1:1105:10235:1666	60	+
chr1	235128248	235128249	MISEQ:310:000000000-ADTTF:1:2111:11255:3349	60	-
chr1	235156810	235156811	MISEQ:310:000000000-ADTTF:1:2119:22480:10357	60	-
chr1	235156811	235156812	MISEQ:310:000000000-ADTTF:1:2104:11169:20344	60	-
chr1	235261878	235261879	MISEQ:310:000000000-ADTTF:1:1108:16639:5527	60	-
chr1	235322722	235322723	MISEQ:310:000000000-ADTTF:1:1112:24280:14916	60	-
chr1	235405923	235405924	MISEQ:310:000000000-ADTTF:1:1113:5147:18472	60	+
chr1	235494919	235494920	MISEQ:310:000000000-ADTTF:1:1107:26396:9928	60	-
chr1	235513410	235513411	MISEQ:310:000000000-ADTTF:1:1114:27051:12023	60	+
chr1	235656970	235656971	MISEQ:310:000000000-ADTTF:1:1108:9356:6597	60	-
chr1	235684478	235684479	MISEQ:310:000000000-ADTTF:1:1112:9542:5542	60	-
chr1	236362111	236362112	MISEQ:310:000000000-ADTTF:1:1111:12072:1616	60	+
chr1	236391167	236391168	MISEQ:310:000000000-ADTTF:1:1108:16109:11153	60	+
chr1	236438449	236438450	MISEQ:310:000000000-ADTTF:1:1107:15044:24938	60	-
chr1	236531773	236531774	MISEQ:310:000000000-ADTTF:1:1104:19228:19419	60	-
chr1	236875360	236875361	MISEQ:310:000000000-ADTTF:1:1117:20277:11600	60	-
chr1	236878226	236878227	MISEQ:310:000000000-ADTTF:1:1107:7186:20292	60	+
chr1	237114202	237114203	MISEQ:310:000000000-ADTTF:1:1105:21566:1028	60	+
chr1	237221663	237221664	MISEQ:310:000000000-ADTTF:1:1106:28068:18612	60	-
chr1	237279954	237279955	MISEQ:310:000000000-ADTTF:1:1105:25224:10529	60	+
chr1	237907422	237907423	MISEQ:310:000000000-ADTTF:1:1112:5252:4338	60	+
chr1	238397293	238397294	MISEQ:310:000000000-ADTTF:1:2106:17953:7087	60	+
chr1	239457667	239457668	MISEQ:310:000000000-ADTTF:1:1107:15117:23132	60	+
chr1	239747955	239747956	MISEQ:310:000000000-ADTTF:1:1104:13492:10216	60	+
chr1	239892260	239892261	MISEQ:310:000000000-ADTTF:1:2101:15721:23289	60	+
chr1	240171616	240171617	MISEQ:310:000000000-ADTTF:1:2101:19481:10273	60	+
chr1	240196514	240196515	MISEQ:310:000000000-ADTTF:1:1108:25026:19503	60	+
chr1	240326073	240326074	MISEQ:310:000000000-ADTTF:1:2102:14978:14411	60	+
chr1	240466706	240466707	MISEQ:310:000000000-ADTTF:1:2118:8621:15212	60	+
chr1	240831569	240831570	MISEQ:310:000000000-ADTTF:1:1106:8930:14568	60	+
chr1	240858228	240858229	MISEQ:310:000000000-ADTTF:1:1108:19224:15567	60	+
chr1	240959505	240959506	MISEQ:310:000000000-ADTTF:1:1108:13352:23387	60	-
chr1	241287709	241287710	MISEQ:310:000000000-ADTTF:1:1104:8696:2794	60	+
chr1	241355155	241355156	MISEQ:310:000000000-ADTTF:1:2106:24153:3459	60	+
chr1	241450133	241450134	MISEQ:310:000000000-ADTTF:1:2101:19864:9664	60	+
chr1	241650441	241650442	MISEQ:310:000000000-ADTTF:1:1110:14124:23649	60	+
chr1	241876417	241876418	MISEQ:310:000000000-ADTTF:1:1106:23666:7133	60	+
chr1	242507882	242507883	MISEQ:310:000000000-ADTTF:1:1102:12675:14450	60	-
chr1	242914162	242914163	MISEQ:310:000000000-ADTTF:1:1106:12577:20549	60	+
chr1	242947508	242947509	MISEQ:310:000000000-ADTTF:1:2103:24443:14915	60	+
chr1	243937896	243937897	MISEQ:310:000000000-ADTTF:1:1104:19931:20176	60	+
chr1	244392170	244392171	MISEQ:310:000000000-ADTTF:1:1119:10732:8867	60	+
chr1	244465746	244465747	MISEQ:310:000000000-ADTTF:1:1108:11481:21327	60	-
chr1	244552307	244552308	MISEQ:310:000000000-ADTTF:1:2118:8554:14835	60	+
chr1	244599250	244599251	MISEQ:310:000000000-ADTTF:1:2103:26642:15160	60	-
chr1	244841846	244841847	MISEQ:310:000000000-ADTTF:1:1104:19200:16074	60	+
chr1	244859146	244859147	MISEQ:310:000000000-ADTTF:1:1108:9864:24836	60	-
chr1	244871606	244871607	MISEQ:310:000000000-ADTTF:1:1113:4280:8402	60	+
chr1	244873416	244873417	MISEQ:310:000000000-ADTTF:1:2114:12439:13671	60	+
chr1	245163572	245163573	MISEQ:310:000000000-ADTTF:1:1111:6736:19109	60	-
chr1	245948123	245948124	MISEQ:310:000000000-ADTTF:1:2114:4866:14850	60	-
chr1	246215864	246215865	MISEQ:310:000000000-ADTTF:1:1102:19078:4639	60	-
chr1	246441182	246441183	MISEQ:310:000000000-ADTTF:1:1111:9587:14289	60	-
chr1	246630747	246630748	MISEQ:310:000000000-ADTTF:1:1119:25330:14720	60	+
chr1	248291421	248291422	MISEQ:310:000000000-ADTTF:1:1104:19103:15482	60	-
chr10	138663	138664	MISEQ:310:000000000-ADTTF:1:1102:10966:17914	60	+
chr10	670858	670859	MISEQ:310:000000000-ADTTF:1:1108:24050:24036	60	-
chr10	3673404	3673405	MISEQ:310:000000000-ADTTF:1:1112:13682:1293	60	+
chr10	3977817	3977818	MISEQ:310:000000000-ADTTF:1:1115:11101:8252	60	+
chr10	3998773	3998774	MISEQ:310:000000000-ADTTF:1:1112:14369:24107	60	-
chr10	4288688	4288689	MISEQ:310:000000000-ADTTF:1:2102:25731:13929	60	-
chr10	4589804	4589805	MISEQ:310:000000000-ADTTF:1:1109:25375:17040	60	-
chr10	4589805	4589806	MISEQ:310:000000000-ADTTF:1:1112:17365:23025	60	-
chr10	4689206	4689207	MISEQ:310:000000000-ADTTF:1:2107:13833:17017	60	+
chr10	5381019	5381020	MISEQ:310:000000000-ADTTF:1:2119:19065:18018	60	-
chr10	5679612	5679613	MISEQ:310:000000000-ADTTF:1:2109:13855:2407	60	-
chr10	5811908	5811909	MISEQ:310:000000000-ADTTF:1:2105:14547:4973	60	+
chr10	6060310	6060311	MISEQ:310:000000000-ADTTF:1:1119:27981:7531	60	+
chr10	6389056	6389057	MISEQ:310:000000000-ADTTF:1:1107:17761:9249	60	-
chr10	7023922	7023923	MISEQ:310:000000000-ADTTF:1:1108:8478:24577	60	+
chr10	7306300	7306301	MISEQ:310:000000000-ADTTF:1:1114:18154:21742	60	-
chr10	7388837	7388838	MISEQ:310:000000000-ADTTF:1:2109:15008:16551	60	-
chr10	7454591	7454592	MISEQ:310:000000000-ADTTF:1:1116:21763:10669	60	-
chr10	7487935	7487936	MISEQ:310:000000000-ADTTF:1:2107:9972:11488	60	-
chr10	7971813	7971814	MISEQ:310:000000000-ADTTF:1:1118:23718:5695	60	-
chr10	8154137	8154138	MISEQ:310:000000000-ADTTF:1:1110:10983:4526	60	-
chr10	10676574	10676575	MISEQ:310:000000000-ADTTF:1:1104:25999:15509	60	+
chr10	11226846	11226847	MISEQ:310:000000000-ADTTF:1:1101:8047:4527	60	+
chr10	11238730	11238731	MISEQ:310:000000000-ADTTF:1:1105:10722:13976	60	+
chr10	11850011	11850012	MISEQ:310:000000000-ADTTF:1:2104:6599:14403	60	+
chr10	12206239	12206240	MISEQ:310:000000000-ADTTF:1:1104:4981:19881	60	+
chr10	12210152	12210153	MISEQ:310:000000000-ADTTF:1:2106:17873:5837	60	+
chr10	12388790	12388791	MISEQ:310:000000000-ADTTF:1:1101:11503:3178	60	-
chr10	12392771	12392772	MISEQ:310:000000000-ADTTF:1:2109:24118:18630	60	+
chr10	13162876	13162877	MISEQ:310:000000000-ADTTF:1:1116:4681:6939	60	+
chr10	13442356	13442357	MISEQ:310:000000000-ADTTF:1:1106:3862:16593	60	-
chr10	14101505	14101506	MISEQ:310:000000000-ADTTF:1:1103:14880:4501	60	-
chr10	15798850	15798851	MISEQ:310:000000000-ADTTF:1:2103:10683:8431	60	+
chr10	15799928	15799929	MISEQ:310:000000000-ADTTF:1:1107:24536:18462	60	-
chr10	15845665	15845666	MISEQ:310:000000000-ADTTF:1:1111:12635:19661	60	-
chr10	16379327	16379328	MISEQ:310:000000000-ADTTF:1:1104:14707:11320	60	+
chr10	16390732	16390733	MISEQ:310:000000000-ADTTF:1:1113:21615:13204	60	+
chr10	16879648	16879649	MISEQ:310:000000000-ADTTF:1:1107:26628:6113	60	-
chr10	17085124	17085125	MISEQ:310:000000000-ADTTF:1:1110:3857:13163	60	+
chr10	17908461	17908462	MISEQ:310:000000000-ADTTF:1:1117:4582:10575	60	+
chr10	18089924	18089925	MISEQ:310:000000000-ADTTF:1:1111:17822:9948	60	+
chr10	18403010	18403011	MISEQ:310:000000000-ADTTF:1:2115:8985:12902	60	+
chr10	19172022	19172023	MISEQ:310:000000000-ADTTF:1:1112:11056:1288	60	+
chr10	19347157	19347158	MISEQ:310:000000000-ADTTF:1:2104:8574:12467	60	-
chr10	19538186	19538187	MISEQ:310:000000000-ADTTF:1:1108:11688:15068	60	+
chr10	20239821	20239822	MISEQ:310:000000000-ADTTF:1:1106:12624:18900	60	+
chr10	20249497	20249498	MISEQ:310:000000000-ADTTF:1:2102:23879:2851	60	+
chr10	21245742	21245743	MISEQ:310:000000000-ADTTF:1:1119:22855:10303	60	-
chr10	21626099	21626100	MISEQ:310:000000000-ADTTF:1:2108:19603:19354	60	+
chr10	22306395	22306396	MISEQ:310:000000000-ADTTF:1:2115:19075:22061	60	+
chr10	22630700	22630701	MISEQ:310:000000000-ADTTF:1:1118:16705:1191	60	-
chr10	22715406	22715407	MISEQ:310:000000000-ADTTF:1:1110:27688:6897	60	-
chr10	23412508	23412509	MISEQ:310:000000000-ADTTF:1:1115:21850:15534	60	+
chr10	24365963	24365964	MISEQ:310:000000000-ADTTF:1:2116:14981:19018	60	-
chr10	24614990	24614991	MISEQ:310:000000000-ADTTF:1:1112:7839:11294	60	-
chr10	24670886	24670887	MISEQ:310:000000000-ADTTF:1:1114:24616:21473	60	+
chr10	25489642	25489643	MISEQ:310:000000000-ADTTF:1:1117:16228:16670	60	-
chr10	25553935	25553936	MISEQ:310:000000000-ADTTF:1:1117:19616:8541	60	+
chr10	25769447	25769448	MISEQ:310:000000000-ADTTF:1:1109:23738:12490	60	+
chr10	25886641	25886642	MISEQ:310:000000000-ADTTF:1:1116:10094:12717	60	+
chr10	25982737	25982738	MISEQ:310:000000000-ADTTF:1:2105:10973:13526	60	+
chr10	26438977	26438978	MISEQ:310:000000000-ADTTF:1:2105:25916:7046	60	+
chr10	26869634	26869635	MISEQ:310:000000000-ADTTF:1:1104:16579:8104	60	-
chr10	27068206	27068207	MISEQ:310:000000000-ADTTF:1:1102:23416:14477	60	-
chr10	27923333	27923334	MISEQ:310:000000000-ADTTF:1:1102:21900:16605	60	-
chr10	27935262	27935263	MISEQ:310:000000000-ADTTF:1:1101:14587:2797	60	+
chr10	28680498	28680499	MISEQ:310:000000000-ADTTF:1:1115:15432:10031	60	+
chr10	29268912	29268913	MISEQ:310:000000000-ADTTF:1:1116:11222:7882	60	+
chr10	29456345	29456346	MISEQ:310:000000000-ADTTF:1:1104:18582:18917	60	+
chr10	30460057	30460058	MISEQ:310:000000000-ADTTF:1:1110:6446:19654	60	+
chr10	30665883	30665884	MISEQ:310:000000000-ADTTF:1:1112:27541:19115	60	-
chr10	31044971	31044972	MISEQ:310:000000000-ADTTF:1:1105:3841:17999	60	+
chr10	32022563	32022564	MISEQ:310:000000000-ADTTF:1:1101:21145:9938	60	-
chr10	32132115	32132116	MISEQ:310:000000000-ADTTF:1:1107:21543:8622	60	+
chr10	32334088	32334089	MISEQ:310:000000000-ADTTF:1:2105:16439:16558	60	-
chr10	32932809	32932810	MISEQ:310:000000000-ADTTF:1:2115:19912:10666	60	+
chr10	34888846	34888847	MISEQ:310:000000000-ADTTF:1:2111:10025:16053	60	+
chr10	35093066	35093067	MISEQ:310:000000000-ADTTF:1:1108:12322:12107	60	+
chr10	35324828	35324829	MISEQ:310:000000000-ADTTF:1:1118:26477:10821	60	+
chr10	35426900	35426901	MISEQ:310:000000000-ADTTF:1:1112:12194:6243	60	-
chr10	36605560	36605561	MISEQ:310:000000000-ADTTF:1:1114:15241:7253	60	-
chr10	36621389	36621390	MISEQ:310:000000000-ADTTF:1:1112:20112:2907	60	+
chr10	36807236	36807237	MISEQ:310:000000000-ADTTF:1:1105:7313:10406	60	+
chr10	36810320	36810321	MISEQ:310:000000000-ADTTF:1:1112:9548:22674	60	-
chr10	36860386	36860387	MISEQ:310:000000000-ADTTF:1:1113:14403:6076	60	+
chr10	37860391	37860392	MISEQ:310:000000000-ADTTF:1:1107:20418:18095	60	-
chr10	42579023	42579024	MISEQ:310:000000000-ADTTF:1:1113:28660:13116	60	+
chr10	42648735	42648736	MISEQ:310:000000000-ADTTF:1:1109:10033:11521	60	+
chr10	42735595	42735596	MISEQ:310:000000000-ADTTF:1:1105:17011:4876	60	-
chr10	42813823	42813824	MISEQ:310:000000000-ADTTF:1:2107:18214:24043	60	+
chr10	43402995	43402996	MISEQ:310:000000000-ADTTF:1:1106:18574:22980	60	-
chr10	43443795	43443796	MISEQ:310:000000000-ADTTF:1:1111:18117:5438	60	-
chr10	44258525	44258526	MISEQ:310:000000000-ADTTF:1:2111:14404:22875	60	+
chr10	45914987	45914988	MISEQ:310:000000000-ADTTF:1:2104:13233:16003	60	-
chr10	46016676	46016677	MISEQ:310:000000000-ADTTF:1:1107:2795:7996	60	-
chr10	48328466	48328467	MISEQ:310:000000000-ADTTF:1:1109:21560:17954	60	-
chr10	48394214	48394215	MISEQ:310:000000000-ADTTF:1:1103:5776:16975	60	+
chr10	48522694	48522695	MISEQ:310:000000000-ADTTF:1:1118:11962:18872	60	-
chr10	49026841	49026842	MISEQ:310:000000000-ADTTF:1:2110:4698:5088	60	+
chr10	49078150	49078151	MISEQ:310:000000000-ADTTF:1:2113:7054:3103	60	+
chr10	49915287	49915288	MISEQ:310:000000000-ADTTF:1:1105:10533:5788	60	+
chr10	49923030	49923031	MISEQ:310:000000000-ADTTF:1:1112:14020:18721	60	-
chr10	51658524	51658525	MISEQ:310:000000000-ADTTF:1:1106:17213:23221	60	-
chr10	51991887	51991888	MISEQ:310:000000000-ADTTF:1:1101:3703:8663	60	-
chr10	52202903	52202904	MISEQ:310:000000000-ADTTF:1:1101:8156:14776	60	+
chr10	52713763	52713764	MISEQ:310:000000000-ADTTF:1:1102:27151:13417	60	-
chr10	53170922	53170923	MISEQ:310:000000000-ADTTF:1:2102:15827:3631	60	-
chr10	53761534	53761535	MISEQ:310:000000000-ADTTF:1:2104:15746:12025	60	-
chr10	55601829	55601830	MISEQ:310:000000000-ADTTF:1:2109:12363:13859	60	-
chr10	56038432	56038433	MISEQ:310:000000000-ADTTF:1:1112:16636:3212	60	+
chr10	56242747	56242748	MISEQ:310:000000000-ADTTF:1:2114:8510:18345	60	+
chr10	56761841	56761842	MISEQ:310:000000000-ADTTF:1:2102:24271:24109	60	-
chr10	56761842	56761843	MISEQ:310:000000000-ADTTF:1:1116:23097:17159	60	-
chr10	57185780	57185781	MISEQ:310:000000000-ADTTF:1:2109:9990:12096	60	+
chr10	58386285	58386286	MISEQ:310:000000000-ADTTF:1:1119:6056:22837	60	-
chr10	58934316	58934317	MISEQ:310:000000000-ADTTF:1:2108:20987:23659	60	+
chr10	59761497	59761498	MISEQ:310:000000000-ADTTF:1:2114:20981:7208	60	-
chr10	60006111	60006112	MISEQ:310:000000000-ADTTF:1:1116:7745:16529	60	-
chr10	60294074	60294075	MISEQ:310:000000000-ADTTF:1:1106:22583:4686	60	+
chr10	61651677	61651678	MISEQ:310:000000000-ADTTF:1:1101:6962:3688	60	+
chr10	61673554	61673555	MISEQ:310:000000000-ADTTF:1:1111:21231:23284	60	-
chr10	62234640	62234641	MISEQ:310:000000000-ADTTF:1:1101:23063:2349	60	+
chr10	62831998	62831999	MISEQ:310:000000000-ADTTF:1:1114:23013:17258	60	-
chr10	63266768	63266769	MISEQ:310:000000000-ADTTF:1:1101:17942:17076	60	+
chr10	63289898	63289899	MISEQ:310:000000000-ADTTF:1:1109:18634:1643	60	-
chr10	63523225	63523226	MISEQ:310:000000000-ADTTF:1:2106:4297:12773	60	-
chr10	63775684	63775685	MISEQ:310:000000000-ADTTF:1:1101:3369:7345	60	-
chr10	63978558	63978559	MISEQ:310:000000000-ADTTF:1:2110:20881:7309	60	+
chr10	65160175	65160176	MISEQ:310:000000000-ADTTF:1:1113:12692:18625	60	-
chr10	66587522	66587523	MISEQ:310:000000000-ADTTF:1:1101:12636:13651	60	-
chr10	66809918	66809919	MISEQ:310:000000000-ADTTF:1:2106:28095:8707	60	+
chr10	66819904	66819905	MISEQ:310:000000000-ADTTF:1:1104:13607:7747	60	+
chr10	67222495	67222496	MISEQ:310:000000000-ADTTF:1:1103:13218:15842	60	-
chr10	67629569	67629570	MISEQ:310:000000000-ADTTF:1:1108:19463:7071	60	-
chr10	67824430	67824431	MISEQ:310:000000000-ADTTF:1:1101:7032:2446	60	-
chr10	67897650	67897651	MISEQ:310:000000000-ADTTF:1:1104:20806:18883	60	+
chr10	68208741	68208742	MISEQ:310:000000000-ADTTF:1:2111:10575:24170	60	+
chr10	68289618	68289619	MISEQ:310:000000000-ADTTF:1:1114:21335:18574	60	-
chr10	68340823	68340824	MISEQ:310:000000000-ADTTF:1:1119:2702:11418	60	+
chr10	68735329	68735330	MISEQ:310:000000000-ADTTF:1:2105:12615:9850	60	-
chr10	70831096	70831097	MISEQ:310:000000000-ADTTF:1:2104:11066:15383	60	+
chr10	71142298	71142299	MISEQ:310:000000000-ADTTF:1:1109:8481:1358	60	+
chr10	71262011	71262012	MISEQ:310:000000000-ADTTF:1:2104:19523:10109	60	-
chr10	71275528	71275529	MISEQ:310:000000000-ADTTF:1:2114:7999:13248	60	-
chr10	71852722	71852723	MISEQ:310:000000000-ADTTF:1:1113:16985:17780	60	+
chr10	72462582	72462583	MISEQ:310:000000000-ADTTF:1:2109:6090:8951	60	+
chr10	72624856	72624857	MISEQ:310:000000000-ADTTF:1:1116:19865:20440	60	+
chr10	73086200	73086201	MISEQ:310:000000000-ADTTF:1:1101:10721:12173	60	-
chr10	73109985	73109986	MISEQ:310:000000000-ADTTF:1:2112:17878:12170	60	+
chr10	73294699	73294700	MISEQ:310:000000000-ADTTF:1:1103:22553:16794	60	-
chr10	73319084	73319085	MISEQ:310:000000000-ADTTF:1:1111:24468:16235	60	-
chr10	73407883	73407884	MISEQ:310:000000000-ADTTF:1:2118:26467:18578	60	+
chr10	73450421	73450422	MISEQ:310:000000000-ADTTF:1:1109:22841:18784	60	-
chr10	73479349	73479350	MISEQ:310:000000000-ADTTF:1:1116:7699:15452	60	-
chr10	73594833	73594834	MISEQ:310:000000000-ADTTF:1:1115:18796:18637	60	-
chr10	73594834	73594835	MISEQ:310:000000000-ADTTF:1:1114:24664:20992	60	-
chr10	73657183	73657184	MISEQ:310:000000000-ADTTF:1:2102:17824:9368	60	-
chr10	74003041	74003042	MISEQ:310:000000000-ADTTF:1:1111:28039:15856	60	-
chr10	74030642	74030643	MISEQ:310:000000000-ADTTF:1:2105:10411:5969	60	+
chr10	74127211	74127212	MISEQ:310:000000000-ADTTF:1:1113:14089:15608	60	-
chr10	74302408	74302409	MISEQ:310:000000000-ADTTF:1:2104:25490:10836	60	+
chr10	74335763	74335764	MISEQ:310:000000000-ADTTF:1:2101:18243:4927	60	-
chr10	74569285	74569286	MISEQ:310:000000000-ADTTF:1:1115:23181:8760	60	+
chr10	74736450	74736451	MISEQ:310:000000000-ADTTF:1:2102:13965:20000	60	+
chr10	74739181	74739182	MISEQ:310:000000000-ADTTF:1:1102:13633:9082	60	-
chr10	74928256	74928257	MISEQ:310:000000000-ADTTF:1:1116:23484:21649	60	+
chr10	75213232	75213233	MISEQ:310:000000000-ADTTF:1:1118:26903:17823	60	+
chr10	77333743	77333744	MISEQ:310:000000000-ADTTF:1:2101:16255:16426	60	+
chr10	77413991	77413992	MISEQ:310:000000000-ADTTF:1:1115:14859:22552	60	+
chr10	78820947	78820948	MISEQ:310:000000000-ADTTF:1:1109:22126:14792	60	-
chr10	79817946	79817947	MISEQ:310:000000000-ADTTF:1:2111:23493:22578	60	-
chr10	79819162	79819163	MISEQ:310:000000000-ADTTF:1:1106:19208:3063	60	-
chr10	80452582	80452583	MISEQ:310:000000000-ADTTF:1:2112:9344:10912	60	+
chr10	80570432	80570433	MISEQ:310:000000000-ADTTF:1:2119:13070:20654	60	+
chr10	80574217	80574218	MISEQ:310:000000000-ADTTF:1:1103:16897:19273	60	-
chr10	83499566	83499567	MISEQ:310:000000000-ADTTF:1:1106:13638:20084	60	+
chr10	84797870	84797871	MISEQ:310:000000000-ADTTF:1:2119:5689:17906	60	+
chr10	86505668	86505669	MISEQ:310:000000000-ADTTF:1:1111:17574:7112	60	+
chr10	86519155	86519156	MISEQ:310:000000000-ADTTF:1:2105:13985:6006	60	-
chr10	86637988	86637989	MISEQ:310:000000000-ADTTF:1:1116:19587:7449	60	+
chr10	86698195	86698196	MISEQ:310:000000000-ADTTF:1:1104:11588:9218	60	-
chr10	86810809	86810810	MISEQ:310:000000000-ADTTF:1:1115:23300:23800	60	+
chr10	86998771	86998772	MISEQ:310:000000000-ADTTF:1:1112:17565:16266	60	-
chr10	87082494	87082495	MISEQ:310:000000000-ADTTF:1:1110:11882:11997	60	-
chr10	87141931	87141932	MISEQ:310:000000000-ADTTF:1:1112:11229:12080	60	-
chr10	87759221	87759222	MISEQ:310:000000000-ADTTF:1:1107:16904:1462	60	+
chr10	87864017	87864018	MISEQ:310:000000000-ADTTF:1:1116:11868:15881	60	+
chr10	87907697	87907698	MISEQ:310:000000000-ADTTF:1:1108:25889:7502	60	-
chr10	88115965	88115966	MISEQ:310:000000000-ADTTF:1:1117:25184:3603	60	+
chr10	88816155	88816156	MISEQ:310:000000000-ADTTF:1:1106:7000:12510	60	-
chr10	89640150	89640151	MISEQ:310:000000000-ADTTF:1:1118:26729:8859	60	+
chr10	89728689	89728690	MISEQ:310:000000000-ADTTF:1:1103:2765:10282	60	+
chr10	90844175	90844176	MISEQ:310:000000000-ADTTF:1:1104:12086:3654	60	+
chr10	90845646	90845647	MISEQ:310:000000000-ADTTF:1:1116:7656:22333	60	-
chr10	91455378	91455379	MISEQ:310:000000000-ADTTF:1:1105:12858:24698	60	+
chr10	91594657	91594658	MISEQ:310:000000000-ADTTF:1:2101:12454:14290	60	+
chr10	91800964	91800965	MISEQ:310:000000000-ADTTF:1:2111:15250:15205	60	+
chr10	91859285	91859286	MISEQ:310:000000000-ADTTF:1:1105:6918:3281	60	-
chr10	91945791	91945792	MISEQ:310:000000000-ADTTF:1:1118:18880:15270	60	-
chr10	92324918	92324919	MISEQ:310:000000000-ADTTF:1:1108:13026:17256	60	+
chr10	92570801	92570802	MISEQ:310:000000000-ADTTF:1:1104:24601:18541	60	+
chr10	92650763	92650764	MISEQ:310:000000000-ADTTF:1:1112:27157:8016	60	+
chr10	92835234	92835235	MISEQ:310:000000000-ADTTF:1:1104:15382:23541	60	-
chr10	92962417	92962418	MISEQ:310:000000000-ADTTF:1:1101:15583:21495	60	+
chr10	93077254	93077255	MISEQ:310:000000000-ADTTF:1:2111:13186:10064	60	-
chr10	93452405	93452406	MISEQ:310:000000000-ADTTF:1:1116:1827:14575	60	-
chr10	93490389	93490390	MISEQ:310:000000000-ADTTF:1:1105:10172:14247	60	-
chr10	93662330	93662331	MISEQ:310:000000000-ADTTF:1:1107:7015:14306	60	-
chr10	94365674	94365675	MISEQ:310:000000000-ADTTF:1:1107:6149:11152	60	-
chr10	94429099	94429100	MISEQ:310:000000000-ADTTF:1:1104:24714:8296	60	+
chr10	94511851	94511852	MISEQ:310:000000000-ADTTF:1:1114:3808:11379	60	+
chr10	94548255	94548256	MISEQ:310:000000000-ADTTF:1:1114:5092:7917	60	-
chr10	95423155	95423156	MISEQ:310:000000000-ADTTF:1:2102:24466:8224	60	+
chr10	95556928	95556929	MISEQ:310:000000000-ADTTF:1:2107:19749:18618	60	+
chr10	95640155	95640156	MISEQ:310:000000000-ADTTF:1:1106:25689:4150	60	+
chr10	95689195	95689196	MISEQ:310:000000000-ADTTF:1:2119:23025:7582	60	-
chr10	95689196	95689197	MISEQ:310:000000000-ADTTF:1:1113:15642:14876	60	-
chr10	95704696	95704697	MISEQ:310:000000000-ADTTF:1:2115:15790:12483	60	-
chr10	95835153	95835154	MISEQ:310:000000000-ADTTF:1:1106:27880:6845	60	-
chr10	96133373	96133374	MISEQ:310:000000000-ADTTF:1:2119:17165:3721	60	-
chr10	96133374	96133375	MISEQ:310:000000000-ADTTF:1:1117:24910:21879	60	-
chr10	96424988	96424989	MISEQ:310:000000000-ADTTF:1:1109:27144:17278	60	+
chr10	96874016	96874017	MISEQ:310:000000000-ADTTF:1:1112:14958:11435	60	-
chr10	96913033	96913034	MISEQ:310:000000000-ADTTF:1:2113:20765:22842	60	-
chr10	96919400	96919401	MISEQ:310:000000000-ADTTF:1:2108:15338:13851	60	+
chr10	97194613	97194614	MISEQ:310:000000000-ADTTF:1:1118:27028:20688	60	+
chr10	97258878	97258879	MISEQ:310:000000000-ADTTF:1:1112:21959:10629	60	+
chr10	97430761	97430762	MISEQ:310:000000000-ADTTF:1:2109:7710:2043	60	+
chr10	97540368	97540369	MISEQ:310:000000000-ADTTF:1:2105:25364:22813	60	-
chr10	97619532	97619533	MISEQ:310:000000000-ADTTF:1:1102:22325:6379	60	+
chr10	97745730	97745731	MISEQ:310:000000000-ADTTF:1:1113:4465:13728	60	-
chr10	97745893	97745894	MISEQ:310:000000000-ADTTF:1:2102:17756:4175	60	-
chr10	98135968	98135969	MISEQ:310:000000000-ADTTF:1:2119:14426:7544	60	+
chr10	99053590	99053591	MISEQ:310:000000000-ADTTF:1:1101:12621:22846	60	+
chr10	99411643	99411644	MISEQ:310:000000000-ADTTF:1:2118:6849:17002	60	+
chr10	99578503	99578504	MISEQ:310:000000000-ADTTF:1:2106:4192:16247	60	-
chr10	99618893	99618894	MISEQ:310:000000000-ADTTF:1:2119:5208:15842	60	-
chr10	99750205	99750206	MISEQ:310:000000000-ADTTF:1:1116:5197:19150	60	-
chr10	99780790	99780791	MISEQ:310:000000000-ADTTF:1:2113:7454:6338	60	+
chr10	100359256	100359257	MISEQ:310:000000000-ADTTF:1:1112:17437:8354	60	-
chr10	100486646	100486647	MISEQ:310:000000000-ADTTF:1:1119:24336:4480	60	-
chr10	101021172	101021173	MISEQ:310:000000000-ADTTF:1:1107:22380:18077	60	-
chr10	101355303	101355304	MISEQ:310:000000000-ADTTF:1:2119:16689:10218	60	-
chr10	101361626	101361627	MISEQ:310:000000000-ADTTF:1:2104:20330:7955	60	+
chr10	101416517	101416518	MISEQ:310:000000000-ADTTF:1:1104:6483:12880	60	-
chr10	101519830	101519831	MISEQ:310:000000000-ADTTF:1:1116:7680:21495	60	-
chr10	101714404	101714405	MISEQ:310:000000000-ADTTF:1:1101:21894:9080	60	-
chr10	101792801	101792802	MISEQ:310:000000000-ADTTF:1:1112:19446:20209	60	+
chr10	101813617	101813618	MISEQ:310:000000000-ADTTF:1:2107:10348:17315	60	-
chr10	102147984	102147985	MISEQ:310:000000000-ADTTF:1:1102:23098:4861	60	+
chr10	102206867	102206868	MISEQ:310:000000000-ADTTF:1:1111:13151:12863	60	+
chr10	102303154	102303155	MISEQ:310:000000000-ADTTF:1:2108:19261:17721	60	-
chr10	102571614	102571615	MISEQ:310:000000000-ADTTF:1:1115:4643:12168	60	-
chr10	102587211	102587212	MISEQ:310:000000000-ADTTF:1:1112:8344:5396	60	-
chr10	102655805	102655806	MISEQ:310:000000000-ADTTF:1:1105:23243:17352	60	-
chr10	102664491	102664492	MISEQ:310:000000000-ADTTF:1:2111:22138:21542	60	+
chr10	102733420	102733421	MISEQ:310:000000000-ADTTF:1:1105:18223:11671	60	-
chr10	102808578	102808579	MISEQ:310:000000000-ADTTF:1:1107:4008:9391	60	-
chr10	103073310	103073311	MISEQ:310:000000000-ADTTF:1:2111:8198:18179	60	-
chr10	103313209	103313210	MISEQ:310:000000000-ADTTF:1:1111:14739:2818	60	+
chr10	104080065	104080066	MISEQ:310:000000000-ADTTF:1:1101:16867:6887	60	+
chr10	108284982	108284983	MISEQ:310:000000000-ADTTF:1:1110:23157:2734	60	-
chr10	110207140	110207141	MISEQ:310:000000000-ADTTF:1:2103:24915:17210	60	+
chr10	110227835	110227836	MISEQ:310:000000000-ADTTF:1:2105:10672:10368	60	+
chr10	110323555	110323556	MISEQ:310:000000000-ADTTF:1:2111:22158:6718	60	-
chr10	110552745	110552746	MISEQ:310:000000000-ADTTF:1:1116:23216:11193	60	+
chr10	110721165	110721166	MISEQ:310:000000000-ADTTF:1:1102:6919:23179	60	+
chr10	110732239	110732240	MISEQ:310:000000000-ADTTF:1:1118:25141:5178	60	+
chr10	110825278	110825279	MISEQ:310:000000000-ADTTF:1:1102:19603:17235	60	-
chr10	110901277	110901278	MISEQ:310:000000000-ADTTF:1:1116:27192:8676	60	-
chr10	111017656	111017657	MISEQ:310:000000000-ADTTF:1:1106:6285:9505	60	+
chr10	111821949	111821950	MISEQ:310:000000000-ADTTF:1:1118:21175:1634	60	-
chr10	112234706	112234707	MISEQ:310:000000000-ADTTF:1:1101:19663:3954	60	+
chr10	112668218	112668219	MISEQ:310:000000000-ADTTF:1:1101:11808:19082	60	-
chr10	113059486	113059487	MISEQ:310:000000000-ADTTF:1:2104:22776:12787	60	-
chr10	113170559	113170560	MISEQ:310:000000000-ADTTF:1:1109:17723:19263	60	-
chr10	113614068	113614069	MISEQ:310:000000000-ADTTF:1:2105:19175:6748	60	+
chr10	113859953	113859954	MISEQ:310:000000000-ADTTF:1:1112:7776:20768	60	+
chr10	113863667	113863668	MISEQ:310:000000000-ADTTF:1:2105:26796:9083	60	+
chr10	114171006	114171007	MISEQ:310:000000000-ADTTF:1:1116:5198:7717	60	-
chr10	114258240	114258241	MISEQ:310:000000000-ADTTF:1:1105:26621:17241	60	-
chr10	114426061	114426062	MISEQ:310:000000000-ADTTF:1:2113:18250:20145	60	-
chr10	114649807	114649808	MISEQ:310:000000000-ADTTF:1:1106:6997:19727	60	-
chr10	114710512	114710513	MISEQ:310:000000000-ADTTF:1:1106:23276:12298	60	+
chr10	114748285	114748286	MISEQ:310:000000000-ADTTF:1:1102:22671:24640	60	+
chr10	114941441	114941442	MISEQ:310:000000000-ADTTF:1:1105:15954:13310	60	+
chr10	114962792	114962793	MISEQ:310:000000000-ADTTF:1:2118:12667:9518	60	+
chr10	115857517	115857518	MISEQ:310:000000000-ADTTF:1:1115:15398:9415	60	+
chr10	116959149	116959150	MISEQ:310:000000000-ADTTF:1:1107:14949:1826	60	-
chr10	116959150	116959151	MISEQ:310:000000000-ADTTF:1:1105:17372:12784	60	-
chr10	117547918	117547919	MISEQ:310:000000000-ADTTF:1:1112:28562:8779	60	+
chr10	118912971	118912972	MISEQ:310:000000000-ADTTF:1:1115:28613:12642	60	-
chr10	119165160	119165161	MISEQ:310:000000000-ADTTF:1:1114:12449:3282	60	-
chr10	119510860	119510861	MISEQ:310:000000000-ADTTF:1:2107:5707:18435	60	+
chr10	119667046	119667047	MISEQ:310:000000000-ADTTF:1:2107:14194:24508	60	-
chr10	119922669	119922670	MISEQ:310:000000000-ADTTF:1:2101:25579:22914	60	-
chr10	119961017	119961018	MISEQ:310:000000000-ADTTF:1:1115:3727:17251	60	-
chr10	120956695	120956696	MISEQ:310:000000000-ADTTF:1:2102:14133:23087	60	-
chr10	121139792	121139793	MISEQ:310:000000000-ADTTF:1:1106:14102:1614	60	-
chr10	121139794	121139795	MISEQ:310:000000000-ADTTF:1:2101:7973:17295	60	-
chr10	121294567	121294568	MISEQ:310:000000000-ADTTF:1:2115:21197:6705	60	-
chr10	121763101	121763102	MISEQ:310:000000000-ADTTF:1:1115:8036:17002	60	-
chr10	121914595	121914596	MISEQ:310:000000000-ADTTF:1:2114:25435:19423	60	+
chr10	121925612	121925613	MISEQ:310:000000000-ADTTF:1:1108:11378:10574	60	+
chr10	122168596	122168597	MISEQ:310:000000000-ADTTF:1:1114:20958:19073	60	-
chr10	122177034	122177035	MISEQ:310:000000000-ADTTF:1:2103:11655:13440	60	-
chr10	122474234	122474235	MISEQ:310:000000000-ADTTF:1:1119:7910:20497	60	+
chr10	123310689	123310690	MISEQ:310:000000000-ADTTF:1:2103:7508:4223	60	+
chr10	123355644	123355645	MISEQ:310:000000000-ADTTF:1:2102:14854:12612	60	-
chr10	124024828	124024829	MISEQ:310:000000000-ADTTF:1:2101:13390:12278	60	-
chr10	124690523	124690524	MISEQ:310:000000000-ADTTF:1:1116:14954:2882	60	-
chr10	124755527	124755528	MISEQ:310:000000000-ADTTF:1:1119:4009:12823	60	-
chr10	125128798	125128799	MISEQ:310:000000000-ADTTF:1:1104:12221:2069	60	+
chr10	125458254	125458255	MISEQ:310:000000000-ADTTF:1:1113:25917:3741	60	-
chr10	125568789	125568790	MISEQ:310:000000000-ADTTF:1:1104:26336:22233	60	+
chr10	125795199	125795200	MISEQ:310:000000000-ADTTF:1:1118:18416:16651	60	-
chr10	125850904	125850905	MISEQ:310:000000000-ADTTF:1:2104:8039:21800	60	+
chr10	127330525	127330526	MISEQ:310:000000000-ADTTF:1:1118:13330:11232	60	-
chr10	127536262	127536263	MISEQ:310:000000000-ADTTF:1:2113:15778:20990	60	-
chr10	127701792	127701793	MISEQ:310:000000000-ADTTF:1:1119:10708:17851	60	-
chr10	128968349	128968350	MISEQ:310:000000000-ADTTF:1:1102:24942:21740	60	+
chr10	129043494	129043495	MISEQ:310:000000000-ADTTF:1:2101:19514:2772	60	-
chr10	129398295	129398296	MISEQ:310:000000000-ADTTF:1:2113:12053:13904	60	+
chr10	129876644	129876645	MISEQ:310:000000000-ADTTF:1:1116:19238:7447	60	+
chr10	132075839	132075840	MISEQ:310:000000000-ADTTF:1:2114:15595:8127	60	-
chr10	132483625	132483626	MISEQ:310:000000000-ADTTF:1:2102:7446:7730	60	+
chr10	132511044	132511045	MISEQ:310:000000000-ADTTF:1:1106:22296:10850	60	-
chr10	132632978	132632979	MISEQ:310:000000000-ADTTF:1:1105:11987:17901	60	+
chr10	133415221	133415222	MISEQ:310:000000000-ADTTF:1:1114:7902:16455	60	+
chr10	133612367	133612368	MISEQ:310:000000000-ADTTF:1:1115:23675:20490	60	-
chr10	133613022	133613023	MISEQ:310:000000000-ADTTF:1:1117:17117:13097	60	+
chr11	295674	295675	MISEQ:310:000000000-ADTTF:1:1108:12022:12159	60	+
chr11	457225	457226	MISEQ:310:000000000-ADTTF:1:1114:15115:20932	60	-
chr11	682204	682205	MISEQ:310:000000000-ADTTF:1:1114:11131:7522	60	+
chr11	749727	749728	MISEQ:310:000000000-ADTTF:1:1111:12567:16372	60	+
chr11	813536	813537	MISEQ:310:000000000-ADTTF:1:1104:22005:3621	60	-
chr11	861756	861757	MISEQ:310:000000000-ADTTF:1:2116:10988:12895	60	-
chr11	2563719	2563720	MISEQ:310:000000000-ADTTF:1:1101:19127:14852	60	+
chr11	2694647	2694648	MISEQ:310:000000000-ADTTF:1:2113:9398:7852	60	+
chr11	2746507	2746508	MISEQ:310:000000000-ADTTF:1:1112:17834:8574	60	-
chr11	3152138	3152139	MISEQ:310:000000000-ADTTF:1:1102:11378:12490	60	+
chr11	3190474	3190475	MISEQ:310:000000000-ADTTF:1:1105:16708:24812	60	+
chr11	3702693	3702694	MISEQ:310:000000000-ADTTF:1:1109:2209:9956	60	+
chr11	3709625	3709626	MISEQ:310:000000000-ADTTF:1:1102:12643:1388	60	-
chr11	3862231	3862232	MISEQ:310:000000000-ADTTF:1:2101:24667:5882	60	-
chr11	3873694	3873695	MISEQ:310:000000000-ADTTF:1:2110:24765:14011	60	-
chr11	4302826	4302827	MISEQ:310:000000000-ADTTF:1:1109:19729:24300	60	+
chr11	4372520	4372521	MISEQ:310:000000000-ADTTF:1:2117:18509:6812	60	+
chr11	4391716	4391717	MISEQ:310:000000000-ADTTF:1:1119:12483:4586	60	+
chr11	4502987	4502988	MISEQ:310:000000000-ADTTF:1:1101:20886:22306	60	+
chr11	6480882	6480883	MISEQ:310:000000000-ADTTF:1:1110:21474:18815	60	-
chr11	6563502	6563503	MISEQ:310:000000000-ADTTF:1:1104:28063:19192	60	+
chr11	6634234	6634235	MISEQ:310:000000000-ADTTF:1:1109:24946:18275	60	+
chr11	6691314	6691315	MISEQ:310:000000000-ADTTF:1:1110:23639:19487	60	-
chr11	6714082	6714083	MISEQ:310:000000000-ADTTF:1:2116:24160:20278	60	-
chr11	8407369	8407370	MISEQ:310:000000000-ADTTF:1:1104:7703:8717	60	-
chr11	8678667	8678668	MISEQ:310:000000000-ADTTF:1:1104:15414:4327	60	-
chr11	8694664	8694665	MISEQ:310:000000000-ADTTF:1:1112:13506:9957	60	+
chr11	8842114	8842115	MISEQ:310:000000000-ADTTF:1:1116:25026:12994	60	+
chr11	9110096	9110097	MISEQ:310:000000000-ADTTF:1:1111:25032:20171	60	-
chr11	9355529	9355530	MISEQ:310:000000000-ADTTF:1:1104:23897:7535	60	+
chr11	9422666	9422667	MISEQ:310:000000000-ADTTF:1:1118:24421:6630	60	+
chr11	9611294	9611295	MISEQ:310:000000000-ADTTF:1:1109:27638:17216	60	-
chr11	9725173	9725174	MISEQ:310:000000000-ADTTF:1:2108:12795:12047	60	-
chr11	10279703	10279704	MISEQ:310:000000000-ADTTF:1:2113:10486:17533	60	-
chr11	10307015	10307016	MISEQ:310:000000000-ADTTF:1:1101:11073:10620	60	-
chr11	10442181	10442182	MISEQ:310:000000000-ADTTF:1:2119:11695:13657	60	-
chr11	11347058	11347059	MISEQ:310:000000000-ADTTF:1:1111:5707:16776	60	+
chr11	12043587	12043588	MISEQ:310:000000000-ADTTF:1:1102:12044:13367	60	-
chr11	12893901	12893902	MISEQ:310:000000000-ADTTF:1:1102:5518:21030	60	+
chr11	13166397	13166398	MISEQ:310:000000000-ADTTF:1:1119:22618:18831	60	+
chr11	14297615	14297616	MISEQ:310:000000000-ADTTF:1:1101:11258:23116	60	+
chr11	14310364	14310365	MISEQ:310:000000000-ADTTF:1:2105:19298:9552	60	-
chr11	14868473	14868474	MISEQ:310:000000000-ADTTF:1:1117:4551:9469	60	+
chr11	15178694	15178695	MISEQ:310:000000000-ADTTF:1:1104:20394:19881	60	+
chr11	15427066	15427067	MISEQ:310:000000000-ADTTF:1:1102:20499:7165	60	+
chr11	16530516	16530517	MISEQ:310:000000000-ADTTF:1:1109:13562:22951	60	-
chr11	16724741	16724742	MISEQ:310:000000000-ADTTF:1:1111:2855:13294	60	+
chr11	16973700	16973701	MISEQ:310:000000000-ADTTF:1:2111:19488:8460	60	-
chr11	17184873	17184874	MISEQ:310:000000000-ADTTF:1:1112:5435:9655	60	-
chr11	17238559	17238560	MISEQ:310:000000000-ADTTF:1:1101:19217:19516	60	+
chr11	17279187	17279188	MISEQ:310:000000000-ADTTF:1:2111:8893:5243	60	+
chr11	17363800	17363801	MISEQ:310:000000000-ADTTF:1:1119:26771:19393	60	+
chr11	17844735	17844736	MISEQ:310:000000000-ADTTF:1:1114:26176:19272	60	-
chr11	20119533	20119534	MISEQ:310:000000000-ADTTF:1:2115:19584:22623	60	-
chr11	20501564	20501565	MISEQ:310:000000000-ADTTF:1:1116:12910:10134	60	+
chr11	22109571	22109572	MISEQ:310:000000000-ADTTF:1:2106:18512:15270	60	-
chr11	22830584	22830585	MISEQ:310:000000000-ADTTF:1:1115:10706:2388	60	+
chr11	23454794	23454795	MISEQ:310:000000000-ADTTF:1:1104:5642:6472	60	+
chr11	24678373	24678374	MISEQ:310:000000000-ADTTF:1:1107:22612:2633	60	+
chr11	26600282	26600283	MISEQ:310:000000000-ADTTF:1:2107:11288:12106	60	-
chr11	27645137	27645138	MISEQ:310:000000000-ADTTF:1:2108:12990:5433	60	+
chr11	28141129	28141130	MISEQ:310:000000000-ADTTF:1:1114:7020:9681	60	+
chr11	28251550	28251551	MISEQ:310:000000000-ADTTF:1:2110:8746:11027	60	+
chr11	28531407	28531408	MISEQ:310:000000000-ADTTF:1:2112:15098:12097	60	+
chr11	30216584	30216585	MISEQ:310:000000000-ADTTF:1:1117:9528:5396	60	-
chr11	30219154	30219155	MISEQ:310:000000000-ADTTF:1:2106:7921:8476	60	-
chr11	30324684	30324685	MISEQ:310:000000000-ADTTF:1:1101:19699:22313	60	-
chr11	30325869	30325870	MISEQ:310:000000000-ADTTF:1:1102:17276:21606	60	+
chr11	30519248	30519249	MISEQ:310:000000000-ADTTF:1:2119:17299:8450	60	-
chr11	31512404	31512405	MISEQ:310:000000000-ADTTF:1:1107:14335:22641	60	+
chr11	31809777	31809778	MISEQ:310:000000000-ADTTF:1:1119:11665:22194	60	-
chr11	32447495	32447496	MISEQ:310:000000000-ADTTF:1:2112:11330:7291	60	+
chr11	32478430	32478431	MISEQ:310:000000000-ADTTF:1:1102:25562:16136	60	-
chr11	32647371	32647372	MISEQ:310:000000000-ADTTF:1:2106:9418:8848	60	+
chr11	32967543	32967544	MISEQ:310:000000000-ADTTF:1:1107:17158:17970	60	+
chr11	33280589	33280590	MISEQ:310:000000000-ADTTF:1:2110:8986:12995	60	+
chr11	33314095	33314096	MISEQ:310:000000000-ADTTF:1:2105:9466:10251	60	-
chr11	33567869	33567870	MISEQ:310:000000000-ADTTF:1:2108:10790:9342	60	-
chr11	33734275	33734276	MISEQ:310:000000000-ADTTF:1:1116:2870:8329	60	+
chr11	34826217	34826218	MISEQ:310:000000000-ADTTF:1:2108:21508:14018	60	+
chr11	35847380	35847381	MISEQ:310:000000000-ADTTF:1:1109:23262:11755	60	+
chr11	35940315	35940316	MISEQ:310:000000000-ADTTF:1:1102:13160:22705	60	+
chr11	37781478	37781479	MISEQ:310:000000000-ADTTF:1:1111:12585:9379	60	+
chr11	38602312	38602313	MISEQ:310:000000000-ADTTF:1:1112:22694:12407	60	-
chr11	40752836	40752837	MISEQ:310:000000000-ADTTF:1:1106:6244:23492	60	+
chr11	42829525	42829526	MISEQ:310:000000000-ADTTF:1:1115:20046:1382	60	+
chr11	43443375	43443376	MISEQ:310:000000000-ADTTF:1:1118:21650:11442	60	+
chr11	43554359	43554360	MISEQ:310:000000000-ADTTF:1:1102:14736:21155	60	+
chr11	44382508	44382509	MISEQ:310:000000000-ADTTF:1:1111:5659:16885	60	-
chr11	45846178	45846179	MISEQ:310:000000000-ADTTF:1:1105:24589:10199	60	+
chr11	45989467	45989468	MISEQ:310:000000000-ADTTF:1:1104:23894:19415	60	-
chr11	46119258	46119259	MISEQ:310:000000000-ADTTF:1:1109:7635:15976	60	-
chr11	46519789	46519790	MISEQ:310:000000000-ADTTF:1:1102:7106:17272	60	-
chr11	46556844	46556845	MISEQ:310:000000000-ADTTF:1:1106:27583:10959	60	-
chr11	46843555	46843556	MISEQ:310:000000000-ADTTF:1:1110:15423:12218	60	-
chr11	46973135	46973136	MISEQ:310:000000000-ADTTF:1:1103:15027:12910	60	-
chr11	46991046	46991047	MISEQ:310:000000000-ADTTF:1:1118:11695:19493	60	+
chr11	47082721	47082722	MISEQ:310:000000000-ADTTF:1:1111:17002:11203	60	-
chr11	47107600	47107601	MISEQ:310:000000000-ADTTF:1:2102:27064:7727	60	+
chr11	47113984	47113985	MISEQ:310:000000000-ADTTF:1:1112:8055:16500	60	-
chr11	47215991	47215992	MISEQ:310:000000000-ADTTF:1:1111:14482:14411	60	+
chr11	47265945	47265946	MISEQ:310:000000000-ADTTF:1:1117:16378:9909	60	-
chr11	47266200	47266201	MISEQ:310:000000000-ADTTF:1:2104:5630:10022	60	+
chr11	47399913	47399914	MISEQ:310:000000000-ADTTF:1:1118:21716:6225	60	-
chr11	47492516	47492517	MISEQ:310:000000000-ADTTF:1:2105:13085:20654	60	+
chr11	47547401	47547402	MISEQ:310:000000000-ADTTF:1:1117:8328:4015	60	-
chr11	47780472	47780473	MISEQ:310:000000000-ADTTF:1:1105:22938:2836	60	-
chr11	49068852	49068853	MISEQ:310:000000000-ADTTF:1:1104:24155:17399	60	-
chr11	54886966	54886967	MISEQ:310:000000000-ADTTF:1:2112:11582:21628	60	-
chr11	58358657	58358658	MISEQ:310:000000000-ADTTF:1:2105:9809:12430	60	-
chr11	59510865	59510866	MISEQ:310:000000000-ADTTF:1:2109:24012:15885	60	-
chr11	59554239	59554240	MISEQ:310:000000000-ADTTF:1:1106:19684:12472	60	-
chr11	59681887	59681888	MISEQ:310:000000000-ADTTF:1:1119:9729:21521	60	+
chr11	61036031	61036032	MISEQ:310:000000000-ADTTF:1:1106:11097:13700	60	+
chr11	61373215	61373216	MISEQ:310:000000000-ADTTF:1:1105:18039:7788	60	-
chr11	61451261	61451262	MISEQ:310:000000000-ADTTF:1:1105:9181:16750	60	-
chr11	61989659	61989660	MISEQ:310:000000000-ADTTF:1:2107:17509:17363	60	-
chr11	61989660	61989661	MISEQ:310:000000000-ADTTF:1:1112:11478:5359	60	-
chr11	62141197	62141198	MISEQ:310:000000000-ADTTF:1:1113:12459:23067	60	-
chr11	62228003	62228004	MISEQ:310:000000000-ADTTF:1:1102:14565:4884	60	+
chr11	62299601	62299602	MISEQ:310:000000000-ADTTF:1:1111:25167:20123	60	+
chr11	62350197	62350198	MISEQ:310:000000000-ADTTF:1:2115:10377:23119	60	-
chr11	62351831	62351832	MISEQ:310:000000000-ADTTF:1:2105:14753:12611	60	-
chr11	62571261	62571262	MISEQ:310:000000000-ADTTF:1:1101:11666:10214	60	-
chr11	62664864	62664865	MISEQ:310:000000000-ADTTF:1:2119:20043:17532	60	-
chr11	62670242	62670243	MISEQ:310:000000000-ADTTF:1:1117:7332:15626	60	-
chr11	62673994	62673995	MISEQ:310:000000000-ADTTF:1:2113:18999:5997	60	+
chr11	62711886	62711887	MISEQ:310:000000000-ADTTF:1:1109:25979:15533	60	+
chr11	62723888	62723889	MISEQ:310:000000000-ADTTF:1:1113:18211:1879	60	+
chr11	62779388	62779389	MISEQ:310:000000000-ADTTF:1:1101:22835:9913	60	+
chr11	62790025	62790026	MISEQ:310:000000000-ADTTF:1:1105:12957:23069	60	+
chr11	62803092	62803093	MISEQ:310:000000000-ADTTF:1:2116:24936:13292	60	-
chr11	62843184	62843185	MISEQ:310:000000000-ADTTF:1:1110:17248:12320	60	-
chr11	62888149	62888150	MISEQ:310:000000000-ADTTF:1:1111:2319:16602	60	+
chr11	63835080	63835081	MISEQ:310:000000000-ADTTF:1:1110:9404:8216	60	-
chr11	63867968	63867969	MISEQ:310:000000000-ADTTF:1:2111:15327:19180	60	-
chr11	64219710	64219711	MISEQ:310:000000000-ADTTF:1:2115:20996:11929	60	+
chr11	64223168	64223169	MISEQ:310:000000000-ADTTF:1:1104:12093:16906	60	-
chr11	64304165	64304166	MISEQ:310:000000000-ADTTF:1:1115:18909:13871	60	-
chr11	64738589	64738590	MISEQ:310:000000000-ADTTF:1:1117:18511:11684	60	-
chr11	64768335	64768336	MISEQ:310:000000000-ADTTF:1:1106:18898:6064	60	+
chr11	64774281	64774282	MISEQ:310:000000000-ADTTF:1:2107:24213:6683	60	-
chr11	64841009	64841010	MISEQ:310:000000000-ADTTF:1:1108:19313:16910	60	+
chr11	65042655	65042656	MISEQ:310:000000000-ADTTF:1:1104:7603:4192	60	+
chr11	65057214	65057215	MISEQ:310:000000000-ADTTF:1:2119:27091:14886	60	-
chr11	65273106	65273107	MISEQ:310:000000000-ADTTF:1:1113:16695:9685	60	+
chr11	65273108	65273109	MISEQ:310:000000000-ADTTF:1:2111:24196:18648	60	+
chr11	65319532	65319533	MISEQ:310:000000000-ADTTF:1:1102:10503:7151	60	+
chr11	65372831	65372832	MISEQ:310:000000000-ADTTF:1:2113:19285:4858	60	-
chr11	65495084	65495085	MISEQ:310:000000000-ADTTF:1:1111:8449:6809	60	+
chr11	65502819	65502820	MISEQ:310:000000000-ADTTF:1:2103:21385:14055	60	-
chr11	65573810	65573811	MISEQ:310:000000000-ADTTF:1:1112:3826:7085	60	+
chr11	65611296	65611297	MISEQ:310:000000000-ADTTF:1:1116:13547:15048	60	+
chr11	65649448	65649449	MISEQ:310:000000000-ADTTF:1:1107:17066:3412	60	-
chr11	65651329	65651330	MISEQ:310:000000000-ADTTF:1:1101:14078:22983	60	+
chr11	65666939	65666940	MISEQ:310:000000000-ADTTF:1:2102:23417:5751	60	-
chr11	65855237	65855238	MISEQ:310:000000000-ADTTF:1:2116:21240:9074	60	-
chr11	66098815	66098816	MISEQ:310:000000000-ADTTF:1:2103:23948:7056	60	-
chr11	66327857	66327858	MISEQ:310:000000000-ADTTF:1:2118:25353:9581	60	+
chr11	66507086	66507087	MISEQ:310:000000000-ADTTF:1:1102:14552:2256	60	+
chr11	66620666	66620667	MISEQ:310:000000000-ADTTF:1:1108:10581:21214	60	+
chr11	66652072	66652073	MISEQ:310:000000000-ADTTF:1:2108:22902:1782	60	+
chr11	66816156	66816157	MISEQ:310:000000000-ADTTF:1:1119:25172:9532	60	+
chr11	67121358	67121359	MISEQ:310:000000000-ADTTF:1:1114:11707:18261	60	-
chr11	67145636	67145637	MISEQ:310:000000000-ADTTF:1:1104:18969:14842	60	-
chr11	67211983	67211984	MISEQ:310:000000000-ADTTF:1:1101:13191:2593	60	-
chr11	67295727	67295728	MISEQ:310:000000000-ADTTF:1:2118:9098:9682	60	+
chr11	67464274	67464275	MISEQ:310:000000000-ADTTF:1:2111:15744:6196	60	+
chr11	67507363	67507364	MISEQ:310:000000000-ADTTF:1:1113:15026:8549	60	-
chr11	68322869	68322870	MISEQ:310:000000000-ADTTF:1:2104:22703:16447	60	+
chr11	68470949	68470950	MISEQ:310:000000000-ADTTF:1:1116:25038:8698	60	-
chr11	68547054	68547055	MISEQ:310:000000000-ADTTF:1:2106:17850:4199	60	+
chr11	68571268	68571269	MISEQ:310:000000000-ADTTF:1:1101:21842:23622	60	+
chr11	69043520	69043521	MISEQ:310:000000000-ADTTF:1:2119:28986:14098	60	-
chr11	69107995	69107996	MISEQ:310:000000000-ADTTF:1:1108:3448:6505	60	+
chr11	69750390	69750391	MISEQ:310:000000000-ADTTF:1:1107:27515:15560	60	+
chr11	70024266	70024267	MISEQ:310:000000000-ADTTF:1:2115:15404:13173	60	-
chr11	70214574	70214575	MISEQ:310:000000000-ADTTF:1:1119:5814:22472	60	+
chr11	70277303	70277304	MISEQ:310:000000000-ADTTF:1:1106:16247:18198	60	-
chr11	70284212	70284213	MISEQ:310:000000000-ADTTF:1:2111:9572:1888	60	-
chr11	70285860	70285861	MISEQ:310:000000000-ADTTF:1:1109:16620:17374	60	-
chr11	70292928	70292929	MISEQ:310:000000000-ADTTF:1:1102:21580:17482	60	+
chr11	71058997	71058998	MISEQ:310:000000000-ADTTF:1:1119:18082:8718	60	-
chr11	71449784	71449785	MISEQ:310:000000000-ADTTF:1:1111:8382:4956	60	+
chr11	71629490	71629491	MISEQ:310:000000000-ADTTF:1:1104:16159:8700	60	+
chr11	71842796	71842797	MISEQ:310:000000000-ADTTF:1:2102:18506:23206	60	+
chr11	71939054	71939055	MISEQ:310:000000000-ADTTF:1:2104:24884:2660	60	-
chr11	72827947	72827948	MISEQ:310:000000000-ADTTF:1:1102:16930:22814	60	+
chr11	72853591	72853592	MISEQ:310:000000000-ADTTF:1:2103:20989:14434	60	-
chr11	73106718	73106719	MISEQ:310:000000000-ADTTF:1:1113:23988:18256	60	-
chr11	73433746	73433747	MISEQ:310:000000000-ADTTF:1:1106:18771:6649	60	+
chr11	73565489	73565490	MISEQ:310:000000000-ADTTF:1:1101:4293:7117	60	+
chr11	73857280	73857281	MISEQ:310:000000000-ADTTF:1:1114:19024:10879	60	-
chr11	74169514	74169515	MISEQ:310:000000000-ADTTF:1:1119:8067:13381	60	-
chr11	74271031	74271032	MISEQ:310:000000000-ADTTF:1:2101:12180:17385	60	-
chr11	74298770	74298771	MISEQ:310:000000000-ADTTF:1:2105:18375:10884	60	-
chr11	74525112	74525113	MISEQ:310:000000000-ADTTF:1:2101:26245:9296	60	-
chr11	74546409	74546410	MISEQ:310:000000000-ADTTF:1:1110:14506:7236	60	+
chr11	74588007	74588008	MISEQ:310:000000000-ADTTF:1:1103:16297:23650	60	+
chr11	74829158	74829159	MISEQ:310:000000000-ADTTF:1:1111:24574:13786	60	+
chr11	74985325	74985326	MISEQ:310:000000000-ADTTF:1:2105:12872:4421	60	+
chr11	75813364	75813365	MISEQ:310:000000000-ADTTF:1:1101:11794:18738	60	+
chr11	75985072	75985073	MISEQ:310:000000000-ADTTF:1:1119:22883:19774	60	+
chr11	76012055	76012056	MISEQ:310:000000000-ADTTF:1:2103:20380:14437	60	-
chr11	76156328	76156329	MISEQ:310:000000000-ADTTF:1:1115:23294:3954	60	+
chr11	76382304	76382305	MISEQ:310:000000000-ADTTF:1:1114:4746:13092	60	-
chr11	77958275	77958276	MISEQ:310:000000000-ADTTF:1:2102:21925:19352	60	-
chr11	78268760	78268761	MISEQ:310:000000000-ADTTF:1:1106:20843:10643	60	+
chr11	78709588	78709589	MISEQ:310:000000000-ADTTF:1:1105:7346:4583	60	-
chr11	78736148	78736149	MISEQ:310:000000000-ADTTF:1:2112:15718:15174	60	+
chr11	79457172	79457173	MISEQ:310:000000000-ADTTF:1:1114:26288:8036	60	+
chr11	79648632	79648633	MISEQ:310:000000000-ADTTF:1:1117:12177:17125	60	+
chr11	80948669	80948670	MISEQ:310:000000000-ADTTF:1:1113:6899:5055	60	+
chr11	82966405	82966406	MISEQ:310:000000000-ADTTF:1:1102:26550:12952	60	-
chr11	83212716	83212717	MISEQ:310:000000000-ADTTF:1:2109:11742:16664	60	+
chr11	85979213	85979214	MISEQ:310:000000000-ADTTF:1:1108:20314:9479	60	+
chr11	86250304	86250305	MISEQ:310:000000000-ADTTF:1:1116:22122:21816	60	-
chr11	86279919	86279920	MISEQ:310:000000000-ADTTF:1:1102:13043:3253	60	+
chr11	87073517	87073518	MISEQ:310:000000000-ADTTF:1:2102:18923:22729	60	-
chr11	87168064	87168065	MISEQ:310:000000000-ADTTF:1:1116:19046:1879	60	+
chr11	87678138	87678139	MISEQ:310:000000000-ADTTF:1:2108:22737:21429	60	+
chr11	88348639	88348640	MISEQ:310:000000000-ADTTF:1:1108:27099:10685	60	+
chr11	89045696	89045697	MISEQ:310:000000000-ADTTF:1:1111:19479:12148	60	+
chr11	89470508	89470509	MISEQ:310:000000000-ADTTF:1:1111:16646:1993	60	-
chr11	93581466	93581467	MISEQ:310:000000000-ADTTF:1:2114:23678:16367	60	+
chr11	93624124	93624125	MISEQ:310:000000000-ADTTF:1:1112:6053:20564	60	+
chr11	93738216	93738217	MISEQ:310:000000000-ADTTF:1:1101:13945:11693	60	-
chr11	93742099	93742100	MISEQ:310:000000000-ADTTF:1:2103:25610:4897	60	+
chr11	94513457	94513458	MISEQ:310:000000000-ADTTF:1:2106:11559:12439	60	+
chr11	94616264	94616265	MISEQ:310:000000000-ADTTF:1:1114:18297:15991	60	+
chr11	94770456	94770457	MISEQ:310:000000000-ADTTF:1:2107:8414:12283	60	-
chr11	95231963	95231964	MISEQ:310:000000000-ADTTF:1:1102:24874:6576	60	+
chr11	95908900	95908901	MISEQ:310:000000000-ADTTF:1:2107:12878:1394	60	-
chr11	95928832	95928833	MISEQ:310:000000000-ADTTF:1:2116:14642:3949	60	+
chr11	97101646	97101647	MISEQ:310:000000000-ADTTF:1:1112:21041:17764	60	+
chr11	98002992	98002993	MISEQ:310:000000000-ADTTF:1:1114:8968:1058	60	+
chr11	98630163	98630164	MISEQ:310:000000000-ADTTF:1:1117:8221:13696	60	+
chr11	98925241	98925242	MISEQ:310:000000000-ADTTF:1:1116:9525:2348	60	-
chr11	99020220	99020221	MISEQ:310:000000000-ADTTF:1:1101:11986:10088	60	+
chr11	99065387	99065388	MISEQ:310:000000000-ADTTF:1:1113:5954:3613	60	-
chr11	99891858	99891859	MISEQ:310:000000000-ADTTF:1:2110:13989:9275	60	+
chr11	102159149	102159150	MISEQ:310:000000000-ADTTF:1:2103:23487:21067	60	-
chr11	102159150	102159151	MISEQ:310:000000000-ADTTF:1:1102:13338:10123	60	-
chr11	102164183	102164184	MISEQ:310:000000000-ADTTF:1:1104:18508:8461	60	-
chr11	102226055	102226056	MISEQ:310:000000000-ADTTF:1:2118:22833:16178	60	+
chr11	102678442	102678443	MISEQ:310:000000000-ADTTF:1:2106:16091:17904	60	+
chr11	103089561	103089562	MISEQ:310:000000000-ADTTF:1:1102:8207:1389	60	-
chr11	103234928	103234929	MISEQ:310:000000000-ADTTF:1:1103:27271:17265	60	-
chr11	103350611	103350612	MISEQ:310:000000000-ADTTF:1:1101:12113:17400	60	-
chr11	104033369	104033370	MISEQ:310:000000000-ADTTF:1:1119:16386:8327	60	-
chr11	104396114	104396115	MISEQ:310:000000000-ADTTF:1:1110:5155:5536	60	+
chr11	104442379	104442380	MISEQ:310:000000000-ADTTF:1:1118:10744:12317	60	+
chr11	104834003	104834004	MISEQ:310:000000000-ADTTF:1:1119:26011:22263	60	+
chr11	105067422	105067423	MISEQ:310:000000000-ADTTF:1:1109:24821:4709	60	-
chr11	106074007	106074008	MISEQ:310:000000000-ADTTF:1:1104:11203:21469	60	+
chr11	106626066	106626067	MISEQ:310:000000000-ADTTF:1:1108:12122:1013	60	-
chr11	107556325	107556326	MISEQ:310:000000000-ADTTF:1:2117:8013:9744	60	-
chr11	108083126	108083127	MISEQ:310:000000000-ADTTF:1:1108:13173:10700	60	-
chr11	108164165	108164166	MISEQ:310:000000000-ADTTF:1:1102:11624:22903	60	+
chr11	108472339	108472340	MISEQ:310:000000000-ADTTF:1:1102:16415:16589	60	+
chr11	108858474	108858475	MISEQ:310:000000000-ADTTF:1:2106:21784:2741	60	+
chr11	111725481	111725482	MISEQ:310:000000000-ADTTF:1:2116:9237:13454	60	-
chr11	111997580	111997581	MISEQ:310:000000000-ADTTF:1:1116:12564:2320	60	+
chr11	112229803	112229804	MISEQ:310:000000000-ADTTF:1:2115:21219:15777	60	+
chr11	113019075	113019076	MISEQ:310:000000000-ADTTF:1:1101:6873:6946	60	-
chr11	113253547	113253548	MISEQ:310:000000000-ADTTF:1:2107:12500:4980	60	-
chr11	113870473	113870474	MISEQ:310:000000000-ADTTF:1:1107:22208:19465	60	-
chr11	114062497	114062498	MISEQ:310:000000000-ADTTF:1:2119:8490:7011	60	+
chr11	114860730	114860731	MISEQ:310:000000000-ADTTF:1:1111:17034:7972	60	+
chr11	115366481	115366482	MISEQ:310:000000000-ADTTF:1:2105:20234:17138	60	-
chr11	115484251	115484252	MISEQ:310:000000000-ADTTF:1:1105:16397:17731	60	-
chr11	116090640	116090641	MISEQ:310:000000000-ADTTF:1:1105:2322:11939	60	-
chr11	116799902	116799903	MISEQ:310:000000000-ADTTF:1:1107:18730:13943	60	-
chr11	116974700	116974701	MISEQ:310:000000000-ADTTF:1:2104:14757:12461	60	-
chr11	117066735	117066736	MISEQ:310:000000000-ADTTF:1:1110:28413:17535	60	+
chr11	117096759	117096760	MISEQ:310:000000000-ADTTF:1:1101:18545:20088	60	-
chr11	117209991	117209992	MISEQ:310:000000000-ADTTF:1:1116:6976:9836	60	-
chr11	117578389	117578390	MISEQ:310:000000000-ADTTF:1:1101:7297:18012	60	-
chr11	118063482	118063483	MISEQ:310:000000000-ADTTF:1:1107:17011:7662	60	+
chr11	118565214	118565215	MISEQ:310:000000000-ADTTF:1:2111:22851:4172	60	-
chr11	118753042	118753043	MISEQ:310:000000000-ADTTF:1:1113:12230:23522	60	-
chr11	118796500	118796501	MISEQ:310:000000000-ADTTF:1:1106:20107:22503	60	+
chr11	118871003	118871004	MISEQ:310:000000000-ADTTF:1:2113:19130:2603	60	-
chr11	118873036	118873037	MISEQ:310:000000000-ADTTF:1:1113:23125:20937	60	+
chr11	119098340	119098341	MISEQ:310:000000000-ADTTF:1:1118:4903:19227	60	-
chr11	119120311	119120312	MISEQ:310:000000000-ADTTF:1:2112:20517:11447	60	-
chr11	119171162	119171163	MISEQ:310:000000000-ADTTF:1:2109:15832:22951	60	-
chr11	119181776	119181777	MISEQ:310:000000000-ADTTF:1:1107:18599:7242	60	-
chr11	119183778	119183779	MISEQ:310:000000000-ADTTF:1:1104:5770:14010	60	+
chr11	119234019	119234020	MISEQ:310:000000000-ADTTF:1:2107:19507:10876	60	-
chr11	119335155	119335156	MISEQ:310:000000000-ADTTF:1:1101:7529:5418	60	-
chr11	120403200	120403201	MISEQ:310:000000000-ADTTF:1:1112:16678:7382	60	+
chr11	120473628	120473629	MISEQ:310:000000000-ADTTF:1:1104:23696:7203	60	-
chr11	121500896	121500897	MISEQ:310:000000000-ADTTF:1:1107:16416:16976	60	-
chr11	123060936	123060937	MISEQ:310:000000000-ADTTF:1:1117:13348:5501	60	+
chr11	124229162	124229163	MISEQ:310:000000000-ADTTF:1:1113:20505:12818	60	+
chr11	124400005	124400006	MISEQ:310:000000000-ADTTF:1:1101:18383:4464	60	+
chr11	125584220	125584221	MISEQ:310:000000000-ADTTF:1:1109:27044:19718	60	-
chr11	125620515	125620516	MISEQ:310:000000000-ADTTF:1:1101:4852:10894	60	+
chr11	129177885	129177886	MISEQ:310:000000000-ADTTF:1:2103:27083:6927	60	+
chr11	129271459	129271460	MISEQ:310:000000000-ADTTF:1:1105:5327:9162	60	-
chr11	129959885	129959886	MISEQ:310:000000000-ADTTF:1:1111:18322:11955	60	-
chr11	130103632	130103633	MISEQ:310:000000000-ADTTF:1:1103:13016:24821	60	+
chr11	130237376	130237377	MISEQ:310:000000000-ADTTF:1:1108:5022:12752	60	-
chr11	131897529	131897530	MISEQ:310:000000000-ADTTF:1:2104:9827:19319	60	+
chr11	132558671	132558672	MISEQ:310:000000000-ADTTF:1:1113:5105:12012	60	-
chr11	133252734	133252735	MISEQ:310:000000000-ADTTF:1:1107:9144:23853	60	+
chr11	134337988	134337989	MISEQ:310:000000000-ADTTF:1:1101:20933:9660	60	-
chr11	134475985	134475986	MISEQ:310:000000000-ADTTF:1:2119:13382:17952	60	+
chr12	303383	303384	MISEQ:310:000000000-ADTTF:1:1119:25289:13572	60	-
chr12	1019026	1019027	MISEQ:310:000000000-ADTTF:1:1112:19152:17657	60	+
chr12	1054616	1054617	MISEQ:310:000000000-ADTTF:1:1108:14696:24140	60	+
chr12	1113755	1113756	MISEQ:310:000000000-ADTTF:1:1113:14652:20615	60	+
chr12	1234734	1234735	MISEQ:310:000000000-ADTTF:1:1117:14553:2717	60	+
chr12	1273382	1273383	MISEQ:310:000000000-ADTTF:1:1102:21411:1364	60	-
chr12	1358904	1358905	MISEQ:310:000000000-ADTTF:1:1107:7501:19913	60	-
chr12	1358905	1358906	MISEQ:310:000000000-ADTTF:1:1116:4721:11795	60	-
chr12	1990685	1990686	MISEQ:310:000000000-ADTTF:1:1103:10221:14690	60	-
chr12	2519464	2519465	MISEQ:310:000000000-ADTTF:1:1113:8882:6058	60	-
chr12	2875967	2875968	MISEQ:310:000000000-ADTTF:1:1101:19849:9057	60	+
chr12	2888765	2888766	MISEQ:310:000000000-ADTTF:1:1118:27973:13904	60	+
chr12	2986380	2986381	MISEQ:310:000000000-ADTTF:1:1119:19258:6687	60	+
chr12	3238120	3238121	MISEQ:310:000000000-ADTTF:1:1105:9492:11065	60	-
chr12	3309450	3309451	MISEQ:310:000000000-ADTTF:1:1114:21707:4643	60	-
chr12	3330165	3330166	MISEQ:310:000000000-ADTTF:1:2111:12480:12429	60	-
chr12	4046012	4046013	MISEQ:310:000000000-ADTTF:1:1105:15720:18740	60	+
chr12	4347054	4347055	MISEQ:310:000000000-ADTTF:1:2105:18578:23489	60	-
chr12	6225785	6225786	MISEQ:310:000000000-ADTTF:1:1101:10261:12879	60	+
chr12	6566405	6566406	MISEQ:310:000000000-ADTTF:1:1104:14668:4023	60	+
chr12	6701791	6701792	MISEQ:310:000000000-ADTTF:1:1111:24118:21513	60	-
chr12	6737849	6737850	MISEQ:310:000000000-ADTTF:1:1113:15115:24313	60	+
chr12	6874711	6874712	MISEQ:310:000000000-ADTTF:1:2103:6372:7600	60	+
chr12	6920614	6920615	MISEQ:310:000000000-ADTTF:1:2119:10866:13415	60	+
chr12	6944728	6944729	MISEQ:310:000000000-ADTTF:1:1116:9807:12964	60	+
chr12	7061207	7061208	MISEQ:310:000000000-ADTTF:1:1117:14720:7775	60	+
chr12	7061209	7061210	MISEQ:310:000000000-ADTTF:1:2102:4678:7591	60	+
chr12	7166968	7166969	MISEQ:310:000000000-ADTTF:1:2111:15855:8145	60	+
chr12	7367105	7367106	MISEQ:310:000000000-ADTTF:1:1101:3476:8065	60	+
chr12	7479781	7479782	MISEQ:310:000000000-ADTTF:1:1104:24363:13685	60	-
chr12	7546569	7546570	MISEQ:310:000000000-ADTTF:1:1108:5744:15327	60	-
chr12	7935694	7935695	MISEQ:310:000000000-ADTTF:1:1109:28010:16736	60	-
chr12	7958951	7958952	MISEQ:310:000000000-ADTTF:1:1119:14874:12018	60	+
chr12	8398961	8398962	MISEQ:310:000000000-ADTTF:1:1102:7194:16463	60	-
chr12	8440717	8440718	MISEQ:310:000000000-ADTTF:1:2118:9868:3933	60	+
chr12	8562224	8562225	MISEQ:310:000000000-ADTTF:1:1118:13805:17790	60	-
chr12	8920804	8920805	MISEQ:310:000000000-ADTTF:1:1114:8300:5925	60	+
chr12	9134733	9134734	MISEQ:310:000000000-ADTTF:1:2117:4742:7050	60	-
chr12	9408539	9408540	MISEQ:310:000000000-ADTTF:1:1104:23448:15514	60	+
chr12	9460926	9460927	MISEQ:310:000000000-ADTTF:1:1109:11978:10309	60	-
chr12	9464907	9464908	MISEQ:310:000000000-ADTTF:1:1108:24914:21909	60	-
chr12	9846483	9846484	MISEQ:310:000000000-ADTTF:1:2103:12648:7747	60	+
chr12	10151399	10151400	MISEQ:310:000000000-ADTTF:1:1117:10172:2285	60	+
chr12	10464966	10464967	MISEQ:310:000000000-ADTTF:1:1101:14392:4775	60	-
chr12	11866386	11866387	MISEQ:310:000000000-ADTTF:1:1116:23174:3568	60	+
chr12	12483174	12483175	MISEQ:310:000000000-ADTTF:1:1109:22603:23685	60	+
chr12	12561058	12561059	MISEQ:310:000000000-ADTTF:1:1104:12563:4218	60	-
chr12	12727253	12727254	MISEQ:310:000000000-ADTTF:1:1107:15471:14343	60	-
chr12	13696285	13696286	MISEQ:310:000000000-ADTTF:1:1103:9787:15685	60	-
chr12	15883791	15883792	MISEQ:310:000000000-ADTTF:1:1110:6449:10149	60	-
chr12	15922736	15922737	MISEQ:310:000000000-ADTTF:1:2102:18796:5812	60	-
chr12	15954760	15954761	MISEQ:310:000000000-ADTTF:1:1114:12533:13831	60	-
chr12	16541509	16541510	MISEQ:310:000000000-ADTTF:1:1105:23544:12595	60	-
chr12	16581069	16581070	MISEQ:310:000000000-ADTTF:1:2102:7600:3434	60	+
chr12	18479590	18479591	MISEQ:310:000000000-ADTTF:1:1109:18239:2600	60	-
chr12	18681056	18681057	MISEQ:310:000000000-ADTTF:1:1118:7861:6230	60	-
chr12	18686144	18686145	MISEQ:310:000000000-ADTTF:1:2103:20368:4889	60	+
chr12	18771976	18771977	MISEQ:310:000000000-ADTTF:1:1104:6517:16530	60	-
chr12	18988451	18988452	MISEQ:310:000000000-ADTTF:1:1103:16472:13586	60	-
chr12	19397824	19397825	MISEQ:310:000000000-ADTTF:1:1116:18555:2131	60	-
chr12	19645926	19645927	MISEQ:310:000000000-ADTTF:1:1114:15415:4811	60	+
chr12	19666847	19666848	MISEQ:310:000000000-ADTTF:1:1113:10338:19090	60	-
chr12	20396448	20396449	MISEQ:310:000000000-ADTTF:1:2111:23047:8108	60	-
chr12	20446538	20446539	MISEQ:310:000000000-ADTTF:1:1106:11581:14476	60	+
chr12	21635839	21635840	MISEQ:310:000000000-ADTTF:1:2108:21638:5689	60	-
chr12	21638787	21638788	MISEQ:310:000000000-ADTTF:1:1116:13317:21421	60	-
chr12	21648143	21648144	MISEQ:310:000000000-ADTTF:1:1105:9957:11183	60	-
chr12	21648664	21648665	MISEQ:310:000000000-ADTTF:1:1105:7880:11249	60	-
chr12	21955327	21955328	MISEQ:310:000000000-ADTTF:1:1105:9427:21232	60	-
chr12	22507237	22507238	MISEQ:310:000000000-ADTTF:1:2103:17339:7654	60	-
chr12	24714459	24714460	MISEQ:310:000000000-ADTTF:1:1108:27888:8549	60	-
chr12	24758365	24758366	MISEQ:310:000000000-ADTTF:1:1107:25121:16005	60	-
chr12	25116960	25116961	MISEQ:310:000000000-ADTTF:1:1102:20342:1253	60	+
chr12	25238560	25238561	MISEQ:310:000000000-ADTTF:1:1119:25705:12506	60	-
chr12	25268528	25268529	MISEQ:310:000000000-ADTTF:1:2119:18453:10797	60	-
chr12	25961624	25961625	MISEQ:310:000000000-ADTTF:1:1118:2627:13416	60	-
chr12	26686643	26686644	MISEQ:310:000000000-ADTTF:1:2105:11103:12567	60	-
chr12	26694624	26694625	MISEQ:310:000000000-ADTTF:1:1118:10586:23589	60	-
chr12	26838640	26838641	MISEQ:310:000000000-ADTTF:1:2113:12611:17553	60	-
chr12	27262017	27262018	MISEQ:310:000000000-ADTTF:1:1104:11452:13682	60	-
chr12	27757974	27757975	MISEQ:310:000000000-ADTTF:1:1115:9963:13454	60	-
chr12	28458018	28458019	MISEQ:310:000000000-ADTTF:1:1101:22168:1252	60	-
chr12	28760243	28760244	MISEQ:310:000000000-ADTTF:1:1103:10335:18968	60	+
chr12	29148801	29148802	MISEQ:310:000000000-ADTTF:1:2109:28136:13953	60	+
chr12	29419897	29419898	MISEQ:310:000000000-ADTTF:1:2114:25932:11844	60	+
chr12	29701351	29701352	MISEQ:310:000000000-ADTTF:1:1105:7322:5618	60	+
chr12	29701352	29701353	MISEQ:310:000000000-ADTTF:1:2119:16971:2532	60	+
chr12	29844226	29844227	MISEQ:310:000000000-ADTTF:1:1112:7507:20546	60	-
chr12	30399211	30399212	MISEQ:310:000000000-ADTTF:1:2107:11619:15090	60	+
chr12	30602231	30602232	MISEQ:310:000000000-ADTTF:1:1108:22257:21496	60	+
chr12	30614915	30614916	MISEQ:310:000000000-ADTTF:1:1103:15954:21374	60	+
chr12	30673281	30673282	MISEQ:310:000000000-ADTTF:1:2118:17381:12782	60	-
chr12	31892824	31892825	MISEQ:310:000000000-ADTTF:1:1111:8283:8391	60	-
chr12	31915151	31915152	MISEQ:310:000000000-ADTTF:1:2102:19328:6855	60	+
chr12	31982671	31982672	MISEQ:310:000000000-ADTTF:1:1106:12155:1799	60	-
chr12	32318945	32318946	MISEQ:310:000000000-ADTTF:1:1114:4587:11018	60	+
chr12	32318946	32318947	MISEQ:310:000000000-ADTTF:1:2119:13733:8032	60	+
chr12	32734943	32734944	MISEQ:310:000000000-ADTTF:1:1105:16376:2602	60	+
chr12	33179889	33179890	MISEQ:310:000000000-ADTTF:1:1116:21830:21532	60	-
chr12	33593925	33593926	MISEQ:310:000000000-ADTTF:1:2101:13488:11325	60	-
chr12	34567764	34567765	MISEQ:310:000000000-ADTTF:1:1113:21351:9811	60	-
chr12	34592076	34592077	MISEQ:310:000000000-ADTTF:1:2112:13901:3052	60	-
chr12	38314218	38314219	MISEQ:310:000000000-ADTTF:1:2110:6638:13540	60	+
chr12	39921126	39921127	MISEQ:310:000000000-ADTTF:1:1113:10733:20788	60	+
chr12	40139939	40139940	MISEQ:310:000000000-ADTTF:1:1103:26892:13517	60	+
chr12	42125833	42125834	MISEQ:310:000000000-ADTTF:1:2102:17766:2042	60	-
chr12	42167098	42167099	MISEQ:310:000000000-ADTTF:1:2112:13991:15080	60	-
chr12	42215844	42215845	MISEQ:310:000000000-ADTTF:1:1107:22776:17270	60	-
chr12	43239983	43239984	MISEQ:310:000000000-ADTTF:1:1109:19311:3079	60	-
chr12	43711299	43711300	MISEQ:310:000000000-ADTTF:1:1107:16083:1893	60	-
chr12	43749555	43749556	MISEQ:310:000000000-ADTTF:1:1112:17342:2689	60	+
chr12	43763733	43763734	MISEQ:310:000000000-ADTTF:1:1104:12582:5276	60	+
chr12	43800467	43800468	MISEQ:310:000000000-ADTTF:1:1118:10901:1168	60	+
chr12	43967631	43967632	MISEQ:310:000000000-ADTTF:1:1105:16291:14812	60	+
chr12	44040426	44040427	MISEQ:310:000000000-ADTTF:1:1102:14451:3725	60	+
chr12	45294365	45294366	MISEQ:310:000000000-ADTTF:1:2116:14731:9166	60	+
chr12	45608457	45608458	MISEQ:310:000000000-ADTTF:1:1112:19633:23403	60	-
chr12	46134535	46134536	MISEQ:310:000000000-ADTTF:1:1111:16892:21451	60	-
chr12	46235962	46235963	MISEQ:310:000000000-ADTTF:1:2102:19319:22613	60	+
chr12	46386335	46386336	MISEQ:310:000000000-ADTTF:1:1115:8211:2905	60	+
chr12	46473945	46473946	MISEQ:310:000000000-ADTTF:1:1114:23332:12322	60	-
chr12	46583983	46583984	MISEQ:310:000000000-ADTTF:1:1106:17595:20628	60	+
chr12	46836746	46836747	MISEQ:310:000000000-ADTTF:1:2101:19066:8825	60	+
chr12	47578797	47578798	MISEQ:310:000000000-ADTTF:1:1101:15511:18391	60	+
chr12	47793020	47793021	MISEQ:310:000000000-ADTTF:1:1109:7997:11981	60	-
chr12	48084106	48084107	MISEQ:310:000000000-ADTTF:1:2115:24560:13175	60	-
chr12	48677190	48677191	MISEQ:310:000000000-ADTTF:1:1101:9652:12804	60	+
chr12	48908953	48908954	MISEQ:310:000000000-ADTTF:1:1117:24342:11737	60	+
chr12	48920393	48920394	MISEQ:310:000000000-ADTTF:1:1118:26326:16958	60	-
chr12	48935709	48935710	MISEQ:310:000000000-ADTTF:1:2103:4602:10502	60	+
chr12	48948203	48948204	MISEQ:310:000000000-ADTTF:1:2110:22764:4354	60	-
chr12	49055162	49055163	MISEQ:310:000000000-ADTTF:1:1111:27346:17775	60	+
chr12	49079644	49079645	MISEQ:310:000000000-ADTTF:1:1112:18496:6307	60	-
chr12	49132002	49132003	MISEQ:310:000000000-ADTTF:1:2105:7673:1818	60	-
chr12	49267794	49267795	MISEQ:310:000000000-ADTTF:1:2110:16515:12616	60	+
chr12	49271500	49271501	MISEQ:310:000000000-ADTTF:1:1101:5637:6641	60	-
chr12	49443027	49443028	MISEQ:310:000000000-ADTTF:1:1102:18005:22373	60	-
chr12	49786472	49786473	MISEQ:310:000000000-ADTTF:1:2116:6476:5970	60	-
chr12	49818618	49818619	MISEQ:310:000000000-ADTTF:1:2106:12442:7117	60	-
chr12	49968631	49968632	MISEQ:310:000000000-ADTTF:1:1109:21668:20179	60	+
chr12	49968632	49968633	MISEQ:310:000000000-ADTTF:1:2119:9249:11308	60	+
chr12	50017440	50017441	MISEQ:310:000000000-ADTTF:1:1119:2656:9337	60	+
chr12	50101338	50101339	MISEQ:310:000000000-ADTTF:1:1119:23238:2647	60	+
chr12	50262841	50262842	MISEQ:310:000000000-ADTTF:1:1104:12145:24284	60	+
chr12	50439832	50439833	MISEQ:310:000000000-ADTTF:1:1103:27886:13395	60	+
chr12	50569968	50569969	MISEQ:310:000000000-ADTTF:1:1109:17734:13962	60	-
chr12	50571961	50571962	MISEQ:310:000000000-ADTTF:1:1108:14416:22840	60	+
chr12	50618510	50618511	MISEQ:310:000000000-ADTTF:1:1105:7514:20200	60	-
chr12	51268827	51268828	MISEQ:310:000000000-ADTTF:1:1117:14931:9447	60	-
chr12	51451088	51451089	MISEQ:310:000000000-ADTTF:1:2105:14597:6101	60	-
chr12	51471891	51471892	MISEQ:310:000000000-ADTTF:1:2110:20267:3987	60	+
chr12	51943559	51943560	MISEQ:310:000000000-ADTTF:1:1105:11992:5086	60	+
chr12	52000754	52000755	MISEQ:310:000000000-ADTTF:1:2113:13555:12238	60	-
chr12	52035080	52035081	MISEQ:310:000000000-ADTTF:1:2102:7168:15730	60	-
chr12	52348159	52348160	MISEQ:310:000000000-ADTTF:1:1110:3105:16737	60	-
chr12	53204424	53204425	MISEQ:310:000000000-ADTTF:1:1115:28444:12892	60	+
chr12	53212468	53212469	MISEQ:310:000000000-ADTTF:1:1112:12688:10446	60	+
chr12	53303125	53303126	MISEQ:310:000000000-ADTTF:1:1106:18062:13223	60	-
chr12	53407839	53407840	MISEQ:310:000000000-ADTTF:1:1108:23805:13600	60	+
chr12	53449962	53449963	MISEQ:310:000000000-ADTTF:1:2106:12349:7737	60	+
chr12	53466626	53466627	MISEQ:310:000000000-ADTTF:1:1101:19424:18616	60	+
chr12	53501939	53501940	MISEQ:310:000000000-ADTTF:1:2115:14012:5014	60	+
chr12	53505933	53505934	MISEQ:310:000000000-ADTTF:1:2109:19030:11554	60	+
chr12	53677258	53677259	MISEQ:310:000000000-ADTTF:1:2106:26347:7943	60	+
chr12	53720911	53720912	MISEQ:310:000000000-ADTTF:1:1104:10477:11488	60	-
chr12	53904011	53904012	MISEQ:310:000000000-ADTTF:1:1114:9344:9297	60	-
chr12	54109931	54109932	MISEQ:310:000000000-ADTTF:1:1105:10259:14265	60	-
chr12	54276542	54276543	MISEQ:310:000000000-ADTTF:1:2110:20379:2809	60	+
chr12	54283709	54283710	MISEQ:310:000000000-ADTTF:1:1116:19448:21018	60	-
chr12	54379709	54379710	MISEQ:310:000000000-ADTTF:1:2110:8121:4723	60	+
chr12	54448389	54448390	MISEQ:310:000000000-ADTTF:1:2110:21993:15751	60	-
chr12	55727063	55727064	MISEQ:310:000000000-ADTTF:1:1108:10207:4040	60	-
chr12	55812764	55812765	MISEQ:310:000000000-ADTTF:1:2105:24045:4060	60	-
chr12	55875687	55875688	MISEQ:310:000000000-ADTTF:1:2119:9760:10087	60	-
chr12	55886776	55886777	MISEQ:310:000000000-ADTTF:1:1104:5869:9299	60	-
chr12	56073767	56073768	MISEQ:310:000000000-ADTTF:1:1112:19047:1029	60	+
chr12	56107646	56107647	MISEQ:310:000000000-ADTTF:1:1111:20852:19710	60	-
chr12	56111333	56111334	MISEQ:310:000000000-ADTTF:1:2114:15554:4488	60	+
chr12	56308786	56308787	MISEQ:310:000000000-ADTTF:1:1119:19874:19493	60	-
chr12	56431995	56431996	MISEQ:310:000000000-ADTTF:1:1101:29260:14896	60	+
chr12	56447234	56447235	MISEQ:310:000000000-ADTTF:1:1117:9230:1536	60	+
chr12	56471224	56471225	MISEQ:310:000000000-ADTTF:1:1112:9980:20207	60	-
chr12	56628229	56628230	MISEQ:310:000000000-ADTTF:1:1104:19667:16589	60	+
chr12	56639915	56639916	MISEQ:310:000000000-ADTTF:1:1105:13622:17611	60	-
chr12	56646392	56646393	MISEQ:310:000000000-ADTTF:1:1105:4985:7559	60	+
chr12	57323984	57323985	MISEQ:310:000000000-ADTTF:1:2109:11832:10835	60	-
chr12	57576836	57576837	MISEQ:310:000000000-ADTTF:1:1101:7111:6863	60	+
chr12	57785024	57785025	MISEQ:310:000000000-ADTTF:1:1114:6043:5824	60	-
chr12	57806261	57806262	MISEQ:310:000000000-ADTTF:1:1102:6820:6122	60	-
chr12	60241105	60241106	MISEQ:310:000000000-ADTTF:1:1101:14501:16080	60	-
chr12	60973684	60973685	MISEQ:310:000000000-ADTTF:1:2108:12044:6624	60	-
chr12	61533891	61533892	MISEQ:310:000000000-ADTTF:1:2101:27084:6581	60	+
chr12	61637110	61637111	MISEQ:310:000000000-ADTTF:1:1106:4071:11589	60	-
chr12	62396348	62396349	MISEQ:310:000000000-ADTTF:1:2119:21137:23505	60	+
chr12	62724099	62724100	MISEQ:310:000000000-ADTTF:1:1116:28437:11805	60	-
chr12	63643598	63643599	MISEQ:310:000000000-ADTTF:1:1105:24445:8462	60	-
chr12	63643599	63643600	MISEQ:310:000000000-ADTTF:1:2113:16678:3720	60	-
chr12	63879455	63879456	MISEQ:310:000000000-ADTTF:1:2114:24501:17672	60	-
chr12	64207380	64207381	MISEQ:310:000000000-ADTTF:1:1104:6439:3897	60	+
chr12	64680315	64680316	MISEQ:310:000000000-ADTTF:1:1118:14207:13608	60	+
chr12	65237793	65237794	MISEQ:310:000000000-ADTTF:1:2107:18495:7402	60	+
chr12	66005031	66005032	MISEQ:310:000000000-ADTTF:1:1104:20589:7026	60	+
chr12	66485050	66485051	MISEQ:310:000000000-ADTTF:1:2108:19800:23610	60	-
chr12	66746637	66746638	MISEQ:310:000000000-ADTTF:1:1113:8915:21033	60	-
chr12	67024174	67024175	MISEQ:310:000000000-ADTTF:1:1101:10011:21089	60	+
chr12	67349848	67349849	MISEQ:310:000000000-ADTTF:1:1106:16140:22991	60	+
chr12	67537603	67537604	MISEQ:310:000000000-ADTTF:1:2119:9583:2804	60	-
chr12	67611792	67611793	MISEQ:310:000000000-ADTTF:1:2107:28496:12589	60	-
chr12	68654969	68654970	MISEQ:310:000000000-ADTTF:1:1101:15581:4380	60	+
chr12	68813553	68813554	MISEQ:310:000000000-ADTTF:1:2108:15959:17214	60	-
chr12	69212988	69212989	MISEQ:310:000000000-ADTTF:1:1101:29043:11902	60	+
chr12	69213091	69213092	MISEQ:310:000000000-ADTTF:1:1114:3909:19638	60	-
chr12	69242462	69242463	MISEQ:310:000000000-ADTTF:1:1104:6483:17865	60	-
chr12	69275612	69275613	MISEQ:310:000000000-ADTTF:1:1101:4003:11558	60	-
chr12	69361943	69361944	MISEQ:310:000000000-ADTTF:1:1103:7376:18470	60	-
chr12	70113915	70113916	MISEQ:310:000000000-ADTTF:1:2112:23429:3761	60	+
chr12	71297686	71297687	MISEQ:310:000000000-ADTTF:1:1104:22849:21666	60	-
chr12	71395738	71395739	MISEQ:310:000000000-ADTTF:1:1117:28104:12196	60	+
chr12	71806388	71806389	MISEQ:310:000000000-ADTTF:1:1113:18876:1703	60	-
chr12	72806824	72806825	MISEQ:310:000000000-ADTTF:1:1103:6875:3822	60	+
chr12	73725921	73725922	MISEQ:310:000000000-ADTTF:1:1104:19049:19221	60	-
chr12	74167144	74167145	MISEQ:310:000000000-ADTTF:1:2116:7716:12311	60	+
chr12	74919011	74919012	MISEQ:310:000000000-ADTTF:1:1115:22271:20271	60	-
chr12	75509248	75509249	MISEQ:310:000000000-ADTTF:1:1114:21712:14311	60	+
chr12	75541929	75541930	MISEQ:310:000000000-ADTTF:1:1108:18660:2128	60	+
chr12	76021588	76021589	MISEQ:310:000000000-ADTTF:1:1104:14954:13772	60	-
chr12	76038104	76038105	MISEQ:310:000000000-ADTTF:1:1104:9883:5555	60	+
chr12	76365685	76365686	MISEQ:310:000000000-ADTTF:1:1116:20490:9412	60	-
chr12	76555685	76555686	MISEQ:310:000000000-ADTTF:1:1107:11510:6456	60	-
chr12	76848846	76848847	MISEQ:310:000000000-ADTTF:1:1111:16107:13810	60	+
chr12	76903312	76903313	MISEQ:310:000000000-ADTTF:1:1119:23474:10442	60	+
chr12	77727074	77727075	MISEQ:310:000000000-ADTTF:1:1108:22374:21234	60	-
chr12	78305137	78305138	MISEQ:310:000000000-ADTTF:1:2116:7134:12491	60	-
chr12	79686480	79686481	MISEQ:310:000000000-ADTTF:1:1103:4333:9205	60	-
chr12	79832342	79832343	MISEQ:310:000000000-ADTTF:1:1115:5151:17809	60	+
chr12	79931367	79931368	MISEQ:310:000000000-ADTTF:1:1102:12959:11523	60	+
chr12	80777289	80777290	MISEQ:310:000000000-ADTTF:1:1105:17945:14117	60	-
chr12	80777290	80777291	MISEQ:310:000000000-ADTTF:1:2106:16302:4501	60	-
chr12	82687856	82687857	MISEQ:310:000000000-ADTTF:1:1108:26085:9610	60	+
chr12	83812423	83812424	MISEQ:310:000000000-ADTTF:1:1112:18610:10120	60	-
chr12	83825816	83825817	MISEQ:310:000000000-ADTTF:1:1118:27603:9081	60	-
chr12	84696550	84696551	MISEQ:310:000000000-ADTTF:1:1101:15000:13359	60	+
chr12	86688672	86688673	MISEQ:310:000000000-ADTTF:1:2103:19019:8495	60	-
chr12	87049670	87049671	MISEQ:310:000000000-ADTTF:1:1105:20256:15929	60	-
chr12	87267675	87267676	MISEQ:310:000000000-ADTTF:1:1105:24576:15975	60	-
chr12	87399294	87399295	MISEQ:310:000000000-ADTTF:1:1101:28304:14713	60	+
chr12	88155934	88155935	MISEQ:310:000000000-ADTTF:1:1119:10940:11415	60	-
chr12	88439774	88439775	MISEQ:310:000000000-ADTTF:1:2109:12886:9813	60	-
chr12	89707266	89707267	MISEQ:310:000000000-ADTTF:1:1112:5218:10583	60	+
chr12	89818161	89818162	MISEQ:310:000000000-ADTTF:1:1103:27206:19680	60	-
chr12	89881590	89881591	MISEQ:310:000000000-ADTTF:1:1113:25661:12678	60	+
chr12	90911305	90911306	MISEQ:310:000000000-ADTTF:1:1108:13375:21498	60	+
chr12	91875614	91875615	MISEQ:310:000000000-ADTTF:1:1118:20638:24314	60	-
chr12	92140220	92140221	MISEQ:310:000000000-ADTTF:1:1111:18058:21235	60	+
chr12	92202325	92202326	MISEQ:310:000000000-ADTTF:1:1115:27034:11994	60	+
chr12	92609346	92609347	MISEQ:310:000000000-ADTTF:1:1106:4540:16190	60	+
chr12	93490123	93490124	MISEQ:310:000000000-ADTTF:1:1115:10261:13892	60	-
chr12	93697944	93697945	MISEQ:310:000000000-ADTTF:1:1105:21725:6249	60	+
chr12	94182894	94182895	MISEQ:310:000000000-ADTTF:1:1108:19295:17119	60	+
chr12	94612271	94612272	MISEQ:310:000000000-ADTTF:1:1114:21541:20035	60	+
chr12	94664526	94664527	MISEQ:310:000000000-ADTTF:1:2108:25732:9996	60	-
chr12	94819335	94819336	MISEQ:310:000000000-ADTTF:1:1101:13688:2570	60	-
chr12	95481391	95481392	MISEQ:310:000000000-ADTTF:1:1102:23218:15046	60	-
chr12	95494383	95494384	MISEQ:310:000000000-ADTTF:1:1102:22818:8533	60	+
chr12	95888493	95888494	MISEQ:310:000000000-ADTTF:1:1105:22095:5255	60	-
chr12	98775986	98775987	MISEQ:310:000000000-ADTTF:1:1106:19629:4999	60	+
chr12	99949918	99949919	MISEQ:310:000000000-ADTTF:1:1106:26491:6576	60	+
chr12	100043141	100043142	MISEQ:310:000000000-ADTTF:1:2116:17242:12046	60	+
chr12	100718366	100718367	MISEQ:310:000000000-ADTTF:1:1101:14865:15280	60	-
chr12	101615486	101615487	MISEQ:310:000000000-ADTTF:1:2104:18168:9028	60	-
chr12	101808556	101808557	MISEQ:310:000000000-ADTTF:1:2118:21350:20201	60	+
chr12	102122756	102122757	MISEQ:310:000000000-ADTTF:1:1101:10007:5086	60	+
chr12	103548916	103548917	MISEQ:310:000000000-ADTTF:1:1118:24613:12089	60	-
chr12	104113761	104113762	MISEQ:310:000000000-ADTTF:1:1104:14745:12501	60	-
chr12	104357297	104357298	MISEQ:310:000000000-ADTTF:1:2108:10485:18258	60	-
chr12	104468365	104468366	MISEQ:310:000000000-ADTTF:1:1108:8804:4210	60	-
chr12	104936096	104936097	MISEQ:310:000000000-ADTTF:1:1107:10743:18986	60	+
chr12	105076337	105076338	MISEQ:310:000000000-ADTTF:1:1110:19515:3470	60	-
chr12	106397741	106397742	MISEQ:310:000000000-ADTTF:1:1105:19520:5716	60	+
chr12	106787718	106787719	MISEQ:310:000000000-ADTTF:1:1118:12977:21059	60	-
chr12	107806650	107806651	MISEQ:310:000000000-ADTTF:1:1102:14779:13786	60	+
chr12	108917669	108917670	MISEQ:310:000000000-ADTTF:1:2101:16641:22974	60	+
chr12	109169743	109169744	MISEQ:310:000000000-ADTTF:1:2112:25040:14571	60	+
chr12	109686647	109686648	MISEQ:310:000000000-ADTTF:1:1119:13092:18448	60	-
chr12	110008648	110008649	MISEQ:310:000000000-ADTTF:1:1102:16559:8884	60	+
chr12	111519003	111519004	MISEQ:310:000000000-ADTTF:1:1109:7009:16940	60	-
chr12	111576755	111576756	MISEQ:310:000000000-ADTTF:1:2109:9616:21154	60	+
chr12	111607373	111607374	MISEQ:310:000000000-ADTTF:1:2106:28223:18897	60	+
chr12	111874181	111874182	MISEQ:310:000000000-ADTTF:1:1103:3281:11639	60	+
chr12	112406532	112406533	MISEQ:310:000000000-ADTTF:1:1111:18666:9492	60	+
chr12	112881357	112881358	MISEQ:310:000000000-ADTTF:1:1119:15639:14890	60	-
chr12	113186392	113186393	MISEQ:310:000000000-ADTTF:1:1104:13975:12713	60	-
chr12	114858526	114858527	MISEQ:310:000000000-ADTTF:1:1111:10344:10049	60	+
chr12	114876926	114876927	MISEQ:310:000000000-ADTTF:1:2110:13707:3444	60	+
chr12	115305293	115305294	MISEQ:310:000000000-ADTTF:1:1115:13130:20370	60	-
chr12	115418476	115418477	MISEQ:310:000000000-ADTTF:1:1102:15426:14678	60	+
chr12	115964273	115964274	MISEQ:310:000000000-ADTTF:1:1103:24403:10065	60	+
chr12	116087676	116087677	MISEQ:310:000000000-ADTTF:1:2103:12482:15480	60	-
chr12	116105202	116105203	MISEQ:310:000000000-ADTTF:1:1119:15769:1363	60	-
chr12	116130698	116130699	MISEQ:310:000000000-ADTTF:1:1106:12178:7824	60	-
chr12	116230448	116230449	MISEQ:310:000000000-ADTTF:1:1105:29690:13940	60	+
chr12	116279213	116279214	MISEQ:310:000000000-ADTTF:1:1115:8307:5016	60	+
chr12	116425788	116425789	MISEQ:310:000000000-ADTTF:1:2107:14257:20316	60	+
chr12	116485397	116485398	MISEQ:310:000000000-ADTTF:1:2108:25946:4197	60	-
chr12	116536880	116536881	MISEQ:310:000000000-ADTTF:1:1102:11089:19911	60	+
chr12	116738461	116738462	MISEQ:310:000000000-ADTTF:1:2111:21750:2601	60	+
chr12	116856109	116856110	MISEQ:310:000000000-ADTTF:1:1106:16838:6988	60	-
chr12	117957611	117957612	MISEQ:310:000000000-ADTTF:1:1109:19076:24509	60	+
chr12	118035531	118035532	MISEQ:310:000000000-ADTTF:1:2107:13866:4516	60	-
chr12	118135705	118135706	MISEQ:310:000000000-ADTTF:1:1112:12042:4476	60	-
chr12	118235180	118235181	MISEQ:310:000000000-ADTTF:1:2119:24290:17016	60	-
chr12	118286333	118286334	MISEQ:310:000000000-ADTTF:1:1102:25087:17933	60	-
chr12	118388973	118388974	MISEQ:310:000000000-ADTTF:1:1103:13398:21343	60	-
chr12	118948139	118948140	MISEQ:310:000000000-ADTTF:1:2104:22704:13839	60	-
chr12	119421596	119421597	MISEQ:310:000000000-ADTTF:1:1106:21731:18797	60	+
chr12	119840231	119840232	MISEQ:310:000000000-ADTTF:1:2102:8991:13724	60	+
chr12	119851198	119851199	MISEQ:310:000000000-ADTTF:1:1104:20669:7175	60	+
chr12	120159726	120159727	MISEQ:310:000000000-ADTTF:1:1102:13819:21175	60	-
chr12	120231226	120231227	MISEQ:310:000000000-ADTTF:1:2107:24803:10925	60	+
chr12	120248938	120248939	MISEQ:310:000000000-ADTTF:1:1102:15938:23948	60	-
chr12	120312311	120312312	MISEQ:310:000000000-ADTTF:1:1103:7766:15716	60	-
chr12	120652707	120652708	MISEQ:310:000000000-ADTTF:1:1112:11318:9259	60	-
chr12	120684937	120684938	MISEQ:310:000000000-ADTTF:1:2119:12943:18414	60	-
chr12	120686108	120686109	MISEQ:310:000000000-ADTTF:1:1108:17575:10164	60	-
chr12	120709706	120709707	MISEQ:310:000000000-ADTTF:1:1102:10553:15862	60	+
chr12	121525863	121525864	MISEQ:310:000000000-ADTTF:1:1116:8840:16684	60	-
chr12	122048791	122048792	MISEQ:310:000000000-ADTTF:1:1111:7583:12280	60	-
chr12	122063909	122063910	MISEQ:310:000000000-ADTTF:1:1114:17183:20715	60	+
chr12	122232829	122232830	MISEQ:310:000000000-ADTTF:1:2101:3788:11103	60	-
chr12	122510824	122510825	MISEQ:310:000000000-ADTTF:1:1115:18558:16551	60	-
chr12	122512918	122512919	MISEQ:310:000000000-ADTTF:1:1102:27413:12399	60	-
chr12	122512921	122512922	MISEQ:310:000000000-ADTTF:1:2107:8444:11834	60	-
chr12	122528583	122528584	MISEQ:310:000000000-ADTTF:1:1102:6369:22760	60	+
chr12	122800916	122800917	MISEQ:310:000000000-ADTTF:1:1101:21296:3549	60	+
chr12	122919135	122919136	MISEQ:310:000000000-ADTTF:1:1109:21592:4677	60	-
chr12	123390399	123390400	MISEQ:310:000000000-ADTTF:1:2105:18350:3299	60	-
chr12	123400514	123400515	MISEQ:310:000000000-ADTTF:1:1102:19580:18138	60	+
chr12	123530187	123530188	MISEQ:310:000000000-ADTTF:1:1110:5379:8763	60	+
chr12	123617660	123617661	MISEQ:310:000000000-ADTTF:1:1104:13112:3137	60	+
chr12	123657480	123657481	MISEQ:310:000000000-ADTTF:1:1104:22564:11446	60	+
chr12	123661634	123661635	MISEQ:310:000000000-ADTTF:1:1118:16277:22329	60	-
chr12	124343858	124343859	MISEQ:310:000000000-ADTTF:1:2112:26147:12852	60	-
chr12	124398341	124398342	MISEQ:310:000000000-ADTTF:1:2118:15656:7208	60	-
chr12	124564230	124564231	MISEQ:310:000000000-ADTTF:1:1113:25963:21410	60	-
chr12	124746939	124746940	MISEQ:310:000000000-ADTTF:1:2112:21873:22374	60	-
chr12	124862189	124862190	MISEQ:310:000000000-ADTTF:1:1104:13204:10144	60	+
chr12	124938075	124938076	MISEQ:310:000000000-ADTTF:1:2101:24394:13403	60	+
chr12	125080099	125080100	MISEQ:310:000000000-ADTTF:1:1101:9220:7218	60	+
chr12	125102446	125102447	MISEQ:310:000000000-ADTTF:1:1116:15890:9063	60	+
chr12	125265468	125265469	MISEQ:310:000000000-ADTTF:1:1118:22553:20217	60	+
chr12	125349057	125349058	MISEQ:310:000000000-ADTTF:1:2114:16102:1923	60	-
chr12	125797627	125797628	MISEQ:310:000000000-ADTTF:1:1112:11090:12434	60	-
chr12	127273291	127273292	MISEQ:310:000000000-ADTTF:1:1102:18741:1731	60	-
chr12	128826973	128826974	MISEQ:310:000000000-ADTTF:1:1102:6447:22371	60	+
chr12	130150322	130150323	MISEQ:310:000000000-ADTTF:1:1103:11617:15363	60	-
chr12	130539267	130539268	MISEQ:310:000000000-ADTTF:1:1102:8191:13092	60	-
chr12	130752186	130752187	MISEQ:310:000000000-ADTTF:1:2104:16559:15226	60	-
chr12	130870742	130870743	MISEQ:310:000000000-ADTTF:1:1119:7547:9218	60	-
chr12	131056749	131056750	MISEQ:310:000000000-ADTTF:1:2109:8707:16236	60	+
chr12	131217237	131217238	MISEQ:310:000000000-ADTTF:1:1101:15201:21759	60	-
chr12	131357718	131357719	MISEQ:310:000000000-ADTTF:1:1115:4035:19452	60	+
chr12	131799772	131799773	MISEQ:310:000000000-ADTTF:1:1101:23199:10783	60	-
chr12	131820247	131820248	MISEQ:310:000000000-ADTTF:1:1119:7945:9975	60	+
chr12	131899946	131899947	MISEQ:310:000000000-ADTTF:1:1104:25302:6042	60	-
chr12	131952766	131952767	MISEQ:310:000000000-ADTTF:1:1105:17883:18475	60	+
chr12	131979785	131979786	MISEQ:310:000000000-ADTTF:1:1114:17179:23036	60	+
chr12	132004517	132004518	MISEQ:310:000000000-ADTTF:1:1102:23719:23670	60	+
chr12	132007056	132007057	MISEQ:310:000000000-ADTTF:1:1101:24253:4651	60	-
chr12	132022383	132022384	MISEQ:310:000000000-ADTTF:1:2101:13269:12230	60	+
chr12	132064226	132064227	MISEQ:310:000000000-ADTTF:1:1113:6547:11571	60	+
chr12	132074930	132074931	MISEQ:310:000000000-ADTTF:1:1105:27063:16265	60	-
chr12	132415827	132415828	MISEQ:310:000000000-ADTTF:1:2104:28457:9184	60	+
chr12	132575894	132575895	MISEQ:310:000000000-ADTTF:1:2117:19771:22424	60	+
chr12	132669294	132669295	MISEQ:310:000000000-ADTTF:1:1118:23500:17099	60	-
chr12	132679780	132679781	MISEQ:310:000000000-ADTTF:1:1104:14111:16716	60	-
chr12	132775512	132775513	MISEQ:310:000000000-ADTTF:1:2112:19613:12152	60	-
chr12	132820929	132820930	MISEQ:310:000000000-ADTTF:1:1108:17747:1680	60	-
chr12	132868509	132868510	MISEQ:310:000000000-ADTTF:1:1102:20581:5352	60	-
chr12	132997534	132997535	MISEQ:310:000000000-ADTTF:1:1114:6880:21016	60	+
chr12	133057918	133057919	MISEQ:310:000000000-ADTTF:1:1101:12446:5177	60	-
chr12	133067205	133067206	MISEQ:310:000000000-ADTTF:1:1102:26020:19579	60	+
chr12	133115274	133115275	MISEQ:310:000000000-ADTTF:1:2101:21896:12646	60	-
chr12	133117805	133117806	MISEQ:310:000000000-ADTTF:1:2116:15544:6351	60	+
chr12	133121929	133121930	MISEQ:310:000000000-ADTTF:1:2113:16719:12161	60	+
chr12	133131616	133131617	MISEQ:310:000000000-ADTTF:1:1113:9550:12984	60	-
chr12	133141871	133141872	MISEQ:310:000000000-ADTTF:1:1105:10957:2400	60	+
chr13	19230251	19230252	MISEQ:310:000000000-ADTTF:1:2116:8256:7818	60	-
chr13	19713405	19713406	MISEQ:310:000000000-ADTTF:1:1102:21226:14033	60	+
chr13	20054489	20054490	MISEQ:310:000000000-ADTTF:1:1116:18055:3392	60	+
chr13	20389389	20389390	MISEQ:310:000000000-ADTTF:1:1104:17550:7277	60	+
chr13	20724225	20724226	MISEQ:310:000000000-ADTTF:1:1102:17832:8663	60	+
chr13	20728696	20728697	MISEQ:310:000000000-ADTTF:1:1101:7146:21254	60	+
chr13	20769700	20769701	MISEQ:310:000000000-ADTTF:1:1105:20169:15737	60	+
chr13	20909227	20909228	MISEQ:310:000000000-ADTTF:1:1105:11300:24454	60	-
chr13	21607070	21607071	MISEQ:310:000000000-ADTTF:1:2111:8148:9391	60	-
chr13	22368968	22368969	MISEQ:310:000000000-ADTTF:1:1115:23250:10832	60	+
chr13	22380775	22380776	MISEQ:310:000000000-ADTTF:1:1106:25550:8907	60	-
chr13	22959495	22959496	MISEQ:310:000000000-ADTTF:1:1104:20780:24101	60	+
chr13	22959497	22959498	MISEQ:310:000000000-ADTTF:1:2109:7994:13596	60	+
chr13	22959499	22959500	MISEQ:310:000000000-ADTTF:1:1113:9641:8979	60	+
chr13	24656351	24656352	MISEQ:310:000000000-ADTTF:1:2109:16171:9290	60	+
chr13	25026606	25026607	MISEQ:310:000000000-ADTTF:1:1111:5144:14656	60	-
chr13	25447538	25447539	MISEQ:310:000000000-ADTTF:1:2103:17875:10373	60	+
chr13	26631009	26631010	MISEQ:310:000000000-ADTTF:1:1104:13415:20223	60	-
chr13	27090755	27090756	MISEQ:310:000000000-ADTTF:1:2118:17551:15890	60	-
chr13	27148899	27148900	MISEQ:310:000000000-ADTTF:1:1108:24230:11055	60	+
chr13	27544397	27544398	MISEQ:310:000000000-ADTTF:1:1113:8126:16515	60	+
chr13	28136104	28136105	MISEQ:310:000000000-ADTTF:1:1102:17743:7964	60	+
chr13	28317306	28317307	MISEQ:310:000000000-ADTTF:1:2101:8156:19128	60	+
chr13	28730484	28730485	MISEQ:310:000000000-ADTTF:1:2106:22392:4328	60	-
chr13	29926335	29926336	MISEQ:310:000000000-ADTTF:1:2105:18021:8160	60	-
chr13	30145220	30145221	MISEQ:310:000000000-ADTTF:1:2108:5823:7877	60	-
chr13	30201165	30201166	MISEQ:310:000000000-ADTTF:1:2104:9561:13701	60	+
chr13	30255612	30255613	MISEQ:310:000000000-ADTTF:1:2105:12514:19500	60	-
chr13	30504548	30504549	MISEQ:310:000000000-ADTTF:1:1118:13027:6821	60	-
chr13	30510552	30510553	MISEQ:310:000000000-ADTTF:1:2118:15371:12281	60	-
chr13	30616156	30616157	MISEQ:310:000000000-ADTTF:1:1114:15853:2051	60	-
chr13	30670601	30670602	MISEQ:310:000000000-ADTTF:1:1102:25165:20454	60	-
chr13	32462038	32462039	MISEQ:310:000000000-ADTTF:1:1111:3584:12382	60	-
chr13	32531482	32531483	MISEQ:310:000000000-ADTTF:1:2104:7030:12220	60	+
chr13	32552055	32552056	MISEQ:310:000000000-ADTTF:1:1101:18193:14635	60	+
chr13	32594797	32594798	MISEQ:310:000000000-ADTTF:1:1114:20336:23792	60	-
chr13	32758656	32758657	MISEQ:310:000000000-ADTTF:1:2111:24999:11610	60	-
chr13	33051779	33051780	MISEQ:310:000000000-ADTTF:1:1107:6769:3511	60	+
chr13	33819576	33819577	MISEQ:310:000000000-ADTTF:1:2109:23071:8077	60	-
chr13	34023225	34023226	MISEQ:310:000000000-ADTTF:1:1114:11436:4147	60	-
chr13	34080559	34080560	MISEQ:310:000000000-ADTTF:1:2104:11858:6588	60	+
chr13	34860722	34860723	MISEQ:310:000000000-ADTTF:1:1119:23838:12591	60	-
chr13	36290633	36290634	MISEQ:310:000000000-ADTTF:1:1106:12615:6389	60	+
chr13	37021722	37021723	MISEQ:310:000000000-ADTTF:1:1104:15751:4071	60	+
chr13	37050897	37050898	MISEQ:310:000000000-ADTTF:1:1116:25927:15561	60	-
chr13	37187053	37187054	MISEQ:310:000000000-ADTTF:1:1104:3726:19428	60	+
chr13	38708446	38708447	MISEQ:310:000000000-ADTTF:1:1113:13477:21363	60	+
chr13	39221974	39221975	MISEQ:310:000000000-ADTTF:1:1107:6734:21574	60	-
chr13	39535045	39535046	MISEQ:310:000000000-ADTTF:1:2114:26445:5655	60	-
chr13	39549169	39549170	MISEQ:310:000000000-ADTTF:1:2107:22934:3159	60	+
chr13	40183433	40183434	MISEQ:310:000000000-ADTTF:1:1105:20013:13079	60	-
chr13	40562254	40562255	MISEQ:310:000000000-ADTTF:1:1101:19108:17521	60	-
chr13	41135150	41135151	MISEQ:310:000000000-ADTTF:1:1119:24271:6826	60	-
chr13	41452375	41452376	MISEQ:310:000000000-ADTTF:1:1114:14911:14795	60	+
chr13	41691388	41691389	MISEQ:310:000000000-ADTTF:1:1118:9848:14734	60	-
chr13	41807985	41807986	MISEQ:310:000000000-ADTTF:1:1112:22495:14435	60	-
chr13	41957685	41957686	MISEQ:310:000000000-ADTTF:1:1110:21538:3987	60	+
chr13	42314213	42314214	MISEQ:310:000000000-ADTTF:1:1102:7309:7409	60	+
chr13	42434939	42434940	MISEQ:310:000000000-ADTTF:1:1108:17688:21929	60	+
chr13	42639768	42639769	MISEQ:310:000000000-ADTTF:1:2112:7611:12080	60	-
chr13	42981339	42981340	MISEQ:310:000000000-ADTTF:1:2103:20250:1873	60	+
chr13	44776262	44776263	MISEQ:310:000000000-ADTTF:1:2105:8956:2378	60	+
chr13	45114166	45114167	MISEQ:310:000000000-ADTTF:1:1106:25024:13516	60	-
chr13	45299105	45299106	MISEQ:310:000000000-ADTTF:1:1112:4719:17495	60	-
chr13	45402885	45402886	MISEQ:310:000000000-ADTTF:1:1108:8361:8691	60	-
chr13	45456704	45456705	MISEQ:310:000000000-ADTTF:1:2106:24604:2393	60	+
chr13	45471214	45471215	MISEQ:310:000000000-ADTTF:1:2108:19501:19930	60	+
chr13	45521508	45521509	MISEQ:310:000000000-ADTTF:1:1108:11936:7795	60	-
chr13	45690675	45690676	MISEQ:310:000000000-ADTTF:1:1115:23792:6389	60	+
chr13	45797729	45797730	MISEQ:310:000000000-ADTTF:1:1104:8395:15607	60	-
chr13	46351412	46351413	MISEQ:310:000000000-ADTTF:1:2105:22068:1435	60	-
chr13	46679993	46679994	MISEQ:310:000000000-ADTTF:1:2101:15023:19009	60	+
chr13	47049736	47049737	MISEQ:310:000000000-ADTTF:1:1118:7997:21076	60	-
chr13	47839881	47839882	MISEQ:310:000000000-ADTTF:1:2105:15461:8387	60	-
chr13	47931110	47931111	MISEQ:310:000000000-ADTTF:1:2107:15692:16317	60	+
chr13	48091829	48091830	MISEQ:310:000000000-ADTTF:1:2119:15193:12152	60	-
chr13	48207441	48207442	MISEQ:310:000000000-ADTTF:1:1103:9766:16877	60	-
chr13	48289408	48289409	MISEQ:310:000000000-ADTTF:1:2106:16476:6625	60	+
chr13	49467802	49467803	MISEQ:310:000000000-ADTTF:1:2116:13623:10252	60	-
chr13	49528664	49528665	MISEQ:310:000000000-ADTTF:1:1102:21537:11310	60	+
chr13	50098154	50098155	MISEQ:310:000000000-ADTTF:1:2113:22017:10234	60	-
chr13	50856039	50856040	MISEQ:310:000000000-ADTTF:1:2106:22311:4162	60	+
chr13	50911664	50911665	MISEQ:310:000000000-ADTTF:1:1108:17350:20140	60	-
chr13	51042267	51042268	MISEQ:310:000000000-ADTTF:1:1104:24334:16529	60	+
chr13	51395307	51395308	MISEQ:310:000000000-ADTTF:1:1109:16164:21206	60	+
chr13	51586441	51586442	MISEQ:310:000000000-ADTTF:1:1119:18595:5627	60	+
chr13	51588129	51588130	MISEQ:310:000000000-ADTTF:1:2114:22852:20343	60	+
chr13	51685206	51685207	MISEQ:310:000000000-ADTTF:1:1103:16856:9974	60	+
chr13	51685207	51685208	MISEQ:310:000000000-ADTTF:1:2102:25658:11694	60	+
chr13	52104796	52104797	MISEQ:310:000000000-ADTTF:1:1102:21166:19900	60	-
chr13	52446740	52446741	MISEQ:310:000000000-ADTTF:1:2102:10510:3436	60	-
chr13	52606170	52606171	MISEQ:310:000000000-ADTTF:1:1116:19273:7102	60	-
chr13	53768213	53768214	MISEQ:310:000000000-ADTTF:1:1113:24589:11004	60	-
chr13	55634737	55634738	MISEQ:310:000000000-ADTTF:1:1110:7261:15545	60	-
chr13	55924927	55924928	MISEQ:310:000000000-ADTTF:1:1108:4866:18020	60	-
chr13	58683103	58683104	MISEQ:310:000000000-ADTTF:1:2115:23759:16468	60	-
chr13	59012931	59012932	MISEQ:310:000000000-ADTTF:1:2105:26416:22031	60	+
chr13	59055277	59055278	MISEQ:310:000000000-ADTTF:1:2117:24316:4146	60	+
chr13	59453796	59453797	MISEQ:310:000000000-ADTTF:1:1101:5896:19464	60	-
chr13	59784260	59784261	MISEQ:310:000000000-ADTTF:1:1105:10020:13291	60	-
chr13	60398284	60398285	MISEQ:310:000000000-ADTTF:1:1117:18612:3480	60	-
chr13	60880086	60880087	MISEQ:310:000000000-ADTTF:1:1116:20475:6300	60	-
chr13	62551045	62551046	MISEQ:310:000000000-ADTTF:1:1111:13189:8519	60	-
chr13	63591554	63591555	MISEQ:310:000000000-ADTTF:1:2119:14999:14395	60	-
chr13	63591555	63591556	MISEQ:310:000000000-ADTTF:1:1116:18769:7503	60	-
chr13	63871824	63871825	MISEQ:310:000000000-ADTTF:1:1101:20887:15647	60	-
chr13	64028726	64028727	MISEQ:310:000000000-ADTTF:1:1109:20139:13407	60	-
chr13	65419094	65419095	MISEQ:310:000000000-ADTTF:1:1110:12721:23681	60	+
chr13	65832302	65832303	MISEQ:310:000000000-ADTTF:1:1104:15392:19097	60	+
chr13	66497216	66497217	MISEQ:310:000000000-ADTTF:1:2105:15884:2906	60	+
chr13	66733919	66733920	MISEQ:310:000000000-ADTTF:1:1118:13257:5277	60	+
chr13	67077281	67077282	MISEQ:310:000000000-ADTTF:1:2117:14581:22785	60	+
chr13	68038986	68038987	MISEQ:310:000000000-ADTTF:1:1107:17064:5618	60	-
chr13	68428460	68428461	MISEQ:310:000000000-ADTTF:1:1119:19848:13061	60	-
chr13	69720811	69720812	MISEQ:310:000000000-ADTTF:1:1118:11613:22496	60	-
chr13	70995582	70995583	MISEQ:310:000000000-ADTTF:1:1115:16645:10673	60	+
chr13	71813281	71813282	MISEQ:310:000000000-ADTTF:1:1102:6326:8833	60	-
chr13	71813283	71813284	MISEQ:310:000000000-ADTTF:1:1105:24737:9391	60	-
chr13	72097710	72097711	MISEQ:310:000000000-ADTTF:1:1103:12236:18272	60	+
chr13	72566640	72566641	MISEQ:310:000000000-ADTTF:1:1103:23293:9257	60	-
chr13	72982502	72982503	MISEQ:310:000000000-ADTTF:1:1114:13044:17830	60	-
chr13	73817059	73817060	MISEQ:310:000000000-ADTTF:1:1106:22915:8121	60	+
chr13	74132245	74132246	MISEQ:310:000000000-ADTTF:1:1103:16854:10184	60	+
chr13	74133467	74133468	MISEQ:310:000000000-ADTTF:1:1115:18210:11045	60	+
chr13	74917965	74917966	MISEQ:310:000000000-ADTTF:1:1114:29228:12229	60	+
chr13	74922724	74922725	MISEQ:310:000000000-ADTTF:1:1110:6407:12868	60	+
chr13	75178833	75178834	MISEQ:310:000000000-ADTTF:1:1105:6406:13987	60	-
chr13	76450437	76450438	MISEQ:310:000000000-ADTTF:1:1102:15528:12252	60	-
chr13	77016732	77016733	MISEQ:310:000000000-ADTTF:1:1119:27570:17609	60	+
chr13	77411829	77411830	MISEQ:310:000000000-ADTTF:1:1115:17508:14859	60	-
chr13	79419689	79419690	MISEQ:310:000000000-ADTTF:1:1109:22095:6301	60	+
chr13	79606153	79606154	MISEQ:310:000000000-ADTTF:1:1105:27039:12278	60	+
chr13	80600926	80600927	MISEQ:310:000000000-ADTTF:1:2103:15705:22666	60	+
chr13	80622551	80622552	MISEQ:310:000000000-ADTTF:1:2101:24727:3021	60	+
chr13	80761169	80761170	MISEQ:310:000000000-ADTTF:1:1106:10494:14677	60	+
chr13	81337605	81337606	MISEQ:310:000000000-ADTTF:1:2102:8936:20014	60	-
chr13	82625211	82625212	MISEQ:310:000000000-ADTTF:1:2107:24119:20882	60	-
chr13	82984935	82984936	MISEQ:310:000000000-ADTTF:1:1109:10655:14150	60	+
chr13	84346644	84346645	MISEQ:310:000000000-ADTTF:1:1103:14247:5048	60	+
chr13	84853813	84853814	MISEQ:310:000000000-ADTTF:1:1111:27854:7778	60	-
chr13	86330051	86330052	MISEQ:310:000000000-ADTTF:1:2116:5436:5192	60	+
chr13	86357500	86357501	MISEQ:310:000000000-ADTTF:1:1118:18592:15244	60	+
chr13	86484121	86484122	MISEQ:310:000000000-ADTTF:1:2104:26390:11552	60	+
chr13	86852608	86852609	MISEQ:310:000000000-ADTTF:1:2118:21697:10168	60	+
chr13	86903721	86903722	MISEQ:310:000000000-ADTTF:1:1111:19214:3712	60	-
chr13	87042857	87042858	MISEQ:310:000000000-ADTTF:1:1102:20172:13755	60	-
chr13	87290022	87290023	MISEQ:310:000000000-ADTTF:1:1116:11148:3657	60	-
chr13	87445499	87445500	MISEQ:310:000000000-ADTTF:1:1113:19220:22101	60	-
chr13	87949711	87949712	MISEQ:310:000000000-ADTTF:1:2119:11288:3183	60	-
chr13	87949712	87949713	MISEQ:310:000000000-ADTTF:1:1104:22452:16623	60	-
chr13	88353635	88353636	MISEQ:310:000000000-ADTTF:1:1108:17506:7686	60	+
chr13	91154817	91154818	MISEQ:310:000000000-ADTTF:1:2104:11342:15080	60	-
chr13	91267348	91267349	MISEQ:310:000000000-ADTTF:1:1108:13179:5727	60	+
chr13	91745558	91745559	MISEQ:310:000000000-ADTTF:1:1104:13993:16973	60	-
chr13	91903146	91903147	MISEQ:310:000000000-ADTTF:1:2107:23940:18758	60	-
chr13	92103663	92103664	MISEQ:310:000000000-ADTTF:1:1119:14602:4329	60	-
chr13	92650907	92650908	MISEQ:310:000000000-ADTTF:1:1104:7056:16040	60	+
chr13	93342350	93342351	MISEQ:310:000000000-ADTTF:1:1109:16198:9402	60	+
chr13	94254256	94254257	MISEQ:310:000000000-ADTTF:1:2114:16613:1962	60	-
chr13	94585870	94585871	MISEQ:310:000000000-ADTTF:1:2110:20028:16619	60	+
chr13	94895629	94895630	MISEQ:310:000000000-ADTTF:1:2105:7830:12704	60	-
chr13	95266296	95266297	MISEQ:310:000000000-ADTTF:1:1110:19806:5509	60	-
chr13	95429569	95429570	MISEQ:310:000000000-ADTTF:1:1108:25563:4862	60	+
chr13	95575294	95575295	MISEQ:310:000000000-ADTTF:1:2118:14481:10737	60	-
chr13	95653123	95653124	MISEQ:310:000000000-ADTTF:1:1104:7116:12066	60	+
chr13	95746042	95746043	MISEQ:310:000000000-ADTTF:1:1109:20132:20173	60	-
[truncated: 5,259 more rows]
