# Supplementary material for: HIV-1 capsid stability enables inositol phosphate-independent infection of target cells and promotes integration into genes
Source: PLoS Pathog. 2023 Jun 2;19(6):e1011423. doi: 10.1371/journal.ppat.1011423 (PMC10266667; doi:10.1371/journal.ppat.1011423)
Supplement: S6 Data — (TAR.GZ) [file ppat.1011423.s017.tar.gz › HEK293T/WT/Unique_hg38_integration_sites/12map-center.bed]

chr1	54233	54234	MISEQ:310:000000000-ADTTF:1:1108:19590:10577	60	-
chr1	63742	63743	MISEQ:310:000000000-ADTTF:1:1112:16868:4109	60	-
chr1	654803	654804	MISEQ:310:000000000-ADTTF:1:1108:16028:3203	60	+
chr1	715811	715812	MISEQ:310:000000000-ADTTF:1:1112:24371:11435	60	+
chr1	715812	715813	MISEQ:310:000000000-ADTTF:1:2119:21042:17062	60	+
chr1	736217	736218	MISEQ:310:000000000-ADTTF:1:1113:5725:6704	60	-
chr1	739018	739019	MISEQ:310:000000000-ADTTF:1:1119:23957:6309	60	+
chr1	757793	757794	MISEQ:310:000000000-ADTTF:1:1105:10726:21884	60	-
chr1	767571	767572	MISEQ:310:000000000-ADTTF:1:1102:16427:22899	60	-
chr1	796945	796946	MISEQ:310:000000000-ADTTF:1:2105:14210:6343	60	-
chr1	801763	801764	MISEQ:310:000000000-ADTTF:1:1104:19668:10186	60	+
chr1	802716	802717	MISEQ:310:000000000-ADTTF:1:2102:16523:17699	60	+
chr1	807406	807407	MISEQ:310:000000000-ADTTF:1:1101:11062:16189	60	+
chr1	812764	812765	MISEQ:310:000000000-ADTTF:1:1110:4295:5822	60	-
chr1	816440	816441	MISEQ:310:000000000-ADTTF:1:1106:7836:11469	60	-
chr1	829720	829721	MISEQ:310:000000000-ADTTF:1:1105:7028:12501	60	+
chr1	829997	829998	MISEQ:310:000000000-ADTTF:1:1106:9109:17110	60	+
chr1	841169	841170	MISEQ:310:000000000-ADTTF:1:2115:7318:19800	60	-
chr1	847389	847390	MISEQ:310:000000000-ADTTF:1:1112:20880:9673	60	+
chr1	852534	852535	MISEQ:310:000000000-ADTTF:1:1101:6860:13699	60	-
chr1	854541	854542	MISEQ:310:000000000-ADTTF:1:1101:5942:18430	60	-
chr1	858697	858698	MISEQ:310:000000000-ADTTF:1:1106:18376:2518	60	+
chr1	877729	877730	MISEQ:310:000000000-ADTTF:1:1101:27343:8601	60	-
chr1	878061	878062	MISEQ:310:000000000-ADTTF:1:1106:9768:17354	60	+
chr1	879245	879246	MISEQ:310:000000000-ADTTF:1:1111:8321:11311	60	-
chr1	879977	879978	MISEQ:310:000000000-ADTTF:1:1118:14626:7028	60	+
chr1	880990	880991	MISEQ:310:000000000-ADTTF:1:1102:19254:4408	60	-
chr1	881227	881228	MISEQ:310:000000000-ADTTF:1:1116:25966:19683	60	+
chr1	883548	883549	MISEQ:310:000000000-ADTTF:1:1113:15309:23549	60	-
chr1	885949	885950	MISEQ:310:000000000-ADTTF:1:1114:10690:5514	60	+
chr1	938471	938472	MISEQ:310:000000000-ADTTF:1:2118:6440:7345	60	+
chr1	985889	985890	MISEQ:310:000000000-ADTTF:1:2116:15420:15735	60	-
chr1	1261326	1261327	MISEQ:310:000000000-ADTTF:1:1113:19663:3977	60	+
chr1	1263258	1263259	MISEQ:310:000000000-ADTTF:1:2108:8433:11368	60	+
chr1	1263460	1263461	MISEQ:310:000000000-ADTTF:1:1102:18659:4006	60	+
chr1	1264204	1264205	MISEQ:310:000000000-ADTTF:1:1117:16246:10143	60	-
chr1	1264548	1264549	MISEQ:310:000000000-ADTTF:1:1107:7388:8471	60	+
chr1	1266977	1266978	MISEQ:310:000000000-ADTTF:1:1103:6723:10051	60	-
chr1	1267015	1267016	MISEQ:310:000000000-ADTTF:1:2104:7093:19370	60	-
chr1	1269902	1269903	MISEQ:310:000000000-ADTTF:1:1103:19858:10686	60	+
chr1	1277607	1277608	MISEQ:310:000000000-ADTTF:1:2114:13484:21839	60	+
chr1	1278472	1278473	MISEQ:310:000000000-ADTTF:1:1116:6879:10694	60	+
chr1	1278638	1278639	MISEQ:310:000000000-ADTTF:1:1105:6516:20418	60	+
chr1	1315145	1315146	MISEQ:310:000000000-ADTTF:1:2109:18604:10119	60	+
chr1	1317149	1317150	MISEQ:310:000000000-ADTTF:1:1105:28156:18567	60	+
chr1	1321489	1321490	MISEQ:310:000000000-ADTTF:1:1113:15985:9949	60	-
chr1	1325639	1325640	MISEQ:310:000000000-ADTTF:1:2113:6226:18887	60	-
chr1	1363043	1363044	MISEQ:310:000000000-ADTTF:1:2105:15323:21188	60	-
chr1	1369782	1369783	MISEQ:310:000000000-ADTTF:1:2111:19936:10479	60	+
chr1	1378391	1378392	MISEQ:310:000000000-ADTTF:1:1116:21485:17243	60	-
chr1	1390798	1390799	MISEQ:310:000000000-ADTTF:1:1106:9906:13161	60	+
chr1	1390909	1390910	MISEQ:310:000000000-ADTTF:1:1113:19784:20180	60	-
chr1	1391341	1391342	MISEQ:310:000000000-ADTTF:1:1108:7963:12520	60	-
chr1	1391540	1391541	MISEQ:310:000000000-ADTTF:1:1115:15684:16371	60	-
chr1	1395604	1395605	MISEQ:310:000000000-ADTTF:1:1115:9823:8544	60	-
chr1	1395639	1395640	MISEQ:310:000000000-ADTTF:1:1107:20381:21205	60	+
chr1	1396770	1396771	MISEQ:310:000000000-ADTTF:1:2110:19629:23587	60	+
chr1	1398164	1398165	MISEQ:310:000000000-ADTTF:1:1109:12195:4500	60	-
chr1	1412848	1412849	MISEQ:310:000000000-ADTTF:1:1114:6408:21005	60	-
chr1	1414313	1414314	MISEQ:310:000000000-ADTTF:1:1105:16165:11285	60	-
chr1	1416667	1416668	MISEQ:310:000000000-ADTTF:1:1113:23611:17332	60	+
chr1	1438053	1438054	MISEQ:310:000000000-ADTTF:1:1116:13013:22864	60	+
chr1	1481145	1481146	MISEQ:310:000000000-ADTTF:1:2101:4399:7017	60	-
chr1	1491304	1491305	MISEQ:310:000000000-ADTTF:1:2115:11829:1931	60	+
chr1	1531275	1531276	MISEQ:310:000000000-ADTTF:1:1108:16485:23985	60	-
chr1	1565326	1565327	MISEQ:310:000000000-ADTTF:1:2108:8179:2866	60	+
chr1	1566548	1566549	MISEQ:310:000000000-ADTTF:1:1102:14978:24043	60	-
chr1	1566975	1566976	MISEQ:310:000000000-ADTTF:1:2107:5860:15743	60	-
chr1	1569578	1569579	MISEQ:310:000000000-ADTTF:1:1103:10343:20835	60	-
chr1	1569956	1569957	MISEQ:310:000000000-ADTTF:1:1108:24865:14917	60	-
chr1	1570572	1570573	MISEQ:310:000000000-ADTTF:1:1104:21754:4502	60	-
chr1	1581405	1581406	MISEQ:310:000000000-ADTTF:1:1118:8528:16957	60	+
chr1	1588374	1588375	MISEQ:310:000000000-ADTTF:1:1101:10334:17548	60	-
chr1	1607443	1607444	MISEQ:310:000000000-ADTTF:1:1110:14673:17565	60	+
chr1	1609900	1609901	MISEQ:310:000000000-ADTTF:1:1106:4006:7180	60	-
chr1	1650461	1650462	MISEQ:310:000000000-ADTTF:1:1117:14404:18686	60	-
chr1	1655618	1655619	MISEQ:310:000000000-ADTTF:1:1111:2924:9820	60	+
chr1	1668872	1668873	MISEQ:310:000000000-ADTTF:1:2107:17843:16565	60	-
chr1	1731110	1731111	MISEQ:310:000000000-ADTTF:1:1103:12986:2572	60	-
chr1	1735939	1735940	MISEQ:310:000000000-ADTTF:1:1112:20374:10674	60	-
chr1	1737424	1737425	MISEQ:310:000000000-ADTTF:1:2109:13516:21205	60	+
chr1	1774417	1774418	MISEQ:310:000000000-ADTTF:1:1109:19273:9383	60	-
chr1	1776381	1776382	MISEQ:310:000000000-ADTTF:1:1111:10604:24310	60	-
chr1	1784387	1784388	MISEQ:310:000000000-ADTTF:1:2119:22293:7053	60	+
chr1	1802695	1802696	MISEQ:310:000000000-ADTTF:1:2114:15688:7047	60	-
chr1	1810780	1810781	MISEQ:310:000000000-ADTTF:1:2107:16377:20014	60	-
chr1	1817685	1817686	MISEQ:310:000000000-ADTTF:1:1119:18428:22187	60	-
chr1	1818911	1818912	MISEQ:310:000000000-ADTTF:1:2109:18661:2017	60	+
chr1	1822242	1822243	MISEQ:310:000000000-ADTTF:1:2113:27137:12992	60	-
chr1	1823781	1823782	MISEQ:310:000000000-ADTTF:1:1110:8487:19732	60	-
chr1	1825692	1825693	MISEQ:310:000000000-ADTTF:1:1110:6886:11082	60	-
chr1	1836084	1836085	MISEQ:310:000000000-ADTTF:1:1109:12402:7997	60	-
chr1	1836201	1836202	MISEQ:310:000000000-ADTTF:1:1104:10049:6080	60	+
chr1	1844711	1844712	MISEQ:310:000000000-ADTTF:1:1106:9925:17500	60	-
chr1	1848160	1848161	MISEQ:310:000000000-ADTTF:1:1114:5298:12258	60	-
chr1	1848376	1848377	MISEQ:310:000000000-ADTTF:1:1102:8413:20215	60	+
chr1	1865124	1865125	MISEQ:310:000000000-ADTTF:1:1112:9645:11582	60	-
chr1	1866290	1866291	MISEQ:310:000000000-ADTTF:1:1117:22741:4450	60	+
chr1	1866944	1866945	MISEQ:310:000000000-ADTTF:1:1111:24027:14147	60	-
chr1	1885341	1885342	MISEQ:310:000000000-ADTTF:1:2114:22653:3972	60	+
chr1	1885706	1885707	MISEQ:310:000000000-ADTTF:1:1116:9278:5519	60	-
chr1	1887402	1887403	MISEQ:310:000000000-ADTTF:1:1102:3411:13110	60	+
chr1	1993903	1993904	MISEQ:310:000000000-ADTTF:1:1116:15666:2696	60	+
chr1	2092999	2093000	MISEQ:310:000000000-ADTTF:1:1101:18135:14471	60	-
chr1	2162604	2162605	MISEQ:310:000000000-ADTTF:1:1112:5494:4547	60	-
chr1	2189385	2189386	MISEQ:310:000000000-ADTTF:1:2109:15544:10997	60	+
chr1	2246569	2246570	MISEQ:310:000000000-ADTTF:1:2113:16955:6901	60	-
chr1	2258532	2258533	MISEQ:310:000000000-ADTTF:1:2118:24010:2981	60	+
chr1	2259135	2259136	MISEQ:310:000000000-ADTTF:1:1109:23000:3587	60	+
chr1	2260715	2260716	MISEQ:310:000000000-ADTTF:1:1112:5786:11628	60	-
chr1	2260716	2260717	MISEQ:310:000000000-ADTTF:1:1107:19792:8780	60	-
chr1	2263215	2263216	MISEQ:310:000000000-ADTTF:1:1108:21553:12231	60	-
chr1	2276069	2276070	MISEQ:310:000000000-ADTTF:1:2102:13386:2720	60	-
chr1	2330410	2330411	MISEQ:310:000000000-ADTTF:1:1108:24514:10507	60	+
chr1	3644347	3644348	MISEQ:310:000000000-ADTTF:1:1102:19775:22380	60	+
chr1	3887581	3887582	MISEQ:310:000000000-ADTTF:1:1119:2208:13062	60	-
chr1	6187897	6187898	MISEQ:310:000000000-ADTTF:1:1102:18268:24139	60	-
chr1	6233599	6233600	MISEQ:310:000000000-ADTTF:1:1115:26326:10571	60	-
chr1	6271448	6271449	MISEQ:310:000000000-ADTTF:1:1106:12757:24406	60	+
chr1	6374234	6374235	MISEQ:310:000000000-ADTTF:1:1102:27182:16094	60	-
chr1	6538715	6538716	MISEQ:310:000000000-ADTTF:1:1110:14674:15843	60	-
chr1	6545334	6545335	MISEQ:310:000000000-ADTTF:1:2112:8615:8112	60	-
chr1	6789493	6789494	MISEQ:310:000000000-ADTTF:1:1112:23813:17353	60	+
chr1	6789494	6789495	MISEQ:310:000000000-ADTTF:1:2108:21437:22806	60	+
chr1	6829050	6829051	MISEQ:310:000000000-ADTTF:1:1101:14101:3718	60	+
chr1	6831122	6831123	MISEQ:310:000000000-ADTTF:1:1102:24759:13242	60	-
chr1	6878669	6878670	MISEQ:310:000000000-ADTTF:1:1105:9755:5091	60	-
chr1	6879387	6879388	MISEQ:310:000000000-ADTTF:1:2107:24303:8757	60	-
chr1	8548473	8548474	MISEQ:310:000000000-ADTTF:1:1111:5171:16016	60	+
chr1	8674830	8674831	MISEQ:310:000000000-ADTTF:1:1108:18163:17105	60	+
chr1	8684836	8684837	MISEQ:310:000000000-ADTTF:1:1112:15505:13260	60	-
chr1	8791636	8791637	MISEQ:310:000000000-ADTTF:1:1110:22213:23721	60	-
chr1	8933415	8933416	MISEQ:310:000000000-ADTTF:1:1104:23917:14796	60	-
chr1	9127193	9127194	MISEQ:310:000000000-ADTTF:1:1101:4170:10594	60	-
chr1	9502008	9502009	MISEQ:310:000000000-ADTTF:1:1117:22040:21458	60	-
chr1	9517620	9517621	MISEQ:310:000000000-ADTTF:1:1104:6596:20176	60	+
chr1	9544751	9544752	MISEQ:310:000000000-ADTTF:1:1102:11252:19629	60	-
chr1	9547690	9547691	MISEQ:310:000000000-ADTTF:1:2105:14075:2570	60	+
chr1	9548582	9548583	MISEQ:310:000000000-ADTTF:1:1101:3613:19872	60	-
chr1	9770234	9770235	MISEQ:310:000000000-ADTTF:1:2104:6787:7289	60	+
chr1	9771139	9771140	MISEQ:310:000000000-ADTTF:1:1103:8434:16387	60	-
chr1	9916364	9916365	MISEQ:310:000000000-ADTTF:1:1119:6922:7502	60	-
chr1	9929544	9929545	MISEQ:310:000000000-ADTTF:1:1105:3703:14449	60	-
chr1	9989673	9989674	MISEQ:310:000000000-ADTTF:1:1110:23683:7643	60	+
chr1	10085274	10085275	MISEQ:310:000000000-ADTTF:1:2119:24653:7735	60	-
chr1	10085275	10085276	MISEQ:310:000000000-ADTTF:1:1102:19480:7229	60	-
chr1	10094320	10094321	MISEQ:310:000000000-ADTTF:1:1105:12771:6977	60	+
chr1	10228868	10228869	MISEQ:310:000000000-ADTTF:1:1119:21525:12088	60	+
chr1	10242333	10242334	MISEQ:310:000000000-ADTTF:1:1107:9911:23635	60	+
chr1	10257825	10257826	MISEQ:310:000000000-ADTTF:1:1102:5556:16732	60	-
chr1	10264182	10264183	MISEQ:310:000000000-ADTTF:1:1111:18861:21494	60	-
chr1	10268193	10268194	MISEQ:310:000000000-ADTTF:1:1105:10032:18624	60	-
chr1	10269873	10269874	MISEQ:310:000000000-ADTTF:1:1106:25837:13761	60	+
chr1	10292343	10292344	MISEQ:310:000000000-ADTTF:1:1117:28040:10769	60	-
chr1	10293640	10293641	MISEQ:310:000000000-ADTTF:1:1105:16868:12516	60	-
chr1	10301252	10301253	MISEQ:310:000000000-ADTTF:1:2117:12823:13456	60	+
chr1	10319442	10319443	MISEQ:310:000000000-ADTTF:1:1110:12204:14566	60	+
chr1	10503480	10503481	MISEQ:310:000000000-ADTTF:1:1109:28422:11216	60	-
chr1	10516177	10516178	MISEQ:310:000000000-ADTTF:1:2102:20582:15255	60	-
chr1	10578062	10578063	MISEQ:310:000000000-ADTTF:1:2112:18111:24409	60	-
chr1	10951129	10951130	MISEQ:310:000000000-ADTTF:1:1113:25304:9542	60	-
chr1	11010514	11010515	MISEQ:310:000000000-ADTTF:1:1101:21989:3249	60	+
chr1	11016332	11016333	MISEQ:310:000000000-ADTTF:1:2118:11730:12925	60	+
chr1	11019532	11019533	MISEQ:310:000000000-ADTTF:1:2104:12382:7400	60	+
chr1	11024345	11024346	MISEQ:310:000000000-ADTTF:1:2106:7815:10599	60	-
chr1	11024434	11024435	MISEQ:310:000000000-ADTTF:1:2106:6608:11419	60	-
chr1	11029087	11029088	MISEQ:310:000000000-ADTTF:1:1104:16202:5178	60	-
chr1	11063097	11063098	MISEQ:310:000000000-ADTTF:1:2105:11861:18190	60	+
chr1	11094389	11094390	MISEQ:310:000000000-ADTTF:1:1119:22806:14025	60	-
chr1	11151469	11151470	MISEQ:310:000000000-ADTTF:1:1118:27791:11300	60	+
chr1	11218203	11218204	MISEQ:310:000000000-ADTTF:1:2107:8566:21207	60	-
chr1	11219838	11219839	MISEQ:310:000000000-ADTTF:1:1105:24220:3225	60	-
chr1	11220676	11220677	MISEQ:310:000000000-ADTTF:1:1112:19700:5078	60	+
chr1	11222056	11222057	MISEQ:310:000000000-ADTTF:1:1102:12161:7904	60	+
chr1	11222057	11222058	MISEQ:310:000000000-ADTTF:1:1115:21423:14663	60	+
chr1	11257308	11257309	MISEQ:310:000000000-ADTTF:1:1115:6185:12904	60	-
chr1	11278159	11278160	MISEQ:310:000000000-ADTTF:1:1111:17212:4839	60	+
chr1	11672623	11672624	MISEQ:310:000000000-ADTTF:1:1102:9097:8518	60	-
chr1	11954251	11954252	MISEQ:310:000000000-ADTTF:1:1105:15141:14089	60	-
chr1	11994854	11994855	MISEQ:310:000000000-ADTTF:1:1101:23159:10355	60	+
chr1	12265193	12265194	MISEQ:310:000000000-ADTTF:1:2112:11551:10192	60	+
chr1	12287262	12287263	MISEQ:310:000000000-ADTTF:1:1101:13328:6907	60	-
chr1	12290506	12290507	MISEQ:310:000000000-ADTTF:1:2103:24404:20045	60	+
chr1	12295027	12295028	MISEQ:310:000000000-ADTTF:1:1102:15864:4414	60	+
chr1	12298029	12298030	MISEQ:310:000000000-ADTTF:1:2102:12460:4651	60	+
chr1	12332998	12332999	MISEQ:310:000000000-ADTTF:1:1112:22787:21805	60	-
chr1	12336506	12336507	MISEQ:310:000000000-ADTTF:1:1107:9758:22135	60	-
chr1	12338833	12338834	MISEQ:310:000000000-ADTTF:1:1111:15702:12818	60	+
chr1	12383876	12383877	MISEQ:310:000000000-ADTTF:1:1101:14625:24183	60	-
chr1	12454631	12454632	MISEQ:310:000000000-ADTTF:1:1102:6754:10117	60	-
chr1	14595517	14595518	MISEQ:310:000000000-ADTTF:1:1117:8779:7954	60	-
chr1	15171854	15171855	MISEQ:310:000000000-ADTTF:1:1111:15907:9831	60	-
chr1	15539093	15539094	MISEQ:310:000000000-ADTTF:1:1102:18220:2857	60	-
chr1	15551649	15551650	MISEQ:310:000000000-ADTTF:1:1112:24076:4049	60	+
chr1	15562916	15562917	MISEQ:310:000000000-ADTTF:1:1119:17312:23666	60	-
chr1	15754816	15754817	MISEQ:310:000000000-ADTTF:1:1107:20608:17894	60	-
chr1	15855766	15855767	MISEQ:310:000000000-ADTTF:1:1117:27676:15821	60	+
chr1	15856603	15856604	MISEQ:310:000000000-ADTTF:1:1119:9825:9994	60	+
chr1	15872124	15872125	MISEQ:310:000000000-ADTTF:1:2104:22477:12309	60	+
chr1	15893623	15893624	MISEQ:310:000000000-ADTTF:1:1109:7789:11767	60	-
chr1	15921237	15921238	MISEQ:310:000000000-ADTTF:1:2104:27102:17557	60	+
chr1	15923474	15923475	MISEQ:310:000000000-ADTTF:1:1101:15418:22974	60	+
chr1	16253864	16253865	MISEQ:310:000000000-ADTTF:1:1107:13561:16194	60	-
chr1	16257964	16257965	MISEQ:310:000000000-ADTTF:1:1119:15290:13846	60	-
chr1	16264424	16264425	MISEQ:310:000000000-ADTTF:1:1115:8934:6719	60	-
chr1	16272354	16272355	MISEQ:310:000000000-ADTTF:1:1113:19966:23459	60	-
chr1	16303781	16303782	MISEQ:310:000000000-ADTTF:1:1108:25590:20719	60	+
chr1	16312037	16312038	MISEQ:310:000000000-ADTTF:1:1102:5751:4460	60	-
chr1	16327980	16327981	MISEQ:310:000000000-ADTTF:1:1104:26388:16375	60	+
chr1	16328030	16328031	MISEQ:310:000000000-ADTTF:1:1102:23111:13633	60	+
chr1	16334084	16334085	MISEQ:310:000000000-ADTTF:1:2115:7624:19768	60	-
chr1	16375472	16375473	MISEQ:310:000000000-ADTTF:1:1118:18673:3705	60	-
chr1	16480123	16480124	MISEQ:310:000000000-ADTTF:1:1115:24616:17252	60	+
chr1	16609375	16609376	MISEQ:310:000000000-ADTTF:1:2103:10704:6212	60	-
chr1	16609515	16609516	MISEQ:310:000000000-ADTTF:1:1108:27004:10898	60	-
chr1	16858937	16858938	MISEQ:310:000000000-ADTTF:1:1101:4267:14653	60	+
chr1	16887142	16887143	MISEQ:310:000000000-ADTTF:1:1103:10683:2944	60	-
chr1	17032969	17032970	MISEQ:310:000000000-ADTTF:1:1110:20658:8708	60	+
chr1	17148996	17148997	MISEQ:310:000000000-ADTTF:1:1110:14099:20562	60	-
chr1	19133537	19133538	MISEQ:310:000000000-ADTTF:1:1101:22834:14010	60	-
chr1	19135138	19135139	MISEQ:310:000000000-ADTTF:1:2118:25765:4830	60	+
chr1	19159096	19159097	MISEQ:310:000000000-ADTTF:1:1113:9451:2284	60	-
chr1	19171841	19171842	MISEQ:310:000000000-ADTTF:1:1101:13327:8728	60	-
chr1	19186011	19186012	MISEQ:310:000000000-ADTTF:1:1101:16425:5510	60	-
chr1	19197972	19197973	MISEQ:310:000000000-ADTTF:1:1107:14728:19159	60	+
chr1	19198400	19198401	MISEQ:310:000000000-ADTTF:1:1102:18700:14956	60	+
chr1	19418419	19418420	MISEQ:310:000000000-ADTTF:1:1105:27248:14318	60	+
chr1	19432919	19432920	MISEQ:310:000000000-ADTTF:1:1107:11443:8839	60	+
chr1	19601987	19601988	MISEQ:310:000000000-ADTTF:1:1103:21899:8304	60	-
chr1	19601989	19601990	MISEQ:310:000000000-ADTTF:1:2115:24599:19970	60	-
chr1	19603985	19603986	MISEQ:310:000000000-ADTTF:1:2115:12427:15436	60	+
chr1	19606982	19606983	MISEQ:310:000000000-ADTTF:1:2112:10605:19698	60	+
chr1	19775739	19775740	MISEQ:310:000000000-ADTTF:1:2105:13245:11126	60	+
chr1	20021223	20021224	MISEQ:310:000000000-ADTTF:1:1107:16021:5963	60	-
chr1	20082491	20082492	MISEQ:310:000000000-ADTTF:1:1102:24881:3519	60	+
chr1	20597684	20597685	MISEQ:310:000000000-ADTTF:1:1108:23881:6198	60	+
chr1	20857431	20857432	MISEQ:310:000000000-ADTTF:1:1118:17852:9244	60	+
chr1	20880652	20880653	MISEQ:310:000000000-ADTTF:1:2106:23064:13387	60	-
chr1	20956062	20956063	MISEQ:310:000000000-ADTTF:1:1105:21216:22775	60	+
chr1	20973271	20973272	MISEQ:310:000000000-ADTTF:1:1102:8639:3581	60	+
chr1	20978778	20978779	MISEQ:310:000000000-ADTTF:1:2107:14149:11867	60	+
chr1	20981501	20981502	MISEQ:310:000000000-ADTTF:1:1104:20936:4628	60	-
chr1	20983106	20983107	MISEQ:310:000000000-ADTTF:1:1103:19946:17728	60	-
chr1	21005667	21005668	MISEQ:310:000000000-ADTTF:1:2101:16223:20649	60	+
chr1	21010495	21010496	MISEQ:310:000000000-ADTTF:1:1110:23003:14632	60	-
chr1	21058817	21058818	MISEQ:310:000000000-ADTTF:1:1104:25086:19819	60	+
chr1	21090167	21090168	MISEQ:310:000000000-ADTTF:1:1101:16854:16686	60	-
chr1	21111275	21111276	MISEQ:310:000000000-ADTTF:1:1110:19571:2114	60	-
chr1	21111852	21111853	MISEQ:310:000000000-ADTTF:1:2101:25213:16259	60	+
chr1	21165701	21165702	MISEQ:310:000000000-ADTTF:1:1118:12368:17886	60	-
chr1	21457869	21457870	MISEQ:310:000000000-ADTTF:1:1119:7104:5842	60	+
chr1	21698464	21698465	MISEQ:310:000000000-ADTTF:1:1101:19582:7133	60	+
chr1	21721791	21721792	MISEQ:310:000000000-ADTTF:1:1104:19287:18758	60	-
chr1	21743560	21743561	MISEQ:310:000000000-ADTTF:1:1116:2542:9248	60	+
chr1	21743635	21743636	MISEQ:310:000000000-ADTTF:1:2109:24033:12086	60	-
chr1	21750175	21750176	MISEQ:310:000000000-ADTTF:1:1101:22292:19330	60	-
chr1	22079660	22079661	MISEQ:310:000000000-ADTTF:1:1112:7704:20891	60	+
chr1	22089620	22089621	MISEQ:310:000000000-ADTTF:1:1108:22667:2539	60	+
chr1	22463642	22463643	MISEQ:310:000000000-ADTTF:1:2110:14487:15483	60	+
chr1	23060068	23060069	MISEQ:310:000000000-ADTTF:1:2117:21371:22267	60	+
chr1	23060681	23060682	MISEQ:310:000000000-ADTTF:1:1106:16481:12070	60	+
chr1	23109886	23109887	MISEQ:310:000000000-ADTTF:1:1114:15812:13612	60	+
chr1	23119754	23119755	MISEQ:310:000000000-ADTTF:1:1105:9167:3471	60	-
chr1	23122344	23122345	MISEQ:310:000000000-ADTTF:1:1107:2029:11159	60	+
chr1	23282365	23282366	MISEQ:310:000000000-ADTTF:1:1109:14251:7847	60	-
chr1	23446259	23446260	MISEQ:310:000000000-ADTTF:1:2115:10298:13982	60	+
chr1	23575709	23575710	MISEQ:310:000000000-ADTTF:1:2106:8240:3671	60	-
chr1	23665301	23665302	MISEQ:310:000000000-ADTTF:1:1113:6462:20972	60	+
chr1	23698968	23698969	MISEQ:310:000000000-ADTTF:1:2105:13817:16729	60	+
chr1	23764229	23764230	MISEQ:310:000000000-ADTTF:1:2105:13061:1194	60	-
chr1	23833006	23833007	MISEQ:310:000000000-ADTTF:1:2107:17578:4270	60	-
chr1	23844622	23844623	MISEQ:310:000000000-ADTTF:1:1104:12837:21215	60	-
chr1	23859797	23859798	MISEQ:310:000000000-ADTTF:1:1101:19345:11303	60	-
chr1	23955016	23955017	MISEQ:310:000000000-ADTTF:1:1104:10614:16363	60	-
chr1	23968394	23968395	MISEQ:310:000000000-ADTTF:1:2110:12923:5309	60	-
chr1	23973469	23973470	MISEQ:310:000000000-ADTTF:1:1109:12625:20587	60	-
chr1	24208172	24208173	MISEQ:310:000000000-ADTTF:1:2113:13113:1583	60	+
chr1	24477046	24477047	MISEQ:310:000000000-ADTTF:1:1115:19205:18212	60	-
chr1	24654897	24654898	MISEQ:310:000000000-ADTTF:1:1106:14382:21752	60	-
chr1	24792393	24792394	MISEQ:310:000000000-ADTTF:1:1107:6078:14881	60	+
chr1	24801258	24801259	MISEQ:310:000000000-ADTTF:1:1111:8200:19947	60	+
chr1	24819711	24819712	MISEQ:310:000000000-ADTTF:1:1110:19856:23101	60	-
chr1	24823078	24823079	MISEQ:310:000000000-ADTTF:1:2107:20637:17609	60	-
chr1	25343110	25343111	MISEQ:310:000000000-ADTTF:1:1103:14863:20573	60	-
chr1	25343678	25343679	MISEQ:310:000000000-ADTTF:1:1110:16606:9321	60	-
chr1	25347450	25347451	MISEQ:310:000000000-ADTTF:1:1105:20895:10985	60	+
chr1	25353083	25353084	MISEQ:310:000000000-ADTTF:1:1108:5323:12072	60	+
chr1	25456120	25456121	MISEQ:310:000000000-ADTTF:1:1114:20156:19204	60	-
chr1	25489977	25489978	MISEQ:310:000000000-ADTTF:1:1111:23734:17602	60	+
chr1	25500996	25500997	MISEQ:310:000000000-ADTTF:1:2108:8773:13100	60	-
chr1	25836801	25836802	MISEQ:310:000000000-ADTTF:1:1107:20643:21185	60	+
chr1	25910328	25910329	MISEQ:310:000000000-ADTTF:1:1110:13996:6610	60	+
chr1	26114377	26114378	MISEQ:310:000000000-ADTTF:1:1105:8849:24797	60	-
chr1	26119950	26119951	MISEQ:310:000000000-ADTTF:1:1113:12096:22761	60	-
chr1	26120975	26120976	MISEQ:310:000000000-ADTTF:1:1117:29090:12610	60	+
chr1	26260987	26260988	MISEQ:310:000000000-ADTTF:1:1101:22925:9798	60	-
chr1	26450247	26450248	MISEQ:310:000000000-ADTTF:1:1113:10608:2366	60	+
chr1	26462024	26462025	MISEQ:310:000000000-ADTTF:1:1112:12959:2089	60	-
chr1	26627518	26627519	MISEQ:310:000000000-ADTTF:1:1110:8563:6505	60	+
chr1	26628009	26628010	MISEQ:310:000000000-ADTTF:1:1108:17113:20766	60	-
chr1	26628287	26628288	MISEQ:310:000000000-ADTTF:1:1105:19255:14736	60	+
chr1	26651870	26651871	MISEQ:310:000000000-ADTTF:1:1104:25918:14507	60	+
chr1	26660090	26660091	MISEQ:310:000000000-ADTTF:1:1101:22624:12431	60	+
chr1	26699535	26699536	MISEQ:310:000000000-ADTTF:1:1112:9375:18466	60	-
chr1	26700523	26700524	MISEQ:310:000000000-ADTTF:1:1105:10983:10940	60	-
chr1	26704768	26704769	MISEQ:310:000000000-ADTTF:1:1105:7630:22423	60	-
chr1	26715438	26715439	MISEQ:310:000000000-ADTTF:1:1110:21959:10600	60	+
chr1	26721084	26721085	MISEQ:310:000000000-ADTTF:1:1102:13440:13244	60	-
chr1	26752833	26752834	MISEQ:310:000000000-ADTTF:1:1117:10235:14866	60	+
chr1	26844130	26844131	MISEQ:310:000000000-ADTTF:1:2107:8232:5394	60	+
chr1	26876037	26876038	MISEQ:310:000000000-ADTTF:1:1115:24009:10529	60	+
chr1	26884452	26884453	MISEQ:310:000000000-ADTTF:1:1110:7636:19420	60	+
chr1	27255266	27255267	MISEQ:310:000000000-ADTTF:1:1106:9176:12174	60	+
chr1	27424669	27424670	MISEQ:310:000000000-ADTTF:1:2107:19714:10661	60	+
chr1	27446683	27446684	MISEQ:310:000000000-ADTTF:1:1117:21533:17878	60	+
chr1	27456425	27456426	MISEQ:310:000000000-ADTTF:1:1113:15660:12389	60	+
chr1	27761117	27761118	MISEQ:310:000000000-ADTTF:1:1105:9121:3617	60	-
chr1	27810746	27810747	MISEQ:310:000000000-ADTTF:1:2107:9543:10829	60	+
chr1	27894949	27894950	MISEQ:310:000000000-ADTTF:1:2113:10964:19820	60	+
chr1	27926771	27926772	MISEQ:310:000000000-ADTTF:1:1111:15168:2903	60	-
chr1	27983657	27983658	MISEQ:310:000000000-ADTTF:1:1108:27567:11990	60	-
chr1	28010611	28010612	MISEQ:310:000000000-ADTTF:1:1109:27239:14186	60	-
chr1	28013222	28013223	MISEQ:310:000000000-ADTTF:1:2109:12099:7835	60	+
chr1	28027405	28027406	MISEQ:310:000000000-ADTTF:1:1109:4636:10728	60	+
chr1	28044302	28044303	MISEQ:310:000000000-ADTTF:1:1113:26023:19356	60	+
chr1	28044515	28044516	MISEQ:310:000000000-ADTTF:1:2108:24247:8661	60	+
chr1	28051046	28051047	MISEQ:310:000000000-ADTTF:1:2107:23160:18462	60	-
chr1	28055089	28055090	MISEQ:310:000000000-ADTTF:1:2103:18793:5517	60	-
chr1	28057322	28057323	MISEQ:310:000000000-ADTTF:1:1106:10207:14582	60	+
chr1	28060100	28060101	MISEQ:310:000000000-ADTTF:1:2116:10178:18727	60	-
chr1	28062272	28062273	MISEQ:310:000000000-ADTTF:1:1102:12269:2001	60	+
chr1	28063074	28063075	MISEQ:310:000000000-ADTTF:1:2106:14381:8306	60	-
chr1	28065266	28065267	MISEQ:310:000000000-ADTTF:1:1108:23924:13413	60	-
chr1	28066052	28066053	MISEQ:310:000000000-ADTTF:1:1115:6351:16135	60	+
chr1	28066623	28066624	MISEQ:310:000000000-ADTTF:1:1113:19119:8578	60	+
chr1	28072379	28072380	MISEQ:310:000000000-ADTTF:1:1110:27546:16805	60	-
chr1	28072468	28072469	MISEQ:310:000000000-ADTTF:1:2108:16139:17594	60	-
chr1	28081626	28081627	MISEQ:310:000000000-ADTTF:1:1105:2470:9166	60	-
chr1	28216753	28216754	MISEQ:310:000000000-ADTTF:1:2104:22551:8248	60	-
chr1	28225641	28225642	MISEQ:310:000000000-ADTTF:1:2106:14930:23394	60	-
chr1	28373589	28373590	MISEQ:310:000000000-ADTTF:1:1108:4446:9110	60	-
chr1	28394086	28394087	MISEQ:310:000000000-ADTTF:1:1116:3390:12278	60	+
chr1	28413490	28413491	MISEQ:310:000000000-ADTTF:1:2106:18403:9841	60	-
chr1	28413963	28413964	MISEQ:310:000000000-ADTTF:1:1101:27412:15016	60	-
chr1	28418736	28418737	MISEQ:310:000000000-ADTTF:1:1105:8727:11634	60	+
chr1	28427130	28427131	MISEQ:310:000000000-ADTTF:1:1107:11511:8018	60	-
chr1	28438832	28438833	MISEQ:310:000000000-ADTTF:1:1114:19230:11130	60	-
chr1	28534220	28534221	MISEQ:310:000000000-ADTTF:1:1102:8507:24365	60	-
chr1	28560962	28560963	MISEQ:310:000000000-ADTTF:1:1110:26696:13506	60	+
chr1	28587131	28587132	MISEQ:310:000000000-ADTTF:1:1109:25282:10375	60	+
chr1	28612893	28612894	MISEQ:310:000000000-ADTTF:1:2114:16561:13337	60	+
chr1	28619929	28619930	MISEQ:310:000000000-ADTTF:1:1114:10812:11916	60	-
chr1	28682884	28682885	MISEQ:310:000000000-ADTTF:1:1116:8214:5831	60	-
chr1	28739982	28739983	MISEQ:310:000000000-ADTTF:1:1106:21889:23010	60	+
chr1	28759489	28759490	MISEQ:310:000000000-ADTTF:1:2108:24881:4957	60	+
chr1	28911592	28911593	MISEQ:310:000000000-ADTTF:1:1118:4923:20903	60	-
chr1	28943691	28943692	MISEQ:310:000000000-ADTTF:1:1116:25308:20508	60	+
chr1	28948371	28948372	MISEQ:310:000000000-ADTTF:1:1112:16371:15934	60	-
chr1	28953043	28953044	MISEQ:310:000000000-ADTTF:1:2104:23498:9374	60	+
chr1	28955194	28955195	MISEQ:310:000000000-ADTTF:1:1112:7352:9069	60	+
chr1	29009402	29009403	MISEQ:310:000000000-ADTTF:1:1107:25299:7824	60	+
chr1	29014297	29014298	MISEQ:310:000000000-ADTTF:1:1102:3268:15931	60	-
chr1	29042158	29042159	MISEQ:310:000000000-ADTTF:1:1104:13144:3822	60	+
chr1	29064313	29064314	MISEQ:310:000000000-ADTTF:1:1101:3615:19436	60	-
chr1	29073816	29073817	MISEQ:310:000000000-ADTTF:1:1106:20554:10561	60	-
chr1	29075928	29075929	MISEQ:310:000000000-ADTTF:1:2110:24597:19450	60	-
chr1	29088282	29088283	MISEQ:310:000000000-ADTTF:1:1108:10697:1366	60	+
chr1	29092701	29092702	MISEQ:310:000000000-ADTTF:1:1110:9487:17692	60	-
chr1	29109762	29109763	MISEQ:310:000000000-ADTTF:1:2114:12042:18661	60	+
chr1	29165454	29165455	MISEQ:310:000000000-ADTTF:1:1106:8617:9330	60	+
chr1	29299255	29299256	MISEQ:310:000000000-ADTTF:1:1103:20698:13760	60	-
chr1	30959932	30959933	MISEQ:310:000000000-ADTTF:1:1106:20208:8943	60	-
chr1	30961207	30961208	MISEQ:310:000000000-ADTTF:1:1103:18926:21592	60	+
chr1	30968069	30968070	MISEQ:310:000000000-ADTTF:1:1104:7994:3746	60	-
chr1	30970645	30970646	MISEQ:310:000000000-ADTTF:1:1119:19815:23001	60	-
chr1	30977108	30977109	MISEQ:310:000000000-ADTTF:1:1113:19424:22438	60	+
chr1	31006158	31006159	MISEQ:310:000000000-ADTTF:1:1107:23727:19121	60	+
chr1	31008954	31008955	MISEQ:310:000000000-ADTTF:1:1110:21326:24896	60	-
chr1	31016329	31016330	MISEQ:310:000000000-ADTTF:1:1105:10265:22994	60	-
chr1	31036054	31036055	MISEQ:310:000000000-ADTTF:1:2119:15166:11918	60	-
chr1	31036055	31036056	MISEQ:310:000000000-ADTTF:1:1115:16777:22775	60	-
chr1	31257578	31257579	MISEQ:310:000000000-ADTTF:1:1119:20984:17966	60	+
chr1	31311544	31311545	MISEQ:310:000000000-ADTTF:1:1111:19348:4202	60	-
chr1	31479577	31479578	MISEQ:310:000000000-ADTTF:1:1114:20675:19381	60	-
chr1	31860689	31860690	MISEQ:310:000000000-ADTTF:1:1107:6228:8865	60	-
chr1	31913878	31913879	MISEQ:310:000000000-ADTTF:1:1102:5401:13111	60	-
chr1	31919670	31919671	MISEQ:310:000000000-ADTTF:1:2107:11742:5751	60	-
chr1	31922884	31922885	MISEQ:310:000000000-ADTTF:1:1110:15049:14128	60	-
chr1	31926756	31926757	MISEQ:310:000000000-ADTTF:1:1101:24212:15384	60	+
chr1	31927422	31927423	MISEQ:310:000000000-ADTTF:1:1107:11341:11879	60	-
chr1	31930648	31930649	MISEQ:310:000000000-ADTTF:1:1118:26171:8544	60	+
chr1	31984867	31984868	MISEQ:310:000000000-ADTTF:1:1103:15032:9493	60	-
chr1	32030402	32030403	MISEQ:310:000000000-ADTTF:1:2110:7511:11054	60	-
chr1	32033308	32033309	MISEQ:310:000000000-ADTTF:1:1103:16974:12592	60	+
chr1	32119128	32119129	MISEQ:310:000000000-ADTTF:1:2107:21268:8272	60	-
chr1	32124946	32124947	MISEQ:310:000000000-ADTTF:1:1110:10775:8987	60	+
chr1	32127631	32127632	MISEQ:310:000000000-ADTTF:1:1114:19490:10756	60	-
chr1	32140700	32140701	MISEQ:310:000000000-ADTTF:1:1107:18118:1264	60	+
chr1	32142713	32142714	MISEQ:310:000000000-ADTTF:1:2113:20804:5815	60	-
chr1	32164386	32164387	MISEQ:310:000000000-ADTTF:1:1107:26848:18025	60	+
chr1	32309887	32309888	MISEQ:310:000000000-ADTTF:1:2103:18816:22315	60	-
chr1	32311231	32311232	MISEQ:310:000000000-ADTTF:1:2117:21862:15178	60	-
chr1	32562940	32562941	MISEQ:310:000000000-ADTTF:1:1117:17713:13948	60	+
chr1	32598942	32598943	MISEQ:310:000000000-ADTTF:1:2104:8395:18775	60	-
chr1	32603335	32603336	MISEQ:310:000000000-ADTTF:1:1117:15269:18189	60	-
chr1	32603689	32603690	MISEQ:310:000000000-ADTTF:1:1109:7317:2282	60	-
chr1	32616338	32616339	MISEQ:310:000000000-ADTTF:1:1110:17327:24329	60	-
chr1	32639332	32639333	MISEQ:310:000000000-ADTTF:1:1117:10115:6931	60	+
chr1	32641972	32641973	MISEQ:310:000000000-ADTTF:1:1102:19026:1677	60	+
chr1	32670321	32670322	MISEQ:310:000000000-ADTTF:1:1105:25030:17037	60	-
chr1	32678452	32678453	MISEQ:310:000000000-ADTTF:1:1105:11671:2803	60	+
chr1	32745212	32745213	MISEQ:310:000000000-ADTTF:1:1104:20027:18296	60	+
chr1	32792957	32792958	MISEQ:310:000000000-ADTTF:1:1103:6426:13420	60	-
chr1	32833703	32833704	MISEQ:310:000000000-ADTTF:1:1117:12313:19216	60	-
chr1	33001717	33001718	MISEQ:310:000000000-ADTTF:1:1106:22438:10060	60	+
chr1	33034354	33034355	MISEQ:310:000000000-ADTTF:1:2102:12256:5157	60	-
chr1	35001814	35001815	MISEQ:310:000000000-ADTTF:1:1105:8479:6635	60	+
chr1	35083980	35083981	MISEQ:310:000000000-ADTTF:1:1108:20267:10031	60	+
chr1	35286036	35286037	MISEQ:310:000000000-ADTTF:1:2104:25454:17533	60	-
chr1	35291088	35291089	MISEQ:310:000000000-ADTTF:1:1109:23660:6509	60	+
chr1	35295155	35295156	MISEQ:310:000000000-ADTTF:1:2112:7257:16391	60	+
chr1	35312044	35312045	MISEQ:310:000000000-ADTTF:1:2118:12363:11854	60	-
chr1	35326899	35326900	MISEQ:310:000000000-ADTTF:1:2107:6387:6097	60	-
chr1	35329042	35329043	MISEQ:310:000000000-ADTTF:1:1101:4276:13537	60	-
chr1	35335508	35335509	MISEQ:310:000000000-ADTTF:1:1108:27684:12826	60	+
chr1	35341014	35341015	MISEQ:310:000000000-ADTTF:1:2103:15749:7182	60	-
chr1	35360662	35360663	MISEQ:310:000000000-ADTTF:1:1102:16189:2705	60	-
chr1	35364921	35364922	MISEQ:310:000000000-ADTTF:1:1111:13693:9511	60	+
chr1	35382784	35382785	MISEQ:310:000000000-ADTTF:1:1118:4251:8483	60	-
chr1	35413165	35413166	MISEQ:310:000000000-ADTTF:1:1112:27585:9139	60	-
chr1	35471259	35471260	MISEQ:310:000000000-ADTTF:1:1106:12576:1417	60	-
chr1	35628991	35628992	MISEQ:310:000000000-ADTTF:1:1103:11689:20337	60	-
chr1	35638594	35638595	MISEQ:310:000000000-ADTTF:1:1104:11082:10650	60	+
chr1	35849012	35849013	MISEQ:310:000000000-ADTTF:1:1112:13451:1520	60	+
chr1	35938182	35938183	MISEQ:310:000000000-ADTTF:1:1104:11056:3711	60	+
chr1	35944096	35944097	MISEQ:310:000000000-ADTTF:1:1115:29092:11790	60	+
chr1	35949825	35949826	MISEQ:310:000000000-ADTTF:1:2106:12958:21966	60	+
chr1	35970698	35970699	MISEQ:310:000000000-ADTTF:1:1111:9070:12858	60	-
chr1	35972078	35972079	MISEQ:310:000000000-ADTTF:1:2110:21385:15561	60	-
chr1	35975945	35975946	MISEQ:310:000000000-ADTTF:1:1110:19022:18769	60	+
chr1	35977476	35977477	MISEQ:310:000000000-ADTTF:1:1104:14125:10951	60	-
chr1	36006059	36006060	MISEQ:310:000000000-ADTTF:1:1105:21063:9673	60	-
chr1	36055932	36055933	MISEQ:310:000000000-ADTTF:1:1110:7064:7640	60	+
chr1	36230719	36230720	MISEQ:310:000000000-ADTTF:1:1107:12195:18866	60	+
chr1	36230720	36230721	MISEQ:310:000000000-ADTTF:1:1106:22738:23094	60	+
chr1	36235221	36235222	MISEQ:310:000000000-ADTTF:1:1104:2175:9802	60	+
chr1	36271747	36271748	MISEQ:310:000000000-ADTTF:1:1104:6014:12913	60	+
chr1	36277542	36277543	MISEQ:310:000000000-ADTTF:1:1114:16330:8605	60	+
chr1	36281668	36281669	MISEQ:310:000000000-ADTTF:1:2102:10895:14562	60	+
chr1	37470485	37470486	MISEQ:310:000000000-ADTTF:1:1114:25668:20508	60	+
chr1	37846180	37846181	MISEQ:310:000000000-ADTTF:1:1116:5580:11145	60	-
chr1	37856494	37856495	MISEQ:310:000000000-ADTTF:1:1113:14939:12986	60	-
chr1	37881884	37881885	MISEQ:310:000000000-ADTTF:1:1115:8015:22183	60	+
chr1	37907406	37907407	MISEQ:310:000000000-ADTTF:1:1119:6486:4176	60	-
chr1	38539168	38539169	MISEQ:310:000000000-ADTTF:1:2104:14606:23814	60	-
chr1	39145022	39145023	MISEQ:310:000000000-ADTTF:1:2119:23227:14175	60	+
chr1	39178078	39178079	MISEQ:310:000000000-ADTTF:1:1102:11452:6606	60	-
chr1	39300065	39300066	MISEQ:310:000000000-ADTTF:1:1103:18193:10763	60	-
chr1	39420610	39420611	MISEQ:310:000000000-ADTTF:1:2109:19663:12851	60	+
chr1	39449667	39449668	MISEQ:310:000000000-ADTTF:1:1117:21522:11549	60	+
chr1	39856382	39856383	MISEQ:310:000000000-ADTTF:1:2103:10778:18832	60	-
chr1	40046580	40046581	MISEQ:310:000000000-ADTTF:1:1105:25168:22667	60	+
chr1	40047394	40047395	MISEQ:310:000000000-ADTTF:1:1101:16896:3245	60	-
chr1	40180791	40180792	MISEQ:310:000000000-ADTTF:1:1104:21351:1478	60	+
chr1	40270037	40270038	MISEQ:310:000000000-ADTTF:1:1106:28732:12047	60	-
chr1	40274006	40274007	MISEQ:310:000000000-ADTTF:1:1102:16613:1402	60	-
chr1	40284145	40284146	MISEQ:310:000000000-ADTTF:1:2102:20699:19044	60	+
chr1	40748061	40748062	MISEQ:310:000000000-ADTTF:1:1115:12850:12941	60	+
chr1	40956532	40956533	MISEQ:310:000000000-ADTTF:1:1109:12311:7357	60	+
chr1	41095019	41095020	MISEQ:310:000000000-ADTTF:1:1113:2918:10750	60	+
chr1	41110067	41110068	MISEQ:310:000000000-ADTTF:1:1119:27750:16749	60	-
chr1	41195234	41195235	MISEQ:310:000000000-ADTTF:1:1106:16027:2600	60	-
chr1	41871186	41871187	MISEQ:310:000000000-ADTTF:1:2109:26816:19317	60	-
chr1	41878141	41878142	MISEQ:310:000000000-ADTTF:1:1114:17192:16517	60	-
chr1	42204454	42204455	MISEQ:310:000000000-ADTTF:1:1110:12251:16473	60	-
chr1	42212546	42212547	MISEQ:310:000000000-ADTTF:1:1112:5011:16024	60	+
chr1	42219788	42219789	MISEQ:310:000000000-ADTTF:1:2117:19261:6746	60	-
chr1	42229433	42229434	MISEQ:310:000000000-ADTTF:1:1110:13148:15225	60	+
chr1	42246186	42246187	MISEQ:310:000000000-ADTTF:1:2108:12819:19003	60	+
chr1	42263717	42263718	MISEQ:310:000000000-ADTTF:1:1105:3424:12696	60	-
chr1	42272762	42272763	MISEQ:310:000000000-ADTTF:1:1101:19038:8955	60	-
chr1	42279808	42279809	MISEQ:310:000000000-ADTTF:1:1104:9491:8505	60	-
chr1	42280534	42280535	MISEQ:310:000000000-ADTTF:1:1108:20555:24974	60	+
chr1	42287412	42287413	MISEQ:310:000000000-ADTTF:1:1105:19502:22103	60	+
chr1	42290496	42290497	MISEQ:310:000000000-ADTTF:1:1119:29570:14981	60	+
chr1	42291834	42291835	MISEQ:310:000000000-ADTTF:1:1118:17608:8941	60	-
chr1	42328936	42328937	MISEQ:310:000000000-ADTTF:1:1113:15349:3091	60	+
chr1	42557474	42557475	MISEQ:310:000000000-ADTTF:1:2116:3899:8601	60	-
chr1	42697635	42697636	MISEQ:310:000000000-ADTTF:1:1102:18601:7590	60	-
chr1	42697694	42697695	MISEQ:310:000000000-ADTTF:1:2110:11036:13411	60	-
chr1	42700204	42700205	MISEQ:310:000000000-ADTTF:1:1117:23187:14371	60	+
chr1	42790730	42790731	MISEQ:310:000000000-ADTTF:1:1106:20091:14598	60	-
chr1	42832213	42832214	MISEQ:310:000000000-ADTTF:1:1108:25492:10233	60	+
chr1	42996449	42996450	MISEQ:310:000000000-ADTTF:1:2110:13739:11403	60	-
chr1	43154451	43154452	MISEQ:310:000000000-ADTTF:1:1107:23111:6287	60	+
chr1	43168576	43168577	MISEQ:310:000000000-ADTTF:1:2118:13877:10880	60	-
chr1	43188224	43188225	MISEQ:310:000000000-ADTTF:1:2106:20181:19399	60	+
chr1	43329550	43329551	MISEQ:310:000000000-ADTTF:1:1102:4064:16037	60	-
chr1	43376598	43376599	MISEQ:310:000000000-ADTTF:1:1114:21303:8074	60	+
chr1	43406723	43406724	MISEQ:310:000000000-ADTTF:1:1108:8760:1244	60	-
chr1	43642784	43642785	MISEQ:310:000000000-ADTTF:1:1104:8113:6917	60	-
chr1	43660470	43660471	MISEQ:310:000000000-ADTTF:1:2102:28068:13420	60	+
chr1	43666791	43666792	MISEQ:310:000000000-ADTTF:1:1101:17071:11308	60	+
chr1	43725971	43725972	MISEQ:310:000000000-ADTTF:1:1118:11456:4285	60	-
chr1	43729587	43729588	MISEQ:310:000000000-ADTTF:1:1114:19102:7772	60	-
chr1	43756691	43756692	MISEQ:310:000000000-ADTTF:1:2103:23094:12645	60	-
chr1	43756765	43756766	MISEQ:310:000000000-ADTTF:1:1101:15963:6242	60	-
chr1	43761533	43761534	MISEQ:310:000000000-ADTTF:1:2106:21831:5140	60	-
chr1	43825822	43825823	MISEQ:310:000000000-ADTTF:1:2112:27085:17047	60	+
chr1	43959840	43959841	MISEQ:310:000000000-ADTTF:1:2118:21366:21891	60	+
chr1	44079860	44079861	MISEQ:310:000000000-ADTTF:1:1106:12556:9257	60	-
chr1	44231009	44231010	MISEQ:310:000000000-ADTTF:1:1113:8446:13842	60	+
chr1	44273635	44273636	MISEQ:310:000000000-ADTTF:1:2104:12856:5109	60	+
chr1	44331190	44331191	MISEQ:310:000000000-ADTTF:1:1107:20060:11145	60	-
chr1	44356302	44356303	MISEQ:310:000000000-ADTTF:1:1102:22987:23251	60	+
chr1	44435916	44435917	MISEQ:310:000000000-ADTTF:1:1102:22099:15392	60	+
chr1	44439790	44439791	MISEQ:310:000000000-ADTTF:1:1101:23954:17989	60	-
chr1	44446370	44446371	MISEQ:310:000000000-ADTTF:1:2101:22453:6010	60	+
chr1	44446371	44446372	MISEQ:310:000000000-ADTTF:1:2119:23348:6864	60	+
chr1	44493045	44493046	MISEQ:310:000000000-ADTTF:1:2111:19246:7529	60	+
chr1	44630443	44630444	MISEQ:310:000000000-ADTTF:1:1102:14920:14569	60	+
chr1	44665413	44665414	MISEQ:310:000000000-ADTTF:1:1111:16442:22641	60	-
chr1	44728323	44728324	MISEQ:310:000000000-ADTTF:1:1110:13656:8421	60	+
chr1	44732949	44732950	MISEQ:310:000000000-ADTTF:1:1114:14993:3779	60	+
chr1	44838600	44838601	MISEQ:310:000000000-ADTTF:1:1115:3264:18367	60	-
chr1	44908716	44908717	MISEQ:310:000000000-ADTTF:1:1102:9912:24137	60	-
chr1	44912562	44912563	MISEQ:310:000000000-ADTTF:1:1111:12487:15584	60	+
chr1	44925786	44925787	MISEQ:310:000000000-ADTTF:1:1111:11500:5716	60	-
chr1	44927130	44927131	MISEQ:310:000000000-ADTTF:1:1105:11104:23403	60	-
chr1	44929269	44929270	MISEQ:310:000000000-ADTTF:1:1104:18814:2104	60	+
chr1	44953613	44953614	MISEQ:310:000000000-ADTTF:1:1118:15195:16353	60	-
chr1	44955092	44955093	MISEQ:310:000000000-ADTTF:1:1109:13829:12571	60	+
chr1	44977769	44977770	MISEQ:310:000000000-ADTTF:1:1111:14220:21440	60	-
chr1	44988520	44988521	MISEQ:310:000000000-ADTTF:1:1102:13955:8976	60	+
chr1	45148783	45148784	MISEQ:310:000000000-ADTTF:1:1106:12159:5937	60	-
chr1	45424174	45424175	MISEQ:310:000000000-ADTTF:1:1116:10227:20136	60	-
chr1	45457655	45457656	MISEQ:310:000000000-ADTTF:1:1113:21528:8836	60	+
chr1	45564268	45564269	MISEQ:310:000000000-ADTTF:1:1109:6234:14697	60	-
chr1	45654497	45654498	MISEQ:310:000000000-ADTTF:1:1117:16097:21722	60	+
chr1	45717954	45717955	MISEQ:310:000000000-ADTTF:1:1102:15519:3673	60	+
chr1	45727790	45727791	MISEQ:310:000000000-ADTTF:1:1111:5504:7795	60	+
chr1	45732797	45732798	MISEQ:310:000000000-ADTTF:1:1101:22461:9165	60	+
chr1	45742667	45742668	MISEQ:310:000000000-ADTTF:1:2106:24657:13083	60	+
chr1	45834797	45834798	MISEQ:310:000000000-ADTTF:1:2106:23247:15302	60	-
chr1	45835349	45835350	MISEQ:310:000000000-ADTTF:1:1104:3765:11169	60	-
chr1	45929469	45929470	MISEQ:310:000000000-ADTTF:1:1107:3835:12221	60	-
chr1	45957195	45957196	MISEQ:310:000000000-ADTTF:1:1108:5327:5996	60	-
chr1	45993426	45993427	MISEQ:310:000000000-ADTTF:1:1113:27231:8210	60	+
chr1	46068111	46068112	MISEQ:310:000000000-ADTTF:1:1118:18022:11429	60	-
chr1	46078275	46078276	MISEQ:310:000000000-ADTTF:1:2103:10438:8376	60	+
chr1	46085885	46085886	MISEQ:310:000000000-ADTTF:1:1104:15799:24671	60	+
chr1	46096690	46096691	MISEQ:310:000000000-ADTTF:1:1106:14761:18803	60	-
chr1	46129815	46129816	MISEQ:310:000000000-ADTTF:1:1106:22665:19292	60	-
chr1	46256412	46256413	MISEQ:310:000000000-ADTTF:1:1114:11076:14308	60	-
chr1	46561609	46561610	MISEQ:310:000000000-ADTTF:1:2112:18349:4085	60	+
chr1	46705415	46705416	MISEQ:310:000000000-ADTTF:1:1111:23192:6231	60	-
chr1	47378886	47378887	MISEQ:310:000000000-ADTTF:1:1113:17408:23811	60	-
chr1	50541439	50541440	MISEQ:310:000000000-ADTTF:1:2101:18281:7194	60	-
chr1	50557581	50557582	MISEQ:310:000000000-ADTTF:1:2108:17974:18993	60	+
chr1	51314411	51314412	MISEQ:310:000000000-ADTTF:1:2104:19920:9019	60	-
chr1	51428689	51428690	MISEQ:310:000000000-ADTTF:1:2101:24623:22647	60	-
chr1	51442012	51442013	MISEQ:310:000000000-ADTTF:1:1106:7999:7945	60	-
chr1	51456086	51456087	MISEQ:310:000000000-ADTTF:1:1111:12623:8740	60	-
chr1	51458340	51458341	MISEQ:310:000000000-ADTTF:1:2107:11256:15937	60	+
chr1	51638263	51638264	MISEQ:310:000000000-ADTTF:1:1111:19800:24451	60	+
chr1	51648281	51648282	MISEQ:310:000000000-ADTTF:1:2107:28188:16482	60	+
chr1	51701554	51701555	MISEQ:310:000000000-ADTTF:1:1116:16471:1235	60	-
chr1	51757377	51757378	MISEQ:310:000000000-ADTTF:1:2101:15912:13052	60	+
chr1	51820625	51820626	MISEQ:310:000000000-ADTTF:1:1106:17713:16547	60	-
chr1	51821900	51821901	MISEQ:310:000000000-ADTTF:1:2109:23311:8328	60	-
chr1	51823783	51823784	MISEQ:310:000000000-ADTTF:1:2102:22823:22019	60	-
chr1	51855350	51855351	MISEQ:310:000000000-ADTTF:1:1101:16324:23598	60	-
chr1	52065462	52065463	MISEQ:310:000000000-ADTTF:1:1107:20622:20874	60	+
chr1	52082922	52082923	MISEQ:310:000000000-ADTTF:1:2105:23321:22385	60	+
chr1	52147064	52147065	MISEQ:310:000000000-ADTTF:1:1104:5986:4606	60	+
chr1	52200893	52200894	MISEQ:310:000000000-ADTTF:1:2116:17917:6257	60	+
chr1	52263804	52263805	MISEQ:310:000000000-ADTTF:1:1104:8978:7374	60	-
chr1	52460530	52460531	MISEQ:310:000000000-ADTTF:1:1101:17690:4574	60	-
chr1	52467952	52467953	MISEQ:310:000000000-ADTTF:1:1106:24159:11558	60	+
chr1	52492203	52492204	MISEQ:310:000000000-ADTTF:1:1110:17598:12208	60	+
chr1	52511812	52511813	MISEQ:310:000000000-ADTTF:1:1101:6330:16472	60	-
chr1	52513829	52513830	MISEQ:310:000000000-ADTTF:1:1103:20736:9952	60	+
chr1	52528982	52528983	MISEQ:310:000000000-ADTTF:1:1105:16765:18774	60	+
chr1	52654219	52654220	MISEQ:310:000000000-ADTTF:1:1105:13279:23625	60	+
chr1	52728631	52728632	MISEQ:310:000000000-ADTTF:1:1118:22128:20814	60	+
chr1	52899660	52899661	MISEQ:310:000000000-ADTTF:1:1107:8436:1413	60	-
chr1	54049100	54049101	MISEQ:310:000000000-ADTTF:1:1108:12883:15837	60	+
chr1	54879685	54879686	MISEQ:310:000000000-ADTTF:1:1106:22232:1688	60	+
chr1	55093734	55093735	MISEQ:310:000000000-ADTTF:1:1110:24583:3750	60	-
chr1	55122170	55122171	MISEQ:310:000000000-ADTTF:1:1101:11302:4313	60	-
chr1	55165668	55165669	MISEQ:310:000000000-ADTTF:1:1110:4441:11992	60	+
chr1	55181255	55181256	MISEQ:310:000000000-ADTTF:1:2110:12535:4361	60	-
chr1	55678559	55678560	MISEQ:310:000000000-ADTTF:1:1101:14417:12821	60	-
chr1	55949876	55949877	MISEQ:310:000000000-ADTTF:1:1118:3164:8151	60	-
chr1	56164947	56164948	MISEQ:310:000000000-ADTTF:1:1105:20884:13091	60	+
chr1	56539484	56539485	MISEQ:310:000000000-ADTTF:1:2107:26417:13341	60	-
chr1	56693513	56693514	MISEQ:310:000000000-ADTTF:1:1109:11974:12369	60	+
chr1	57254539	57254540	MISEQ:310:000000000-ADTTF:1:1116:19098:8732	60	+
chr1	58477968	58477969	MISEQ:310:000000000-ADTTF:1:1108:10653:4435	60	-
chr1	58662270	58662271	MISEQ:310:000000000-ADTTF:1:2105:28183:13199	60	-
chr1	58694523	58694524	MISEQ:310:000000000-ADTTF:1:1107:18168:21764	60	+
chr1	59820654	59820655	MISEQ:310:000000000-ADTTF:1:1111:17296:14187	60	-
chr1	61095325	61095326	MISEQ:310:000000000-ADTTF:1:2108:12365:21441	60	+
chr1	61106134	61106135	MISEQ:310:000000000-ADTTF:1:1112:10170:21571	60	-
chr1	61120043	61120044	MISEQ:310:000000000-ADTTF:1:1103:4716:7943	60	-
chr1	61232848	61232849	MISEQ:310:000000000-ADTTF:1:1107:11266:2045	60	+
chr1	61243099	61243100	MISEQ:310:000000000-ADTTF:1:1101:27445:19334	60	+
chr1	61273223	61273224	MISEQ:310:000000000-ADTTF:1:1118:10016:6637	60	-
chr1	61360289	61360290	MISEQ:310:000000000-ADTTF:1:2111:18642:14983	60	+
chr1	61536026	61536027	MISEQ:310:000000000-ADTTF:1:2113:11448:6764	60	+
chr1	61895031	61895032	MISEQ:310:000000000-ADTTF:1:1104:13217:22276	60	+
chr1	61937836	61937837	MISEQ:310:000000000-ADTTF:1:1112:24642:12781	60	+
chr1	62409648	62409649	MISEQ:310:000000000-ADTTF:1:2105:9929:10018	60	-
chr1	62444180	62444181	MISEQ:310:000000000-ADTTF:1:1103:27770:9898	60	+
chr1	62502453	62502454	MISEQ:310:000000000-ADTTF:1:1109:25412:13620	60	+
chr1	62541911	62541912	MISEQ:310:000000000-ADTTF:1:1106:20101:7321	60	+
chr1	62547709	62547710	MISEQ:310:000000000-ADTTF:1:1117:19110:14777	60	-
chr1	62586749	62586750	MISEQ:310:000000000-ADTTF:1:1111:25311:18473	60	+
chr1	62613266	62613267	MISEQ:310:000000000-ADTTF:1:1102:7235:13709	60	+
chr1	62616866	62616867	MISEQ:310:000000000-ADTTF:1:1104:14051:11613	60	-
chr1	62639318	62639319	MISEQ:310:000000000-ADTTF:1:1105:13477:2109	60	-
chr1	62653474	62653475	MISEQ:310:000000000-ADTTF:1:1107:8502:1305	60	-
chr1	62863981	62863982	MISEQ:310:000000000-ADTTF:1:1101:23154:24077	60	-
chr1	62880554	62880555	MISEQ:310:000000000-ADTTF:1:1101:24855:10299	60	-
chr1	63448676	63448677	MISEQ:310:000000000-ADTTF:1:2107:10462:13667	60	+
chr1	63494483	63494484	MISEQ:310:000000000-ADTTF:1:1106:26294:14276	60	+
chr1	63819480	63819481	MISEQ:310:000000000-ADTTF:1:2114:18440:12127	60	+
chr1	64317398	64317399	MISEQ:310:000000000-ADTTF:1:1108:11162:5404	60	-
chr1	64417808	64417809	MISEQ:310:000000000-ADTTF:1:1101:23705:3131	60	-
chr1	64692303	64692304	MISEQ:310:000000000-ADTTF:1:2103:7528:21012	60	+
chr1	64801944	64801945	MISEQ:310:000000000-ADTTF:1:2119:15216:16665	60	+
chr1	64806655	64806656	MISEQ:310:000000000-ADTTF:1:1111:24461:10196	60	-
chr1	65063031	65063032	MISEQ:310:000000000-ADTTF:1:2105:20564:14862	60	-
chr1	65298745	65298746	MISEQ:310:000000000-ADTTF:1:1101:5016:12417	60	-
chr1	65372815	65372816	MISEQ:310:000000000-ADTTF:1:1107:12649:22267	60	-
chr1	65425401	65425402	MISEQ:310:000000000-ADTTF:1:2101:7890:16248	60	+
chr1	65426635	65426636	MISEQ:310:000000000-ADTTF:1:1110:5838:5813	60	-
chr1	66303795	66303796	MISEQ:310:000000000-ADTTF:1:1119:18338:20854	60	+
chr1	66367577	66367578	MISEQ:310:000000000-ADTTF:1:1109:16170:5472	60	-
chr1	66839834	66839835	MISEQ:310:000000000-ADTTF:1:1115:11862:3158	60	+
chr1	66943901	66943902	MISEQ:310:000000000-ADTTF:1:2108:9418:15197	60	+
chr1	66945125	66945126	MISEQ:310:000000000-ADTTF:1:2105:27063:19138	60	+
chr1	66959180	66959181	MISEQ:310:000000000-ADTTF:1:1101:5142:13652	60	-
chr1	67000175	67000176	MISEQ:310:000000000-ADTTF:1:1117:9842:5554	60	+
chr1	67028542	67028543	MISEQ:310:000000000-ADTTF:1:1106:9926:13907	60	-
chr1	67355658	67355659	MISEQ:310:000000000-ADTTF:1:1106:27226:7234	60	-
chr1	67415315	67415316	MISEQ:310:000000000-ADTTF:1:2105:24179:3935	60	-
chr1	67425369	67425370	MISEQ:310:000000000-ADTTF:1:1105:13241:14449	60	+
chr1	68189915	68189916	MISEQ:310:000000000-ADTTF:1:1109:15499:2394	60	-
chr1	68200413	68200414	MISEQ:310:000000000-ADTTF:1:1104:13784:8233	60	-
chr1	68483721	68483722	MISEQ:310:000000000-ADTTF:1:1115:18937:22608	60	+
chr1	68487782	68487783	MISEQ:310:000000000-ADTTF:1:1107:7813:6620	60	+
chr1	69364729	69364730	MISEQ:310:000000000-ADTTF:1:2106:17636:18941	60	-
chr1	69645865	69645866	MISEQ:310:000000000-ADTTF:1:1119:8048:21736	60	-
chr1	70180251	70180252	MISEQ:310:000000000-ADTTF:1:1114:25376:23032	60	+
chr1	70234283	70234284	MISEQ:310:000000000-ADTTF:1:2114:13379:3801	60	-
chr1	70250993	70250994	MISEQ:310:000000000-ADTTF:1:1118:11751:16059	60	-
chr1	70267745	70267746	MISEQ:310:000000000-ADTTF:1:1106:20684:12132	60	+
chr1	70305091	70305092	MISEQ:310:000000000-ADTTF:1:2119:26065:9253	60	-
chr1	70305092	70305093	MISEQ:310:000000000-ADTTF:1:1113:11326:9157	60	-
chr1	70312557	70312558	MISEQ:310:000000000-ADTTF:1:1102:4732:10973	60	+
chr1	70313740	70313741	MISEQ:310:000000000-ADTTF:1:1107:4281:14187	60	-
chr1	70324826	70324827	MISEQ:310:000000000-ADTTF:1:1115:6792:16965	60	-
chr1	70325342	70325343	MISEQ:310:000000000-ADTTF:1:2101:4153:11616	60	-
chr1	70341016	70341017	MISEQ:310:000000000-ADTTF:1:1109:28432:13077	60	-
chr1	72498129	72498130	MISEQ:310:000000000-ADTTF:1:2102:17498:16738	60	+
chr1	75239232	75239233	MISEQ:310:000000000-ADTTF:1:1103:20195:1855	60	+
chr1	75361410	75361411	MISEQ:310:000000000-ADTTF:1:2103:27265:12478	60	+
chr1	75735595	75735596	MISEQ:310:000000000-ADTTF:1:1103:4714:13238	60	+
chr1	76077551	76077552	MISEQ:310:000000000-ADTTF:1:2119:8687:10432	60	+
chr1	76601416	76601417	MISEQ:310:000000000-ADTTF:1:1101:13923:15894	60	-
chr1	77124956	77124957	MISEQ:310:000000000-ADTTF:1:1101:2804:12941	60	-
chr1	77167558	77167559	MISEQ:310:000000000-ADTTF:1:1101:23978:13100	60	-
chr1	77349362	77349363	MISEQ:310:000000000-ADTTF:1:2106:22620:19553	60	+
chr1	77666354	77666355	MISEQ:310:000000000-ADTTF:1:1101:9885:7123	60	+
chr1	77944977	77944978	MISEQ:310:000000000-ADTTF:1:2103:19817:21347	60	+
chr1	77981153	77981154	MISEQ:310:000000000-ADTTF:1:1116:14686:12853	60	+
chr1	78359883	78359884	MISEQ:310:000000000-ADTTF:1:1115:12638:20289	60	+
chr1	78359884	78359885	MISEQ:310:000000000-ADTTF:1:1106:3587:9384	60	+
chr1	78597374	78597375	MISEQ:310:000000000-ADTTF:1:1101:18513:5558	60	-
chr1	78718688	78718689	MISEQ:310:000000000-ADTTF:1:1108:9466:22776	60	-
chr1	78914508	78914509	MISEQ:310:000000000-ADTTF:1:2107:17690:16004	60	+
chr1	79590902	79590903	MISEQ:310:000000000-ADTTF:1:2113:7172:9210	60	-
chr1	79669769	79669770	MISEQ:310:000000000-ADTTF:1:1107:14541:17390	60	+
chr1	79801376	79801377	MISEQ:310:000000000-ADTTF:1:1111:18665:1423	60	-
chr1	80372598	80372599	MISEQ:310:000000000-ADTTF:1:2101:20114:12049	60	-
chr1	80767505	80767506	MISEQ:310:000000000-ADTTF:1:2106:25156:21011	60	-
chr1	81691981	81691982	MISEQ:310:000000000-ADTTF:1:2112:17753:20852	60	+
chr1	81918676	81918677	MISEQ:310:000000000-ADTTF:1:2111:7441:6456	60	-
chr1	81930960	81930961	MISEQ:310:000000000-ADTTF:1:2110:18442:6944	60	+
chr1	82641886	82641887	MISEQ:310:000000000-ADTTF:1:2107:26766:17974	60	-
chr1	83369162	83369163	MISEQ:310:000000000-ADTTF:1:2109:19775:8953	60	+
chr1	83940373	83940374	MISEQ:310:000000000-ADTTF:1:1101:10026:17881	60	+
chr1	84123849	84123850	MISEQ:310:000000000-ADTTF:1:1104:5976:10243	60	-
chr1	84178637	84178638	MISEQ:310:000000000-ADTTF:1:1103:5404:18137	60	+
chr1	84245933	84245934	MISEQ:310:000000000-ADTTF:1:1119:14935:3898	60	+
chr1	84275275	84275276	MISEQ:310:000000000-ADTTF:1:2101:23164:13061	60	+
chr1	84864194	84864195	MISEQ:310:000000000-ADTTF:1:1115:15656:11107	60	-
chr1	85192810	85192811	MISEQ:310:000000000-ADTTF:1:2102:12989:12054	60	+
chr1	85656541	85656542	MISEQ:310:000000000-ADTTF:1:1110:21845:13869	60	-
chr1	85689898	85689899	MISEQ:310:000000000-ADTTF:1:1111:13859:22116	60	-
chr1	85715021	85715022	MISEQ:310:000000000-ADTTF:1:1105:19515:23911	60	-
chr1	85911717	85911718	MISEQ:310:000000000-ADTTF:1:1101:20478:10829	60	-
chr1	85989470	85989471	MISEQ:310:000000000-ADTTF:1:1101:17402:19050	60	+
chr1	86162532	86162533	MISEQ:310:000000000-ADTTF:1:1106:16812:20375	60	+
chr1	86218805	86218806	MISEQ:310:000000000-ADTTF:1:1119:18898:6076	60	+
chr1	86359619	86359620	MISEQ:310:000000000-ADTTF:1:1108:19059:9200	60	-
chr1	86728493	86728494	MISEQ:310:000000000-ADTTF:1:1110:16498:24218	60	+
chr1	87564583	87564584	MISEQ:310:000000000-ADTTF:1:1110:16328:22262	60	+
chr1	87576133	87576134	MISEQ:310:000000000-ADTTF:1:2116:10520:9321	60	-
chr1	87726367	87726368	MISEQ:310:000000000-ADTTF:1:1107:19721:21470	60	-
chr1	88608466	88608467	MISEQ:310:000000000-ADTTF:1:1105:5184:11479	60	-
chr1	88676035	88676036	MISEQ:310:000000000-ADTTF:1:1104:26299:6702	60	-
chr1	88766581	88766582	MISEQ:310:000000000-ADTTF:1:1104:7271:2536	60	+
chr1	88808503	88808504	MISEQ:310:000000000-ADTTF:1:1107:7661:19622	60	+
chr1	89541957	89541958	MISEQ:310:000000000-ADTTF:1:1106:12874:14727	60	-
chr1	89631121	89631122	MISEQ:310:000000000-ADTTF:1:1106:5062:11833	60	+
chr1	89866151	89866152	MISEQ:310:000000000-ADTTF:1:1106:14028:16866	60	-
chr1	89998926	89998927	MISEQ:310:000000000-ADTTF:1:1103:6908:14481	60	-
chr1	92185937	92185938	MISEQ:310:000000000-ADTTF:1:1103:28125:7837	60	-
chr1	92306495	92306496	MISEQ:310:000000000-ADTTF:1:1103:5008:9582	60	-
chr1	92347259	92347260	MISEQ:310:000000000-ADTTF:1:1103:25910:5933	60	-
chr1	92665253	92665254	MISEQ:310:000000000-ADTTF:1:1107:10168:19108	60	-
chr1	92714353	92714354	MISEQ:310:000000000-ADTTF:1:1118:21409:24143	60	+
chr1	92881596	92881597	MISEQ:310:000000000-ADTTF:1:1116:7891:18129	60	-
chr1	92936360	92936361	MISEQ:310:000000000-ADTTF:1:2101:12206:6642	60	-
chr1	92953757	92953758	MISEQ:310:000000000-ADTTF:1:2108:16959:21209	60	-
chr1	93032385	93032386	MISEQ:310:000000000-ADTTF:1:1117:25787:9972	60	+
chr1	93123972	93123973	MISEQ:310:000000000-ADTTF:1:2101:11017:11222	60	-
chr1	93139591	93139592	MISEQ:310:000000000-ADTTF:1:2115:27034:8657	60	-
chr1	93185332	93185333	MISEQ:310:000000000-ADTTF:1:1106:10971:22394	60	+
chr1	93191982	93191983	MISEQ:310:000000000-ADTTF:1:1104:8255:22324	60	+
chr1	93213813	93213814	MISEQ:310:000000000-ADTTF:1:1102:8271:19360	60	-
chr1	93257744	93257745	MISEQ:310:000000000-ADTTF:1:2104:18683:22713	60	-
chr1	93545526	93545527	MISEQ:310:000000000-ADTTF:1:1104:13303:17205	60	+
chr1	93894178	93894179	MISEQ:310:000000000-ADTTF:1:1117:23356:15727	60	+
chr1	93894180	93894181	MISEQ:310:000000000-ADTTF:1:1111:5463:21642	60	+
chr1	94520001	94520002	MISEQ:310:000000000-ADTTF:1:1102:5296:12459	60	-
chr1	94890336	94890337	MISEQ:310:000000000-ADTTF:1:1102:14815:23807	60	+
chr1	94916851	94916852	MISEQ:310:000000000-ADTTF:1:1104:24646:13510	60	+
chr1	94931838	94931839	MISEQ:310:000000000-ADTTF:1:1105:16757:19750	60	+
chr1	95046149	95046150	MISEQ:310:000000000-ADTTF:1:1111:16668:6435	60	-
chr1	95191540	95191541	MISEQ:310:000000000-ADTTF:1:1113:6390:16750	60	+
chr1	96745754	96745755	MISEQ:310:000000000-ADTTF:1:2103:23742:8404	60	-
chr1	96765234	96765235	MISEQ:310:000000000-ADTTF:1:2108:9641:17278	60	+
chr1	96785977	96785978	MISEQ:310:000000000-ADTTF:1:1111:26074:14335	60	-
chr1	97951581	97951582	MISEQ:310:000000000-ADTTF:1:1103:3912:8774	60	-
chr1	98717180	98717181	MISEQ:310:000000000-ADTTF:1:2111:11002:18523	60	+
chr1	98760896	98760897	MISEQ:310:000000000-ADTTF:1:1104:27905:16341	60	+
chr1	99480726	99480727	MISEQ:310:000000000-ADTTF:1:2111:14486:11886	60	-
chr1	99567229	99567230	MISEQ:310:000000000-ADTTF:1:2102:23978:10878	60	+
chr1	99871140	99871141	MISEQ:310:000000000-ADTTF:1:2114:17777:5602	60	-
chr1	99890379	99890380	MISEQ:310:000000000-ADTTF:1:1101:11923:2152	60	-
chr1	100009975	100009976	MISEQ:310:000000000-ADTTF:1:1106:16242:3773	60	-
chr1	100011106	100011107	MISEQ:310:000000000-ADTTF:1:1111:9826:10795	60	+
chr1	100052005	100052006	MISEQ:310:000000000-ADTTF:1:2119:14252:18534	60	+
chr1	100061852	100061853	MISEQ:310:000000000-ADTTF:1:1107:9461:21356	60	+
chr1	100092413	100092414	MISEQ:310:000000000-ADTTF:1:1107:4437:7582	60	-
chr1	100118768	100118769	MISEQ:310:000000000-ADTTF:1:1104:28943:16516	60	-
chr1	100140563	100140564	MISEQ:310:000000000-ADTTF:1:2119:16527:1620	60	-
chr1	100140564	100140565	MISEQ:310:000000000-ADTTF:1:1112:9685:6789	60	-
chr1	100211797	100211798	MISEQ:310:000000000-ADTTF:1:2117:26456:9984	60	+
chr1	100245521	100245522	MISEQ:310:000000000-ADTTF:1:1102:18540:6710	60	-
chr1	100908508	100908509	MISEQ:310:000000000-ADTTF:1:1108:8866:2706	60	+
chr1	100940458	100940459	MISEQ:310:000000000-ADTTF:1:1110:8560:15389	60	+
chr1	101023174	101023175	MISEQ:310:000000000-ADTTF:1:2110:6411:11734	60	-
chr1	101078053	101078054	MISEQ:310:000000000-ADTTF:1:1105:20985:17177	60	-
chr1	103030923	103030924	MISEQ:310:000000000-ADTTF:1:1109:23181:9491	60	-
chr1	103561088	103561089	MISEQ:310:000000000-ADTTF:1:2106:11732:3635	60	+
chr1	104351604	104351605	MISEQ:310:000000000-ADTTF:1:1102:14526:24434	60	-
chr1	104667567	104667568	MISEQ:310:000000000-ADTTF:1:1110:12282:15295	60	+
chr1	104675189	104675190	MISEQ:310:000000000-ADTTF:1:1115:26716:7196	60	-
chr1	104890437	104890438	MISEQ:310:000000000-ADTTF:1:2103:21655:12381	60	-
chr1	104969883	104969884	MISEQ:310:000000000-ADTTF:1:2101:15256:8916	60	-
chr1	105021041	105021042	MISEQ:310:000000000-ADTTF:1:1113:24442:4835	60	-
chr1	105105024	105105025	MISEQ:310:000000000-ADTTF:1:1113:13312:19194	60	-
chr1	105713553	105713554	MISEQ:310:000000000-ADTTF:1:1110:9258:1074	60	+
chr1	105780468	105780469	MISEQ:310:000000000-ADTTF:1:1117:21824:8457	60	-
chr1	106052416	106052417	MISEQ:310:000000000-ADTTF:1:1107:14375:17893	60	-
chr1	106407386	106407387	MISEQ:310:000000000-ADTTF:1:1113:17438:3020	60	-
chr1	107830220	107830221	MISEQ:310:000000000-ADTTF:1:1105:14068:17523	60	+
chr1	108778880	108778881	MISEQ:310:000000000-ADTTF:1:2108:14344:18727	60	+
chr1	108903279	108903280	MISEQ:310:000000000-ADTTF:1:1111:23177:1740	60	+
chr1	109067625	109067626	MISEQ:310:000000000-ADTTF:1:1106:26156:6451	60	+
chr1	109127450	109127451	MISEQ:310:000000000-ADTTF:1:1108:7134:8485	60	+
chr1	109143941	109143942	MISEQ:310:000000000-ADTTF:1:2107:14171:13092	60	-
chr1	109222425	109222426	MISEQ:310:000000000-ADTTF:1:1101:19160:2863	60	+
chr1	109224300	109224301	MISEQ:310:000000000-ADTTF:1:1118:6126:3841	60	-
chr1	109348288	109348289	MISEQ:310:000000000-ADTTF:1:1114:21043:24483	60	-
chr1	109364513	109364514	MISEQ:310:000000000-ADTTF:1:1118:17909:12346	60	-
chr1	109410182	109410183	MISEQ:310:000000000-ADTTF:1:2101:14331:4668	60	-
chr1	109412066	109412067	MISEQ:310:000000000-ADTTF:1:1115:21002:4857	60	+
chr1	109422224	109422225	MISEQ:310:000000000-ADTTF:1:1114:19708:4043	60	+
chr1	109565742	109565743	MISEQ:310:000000000-ADTTF:1:1114:6265:5853	60	+
chr1	109587844	109587845	MISEQ:310:000000000-ADTTF:1:1105:15073:11862	60	-
chr1	109718690	109718691	MISEQ:310:000000000-ADTTF:1:2104:7009:20221	60	+
chr1	109752933	109752934	MISEQ:310:000000000-ADTTF:1:1110:24722:4451	60	-
chr1	109779629	109779630	MISEQ:310:000000000-ADTTF:1:2108:15947:2641	60	-
chr1	109828490	109828491	MISEQ:310:000000000-ADTTF:1:1108:8616:17731	60	-
chr1	109968315	109968316	MISEQ:310:000000000-ADTTF:1:2109:23343:20389	60	-
chr1	109968317	109968318	MISEQ:310:000000000-ADTTF:1:1107:23616:12811	60	-
chr1	110011901	110011902	MISEQ:310:000000000-ADTTF:1:2105:17741:10904	60	+
chr1	110019273	110019274	MISEQ:310:000000000-ADTTF:1:1110:8295:22625	60	+
chr1	110022814	110022815	MISEQ:310:000000000-ADTTF:1:1110:3264:17747	60	+
chr1	110335957	110335958	MISEQ:310:000000000-ADTTF:1:1109:7678:13583	60	+
chr1	110356170	110356171	MISEQ:310:000000000-ADTTF:1:2119:24527:16217	60	-
chr1	110376430	110376431	MISEQ:310:000000000-ADTTF:1:1104:15779:7932	60	+
chr1	111154802	111154803	MISEQ:310:000000000-ADTTF:1:1112:24186:15793	60	-
chr1	111454489	111454490	MISEQ:310:000000000-ADTTF:1:2103:7432:8644	60	-
chr1	111631586	111631587	MISEQ:310:000000000-ADTTF:1:1112:12522:18319	60	-
chr1	111634735	111634736	MISEQ:310:000000000-ADTTF:1:1108:6532:15412	60	+
chr1	111762367	111762368	MISEQ:310:000000000-ADTTF:1:1104:4027:12157	60	+
chr1	112559328	112559329	MISEQ:310:000000000-ADTTF:1:1117:23899:13629	60	-
chr1	112576243	112576244	MISEQ:310:000000000-ADTTF:1:1109:8044:17895	60	+
chr1	112916161	112916162	MISEQ:310:000000000-ADTTF:1:1101:14669:11787	60	-
chr1	113096778	113096779	MISEQ:310:000000000-ADTTF:1:1112:19851:20545	60	+
chr1	113381571	113381572	MISEQ:310:000000000-ADTTF:1:2116:18908:11879	60	-
chr1	113516658	113516659	MISEQ:310:000000000-ADTTF:1:1107:19257:20529	60	+
chr1	113581393	113581394	MISEQ:310:000000000-ADTTF:1:1104:20453:20354	60	+
chr1	113680205	113680206	MISEQ:310:000000000-ADTTF:1:1115:3659:9394	60	-
chr1	113722044	113722045	MISEQ:310:000000000-ADTTF:1:2107:17844:13740	60	-
chr1	113731488	113731489	MISEQ:310:000000000-ADTTF:1:1101:20005:9968	60	-
chr1	113852859	113852860	MISEQ:310:000000000-ADTTF:1:1102:10875:16076	60	-
chr1	114399788	114399789	MISEQ:310:000000000-ADTTF:1:1105:11705:13013	60	-
chr1	114434207	114434208	MISEQ:310:000000000-ADTTF:1:1109:28255:12840	60	+
chr1	114493432	114493433	MISEQ:310:000000000-ADTTF:1:1106:17989:14880	60	-
chr1	114641344	114641345	MISEQ:310:000000000-ADTTF:1:1105:20906:13790	60	+
chr1	114701700	114701701	MISEQ:310:000000000-ADTTF:1:2110:26077:15255	60	-
chr1	115988783	115988784	MISEQ:310:000000000-ADTTF:1:2111:8902:18582	60	-
chr1	116384621	116384622	MISEQ:310:000000000-ADTTF:1:1114:21596:24112	60	-
chr1	116968551	116968552	MISEQ:310:000000000-ADTTF:1:2101:16231:13649	60	+
chr1	117410569	117410570	MISEQ:310:000000000-ADTTF:1:1102:19533:19312	60	+
chr1	117410642	117410643	MISEQ:310:000000000-ADTTF:1:1105:20519:6358	60	+
chr1	117415568	117415569	MISEQ:310:000000000-ADTTF:1:1106:23937:12523	60	-
chr1	117420401	117420402	MISEQ:310:000000000-ADTTF:1:1105:21759:7677	60	-
chr1	117442558	117442559	MISEQ:310:000000000-ADTTF:1:1106:18110:3806	60	+
chr1	117901969	117901970	MISEQ:310:000000000-ADTTF:1:1109:7547:23796	60	-
chr1	118823853	118823854	MISEQ:310:000000000-ADTTF:1:1112:2520:10217	60	+
chr1	119048077	119048078	MISEQ:310:000000000-ADTTF:1:1105:7429:7330	60	-
chr1	119389377	119389378	MISEQ:310:000000000-ADTTF:1:1117:9777:9074	60	-
chr1	119718936	119718937	MISEQ:310:000000000-ADTTF:1:1105:8269:21150	60	-
chr1	145526055	145526056	MISEQ:310:000000000-ADTTF:1:1106:11818:2173	60	+
chr1	145749960	145749961	MISEQ:310:000000000-ADTTF:1:1105:18201:7984	60	-
chr1	145774265	145774266	MISEQ:310:000000000-ADTTF:1:1119:10791:14646	60	-
chr1	145776685	145776686	MISEQ:310:000000000-ADTTF:1:1108:13278:8984	60	+
chr1	145830608	145830609	MISEQ:310:000000000-ADTTF:1:1104:22848:9638	60	-
chr1	145837624	145837625	MISEQ:310:000000000-ADTTF:1:2119:19042:12857	60	-
chr1	145864969	145864970	MISEQ:310:000000000-ADTTF:1:1117:9828:19589	60	-
chr1	145939241	145939242	MISEQ:310:000000000-ADTTF:1:2110:25862:18934	60	+
chr1	145949482	145949483	MISEQ:310:000000000-ADTTF:1:2109:14266:20784	60	+
chr1	146602726	146602727	MISEQ:310:000000000-ADTTF:1:1107:6398:6115	60	+
chr1	146924797	146924798	MISEQ:310:000000000-ADTTF:1:1102:24996:8607	60	+
chr1	147163955	147163956	MISEQ:310:000000000-ADTTF:1:1111:15936:13635	60	+
chr1	147221722	147221723	MISEQ:310:000000000-ADTTF:1:1110:25431:9420	60	-
chr1	147253543	147253544	MISEQ:310:000000000-ADTTF:1:1102:7752:14994	60	-
chr1	147257960	147257961	MISEQ:310:000000000-ADTTF:1:1112:15764:23168	60	+
chr1	147259154	147259155	MISEQ:310:000000000-ADTTF:1:1119:5780:11833	60	+
chr1	147260491	147260492	MISEQ:310:000000000-ADTTF:1:2119:14713:15334	60	+
chr1	147547566	147547567	MISEQ:310:000000000-ADTTF:1:2101:14754:6843	60	+
chr1	147548097	147548098	MISEQ:310:000000000-ADTTF:1:1105:5035:18722	60	+
chr1	147608003	147608004	MISEQ:310:000000000-ADTTF:1:1101:23912:2939	60	+
chr1	147667312	147667313	MISEQ:310:000000000-ADTTF:1:1104:18404:8388	60	-
chr1	148498879	148498880	MISEQ:310:000000000-ADTTF:1:1105:15102:5709	60	-
chr1	148958708	148958709	MISEQ:310:000000000-ADTTF:1:2119:14913:21070	60	-
chr1	149128785	149128786	MISEQ:310:000000000-ADTTF:1:1101:23951:6404	60	-
chr1	149619224	149619225	MISEQ:310:000000000-ADTTF:1:2114:5077:14640	60	+
chr1	149642728	149642729	MISEQ:310:000000000-ADTTF:1:1102:3516:16868	60	-
chr1	149929269	149929270	MISEQ:310:000000000-ADTTF:1:2107:10925:12755	60	-
chr1	149989269	149989270	MISEQ:310:000000000-ADTTF:1:1116:13898:20705	60	-
chr1	149992253	149992254	MISEQ:310:000000000-ADTTF:1:1112:23906:15783	60	-
chr1	149993100	149993101	MISEQ:310:000000000-ADTTF:1:1104:19000:15987	60	+
chr1	149998990	149998991	MISEQ:310:000000000-ADTTF:1:2101:20891:8289	60	-
chr1	150095394	150095395	MISEQ:310:000000000-ADTTF:1:1111:24468:12574	60	-
chr1	150111212	150111213	MISEQ:310:000000000-ADTTF:1:1102:18236:24167	60	+
chr1	150112485	150112486	MISEQ:310:000000000-ADTTF:1:1110:3282:11266	60	+
chr1	150112486	150112487	MISEQ:310:000000000-ADTTF:1:2113:25194:19924	60	+
chr1	150127489	150127490	MISEQ:310:000000000-ADTTF:1:1105:18919:10846	60	+
chr1	150133139	150133140	MISEQ:310:000000000-ADTTF:1:1108:23236:4054	60	-
chr1	150134951	150134952	MISEQ:310:000000000-ADTTF:1:1102:22699:2051	60	+
chr1	150154873	150154874	MISEQ:310:000000000-ADTTF:1:1117:25570:17877	60	+
chr1	150226909	150226910	MISEQ:310:000000000-ADTTF:1:1112:7077:2346	60	-
chr1	150247467	150247468	MISEQ:310:000000000-ADTTF:1:1109:8512:9202	60	-
chr1	150388324	150388325	MISEQ:310:000000000-ADTTF:1:1103:12457:3320	60	-
chr1	150407096	150407097	MISEQ:310:000000000-ADTTF:1:2105:6604:14959	60	+
chr1	150407998	150407999	MISEQ:310:000000000-ADTTF:1:2108:17842:11488	60	-
chr1	150408310	150408311	MISEQ:310:000000000-ADTTF:1:1114:4055:17487	60	+
chr1	150413529	150413530	MISEQ:310:000000000-ADTTF:1:1109:10357:4661	60	+
chr1	150431153	150431154	MISEQ:310:000000000-ADTTF:1:1110:6122:16890	60	+
chr1	150448942	150448943	MISEQ:310:000000000-ADTTF:1:1105:11794:13985	60	-
chr1	150671254	150671255	MISEQ:310:000000000-ADTTF:1:2116:11399:8496	60	-
chr1	150671263	150671264	MISEQ:310:000000000-ADTTF:1:1113:14049:3803	60	-
chr1	150680954	150680955	MISEQ:310:000000000-ADTTF:1:1109:14937:21840	60	-
chr1	150686518	150686519	MISEQ:310:000000000-ADTTF:1:2102:22566:6617	60	-
chr1	150707084	150707085	MISEQ:310:000000000-ADTTF:1:1108:8404:15610	60	-
chr1	150713619	150713620	MISEQ:310:000000000-ADTTF:1:1111:18286:5519	60	-
chr1	150747388	150747389	MISEQ:310:000000000-ADTTF:1:1101:13996:17853	60	+
chr1	150755499	150755500	MISEQ:310:000000000-ADTTF:1:2119:13819:22183	60	+
chr1	150779357	150779358	MISEQ:310:000000000-ADTTF:1:1106:19183:21929	60	+
chr1	150821941	150821942	MISEQ:310:000000000-ADTTF:1:1107:6233:10077	60	-
chr1	150839407	150839408	MISEQ:310:000000000-ADTTF:1:1116:25758:4280	60	+
chr1	150839580	150839581	MISEQ:310:000000000-ADTTF:1:1105:14748:5718	60	-
chr1	150869533	150869534	MISEQ:310:000000000-ADTTF:1:2118:19394:16175	60	+
chr1	150875531	150875532	MISEQ:310:000000000-ADTTF:1:2109:14661:8588	60	+
chr1	150913191	150913192	MISEQ:310:000000000-ADTTF:1:1114:15370:13153	60	+
chr1	150952944	150952945	MISEQ:310:000000000-ADTTF:1:1104:13582:8082	60	-
chr1	151110523	151110524	MISEQ:310:000000000-ADTTF:1:1105:21446:6674	60	+
chr1	151123669	151123670	MISEQ:310:000000000-ADTTF:1:1108:5345:14657	60	-
chr1	151162042	151162043	MISEQ:310:000000000-ADTTF:1:2103:3964:9225	60	-
chr1	151216761	151216762	MISEQ:310:000000000-ADTTF:1:1107:15656:7222	60	+
chr1	151236062	151236063	MISEQ:310:000000000-ADTTF:1:2107:20853:22545	60	-
chr1	151321079	151321080	MISEQ:310:000000000-ADTTF:1:1114:11205:19416	60	+
chr1	151431959	151431960	MISEQ:310:000000000-ADTTF:1:1114:10028:17590	60	-
chr1	151434615	151434616	MISEQ:310:000000000-ADTTF:1:1107:5215:11639	60	+
chr1	151438853	151438854	MISEQ:310:000000000-ADTTF:1:1104:7723:7665	60	+
chr1	151563365	151563366	MISEQ:310:000000000-ADTTF:1:1104:5771:22366	60	+
chr1	151575406	151575407	MISEQ:310:000000000-ADTTF:1:1106:10207:6464	60	+
chr1	151629535	151629536	MISEQ:310:000000000-ADTTF:1:1108:8789:10538	60	-
chr1	151630063	151630064	MISEQ:310:000000000-ADTTF:1:2114:9101:21613	60	-
chr1	151635617	151635618	MISEQ:310:000000000-ADTTF:1:1105:17115:14657	60	+
chr1	151654400	151654401	MISEQ:310:000000000-ADTTF:1:1102:8902:19711	60	+
chr1	151662625	151662626	MISEQ:310:000000000-ADTTF:1:2119:18796:11511	60	+
chr1	151673471	151673472	MISEQ:310:000000000-ADTTF:1:1105:6421:20601	60	+
chr1	151956363	151956364	MISEQ:310:000000000-ADTTF:1:1107:24210:16944	60	-
chr1	151957375	151957376	MISEQ:310:000000000-ADTTF:1:1110:7709:11109	60	+
chr1	152093038	152093039	MISEQ:310:000000000-ADTTF:1:1105:20395:19117	60	+
chr1	153637556	153637557	MISEQ:310:000000000-ADTTF:1:1115:10718:21720	60	+
chr1	153664386	153664387	MISEQ:310:000000000-ADTTF:1:1116:28137:6900	60	+
chr1	153668244	153668245	MISEQ:310:000000000-ADTTF:1:1106:17423:2902	60	+
chr1	153668937	153668938	MISEQ:310:000000000-ADTTF:1:1116:17286:13338	60	-
chr1	153868771	153868772	MISEQ:310:000000000-ADTTF:1:1105:15847:6496	60	+
chr1	153871662	153871663	MISEQ:310:000000000-ADTTF:1:1105:25082:9013	60	-
chr1	153872733	153872734	MISEQ:310:000000000-ADTTF:1:1109:16878:3046	60	-
chr1	153875540	153875541	MISEQ:310:000000000-ADTTF:1:1106:25859:11483	60	-
chr1	153884260	153884261	MISEQ:310:000000000-ADTTF:1:1108:11494:23211	60	+
chr1	153887023	153887024	MISEQ:310:000000000-ADTTF:1:2108:13744:21312	60	-
chr1	153887888	153887889	MISEQ:310:000000000-ADTTF:1:2118:15041:4960	60	-
chr1	153888336	153888337	MISEQ:310:000000000-ADTTF:1:1114:18052:20602	60	+
chr1	153900655	153900656	MISEQ:310:000000000-ADTTF:1:2107:9087:15662	60	-
chr1	153900819	153900820	MISEQ:310:000000000-ADTTF:1:1113:6613:16356	60	+
chr1	153907470	153907471	MISEQ:310:000000000-ADTTF:1:1101:19158:14904	60	+
chr1	153915129	153915130	MISEQ:310:000000000-ADTTF:1:1119:12909:4392	60	+
chr1	153929135	153929136	MISEQ:310:000000000-ADTTF:1:1105:21164:5881	60	-
chr1	153937282	153937283	MISEQ:310:000000000-ADTTF:1:1115:21157:9721	60	-
chr1	153950795	153950796	MISEQ:310:000000000-ADTTF:1:1101:19483:11058	60	+
chr1	153985009	153985010	MISEQ:310:000000000-ADTTF:1:2105:18774:21004	60	-
chr1	154021621	154021622	MISEQ:310:000000000-ADTTF:1:1107:26987:16943	60	+
chr1	154129241	154129242	MISEQ:310:000000000-ADTTF:1:1101:7725:18343	60	+
chr1	154139215	154139216	MISEQ:310:000000000-ADTTF:1:1119:20638:1843	60	+
chr1	154157337	154157338	MISEQ:310:000000000-ADTTF:1:1116:9264:8332	60	-
chr1	154229180	154229181	MISEQ:310:000000000-ADTTF:1:1119:5683:9096	60	+
chr1	154236066	154236067	MISEQ:310:000000000-ADTTF:1:1108:11114:5254	60	-
chr1	154249571	154249572	MISEQ:310:000000000-ADTTF:1:1107:23001:6802	60	+
chr1	154250065	154250066	MISEQ:310:000000000-ADTTF:1:1102:24559:8947	60	+
chr1	154258697	154258698	MISEQ:310:000000000-ADTTF:1:1105:15142:18179	60	+
chr1	154386259	154386260	MISEQ:310:000000000-ADTTF:1:1113:13086:5551	60	-
chr1	154437527	154437528	MISEQ:310:000000000-ADTTF:1:1108:14675:10251	60	-
chr1	154523801	154523802	MISEQ:310:000000000-ADTTF:1:1101:19095:22196	60	+
chr1	154548160	154548161	MISEQ:310:000000000-ADTTF:1:1105:21602:13667	60	+
chr1	154597641	154597642	MISEQ:310:000000000-ADTTF:1:1108:22480:18386	60	+
chr1	154615436	154615437	MISEQ:310:000000000-ADTTF:1:1110:21703:23783	60	+
chr1	154619734	154619735	MISEQ:310:000000000-ADTTF:1:1102:6009:6302	60	-
chr1	154624473	154624474	MISEQ:310:000000000-ADTTF:1:2113:17335:3515	60	-
chr1	154624475	154624476	MISEQ:310:000000000-ADTTF:1:1106:23283:18703	60	-
chr1	154894481	154894482	MISEQ:310:000000000-ADTTF:1:1106:23542:20595	60	+
chr1	154916487	154916488	MISEQ:310:000000000-ADTTF:1:2105:8097:17306	60	-
chr1	154980487	154980488	MISEQ:310:000000000-ADTTF:1:2116:26699:6828	60	+
chr1	154987618	154987619	MISEQ:310:000000000-ADTTF:1:2105:26069:4534	60	-
chr1	154989593	154989594	MISEQ:310:000000000-ADTTF:1:1102:15234:19982	60	-
chr1	155072883	155072884	MISEQ:310:000000000-ADTTF:1:1103:19688:10707	60	-
chr1	155314384	155314385	MISEQ:310:000000000-ADTTF:1:1108:5612:6956	60	+
chr1	155361418	155361419	MISEQ:310:000000000-ADTTF:1:1118:2707:12052	60	-
chr1	155376347	155376348	MISEQ:310:000000000-ADTTF:1:1109:11751:9733	60	+
chr1	155409177	155409178	MISEQ:310:000000000-ADTTF:1:2109:21745:2057	60	+
chr1	155439606	155439607	MISEQ:310:000000000-ADTTF:1:2101:23193:16451	60	+
chr1	155442092	155442093	MISEQ:310:000000000-ADTTF:1:1108:15608:8142	60	-
chr1	155454937	155454938	MISEQ:310:000000000-ADTTF:1:1102:10678:22801	60	+
chr1	155455120	155455121	MISEQ:310:000000000-ADTTF:1:1117:6428:3967	60	-
chr1	155456157	155456158	MISEQ:310:000000000-ADTTF:1:1102:7568:16091	60	+
chr1	155460870	155460871	MISEQ:310:000000000-ADTTF:1:1112:2023:13892	60	+
chr1	155464311	155464312	MISEQ:310:000000000-ADTTF:1:1118:12755:19915	60	+
chr1	155467475	155467476	MISEQ:310:000000000-ADTTF:1:2105:24060:16225	60	-
chr1	155467476	155467477	MISEQ:310:000000000-ADTTF:1:1105:10054:10893	60	-
chr1	155469388	155469389	MISEQ:310:000000000-ADTTF:1:1116:29157:15819	60	-
chr1	155474039	155474040	MISEQ:310:000000000-ADTTF:1:2101:8874:14325	60	-
chr1	155485969	155485970	MISEQ:310:000000000-ADTTF:1:2117:18930:12146	60	+
chr1	155502161	155502162	MISEQ:310:000000000-ADTTF:1:1108:8371:8032	60	+
chr1	155503227	155503228	MISEQ:310:000000000-ADTTF:1:1112:10313:13613	60	+
chr1	155507614	155507615	MISEQ:310:000000000-ADTTF:1:1102:10757:14255	60	+
chr1	155512167	155512168	MISEQ:310:000000000-ADTTF:1:1110:19848:20659	60	+
chr1	155515653	155515654	MISEQ:310:000000000-ADTTF:1:1101:26287:8466	60	+
chr1	155516594	155516595	MISEQ:310:000000000-ADTTF:1:2103:3016:15941	60	-
chr1	155521299	155521300	MISEQ:310:000000000-ADTTF:1:1101:26475:9164	60	+
chr1	155522018	155522019	MISEQ:310:000000000-ADTTF:1:1102:8595:4733	60	+
chr1	155534358	155534359	MISEQ:310:000000000-ADTTF:1:1109:20553:18563	60	-
chr1	155535601	155535602	MISEQ:310:000000000-ADTTF:1:1101:10059:3746	60	-
chr1	155536531	155536532	MISEQ:310:000000000-ADTTF:1:2104:26557:11327	60	-
chr1	155543392	155543393	MISEQ:310:000000000-ADTTF:1:1102:26860:10225	60	-
chr1	155559826	155559827	MISEQ:310:000000000-ADTTF:1:1102:14381:23581	60	+
chr1	155629423	155629424	MISEQ:310:000000000-ADTTF:1:1113:6590:20128	60	-
chr1	155669388	155669389	MISEQ:310:000000000-ADTTF:1:1112:16567:13902	60	-
chr1	155676750	155676751	MISEQ:310:000000000-ADTTF:1:1111:5466:14140	60	-
chr1	155725722	155725723	MISEQ:310:000000000-ADTTF:1:1118:14115:17347	60	+
chr1	155765004	155765005	MISEQ:310:000000000-ADTTF:1:1105:18629:20255	60	-
chr1	155777926	155777927	MISEQ:310:000000000-ADTTF:1:2105:14497:13546	60	-
chr1	155785524	155785525	MISEQ:310:000000000-ADTTF:1:2105:26514:18058	60	-
chr1	155791921	155791922	MISEQ:310:000000000-ADTTF:1:2113:22124:20523	60	-
chr1	155796052	155796053	MISEQ:310:000000000-ADTTF:1:1107:9499:3760	60	+
chr1	155838750	155838751	MISEQ:310:000000000-ADTTF:1:1109:12908:21346	60	-
chr1	155918853	155918854	MISEQ:310:000000000-ADTTF:1:2105:22790:4161	60	+
chr1	155924071	155924072	MISEQ:310:000000000-ADTTF:1:2109:6999:12503	60	+
chr1	155926288	155926289	MISEQ:310:000000000-ADTTF:1:2109:16250:20118	60	-
chr1	155930978	155930979	MISEQ:310:000000000-ADTTF:1:1105:8057:16640	60	-
chr1	155985902	155985903	MISEQ:310:000000000-ADTTF:1:1113:9169:11071	60	+
chr1	156178632	156178633	MISEQ:310:000000000-ADTTF:1:1104:13514:6330	60	+
chr1	156278808	156278809	MISEQ:310:000000000-ADTTF:1:1114:9093:9950	60	-
chr1	156280530	156280531	MISEQ:310:000000000-ADTTF:1:2115:15135:20924	60	-
chr1	156329152	156329153	MISEQ:310:000000000-ADTTF:1:1108:12471:10117	60	-
chr1	156330574	156330575	MISEQ:310:000000000-ADTTF:1:1101:22114:5776	60	+
chr1	156331511	156331512	MISEQ:310:000000000-ADTTF:1:1114:24019:17409	60	-
chr1	156350813	156350814	MISEQ:310:000000000-ADTTF:1:1119:28265:19156	60	+
chr1	156553042	156553043	MISEQ:310:000000000-ADTTF:1:1109:16901:17577	60	-
chr1	156778917	156778918	MISEQ:310:000000000-ADTTF:1:1115:9621:23177	60	-
chr1	156779881	156779882	MISEQ:310:000000000-ADTTF:1:1118:3247:11365	60	-
chr1	156791449	156791450	MISEQ:310:000000000-ADTTF:1:2107:18612:23648	60	+
chr1	156797495	156797496	MISEQ:310:000000000-ADTTF:1:1105:14643:8966	60	-
chr1	157358472	157358473	MISEQ:310:000000000-ADTTF:1:1119:16774:18099	60	+
chr1	160231415	160231416	MISEQ:310:000000000-ADTTF:1:1113:14964:20831	60	+
chr1	160313888	160313889	MISEQ:310:000000000-ADTTF:1:1108:3722:11031	60	-
chr1	160319955	160319956	MISEQ:310:000000000-ADTTF:1:2110:21013:8996	60	-
chr1	161101614	161101615	MISEQ:310:000000000-ADTTF:1:1112:23117:1803	60	-
chr1	161325699	161325700	MISEQ:310:000000000-ADTTF:1:1107:2081:10982	60	+
chr1	161337453	161337454	MISEQ:310:000000000-ADTTF:1:1111:27828:17149	60	-
chr1	161340655	161340656	MISEQ:310:000000000-ADTTF:1:1109:15320:13212	60	+
chr1	161402333	161402334	MISEQ:310:000000000-ADTTF:1:1113:18131:24518	60	-
chr1	161504370	161504371	MISEQ:310:000000000-ADTTF:1:1101:16022:7108	60	+
chr1	161785661	161785662	MISEQ:310:000000000-ADTTF:1:1111:14397:16621	60	+
chr1	161785662	161785663	MISEQ:310:000000000-ADTTF:1:1110:6354:14256	60	+
chr1	161815392	161815393	MISEQ:310:000000000-ADTTF:1:1104:7116:22260	60	+
chr1	161861030	161861031	MISEQ:310:000000000-ADTTF:1:1119:13339:2406	60	-
chr1	162526687	162526688	MISEQ:310:000000000-ADTTF:1:1101:13254:21986	60	-
chr1	162724675	162724676	MISEQ:310:000000000-ADTTF:1:1108:16230:3003	60	-
chr1	163318508	163318509	MISEQ:310:000000000-ADTTF:1:1115:16145:14552	60	-
chr1	163332533	163332534	MISEQ:310:000000000-ADTTF:1:1104:15204:12335	60	+
chr1	163978411	163978412	MISEQ:310:000000000-ADTTF:1:1111:9837:22194	60	-
chr1	165330663	165330664	MISEQ:310:000000000-ADTTF:1:1118:25371:8654	60	+
chr1	165677672	165677673	MISEQ:310:000000000-ADTTF:1:1114:8272:4818	60	+
chr1	165755589	165755590	MISEQ:310:000000000-ADTTF:1:1108:15111:19109	60	+
chr1	166033692	166033693	MISEQ:310:000000000-ADTTF:1:2101:24520:20343	60	+
chr1	167278099	167278100	MISEQ:310:000000000-ADTTF:1:2104:20788:20588	60	-
chr1	167420391	167420392	MISEQ:310:000000000-ADTTF:1:1115:15871:13314	60	-
chr1	167744180	167744181	MISEQ:310:000000000-ADTTF:1:1119:22271:4763	60	+
chr1	167966887	167966888	MISEQ:310:000000000-ADTTF:1:1113:27893:12644	60	-
chr1	167997559	167997560	MISEQ:310:000000000-ADTTF:1:1116:13349:16835	60	-
chr1	168008420	168008421	MISEQ:310:000000000-ADTTF:1:1117:19216:15461	60	-
chr1	168035372	168035373	MISEQ:310:000000000-ADTTF:1:1109:17755:15238	60	-
chr1	168040081	168040082	MISEQ:310:000000000-ADTTF:1:2112:12714:9147	60	+
chr1	168045729	168045730	MISEQ:310:000000000-ADTTF:1:1110:24867:9184	60	+
chr1	168190701	168190702	MISEQ:310:000000000-ADTTF:1:2111:20044:8527	60	-
chr1	169300388	169300389	MISEQ:310:000000000-ADTTF:1:1101:12795:8883	60	+
chr1	169319612	169319613	MISEQ:310:000000000-ADTTF:1:1101:22236:5894	60	+
chr1	169325548	169325549	MISEQ:310:000000000-ADTTF:1:2115:15163:19508	60	-
chr1	169525896	169525897	MISEQ:310:000000000-ADTTF:1:1115:22538:8436	60	+
chr1	169833170	169833171	MISEQ:310:000000000-ADTTF:1:1118:13555:23636	60	-
chr1	169835412	169835413	MISEQ:310:000000000-ADTTF:1:1110:28242:18839	60	-
chr1	169983248	169983249	MISEQ:310:000000000-ADTTF:1:1113:7352:6519	60	+
chr1	169988460	169988461	MISEQ:310:000000000-ADTTF:1:1117:12867:23127	60	-
chr1	170074110	170074111	MISEQ:310:000000000-ADTTF:1:1104:22902:5521	60	-
chr1	171194072	171194073	MISEQ:310:000000000-ADTTF:1:1110:15282:17554	60	-
chr1	171490597	171490598	MISEQ:310:000000000-ADTTF:1:1101:12825:9420	60	+
chr1	171525201	171525202	MISEQ:310:000000000-ADTTF:1:1101:19369:21706	60	+
chr1	171551011	171551012	MISEQ:310:000000000-ADTTF:1:1105:17179:13287	60	-
chr1	171577576	171577577	MISEQ:310:000000000-ADTTF:1:1106:13533:8695	60	+
chr1	171797096	171797097	MISEQ:310:000000000-ADTTF:1:2104:22828:15369	60	+
chr1	172545995	172545996	MISEQ:310:000000000-ADTTF:1:1107:10452:4076	60	+
chr1	173664605	173664606	MISEQ:310:000000000-ADTTF:1:1107:11570:7107	60	-
chr1	173833499	173833500	MISEQ:310:000000000-ADTTF:1:1101:11401:18702	60	+
chr1	173850965	173850966	MISEQ:310:000000000-ADTTF:1:1110:10504:17444	60	+
chr1	173873058	173873059	MISEQ:310:000000000-ADTTF:1:1105:20838:13548	60	+
chr1	173960211	173960212	MISEQ:310:000000000-ADTTF:1:1114:11834:20850	60	+
chr1	173966679	173966680	MISEQ:310:000000000-ADTTF:1:1107:7816:4478	60	+
chr1	173969416	173969417	MISEQ:310:000000000-ADTTF:1:1101:6488:7140	60	-
chr1	174077018	174077019	MISEQ:310:000000000-ADTTF:1:1114:5104:12720	60	+
chr1	174167992	174167993	MISEQ:310:000000000-ADTTF:1:1110:10902:24136	60	-
chr1	174266734	174266735	MISEQ:310:000000000-ADTTF:1:1106:3078:17377	60	-
chr1	174453747	174453748	MISEQ:310:000000000-ADTTF:1:1106:12551:8336	60	-
chr1	174691969	174691970	MISEQ:310:000000000-ADTTF:1:2108:8707:7056	60	-
chr1	176025176	176025177	MISEQ:310:000000000-ADTTF:1:1102:14640:4063	60	+
chr1	176051143	176051144	MISEQ:310:000000000-ADTTF:1:1103:28598:8021	60	-
chr1	176066625	176066626	MISEQ:310:000000000-ADTTF:1:1104:20321:17456	60	-
chr1	176132501	176132502	MISEQ:310:000000000-ADTTF:1:1101:14098:8516	60	-
chr1	176141398	176141399	MISEQ:310:000000000-ADTTF:1:1102:16836:11947	60	-
chr1	176163530	176163531	MISEQ:310:000000000-ADTTF:1:1106:4390:15718	60	-
chr1	176182039	176182040	MISEQ:310:000000000-ADTTF:1:1117:9702:7505	60	+
chr1	178240329	178240330	MISEQ:310:000000000-ADTTF:1:1106:9522:13482	60	-
chr1	178279318	178279319	MISEQ:310:000000000-ADTTF:1:1102:22028:11501	60	+
chr1	178358688	178358689	MISEQ:310:000000000-ADTTF:1:1101:15569:13684	60	+
chr1	178811615	178811616	MISEQ:310:000000000-ADTTF:1:1109:22158:15522	60	+
chr1	178866660	178866661	MISEQ:310:000000000-ADTTF:1:1110:22298:6139	60	-
chr1	179034018	179034019	MISEQ:310:000000000-ADTTF:1:1117:9319:15708	60	-
chr1	179162493	179162494	MISEQ:310:000000000-ADTTF:1:1102:10525:8417	60	+
chr1	179178685	179178686	MISEQ:310:000000000-ADTTF:1:1106:7748:12409	60	-
chr1	179338180	179338181	MISEQ:310:000000000-ADTTF:1:1101:18933:1956	60	+
chr1	179958612	179958613	MISEQ:310:000000000-ADTTF:1:1104:18680:2585	60	-
chr1	179966141	179966142	MISEQ:310:000000000-ADTTF:1:1108:16303:8681	60	-
chr1	180010220	180010221	MISEQ:310:000000000-ADTTF:1:2107:26613:6667	60	+
chr1	180027820	180027821	MISEQ:310:000000000-ADTTF:1:2101:10411:20436	60	-
chr1	180032807	180032808	MISEQ:310:000000000-ADTTF:1:1115:18166:9738	60	-
chr1	180060480	180060481	MISEQ:310:000000000-ADTTF:1:2116:19068:21146	60	-
chr1	180088094	180088095	MISEQ:310:000000000-ADTTF:1:2118:25305:10983	60	+
chr1	180648934	180648935	MISEQ:310:000000000-ADTTF:1:1113:18539:5409	60	+
chr1	180673116	180673117	MISEQ:310:000000000-ADTTF:1:1114:4496:5152	60	-
chr1	180811818	180811819	MISEQ:310:000000000-ADTTF:1:2113:16735:20560	60	-
chr1	180839052	180839053	MISEQ:310:000000000-ADTTF:1:1115:4423:10680	60	+
chr1	182305275	182305276	MISEQ:310:000000000-ADTTF:1:1113:20929:12323	60	+
chr1	182583105	182583106	MISEQ:310:000000000-ADTTF:1:2118:12930:5494	60	-
chr1	182866671	182866672	MISEQ:310:000000000-ADTTF:1:1102:8595:4957	60	-
chr1	182995764	182995765	MISEQ:310:000000000-ADTTF:1:1105:5166:5899	60	-
chr1	183026516	183026517	MISEQ:310:000000000-ADTTF:1:1109:19100:21216	60	-
chr1	184330457	184330458	MISEQ:310:000000000-ADTTF:1:1114:22676:9355	60	+
chr1	184401965	184401966	MISEQ:310:000000000-ADTTF:1:1112:15331:5317	60	+
chr1	184735701	184735702	MISEQ:310:000000000-ADTTF:1:1117:21207:15204	60	-
chr1	185122923	185122924	MISEQ:310:000000000-ADTTF:1:1117:8933:20099	60	+
chr1	185150955	185150956	MISEQ:310:000000000-ADTTF:1:1101:9824:23210	60	+
chr1	185187354	185187355	MISEQ:310:000000000-ADTTF:1:1119:25917:20763	60	-
chr1	185214900	185214901	MISEQ:310:000000000-ADTTF:1:1113:18572:9930	60	+
chr1	185269358	185269359	MISEQ:310:000000000-ADTTF:1:1108:22322:17593	60	-
chr1	185755418	185755419	MISEQ:310:000000000-ADTTF:1:1102:23472:5638	60	-
chr1	186383464	186383465	MISEQ:310:000000000-ADTTF:1:1104:6182:10591	60	+
chr1	186385886	186385887	MISEQ:310:000000000-ADTTF:1:1115:7522:5347	60	+
chr1	186836831	186836832	MISEQ:310:000000000-ADTTF:1:1107:14729:18022	60	-
chr1	187398055	187398056	MISEQ:310:000000000-ADTTF:1:2105:22094:7270	60	+
chr1	187872487	187872488	MISEQ:310:000000000-ADTTF:1:1110:21126:13061	60	+
chr1	188372642	188372643	MISEQ:310:000000000-ADTTF:1:2112:18677:6344	60	+
chr1	188631915	188631916	MISEQ:310:000000000-ADTTF:1:2114:3178:13558	60	+
chr1	189788311	189788312	MISEQ:310:000000000-ADTTF:1:1109:15316:1247	60	-
chr1	189871062	189871063	MISEQ:310:000000000-ADTTF:1:1111:8248:19805	60	-
chr1	190123986	190123987	MISEQ:310:000000000-ADTTF:1:1107:14986:3036	60	-
chr1	190135340	190135341	MISEQ:310:000000000-ADTTF:1:1101:12258:19841	60	+
chr1	190227867	190227868	MISEQ:310:000000000-ADTTF:1:1102:9571:14138	60	-
chr1	190231641	190231642	MISEQ:310:000000000-ADTTF:1:1110:18217:9194	60	-
chr1	190330574	190330575	MISEQ:310:000000000-ADTTF:1:2104:13751:9315	60	-
chr1	190366054	190366055	MISEQ:310:000000000-ADTTF:1:1111:15144:19169	60	-
chr1	190459305	190459306	MISEQ:310:000000000-ADTTF:1:2105:14186:13912	60	+
chr1	190467348	190467349	MISEQ:310:000000000-ADTTF:1:2101:18317:21928	60	-
chr1	190468640	190468641	MISEQ:310:000000000-ADTTF:1:2111:20476:5909	60	-
chr1	190600482	190600483	MISEQ:310:000000000-ADTTF:1:1110:26011:21538	60	-
chr1	190680362	190680363	MISEQ:310:000000000-ADTTF:1:1105:25104:9823	60	+
chr1	190953335	190953336	MISEQ:310:000000000-ADTTF:1:1105:13164:5489	60	+
chr1	191134659	191134660	MISEQ:310:000000000-ADTTF:1:1104:5887:12626	60	-
chr1	191208217	191208218	MISEQ:310:000000000-ADTTF:1:2118:3135:7740	60	-
chr1	191225693	191225694	MISEQ:310:000000000-ADTTF:1:2111:27919:11505	60	+
chr1	191386099	191386100	MISEQ:310:000000000-ADTTF:1:1105:12376:18149	60	-
chr1	191420636	191420637	MISEQ:310:000000000-ADTTF:1:1107:24303:18500	60	+
chr1	192196852	192196853	MISEQ:310:000000000-ADTTF:1:2103:6702:5248	60	-
chr1	193091699	193091700	MISEQ:310:000000000-ADTTF:1:1119:23621:7112	60	-
chr1	193141728	193141729	MISEQ:310:000000000-ADTTF:1:2115:13172:14012	60	-
chr1	193158936	193158937	MISEQ:310:000000000-ADTTF:1:1111:24761:20676	60	+
chr1	193159032	193159033	MISEQ:310:000000000-ADTTF:1:2104:19337:23344	60	+
chr1	193991347	193991348	MISEQ:310:000000000-ADTTF:1:2113:20876:8384	60	-
chr1	195368980	195368981	MISEQ:310:000000000-ADTTF:1:2118:11659:13652	60	+
chr1	195743660	195743661	MISEQ:310:000000000-ADTTF:1:2112:24773:5316	60	-
chr1	196010327	196010328	MISEQ:310:000000000-ADTTF:1:1102:20350:6933	60	-
chr1	196227610	196227611	MISEQ:310:000000000-ADTTF:1:2116:25094:8240	60	-
chr1	196948790	196948791	MISEQ:310:000000000-ADTTF:1:1115:14566:1834	60	-
chr1	197119763	197119764	MISEQ:310:000000000-ADTTF:1:1110:19157:24527	60	-
chr1	197141095	197141096	MISEQ:310:000000000-ADTTF:1:2118:7361:17628	60	-
chr1	197173760	197173761	MISEQ:310:000000000-ADTTF:1:1102:14125:14984	60	-
chr1	197182872	197182873	MISEQ:310:000000000-ADTTF:1:1110:11812:7303	60	-
chr1	197471207	197471208	MISEQ:310:000000000-ADTTF:1:1108:28763:8354	60	-
chr1	197662141	197662142	MISEQ:310:000000000-ADTTF:1:2105:7898:18519	60	-
chr1	197665184	197665185	MISEQ:310:000000000-ADTTF:1:2102:12366:14992	60	+
chr1	198899826	198899827	MISEQ:310:000000000-ADTTF:1:1108:25498:11061	60	+
chr1	199187398	199187399	MISEQ:310:000000000-ADTTF:1:2111:11912:9040	60	-
chr1	200125334	200125335	MISEQ:310:000000000-ADTTF:1:1105:5214:15294	60	+
chr1	200577698	200577699	MISEQ:310:000000000-ADTTF:1:1106:22664:2891	60	-
chr1	200580200	200580201	MISEQ:310:000000000-ADTTF:1:2108:21506:10975	60	-
chr1	200614316	200614317	MISEQ:310:000000000-ADTTF:1:1113:8903:5817	60	-
chr1	200846848	200846849	MISEQ:310:000000000-ADTTF:1:2105:19690:8736	60	+
chr1	200846865	200846866	MISEQ:310:000000000-ADTTF:1:1101:16223:15057	60	+
chr1	200847611	200847612	MISEQ:310:000000000-ADTTF:1:1101:11954:10273	60	+
chr1	200853242	200853243	MISEQ:310:000000000-ADTTF:1:1108:10245:1575	60	+
chr1	201849325	201849326	MISEQ:310:000000000-ADTTF:1:1105:15780:5000	60	+
chr1	201866994	201866995	MISEQ:310:000000000-ADTTF:1:1101:10189:10698	60	-
chr1	202418234	202418235	MISEQ:310:000000000-ADTTF:1:1116:22433:21128	60	-
chr1	202461764	202461765	MISEQ:310:000000000-ADTTF:1:2101:24397:11998	60	-
chr1	202479737	202479738	MISEQ:310:000000000-ADTTF:1:1117:19874:5862	60	+
chr1	202566153	202566154	MISEQ:310:000000000-ADTTF:1:1101:9201:13140	60	-
chr1	202774362	202774363	MISEQ:310:000000000-ADTTF:1:1109:12478:21110	60	+
chr1	202824653	202824654	MISEQ:310:000000000-ADTTF:1:1105:12520:13912	60	+
chr1	203019934	203019935	MISEQ:310:000000000-ADTTF:1:2102:27988:19320	60	-
chr1	203329608	203329609	MISEQ:310:000000000-ADTTF:1:2102:19267:5655	60	-
chr1	203544585	203544586	MISEQ:310:000000000-ADTTF:1:1105:11888:14220	60	-
chr1	204407929	204407930	MISEQ:310:000000000-ADTTF:1:1106:25259:23154	60	+
chr1	204414972	204414973	MISEQ:310:000000000-ADTTF:1:1105:13654:14315	60	+
chr1	204532576	204532577	MISEQ:310:000000000-ADTTF:1:1109:17689:16003	60	+
chr1	205149512	205149513	MISEQ:310:000000000-ADTTF:1:1110:17108:7840	60	-
chr1	205614057	205614058	MISEQ:310:000000000-ADTTF:1:1107:8836:10817	60	+
chr1	205618289	205618290	MISEQ:310:000000000-ADTTF:1:1102:7201:5882	60	-
chr1	205623471	205623472	MISEQ:310:000000000-ADTTF:1:2111:21121:2654	60	-
chr1	206183070	206183071	MISEQ:310:000000000-ADTTF:1:1118:24490:21736	60	+
chr1	206524777	206524778	MISEQ:310:000000000-ADTTF:1:1102:26935:14554	60	-
chr1	207326257	207326258	MISEQ:310:000000000-ADTTF:1:1119:28209:6884	60	-
chr1	207342917	207342918	MISEQ:310:000000000-ADTTF:1:1106:19642:23886	60	-
chr1	207351400	207351401	MISEQ:310:000000000-ADTTF:1:1106:22935:22182	60	+
chr1	207461268	207461269	MISEQ:310:000000000-ADTTF:1:1111:20492:22995	60	-
chr1	207694023	207694024	MISEQ:310:000000000-ADTTF:1:1111:3928:14976	60	-
chr1	207749933	207749934	MISEQ:310:000000000-ADTTF:1:1118:11137:19201	60	-
chr1	207776136	207776137	MISEQ:310:000000000-ADTTF:1:1115:13718:1112	60	-
chr1	207784245	207784246	MISEQ:310:000000000-ADTTF:1:2101:26010:7635	60	-
chr1	210226724	210226725	MISEQ:310:000000000-ADTTF:1:1103:12615:13466	60	+
chr1	210274654	210274655	MISEQ:310:000000000-ADTTF:1:2115:21785:22076	60	+
chr1	211274189	211274190	MISEQ:310:000000000-ADTTF:1:1101:20661:10113	60	+
chr1	211613022	211613023	MISEQ:310:000000000-ADTTF:1:2105:23951:19820	60	-
chr1	211984644	211984645	MISEQ:310:000000000-ADTTF:1:2108:10266:19917	60	+
chr1	212020978	212020979	MISEQ:310:000000000-ADTTF:1:2102:3912:15431	60	+
chr1	212021721	212021722	MISEQ:310:000000000-ADTTF:1:1108:20623:4639	60	+
chr1	212078860	212078861	MISEQ:310:000000000-ADTTF:1:1106:19943:20535	60	+
chr1	212296902	212296903	MISEQ:310:000000000-ADTTF:1:1119:7767:13832	60	-
chr1	212745373	212745374	MISEQ:310:000000000-ADTTF:1:1105:8112:14924	60	+
chr1	212748310	212748311	MISEQ:310:000000000-ADTTF:1:1101:3883:8719	60	+
chr1	212769213	212769214	MISEQ:310:000000000-ADTTF:1:1104:11079:12099	60	+
chr1	212884872	212884873	MISEQ:310:000000000-ADTTF:1:2107:26337:13238	60	-
chr1	212937310	212937311	MISEQ:310:000000000-ADTTF:1:2110:6293:8086	60	+
chr1	214378741	214378742	MISEQ:310:000000000-ADTTF:1:1102:25360:19520	60	-
chr1	214472757	214472758	MISEQ:310:000000000-ADTTF:1:1102:3966:13334	60	+
chr1	217117286	217117287	MISEQ:310:000000000-ADTTF:1:1101:15835:20847	60	+
chr1	217507915	217507916	MISEQ:310:000000000-ADTTF:1:1101:5287:11679	60	+
chr1	218444637	218444638	MISEQ:310:000000000-ADTTF:1:2114:23778:18554	60	+
chr1	218742547	218742548	MISEQ:310:000000000-ADTTF:1:1101:26122:17251	60	-
chr1	219157558	219157559	MISEQ:310:000000000-ADTTF:1:1115:21657:9831	60	-
chr1	219261604	219261605	MISEQ:310:000000000-ADTTF:1:1116:7960:2497	60	+
chr1	220023667	220023668	MISEQ:310:000000000-ADTTF:1:1103:22757:11873	60	+
chr1	220066866	220066867	MISEQ:310:000000000-ADTTF:1:1105:4690:16827	60	-
chr1	220184734	220184735	MISEQ:310:000000000-ADTTF:1:1109:26277:17129	60	-
chr1	220193311	220193312	MISEQ:310:000000000-ADTTF:1:1118:22165:18695	60	-
chr1	220208501	220208502	MISEQ:310:000000000-ADTTF:1:1111:8606:8189	60	-
chr1	220236778	220236779	MISEQ:310:000000000-ADTTF:1:1102:5136:15492	60	-
chr1	222972111	222972112	MISEQ:310:000000000-ADTTF:1:1112:10794:17438	60	-
chr1	223792513	223792514	MISEQ:310:000000000-ADTTF:1:1109:8806:6901	60	+
chr1	223797607	223797608	MISEQ:310:000000000-ADTTF:1:2106:22219:15976	60	-
chr1	223804722	223804723	MISEQ:310:000000000-ADTTF:1:2118:23045:21693	60	+
chr1	224138101	224138102	MISEQ:310:000000000-ADTTF:1:1102:5396:11524	60	-
chr1	224187233	224187234	MISEQ:310:000000000-ADTTF:1:1113:18708:9724	60	-
chr1	224274814	224274815	MISEQ:310:000000000-ADTTF:1:2105:19378:24060	60	+
chr1	224300248	224300249	MISEQ:310:000000000-ADTTF:1:1107:28225:11856	60	+
chr1	224387376	224387377	MISEQ:310:000000000-ADTTF:1:1102:14401:5025	60	-
chr1	224427083	224427084	MISEQ:310:000000000-ADTTF:1:1110:16482:5100	60	-
chr1	224436627	224436628	MISEQ:310:000000000-ADTTF:1:1103:17607:17080	60	-
chr1	224678944	224678945	MISEQ:310:000000000-ADTTF:1:1110:28749:8255	60	+
chr1	224955042	224955043	MISEQ:310:000000000-ADTTF:1:1104:5844:13891	60	+
chr1	225002972	225002973	MISEQ:310:000000000-ADTTF:1:1102:9402:1778	60	-
chr1	225033777	225033778	MISEQ:310:000000000-ADTTF:1:1102:20223:5627	60	-
chr1	225156682	225156683	MISEQ:310:000000000-ADTTF:1:1102:17590:15856	60	-
chr1	225495106	225495107	MISEQ:310:000000000-ADTTF:1:2105:16027:10290	60	+
chr1	225514016	225514017	MISEQ:310:000000000-ADTTF:1:1118:7229:7041	60	-
chr1	225524380	225524381	MISEQ:310:000000000-ADTTF:1:1103:13815:12719	60	+
chr1	225528782	225528783	MISEQ:310:000000000-ADTTF:1:1112:10228:1515	60	-
chr1	225532517	225532518	MISEQ:310:000000000-ADTTF:1:2101:8061:4715	60	-
chr1	225536118	225536119	MISEQ:310:000000000-ADTTF:1:1119:23530:20069	60	-
chr1	225585550	225585551	MISEQ:310:000000000-ADTTF:1:1101:20617:2715	60	-
chr1	225609197	225609198	MISEQ:310:000000000-ADTTF:1:1116:17691:8860	60	-
chr1	225627063	225627064	MISEQ:310:000000000-ADTTF:1:1118:16144:10857	60	-
chr1	225635344	225635345	MISEQ:310:000000000-ADTTF:1:1109:16012:22747	60	-
chr1	225805544	225805545	MISEQ:310:000000000-ADTTF:1:2108:29702:13292	60	-
chr1	225989234	225989235	MISEQ:310:000000000-ADTTF:1:1105:18031:2335	60	-
chr1	225995951	225995952	MISEQ:310:000000000-ADTTF:1:2104:11800:6762	60	-
chr1	226146670	226146671	MISEQ:310:000000000-ADTTF:1:2115:27887:9740	60	-
chr1	226175307	226175308	MISEQ:310:000000000-ADTTF:1:2118:28497:8576	60	+
chr1	226182879	226182880	MISEQ:310:000000000-ADTTF:1:1104:6300:9837	60	+
chr1	226231777	226231778	MISEQ:310:000000000-ADTTF:1:1101:17765:8850	60	+
chr1	226232024	226232025	MISEQ:310:000000000-ADTTF:1:1109:25985:7020	60	+
chr1	226270759	226270760	MISEQ:310:000000000-ADTTF:1:2111:19309:8127	60	+
chr1	226274024	226274025	MISEQ:310:000000000-ADTTF:1:1102:25351:9028	60	+
chr1	226277480	226277481	MISEQ:310:000000000-ADTTF:1:1106:17405:9661	60	+
chr1	226280846	226280847	MISEQ:310:000000000-ADTTF:1:2113:22430:13764	60	+
chr1	226282465	226282466	MISEQ:310:000000000-ADTTF:1:2108:24422:6109	60	-
chr1	226282702	226282703	MISEQ:310:000000000-ADTTF:1:1119:10137:12539	60	-
chr1	226284930	226284931	MISEQ:310:000000000-ADTTF:1:1101:6320:22981	60	-
chr1	226299190	226299191	MISEQ:310:000000000-ADTTF:1:1104:2883:10511	60	+
chr1	226300139	226300140	MISEQ:310:000000000-ADTTF:1:1107:17166:1231	60	+
chr1	226300790	226300791	MISEQ:310:000000000-ADTTF:1:1107:3777:7346	60	+
chr1	226851158	226851159	MISEQ:310:000000000-ADTTF:1:1118:17439:12220	60	-
chr1	226915353	226915354	MISEQ:310:000000000-ADTTF:1:1104:13533:17859	60	-
chr1	226931846	226931847	MISEQ:310:000000000-ADTTF:1:2117:13243:18811	60	+
chr1	227010044	227010045	MISEQ:310:000000000-ADTTF:1:1118:8608:3451	60	-
chr1	227011408	227011409	MISEQ:310:000000000-ADTTF:1:1101:5390:6817	60	+
chr1	227015812	227015813	MISEQ:310:000000000-ADTTF:1:1116:9194:9298	60	-
chr1	227019352	227019353	MISEQ:310:000000000-ADTTF:1:1107:8314:21133	60	+
chr1	227031730	227031731	MISEQ:310:000000000-ADTTF:1:1109:11093:14224	60	-
chr1	227045540	227045541	MISEQ:310:000000000-ADTTF:1:1103:11400:8468	60	+
chr1	227073295	227073296	MISEQ:310:000000000-ADTTF:1:1105:17473:9896	60	+
chr1	227073410	227073411	MISEQ:310:000000000-ADTTF:1:1113:25592:21122	60	-
chr1	227090591	227090592	MISEQ:310:000000000-ADTTF:1:1119:14930:15761	60	-
chr1	227119080	227119081	MISEQ:310:000000000-ADTTF:1:1106:21353:13963	60	+
chr1	227124163	227124164	MISEQ:310:000000000-ADTTF:1:1115:17675:23016	60	-
chr1	227135152	227135153	MISEQ:310:000000000-ADTTF:1:1118:22024:8562	60	+
chr1	227135154	227135155	MISEQ:310:000000000-ADTTF:1:2101:18370:6216	60	+
chr1	227137652	227137653	MISEQ:310:000000000-ADTTF:1:1107:18593:15955	60	-
chr1	227149843	227149844	MISEQ:310:000000000-ADTTF:1:1116:9541:17873	60	-
chr1	227157640	227157641	MISEQ:310:000000000-ADTTF:1:1103:15095:9582	60	+
chr1	227186192	227186193	MISEQ:310:000000000-ADTTF:1:1110:13079:4794	60	+
chr1	227199622	227199623	MISEQ:310:000000000-ADTTF:1:1119:19781:15469	60	+
chr1	227210508	227210509	MISEQ:310:000000000-ADTTF:1:1115:25073:17558	60	-
chr1	227251232	227251233	MISEQ:310:000000000-ADTTF:1:1105:6601:23380	60	-
chr1	227259931	227259932	MISEQ:310:000000000-ADTTF:1:2104:19080:21038	60	+
chr1	227312663	227312664	MISEQ:310:000000000-ADTTF:1:1102:15836:7671	60	+
chr1	227313047	227313048	MISEQ:310:000000000-ADTTF:1:1112:15126:13948	60	+
chr1	227314112	227314113	MISEQ:310:000000000-ADTTF:1:1101:14509:23529	60	+
chr1	227346997	227346998	MISEQ:310:000000000-ADTTF:1:1109:12918:16417	60	+
chr1	227370102	227370103	MISEQ:310:000000000-ADTTF:1:1115:14335:11153	60	+
chr1	227981302	227981303	MISEQ:310:000000000-ADTTF:1:1104:20901:13668	60	+
chr1	227984061	227984062	MISEQ:310:000000000-ADTTF:1:1101:6396:9582	60	+
chr1	228168621	228168622	MISEQ:310:000000000-ADTTF:1:1117:12163:13288	60	-
chr1	228177603	228177604	MISEQ:310:000000000-ADTTF:1:1109:26324:21534	60	+
chr1	228235769	228235770	MISEQ:310:000000000-ADTTF:1:1116:21891:10160	60	-
chr1	228357303	228357304	MISEQ:310:000000000-ADTTF:1:1103:11832:8243	60	-
chr1	228391629	228391630	MISEQ:310:000000000-ADTTF:1:2117:22551:10418	60	-
chr1	228435165	228435166	MISEQ:310:000000000-ADTTF:1:2109:17754:17069	60	-
chr1	228473838	228473839	MISEQ:310:000000000-ADTTF:1:2106:6350:10153	60	+
chr1	228704397	228704398	MISEQ:310:000000000-ADTTF:1:1117:6059:23006	60	+
chr1	228786230	228786231	MISEQ:310:000000000-ADTTF:1:1102:20499:18840	60	-
chr1	228848733	228848734	MISEQ:310:000000000-ADTTF:1:1112:2991:10118	60	+
chr1	228936284	228936285	MISEQ:310:000000000-ADTTF:1:2105:27308:13696	60	-
chr1	228959209	228959210	MISEQ:310:000000000-ADTTF:1:1105:12723:10349	60	-
chr1	228961263	228961264	MISEQ:310:000000000-ADTTF:1:1102:15897:15367	60	-
chr1	228965213	228965214	MISEQ:310:000000000-ADTTF:1:2116:27949:18616	60	+
chr1	228966240	228966241	MISEQ:310:000000000-ADTTF:1:2106:11513:18049	60	+
chr1	228987977	228987978	MISEQ:310:000000000-ADTTF:1:1110:9839:7395	60	-
chr1	229154328	229154329	MISEQ:310:000000000-ADTTF:1:2111:25427:8809	60	-
chr1	229277638	229277639	MISEQ:310:000000000-ADTTF:1:1113:20555:21525	60	-
chr1	229284585	229284586	MISEQ:310:000000000-ADTTF:1:1104:13992:24269	60	-
chr1	229287040	229287041	MISEQ:310:000000000-ADTTF:1:1116:22219:22019	60	-
chr1	229297613	229297614	MISEQ:310:000000000-ADTTF:1:1115:19860:1874	60	-
chr1	229302890	229302891	MISEQ:310:000000000-ADTTF:1:1110:27931:7857	60	+
chr1	229305207	229305208	MISEQ:310:000000000-ADTTF:1:1112:17262:14661	60	-
chr1	229305244	229305245	MISEQ:310:000000000-ADTTF:1:1103:8298:17090	60	+
chr1	229320778	229320779	MISEQ:310:000000000-ADTTF:1:1107:9057:10469	60	+
chr1	229352926	229352927	MISEQ:310:000000000-ADTTF:1:1103:26215:8020	60	-
chr1	229441270	229441271	MISEQ:310:000000000-ADTTF:1:1105:10631:8882	60	-
chr1	229457905	229457906	MISEQ:310:000000000-ADTTF:1:1119:15873:2542	60	-
chr1	229461493	229461494	MISEQ:310:000000000-ADTTF:1:1104:14041:22716	60	-
chr1	229475078	229475079	MISEQ:310:000000000-ADTTF:1:1115:25002:12042	60	+
chr1	229555530	229555531	MISEQ:310:000000000-ADTTF:1:1118:10508:7434	60	+
chr1	229566402	229566403	MISEQ:310:000000000-ADTTF:1:2110:22941:7574	60	+
chr1	229566895	229566896	MISEQ:310:000000000-ADTTF:1:1102:11362:16030	60	+
chr1	229600904	229600905	MISEQ:310:000000000-ADTTF:1:2107:18932:17844	60	+
chr1	229650232	229650233	MISEQ:310:000000000-ADTTF:1:1105:7579:4650	60	-
chr1	230071302	230071303	MISEQ:310:000000000-ADTTF:1:1112:12552:18742	60	+
chr1	230087692	230087693	MISEQ:310:000000000-ADTTF:1:2102:26450:19355	60	+
chr1	230149751	230149752	MISEQ:310:000000000-ADTTF:1:1103:15326:6179	60	-
chr1	230186470	230186471	MISEQ:310:000000000-ADTTF:1:1104:7192:11204	60	-
chr1	230227414	230227415	MISEQ:310:000000000-ADTTF:1:1107:10644:15237	60	-
chr1	231229481	231229482	MISEQ:310:000000000-ADTTF:1:1109:9393:4778	60	+
chr1	231248907	231248908	MISEQ:310:000000000-ADTTF:1:1106:22522:17226	60	+
chr1	231415551	231415552	MISEQ:310:000000000-ADTTF:1:2105:13585:16137	60	-
chr1	231505205	231505206	MISEQ:310:000000000-ADTTF:1:1111:16666:3319	60	+
chr1	231509870	231509871	MISEQ:310:000000000-ADTTF:1:1103:24505:22011	60	-
chr1	231567901	231567902	MISEQ:310:000000000-ADTTF:1:1102:22491:16578	60	+
chr1	232493894	232493895	MISEQ:310:000000000-ADTTF:1:1101:8362:2872	60	+
chr1	232611666	232611667	MISEQ:310:000000000-ADTTF:1:1112:7753:3024	60	-
chr1	232959183	232959184	MISEQ:310:000000000-ADTTF:1:1110:2677:12317	60	+
chr1	233230126	233230127	MISEQ:310:000000000-ADTTF:1:1118:19114:2442	60	-
chr1	233332410	233332411	MISEQ:310:000000000-ADTTF:1:2105:26556:14806	60	+
chr1	233674867	233674868	MISEQ:310:000000000-ADTTF:1:1104:27494:15807	60	-
chr1	234453215	234453216	MISEQ:310:000000000-ADTTF:1:2104:21094:12665	60	-
chr1	234453371	234453372	MISEQ:310:000000000-ADTTF:1:1108:16668:16426	60	+
chr1	235196944	235196945	MISEQ:310:000000000-ADTTF:1:1113:16518:11326	60	+
chr1	235216824	235216825	MISEQ:310:000000000-ADTTF:1:1112:3647:9519	60	+
chr1	235219305	235219306	MISEQ:310:000000000-ADTTF:1:1105:13854:14184	60	+
chr1	235221573	235221574	MISEQ:310:000000000-ADTTF:1:1106:15721:8445	60	-
chr1	235226366	235226367	MISEQ:310:000000000-ADTTF:1:1112:13582:9630	60	-
chr1	235235076	235235077	MISEQ:310:000000000-ADTTF:1:1102:7162:22305	60	-
chr1	235240404	235240405	MISEQ:310:000000000-ADTTF:1:1105:9752:22284	60	-
chr1	235242846	235242847	MISEQ:310:000000000-ADTTF:1:1108:3347:7639	60	-
chr1	235261267	235261268	MISEQ:310:000000000-ADTTF:1:1110:10705:2780	60	-
chr1	235323971	235323972	MISEQ:310:000000000-ADTTF:1:1119:24462:15254	60	-
chr1	235452871	235452872	MISEQ:310:000000000-ADTTF:1:1102:6763:16690	60	+
chr1	235685054	235685055	MISEQ:310:000000000-ADTTF:1:1114:19401:19591	60	+
chr1	235758362	235758363	MISEQ:310:000000000-ADTTF:1:1104:9166:20049	60	-
chr1	235758393	235758394	MISEQ:310:000000000-ADTTF:1:1113:5134:6778	60	+
chr1	235831151	235831152	MISEQ:310:000000000-ADTTF:1:2103:24489:13827	60	-
chr1	236270873	236270874	MISEQ:310:000000000-ADTTF:1:2104:8465:20463	60	+
chr1	236502381	236502382	MISEQ:310:000000000-ADTTF:1:1109:17086:17508	60	-
chr1	236559773	236559774	MISEQ:310:000000000-ADTTF:1:1102:12219:1612	60	-
chr1	237522255	237522256	MISEQ:310:000000000-ADTTF:1:1111:7619:18226	60	-
chr1	237713253	237713254	MISEQ:310:000000000-ADTTF:1:2106:10057:15415	60	-
chr1	238639291	238639292	MISEQ:310:000000000-ADTTF:1:1107:22649:6439	60	+
chr1	240236993	240236994	MISEQ:310:000000000-ADTTF:1:1115:13672:13580	60	+
chr1	240414603	240414604	MISEQ:310:000000000-ADTTF:1:1106:7609:3202	60	-
chr1	241513014	241513015	MISEQ:310:000000000-ADTTF:1:1109:22160:12267	60	-
chr1	241635218	241635219	MISEQ:310:000000000-ADTTF:1:1104:23719:4200	60	-
chr1	241880538	241880539	MISEQ:310:000000000-ADTTF:1:1106:8212:2998	60	-
chr1	241880540	241880541	MISEQ:310:000000000-ADTTF:1:2114:19740:12993	60	-
chr1	244376109	244376110	MISEQ:310:000000000-ADTTF:1:1110:26488:21317	60	+
chr1	244434292	244434293	MISEQ:310:000000000-ADTTF:1:1102:6622:15117	60	-
chr1	244439472	244439473	MISEQ:310:000000000-ADTTF:1:1109:8810:3602	60	-
chr1	244449281	244449282	MISEQ:310:000000000-ADTTF:1:1101:4198:15301	60	+
chr1	244687455	244687456	MISEQ:310:000000000-ADTTF:1:1110:15614:23673	60	-
chr1	244757895	244757896	MISEQ:310:000000000-ADTTF:1:1113:15044:5980	60	+
chr1	244861790	244861791	MISEQ:310:000000000-ADTTF:1:2106:14322:20993	60	+
chr1	244879132	244879133	MISEQ:310:000000000-ADTTF:1:2103:20308:9001	60	+
chr1	245035003	245035004	MISEQ:310:000000000-ADTTF:1:1101:14607:15646	60	+
chr1	245235406	245235407	MISEQ:310:000000000-ADTTF:1:1116:27012:14558	60	-
chr1	246196151	246196152	MISEQ:310:000000000-ADTTF:1:1118:15507:21944	60	+
chr1	246721542	246721543	MISEQ:310:000000000-ADTTF:1:1105:20167:8340	60	+
chr1	246721544	246721545	MISEQ:310:000000000-ADTTF:1:1118:4767:11972	60	+
chr10	190205	190206	MISEQ:310:000000000-ADTTF:1:2111:15526:9704	60	-
chr10	204607	204608	MISEQ:310:000000000-ADTTF:1:1113:14146:20171	60	-
chr10	217455	217456	MISEQ:310:000000000-ADTTF:1:1101:14239:11249	60	-
chr10	564753	564754	MISEQ:310:000000000-ADTTF:1:1119:23273:21843	60	+
chr10	675665	675666	MISEQ:310:000000000-ADTTF:1:1105:17517:14015	60	-
chr10	898707	898708	MISEQ:310:000000000-ADTTF:1:1115:28687:18233	60	-
chr10	914589	914590	MISEQ:310:000000000-ADTTF:1:2110:11207:8813	60	-
chr10	991470	991471	MISEQ:310:000000000-ADTTF:1:1112:18933:4321	60	+
chr10	992747	992748	MISEQ:310:000000000-ADTTF:1:1111:27491:8519	60	+
chr10	3147207	3147208	MISEQ:310:000000000-ADTTF:1:1107:10598:18877	60	+
chr10	3167517	3167518	MISEQ:310:000000000-ADTTF:1:1116:22322:17173	60	-
chr10	3501439	3501440	MISEQ:310:000000000-ADTTF:1:1106:7336:15912	60	-
chr10	5447334	5447335	MISEQ:310:000000000-ADTTF:1:1102:22250:16836	60	-
chr10	5694660	5694661	MISEQ:310:000000000-ADTTF:1:1114:12515:21957	60	-
chr10	5727664	5727665	MISEQ:310:000000000-ADTTF:1:1110:12508:13621	60	+
chr10	5761647	5761648	MISEQ:310:000000000-ADTTF:1:1113:7709:20897	60	-
chr10	5800221	5800222	MISEQ:310:000000000-ADTTF:1:1112:14829:9254	60	-
chr10	5878938	5878939	MISEQ:310:000000000-ADTTF:1:1103:20755:4940	60	+
chr10	5901169	5901170	MISEQ:310:000000000-ADTTF:1:1105:24035:3865	60	+
chr10	5992809	5992810	MISEQ:310:000000000-ADTTF:1:1107:7262:14974	60	+
chr10	6845632	6845633	MISEQ:310:000000000-ADTTF:1:2107:17607:5904	60	-
chr10	7795684	7795685	MISEQ:310:000000000-ADTTF:1:1107:6153:7199	60	+
chr10	7825681	7825682	MISEQ:310:000000000-ADTTF:1:2102:14031:22186	60	-
chr10	7912849	7912850	MISEQ:310:000000000-ADTTF:1:1108:5520:12599	60	+
chr10	7938400	7938401	MISEQ:310:000000000-ADTTF:1:2119:23958:12104	60	+
chr10	8726874	8726875	MISEQ:310:000000000-ADTTF:1:1102:28608:9170	60	+
chr10	8739648	8739649	MISEQ:310:000000000-ADTTF:1:1101:29002:15664	60	+
chr10	10830412	10830413	MISEQ:310:000000000-ADTTF:1:1107:10684:4686	60	-
chr10	11923410	11923411	MISEQ:310:000000000-ADTTF:1:1108:24881:10401	60	-
chr10	11991210	11991211	MISEQ:310:000000000-ADTTF:1:1109:15917:24569	60	-
chr10	11996637	11996638	MISEQ:310:000000000-ADTTF:1:1102:16192:18598	60	-
chr10	12018233	12018234	MISEQ:310:000000000-ADTTF:1:2116:19656:3589	60	+
chr10	12238966	12238967	MISEQ:310:000000000-ADTTF:1:2102:24848:16232	60	+
chr10	13324646	13324647	MISEQ:310:000000000-ADTTF:1:1113:12438:8151	60	+
chr10	13448256	13448257	MISEQ:310:000000000-ADTTF:1:2118:3664:10898	60	+
chr10	13486302	13486303	MISEQ:310:000000000-ADTTF:1:1113:11839:12343	60	-
chr10	13597247	13597248	MISEQ:310:000000000-ADTTF:1:1113:16910:20613	60	-
chr10	13616372	13616373	MISEQ:310:000000000-ADTTF:1:1116:25338:20295	60	+
chr10	14518099	14518100	MISEQ:310:000000000-ADTTF:1:2115:5392:18180	60	-
chr10	14564808	14564809	MISEQ:310:000000000-ADTTF:1:2104:20651:14116	60	-
chr10	14590298	14590299	MISEQ:310:000000000-ADTTF:1:1103:4317:9487	60	-
chr10	15251045	15251046	MISEQ:310:000000000-ADTTF:1:1104:10670:21228	60	+
chr10	15619831	15619832	MISEQ:310:000000000-ADTTF:1:1105:6733:18298	60	+
chr10	16321107	16321108	MISEQ:310:000000000-ADTTF:1:2117:19216:7538	60	-
chr10	16498745	16498746	MISEQ:310:000000000-ADTTF:1:1115:13634:4089	60	+
chr10	16624523	16624524	MISEQ:310:000000000-ADTTF:1:2118:15466:10379	60	+
chr10	17083249	17083250	MISEQ:310:000000000-ADTTF:1:1107:22778:16235	60	+
chr10	17119789	17119790	MISEQ:310:000000000-ADTTF:1:1105:12662:23251	60	+
chr10	17153024	17153025	MISEQ:310:000000000-ADTTF:1:1102:15457:19315	60	+
chr10	17174874	17174875	MISEQ:310:000000000-ADTTF:1:1105:20073:3041	60	-
chr10	18260846	18260847	MISEQ:310:000000000-ADTTF:1:1113:29370:13791	60	+
chr10	18613859	18613860	MISEQ:310:000000000-ADTTF:1:2118:11977:14530	60	-
chr10	19003520	19003521	MISEQ:310:000000000-ADTTF:1:1109:17224:5656	60	-
chr10	19132518	19132519	MISEQ:310:000000000-ADTTF:1:1117:14791:17235	60	-
chr10	19323501	19323502	MISEQ:310:000000000-ADTTF:1:2113:17840:15511	60	-
chr10	19542515	19542516	MISEQ:310:000000000-ADTTF:1:1101:13729:22071	60	+
chr10	19572164	19572165	MISEQ:310:000000000-ADTTF:1:1112:11508:20929	60	+
chr10	19619080	19619081	MISEQ:310:000000000-ADTTF:1:1110:8396:20555	60	+
chr10	20599127	20599128	MISEQ:310:000000000-ADTTF:1:1111:13219:22054	60	-
chr10	21665983	21665984	MISEQ:310:000000000-ADTTF:1:2105:21635:7045	60	-
chr10	21956581	21956582	MISEQ:310:000000000-ADTTF:1:2102:23345:10738	60	-
chr10	21982355	21982356	MISEQ:310:000000000-ADTTF:1:1102:19376:22800	60	+
chr10	22669183	22669184	MISEQ:310:000000000-ADTTF:1:1103:21683:20607	60	-
chr10	23753888	23753889	MISEQ:310:000000000-ADTTF:1:1109:11565:24427	60	+
chr10	24160532	24160533	MISEQ:310:000000000-ADTTF:1:2109:22449:20912	60	+
chr10	24269750	24269751	MISEQ:310:000000000-ADTTF:1:1106:21992:13409	60	-
chr10	24577869	24577870	MISEQ:310:000000000-ADTTF:1:1118:9966:11842	60	-
chr10	24729734	24729735	MISEQ:310:000000000-ADTTF:1:1102:19742:21820	60	-
chr10	24988312	24988313	MISEQ:310:000000000-ADTTF:1:2105:20924:10419	60	-
chr10	26126784	26126785	MISEQ:310:000000000-ADTTF:1:1110:20438:17627	60	+
chr10	26731569	26731570	MISEQ:310:000000000-ADTTF:1:1101:22721:3035	60	-
chr10	26821956	26821957	MISEQ:310:000000000-ADTTF:1:2103:14257:19708	60	-
chr10	27047576	27047577	MISEQ:310:000000000-ADTTF:1:1106:15968:17878	60	-
chr10	27073912	27073913	MISEQ:310:000000000-ADTTF:1:1102:14036:2211	60	+
chr10	27538279	27538280	MISEQ:310:000000000-ADTTF:1:1114:5704:20820	60	-
chr10	27930494	27930495	MISEQ:310:000000000-ADTTF:1:2109:10997:17413	60	+
chr10	28046897	28046898	MISEQ:310:000000000-ADTTF:1:1118:24585:12164	60	+
chr10	28564265	28564266	MISEQ:310:000000000-ADTTF:1:1107:6187:5287	60	+
chr10	28567995	28567996	MISEQ:310:000000000-ADTTF:1:2118:22898:13298	60	-
chr10	28568365	28568366	MISEQ:310:000000000-ADTTF:1:1115:16575:8085	60	+
chr10	28568366	28568367	MISEQ:310:000000000-ADTTF:1:2101:19645:23481	60	+
chr10	28581682	28581683	MISEQ:310:000000000-ADTTF:1:2111:18727:1488	60	-
chr10	28611477	28611478	MISEQ:310:000000000-ADTTF:1:2108:7111:15291	60	+
chr10	29486635	29486636	MISEQ:310:000000000-ADTTF:1:1113:12980:3958	60	+
chr10	29861500	29861501	MISEQ:310:000000000-ADTTF:1:2113:9833:9013	60	-
chr10	31012217	31012218	MISEQ:310:000000000-ADTTF:1:2103:12374:15367	60	+
chr10	31825142	31825143	MISEQ:310:000000000-ADTTF:1:2116:8806:22136	60	+
chr10	32312896	32312897	MISEQ:310:000000000-ADTTF:1:1118:10575:20887	60	+
chr10	32923294	32923295	MISEQ:310:000000000-ADTTF:1:1108:21615:13314	60	+
chr10	32931815	32931816	MISEQ:310:000000000-ADTTF:1:2111:12494:21529	60	-
chr10	32941714	32941715	MISEQ:310:000000000-ADTTF:1:1102:8864:3409	60	+
chr10	33253387	33253388	MISEQ:310:000000000-ADTTF:1:1114:25235:16012	60	-
chr10	34404287	34404288	MISEQ:310:000000000-ADTTF:1:2114:21110:8638	60	-
chr10	34660226	34660227	MISEQ:310:000000000-ADTTF:1:2106:7280:15946	60	-
chr10	34904659	34904660	MISEQ:310:000000000-ADTTF:1:2101:7040:11737	60	+
chr10	35047646	35047647	MISEQ:310:000000000-ADTTF:1:1101:7677:20394	60	+
chr10	35383454	35383455	MISEQ:310:000000000-ADTTF:1:2101:22612:12192	60	-
chr10	35530510	35530511	MISEQ:310:000000000-ADTTF:1:1109:25496:20575	60	+
chr10	35540639	35540640	MISEQ:310:000000000-ADTTF:1:2117:8737:9909	60	+
chr10	36600507	36600508	MISEQ:310:000000000-ADTTF:1:1112:12710:23780	60	+
chr10	36811701	36811702	MISEQ:310:000000000-ADTTF:1:2116:21371:6019	60	+
chr10	37645668	37645669	MISEQ:310:000000000-ADTTF:1:2107:22943:5770	60	-
chr10	38379492	38379493	MISEQ:310:000000000-ADTTF:1:1105:25181:11331	60	+
chr10	42624160	42624161	MISEQ:310:000000000-ADTTF:1:1105:14216:12909	60	+
chr10	42788716	42788717	MISEQ:310:000000000-ADTTF:1:1105:19448:14850	60	+
chr10	42855649	42855650	MISEQ:310:000000000-ADTTF:1:1111:18533:13156	60	+
chr10	43183452	43183453	MISEQ:310:000000000-ADTTF:1:2113:15898:13008	60	-
chr10	43413504	43413505	MISEQ:310:000000000-ADTTF:1:1102:5388:20228	60	-
chr10	43457015	43457016	MISEQ:310:000000000-ADTTF:1:1101:20683:3836	60	-
chr10	45947803	45947804	MISEQ:310:000000000-ADTTF:1:1107:22900:4090	60	-
chr10	46198931	46198932	MISEQ:310:000000000-ADTTF:1:1107:15964:5755	60	+
chr10	48025634	48025635	MISEQ:310:000000000-ADTTF:1:1101:7971:13584	60	-
chr10	48311204	48311205	MISEQ:310:000000000-ADTTF:1:1115:16606:16626	60	-
chr10	48320069	48320070	MISEQ:310:000000000-ADTTF:1:1105:29709:12649	60	-
chr10	48526555	48526556	MISEQ:310:000000000-ADTTF:1:1114:13793:12028	60	+
chr10	48563675	48563676	MISEQ:310:000000000-ADTTF:1:1106:20857:19919	60	-
chr10	50382958	50382959	MISEQ:310:000000000-ADTTF:1:1102:17335:1961	60	-
chr10	50436965	50436966	MISEQ:310:000000000-ADTTF:1:1114:22594:2297	60	+
chr10	50673677	50673678	MISEQ:310:000000000-ADTTF:1:1103:20582:2744	60	-
chr10	50722273	50722274	MISEQ:310:000000000-ADTTF:1:1107:7702:9596	60	+
chr10	51441037	51441038	MISEQ:310:000000000-ADTTF:1:2101:22078:22641	60	+
chr10	53261309	53261310	MISEQ:310:000000000-ADTTF:1:1111:27835:13306	60	-
chr10	54310777	54310778	MISEQ:310:000000000-ADTTF:1:1102:24132:8928	60	-
chr10	54346598	54346599	MISEQ:310:000000000-ADTTF:1:1101:3061:11104	60	-
chr10	54529416	54529417	MISEQ:310:000000000-ADTTF:1:1117:5646:5933	60	-
chr10	55045888	55045889	MISEQ:310:000000000-ADTTF:1:1101:10812:8138	60	+
chr10	55252212	55252213	MISEQ:310:000000000-ADTTF:1:1112:10521:5140	60	-
chr10	55336120	55336121	MISEQ:310:000000000-ADTTF:1:1119:23483:14609	60	-
chr10	55429567	55429568	MISEQ:310:000000000-ADTTF:1:1104:16843:22867	60	+
chr10	55522175	55522176	MISEQ:310:000000000-ADTTF:1:1118:19728:14343	60	+
chr10	55621414	55621415	MISEQ:310:000000000-ADTTF:1:2111:27759:13412	60	-
chr10	55757121	55757122	MISEQ:310:000000000-ADTTF:1:1102:13983:14692	60	-
chr10	58375894	58375895	MISEQ:310:000000000-ADTTF:1:1101:20627:18641	60	-
chr10	58775618	58775619	MISEQ:310:000000000-ADTTF:1:1104:7057:15721	60	+
chr10	58789496	58789497	MISEQ:310:000000000-ADTTF:1:1105:6228:22286	60	-
chr10	59220758	59220759	MISEQ:310:000000000-ADTTF:1:1102:16664:4996	60	+
chr10	60133943	60133944	MISEQ:310:000000000-ADTTF:1:2116:12097:11650	60	-
chr10	60702231	60702232	MISEQ:310:000000000-ADTTF:1:1104:13560:5763	60	-
chr10	60716599	60716600	MISEQ:310:000000000-ADTTF:1:1116:21254:21001	60	+
chr10	60985966	60985967	MISEQ:310:000000000-ADTTF:1:1114:1987:13316	60	-
chr10	61941732	61941733	MISEQ:310:000000000-ADTTF:1:1109:11309:3923	60	+
chr10	62234133	62234134	MISEQ:310:000000000-ADTTF:1:1117:14056:2674	60	-
chr10	63237263	63237264	MISEQ:310:000000000-ADTTF:1:1107:10988:2951	60	+
chr10	63534344	63534345	MISEQ:310:000000000-ADTTF:1:1104:12438:10870	60	+
chr10	63542290	63542291	MISEQ:310:000000000-ADTTF:1:2109:10435:17403	60	+
chr10	65502844	65502845	MISEQ:310:000000000-ADTTF:1:1108:14912:8825	60	-
chr10	65692083	65692084	MISEQ:310:000000000-ADTTF:1:1101:26698:18554	60	-
chr10	66881602	66881603	MISEQ:310:000000000-ADTTF:1:1117:6968:2842	60	+
chr10	68025420	68025421	MISEQ:310:000000000-ADTTF:1:1115:6023:5109	60	-
chr10	68039755	68039756	MISEQ:310:000000000-ADTTF:1:1101:21049:4586	60	-
chr10	68065395	68065396	MISEQ:310:000000000-ADTTF:1:2113:19315:22224	60	+
chr10	68387259	68387260	MISEQ:310:000000000-ADTTF:1:1117:25454:20240	60	-
chr10	68480237	68480238	MISEQ:310:000000000-ADTTF:1:2102:7218:5584	60	-
chr10	68584945	68584946	MISEQ:310:000000000-ADTTF:1:1114:13855:11775	60	+
chr10	68616242	68616243	MISEQ:310:000000000-ADTTF:1:1119:4605:11883	60	-
chr10	68650149	68650150	MISEQ:310:000000000-ADTTF:1:1115:21818:18739	60	-
chr10	68665135	68665136	MISEQ:310:000000000-ADTTF:1:1106:20733:6936	60	+
chr10	68985469	68985470	MISEQ:310:000000000-ADTTF:1:1119:12282:7583	60	+
chr10	69129152	69129153	MISEQ:310:000000000-ADTTF:1:1113:6490:4102	60	+
chr10	69139359	69139360	MISEQ:310:000000000-ADTTF:1:1116:21210:9851	60	+
chr10	70221203	70221204	MISEQ:310:000000000-ADTTF:1:1111:27802:12460	60	+
chr10	70840521	70840522	MISEQ:310:000000000-ADTTF:1:1101:16425:18845	60	+
chr10	70870723	70870724	MISEQ:310:000000000-ADTTF:1:1115:22605:4178	60	+
chr10	70875018	70875019	MISEQ:310:000000000-ADTTF:1:2106:8852:9413	60	+
chr10	72099471	72099472	MISEQ:310:000000000-ADTTF:1:1102:21204:4036	60	-
chr10	72128288	72128289	MISEQ:310:000000000-ADTTF:1:1116:25467:21361	60	-
chr10	72166212	72166213	MISEQ:310:000000000-ADTTF:1:2110:11928:20646	60	-
chr10	72203338	72203339	MISEQ:310:000000000-ADTTF:1:2105:12098:19996	60	-
chr10	72513838	72513839	MISEQ:310:000000000-ADTTF:1:1111:20750:22698	60	-
chr10	72527811	72527812	MISEQ:310:000000000-ADTTF:1:1103:19165:13503	60	-
chr10	72588149	72588150	MISEQ:310:000000000-ADTTF:1:1104:10562:7337	60	+
chr10	72614579	72614580	MISEQ:310:000000000-ADTTF:1:2115:19917:3544	60	+
chr10	72738746	72738747	MISEQ:310:000000000-ADTTF:1:2115:5037:12382	60	+
chr10	72765608	72765609	MISEQ:310:000000000-ADTTF:1:1115:14015:5413	60	-
chr10	73016653	73016654	MISEQ:310:000000000-ADTTF:1:1118:17698:20419	60	-
chr10	73047069	73047070	MISEQ:310:000000000-ADTTF:1:1111:23883:23983	60	-
chr10	73081410	73081411	MISEQ:310:000000000-ADTTF:1:1102:7551:21445	60	-
chr10	73129384	73129385	MISEQ:310:000000000-ADTTF:1:1110:22146:19889	60	-
chr10	73135366	73135367	MISEQ:310:000000000-ADTTF:1:1106:22678:1416	60	+
chr10	73151792	73151793	MISEQ:310:000000000-ADTTF:1:1102:23443:17283	60	+
chr10	73156940	73156941	MISEQ:310:000000000-ADTTF:1:2111:14803:17268	60	+
chr10	73440381	73440382	MISEQ:310:000000000-ADTTF:1:1117:23860:9433	60	+
chr10	73440595	73440596	MISEQ:310:000000000-ADTTF:1:1101:17302:3485	60	-
chr10	73443656	73443657	MISEQ:310:000000000-ADTTF:1:1104:21945:8180	60	-
chr10	73455548	73455549	MISEQ:310:000000000-ADTTF:1:1107:27483:15003	60	+
chr10	73470139	73470140	MISEQ:310:000000000-ADTTF:1:2118:18010:4045	60	-
chr10	73470508	73470509	MISEQ:310:000000000-ADTTF:1:1106:13776:22579	60	+
chr10	73471209	73471210	MISEQ:310:000000000-ADTTF:1:2119:14761:23526	60	+
chr10	73471950	73471951	MISEQ:310:000000000-ADTTF:1:1105:12992:9133	60	-
chr10	73481282	73481283	MISEQ:310:000000000-ADTTF:1:1107:23565:15344	60	+
chr10	73569614	73569615	MISEQ:310:000000000-ADTTF:1:1117:22068:17261	60	-
chr10	73691583	73691584	MISEQ:310:000000000-ADTTF:1:1114:16572:13249	60	+
chr10	73717706	73717707	MISEQ:310:000000000-ADTTF:1:2105:8140:7118	60	+
chr10	73718704	73718705	MISEQ:310:000000000-ADTTF:1:1115:6477:14009	60	-
chr10	73718994	73718995	MISEQ:310:000000000-ADTTF:1:1102:12803:8403	60	-
chr10	73753006	73753007	MISEQ:310:000000000-ADTTF:1:1109:23281:10348	60	-
chr10	74071262	74071263	MISEQ:310:000000000-ADTTF:1:1109:17725:2667	60	-
chr10	74078619	74078620	MISEQ:310:000000000-ADTTF:1:1103:19771:2503	60	+
chr10	74087396	74087397	MISEQ:310:000000000-ADTTF:1:2103:19099:6829	60	+
chr10	74191704	74191705	MISEQ:310:000000000-ADTTF:1:1109:22783:3919	60	-
chr10	74192430	74192431	MISEQ:310:000000000-ADTTF:1:2119:28215:9920	60	+
chr10	74238755	74238756	MISEQ:310:000000000-ADTTF:1:1115:22843:11856	60	+
chr10	74331232	74331233	MISEQ:310:000000000-ADTTF:1:1110:11792:24725	60	+
chr10	74335475	74335476	MISEQ:310:000000000-ADTTF:1:1117:20758:5536	60	+
chr10	74462753	74462754	MISEQ:310:000000000-ADTTF:1:2117:14580:1418	60	+
chr10	74466369	74466370	MISEQ:310:000000000-ADTTF:1:1119:17749:22769	60	+
chr10	74533552	74533553	MISEQ:310:000000000-ADTTF:1:2111:18165:11840	60	-
chr10	74554660	74554661	MISEQ:310:000000000-ADTTF:1:1108:12998:6120	60	+
chr10	74640642	74640643	MISEQ:310:000000000-ADTTF:1:1101:9493:20786	60	+
chr10	74961366	74961367	MISEQ:310:000000000-ADTTF:1:1106:26545:8343	60	-
chr10	74962988	74962989	MISEQ:310:000000000-ADTTF:1:1102:13600:16298	60	+
chr10	75143046	75143047	MISEQ:310:000000000-ADTTF:1:1101:19310:20760	60	+
chr10	75732244	75732245	MISEQ:310:000000000-ADTTF:1:1104:7273:9981	60	-
chr10	75749273	75749274	MISEQ:310:000000000-ADTTF:1:1114:17942:17068	60	+
chr10	77998367	77998368	MISEQ:310:000000000-ADTTF:1:1106:18177:10525	60	+
chr10	80494570	80494571	MISEQ:310:000000000-ADTTF:1:2115:15167:12157	60	-
chr10	84142023	84142024	MISEQ:310:000000000-ADTTF:1:1101:20522:17406	60	+
chr10	84469531	84469532	MISEQ:310:000000000-ADTTF:1:2101:17037:6578	60	+
chr10	86437132	86437133	MISEQ:310:000000000-ADTTF:1:1103:13742:14454	60	-
chr10	86466383	86466384	MISEQ:310:000000000-ADTTF:1:1115:11388:24719	60	-
chr10	86805075	86805076	MISEQ:310:000000000-ADTTF:1:1112:3495:18901	60	-
chr10	86825789	86825790	MISEQ:310:000000000-ADTTF:1:1111:18819:5281	60	-
chr10	86827518	86827519	MISEQ:310:000000000-ADTTF:1:2109:10672:2734	60	+
chr10	87129489	87129490	MISEQ:310:000000000-ADTTF:1:1106:21809:18779	60	+
chr10	87964442	87964443	MISEQ:310:000000000-ADTTF:1:2105:15277:20776	60	-
chr10	88568491	88568492	MISEQ:310:000000000-ADTTF:1:2113:5446:16408	60	-
chr10	88714716	88714717	MISEQ:310:000000000-ADTTF:1:1110:18402:19179	60	+
chr10	88884563	88884564	MISEQ:310:000000000-ADTTF:1:1109:3251:7746	60	-
chr10	91057126	91057127	MISEQ:310:000000000-ADTTF:1:1108:21236:5158	60	-
chr10	91501533	91501534	MISEQ:310:000000000-ADTTF:1:1111:18498:16404	60	+
chr10	91845517	91845518	MISEQ:310:000000000-ADTTF:1:1114:27513:8311	60	-
chr10	91948611	91948612	MISEQ:310:000000000-ADTTF:1:1110:9292:5669	60	-
chr10	91980339	91980340	MISEQ:310:000000000-ADTTF:1:1104:15427:15560	60	+
chr10	92014377	92014378	MISEQ:310:000000000-ADTTF:1:1102:8222:7707	60	-
chr10	92502553	92502554	MISEQ:310:000000000-ADTTF:1:1104:9572:12407	60	-
chr10	92526975	92526976	MISEQ:310:000000000-ADTTF:1:1105:18627:19949	60	-
chr10	92859419	92859420	MISEQ:310:000000000-ADTTF:1:1105:8296:3467	60	+
chr10	92876435	92876436	MISEQ:310:000000000-ADTTF:1:1112:21921:8411	60	-
chr10	92903993	92903994	MISEQ:310:000000000-ADTTF:1:1110:9141:1768	60	-
chr10	92905326	92905327	MISEQ:310:000000000-ADTTF:1:1117:5888:14338	60	-
chr10	92909416	92909417	MISEQ:310:000000000-ADTTF:1:1101:24544:5386	60	+
chr10	92936936	92936937	MISEQ:310:000000000-ADTTF:1:1106:26430:18422	60	-
chr10	92955046	92955047	MISEQ:310:000000000-ADTTF:1:1102:21754:7734	60	-
chr10	93003862	93003863	MISEQ:310:000000000-ADTTF:1:2109:14769:13105	60	+
chr10	93027215	93027216	MISEQ:310:000000000-ADTTF:1:1118:7464:4714	60	-
chr10	93321983	93321984	MISEQ:310:000000000-ADTTF:1:2106:23858:7352	60	+
chr10	93360522	93360523	MISEQ:310:000000000-ADTTF:1:1114:8854:24415	60	+
chr10	93455196	93455197	MISEQ:310:000000000-ADTTF:1:1117:9609:16762	60	-
chr10	93649288	93649289	MISEQ:310:000000000-ADTTF:1:1102:6243:4885	60	-
chr10	93692837	93692838	MISEQ:310:000000000-ADTTF:1:1108:22146:17999	60	+
chr10	94347206	94347207	MISEQ:310:000000000-ADTTF:1:2111:21458:9773	60	+
chr10	94351408	94351409	MISEQ:310:000000000-ADTTF:1:2106:17823:18931	60	-
chr10	94429099	94429100	MISEQ:310:000000000-ADTTF:1:1101:6808:7490	60	+
chr10	94588181	94588182	MISEQ:310:000000000-ADTTF:1:1106:24589:20721	60	-
chr10	94593656	94593657	MISEQ:310:000000000-ADTTF:1:1101:21301:14857	60	+
chr10	95253154	95253155	MISEQ:310:000000000-ADTTF:1:1106:9627:22796	60	+
chr10	95268128	95268129	MISEQ:310:000000000-ADTTF:1:2104:9161:6484	60	-
chr10	95925790	95925791	MISEQ:310:000000000-ADTTF:1:1112:23275:8041	60	+
chr10	96251472	96251473	MISEQ:310:000000000-ADTTF:1:1101:17643:8852	60	+
chr10	96537428	96537429	MISEQ:310:000000000-ADTTF:1:2106:8857:10844	60	-
chr10	96547908	96547909	MISEQ:310:000000000-ADTTF:1:1114:17960:19369	60	+
chr10	96561202	96561203	MISEQ:310:000000000-ADTTF:1:2105:23724:11208	60	-
chr10	97295265	97295266	MISEQ:310:000000000-ADTTF:1:1107:12155:20784	60	-
chr10	97438071	97438072	MISEQ:310:000000000-ADTTF:1:1119:16157:17611	60	+
chr10	97487571	97487572	MISEQ:310:000000000-ADTTF:1:1108:8376:7737	60	+
chr10	97668896	97668897	MISEQ:310:000000000-ADTTF:1:1111:10941:24911	60	+
chr10	98163441	98163442	MISEQ:310:000000000-ADTTF:1:1101:15760:4379	60	+
chr10	98205901	98205902	MISEQ:310:000000000-ADTTF:1:1108:22514:12324	60	+
chr10	98754324	98754325	MISEQ:310:000000000-ADTTF:1:1115:7972:11638	60	+
chr10	99664286	99664287	MISEQ:310:000000000-ADTTF:1:2108:18708:9742	60	+
chr10	99679272	99679273	MISEQ:310:000000000-ADTTF:1:1105:17852:19230	60	+
chr10	99694096	99694097	MISEQ:310:000000000-ADTTF:1:1109:12852:3676	60	+
chr10	99722851	99722852	MISEQ:310:000000000-ADTTF:1:1105:16925:14691	60	+
chr10	99750113	99750114	MISEQ:310:000000000-ADTTF:1:2104:21681:5597	60	+
chr10	99930271	99930272	MISEQ:310:000000000-ADTTF:1:1119:22934:19483	60	+
chr10	99979520	99979521	MISEQ:310:000000000-ADTTF:1:1110:12309:24024	60	+
chr10	100145396	100145397	MISEQ:310:000000000-ADTTF:1:1101:17524:10150	60	-
chr10	100157657	100157658	MISEQ:310:000000000-ADTTF:1:1113:25689:19390	60	+
chr10	100163206	100163207	MISEQ:310:000000000-ADTTF:1:1102:12700:2783	60	+
chr10	100170425	100170426	MISEQ:310:000000000-ADTTF:1:1107:18893:1923	60	+
chr10	100177913	100177914	MISEQ:310:000000000-ADTTF:1:1105:17305:5519	60	+
chr10	100203737	100203738	MISEQ:310:000000000-ADTTF:1:1106:25489:9394	60	+
chr10	100209269	100209270	MISEQ:310:000000000-ADTTF:1:1102:16367:1386	60	-
chr10	100395081	100395082	MISEQ:310:000000000-ADTTF:1:1105:13839:2012	60	+
chr10	100581858	100581859	MISEQ:310:000000000-ADTTF:1:1110:21529:21391	60	+
chr10	100914790	100914791	MISEQ:310:000000000-ADTTF:1:1119:14269:6799	60	-
chr10	100922941	100922942	MISEQ:310:000000000-ADTTF:1:1111:14868:4450	60	-
chr10	100935694	100935695	MISEQ:310:000000000-ADTTF:1:1115:11299:19680	60	+
chr10	100944009	100944010	MISEQ:310:000000000-ADTTF:1:1106:6193:3383	60	+
chr10	100955155	100955156	MISEQ:310:000000000-ADTTF:1:1101:11915:21473	60	+
chr10	101362600	101362601	MISEQ:310:000000000-ADTTF:1:2115:16342:22740	60	+
chr10	101362602	101362603	MISEQ:310:000000000-ADTTF:1:2108:28765:16367	60	+
chr10	101362739	101362740	MISEQ:310:000000000-ADTTF:1:1116:16364:10623	60	+
chr10	101383217	101383218	MISEQ:310:000000000-ADTTF:1:1111:12798:23265	60	+
chr10	101451828	101451829	MISEQ:310:000000000-ADTTF:1:1105:28480:18574	60	+
chr10	101520070	101520071	MISEQ:310:000000000-ADTTF:1:1113:5291:17675	60	+
chr10	101529217	101529218	MISEQ:310:000000000-ADTTF:1:1117:24400:4772	60	+
chr10	101550950	101550951	MISEQ:310:000000000-ADTTF:1:1107:13319:24694	60	-
chr10	101742941	101742942	MISEQ:310:000000000-ADTTF:1:1101:14619:23497	60	+
chr10	101797158	101797159	MISEQ:310:000000000-ADTTF:1:1107:13177:18981	60	-
chr10	101804556	101804557	MISEQ:310:000000000-ADTTF:1:1116:22498:16544	60	-
chr10	101814033	101814034	MISEQ:310:000000000-ADTTF:1:1117:6989:12507	60	-
chr10	101883392	101883393	MISEQ:310:000000000-ADTTF:1:1117:3388:18574	60	+
chr10	101911307	101911308	MISEQ:310:000000000-ADTTF:1:2119:28099:9302	60	-
chr10	101923696	101923697	MISEQ:310:000000000-ADTTF:1:2113:11313:5943	60	+
chr10	101976447	101976448	MISEQ:310:000000000-ADTTF:1:1101:18796:12632	60	+
chr10	102062495	102062496	MISEQ:310:000000000-ADTTF:1:1107:25407:13961	60	-
chr10	102256359	102256360	MISEQ:310:000000000-ADTTF:1:1105:25855:18234	60	-
chr10	102259730	102259731	MISEQ:310:000000000-ADTTF:1:1101:18927:13549	60	+
chr10	102266903	102266904	MISEQ:310:000000000-ADTTF:1:2112:14194:4600	60	+
chr10	102270637	102270638	MISEQ:310:000000000-ADTTF:1:1106:15959:15001	60	+
chr10	102286800	102286801	MISEQ:310:000000000-ADTTF:1:2102:14528:12576	60	-
chr10	102293297	102293298	MISEQ:310:000000000-ADTTF:1:1109:11135:5820	60	+
chr10	102294300	102294301	MISEQ:310:000000000-ADTTF:1:2116:10160:8170	60	+
chr10	102299707	102299708	MISEQ:310:000000000-ADTTF:1:2107:15346:20605	60	-
chr10	102307174	102307175	MISEQ:310:000000000-ADTTF:1:1102:23054:4358	60	+
chr10	102369278	102369279	MISEQ:310:000000000-ADTTF:1:1115:6611:8215	60	-
chr10	102550038	102550039	MISEQ:310:000000000-ADTTF:1:2109:18178:7526	60	-
chr10	102553908	102553909	MISEQ:310:000000000-ADTTF:1:1102:22177:14422	60	-
chr10	102557651	102557652	MISEQ:310:000000000-ADTTF:1:2111:26514:15863	60	-
chr10	102574141	102574142	MISEQ:310:000000000-ADTTF:1:1107:20357:17035	60	-
chr10	102587670	102587671	MISEQ:310:000000000-ADTTF:1:2104:22341:13829	60	-
chr10	103095438	103095439	MISEQ:310:000000000-ADTTF:1:2101:15542:8112	60	-
chr10	103100164	103100165	MISEQ:310:000000000-ADTTF:1:2119:5342:7919	60	-
chr10	103100165	103100166	MISEQ:310:000000000-ADTTF:1:1115:10165:3719	60	-
chr10	103112736	103112737	MISEQ:310:000000000-ADTTF:1:2109:13077:15821	60	-
chr10	103115110	103115111	MISEQ:310:000000000-ADTTF:1:2101:13618:18250	60	-
chr10	103136239	103136240	MISEQ:310:000000000-ADTTF:1:1103:28022:10303	60	+
chr10	103147519	103147520	MISEQ:310:000000000-ADTTF:1:2117:15787:11438	60	-
chr10	103343301	103343302	MISEQ:310:000000000-ADTTF:1:1112:15613:4722	60	+
chr10	103374994	103374995	MISEQ:310:000000000-ADTTF:1:1109:20682:18024	60	-
chr10	103398846	103398847	MISEQ:310:000000000-ADTTF:1:1101:6647:16428	60	-
chr10	103412752	103412753	MISEQ:310:000000000-ADTTF:1:1119:7445:13620	60	+
chr10	103998253	103998254	MISEQ:310:000000000-ADTTF:1:1109:19969:5305	60	-
chr10	103999198	103999199	MISEQ:310:000000000-ADTTF:1:1101:16805:24530	60	-
chr10	104000983	104000984	MISEQ:310:000000000-ADTTF:1:1111:14872:18401	60	-
chr10	104006950	104006951	MISEQ:310:000000000-ADTTF:1:1113:20532:23356	60	+
chr10	104023977	104023978	MISEQ:310:000000000-ADTTF:1:1104:11608:19169	60	+
chr10	106900761	106900762	MISEQ:310:000000000-ADTTF:1:1107:20654:14165	60	-
chr10	110028511	110028512	MISEQ:310:000000000-ADTTF:1:1112:16715:10538	60	+
chr10	110260659	110260660	MISEQ:310:000000000-ADTTF:1:2101:24658:11401	60	+
chr10	110263297	110263298	MISEQ:310:000000000-ADTTF:1:1108:8902:21094	60	-
chr10	110475373	110475374	MISEQ:310:000000000-ADTTF:1:2109:22789:11415	60	+
chr10	110701117	110701118	MISEQ:310:000000000-ADTTF:1:2102:22234:4494	60	-
chr10	110740831	110740832	MISEQ:310:000000000-ADTTF:1:2116:11586:17524	60	-
chr10	110893947	110893948	MISEQ:310:000000000-ADTTF:1:1102:17918:21611	60	+
chr10	110958675	110958676	MISEQ:310:000000000-ADTTF:1:1102:19081:13449	60	+
chr10	110967307	110967308	MISEQ:310:000000000-ADTTF:1:1101:28441:15060	60	-
chr10	112733869	112733870	MISEQ:310:000000000-ADTTF:1:1107:18328:12836	60	-
chr10	112963193	112963194	MISEQ:310:000000000-ADTTF:1:1106:13094:18431	60	-
chr10	113882538	113882539	MISEQ:310:000000000-ADTTF:1:2112:15059:12838	60	+
chr10	113887007	113887008	MISEQ:310:000000000-ADTTF:1:1105:15168:15204	60	-
chr10	114134497	114134498	MISEQ:310:000000000-ADTTF:1:1103:10159:16773	60	-
chr10	114151434	114151435	MISEQ:310:000000000-ADTTF:1:2117:12290:22965	60	+
chr10	116946209	116946210	MISEQ:310:000000000-ADTTF:1:1118:19775:20339	60	-
chr10	116951918	116951919	MISEQ:310:000000000-ADTTF:1:2108:23089:20790	60	+
chr10	116988561	116988562	MISEQ:310:000000000-ADTTF:1:2104:17862:8238	60	+
chr10	116993607	116993608	MISEQ:310:000000000-ADTTF:1:1112:9550:18491	60	+
chr10	117363813	117363814	MISEQ:310:000000000-ADTTF:1:1103:23663:21533	60	-
chr10	117885404	117885405	MISEQ:310:000000000-ADTTF:1:1110:14578:10153	60	-
chr10	118005560	118005561	MISEQ:310:000000000-ADTTF:1:1108:15938:8196	60	-
chr10	118010757	118010758	MISEQ:310:000000000-ADTTF:1:2119:18738:15233	60	+
chr10	118042165	118042166	MISEQ:310:000000000-ADTTF:1:2115:29010:13265	60	-
chr10	118082253	118082254	MISEQ:310:000000000-ADTTF:1:2109:11454:10053	60	-
chr10	118114818	118114819	MISEQ:310:000000000-ADTTF:1:2102:18346:19885	60	-
chr10	118723383	118723384	MISEQ:310:000000000-ADTTF:1:1113:25325:8414	60	-
chr10	118733974	118733975	MISEQ:310:000000000-ADTTF:1:2104:27238:10347	60	-
chr10	119034944	119034945	MISEQ:310:000000000-ADTTF:1:2107:22327:22537	60	+
chr10	119136236	119136237	MISEQ:310:000000000-ADTTF:1:1107:26889:13651	60	-
chr10	119582216	119582217	MISEQ:310:000000000-ADTTF:1:2112:12324:2546	60	-
chr10	119803041	119803042	MISEQ:310:000000000-ADTTF:1:1113:14419:9972	60	+
chr10	121011631	121011632	MISEQ:310:000000000-ADTTF:1:1118:20282:19076	60	-
chr10	121579506	121579507	MISEQ:310:000000000-ADTTF:1:2114:12109:18442	60	-
chr10	121722123	121722124	MISEQ:310:000000000-ADTTF:1:2111:18867:2752	60	-
chr10	121770994	121770995	MISEQ:310:000000000-ADTTF:1:2105:19866:13475	60	-
chr10	121796089	121796090	MISEQ:310:000000000-ADTTF:1:1109:15362:7097	60	-
chr10	121801715	121801716	MISEQ:310:000000000-ADTTF:1:1101:7123:12790	60	+
chr10	121850778	121850779	MISEQ:310:000000000-ADTTF:1:2101:24200:8275	60	-
chr10	121857581	121857582	MISEQ:310:000000000-ADTTF:1:1111:19774:14667	60	-
chr10	121970123	121970124	MISEQ:310:000000000-ADTTF:1:1105:22033:17269	60	-
chr10	122393687	122393688	MISEQ:310:000000000-ADTTF:1:1119:18550:12129	60	-
chr10	122399207	122399208	MISEQ:310:000000000-ADTTF:1:1114:8977:22392	60	+
chr10	122415477	122415478	MISEQ:310:000000000-ADTTF:1:2107:14879:3684	60	-
chr10	122416704	122416705	MISEQ:310:000000000-ADTTF:1:2118:17029:15813	60	-
chr10	122887014	122887015	MISEQ:310:000000000-ADTTF:1:1103:3381:16714	60	-
chr10	122993584	122993585	MISEQ:310:000000000-ADTTF:1:1116:11658:6279	60	-
chr10	122996573	122996574	MISEQ:310:000000000-ADTTF:1:1111:5118:18574	60	+
chr10	124405577	124405578	MISEQ:310:000000000-ADTTF:1:1101:3934:7170	60	-
chr10	124415805	124415806	MISEQ:310:000000000-ADTTF:1:1116:24099:23188	60	-
chr10	124747457	124747458	MISEQ:310:000000000-ADTTF:1:1114:19469:14177	60	-
chr10	124938646	124938647	MISEQ:310:000000000-ADTTF:1:2115:15593:6941	60	-
chr10	124943124	124943125	MISEQ:310:000000000-ADTTF:1:2109:17779:11993	60	-
chr10	124972687	124972688	MISEQ:310:000000000-ADTTF:1:2106:15730:22178	60	-
chr10	125097194	125097195	MISEQ:310:000000000-ADTTF:1:1112:5975:17599	60	+
chr10	126512404	126512405	MISEQ:310:000000000-ADTTF:1:1114:14811:18904	60	+
chr10	127128065	127128066	MISEQ:310:000000000-ADTTF:1:1104:23680:4925	60	+
chr10	129546754	129546755	MISEQ:310:000000000-ADTTF:1:1101:18158:18083	60	-
chr10	130185859	130185860	MISEQ:310:000000000-ADTTF:1:1107:5715:19498	60	+
chr10	131911879	131911880	MISEQ:310:000000000-ADTTF:1:1115:10253:5676	60	+
chr10	132323833	132323834	MISEQ:310:000000000-ADTTF:1:1105:19979:19116	60	-
chr10	132574425	132574426	MISEQ:310:000000000-ADTTF:1:1118:27068:12150	60	+
chr10	133290158	133290159	MISEQ:310:000000000-ADTTF:1:1104:27105:7667	60	-
chr10	133293346	133293347	MISEQ:310:000000000-ADTTF:1:2110:12993:16707	60	-
chr10	133362401	133362402	MISEQ:310:000000000-ADTTF:1:2102:15959:20606	60	-
chr10	133382192	133382193	MISEQ:310:000000000-ADTTF:1:1104:13535:15424	60	+
chr10	133399625	133399626	MISEQ:310:000000000-ADTTF:1:2103:13790:10315	60	+
chr10	133402616	133402617	MISEQ:310:000000000-ADTTF:1:1107:18000:10982	60	+
chr10	133402618	133402619	MISEQ:310:000000000-ADTTF:1:1117:8899:22108	60	+
chr10	133407070	133407071	MISEQ:310:000000000-ADTTF:1:2110:23832:15364	60	+
chr10	133407912	133407913	MISEQ:310:000000000-ADTTF:1:1106:3349:9154	60	+
chr10	133408646	133408647	MISEQ:310:000000000-ADTTF:1:1107:12656:13250	60	+
chr10	133408813	133408814	MISEQ:310:000000000-ADTTF:1:1111:9764:13630	60	+
chr10	133412638	133412639	MISEQ:310:000000000-ADTTF:1:1105:23710:18676	60	-
chr10	133473429	133473430	MISEQ:310:000000000-ADTTF:1:1107:9071:23864	60	-
chr10	133543560	133543561	MISEQ:310:000000000-ADTTF:1:1104:26523:15209	60	+
chr10	133561814	133561815	MISEQ:310:000000000-ADTTF:1:2106:22399:22378	60	+
chr10	133657507	133657508	MISEQ:310:000000000-ADTTF:1:1109:9442:1554	60	-
chr10	133660197	133660198	MISEQ:310:000000000-ADTTF:1:2101:19707:12058	60	+
chr11	221154	221155	MISEQ:310:000000000-ADTTF:1:1106:20516:2586	60	+
chr11	230494	230495	MISEQ:310:000000000-ADTTF:1:2110:12480:10462	60	-
chr11	231840	231841	MISEQ:310:000000000-ADTTF:1:1112:11998:15743	60	+
chr11	248037	248038	MISEQ:310:000000000-ADTTF:1:1108:12471:24744	60	-
chr11	254424	254425	MISEQ:310:000000000-ADTTF:1:1102:19180:13672	60	-
chr11	312903	312904	MISEQ:310:000000000-ADTTF:1:1104:9385:5505	60	+
chr11	326044	326045	MISEQ:310:000000000-ADTTF:1:1112:10694:13985	60	-
chr11	336013	336014	MISEQ:310:000000000-ADTTF:1:2105:22251:15885	60	+
chr11	339173	339174	MISEQ:310:000000000-ADTTF:1:1111:11418:23868	60	-
chr11	458699	458700	MISEQ:310:000000000-ADTTF:1:1101:8091:5879	60	+
chr11	465519	465520	MISEQ:310:000000000-ADTTF:1:1116:9009:15899	60	-
chr11	465835	465836	MISEQ:310:000000000-ADTTF:1:1118:19589:20807	60	-
chr11	467191	467192	MISEQ:310:000000000-ADTTF:1:1108:16031:18440	60	+
chr11	668967	668968	MISEQ:310:000000000-ADTTF:1:1106:25850:16050	60	+
chr11	672565	672566	MISEQ:310:000000000-ADTTF:1:2117:11968:1578	60	+
chr11	682071	682072	MISEQ:310:000000000-ADTTF:1:2101:25526:5955	60	-
chr11	684905	684906	MISEQ:310:000000000-ADTTF:1:1102:20637:17336	60	-
chr11	686169	686170	MISEQ:310:000000000-ADTTF:1:1119:15986:22150	60	+
chr11	692689	692690	MISEQ:310:000000000-ADTTF:1:1111:9772:23142	60	-
chr11	730749	730750	MISEQ:310:000000000-ADTTF:1:1105:7502:6549	60	-
chr11	754041	754042	MISEQ:310:000000000-ADTTF:1:2101:28572:8832	60	+
chr11	754210	754211	MISEQ:310:000000000-ADTTF:1:1101:19297:6099	60	+
chr11	755386	755387	MISEQ:310:000000000-ADTTF:1:1116:13620:9161	60	-
chr11	757103	757104	MISEQ:310:000000000-ADTTF:1:1106:23891:12698	60	-
chr11	760522	760523	MISEQ:310:000000000-ADTTF:1:2107:9008:10139	60	-
chr11	767022	767023	MISEQ:310:000000000-ADTTF:1:1110:26150:9462	60	-
chr11	768393	768394	MISEQ:310:000000000-ADTTF:1:2114:21271:12640	60	-
chr11	806924	806925	MISEQ:310:000000000-ADTTF:1:1119:9660:9145	60	+
chr11	807814	807815	MISEQ:310:000000000-ADTTF:1:1119:15158:17005	60	+
chr11	904893	904894	MISEQ:310:000000000-ADTTF:1:2118:8324:19399	60	+
chr11	917184	917185	MISEQ:310:000000000-ADTTF:1:2104:4752:7593	60	+
chr11	930214	930215	MISEQ:310:000000000-ADTTF:1:1101:16498:11284	60	+
chr11	933336	933337	MISEQ:310:000000000-ADTTF:1:1104:27353:10500	60	+
chr11	933529	933530	MISEQ:310:000000000-ADTTF:1:2106:21240:2172	60	+
chr11	937170	937171	MISEQ:310:000000000-ADTTF:1:1105:13809:13014	60	-
chr11	1301231	1301232	MISEQ:310:000000000-ADTTF:1:2106:15539:9826	60	-
chr11	1302424	1302425	MISEQ:310:000000000-ADTTF:1:1104:8156:18742	60	+
chr11	1377498	1377499	MISEQ:310:000000000-ADTTF:1:1111:17447:4255	60	+
chr11	1475488	1475489	MISEQ:310:000000000-ADTTF:1:1111:17201:7271	60	+
chr11	1476153	1476154	MISEQ:310:000000000-ADTTF:1:1109:25807:16996	60	-
chr11	1497227	1497228	MISEQ:310:000000000-ADTTF:1:1116:10237:12382	60	-
chr11	3691512	3691513	MISEQ:310:000000000-ADTTF:1:1118:18768:3202	60	+
chr11	3699452	3699453	MISEQ:310:000000000-ADTTF:1:1106:10963:17598	60	+
chr11	3707902	3707903	MISEQ:310:000000000-ADTTF:1:1109:7248:19358	60	-
chr11	3709354	3709355	MISEQ:310:000000000-ADTTF:1:1110:23638:20200	60	-
chr11	3955478	3955479	MISEQ:310:000000000-ADTTF:1:1101:7864:4213	60	-
chr11	4050439	4050440	MISEQ:310:000000000-ADTTF:1:1115:20309:6611	60	-
chr11	4118065	4118066	MISEQ:310:000000000-ADTTF:1:1112:12675:21759	60	-
chr11	6409674	6409675	MISEQ:310:000000000-ADTTF:1:1118:16423:17075	60	-
chr11	6525397	6525398	MISEQ:310:000000000-ADTTF:1:1106:14635:18634	60	+
chr11	6534575	6534576	MISEQ:310:000000000-ADTTF:1:1107:17882:3231	60	+
chr11	6577858	6577859	MISEQ:310:000000000-ADTTF:1:2102:11100:9866	60	+
chr11	6935594	6935595	MISEQ:310:000000000-ADTTF:1:1108:15160:16222	60	-
chr11	6938512	6938513	MISEQ:310:000000000-ADTTF:1:1107:4255:17904	60	+
chr11	6941705	6941706	MISEQ:310:000000000-ADTTF:1:1107:3245:14971	60	+
chr11	7167261	7167262	MISEQ:310:000000000-ADTTF:1:2101:20367:14399	60	+
chr11	8107707	8107708	MISEQ:310:000000000-ADTTF:1:2103:20338:16080	60	-
chr11	8440160	8440161	MISEQ:310:000000000-ADTTF:1:1105:19938:19623	60	+
chr11	8542302	8542303	MISEQ:310:000000000-ADTTF:1:1112:12530:4727	60	-
chr11	8659446	8659447	MISEQ:310:000000000-ADTTF:1:1106:5420:11454	60	+
chr11	8946517	8946518	MISEQ:310:000000000-ADTTF:1:1108:6689:12498	60	+
chr11	9173482	9173483	MISEQ:310:000000000-ADTTF:1:1104:2771:18107	60	+
chr11	9289065	9289066	MISEQ:310:000000000-ADTTF:1:2109:23401:5337	60	+
chr11	9403821	9403822	MISEQ:310:000000000-ADTTF:1:1102:17326:24522	60	-
chr11	9415755	9415756	MISEQ:310:000000000-ADTTF:1:1104:26176:13635	60	+
chr11	9420805	9420806	MISEQ:310:000000000-ADTTF:1:1119:12614:4160	60	+
chr11	9436077	9436078	MISEQ:310:000000000-ADTTF:1:1104:24414:9342	60	-
chr11	9643638	9643639	MISEQ:310:000000000-ADTTF:1:2114:3175:11973	60	+
chr11	9698619	9698620	MISEQ:310:000000000-ADTTF:1:2108:17438:7392	60	+
chr11	9728136	9728137	MISEQ:310:000000000-ADTTF:1:1104:15630:24309	60	-
chr11	9741521	9741522	MISEQ:310:000000000-ADTTF:1:1106:8137:20944	60	-
chr11	9991761	9991762	MISEQ:310:000000000-ADTTF:1:2102:14433:1722	60	-
chr11	10017167	10017168	MISEQ:310:000000000-ADTTF:1:2118:3943:8062	60	-
chr11	10091760	10091761	MISEQ:310:000000000-ADTTF:1:1102:11182:19980	60	-
chr11	10100782	10100783	MISEQ:310:000000000-ADTTF:1:1102:10556:13559	60	-
chr11	10126500	10126501	MISEQ:310:000000000-ADTTF:1:1114:12294:18437	60	+
chr11	10534296	10534297	MISEQ:310:000000000-ADTTF:1:2105:12653:8389	60	-
chr11	11400133	11400134	MISEQ:310:000000000-ADTTF:1:1114:18158:23411	60	-
chr11	11832670	11832671	MISEQ:310:000000000-ADTTF:1:1110:10816:4245	60	-
chr11	11884413	11884414	MISEQ:310:000000000-ADTTF:1:1102:24408:7181	60	+
chr11	11901051	11901052	MISEQ:310:000000000-ADTTF:1:1114:11536:25034	60	+
chr11	11906568	11906569	MISEQ:310:000000000-ADTTF:1:1102:20880:14759	60	-
chr11	11920379	11920380	MISEQ:310:000000000-ADTTF:1:1115:15734:10344	60	-
chr11	11925143	11925144	MISEQ:310:000000000-ADTTF:1:1105:6322:13248	60	+
chr11	11925722	11925723	MISEQ:310:000000000-ADTTF:1:1119:24430:12654	60	+
chr11	11926958	11926959	MISEQ:310:000000000-ADTTF:1:2101:9606:2453	60	-
chr11	11926959	11926960	MISEQ:310:000000000-ADTTF:1:2103:25832:18967	60	-
chr11	12648965	12648966	MISEQ:310:000000000-ADTTF:1:1103:24858:4997	60	+
chr11	13315842	13315843	MISEQ:310:000000000-ADTTF:1:1104:6008:17388	60	+
chr11	13413153	13413154	MISEQ:310:000000000-ADTTF:1:1106:11431:10071	60	+
chr11	13433336	13433337	MISEQ:310:000000000-ADTTF:1:1113:15376:8061	60	-
chr11	13700786	13700787	MISEQ:310:000000000-ADTTF:1:1103:23844:9159	60	+
chr11	13714507	13714508	MISEQ:310:000000000-ADTTF:1:1115:10086:2368	60	+
chr11	14340815	14340816	MISEQ:310:000000000-ADTTF:1:1101:22011:20168	60	+
chr11	14676239	14676240	MISEQ:310:000000000-ADTTF:1:1103:17199:13345	60	+
chr11	14786454	14786455	MISEQ:310:000000000-ADTTF:1:1102:24093:21643	60	-
chr11	15293792	15293793	MISEQ:310:000000000-ADTTF:1:1118:8289:17337	60	+
chr11	16330826	16330827	MISEQ:310:000000000-ADTTF:1:1101:4803:16475	60	+
chr11	16751583	16751584	MISEQ:310:000000000-ADTTF:1:1109:14203:14058	60	+
chr11	17112018	17112019	MISEQ:310:000000000-ADTTF:1:1114:21573:20811	60	-
chr11	17125830	17125831	MISEQ:310:000000000-ADTTF:1:1101:26057:15362	60	+
chr11	17148134	17148135	MISEQ:310:000000000-ADTTF:1:2113:22537:4068	60	-
chr11	17149643	17149644	MISEQ:310:000000000-ADTTF:1:1104:5935:20520	60	-
chr11	17153489	17153490	MISEQ:310:000000000-ADTTF:1:2116:18427:23905	60	-
chr11	17308497	17308498	MISEQ:310:000000000-ADTTF:1:1105:27323:9930	60	+
chr11	18279472	18279473	MISEQ:310:000000000-ADTTF:1:1112:18198:7272	60	+
chr11	18289995	18289996	MISEQ:310:000000000-ADTTF:1:2102:19217:23468	60	+
chr11	18405278	18405279	MISEQ:310:000000000-ADTTF:1:1102:10468:21715	60	+
chr11	18598025	18598026	MISEQ:310:000000000-ADTTF:1:1106:1985:13841	60	+
chr11	19476133	19476134	MISEQ:310:000000000-ADTTF:1:1106:10813:23094	60	+
chr11	20451216	20451217	MISEQ:310:000000000-ADTTF:1:2101:16016:2531	60	-
chr11	20460028	20460029	MISEQ:310:000000000-ADTTF:1:1101:13566:20519	60	+
chr11	22209998	22209999	MISEQ:310:000000000-ADTTF:1:1114:14800:9443	60	-
chr11	22253278	22253279	MISEQ:310:000000000-ADTTF:1:1106:7132:13587	60	-
chr11	22823111	22823112	MISEQ:310:000000000-ADTTF:1:1105:22264:4963	60	+
chr11	26593160	26593161	MISEQ:310:000000000-ADTTF:1:1102:18583:15909	60	+
chr11	27373945	27373946	MISEQ:310:000000000-ADTTF:1:1110:18896:21745	60	+
chr11	27389830	27389831	MISEQ:310:000000000-ADTTF:1:1111:18108:1536	60	-
chr11	27458157	27458158	MISEQ:310:000000000-ADTTF:1:1101:6309:6846	60	-
chr11	28018039	28018040	MISEQ:310:000000000-ADTTF:1:1104:18883:6445	60	+
chr11	28061323	28061324	MISEQ:310:000000000-ADTTF:1:1106:11448:17023	60	+
chr11	28272962	28272963	MISEQ:310:000000000-ADTTF:1:1111:11802:21793	60	+
chr11	28300671	28300672	MISEQ:310:000000000-ADTTF:1:1107:15664:13889	60	-
chr11	28671519	28671520	MISEQ:310:000000000-ADTTF:1:2115:20477:21770	60	+
chr11	28671520	28671521	MISEQ:310:000000000-ADTTF:1:2119:21034:6863	60	+
chr11	30512317	30512318	MISEQ:310:000000000-ADTTF:1:1105:29083:13052	60	-
chr11	30602013	30602014	MISEQ:310:000000000-ADTTF:1:1103:19737:4593	60	+
chr11	30842280	30842281	MISEQ:310:000000000-ADTTF:1:1118:14015:4643	60	-
chr11	30941514	30941515	MISEQ:310:000000000-ADTTF:1:2113:18065:17888	60	+
chr11	30941515	30941516	MISEQ:310:000000000-ADTTF:1:2116:15102:12690	60	+
chr11	31046412	31046413	MISEQ:310:000000000-ADTTF:1:2101:9817:13042	60	-
chr11	31264268	31264269	MISEQ:310:000000000-ADTTF:1:2106:7021:9036	60	-
chr11	31480039	31480040	MISEQ:310:000000000-ADTTF:1:1101:5727:21916	60	-
chr11	31491501	31491502	MISEQ:310:000000000-ADTTF:1:1113:16450:22163	60	-
chr11	31498641	31498642	MISEQ:310:000000000-ADTTF:1:2103:10339:9595	60	-
chr11	32550624	32550625	MISEQ:310:000000000-ADTTF:1:1108:12750:21826	60	+
chr11	32909786	32909787	MISEQ:310:000000000-ADTTF:1:1114:20011:21636	60	+
chr11	32939068	32939069	MISEQ:310:000000000-ADTTF:1:1107:8441:20395	60	+
chr11	32975646	32975647	MISEQ:310:000000000-ADTTF:1:1101:6946:20531	60	-
chr11	33114583	33114584	MISEQ:310:000000000-ADTTF:1:2104:20199:17637	60	+
chr11	33277123	33277124	MISEQ:310:000000000-ADTTF:1:1107:13050:21113	60	+
chr11	33290959	33290960	MISEQ:310:000000000-ADTTF:1:1106:24713:4948	60	+
chr11	34062800	34062801	MISEQ:310:000000000-ADTTF:1:2119:15771:5901	60	+
chr11	34072181	34072182	MISEQ:310:000000000-ADTTF:1:2111:10673:6053	60	+
chr11	34076489	34076490	MISEQ:310:000000000-ADTTF:1:1119:4072:14803	60	-
chr11	34084680	34084681	MISEQ:310:000000000-ADTTF:1:1115:22046:24599	60	+
chr11	35913888	35913889	MISEQ:310:000000000-ADTTF:1:1119:4036:15050	60	-
chr11	43338017	43338018	MISEQ:310:000000000-ADTTF:1:1105:22499:24028	60	+
chr11	43391467	43391468	MISEQ:310:000000000-ADTTF:1:2101:13853:17312	60	-
chr11	43449541	43449542	MISEQ:310:000000000-ADTTF:1:1114:24094:19437	60	+
chr11	43450772	43450773	MISEQ:310:000000000-ADTTF:1:2103:8358:7304	60	-
chr11	43462224	43462225	MISEQ:310:000000000-ADTTF:1:1106:15049:1444	60	+
chr11	43731087	43731088	MISEQ:310:000000000-ADTTF:1:1117:6334:8663	60	+
chr11	43842082	43842083	MISEQ:310:000000000-ADTTF:1:1107:28005:18061	60	-
chr11	44162812	44162813	MISEQ:310:000000000-ADTTF:1:2101:21054:4740	60	+
chr11	44180930	44180931	MISEQ:310:000000000-ADTTF:1:1117:18502:8571	60	-
chr11	46072201	46072202	MISEQ:310:000000000-ADTTF:1:1102:20245:9804	60	+
chr11	46087063	46087064	MISEQ:310:000000000-ADTTF:1:2101:27247:13855	60	-
chr11	46087787	46087788	MISEQ:310:000000000-ADTTF:1:1115:13332:1182	60	+
chr11	46088830	46088831	MISEQ:310:000000000-ADTTF:1:1117:5837:16487	60	+
chr11	46094259	46094260	MISEQ:310:000000000-ADTTF:1:1104:8824:8706	60	-
chr11	46095508	46095509	MISEQ:310:000000000-ADTTF:1:2103:24174:19850	60	+
chr11	46101827	46101828	MISEQ:310:000000000-ADTTF:1:2107:16017:22311	60	-
chr11	46103627	46103628	MISEQ:310:000000000-ADTTF:1:2119:22410:5329	60	-
chr11	46105986	46105987	MISEQ:310:000000000-ADTTF:1:1112:9396:7410	60	+
chr11	46111613	46111614	MISEQ:310:000000000-ADTTF:1:1118:19349:16789	60	+
chr11	46443675	46443676	MISEQ:310:000000000-ADTTF:1:1106:8207:17423	60	+
chr11	46449263	46449264	MISEQ:310:000000000-ADTTF:1:1104:11595:5441	60	-
chr11	46496175	46496176	MISEQ:310:000000000-ADTTF:1:1111:23196:11903	60	-
chr11	46513474	46513475	MISEQ:310:000000000-ADTTF:1:1106:15053:21796	60	-
chr11	46587305	46587306	MISEQ:310:000000000-ADTTF:1:1117:5599:18143	60	-
chr11	46587799	46587800	MISEQ:310:000000000-ADTTF:1:2110:18960:22965	60	-
chr11	46775616	46775617	MISEQ:310:000000000-ADTTF:1:1115:22231:4867	60	-
chr11	46804470	46804471	MISEQ:310:000000000-ADTTF:1:1105:26605:9430	60	-
chr11	46841132	46841133	MISEQ:310:000000000-ADTTF:1:2108:20230:13460	60	-
chr11	46959583	46959584	MISEQ:310:000000000-ADTTF:1:1113:7181:22748	60	+
[truncated: 12,067 more rows]
