# Supplementary material for: HIV-1 capsid stability enables inositol phosphate-independent infection of target cells and promotes integration into genes
Source: PLoS Pathog. 2023 Jun 2;19(6):e1011423. doi: 10.1371/journal.ppat.1011423 (PMC10266667; doi:10.1371/journal.ppat.1011423)
Supplement: S6 Data — (TAR.GZ) [file ppat.1011423.s017.tar.gz › HEK293T/WT/Unique_hg38_integration_sites/1map-center.bed]

chr1	109532	109533	HWI-M00851:353:000000000-ABWEC:1:1101:8361:10993	60	-
chr1	270787	270788	HWI-M00851:353:000000000-ABWEC:1:2102:17913:4631	60	-
chr1	647049	647050	HWI-M00851:353:000000000-ABWEC:1:1107:11422:18650	60	+
chr1	716148	716149	HWI-M00851:353:000000000-ABWEC:1:1109:23669:22776	60	+
chr1	737832	737833	HWI-M00851:353:000000000-ABWEC:1:2112:18935:16105	60	-
chr1	757745	757746	HWI-M00851:353:000000000-ABWEC:1:1104:25439:8258	60	+
chr1	774879	774880	HWI-M00851:353:000000000-ABWEC:1:1119:9501:12104	60	-
chr1	780755	780756	HWI-M00851:353:000000000-ABWEC:1:1110:24034:13971	60	-
chr1	784549	784550	HWI-M00851:353:000000000-ABWEC:1:1116:26128:9989	60	+
chr1	784965	784966	HWI-M00851:353:000000000-ABWEC:1:1108:7701:6172	60	-
chr1	796165	796166	HWI-M00851:353:000000000-ABWEC:1:2105:13599:23850	60	-
chr1	796807	796808	HWI-M00851:353:000000000-ABWEC:1:1109:23137:10279	60	-
chr1	799193	799194	HWI-M00851:353:000000000-ABWEC:1:2104:8061:24216	60	+
chr1	804415	804416	HWI-M00851:353:000000000-ABWEC:1:1113:18406:3579	60	+
chr1	810061	810062	HWI-M00851:353:000000000-ABWEC:1:1104:16956:6267	60	+
chr1	810819	810820	HWI-M00851:353:000000000-ABWEC:1:2107:17666:11239	60	+
chr1	811373	811374	HWI-M00851:353:000000000-ABWEC:1:1102:2995:17821	60	-
chr1	830860	830861	HWI-M00851:353:000000000-ABWEC:1:1113:17261:7587	60	+
chr1	832154	832155	HWI-M00851:353:000000000-ABWEC:1:1114:17459:20946	60	+
chr1	836928	836929	HWI-M00851:353:000000000-ABWEC:1:1101:15545:20890	60	+
chr1	843600	843601	HWI-M00851:353:000000000-ABWEC:1:1111:15951:12297	60	+
chr1	843740	843741	HWI-M00851:353:000000000-ABWEC:1:2116:12222:24435	60	-
chr1	849296	849297	HWI-M00851:353:000000000-ABWEC:1:1111:19353:17277	60	-
chr1	852457	852458	HWI-M00851:353:000000000-ABWEC:1:2104:25300:17123	60	+
chr1	854663	854664	HWI-M00851:353:000000000-ABWEC:1:2106:20203:11827	60	+
chr1	871380	871381	HWI-M00851:353:000000000-ABWEC:1:2103:18347:8295	60	+
chr1	879992	879993	HWI-M00851:353:000000000-ABWEC:1:1102:7678:21594	60	-
chr1	882006	882007	HWI-M00851:353:000000000-ABWEC:1:2113:22044:2752	60	+
chr1	883743	883744	HWI-M00851:353:000000000-ABWEC:1:1118:5030:20840	60	+
chr1	884678	884679	HWI-M00851:353:000000000-ABWEC:1:2118:24025:7016	60	+
chr1	892360	892361	HWI-M00851:353:000000000-ABWEC:1:2104:27546:11645	60	+
chr1	894055	894056	HWI-M00851:353:000000000-ABWEC:1:2112:16415:19501	60	-
chr1	912735	912736	HWI-M00851:353:000000000-ABWEC:1:1104:15431:14133	60	+
chr1	1008360	1008361	HWI-M00851:353:000000000-ABWEC:1:2102:17442:2237	60	-
chr1	1008772	1008773	HWI-M00851:353:000000000-ABWEC:1:2101:24988:18386	60	-
chr1	1009108	1009109	HWI-M00851:353:000000000-ABWEC:1:1109:21783:20602	60	+
chr1	1100104	1100105	HWI-M00851:353:000000000-ABWEC:1:2113:11913:4514	60	+
chr1	1109922	1109923	HWI-M00851:353:000000000-ABWEC:1:2111:17794:3231	60	-
chr1	1189271	1189272	HWI-M00851:353:000000000-ABWEC:1:1102:27779:17344	60	-
chr1	1189273	1189274	HWI-M00851:353:000000000-ABWEC:1:1117:21706:9423	60	-
chr1	1222636	1222637	HWI-M00851:353:000000000-ABWEC:1:1117:19269:24186	60	+
chr1	1255802	1255803	HWI-M00851:353:000000000-ABWEC:1:2102:20389:17736	60	-
chr1	1263394	1263395	HWI-M00851:353:000000000-ABWEC:1:1105:8733:6685	60	-
chr1	1263639	1263640	HWI-M00851:353:000000000-ABWEC:1:2103:19724:7353	60	-
chr1	1263807	1263808	HWI-M00851:353:000000000-ABWEC:1:1106:17481:23900	60	-
chr1	1264024	1264025	HWI-M00851:353:000000000-ABWEC:1:1102:13145:5896	60	-
chr1	1264582	1264583	HWI-M00851:353:000000000-ABWEC:1:1102:14270:13813	60	+
chr1	1266091	1266092	HWI-M00851:353:000000000-ABWEC:1:1104:11212:22587	60	-
chr1	1266568	1266569	HWI-M00851:353:000000000-ABWEC:1:2118:13121:13786	60	-
chr1	1266810	1266811	HWI-M00851:353:000000000-ABWEC:1:2119:15983:15805	60	-
chr1	1266983	1266984	HWI-M00851:353:000000000-ABWEC:1:1106:15918:10596	60	-
chr1	1267294	1267295	HWI-M00851:353:000000000-ABWEC:1:2101:19314:10568	60	-
chr1	1269978	1269979	HWI-M00851:353:000000000-ABWEC:1:2101:7098:13749	60	-
chr1	1270446	1270447	HWI-M00851:353:000000000-ABWEC:1:1108:19286:19582	60	-
chr1	1271732	1271733	HWI-M00851:353:000000000-ABWEC:1:1103:4092:14929	60	+
chr1	1272079	1272080	HWI-M00851:353:000000000-ABWEC:1:1114:20385:7240	60	-
chr1	1277193	1277194	HWI-M00851:353:000000000-ABWEC:1:1104:7657:17812	60	-
chr1	1309798	1309799	HWI-M00851:353:000000000-ABWEC:1:1113:15227:8111	60	+
chr1	1315996	1315997	HWI-M00851:353:000000000-ABWEC:1:2118:11239:14440	60	+
chr1	1316980	1316981	HWI-M00851:353:000000000-ABWEC:1:1101:17814:13322	60	+
chr1	1317132	1317133	HWI-M00851:353:000000000-ABWEC:1:1111:12546:14926	60	+
chr1	1317386	1317387	HWI-M00851:353:000000000-ABWEC:1:1106:3502:10884	60	-
chr1	1317577	1317578	HWI-M00851:353:000000000-ABWEC:1:1105:14541:2441	60	+
chr1	1318073	1318074	HWI-M00851:353:000000000-ABWEC:1:1101:2149:12151	60	-
chr1	1318229	1318230	HWI-M00851:353:000000000-ABWEC:1:1106:22196:6198	60	-
chr1	1318725	1318726	HWI-M00851:353:000000000-ABWEC:1:1107:22198:7543	60	+
chr1	1319186	1319187	HWI-M00851:353:000000000-ABWEC:1:1110:7988:22454	60	-
chr1	1364151	1364152	HWI-M00851:353:000000000-ABWEC:1:2104:22841:22902	60	+
chr1	1379816	1379817	HWI-M00851:353:000000000-ABWEC:1:2102:10427:4533	60	-
chr1	1380036	1380037	HWI-M00851:353:000000000-ABWEC:1:1111:15105:16400	60	-
chr1	1384921	1384922	HWI-M00851:353:000000000-ABWEC:1:2118:16998:23398	60	-
chr1	1386530	1386531	HWI-M00851:353:000000000-ABWEC:1:1105:10632:2516	60	+
chr1	1388383	1388384	HWI-M00851:353:000000000-ABWEC:1:1119:15994:17889	60	-
chr1	1390138	1390139	HWI-M00851:353:000000000-ABWEC:1:1102:19016:21561	60	+
chr1	1390228	1390229	HWI-M00851:353:000000000-ABWEC:1:1109:26006:6197	60	+
chr1	1390734	1390735	HWI-M00851:353:000000000-ABWEC:1:1105:26514:8859	60	+
chr1	1390818	1390819	HWI-M00851:353:000000000-ABWEC:1:2110:26491:4722	60	-
chr1	1390834	1390835	HWI-M00851:353:000000000-ABWEC:1:1108:8468:7890	60	+
chr1	1390957	1390958	HWI-M00851:353:000000000-ABWEC:1:1104:16159:17860	60	-
chr1	1391148	1391149	HWI-M00851:353:000000000-ABWEC:1:1119:11139:24245	60	-
chr1	1391261	1391262	HWI-M00851:353:000000000-ABWEC:1:1118:6590:11984	60	+
chr1	1391335	1391336	HWI-M00851:353:000000000-ABWEC:1:2116:24504:16815	60	+
chr1	1391357	1391358	HWI-M00851:353:000000000-ABWEC:1:2107:15750:4240	60	+
chr1	1391502	1391503	HWI-M00851:353:000000000-ABWEC:1:2118:11002:16553	60	-
chr1	1392005	1392006	HWI-M00851:353:000000000-ABWEC:1:1109:14216:21632	60	+
chr1	1392009	1392010	HWI-M00851:353:000000000-ABWEC:1:1108:14707:12249	60	-
chr1	1392033	1392034	HWI-M00851:353:000000000-ABWEC:1:2102:18398:7222	60	+
chr1	1392119	1392120	HWI-M00851:353:000000000-ABWEC:1:1112:18232:16081	60	+
chr1	1392450	1392451	HWI-M00851:353:000000000-ABWEC:1:1117:9928:21015	60	-
chr1	1393284	1393285	HWI-M00851:353:000000000-ABWEC:1:1116:18247:3502	60	-
chr1	1393308	1393309	HWI-M00851:353:000000000-ABWEC:1:1118:4126:15556	60	+
chr1	1394515	1394516	HWI-M00851:353:000000000-ABWEC:1:1107:18346:19267	60	+
chr1	1394603	1394604	HWI-M00851:353:000000000-ABWEC:1:2111:8721:24184	60	-
chr1	1395271	1395272	HWI-M00851:353:000000000-ABWEC:1:2109:26113:20615	60	+
chr1	1395408	1395409	HWI-M00851:353:000000000-ABWEC:1:1117:6879:5657	60	-
chr1	1395691	1395692	HWI-M00851:353:000000000-ABWEC:1:1101:7167:20243	60	-
chr1	1395747	1395748	HWI-M00851:353:000000000-ABWEC:1:2111:24017:11301	60	+
chr1	1396516	1396517	HWI-M00851:353:000000000-ABWEC:1:1101:25354:11778	60	-
chr1	1397411	1397412	HWI-M00851:353:000000000-ABWEC:1:1105:2825:10668	60	+
chr1	1397608	1397609	HWI-M00851:353:000000000-ABWEC:1:1103:15391:24543	60	-
chr1	1404098	1404099	HWI-M00851:353:000000000-ABWEC:1:1103:12360:23602	60	-
chr1	1404687	1404688	HWI-M00851:353:000000000-ABWEC:1:1103:6245:3753	60	+
chr1	1404693	1404694	HWI-M00851:353:000000000-ABWEC:1:1114:7244:20490	60	+
chr1	1408918	1408919	HWI-M00851:353:000000000-ABWEC:1:1104:21921:2754	60	-
chr1	1415239	1415240	HWI-M00851:353:000000000-ABWEC:1:1109:5199:21089	60	-
chr1	1415630	1415631	HWI-M00851:353:000000000-ABWEC:1:2101:5320:4721	60	-
chr1	1418344	1418345	HWI-M00851:353:000000000-ABWEC:1:1102:9478:7408	60	+
chr1	1418427	1418428	HWI-M00851:353:000000000-ABWEC:1:1114:13244:23065	60	-
chr1	1450016	1450017	HWI-M00851:353:000000000-ABWEC:1:2106:21168:16157	60	-
chr1	1453668	1453669	HWI-M00851:353:000000000-ABWEC:1:2113:21008:8029	60	-
chr1	1483075	1483076	HWI-M00851:353:000000000-ABWEC:1:2108:8070:16829	60	-
chr1	1491877	1491878	HWI-M00851:353:000000000-ABWEC:1:2102:17379:15061	60	+
chr1	1514913	1514914	HWI-M00851:353:000000000-ABWEC:1:2110:19940:8086	60	-
chr1	1525568	1525569	HWI-M00851:353:000000000-ABWEC:1:2111:19498:7780	60	+
chr1	1551264	1551265	HWI-M00851:353:000000000-ABWEC:1:2114:16593:3339	60	-
chr1	1557824	1557825	HWI-M00851:353:000000000-ABWEC:1:2117:14523:24032	60	-
chr1	1558766	1558767	HWI-M00851:353:000000000-ABWEC:1:1105:10598:4863	60	+
chr1	1558770	1558771	HWI-M00851:353:000000000-ABWEC:1:1104:17706:12866	60	-
chr1	1559101	1559102	HWI-M00851:353:000000000-ABWEC:1:1101:16330:22539	60	-
chr1	1560038	1560039	HWI-M00851:353:000000000-ABWEC:1:1115:11661:4409	60	+
chr1	1564702	1564703	HWI-M00851:353:000000000-ABWEC:1:1107:8041:3074	60	-
chr1	1565246	1565247	HWI-M00851:353:000000000-ABWEC:1:2116:20909:16929	60	-
chr1	1565555	1565556	HWI-M00851:353:000000000-ABWEC:1:1111:18244:4366	60	+
chr1	1566290	1566291	HWI-M00851:353:000000000-ABWEC:1:1107:8543:18544	60	+
chr1	1567811	1567812	HWI-M00851:353:000000000-ABWEC:1:1114:17490:11474	60	+
chr1	1568165	1568166	HWI-M00851:353:000000000-ABWEC:1:2104:15036:6487	60	-
chr1	1568256	1568257	HWI-M00851:353:000000000-ABWEC:1:1117:23010:10992	60	-
chr1	1568600	1568601	HWI-M00851:353:000000000-ABWEC:1:2105:20692:5303	60	-
chr1	1571706	1571707	HWI-M00851:353:000000000-ABWEC:1:2103:25140:11007	60	-
chr1	1572349	1572350	HWI-M00851:353:000000000-ABWEC:1:2116:25161:21621	60	-
chr1	1590632	1590633	HWI-M00851:353:000000000-ABWEC:1:2119:25626:5026	60	-
chr1	1645961	1645962	HWI-M00851:353:000000000-ABWEC:1:1102:12946:23415	60	+
chr1	1647791	1647792	HWI-M00851:353:000000000-ABWEC:1:2119:25080:11580	60	-
chr1	1648882	1648883	HWI-M00851:353:000000000-ABWEC:1:2119:25025:9197	60	-
chr1	1650087	1650088	HWI-M00851:353:000000000-ABWEC:1:1118:27563:9674	60	-
chr1	1650604	1650605	HWI-M00851:353:000000000-ABWEC:1:2105:9773:11716	60	-
chr1	1653834	1653835	HWI-M00851:353:000000000-ABWEC:1:1105:5783:17171	60	-
chr1	1655074	1655075	HWI-M00851:353:000000000-ABWEC:1:2112:25501:6856	60	-
chr1	1656373	1656374	HWI-M00851:353:000000000-ABWEC:1:2107:10966:17058	60	+
chr1	1656467	1656468	HWI-M00851:353:000000000-ABWEC:1:1102:26143:18909	60	+
chr1	1672245	1672246	HWI-M00851:353:000000000-ABWEC:1:1109:9509:12726	60	-
chr1	1715450	1715451	HWI-M00851:353:000000000-ABWEC:1:1118:19093:24549	60	+
chr1	1721169	1721170	HWI-M00851:353:000000000-ABWEC:1:2103:18369:8652	60	+
chr1	1722221	1722222	HWI-M00851:353:000000000-ABWEC:1:1110:2984:13318	60	+
chr1	1755098	1755099	HWI-M00851:353:000000000-ABWEC:1:2101:16293:23439	60	+
chr1	1771747	1771748	HWI-M00851:353:000000000-ABWEC:1:1104:17587:18519	60	+
chr1	1796597	1796598	HWI-M00851:353:000000000-ABWEC:1:2109:8737:19632	60	+
chr1	1799565	1799566	HWI-M00851:353:000000000-ABWEC:1:1108:20437:18602	60	+
chr1	1801785	1801786	HWI-M00851:353:000000000-ABWEC:1:1103:22027:15548	60	+
chr1	1805879	1805880	HWI-M00851:353:000000000-ABWEC:1:1112:9354:9181	60	-
chr1	1808452	1808453	HWI-M00851:353:000000000-ABWEC:1:1115:14071:18879	60	-
chr1	1810116	1810117	HWI-M00851:353:000000000-ABWEC:1:2107:10144:5308	60	-
chr1	1811061	1811062	HWI-M00851:353:000000000-ABWEC:1:1111:6207:8648	60	-
chr1	1813696	1813697	HWI-M00851:353:000000000-ABWEC:1:2110:21608:3388	60	-
chr1	1818516	1818517	HWI-M00851:353:000000000-ABWEC:1:1103:23128:4301	60	-
chr1	1819349	1819350	HWI-M00851:353:000000000-ABWEC:1:2113:17419:13523	60	+
chr1	1820043	1820044	HWI-M00851:353:000000000-ABWEC:1:1103:4828:15778	60	+
chr1	1820563	1820564	HWI-M00851:353:000000000-ABWEC:1:1105:2875:15192	60	-
chr1	1822897	1822898	HWI-M00851:353:000000000-ABWEC:1:2102:8170:11626	60	-
chr1	1823667	1823668	HWI-M00851:353:000000000-ABWEC:1:1110:18290:5468	60	+
chr1	1824007	1824008	HWI-M00851:353:000000000-ABWEC:1:1110:19857:7578	60	+
chr1	1824205	1824206	HWI-M00851:353:000000000-ABWEC:1:2109:25162:3939	60	-
chr1	1825939	1825940	HWI-M00851:353:000000000-ABWEC:1:2107:28539:16330	60	+
chr1	1829701	1829702	HWI-M00851:353:000000000-ABWEC:1:2117:23562:19133	60	-
chr1	1831869	1831870	HWI-M00851:353:000000000-ABWEC:1:1101:21216:14442	60	+
chr1	1832729	1832730	HWI-M00851:353:000000000-ABWEC:1:1113:12748:23301	60	+
chr1	1834968	1834969	HWI-M00851:353:000000000-ABWEC:1:2118:4082:9783	60	-
chr1	1835138	1835139	HWI-M00851:353:000000000-ABWEC:1:2101:21510:3928	60	-
chr1	1836131	1836132	HWI-M00851:353:000000000-ABWEC:1:1114:15844:21346	60	+
chr1	1836225	1836226	HWI-M00851:353:000000000-ABWEC:1:2101:20377:9419	60	-
chr1	1837770	1837771	HWI-M00851:353:000000000-ABWEC:1:1105:24205:9676	60	+
chr1	1839584	1839585	HWI-M00851:353:000000000-ABWEC:1:2114:21399:21863	60	+
chr1	1841903	1841904	HWI-M00851:353:000000000-ABWEC:1:1109:17150:18518	60	-
chr1	1842027	1842028	HWI-M00851:353:000000000-ABWEC:1:1112:21749:9264	60	-
chr1	1842464	1842465	HWI-M00851:353:000000000-ABWEC:1:2104:24561:10816	60	-
chr1	1844105	1844106	HWI-M00851:353:000000000-ABWEC:1:2118:21473:13596	60	-
chr1	1850357	1850358	HWI-M00851:353:000000000-ABWEC:1:1101:22206:16320	60	+
chr1	1851201	1851202	HWI-M00851:353:000000000-ABWEC:1:2102:26096:13210	60	-
chr1	1856581	1856582	HWI-M00851:353:000000000-ABWEC:1:1103:21891:4935	60	+
chr1	1867426	1867427	HWI-M00851:353:000000000-ABWEC:1:1103:25961:12495	60	+
chr1	1867463	1867464	HWI-M00851:353:000000000-ABWEC:1:1109:13806:10896	60	-
chr1	1869301	1869302	HWI-M00851:353:000000000-ABWEC:1:1119:4554:4793	60	+
chr1	1873301	1873302	HWI-M00851:353:000000000-ABWEC:1:2105:11550:24564	60	+
chr1	1991557	1991558	HWI-M00851:353:000000000-ABWEC:1:2113:11724:16703	60	-
chr1	1994322	1994323	HWI-M00851:353:000000000-ABWEC:1:2111:23627:24744	60	-
chr1	2059028	2059029	HWI-M00851:353:000000000-ABWEC:1:1115:22137:4117	60	-
chr1	2143964	2143965	HWI-M00851:353:000000000-ABWEC:1:1119:16125:21013	60	-
chr1	2191796	2191797	HWI-M00851:353:000000000-ABWEC:1:2102:5512:14899	60	+
chr1	2224190	2224191	HWI-M00851:353:000000000-ABWEC:1:1109:6144:15758	60	-
chr1	2234501	2234502	HWI-M00851:353:000000000-ABWEC:1:1101:13134:20987	60	+
chr1	2235638	2235639	HWI-M00851:353:000000000-ABWEC:1:1107:14804:6810	60	+
chr1	2259873	2259874	HWI-M00851:353:000000000-ABWEC:1:1109:13056:2370	60	+
chr1	2368047	2368048	HWI-M00851:353:000000000-ABWEC:1:2107:11817:23777	60	-
chr1	2368266	2368267	HWI-M00851:353:000000000-ABWEC:1:2114:19642:15739	60	+
chr1	2393881	2393882	HWI-M00851:353:000000000-ABWEC:1:1104:28419:15127	60	+
chr1	2396236	2396237	HWI-M00851:353:000000000-ABWEC:1:1110:25140:18999	60	+
chr1	3654258	3654259	HWI-M00851:353:000000000-ABWEC:1:1105:10423:13398	60	+
chr1	3739377	3739378	HWI-M00851:353:000000000-ABWEC:1:1115:26203:22204	60	-
chr1	3832720	3832721	HWI-M00851:353:000000000-ABWEC:1:1101:25308:18922	60	+
chr1	3851559	3851560	HWI-M00851:353:000000000-ABWEC:1:1109:12756:2948	60	-
chr1	3867616	3867617	HWI-M00851:353:000000000-ABWEC:1:2102:20345:14843	60	-
chr1	6229903	6229904	HWI-M00851:353:000000000-ABWEC:1:1108:19841:8366	60	+
chr1	6232154	6232155	HWI-M00851:353:000000000-ABWEC:1:1112:17113:19387	60	-
chr1	6233155	6233156	HWI-M00851:353:000000000-ABWEC:1:2114:27829:11639	60	+
chr1	6287952	6287953	HWI-M00851:353:000000000-ABWEC:1:2118:6272:16965	60	-
chr1	6298393	6298394	HWI-M00851:353:000000000-ABWEC:1:2106:23902:18291	60	-
chr1	6365896	6365897	HWI-M00851:353:000000000-ABWEC:1:1103:2492:15501	60	+
chr1	6372755	6372756	HWI-M00851:353:000000000-ABWEC:1:1105:12220:23238	60	-
chr1	6381083	6381084	HWI-M00851:353:000000000-ABWEC:1:2115:7692:19160	60	-
chr1	6388690	6388691	HWI-M00851:353:000000000-ABWEC:1:1101:22869:11630	60	-
chr1	6536170	6536171	HWI-M00851:353:000000000-ABWEC:1:1105:22286:14218	60	-
chr1	6654664	6654665	HWI-M00851:353:000000000-ABWEC:1:1108:5722:3599	60	-
chr1	6735162	6735163	HWI-M00851:353:000000000-ABWEC:1:1105:12682:24217	60	-
chr1	6804109	6804110	HWI-M00851:353:000000000-ABWEC:1:2119:7415:5330	60	-
chr1	6821072	6821073	HWI-M00851:353:000000000-ABWEC:1:2101:26111:12256	60	-
chr1	6823154	6823155	HWI-M00851:353:000000000-ABWEC:1:1106:23068:6647	60	-
chr1	6866693	6866694	HWI-M00851:353:000000000-ABWEC:1:1114:25285:10153	60	+
chr1	6901114	6901115	HWI-M00851:353:000000000-ABWEC:1:1102:14357:18530	60	+
chr1	7756746	7756747	HWI-M00851:353:000000000-ABWEC:1:1104:12538:20557	60	+
chr1	7758929	7758930	HWI-M00851:353:000000000-ABWEC:1:1101:14963:11097	60	-
chr1	7842369	7842370	HWI-M00851:353:000000000-ABWEC:1:2101:22296:24442	60	+
chr1	8041581	8041582	HWI-M00851:353:000000000-ABWEC:1:1105:25305:4301	60	+
chr1	8059804	8059805	HWI-M00851:353:000000000-ABWEC:1:1105:11398:8051	60	-
chr1	8096062	8096063	HWI-M00851:353:000000000-ABWEC:1:1118:13978:14109	60	-
chr1	8096063	8096064	HWI-M00851:353:000000000-ABWEC:1:1104:13642:19319	60	-
chr1	8107636	8107637	HWI-M00851:353:000000000-ABWEC:1:2110:6986:2510	60	+
chr1	8116039	8116040	HWI-M00851:353:000000000-ABWEC:1:2118:17355:18718	60	+
chr1	8386480	8386481	HWI-M00851:353:000000000-ABWEC:1:2108:10658:7802	60	-
chr1	8395342	8395343	HWI-M00851:353:000000000-ABWEC:1:1102:21488:11608	60	+
chr1	8486134	8486135	HWI-M00851:353:000000000-ABWEC:1:1103:11993:24836	60	+
chr1	8497894	8497895	HWI-M00851:353:000000000-ABWEC:1:1117:10498:4930	60	-
chr1	8514867	8514868	HWI-M00851:353:000000000-ABWEC:1:2103:12846:15090	60	-
chr1	8518367	8518368	HWI-M00851:353:000000000-ABWEC:1:1118:10284:10968	60	+
chr1	8546745	8546746	HWI-M00851:353:000000000-ABWEC:1:1103:21066:10765	60	+
chr1	8573599	8573600	HWI-M00851:353:000000000-ABWEC:1:2103:24686:17223	60	-
chr1	8593672	8593673	HWI-M00851:353:000000000-ABWEC:1:1105:9819:2946	60	-
chr1	8605978	8605979	HWI-M00851:353:000000000-ABWEC:1:1105:21180:4659	60	+
chr1	8623952	8623953	HWI-M00851:353:000000000-ABWEC:1:2119:9280:17397	60	-
chr1	8645338	8645339	HWI-M00851:353:000000000-ABWEC:1:1118:5505:11792	60	+
chr1	8674864	8674865	HWI-M00851:353:000000000-ABWEC:1:2106:15264:21006	60	-
chr1	8764686	8764687	HWI-M00851:353:000000000-ABWEC:1:2113:14728:5505	60	-
chr1	8767145	8767146	HWI-M00851:353:000000000-ABWEC:1:2102:12240:2052	60	+
chr1	8797037	8797038	HWI-M00851:353:000000000-ABWEC:1:1116:11370:12918	60	+
chr1	8806970	8806971	HWI-M00851:353:000000000-ABWEC:1:2114:13278:3413	60	+
chr1	9373367	9373368	HWI-M00851:353:000000000-ABWEC:1:1103:22583:17048	60	+
chr1	9487797	9487798	HWI-M00851:353:000000000-ABWEC:1:1111:7110:19748	60	+
chr1	9502748	9502749	HWI-M00851:353:000000000-ABWEC:1:1108:9964:13617	60	-
chr1	9542387	9542388	HWI-M00851:353:000000000-ABWEC:1:1119:12270:24290	60	+
chr1	9553581	9553582	HWI-M00851:353:000000000-ABWEC:1:1116:13361:12055	60	+
chr1	9554831	9554832	HWI-M00851:353:000000000-ABWEC:1:1106:13773:19221	60	+
chr1	9557988	9557989	HWI-M00851:353:000000000-ABWEC:1:1119:25183:7912	60	+
chr1	9569428	9569429	HWI-M00851:353:000000000-ABWEC:1:1106:15452:20340	60	+
chr1	9737548	9737549	HWI-M00851:353:000000000-ABWEC:1:1105:18400:24264	60	+
chr1	9756212	9756213	HWI-M00851:353:000000000-ABWEC:1:1102:9278:15980	60	-
chr1	9766176	9766177	HWI-M00851:353:000000000-ABWEC:1:1102:2163:16078	60	-
chr1	9790635	9790636	HWI-M00851:353:000000000-ABWEC:1:1110:22118:8860	60	+
chr1	9814112	9814113	HWI-M00851:353:000000000-ABWEC:1:1104:3369:15981	60	+
chr1	10083241	10083242	HWI-M00851:353:000000000-ABWEC:1:1108:19137:7231	60	+
chr1	10097860	10097861	HWI-M00851:353:000000000-ABWEC:1:2106:23949:7045	60	-
chr1	10098918	10098919	HWI-M00851:353:000000000-ABWEC:1:1115:22743:21049	60	-
chr1	10099057	10099058	HWI-M00851:353:000000000-ABWEC:1:2104:22857:21491	60	-
chr1	10127547	10127548	HWI-M00851:353:000000000-ABWEC:1:1107:21302:9861	60	-
chr1	10135038	10135039	HWI-M00851:353:000000000-ABWEC:1:1102:16620:7618	60	+
chr1	10141658	10141659	HWI-M00851:353:000000000-ABWEC:1:2104:10793:14392	60	+
chr1	10236077	10236078	HWI-M00851:353:000000000-ABWEC:1:1113:6732:6440	60	-
chr1	10258511	10258512	HWI-M00851:353:000000000-ABWEC:1:1102:3149:18061	60	+
chr1	10274769	10274770	HWI-M00851:353:000000000-ABWEC:1:2108:21535:24020	60	+
chr1	10274781	10274782	HWI-M00851:353:000000000-ABWEC:1:1102:23592:18109	60	+
chr1	10275224	10275225	HWI-M00851:353:000000000-ABWEC:1:1113:10910:2921	60	-
chr1	10276827	10276828	HWI-M00851:353:000000000-ABWEC:1:2119:19471:9269	60	-
chr1	10277161	10277162	HWI-M00851:353:000000000-ABWEC:1:1118:17426:17101	60	+
chr1	10281915	10281916	HWI-M00851:353:000000000-ABWEC:1:1103:13052:8770	60	+
chr1	10300692	10300693	HWI-M00851:353:000000000-ABWEC:1:1104:19784:5188	60	+
chr1	10313855	10313856	HWI-M00851:353:000000000-ABWEC:1:1106:8119:6408	60	+
chr1	10328419	10328420	HWI-M00851:353:000000000-ABWEC:1:2105:3943:14381	60	-
chr1	10351249	10351250	HWI-M00851:353:000000000-ABWEC:1:1105:21111:23686	60	+
chr1	10353543	10353544	HWI-M00851:353:000000000-ABWEC:1:1114:24834:4972	60	-
chr1	10364339	10364340	HWI-M00851:353:000000000-ABWEC:1:1101:4312:15477	60	+
chr1	10481477	10481478	HWI-M00851:353:000000000-ABWEC:1:1104:15069:9965	60	+
chr1	10483550	10483551	HWI-M00851:353:000000000-ABWEC:1:2115:17884:13180	60	+
chr1	10499979	10499980	HWI-M00851:353:000000000-ABWEC:1:1102:28197:15889	60	-
chr1	10501716	10501717	HWI-M00851:353:000000000-ABWEC:1:2105:6585:9716	60	-
chr1	10516539	10516540	HWI-M00851:353:000000000-ABWEC:1:2108:19101:23162	60	+
chr1	10523869	10523870	HWI-M00851:353:000000000-ABWEC:1:1102:27416:17296	60	+
chr1	10547672	10547673	HWI-M00851:353:000000000-ABWEC:1:1114:7082:17975	60	+
chr1	10574813	10574814	HWI-M00851:353:000000000-ABWEC:1:2104:12073:13555	60	+
chr1	10581455	10581456	HWI-M00851:353:000000000-ABWEC:1:2108:21620:12545	60	-
chr1	10582711	10582712	HWI-M00851:353:000000000-ABWEC:1:2107:8084:13015	60	-
chr1	10627505	10627506	HWI-M00851:353:000000000-ABWEC:1:1117:21591:10272	60	-
chr1	10883676	10883677	HWI-M00851:353:000000000-ABWEC:1:1102:13896:22869	60	+
chr1	10969187	10969188	HWI-M00851:353:000000000-ABWEC:1:1113:13644:3984	60	-
chr1	10978690	10978691	HWI-M00851:353:000000000-ABWEC:1:1112:24574:17224	60	+
chr1	11084965	11084966	HWI-M00851:353:000000000-ABWEC:1:1105:13266:8791	60	-
chr1	11085358	11085359	HWI-M00851:353:000000000-ABWEC:1:1118:23356:3969	60	+
chr1	11087219	11087220	HWI-M00851:353:000000000-ABWEC:1:1110:10915:23844	60	-
chr1	11088427	11088428	HWI-M00851:353:000000000-ABWEC:1:1112:16903:7486	60	+
chr1	11113646	11113647	HWI-M00851:353:000000000-ABWEC:1:1106:15948:21730	60	+
chr1	11115356	11115357	HWI-M00851:353:000000000-ABWEC:1:2101:11535:13757	60	+
chr1	11124375	11124376	HWI-M00851:353:000000000-ABWEC:1:1103:28966:10175	60	-
chr1	11132553	11132554	HWI-M00851:353:000000000-ABWEC:1:2105:20578:22558	60	+
chr1	11141515	11141516	HWI-M00851:353:000000000-ABWEC:1:1119:29240:11699	60	-
chr1	11150898	11150899	HWI-M00851:353:000000000-ABWEC:1:2114:24665:15973	60	+
chr1	11161566	11161567	HWI-M00851:353:000000000-ABWEC:1:1118:17351:14400	60	+
chr1	11165007	11165008	HWI-M00851:353:000000000-ABWEC:1:1117:9790:5575	60	-
chr1	11166254	11166255	HWI-M00851:353:000000000-ABWEC:1:1104:14741:9053	60	+
chr1	11170329	11170330	HWI-M00851:353:000000000-ABWEC:1:2117:22561:10785	60	-
chr1	11170942	11170943	HWI-M00851:353:000000000-ABWEC:1:2104:19937:9287	60	-
chr1	11179055	11179056	HWI-M00851:353:000000000-ABWEC:1:1107:14295:6326	60	+
chr1	11183413	11183414	HWI-M00851:353:000000000-ABWEC:1:1116:8755:14460	60	+
chr1	11216335	11216336	HWI-M00851:353:000000000-ABWEC:1:1115:14179:16567	60	+
chr1	11224511	11224512	HWI-M00851:353:000000000-ABWEC:1:2101:21219:13407	60	+
chr1	11226772	11226773	HWI-M00851:353:000000000-ABWEC:1:2111:22422:20497	60	-
chr1	11275260	11275261	HWI-M00851:353:000000000-ABWEC:1:1103:18153:11152	60	+
chr1	11279195	11279196	HWI-M00851:353:000000000-ABWEC:1:2105:20113:3562	60	-
chr1	11657553	11657554	HWI-M00851:353:000000000-ABWEC:1:1118:15926:8264	60	-
chr1	11666508	11666509	HWI-M00851:353:000000000-ABWEC:1:1104:9989:11230	60	+
chr1	11670768	11670769	HWI-M00851:353:000000000-ABWEC:1:2102:17256:14117	60	-
chr1	11983096	11983097	HWI-M00851:353:000000000-ABWEC:1:1117:12339:17201	60	-
chr1	11985557	11985558	HWI-M00851:353:000000000-ABWEC:1:1103:23658:3608	60	+
chr1	11989909	11989910	HWI-M00851:353:000000000-ABWEC:1:2101:6749:20791	60	-
chr1	12000619	12000620	HWI-M00851:353:000000000-ABWEC:1:1104:16096:10620	60	+
chr1	12101575	12101576	HWI-M00851:353:000000000-ABWEC:1:1103:29360:11720	60	-
chr1	12256480	12256481	HWI-M00851:353:000000000-ABWEC:1:1118:19560:2808	60	+
chr1	12269916	12269917	HWI-M00851:353:000000000-ABWEC:1:1104:11089:5625	60	-
chr1	12280679	12280680	HWI-M00851:353:000000000-ABWEC:1:1101:27264:10756	60	+
chr1	12296698	12296699	HWI-M00851:353:000000000-ABWEC:1:2106:10924:19205	60	-
chr1	12301906	12301907	HWI-M00851:353:000000000-ABWEC:1:2117:27801:11856	60	+
chr1	12331538	12331539	HWI-M00851:353:000000000-ABWEC:1:2107:8167:3814	60	-
chr1	12331540	12331541	HWI-M00851:353:000000000-ABWEC:1:1112:13439:21917	60	-
chr1	12336147	12336148	HWI-M00851:353:000000000-ABWEC:1:2112:17543:7286	60	-
chr1	12338770	12338771	HWI-M00851:353:000000000-ABWEC:1:1108:9304:5188	60	-
chr1	12363414	12363415	HWI-M00851:353:000000000-ABWEC:1:1117:25207:19234	60	-
chr1	12372022	12372023	HWI-M00851:353:000000000-ABWEC:1:1117:23151:21073	60	+
chr1	12375679	12375680	HWI-M00851:353:000000000-ABWEC:1:1119:17629:18069	60	-
chr1	12379240	12379241	HWI-M00851:353:000000000-ABWEC:1:1101:23460:22609	60	-
chr1	12423985	12423986	HWI-M00851:353:000000000-ABWEC:1:1105:21839:16478	60	+
chr1	12441132	12441133	HWI-M00851:353:000000000-ABWEC:1:1114:18330:6296	60	+
chr1	12485383	12485384	HWI-M00851:353:000000000-ABWEC:1:1111:16374:11543	60	+
chr1	12525541	12525542	HWI-M00851:353:000000000-ABWEC:1:1109:10430:17616	60	+
chr1	13553609	13553610	HWI-M00851:353:000000000-ABWEC:1:2104:6535:20122	60	-
chr1	13772743	13772744	HWI-M00851:353:000000000-ABWEC:1:1118:11731:24541	60	-
chr1	14293087	14293088	HWI-M00851:353:000000000-ABWEC:1:1104:11426:2062	60	+
chr1	15513852	15513853	HWI-M00851:353:000000000-ABWEC:1:1103:17110:14594	60	-
chr1	15629577	15629578	HWI-M00851:353:000000000-ABWEC:1:1112:5931:3375	60	-
chr1	15630768	15630769	HWI-M00851:353:000000000-ABWEC:1:1107:15933:7265	60	+
chr1	15631187	15631188	HWI-M00851:353:000000000-ABWEC:1:1106:15093:7421	60	+
chr1	15646717	15646718	HWI-M00851:353:000000000-ABWEC:1:1109:20466:14144	60	+
chr1	15648297	15648298	HWI-M00851:353:000000000-ABWEC:1:1107:19284:6440	60	+
chr1	15663019	15663020	HWI-M00851:353:000000000-ABWEC:1:2115:20918:21746	60	-
chr1	15827365	15827366	HWI-M00851:353:000000000-ABWEC:1:1102:14624:12280	60	-
chr1	15867788	15867789	HWI-M00851:353:000000000-ABWEC:1:1115:8166:17342	60	+
chr1	15909444	15909445	HWI-M00851:353:000000000-ABWEC:1:1111:5874:14693	60	+
chr1	15940488	15940489	HWI-M00851:353:000000000-ABWEC:1:1104:18658:19180	60	+
chr1	16274069	16274070	HWI-M00851:353:000000000-ABWEC:1:2103:15695:3457	60	+
chr1	16290711	16290712	HWI-M00851:353:000000000-ABWEC:1:1104:10773:11448	60	+
chr1	16294218	16294219	HWI-M00851:353:000000000-ABWEC:1:1104:15675:6699	60	+
chr1	16312844	16312845	HWI-M00851:353:000000000-ABWEC:1:2101:6703:5829	60	-
chr1	16321022	16321023	HWI-M00851:353:000000000-ABWEC:1:2107:12042:22486	60	-
chr1	16338832	16338833	HWI-M00851:353:000000000-ABWEC:1:1117:19805:11389	60	+
chr1	16344527	16344528	HWI-M00851:353:000000000-ABWEC:1:1106:17644:6118	60	+
chr1	16611504	16611505	HWI-M00851:353:000000000-ABWEC:1:1103:18363:11858	60	+
chr1	16614483	16614484	HWI-M00851:353:000000000-ABWEC:1:2105:11428:5395	60	+
chr1	17032915	17032916	HWI-M00851:353:000000000-ABWEC:1:2115:18694:8280	60	-
chr1	17032935	17032936	HWI-M00851:353:000000000-ABWEC:1:1112:9646:11272	60	-
chr1	17036492	17036493	HWI-M00851:353:000000000-ABWEC:1:1112:27070:18229	60	-
chr1	17038724	17038725	HWI-M00851:353:000000000-ABWEC:1:1106:8473:8032	60	-
chr1	17042861	17042862	HWI-M00851:353:000000000-ABWEC:1:2101:14263:23014	60	+
chr1	17044350	17044351	HWI-M00851:353:000000000-ABWEC:1:2103:16543:10768	60	-
chr1	17176295	17176296	HWI-M00851:353:000000000-ABWEC:1:2102:20630:4216	60	-
chr1	17413382	17413383	HWI-M00851:353:000000000-ABWEC:1:1117:16561:23530	60	+
chr1	17472943	17472944	HWI-M00851:353:000000000-ABWEC:1:1111:26237:10930	60	+
chr1	18943395	18943396	HWI-M00851:353:000000000-ABWEC:1:1112:3556:16397	60	+
chr1	19130196	19130197	HWI-M00851:353:000000000-ABWEC:1:2103:7385:5947	60	-
chr1	19132759	19132760	HWI-M00851:353:000000000-ABWEC:1:1118:17700:23289	60	-
chr1	19139354	19139355	HWI-M00851:353:000000000-ABWEC:1:1112:20160:18992	60	-
chr1	19144985	19144986	HWI-M00851:353:000000000-ABWEC:1:1101:22586:12964	60	-
chr1	19146043	19146044	HWI-M00851:353:000000000-ABWEC:1:2107:13213:10858	60	+
chr1	19172945	19172946	HWI-M00851:353:000000000-ABWEC:1:1102:24978:4429	60	+
chr1	19184487	19184488	HWI-M00851:353:000000000-ABWEC:1:1115:9033:22289	60	-
chr1	19187917	19187918	HWI-M00851:353:000000000-ABWEC:1:1101:27463:14446	60	+
chr1	19189526	19189527	HWI-M00851:353:000000000-ABWEC:1:1108:16623:7703	60	+
chr1	19198208	19198209	HWI-M00851:353:000000000-ABWEC:1:2101:19193:19505	60	-
chr1	19200490	19200491	HWI-M00851:353:000000000-ABWEC:1:1103:9980:6301	60	+
chr1	19212162	19212163	HWI-M00851:353:000000000-ABWEC:1:1109:4761:21753	60	-
chr1	19218551	19218552	HWI-M00851:353:000000000-ABWEC:1:1111:26115:5116	60	-
chr1	19218658	19218659	HWI-M00851:353:000000000-ABWEC:1:2109:11524:12921	60	-
chr1	19219164	19219165	HWI-M00851:353:000000000-ABWEC:1:2103:14325:3580	60	-
chr1	19251085	19251086	HWI-M00851:353:000000000-ABWEC:1:2118:9834:18142	60	+
chr1	19432909	19432910	HWI-M00851:353:000000000-ABWEC:1:1103:22663:17487	60	+
chr1	19898204	19898205	HWI-M00851:353:000000000-ABWEC:1:2101:14010:20651	60	-
chr1	19899271	19899272	HWI-M00851:353:000000000-ABWEC:1:1109:16684:5392	60	-
chr1	19908982	19908983	HWI-M00851:353:000000000-ABWEC:1:1109:14953:4730	60	-
chr1	20615336	20615337	HWI-M00851:353:000000000-ABWEC:1:1111:10379:21234	60	-
chr1	20744842	20744843	HWI-M00851:353:000000000-ABWEC:1:1112:9113:2957	60	+
chr1	20753854	20753855	HWI-M00851:353:000000000-ABWEC:1:1101:11842:8662	60	-
chr1	20773966	20773967	HWI-M00851:353:000000000-ABWEC:1:2102:7679:4349	60	+
chr1	20780201	20780202	HWI-M00851:353:000000000-ABWEC:1:1115:26209:6816	60	-
chr1	20799533	20799534	HWI-M00851:353:000000000-ABWEC:1:1114:18073:6316	60	+
chr1	20839055	20839056	HWI-M00851:353:000000000-ABWEC:1:1113:21571:2430	60	-
chr1	20886428	20886429	HWI-M00851:353:000000000-ABWEC:1:2110:23236:4806	60	+
chr1	20894635	20894636	HWI-M00851:353:000000000-ABWEC:1:1104:10789:18644	60	-
chr1	20944548	20944549	HWI-M00851:353:000000000-ABWEC:1:2106:17120:7855	60	-
chr1	20963585	20963586	HWI-M00851:353:000000000-ABWEC:1:1117:13201:24579	60	-
chr1	20968085	20968086	HWI-M00851:353:000000000-ABWEC:1:2105:10341:21849	60	-
chr1	20978830	20978831	HWI-M00851:353:000000000-ABWEC:1:1101:18727:12347	60	+
chr1	20996182	20996183	HWI-M00851:353:000000000-ABWEC:1:2110:26450:16019	60	-
chr1	20998006	20998007	HWI-M00851:353:000000000-ABWEC:1:1116:17159:2376	60	+
chr1	21058266	21058267	HWI-M00851:353:000000000-ABWEC:1:1101:17108:20819	60	+
chr1	21088732	21088733	HWI-M00851:353:000000000-ABWEC:1:2111:25531:9326	60	+
chr1	21112146	21112147	HWI-M00851:353:000000000-ABWEC:1:2114:6097:5859	60	+
chr1	21116724	21116725	HWI-M00851:353:000000000-ABWEC:1:1110:6924:6318	60	-
chr1	21118386	21118387	HWI-M00851:353:000000000-ABWEC:1:1114:19394:10802	60	+
chr1	21134667	21134668	HWI-M00851:353:000000000-ABWEC:1:1110:11768:20763	60	-
chr1	21135285	21135286	HWI-M00851:353:000000000-ABWEC:1:1115:27974:6930	60	+
chr1	21136170	21136171	HWI-M00851:353:000000000-ABWEC:1:1105:20420:8343	60	+
chr1	21148161	21148162	HWI-M00851:353:000000000-ABWEC:1:2113:9465:22368	60	-
chr1	21148163	21148164	HWI-M00851:353:000000000-ABWEC:1:1118:5894:16885	60	-
chr1	21169389	21169390	HWI-M00851:353:000000000-ABWEC:1:1105:26280:13741	60	+
chr1	21302778	21302779	HWI-M00851:353:000000000-ABWEC:1:1119:7233:8236	60	-
chr1	21396003	21396004	HWI-M00851:353:000000000-ABWEC:1:2111:4559:20959	60	-
chr1	21400159	21400160	HWI-M00851:353:000000000-ABWEC:1:1104:23499:16414	60	-
chr1	21703723	21703724	HWI-M00851:353:000000000-ABWEC:1:2110:2512:10366	60	+
chr1	21729396	21729397	HWI-M00851:353:000000000-ABWEC:1:2105:10015:22601	60	-
chr1	21730418	21730419	HWI-M00851:353:000000000-ABWEC:1:1103:8415:13757	60	-
chr1	21734211	21734212	HWI-M00851:353:000000000-ABWEC:1:1119:9915:17398	60	+
chr1	21739097	21739098	HWI-M00851:353:000000000-ABWEC:1:1105:23995:13064	60	-
chr1	21745129	21745130	HWI-M00851:353:000000000-ABWEC:1:2119:23597:17497	60	-
chr1	21746223	21746224	HWI-M00851:353:000000000-ABWEC:1:2114:8380:17330	60	+
chr1	21747123	21747124	HWI-M00851:353:000000000-ABWEC:1:1115:22312:7512	60	-
chr1	21750659	21750660	HWI-M00851:353:000000000-ABWEC:1:1118:22698:22756	60	+
chr1	21754830	21754831	HWI-M00851:353:000000000-ABWEC:1:2116:8200:21183	60	-
chr1	21755712	21755713	HWI-M00851:353:000000000-ABWEC:1:1104:21512:21812	60	-
chr1	21762906	21762907	HWI-M00851:353:000000000-ABWEC:1:1101:7267:6008	60	+
chr1	22071097	22071098	HWI-M00851:353:000000000-ABWEC:1:2107:7501:16569	60	+
chr1	22465121	22465122	HWI-M00851:353:000000000-ABWEC:1:1106:8424:4644	60	-
chr1	23034482	23034483	HWI-M00851:353:000000000-ABWEC:1:1101:6999:6714	60	-
chr1	23040393	23040394	HWI-M00851:353:000000000-ABWEC:1:1102:5879:12347	60	-
chr1	23050509	23050510	HWI-M00851:353:000000000-ABWEC:1:1102:13609:7531	60	+
chr1	23104248	23104249	HWI-M00851:353:000000000-ABWEC:1:1108:18984:5260	60	+
chr1	23141635	23141636	HWI-M00851:353:000000000-ABWEC:1:1119:20744:9144	60	+
chr1	23147251	23147252	HWI-M00851:353:000000000-ABWEC:1:1104:8601:7650	60	-
chr1	23248453	23248454	HWI-M00851:353:000000000-ABWEC:1:2104:8906:21287	60	+
chr1	23285284	23285285	HWI-M00851:353:000000000-ABWEC:1:2103:8166:13091	60	+
chr1	23304848	23304849	HWI-M00851:353:000000000-ABWEC:1:1108:16897:9279	60	+
chr1	23304926	23304927	HWI-M00851:353:000000000-ABWEC:1:1102:20192:23164	60	-
chr1	23312691	23312692	HWI-M00851:353:000000000-ABWEC:1:1109:15942:13612	60	+
chr1	23317344	23317345	HWI-M00851:353:000000000-ABWEC:1:2101:25012:5149	60	-
chr1	23322791	23322792	HWI-M00851:353:000000000-ABWEC:1:2106:24480:7034	60	-
chr1	23340576	23340577	HWI-M00851:353:000000000-ABWEC:1:1101:21561:21709	60	+
chr1	23573175	23573176	HWI-M00851:353:000000000-ABWEC:1:2115:22215:14420	60	+
chr1	23578406	23578407	HWI-M00851:353:000000000-ABWEC:1:1111:15159:14069	60	-
chr1	23694189	23694190	HWI-M00851:353:000000000-ABWEC:1:1116:20545:10185	60	+
chr1	23714992	23714993	HWI-M00851:353:000000000-ABWEC:1:1118:17895:10211	60	-
chr1	23737266	23737267	HWI-M00851:353:000000000-ABWEC:1:2113:15781:8626	60	+
chr1	23749270	23749271	HWI-M00851:353:000000000-ABWEC:1:1106:5109:7447	60	+
chr1	23756632	23756633	HWI-M00851:353:000000000-ABWEC:1:1101:15145:3766	60	+
chr1	23767709	23767710	HWI-M00851:353:000000000-ABWEC:1:1101:6170:11427	60	-
chr1	23796145	23796146	HWI-M00851:353:000000000-ABWEC:1:1103:19170:17504	60	+
chr1	23819718	23819719	HWI-M00851:353:000000000-ABWEC:1:2110:19101:18634	60	+
chr1	23833549	23833550	HWI-M00851:353:000000000-ABWEC:1:2109:18192:7257	60	+
chr1	23851741	23851742	HWI-M00851:353:000000000-ABWEC:1:1105:24559:4289	60	+
chr1	23854609	23854610	HWI-M00851:353:000000000-ABWEC:1:2111:11548:3050	60	-
chr1	23858539	23858540	HWI-M00851:353:000000000-ABWEC:1:1105:16516:23522	60	-
chr1	23865727	23865728	HWI-M00851:353:000000000-ABWEC:1:1119:10725:8687	60	+
chr1	23967097	23967098	HWI-M00851:353:000000000-ABWEC:1:2110:11261:4111	60	-
chr1	23967504	23967505	HWI-M00851:353:000000000-ABWEC:1:1108:21288:2320	60	-
chr1	23969528	23969529	HWI-M00851:353:000000000-ABWEC:1:1101:24109:12891	60	+
chr1	23973668	23973669	HWI-M00851:353:000000000-ABWEC:1:2119:13079:4416	60	-
chr1	23975801	23975802	HWI-M00851:353:000000000-ABWEC:1:1103:17296:14898	60	+
chr1	24476276	24476277	HWI-M00851:353:000000000-ABWEC:1:1102:20335:17285	60	+
chr1	24510700	24510701	HWI-M00851:353:000000000-ABWEC:1:1101:17561:22214	60	-
chr1	24648975	24648976	HWI-M00851:353:000000000-ABWEC:1:1109:21053:23629	60	+
chr1	24654866	24654867	HWI-M00851:353:000000000-ABWEC:1:2105:23077:21079	60	-
chr1	24655615	24655616	HWI-M00851:353:000000000-ABWEC:1:1105:17849:2568	60	+
chr1	24656501	24656502	HWI-M00851:353:000000000-ABWEC:1:1102:11879:15343	60	-
chr1	24657780	24657781	HWI-M00851:353:000000000-ABWEC:1:1107:20566:1925	60	-
chr1	24663119	24663120	HWI-M00851:353:000000000-ABWEC:1:1106:14431:24884	60	+
chr1	24663540	24663541	HWI-M00851:353:000000000-ABWEC:1:1110:16676:2721	60	+
chr1	24664240	24664241	HWI-M00851:353:000000000-ABWEC:1:1105:23138:8937	60	+
chr1	24758598	24758599	HWI-M00851:353:000000000-ABWEC:1:1119:22215:21295	60	+
chr1	24775710	24775711	HWI-M00851:353:000000000-ABWEC:1:2110:8508:4601	60	-
chr1	24777465	24777466	HWI-M00851:353:000000000-ABWEC:1:1108:19386:18982	60	+
chr1	24779925	24779926	HWI-M00851:353:000000000-ABWEC:1:1101:19490:3915	60	-
chr1	24791838	24791839	HWI-M00851:353:000000000-ABWEC:1:2103:8848:19687	60	+
chr1	24810897	24810898	HWI-M00851:353:000000000-ABWEC:1:1107:11026:13794	60	-
chr1	24817915	24817916	HWI-M00851:353:000000000-ABWEC:1:2117:7917:12799	60	-
chr1	24837146	24837147	HWI-M00851:353:000000000-ABWEC:1:1104:15720:15715	60	+
chr1	25146123	25146124	HWI-M00851:353:000000000-ABWEC:1:2118:9851:21774	60	-
chr1	25260710	25260711	HWI-M00851:353:000000000-ABWEC:1:2110:15578:7088	60	+
chr1	25454734	25454735	HWI-M00851:353:000000000-ABWEC:1:1109:22775:7840	60	+
chr1	25462282	25462283	HWI-M00851:353:000000000-ABWEC:1:2104:19106:7107	60	-
chr1	25474092	25474093	HWI-M00851:353:000000000-ABWEC:1:1110:27715:11983	60	-
chr1	25479565	25479566	HWI-M00851:353:000000000-ABWEC:1:2101:4533:15836	60	-
chr1	25480011	25480012	HWI-M00851:353:000000000-ABWEC:1:1111:8632:9243	60	+
chr1	25914008	25914009	HWI-M00851:353:000000000-ABWEC:1:1112:21229:11902	60	-
chr1	26069653	26069654	HWI-M00851:353:000000000-ABWEC:1:1112:22241:16523	60	-
chr1	26120810	26120811	HWI-M00851:353:000000000-ABWEC:1:1110:20512:2470	60	+
chr1	26123075	26123076	HWI-M00851:353:000000000-ABWEC:1:1118:17313:4822	60	+
chr1	26131217	26131218	HWI-M00851:353:000000000-ABWEC:1:1101:14185:15889	60	+
chr1	26140745	26140746	HWI-M00851:353:000000000-ABWEC:1:1105:27317:10116	60	+
chr1	26333638	26333639	HWI-M00851:353:000000000-ABWEC:1:1103:21700:21845	60	+
chr1	26333889	26333890	HWI-M00851:353:000000000-ABWEC:1:1101:11231:22164	60	+
chr1	26450802	26450803	HWI-M00851:353:000000000-ABWEC:1:1113:21464:15133	60	+
chr1	26455549	26455550	HWI-M00851:353:000000000-ABWEC:1:2102:22229:2533	60	-
chr1	26651656	26651657	HWI-M00851:353:000000000-ABWEC:1:2107:4900:21053	60	-
chr1	26689552	26689553	HWI-M00851:353:000000000-ABWEC:1:2114:11797:18329	60	-
chr1	26701075	26701076	HWI-M00851:353:000000000-ABWEC:1:1113:15733:11357	60	+
chr1	26710817	26710818	HWI-M00851:353:000000000-ABWEC:1:1119:20292:11769	60	-
chr1	26718166	26718167	HWI-M00851:353:000000000-ABWEC:1:1112:11827:16232	60	+
chr1	26719183	26719184	HWI-M00851:353:000000000-ABWEC:1:1112:3824:6486	60	-
chr1	26751434	26751435	HWI-M00851:353:000000000-ABWEC:1:1105:8837:21394	60	-
chr1	26753030	26753031	HWI-M00851:353:000000000-ABWEC:1:1116:27655:16818	60	-
chr1	26766779	26766780	HWI-M00851:353:000000000-ABWEC:1:1112:22239:14622	60	+
chr1	26929797	26929798	HWI-M00851:353:000000000-ABWEC:1:1102:22366:6969	60	+
chr1	26935585	26935586	HWI-M00851:353:000000000-ABWEC:1:1102:20539:24246	60	+
chr1	27254555	27254556	HWI-M00851:353:000000000-ABWEC:1:2104:25457:5542	60	-
chr1	27258222	27258223	HWI-M00851:353:000000000-ABWEC:1:1103:17764:11983	60	-
chr1	27277064	27277065	HWI-M00851:353:000000000-ABWEC:1:2115:12102:5939	60	+
chr1	27426427	27426428	HWI-M00851:353:000000000-ABWEC:1:1111:5640:13709	60	-
chr1	27435332	27435333	HWI-M00851:353:000000000-ABWEC:1:1104:19866:17859	60	+
chr1	27447549	27447550	HWI-M00851:353:000000000-ABWEC:1:1105:25884:8876	60	+
chr1	27454008	27454009	HWI-M00851:353:000000000-ABWEC:1:1112:24320:10414	60	+
chr1	27466773	27466774	HWI-M00851:353:000000000-ABWEC:1:1104:25415:14676	60	+
chr1	27470045	27470046	HWI-M00851:353:000000000-ABWEC:1:2115:18092:3616	60	+
chr1	27478740	27478741	HWI-M00851:353:000000000-ABWEC:1:1112:15145:15974	60	-
chr1	27482768	27482769	HWI-M00851:353:000000000-ABWEC:1:1113:24364:20223	60	+
chr1	27579808	27579809	HWI-M00851:353:000000000-ABWEC:1:2106:11381:18288	60	+
chr1	27750229	27750230	HWI-M00851:353:000000000-ABWEC:1:1105:12799:5658	60	-
chr1	27805705	27805706	HWI-M00851:353:000000000-ABWEC:1:1110:27107:20896	60	+
chr1	27807697	27807698	HWI-M00851:353:000000000-ABWEC:1:1110:6679:3905	60	-
chr1	28015387	28015388	HWI-M00851:353:000000000-ABWEC:1:2108:10010:15331	60	+
chr1	28029232	28029233	HWI-M00851:353:000000000-ABWEC:1:1104:17839:2580	60	+
chr1	28047213	28047214	HWI-M00851:353:000000000-ABWEC:1:2107:8435:14283	60	+
chr1	28056863	28056864	HWI-M00851:353:000000000-ABWEC:1:1109:4924:18841	60	+
chr1	28063661	28063662	HWI-M00851:353:000000000-ABWEC:1:1109:4301:11649	60	-
chr1	28064728	28064729	HWI-M00851:353:000000000-ABWEC:1:1118:22082:2366	60	+
chr1	28068122	28068123	HWI-M00851:353:000000000-ABWEC:1:2107:6157:5101	60	+
chr1	28072125	28072126	HWI-M00851:353:000000000-ABWEC:1:2101:17041:23744	60	+
chr1	28073962	28073963	HWI-M00851:353:000000000-ABWEC:1:1116:4271:12302	60	-
chr1	28075488	28075489	HWI-M00851:353:000000000-ABWEC:1:1101:14363:11084	60	+
chr1	28076273	28076274	HWI-M00851:353:000000000-ABWEC:1:1106:10549:10193	60	-
chr1	28257524	28257525	HWI-M00851:353:000000000-ABWEC:1:2103:7214:16534	60	-
chr1	28279011	28279012	HWI-M00851:353:000000000-ABWEC:1:2109:20821:4345	60	-
chr1	28326732	28326733	HWI-M00851:353:000000000-ABWEC:1:2109:10052:10607	60	+
chr1	28396899	28396900	HWI-M00851:353:000000000-ABWEC:1:2104:14548:16676	60	+
chr1	28399653	28399654	HWI-M00851:353:000000000-ABWEC:1:1119:14079:2733	60	+
chr1	28402649	28402650	HWI-M00851:353:000000000-ABWEC:1:1115:27359:15889	60	+
chr1	28403370	28403371	HWI-M00851:353:000000000-ABWEC:1:1110:20561:22669	60	+
chr1	28419516	28419517	HWI-M00851:353:000000000-ABWEC:1:2105:22147:10243	60	+
chr1	28420691	28420692	HWI-M00851:353:000000000-ABWEC:1:1108:8787:23374	60	+
chr1	28423560	28423561	HWI-M00851:353:000000000-ABWEC:1:1105:9860:20390	60	+
chr1	28427726	28427727	HWI-M00851:353:000000000-ABWEC:1:2105:15295:16233	60	-
chr1	28439446	28439447	HWI-M00851:353:000000000-ABWEC:1:1115:15420:11604	60	-
chr1	28449773	28449774	HWI-M00851:353:000000000-ABWEC:1:1112:5842:17793	60	+
chr1	28455284	28455285	HWI-M00851:353:000000000-ABWEC:1:2106:10124:10961	60	+
chr1	28458629	28458630	HWI-M00851:353:000000000-ABWEC:1:1108:10811:20378	60	-
chr1	28466715	28466716	HWI-M00851:353:000000000-ABWEC:1:1101:14382:6955	60	+
chr1	28466805	28466806	HWI-M00851:353:000000000-ABWEC:1:1106:15336:5070	60	+
chr1	28476225	28476226	HWI-M00851:353:000000000-ABWEC:1:1107:28354:19114	60	-
chr1	28488675	28488676	HWI-M00851:353:000000000-ABWEC:1:2102:13290:11383	60	+
chr1	28528436	28528437	HWI-M00851:353:000000000-ABWEC:1:2117:22404:12201	60	+
chr1	28533121	28533122	HWI-M00851:353:000000000-ABWEC:1:2107:5498:10647	60	+
chr1	28599705	28599706	HWI-M00851:353:000000000-ABWEC:1:1104:9186:9077	60	+
chr1	28611215	28611216	HWI-M00851:353:000000000-ABWEC:1:2112:18400:6981	60	+
chr1	28617358	28617359	HWI-M00851:353:000000000-ABWEC:1:1110:4003:12563	60	-
chr1	28621720	28621721	HWI-M00851:353:000000000-ABWEC:1:1105:23016:7839	60	-
chr1	28629375	28629376	HWI-M00851:353:000000000-ABWEC:1:1110:22573:13210	60	-
chr1	28650947	28650948	HWI-M00851:353:000000000-ABWEC:1:2107:5737:6746	60	+
chr1	28685736	28685737	HWI-M00851:353:000000000-ABWEC:1:1115:21748:18045	60	+
chr1	28742696	28742697	HWI-M00851:353:000000000-ABWEC:1:1111:14680:12723	60	+
chr1	28752321	28752322	HWI-M00851:353:000000000-ABWEC:1:1102:26956:17967	60	-
chr1	28767639	28767640	HWI-M00851:353:000000000-ABWEC:1:1101:12307:19568	60	-
chr1	28772980	28772981	HWI-M00851:353:000000000-ABWEC:1:1114:8243:11947	60	+
chr1	28932857	28932858	HWI-M00851:353:000000000-ABWEC:1:1114:22278:8743	60	+
chr1	28940573	28940574	HWI-M00851:353:000000000-ABWEC:1:1108:19612:6416	60	+
chr1	28985538	28985539	HWI-M00851:353:000000000-ABWEC:1:1115:9451:15451	60	+
chr1	28988864	28988865	HWI-M00851:353:000000000-ABWEC:1:2115:9133:5861	60	+
chr1	28993245	28993246	HWI-M00851:353:000000000-ABWEC:1:1106:17319:18625	60	+
chr1	29063716	29063717	HWI-M00851:353:000000000-ABWEC:1:2109:20037:2323	60	+
chr1	29087227	29087228	HWI-M00851:353:000000000-ABWEC:1:1114:10791:14659	60	+
chr1	29101341	29101342	HWI-M00851:353:000000000-ABWEC:1:1108:24904:5521	60	+
chr1	29307436	29307437	HWI-M00851:353:000000000-ABWEC:1:1109:11747:9325	60	-
chr1	29863205	29863206	HWI-M00851:353:000000000-ABWEC:1:1116:13838:5472	60	-
chr1	30522687	30522688	HWI-M00851:353:000000000-ABWEC:1:1101:23168:4299	60	+
chr1	30931745	30931746	HWI-M00851:353:000000000-ABWEC:1:1111:9923:9383	60	-
chr1	30974485	30974486	HWI-M00851:353:000000000-ABWEC:1:2114:11798:12757	60	-
chr1	30974611	30974612	HWI-M00851:353:000000000-ABWEC:1:2107:21004:14779	60	+
chr1	30974753	30974754	HWI-M00851:353:000000000-ABWEC:1:1110:11952:2630	60	+
chr1	30977533	30977534	HWI-M00851:353:000000000-ABWEC:1:1102:20072:4495	60	+
chr1	30979166	30979167	HWI-M00851:353:000000000-ABWEC:1:1101:12704:6365	60	+
chr1	30980241	30980242	HWI-M00851:353:000000000-ABWEC:1:1112:6469:7656	60	-
chr1	30984758	30984759	HWI-M00851:353:000000000-ABWEC:1:1104:23713:23885	60	+
chr1	30986430	30986431	HWI-M00851:353:000000000-ABWEC:1:1105:16261:10292	60	+
chr1	30987764	30987765	HWI-M00851:353:000000000-ABWEC:1:2102:18104:24069	60	-
chr1	30987828	30987829	HWI-M00851:353:000000000-ABWEC:1:1110:2079:13500	60	-
chr1	30987985	30987986	HWI-M00851:353:000000000-ABWEC:1:1117:19487:17272	60	-
chr1	30989246	30989247	HWI-M00851:353:000000000-ABWEC:1:2104:6313:15183	60	-
chr1	30990659	30990660	HWI-M00851:353:000000000-ABWEC:1:2112:23501:16263	60	+
chr1	30991011	30991012	HWI-M00851:353:000000000-ABWEC:1:1101:9718:21124	60	-
chr1	30992171	30992172	HWI-M00851:353:000000000-ABWEC:1:2104:20629:10019	60	-
chr1	30995800	30995801	HWI-M00851:353:000000000-ABWEC:1:1106:20425:14871	60	-
chr1	31001223	31001224	HWI-M00851:353:000000000-ABWEC:1:2112:18327:15348	60	+
chr1	31006469	31006470	HWI-M00851:353:000000000-ABWEC:1:1104:24189:4423	60	-
chr1	31009816	31009817	HWI-M00851:353:000000000-ABWEC:1:1111:13598:7414	60	+
chr1	31010727	31010728	HWI-M00851:353:000000000-ABWEC:1:2114:20491:4193	60	-
chr1	31020028	31020029	HWI-M00851:353:000000000-ABWEC:1:1103:26083:9600	60	-
chr1	31022469	31022470	HWI-M00851:353:000000000-ABWEC:1:1112:21491:11291	60	+
chr1	31024868	31024869	HWI-M00851:353:000000000-ABWEC:1:1118:24104:9462	60	-
chr1	31032761	31032762	HWI-M00851:353:000000000-ABWEC:1:1118:11685:14259	60	-
chr1	31039426	31039427	HWI-M00851:353:000000000-ABWEC:1:1107:19088:4178	60	+
chr1	31044700	31044701	HWI-M00851:353:000000000-ABWEC:1:2102:21268:8213	60	+
chr1	31046114	31046115	HWI-M00851:353:000000000-ABWEC:1:2117:2488:11020	60	-
chr1	31059503	31059504	HWI-M00851:353:000000000-ABWEC:1:1106:5586:7835	60	+
chr1	31068563	31068564	HWI-M00851:353:000000000-ABWEC:1:1111:12537:15607	60	-
chr1	31093031	31093032	HWI-M00851:353:000000000-ABWEC:1:1117:20133:20734	60	-
chr1	31299256	31299257	HWI-M00851:353:000000000-ABWEC:1:1102:6114:20602	60	+
chr1	31301000	31301001	HWI-M00851:353:000000000-ABWEC:1:1107:7994:22080	60	+
chr1	31301001	31301002	HWI-M00851:353:000000000-ABWEC:1:1113:20075:11701	60	+
chr1	31354347	31354348	HWI-M00851:353:000000000-ABWEC:1:1115:15501:22697	60	+
chr1	31638535	31638536	HWI-M00851:353:000000000-ABWEC:1:2102:4569:12683	60	-
chr1	31822487	31822488	HWI-M00851:353:000000000-ABWEC:1:1110:13200:14449	60	+
chr1	31863805	31863806	HWI-M00851:353:000000000-ABWEC:1:1118:11173:21447	60	-
chr1	31878335	31878336	HWI-M00851:353:000000000-ABWEC:1:2108:17687:18047	60	-
chr1	31886110	31886111	HWI-M00851:353:000000000-ABWEC:1:1106:13886:7011	60	+
chr1	31897264	31897265	HWI-M00851:353:000000000-ABWEC:1:1110:21933:14522	60	-
chr1	31907831	31907832	HWI-M00851:353:000000000-ABWEC:1:1106:6069:8770	60	+
chr1	31921730	31921731	HWI-M00851:353:000000000-ABWEC:1:1107:17406:10574	60	-
chr1	31921742	31921743	HWI-M00851:353:000000000-ABWEC:1:1112:17916:20067	60	-
chr1	31921783	31921784	HWI-M00851:353:000000000-ABWEC:1:2113:9090:8552	60	-
chr1	31921794	31921795	HWI-M00851:353:000000000-ABWEC:1:2109:26489:10965	60	+
chr1	31931805	31931806	HWI-M00851:353:000000000-ABWEC:1:1111:17290:20921	60	+
chr1	31931962	31931963	HWI-M00851:353:000000000-ABWEC:1:1118:25881:16083	60	+
chr1	32016725	32016726	HWI-M00851:353:000000000-ABWEC:1:1114:22246:12678	60	-
chr1	32019703	32019704	HWI-M00851:353:000000000-ABWEC:1:1116:24800:9496	60	-
chr1	32021185	32021186	HWI-M00851:353:000000000-ABWEC:1:1103:26419:13138	60	+
chr1	32031493	32031494	HWI-M00851:353:000000000-ABWEC:1:1107:10562:6376	60	+
chr1	32035916	32035917	HWI-M00851:353:000000000-ABWEC:1:1114:27312:6755	60	-
chr1	32042984	32042985	HWI-M00851:353:000000000-ABWEC:1:1104:5964:6638	60	-
chr1	32120435	32120436	HWI-M00851:353:000000000-ABWEC:1:1101:7292:11686	60	+
chr1	32126958	32126959	HWI-M00851:353:000000000-ABWEC:1:1103:6562:23012	60	+
chr1	32128847	32128848	HWI-M00851:353:000000000-ABWEC:1:1104:25631:21895	60	+
chr1	32132186	32132187	HWI-M00851:353:000000000-ABWEC:1:2109:21986:23815	60	+
chr1	32134455	32134456	HWI-M00851:353:000000000-ABWEC:1:1115:8273:5142	60	-
chr1	32135297	32135298	HWI-M00851:353:000000000-ABWEC:1:2114:22130:8933	60	-
chr1	32135572	32135573	HWI-M00851:353:000000000-ABWEC:1:1102:15247:14625	60	+
chr1	32140616	32140617	HWI-M00851:353:000000000-ABWEC:1:1103:5705:16720	60	+
chr1	32140713	32140714	HWI-M00851:353:000000000-ABWEC:1:2101:14298:16416	60	+
chr1	32144325	32144326	HWI-M00851:353:000000000-ABWEC:1:1103:13353:6221	60	-
chr1	32144794	32144795	HWI-M00851:353:000000000-ABWEC:1:1103:15054:2049	60	-
chr1	32231023	32231024	HWI-M00851:353:000000000-ABWEC:1:1109:22003:18299	60	+
chr1	32260433	32260434	HWI-M00851:353:000000000-ABWEC:1:1106:22671:2602	60	+
chr1	32290435	32290436	HWI-M00851:353:000000000-ABWEC:1:1113:12074:13234	60	-
chr1	32300034	32300035	HWI-M00851:353:000000000-ABWEC:1:1103:8129:24601	60	+
chr1	32302639	32302640	HWI-M00851:353:000000000-ABWEC:1:2112:14917:14292	60	-
chr1	32305123	32305124	HWI-M00851:353:000000000-ABWEC:1:2112:10768:20388	60	+
chr1	32320680	32320681	HWI-M00851:353:000000000-ABWEC:1:1107:13474:21240	60	-
chr1	32320771	32320772	HWI-M00851:353:000000000-ABWEC:1:2103:7740:11691	60	-
chr1	32326506	32326507	HWI-M00851:353:000000000-ABWEC:1:1117:22839:6033	60	-
chr1	32491705	32491706	HWI-M00851:353:000000000-ABWEC:1:1111:25046:2781	60	-
chr1	32576059	32576060	HWI-M00851:353:000000000-ABWEC:1:1107:12196:13929	60	-
chr1	32579059	32579060	HWI-M00851:353:000000000-ABWEC:1:1109:12006:22780	60	+
chr1	32603884	32603885	HWI-M00851:353:000000000-ABWEC:1:1112:8009:6463	60	+
chr1	32639337	32639338	HWI-M00851:353:000000000-ABWEC:1:1101:13877:11295	60	+
chr1	32639744	32639745	HWI-M00851:353:000000000-ABWEC:1:2107:24353:13339	60	-
chr1	32640544	32640545	HWI-M00851:353:000000000-ABWEC:1:1101:14471:17167	60	+
chr1	32641139	32641140	HWI-M00851:353:000000000-ABWEC:1:1118:26002:13911	60	-
chr1	32661586	32661587	HWI-M00851:353:000000000-ABWEC:1:1119:15961:2762	60	+
chr1	32662589	32662590	HWI-M00851:353:000000000-ABWEC:1:1105:2654:11440	60	+
chr1	32664609	32664610	HWI-M00851:353:000000000-ABWEC:1:2115:6696:13201	60	-
chr1	32672743	32672744	HWI-M00851:353:000000000-ABWEC:1:2118:15925:22792	60	+
chr1	32674885	32674886	HWI-M00851:353:000000000-ABWEC:1:1106:12807:22296	60	-
chr1	32680644	32680645	HWI-M00851:353:000000000-ABWEC:1:1116:12323:24658	60	+
chr1	32686041	32686042	HWI-M00851:353:000000000-ABWEC:1:2113:28781:16943	60	+
chr1	32725319	32725320	HWI-M00851:353:000000000-ABWEC:1:1101:23886:17786	60	-
chr1	32826339	32826340	HWI-M00851:353:000000000-ABWEC:1:1110:25026:20983	60	-
chr1	32827711	32827712	HWI-M00851:353:000000000-ABWEC:1:2105:4510:12097	60	-
chr1	32829532	32829533	HWI-M00851:353:000000000-ABWEC:1:1111:14825:12169	60	+
chr1	32832919	32832920	HWI-M00851:353:000000000-ABWEC:1:1113:21393:12504	60	-
chr1	32834955	32834956	HWI-M00851:353:000000000-ABWEC:1:1104:16766:9298	60	-
chr1	32849228	32849229	HWI-M00851:353:000000000-ABWEC:1:2106:16277:16638	60	+
chr1	32852175	32852176	HWI-M00851:353:000000000-ABWEC:1:2116:14181:11881	60	-
chr1	32852176	32852177	HWI-M00851:353:000000000-ABWEC:1:2103:19762:21768	60	-
chr1	32961784	32961785	HWI-M00851:353:000000000-ABWEC:1:1110:14528:9175	60	+
chr1	33013494	33013495	HWI-M00851:353:000000000-ABWEC:1:1111:20696:10204	60	+
chr1	33023202	33023203	HWI-M00851:353:000000000-ABWEC:1:1117:6396:6318	60	+
chr1	33345110	33345111	HWI-M00851:353:000000000-ABWEC:1:1114:15003:7195	60	+
chr1	33384179	33384180	HWI-M00851:353:000000000-ABWEC:1:1101:20554:8753	60	+
chr1	34986641	34986642	HWI-M00851:353:000000000-ABWEC:1:2119:16172:10241	60	-
chr1	35010534	35010535	HWI-M00851:353:000000000-ABWEC:1:2104:13612:3137	60	-
chr1	35013396	35013397	HWI-M00851:353:000000000-ABWEC:1:1117:15888:14518	60	-
chr1	35018305	35018306	HWI-M00851:353:000000000-ABWEC:1:1110:27322:7740	60	-
chr1	35237001	35237002	HWI-M00851:353:000000000-ABWEC:1:2110:23498:11772	60	-
chr1	35307341	35307342	HWI-M00851:353:000000000-ABWEC:1:1105:8283:4801	60	-
chr1	35321142	35321143	HWI-M00851:353:000000000-ABWEC:1:2105:26502:14418	60	+
chr1	35326076	35326077	HWI-M00851:353:000000000-ABWEC:1:2106:4780:14868	60	+
chr1	35356712	35356713	HWI-M00851:353:000000000-ABWEC:1:1103:16607:21466	60	+
chr1	35358189	35358190	HWI-M00851:353:000000000-ABWEC:1:1102:21938:22821	60	+
chr1	35364196	35364197	HWI-M00851:353:000000000-ABWEC:1:1104:15985:16614	60	-
chr1	35364359	35364360	HWI-M00851:353:000000000-ABWEC:1:1119:17894:18855	60	-
chr1	35369102	35369103	HWI-M00851:353:000000000-ABWEC:1:1102:15823:22626	60	+
chr1	35370038	35370039	HWI-M00851:353:000000000-ABWEC:1:1113:15801:3056	60	+
chr1	35389033	35389034	HWI-M00851:353:000000000-ABWEC:1:1101:23574:13726	60	+
chr1	35393628	35393629	HWI-M00851:353:000000000-ABWEC:1:1103:16097:24139	60	+
chr1	35395163	35395164	HWI-M00851:353:000000000-ABWEC:1:2118:22571:23375	60	-
chr1	35405239	35405240	HWI-M00851:353:000000000-ABWEC:1:1110:22124:24016	60	-
chr1	35415657	35415658	HWI-M00851:353:000000000-ABWEC:1:1111:26103:16821	60	-
chr1	35419814	35419815	HWI-M00851:353:000000000-ABWEC:1:2110:23393:24882	60	-
chr1	35471054	35471055	HWI-M00851:353:000000000-ABWEC:1:1117:19491:13668	60	-
chr1	35550011	35550012	HWI-M00851:353:000000000-ABWEC:1:1105:13230:5112	60	-
chr1	35551537	35551538	HWI-M00851:353:000000000-ABWEC:1:1110:17977:18265	60	-
chr1	35621373	35621374	HWI-M00851:353:000000000-ABWEC:1:2111:14954:24929	60	-
chr1	35760168	35760169	HWI-M00851:353:000000000-ABWEC:1:2102:26817:14100	60	+
chr1	35877179	35877180	HWI-M00851:353:000000000-ABWEC:1:1118:11409:17403	60	+
chr1	35936560	35936561	HWI-M00851:353:000000000-ABWEC:1:2118:7835:21365	60	-
chr1	35936935	35936936	HWI-M00851:353:000000000-ABWEC:1:1114:21193:2672	60	-
chr1	35939096	35939097	HWI-M00851:353:000000000-ABWEC:1:1116:12401:20628	60	-
chr1	35960978	35960979	HWI-M00851:353:000000000-ABWEC:1:1116:11696:5850	60	+
chr1	35975148	35975149	HWI-M00851:353:000000000-ABWEC:1:1106:14549:2558	60	+
chr1	35977213	35977214	HWI-M00851:353:000000000-ABWEC:1:1114:15245:14599	60	-
chr1	35977792	35977793	HWI-M00851:353:000000000-ABWEC:1:1105:7767:9239	60	+
chr1	35979697	35979698	HWI-M00851:353:000000000-ABWEC:1:1118:13925:18921	60	+
chr1	35979945	35979946	HWI-M00851:353:000000000-ABWEC:1:1101:14700:16181	60	+
chr1	35996426	35996427	HWI-M00851:353:000000000-ABWEC:1:1103:20248:12459	60	-
chr1	35998540	35998541	HWI-M00851:353:000000000-ABWEC:1:1109:5939:12059	60	-
chr1	36012044	36012045	HWI-M00851:353:000000000-ABWEC:1:1108:11673:3012	60	+
chr1	36026314	36026315	HWI-M00851:353:000000000-ABWEC:1:1117:13632:23605	60	+
chr1	36026511	36026512	HWI-M00851:353:000000000-ABWEC:1:1108:11921:22315	60	+
chr1	36034404	36034405	HWI-M00851:353:000000000-ABWEC:1:1109:23713:8675	60	-
chr1	36038454	36038455	HWI-M00851:353:000000000-ABWEC:1:2108:11048:11028	60	+
chr1	36053890	36053891	HWI-M00851:353:000000000-ABWEC:1:1104:23740:2710	60	+
chr1	36071408	36071409	HWI-M00851:353:000000000-ABWEC:1:1115:27373:8989	60	+
chr1	36166184	36166185	HWI-M00851:353:000000000-ABWEC:1:1117:8623:5058	60	-
chr1	36232368	36232369	HWI-M00851:353:000000000-ABWEC:1:1114:9081:7434	60	+
chr1	36234428	36234429	HWI-M00851:353:000000000-ABWEC:1:1116:12595:9735	60	+
chr1	36241124	36241125	HWI-M00851:353:000000000-ABWEC:1:1105:8228:21943	60	+
chr1	36252949	36252950	HWI-M00851:353:000000000-ABWEC:1:2105:8988:12872	60	+
chr1	36252951	36252952	HWI-M00851:353:000000000-ABWEC:1:2107:19793:14197	60	+
chr1	36252953	36252954	HWI-M00851:353:000000000-ABWEC:1:1107:27577:9940	60	+
chr1	36252955	36252956	HWI-M00851:353:000000000-ABWEC:1:2106:15218:3443	60	+
chr1	36257931	36257932	HWI-M00851:353:000000000-ABWEC:1:1103:17247:22360	60	+
chr1	36283236	36283237	HWI-M00851:353:000000000-ABWEC:1:1101:9732:20332	60	+
chr1	36294684	36294685	HWI-M00851:353:000000000-ABWEC:1:2113:5852:15030	60	-
chr1	36298999	36299000	HWI-M00851:353:000000000-ABWEC:1:1105:19429:10809	60	-
chr1	36413361	36413362	HWI-M00851:353:000000000-ABWEC:1:2114:15781:15245	60	-
chr1	36424647	36424648	HWI-M00851:353:000000000-ABWEC:1:1104:12719:20969	60	-
chr1	37464056	37464057	HWI-M00851:353:000000000-ABWEC:1:2109:6370:11951	60	-
chr1	37502203	37502204	HWI-M00851:353:000000000-ABWEC:1:1112:7095:5930	60	+
chr1	37540885	37540886	HWI-M00851:353:000000000-ABWEC:1:1110:7561:3949	60	-
chr1	37546341	37546342	HWI-M00851:353:000000000-ABWEC:1:1111:13410:20109	60	-
chr1	37570748	37570749	HWI-M00851:353:000000000-ABWEC:1:2109:15873:20122	60	+
chr1	37590582	37590583	HWI-M00851:353:000000000-ABWEC:1:1102:17771:15605	60	-
chr1	37829270	37829271	HWI-M00851:353:000000000-ABWEC:1:1101:7231:21792	60	-
chr1	37851421	37851422	HWI-M00851:353:000000000-ABWEC:1:1105:28143:14860	60	+
chr1	37907702	37907703	HWI-M00851:353:000000000-ABWEC:1:1101:6740:13328	60	-
chr1	38555913	38555914	HWI-M00851:353:000000000-ABWEC:1:1111:5826:10087	60	-
chr1	38986373	38986374	HWI-M00851:353:000000000-ABWEC:1:2111:23117:9971	60	+
chr1	39114138	39114139	HWI-M00851:353:000000000-ABWEC:1:1117:13885:11807	60	-
chr1	39178093	39178094	HWI-M00851:353:000000000-ABWEC:1:1118:6514:10421	60	+
chr1	39217872	39217873	HWI-M00851:353:000000000-ABWEC:1:2111:11023:6764	60	-
chr1	39308673	39308674	HWI-M00851:353:000000000-ABWEC:1:1115:25649:18637	60	+
chr1	39313169	39313170	HWI-M00851:353:000000000-ABWEC:1:1108:24539:6982	60	-
chr1	39323609	39323610	HWI-M00851:353:000000000-ABWEC:1:1109:16613:12758	60	+
chr1	39336578	39336579	HWI-M00851:353:000000000-ABWEC:1:1102:7394:18737	60	+
chr1	39359460	39359461	HWI-M00851:353:000000000-ABWEC:1:1102:17753:5187	60	-
chr1	39367039	39367040	HWI-M00851:353:000000000-ABWEC:1:1112:14073:10466	60	+
chr1	39379465	39379466	HWI-M00851:353:000000000-ABWEC:1:2114:17508:21603	60	+
chr1	39383230	39383231	HWI-M00851:353:000000000-ABWEC:1:1117:26274:11584	60	-
chr1	39419836	39419837	HWI-M00851:353:000000000-ABWEC:1:1113:14582:12347	60	-
chr1	39425736	39425737	HWI-M00851:353:000000000-ABWEC:1:1103:16969:12312	60	+
chr1	39435975	39435976	HWI-M00851:353:000000000-ABWEC:1:2111:6960:8736	60	-
chr1	39449758	39449759	HWI-M00851:353:000000000-ABWEC:1:1102:8454:16611	60	+
chr1	39469597	39469598	HWI-M00851:353:000000000-ABWEC:1:1117:22754:2241	60	-
chr1	39563156	39563157	HWI-M00851:353:000000000-ABWEC:1:1116:6526:3980	60	+
chr1	39742796	39742797	HWI-M00851:353:000000000-ABWEC:1:1111:22353:23472	60	+
chr1	39829808	39829809	HWI-M00851:353:000000000-ABWEC:1:1107:21635:10128	60	-
chr1	39843744	39843745	HWI-M00851:353:000000000-ABWEC:1:1103:13205:8782	60	-
chr1	39858339	39858340	HWI-M00851:353:000000000-ABWEC:1:1104:21287:13968	60	+
chr1	39863766	39863767	HWI-M00851:353:000000000-ABWEC:1:1118:21112:15854	60	-
chr1	39871803	39871804	HWI-M00851:353:000000000-ABWEC:1:1106:8156:2086	60	+
chr1	40050488	40050489	HWI-M00851:353:000000000-ABWEC:1:1117:4094:16810	60	-
chr1	40190738	40190739	HWI-M00851:353:000000000-ABWEC:1:1113:11692:14992	60	+
chr1	40193856	40193857	HWI-M00851:353:000000000-ABWEC:1:1104:25853:18799	60	+
chr1	40213267	40213268	HWI-M00851:353:000000000-ABWEC:1:1119:2913:15857	60	-
chr1	40284405	40284406	HWI-M00851:353:000000000-ABWEC:1:1107:14928:23951	60	+
chr1	40542593	40542594	HWI-M00851:353:000000000-ABWEC:1:1102:14928:5073	60	-
chr1	40699774	40699775	HWI-M00851:353:000000000-ABWEC:1:2102:15136:24732	60	-
chr1	40708392	40708393	HWI-M00851:353:000000000-ABWEC:1:1113:21979:14155	60	+
chr1	40773672	40773673	HWI-M00851:353:000000000-ABWEC:1:1105:9038:21598	60	+
chr1	40993184	40993185	HWI-M00851:353:000000000-ABWEC:1:1114:27556:6900	60	+
chr1	41087748	41087749	HWI-M00851:353:000000000-ABWEC:1:1109:22707:4307	60	-
chr1	41129463	41129464	HWI-M00851:353:000000000-ABWEC:1:1109:11742:3281	60	-
chr1	41172073	41172074	HWI-M00851:353:000000000-ABWEC:1:1112:5545:15299	60	-
chr1	41861224	41861225	HWI-M00851:353:000000000-ABWEC:1:2104:5074:6527	60	-
chr1	41971171	41971172	HWI-M00851:353:000000000-ABWEC:1:1101:17929:22511	60	+
chr1	42225371	42225372	HWI-M00851:353:000000000-ABWEC:1:1112:16878:22519	60	+
chr1	42228619	42228620	HWI-M00851:353:000000000-ABWEC:1:2113:19078:24031	60	-
chr1	42269130	42269131	HWI-M00851:353:000000000-ABWEC:1:2107:25050:10942	60	+
chr1	42269170	42269171	HWI-M00851:353:000000000-ABWEC:1:1101:3852:19391	60	+
chr1	42288762	42288763	HWI-M00851:353:000000000-ABWEC:1:1110:8737:22536	60	-
chr1	42315813	42315814	HWI-M00851:353:000000000-ABWEC:1:2111:4901:16756	60	+
chr1	42332024	42332025	HWI-M00851:353:000000000-ABWEC:1:1105:11230:14099	60	-
chr1	42393029	42393030	HWI-M00851:353:000000000-ABWEC:1:2116:21877:4499	60	+
chr1	42454223	42454224	HWI-M00851:353:000000000-ABWEC:1:2119:18158:14945	60	-
chr1	42483725	42483726	HWI-M00851:353:000000000-ABWEC:1:1108:12141:13678	60	+
chr1	42671295	42671296	HWI-M00851:353:000000000-ABWEC:1:1104:20439:18340	60	+
chr1	42686032	42686033	HWI-M00851:353:000000000-ABWEC:1:2111:12994:24609	60	-
chr1	42686563	42686564	HWI-M00851:353:000000000-ABWEC:1:2114:24193:6957	60	-
chr1	42689074	42689075	HWI-M00851:353:000000000-ABWEC:1:1119:8476:15545	60	+
chr1	42690718	42690719	HWI-M00851:353:000000000-ABWEC:1:2119:28701:13063	60	-
chr1	42692251	42692252	HWI-M00851:353:000000000-ABWEC:1:1102:5720:20366	60	-
chr1	42696679	42696680	HWI-M00851:353:000000000-ABWEC:1:1107:13130:7810	60	-
chr1	42697531	42697532	HWI-M00851:353:000000000-ABWEC:1:1108:25650:6373	60	+
chr1	42697711	42697712	HWI-M00851:353:000000000-ABWEC:1:1102:14635:8765	60	+
chr1	42697713	42697714	HWI-M00851:353:000000000-ABWEC:1:1101:10768:8935	60	+
chr1	42698294	42698295	HWI-M00851:353:000000000-ABWEC:1:1104:2218:12744	60	-
chr1	42701187	42701188	HWI-M00851:353:000000000-ABWEC:1:2109:12031:14802	60	+
chr1	42701882	42701883	HWI-M00851:353:000000000-ABWEC:1:2110:25099:15359	60	+
chr1	42709524	42709525	HWI-M00851:353:000000000-ABWEC:1:1110:12794:22559	60	+
chr1	42710207	42710208	HWI-M00851:353:000000000-ABWEC:1:2117:25961:16000	60	-
chr1	42770035	42770036	HWI-M00851:353:000000000-ABWEC:1:1116:25379:4942	60	+
chr1	42774796	42774797	HWI-M00851:353:000000000-ABWEC:1:1104:8919:10540	60	-
chr1	42811041	42811042	HWI-M00851:353:000000000-ABWEC:1:1105:18748:18501	60	-
chr1	42815473	42815474	HWI-M00851:353:000000000-ABWEC:1:1110:22298:23440	60	+
chr1	42822274	42822275	HWI-M00851:353:000000000-ABWEC:1:1114:8492:3410	60	+
chr1	42833047	42833048	HWI-M00851:353:000000000-ABWEC:1:1109:9015:12085	60	-
chr1	42995701	42995702	HWI-M00851:353:000000000-ABWEC:1:1103:25928:21912	60	+
chr1	43035042	43035043	HWI-M00851:353:000000000-ABWEC:1:1106:7080:22182	60	+
chr1	43085485	43085486	HWI-M00851:353:000000000-ABWEC:1:1110:15875:17082	60	-
chr1	43125148	43125149	HWI-M00851:353:000000000-ABWEC:1:1104:4469:19644	60	-
chr1	43169355	43169356	HWI-M00851:353:000000000-ABWEC:1:2101:22195:22201	60	-
chr1	43173983	43173984	HWI-M00851:353:000000000-ABWEC:1:1109:17665:22663	60	-
chr1	43201458	43201459	HWI-M00851:353:000000000-ABWEC:1:2110:13069:21119	60	+
chr1	43218489	43218490	HWI-M00851:353:000000000-ABWEC:1:1119:3881:8919	60	-
chr1	43298457	43298458	HWI-M00851:353:000000000-ABWEC:1:1109:14853:1846	60	+
chr1	43304567	43304568	HWI-M00851:353:000000000-ABWEC:1:1107:20169:16871	60	-
chr1	43314359	43314360	HWI-M00851:353:000000000-ABWEC:1:1109:15841:8587	60	-
chr1	43396921	43396922	HWI-M00851:353:000000000-ABWEC:1:2112:22689:9195	60	-
chr1	43398282	43398283	HWI-M00851:353:000000000-ABWEC:1:1101:26482:18915	60	+
chr1	43464997	43464998	HWI-M00851:353:000000000-ABWEC:1:2113:24119:4861	60	-
chr1	43474184	43474185	HWI-M00851:353:000000000-ABWEC:1:1107:17693:14576	60	+
chr1	43493094	43493095	HWI-M00851:353:000000000-ABWEC:1:2116:22845:5692	60	-
chr1	43509544	43509545	HWI-M00851:353:000000000-ABWEC:1:1115:5806:18100	60	+
chr1	43522392	43522393	HWI-M00851:353:000000000-ABWEC:1:2109:21293:15557	60	-
chr1	43575223	43575224	HWI-M00851:353:000000000-ABWEC:1:2115:21539:3763	60	-
chr1	43653268	43653269	HWI-M00851:353:000000000-ABWEC:1:2111:18022:16526	60	+
chr1	43660300	43660301	HWI-M00851:353:000000000-ABWEC:1:2102:21192:19600	60	+
chr1	43665215	43665216	HWI-M00851:353:000000000-ABWEC:1:2105:9663:14649	60	-
chr1	43665843	43665844	HWI-M00851:353:000000000-ABWEC:1:2113:8748:3963	60	-
chr1	43665873	43665874	HWI-M00851:353:000000000-ABWEC:1:1105:9014:17222	60	-
chr1	43666228	43666229	HWI-M00851:353:000000000-ABWEC:1:1106:11385:11270	60	-
chr1	43677376	43677377	HWI-M00851:353:000000000-ABWEC:1:1105:14346:10691	60	+
chr1	43684321	43684322	HWI-M00851:353:000000000-ABWEC:1:1108:8549:11462	60	-
chr1	43694492	43694493	HWI-M00851:353:000000000-ABWEC:1:1113:18940:2608	60	+
chr1	43730627	43730628	HWI-M00851:353:000000000-ABWEC:1:1106:25400:16878	60	+
chr1	43737618	43737619	HWI-M00851:353:000000000-ABWEC:1:1104:23344:6459	60	+
chr1	43741401	43741402	HWI-M00851:353:000000000-ABWEC:1:1103:26298:20270	60	+
chr1	43768155	43768156	HWI-M00851:353:000000000-ABWEC:1:1118:19139:16592	60	+
chr1	43771240	43771241	HWI-M00851:353:000000000-ABWEC:1:1115:4564:11567	60	+
chr1	43773713	43773714	HWI-M00851:353:000000000-ABWEC:1:1102:28585:18669	60	-
chr1	43788486	43788487	HWI-M00851:353:000000000-ABWEC:1:2119:17440:4690	60	+
chr1	43837548	43837549	HWI-M00851:353:000000000-ABWEC:1:2110:26139:15308	60	+
chr1	43839188	43839189	HWI-M00851:353:000000000-ABWEC:1:2119:5764:11503	60	+
chr1	43886662	43886663	HWI-M00851:353:000000000-ABWEC:1:1106:23611:23450	60	-
chr1	43956718	43956719	HWI-M00851:353:000000000-ABWEC:1:2116:8243:20450	60	-
chr1	43976969	43976970	HWI-M00851:353:000000000-ABWEC:1:1110:15561:23445	60	+
chr1	44039710	44039711	HWI-M00851:353:000000000-ABWEC:1:2112:11455:15891	60	-
chr1	44101979	44101980	HWI-M00851:353:000000000-ABWEC:1:2108:11758:14097	60	-
chr1	44117081	44117082	HWI-M00851:353:000000000-ABWEC:1:2116:23596:2733	60	-
chr1	44123351	44123352	HWI-M00851:353:000000000-ABWEC:1:1109:23182:3270	60	-
chr1	44211063	44211064	HWI-M00851:353:000000000-ABWEC:1:2116:17969:11185	60	-
chr1	44229712	44229713	HWI-M00851:353:000000000-ABWEC:1:2110:22760:16991	60	-
chr1	44232514	44232515	HWI-M00851:353:000000000-ABWEC:1:2103:18721:8255	60	+
chr1	44267795	44267796	HWI-M00851:353:000000000-ABWEC:1:1101:23106:3545	60	-
chr1	44353305	44353306	HWI-M00851:353:000000000-ABWEC:1:1103:16646:17832	60	-
chr1	44413609	44413610	HWI-M00851:353:000000000-ABWEC:1:1118:7922:15953	60	-
chr1	44434840	44434841	HWI-M00851:353:000000000-ABWEC:1:2115:19831:2454	60	-
chr1	44486801	44486802	HWI-M00851:353:000000000-ABWEC:1:1119:14487:18630	60	+
chr1	44513026	44513027	HWI-M00851:353:000000000-ABWEC:1:2113:25669:17996	60	-
chr1	44533059	44533060	HWI-M00851:353:000000000-ABWEC:1:2104:12874:5975	60	+
chr1	44741249	44741250	HWI-M00851:353:000000000-ABWEC:1:1104:21847:13838	60	+
chr1	44741251	44741252	HWI-M00851:353:000000000-ABWEC:1:1116:19497:12726	60	+
chr1	44754994	44754995	HWI-M00851:353:000000000-ABWEC:1:1104:16544:7594	60	-
chr1	44756354	44756355	HWI-M00851:353:000000000-ABWEC:1:2113:26378:20941	60	+
chr1	44924589	44924590	HWI-M00851:353:000000000-ABWEC:1:1106:20634:15999	60	+
chr1	44927463	44927464	HWI-M00851:353:000000000-ABWEC:1:2109:9998:18708	60	+
chr1	44933898	44933899	HWI-M00851:353:000000000-ABWEC:1:2108:14869:11670	60	-
chr1	44935491	44935492	HWI-M00851:353:000000000-ABWEC:1:1108:19507:15202	60	-
chr1	44937329	44937330	HWI-M00851:353:000000000-ABWEC:1:1101:11203:21070	60	+
chr1	44942772	44942773	HWI-M00851:353:000000000-ABWEC:1:2108:14623:15529	60	+
chr1	44946211	44946212	HWI-M00851:353:000000000-ABWEC:1:1106:21574:24047	60	-
chr1	44947786	44947787	HWI-M00851:353:000000000-ABWEC:1:2109:23751:2082	60	-
chr1	44949003	44949004	HWI-M00851:353:000000000-ABWEC:1:1106:14555:17486	60	+
chr1	44949462	44949463	HWI-M00851:353:000000000-ABWEC:1:2115:17564:20677	60	-
chr1	44978448	44978449	HWI-M00851:353:000000000-ABWEC:1:1110:7908:21983	60	-
chr1	45089110	45089111	HWI-M00851:353:000000000-ABWEC:1:1108:16111:19814	60	+
chr1	45173294	45173295	HWI-M00851:353:000000000-ABWEC:1:1103:6630:6214	60	-
chr1	45272005	45272006	HWI-M00851:353:000000000-ABWEC:1:1106:22275:22228	60	+
chr1	45406872	45406873	HWI-M00851:353:000000000-ABWEC:1:1113:18142:21994	60	-
chr1	45480913	45480914	HWI-M00851:353:000000000-ABWEC:1:1108:5065:17823	60	-
chr1	45601503	45601504	HWI-M00851:353:000000000-ABWEC:1:1101:8956:4189	60	-
chr1	45606096	45606097	HWI-M00851:353:000000000-ABWEC:1:1113:25445:11457	60	+
chr1	45639783	45639784	HWI-M00851:353:000000000-ABWEC:1:1112:17703:21254	60	-
chr1	45646157	45646158	HWI-M00851:353:000000000-ABWEC:1:1103:15827:21885	60	-
chr1	45650788	45650789	HWI-M00851:353:000000000-ABWEC:1:1104:5688:8550	60	+
chr1	45666844	45666845	HWI-M00851:353:000000000-ABWEC:1:1108:21095:15983	60	-
chr1	45673847	45673848	HWI-M00851:353:000000000-ABWEC:1:1101:11727:5252	60	-
chr1	45674564	45674565	HWI-M00851:353:000000000-ABWEC:1:1103:16973:11582	60	+
chr1	45680464	45680465	HWI-M00851:353:000000000-ABWEC:1:2114:17213:13303	60	+
chr1	45680962	45680963	HWI-M00851:353:000000000-ABWEC:1:1109:11599:1947	60	+
chr1	45701533	45701534	HWI-M00851:353:000000000-ABWEC:1:1113:20774:6515	60	+
chr1	45716532	45716533	HWI-M00851:353:000000000-ABWEC:1:1102:12343:5909	60	-
chr1	45722874	45722875	HWI-M00851:353:000000000-ABWEC:1:1101:19201:11536	60	-
chr1	45736085	45736086	HWI-M00851:353:000000000-ABWEC:1:2106:25928:15978	60	+
chr1	45741289	45741290	HWI-M00851:353:000000000-ABWEC:1:1116:16046:9998	60	+
chr1	45830991	45830992	HWI-M00851:353:000000000-ABWEC:1:1112:15399:21350	60	-
chr1	45870180	45870181	HWI-M00851:353:000000000-ABWEC:1:2119:26804:10481	60	-
chr1	45891143	45891144	HWI-M00851:353:000000000-ABWEC:1:2105:23004:17166	60	-
chr1	45908050	45908051	HWI-M00851:353:000000000-ABWEC:1:1107:24029:3108	60	-
chr1	45914057	45914058	HWI-M00851:353:000000000-ABWEC:1:1104:24847:23060	60	+
chr1	45972454	45972455	HWI-M00851:353:000000000-ABWEC:1:1102:16842:15683	60	+
chr1	46060977	46060978	HWI-M00851:353:000000000-ABWEC:1:1115:12680:3011	60	+
chr1	46069992	46069993	HWI-M00851:353:000000000-ABWEC:1:1110:5068:18796	60	-
chr1	46075484	46075485	HWI-M00851:353:000000000-ABWEC:1:1101:25707:3628	60	-
chr1	46087018	46087019	HWI-M00851:353:000000000-ABWEC:1:2103:16107:12613	60	-
chr1	46087086	46087087	HWI-M00851:353:000000000-ABWEC:1:1105:28022:18655	60	+
chr1	46089010	46089011	HWI-M00851:353:000000000-ABWEC:1:2108:10820:17445	60	-
chr1	46119229	46119230	HWI-M00851:353:000000000-ABWEC:1:2103:9750:13192	60	-
chr1	46120944	46120945	HWI-M00851:353:000000000-ABWEC:1:1113:13250:9567	60	+
chr1	46123375	46123376	HWI-M00851:353:000000000-ABWEC:1:1106:11384:15533	60	+
chr1	46125748	46125749	HWI-M00851:353:000000000-ABWEC:1:1112:9525:23869	60	-
chr1	46142659	46142660	HWI-M00851:353:000000000-ABWEC:1:1103:11074:6123	60	-
chr1	46258303	46258304	HWI-M00851:353:000000000-ABWEC:1:1104:16588:21609	60	-
chr1	46259022	46259023	HWI-M00851:353:000000000-ABWEC:1:2101:24318:13002	60	-
chr1	46325527	46325528	HWI-M00851:353:000000000-ABWEC:1:1104:18969:17913	60	+
chr1	46700019	46700020	HWI-M00851:353:000000000-ABWEC:1:1109:21067:22219	60	-
chr1	46707006	46707007	HWI-M00851:353:000000000-ABWEC:1:1105:26679:8758	60	+
chr1	47310219	47310220	HWI-M00851:353:000000000-ABWEC:1:2104:23446:11227	60	+
chr1	47339216	47339217	HWI-M00851:353:000000000-ABWEC:1:1102:14392:17869	60	+
chr1	47353875	47353876	HWI-M00851:353:000000000-ABWEC:1:1103:22525:11875	60	+
chr1	47523897	47523898	HWI-M00851:353:000000000-ABWEC:1:1107:23971:18678	60	+
chr1	48460239	48460240	HWI-M00851:353:000000000-ABWEC:1:1117:6046:8202	60	-
chr1	48466269	48466270	HWI-M00851:353:000000000-ABWEC:1:1101:13925:16131	60	+
chr1	48470343	48470344	HWI-M00851:353:000000000-ABWEC:1:2118:20427:7735	60	-
chr1	48761259	48761260	HWI-M00851:353:000000000-ABWEC:1:2114:16521:4705	60	-
chr1	50528634	50528635	HWI-M00851:353:000000000-ABWEC:1:1102:21818:5988	60	-
chr1	50541856	50541857	HWI-M00851:353:000000000-ABWEC:1:1106:4584:11420	60	+
chr1	50665978	50665979	HWI-M00851:353:000000000-ABWEC:1:1115:11052:3063	60	-
chr1	50789355	50789356	HWI-M00851:353:000000000-ABWEC:1:2119:2888:13567	60	+
chr1	50934566	50934567	HWI-M00851:353:000000000-ABWEC:1:2109:8556:22840	60	+
chr1	51238758	51238759	HWI-M00851:353:000000000-ABWEC:1:2106:6501:14640	60	+
chr1	51255846	51255847	HWI-M00851:353:000000000-ABWEC:1:1105:5931:9630	60	+
chr1	51261609	51261610	HWI-M00851:353:000000000-ABWEC:1:1102:20675:6015	60	+
chr1	51396500	51396501	HWI-M00851:353:000000000-ABWEC:1:1117:5929:4053	60	-
chr1	51408779	51408780	HWI-M00851:353:000000000-ABWEC:1:2108:2531:10608	60	-
chr1	51419216	51419217	HWI-M00851:353:000000000-ABWEC:1:1105:6716:18037	60	-
chr1	51437965	51437966	HWI-M00851:353:000000000-ABWEC:1:1105:26205:19217	60	+
chr1	51444426	51444427	HWI-M00851:353:000000000-ABWEC:1:1104:13126:3342	60	-
chr1	51453094	51453095	HWI-M00851:353:000000000-ABWEC:1:1113:9072:2371	60	-
chr1	51455322	51455323	HWI-M00851:353:000000000-ABWEC:1:1101:26600:20356	60	-
chr1	51486719	51486720	HWI-M00851:353:000000000-ABWEC:1:1109:25131:10308	60	-
chr1	51492613	51492614	HWI-M00851:353:000000000-ABWEC:1:2108:12439:22779	60	+
chr1	51499700	51499701	HWI-M00851:353:000000000-ABWEC:1:1111:10535:5814	60	-
chr1	51504109	51504110	HWI-M00851:353:000000000-ABWEC:1:1119:24275:9382	60	+
chr1	51689386	51689387	HWI-M00851:353:000000000-ABWEC:1:1106:28383:16912	60	+
chr1	51696469	51696470	HWI-M00851:353:000000000-ABWEC:1:2106:9860:14315	60	-
chr1	51765371	51765372	HWI-M00851:353:000000000-ABWEC:1:1116:13970:8879	60	-
chr1	51772672	51772673	HWI-M00851:353:000000000-ABWEC:1:1105:23784:14394	60	+
chr1	51809239	51809240	HWI-M00851:353:000000000-ABWEC:1:1118:12450:15924	60	-
chr1	51811021	51811022	HWI-M00851:353:000000000-ABWEC:1:1117:28271:12744	60	-
chr1	51812777	51812778	HWI-M00851:353:000000000-ABWEC:1:2117:16187:15106	60	-
chr1	51824878	51824879	HWI-M00851:353:000000000-ABWEC:1:1104:26189:13505	60	+
chr1	51825241	51825242	HWI-M00851:353:000000000-ABWEC:1:2101:23569:3399	60	-
chr1	51826142	51826143	HWI-M00851:353:000000000-ABWEC:1:2107:14792:6291	60	-
chr1	52043143	52043144	HWI-M00851:353:000000000-ABWEC:1:1109:4169:16521	60	+
chr1	52065495	52065496	HWI-M00851:353:000000000-ABWEC:1:1112:10250:2058	60	-
chr1	52068432	52068433	HWI-M00851:353:000000000-ABWEC:1:1102:20842:17083	60	-
chr1	52084401	52084402	HWI-M00851:353:000000000-ABWEC:1:1107:20631:7770	60	-
chr1	52156208	52156209	HWI-M00851:353:000000000-ABWEC:1:1101:17483:19135	60	-
chr1	52245456	52245457	HWI-M00851:353:000000000-ABWEC:1:1109:28629:7839	60	-
chr1	52250927	52250928	HWI-M00851:353:000000000-ABWEC:1:1115:8699:20223	60	+
chr1	52258242	52258243	HWI-M00851:353:000000000-ABWEC:1:1101:16097:18338	60	-
chr1	52265370	52265371	HWI-M00851:353:000000000-ABWEC:1:2118:17492:14822	60	-
chr1	52269619	52269620	HWI-M00851:353:000000000-ABWEC:1:1119:10333:9752	60	+
chr1	52347107	52347108	HWI-M00851:353:000000000-ABWEC:1:1104:25328:13035	60	+
chr1	52432169	52432170	HWI-M00851:353:000000000-ABWEC:1:1109:8234:24414	60	-
chr1	52439896	52439897	HWI-M00851:353:000000000-ABWEC:1:2102:22017:21155	60	-
chr1	52465480	52465481	HWI-M00851:353:000000000-ABWEC:1:2103:13770:12981	60	-
chr1	52474142	52474143	HWI-M00851:353:000000000-ABWEC:1:2105:15698:22303	60	+
chr1	52474938	52474939	HWI-M00851:353:000000000-ABWEC:1:1119:19945:6378	60	+
chr1	52475232	52475233	HWI-M00851:353:000000000-ABWEC:1:2116:25812:11688	60	+
chr1	52475321	52475322	HWI-M00851:353:000000000-ABWEC:1:2104:28186:9341	60	-
chr1	52479010	52479011	HWI-M00851:353:000000000-ABWEC:1:1104:11697:3257	60	+
chr1	52479443	52479444	HWI-M00851:353:000000000-ABWEC:1:1105:20798:18267	60	-
chr1	52483402	52483403	HWI-M00851:353:000000000-ABWEC:1:2101:8075:22429	60	-
chr1	52487255	52487256	HWI-M00851:353:000000000-ABWEC:1:1103:9797:17701	60	+
chr1	52487492	52487493	HWI-M00851:353:000000000-ABWEC:1:2115:27700:18951	60	-
chr1	52489796	52489797	HWI-M00851:353:000000000-ABWEC:1:1118:5426:8063	60	-
chr1	52490298	52490299	HWI-M00851:353:000000000-ABWEC:1:2114:28772:12609	60	+
chr1	52495643	52495644	HWI-M00851:353:000000000-ABWEC:1:2115:26697:7136	60	-
chr1	52496309	52496310	HWI-M00851:353:000000000-ABWEC:1:1102:23748:4545	60	-
chr1	52508513	52508514	HWI-M00851:353:000000000-ABWEC:1:1110:14269:2259	60	-
chr1	52516408	52516409	HWI-M00851:353:000000000-ABWEC:1:1110:21786:9721	60	-
chr1	52551609	52551610	HWI-M00851:353:000000000-ABWEC:1:1103:10015:13410	60	+
chr1	52737221	52737222	HWI-M00851:353:000000000-ABWEC:1:2110:11782:13312	60	+
chr1	52750463	52750464	HWI-M00851:353:000000000-ABWEC:1:1111:7886:12164	60	+
chr1	52818250	52818251	HWI-M00851:353:000000000-ABWEC:1:2107:4172:16419	60	-
chr1	52867263	52867264	HWI-M00851:353:000000000-ABWEC:1:2111:4028:8818	60	-
chr1	52938229	52938230	HWI-M00851:353:000000000-ABWEC:1:1106:20711:15541	60	+
chr1	53769755	53769756	HWI-M00851:353:000000000-ABWEC:1:1119:26160:6822	60	-
chr1	53797342	53797343	HWI-M00851:353:000000000-ABWEC:1:2112:26891:6115	60	-
chr1	53920983	53920984	HWI-M00851:353:000000000-ABWEC:1:1119:13580:4227	60	-
chr1	53940328	53940329	HWI-M00851:353:000000000-ABWEC:1:1109:19180:3593	60	-
chr1	54085409	54085410	HWI-M00851:353:000000000-ABWEC:1:1119:25566:11276	60	-
chr1	54231318	54231319	HWI-M00851:353:000000000-ABWEC:1:1106:27359:13473	60	-
chr1	54259465	54259466	HWI-M00851:353:000000000-ABWEC:1:1103:18904:20926	60	-
chr1	54372609	54372610	HWI-M00851:353:000000000-ABWEC:1:1101:13092:3859	60	-
chr1	55074435	55074436	HWI-M00851:353:000000000-ABWEC:1:2109:10221:8727	60	-
chr1	55153437	55153438	HWI-M00851:353:000000000-ABWEC:1:1108:23356:18393	60	+
chr1	56332122	56332123	HWI-M00851:353:000000000-ABWEC:1:1105:16188:8459	60	-
chr1	56688227	56688228	HWI-M00851:353:000000000-ABWEC:1:1105:15345:10272	60	+
chr1	56697005	56697006	HWI-M00851:353:000000000-ABWEC:1:1112:13844:1836	60	-
chr1	57484170	57484171	HWI-M00851:353:000000000-ABWEC:1:1107:20180:11993	60	+
chr1	57484172	57484173	HWI-M00851:353:000000000-ABWEC:1:1110:18628:22611	60	+
chr1	58661411	58661412	HWI-M00851:353:000000000-ABWEC:1:1111:5405:10173	60	+
chr1	58661416	58661417	HWI-M00851:353:000000000-ABWEC:1:1117:26253:11064	60	+
chr1	58672292	58672293	HWI-M00851:353:000000000-ABWEC:1:1117:5524:20615	60	-
chr1	59300754	59300755	HWI-M00851:353:000000000-ABWEC:1:1106:16756:11250	60	-
chr1	59391089	59391090	HWI-M00851:353:000000000-ABWEC:1:1102:18893:10064	60	+
chr1	59623053	59623054	HWI-M00851:353:000000000-ABWEC:1:1101:21881:8103	60	+
chr1	59821982	59821983	HWI-M00851:353:000000000-ABWEC:1:1105:19406:22612	60	-
chr1	60069123	60069124	HWI-M00851:353:000000000-ABWEC:1:1112:8348:11658	60	-
chr1	60981489	60981490	HWI-M00851:353:000000000-ABWEC:1:1114:19193:3627	60	-
chr1	61111259	61111260	HWI-M00851:353:000000000-ABWEC:1:2118:8303:10510	60	-
chr1	61274679	61274680	HWI-M00851:353:000000000-ABWEC:1:2115:5740:4776	60	-
chr1	61277432	61277433	HWI-M00851:353:000000000-ABWEC:1:2111:19724:9973	60	-
chr1	61363177	61363178	HWI-M00851:353:000000000-ABWEC:1:1108:17130:20695	60	+
chr1	61701734	61701735	HWI-M00851:353:000000000-ABWEC:1:1104:8592:10643	60	-
chr1	61717662	61717663	HWI-M00851:353:000000000-ABWEC:1:2105:24230:24004	60	-
chr1	61753401	61753402	HWI-M00851:353:000000000-ABWEC:1:1111:5578:10840	60	+
chr1	61911253	61911254	HWI-M00851:353:000000000-ABWEC:1:1105:15500:4842	60	-
chr1	61977191	61977192	HWI-M00851:353:000000000-ABWEC:1:2107:27409:15062	60	+
chr1	61983597	61983598	HWI-M00851:353:000000000-ABWEC:1:1109:6580:15686	60	+
chr1	62110773	62110774	HWI-M00851:353:000000000-ABWEC:1:1110:26231:18643	60	+
chr1	62442392	62442393	HWI-M00851:353:000000000-ABWEC:1:1107:9421:7052	60	+
chr1	62444797	62444798	HWI-M00851:353:000000000-ABWEC:1:1106:15020:9633	60	-
chr1	62450583	62450584	HWI-M00851:353:000000000-ABWEC:1:1116:25469:19572	60	-
chr1	62507265	62507266	HWI-M00851:353:000000000-ABWEC:1:1118:16969:20484	60	-
chr1	62507569	62507570	HWI-M00851:353:000000000-ABWEC:1:1119:9211:14454	60	+
chr1	62539416	62539417	HWI-M00851:353:000000000-ABWEC:1:1111:7280:16586	60	-
chr1	62542668	62542669	HWI-M00851:353:000000000-ABWEC:1:1112:17683:7775	60	+
chr1	62546917	62546918	HWI-M00851:353:000000000-ABWEC:1:2116:9770:8234	60	+
chr1	62548635	62548636	HWI-M00851:353:000000000-ABWEC:1:1107:17474:17127	60	+
chr1	62568673	62568674	HWI-M00851:353:000000000-ABWEC:1:2103:7377:17146	60	+
chr1	62605995	62605996	HWI-M00851:353:000000000-ABWEC:1:1103:13824:21380	60	+
chr1	62613254	62613255	HWI-M00851:353:000000000-ABWEC:1:1118:23160:16106	60	+
chr1	62625039	62625040	HWI-M00851:353:000000000-ABWEC:1:2112:15700:23689	60	-
chr1	63180353	63180354	HWI-M00851:353:000000000-ABWEC:1:2109:24958:7906	60	-
chr1	63249509	63249510	HWI-M00851:353:000000000-ABWEC:1:1118:11061:19285	60	+
chr1	63250179	63250180	HWI-M00851:353:000000000-ABWEC:1:2109:15892:16936	60	-
chr1	63481256	63481257	HWI-M00851:353:000000000-ABWEC:1:1103:10566:5405	60	-
chr1	63534959	63534960	HWI-M00851:353:000000000-ABWEC:1:2101:6553:3891	60	+
chr1	63558082	63558083	HWI-M00851:353:000000000-ABWEC:1:1105:3584:19994	60	-
chr1	63558084	63558085	HWI-M00851:353:000000000-ABWEC:1:1106:23493:17036	60	-
chr1	63560674	63560675	HWI-M00851:353:000000000-ABWEC:1:1117:14249:7850	60	+
chr1	64549766	64549767	HWI-M00851:353:000000000-ABWEC:1:2104:6632:16659	60	+
chr1	64674761	64674762	HWI-M00851:353:000000000-ABWEC:1:1101:14611:17369	60	+
chr1	64758290	64758291	HWI-M00851:353:000000000-ABWEC:1:1109:7657:14165	60	-
chr1	64774545	64774546	HWI-M00851:353:000000000-ABWEC:1:1102:9095:2500	60	+
chr1	64809782	64809783	HWI-M00851:353:000000000-ABWEC:1:1119:23086:6596	60	+
chr1	64810145	64810146	HWI-M00851:353:000000000-ABWEC:1:1103:18374:1825	60	+
chr1	64814125	64814126	HWI-M00851:353:000000000-ABWEC:1:2114:16617:12974	60	-
chr1	64819278	64819279	HWI-M00851:353:000000000-ABWEC:1:1118:25361:18646	60	+
chr1	64945572	64945573	HWI-M00851:353:000000000-ABWEC:1:2101:28757:13098	60	-
chr1	65221504	65221505	HWI-M00851:353:000000000-ABWEC:1:1111:28270:14311	60	+
chr1	65244010	65244011	HWI-M00851:353:000000000-ABWEC:1:1103:13717:9442	60	+
chr1	65588282	65588283	HWI-M00851:353:000000000-ABWEC:1:2102:16604:17276	60	-
chr1	65731786	65731787	HWI-M00851:353:000000000-ABWEC:1:1109:24638:4647	60	+
chr1	65835199	65835200	HWI-M00851:353:000000000-ABWEC:1:2118:14910:19397	60	+
chr1	66709325	66709326	HWI-M00851:353:000000000-ABWEC:1:1110:26591:11820	60	+
chr1	66814581	66814582	HWI-M00851:353:000000000-ABWEC:1:2106:12509:2164	60	+
chr1	66858154	66858155	HWI-M00851:353:000000000-ABWEC:1:1117:24743:5221	60	+
chr1	66922349	66922350	HWI-M00851:353:000000000-ABWEC:1:1104:9730:6547	60	+
chr1	66934032	66934033	HWI-M00851:353:000000000-ABWEC:1:1119:14837:17899	60	+
chr1	66942799	66942800	HWI-M00851:353:000000000-ABWEC:1:1102:11850:24801	60	+
chr1	66980451	66980452	HWI-M00851:353:000000000-ABWEC:1:1107:4397:20845	60	-
chr1	66986198	66986199	HWI-M00851:353:000000000-ABWEC:1:1119:11060:13365	60	+
chr1	67016565	67016566	HWI-M00851:353:000000000-ABWEC:1:1118:15860:19461	60	+
chr1	67138868	67138869	HWI-M00851:353:000000000-ABWEC:1:1102:3927:6149	60	-
chr1	67419782	67419783	HWI-M00851:353:000000000-ABWEC:1:1115:18380:2259	60	+
chr1	67476060	67476061	HWI-M00851:353:000000000-ABWEC:1:1105:6955:7945	60	+
chr1	67597391	67597392	HWI-M00851:353:000000000-ABWEC:1:1101:17174:14427	60	+
chr1	67644898	67644899	HWI-M00851:353:000000000-ABWEC:1:1115:15870:7428	60	-
chr1	68128282	68128283	HWI-M00851:353:000000000-ABWEC:1:1109:3464:8574	60	+
chr1	70154010	70154011	HWI-M00851:353:000000000-ABWEC:1:1109:29166:14510	60	-
chr1	70223843	70223844	HWI-M00851:353:000000000-ABWEC:1:2105:21524:8850	60	+
chr1	70231499	70231500	HWI-M00851:353:000000000-ABWEC:1:2101:28582:14489	60	+
chr1	70243992	70243993	HWI-M00851:353:000000000-ABWEC:1:2107:15358:12767	60	+
chr1	70270609	70270610	HWI-M00851:353:000000000-ABWEC:1:1116:14765:10733	60	-
chr1	70309968	70309969	HWI-M00851:353:000000000-ABWEC:1:1105:4113:9057	60	-
chr1	70311306	70311307	HWI-M00851:353:000000000-ABWEC:1:1114:25167:11532	60	-
chr1	70311966	70311967	HWI-M00851:353:000000000-ABWEC:1:2101:21848:24541	60	+
chr1	70321691	70321692	HWI-M00851:353:000000000-ABWEC:1:2114:21378:12386	60	-
chr1	70323019	70323020	HWI-M00851:353:000000000-ABWEC:1:2117:7481:2629	60	-
chr1	70325839	70325840	HWI-M00851:353:000000000-ABWEC:1:2101:20957:20905	60	-
chr1	70332214	70332215	HWI-M00851:353:000000000-ABWEC:1:1113:20557:21841	60	+
chr1	70335128	70335129	HWI-M00851:353:000000000-ABWEC:1:1108:22185:14630	60	+
chr1	70379322	70379323	HWI-M00851:353:000000000-ABWEC:1:1101:7766:2199	60	+
chr1	70381021	70381022	HWI-M00851:353:000000000-ABWEC:1:1107:19973:23672	60	-
chr1	70498103	70498104	HWI-M00851:353:000000000-ABWEC:1:2103:11439:21951	60	+
chr1	71071041	71071042	HWI-M00851:353:000000000-ABWEC:1:2117:15017:5638	60	-
chr1	71476255	71476256	HWI-M00851:353:000000000-ABWEC:1:1107:23604:10507	60	-
chr1	72809922	72809923	HWI-M00851:353:000000000-ABWEC:1:1111:3979:6161	60	+
chr1	73403168	73403169	HWI-M00851:353:000000000-ABWEC:1:1105:18569:4723	60	-
chr1	73799542	73799543	HWI-M00851:353:000000000-ABWEC:1:1112:14524:24195	60	+
chr1	74207362	74207363	HWI-M00851:353:000000000-ABWEC:1:1103:3570:7487	60	+
chr1	75147544	75147545	HWI-M00851:353:000000000-ABWEC:1:1110:5144:8805	60	-
chr1	75728946	75728947	HWI-M00851:353:000000000-ABWEC:1:2116:24983:14925	60	-
chr1	75791157	75791158	HWI-M00851:353:000000000-ABWEC:1:1113:8443:5816	60	-
chr1	75791957	75791958	HWI-M00851:353:000000000-ABWEC:1:1104:26755:13143	60	-
chr1	75808787	75808788	HWI-M00851:353:000000000-ABWEC:1:2117:18109:6270	60	+
chr1	76136841	76136842	HWI-M00851:353:000000000-ABWEC:1:1105:23264:14250	60	+
chr1	76460216	76460217	HWI-M00851:353:000000000-ABWEC:1:1109:2566:13803	60	+
chr1	77203435	77203436	HWI-M00851:353:000000000-ABWEC:1:1113:20773:2493	60	-
chr1	77207570	77207571	HWI-M00851:353:000000000-ABWEC:1:2107:10523:2324	60	-
chr1	77207572	77207573	HWI-M00851:353:000000000-ABWEC:1:2114:5762:8691	60	-
chr1	77544969	77544970	HWI-M00851:353:000000000-ABWEC:1:2109:2597:16645	60	+
chr1	77585687	77585688	HWI-M00851:353:000000000-ABWEC:1:2112:15022:24021	60	-
chr1	77596558	77596559	HWI-M00851:353:000000000-ABWEC:1:1110:23389:13450	60	+
chr1	77693892	77693893	HWI-M00851:353:000000000-ABWEC:1:2112:9034:24264	60	-
chr1	77738241	77738242	HWI-M00851:353:000000000-ABWEC:1:1106:14316:10977	60	-
chr1	77788787	77788788	HWI-M00851:353:000000000-ABWEC:1:1119:13242:21416	60	-
chr1	77790091	77790092	HWI-M00851:353:000000000-ABWEC:1:2101:8406:5929	60	+
chr1	77811383	77811384	HWI-M00851:353:000000000-ABWEC:1:1119:10467:9353	60	-
chr1	77827951	77827952	HWI-M00851:353:000000000-ABWEC:1:1113:20262:5164	60	+
chr1	77840177	77840178	HWI-M00851:353:000000000-ABWEC:1:1112:18947:19116	60	-
chr1	77841475	77841476	HWI-M00851:353:000000000-ABWEC:1:1113:10461:13344	60	-
chr1	77843165	77843166	HWI-M00851:353:000000000-ABWEC:1:1104:7949:9927	60	+
chr1	77859714	77859715	HWI-M00851:353:000000000-ABWEC:1:1102:17414:7831	60	+
chr1	77877971	77877972	HWI-M00851:353:000000000-ABWEC:1:2110:9836:4084	60	-
chr1	77959681	77959682	HWI-M00851:353:000000000-ABWEC:1:1109:9784:6354	60	-
chr1	77988458	77988459	HWI-M00851:353:000000000-ABWEC:1:1101:22746:6303	60	-
chr1	77991466	77991467	HWI-M00851:353:000000000-ABWEC:1:1118:29007:11468	60	+
chr1	78403302	78403303	HWI-M00851:353:000000000-ABWEC:1:2102:6003:18267	60	-
chr1	78414344	78414345	HWI-M00851:353:000000000-ABWEC:1:1101:4690:6925	60	+
chr1	78503995	78503996	HWI-M00851:353:000000000-ABWEC:1:1115:8372:3547	60	-
chr1	78619808	78619809	HWI-M00851:353:000000000-ABWEC:1:1111:10179:10091	60	+
chr1	78955901	78955902	HWI-M00851:353:000000000-ABWEC:1:2105:19586:18818	60	+
chr1	78964410	78964411	HWI-M00851:353:000000000-ABWEC:1:2107:26980:19495	60	-
chr1	79249693	79249694	HWI-M00851:353:000000000-ABWEC:1:2102:28206:10208	60	-
chr1	79462622	79462623	HWI-M00851:353:000000000-ABWEC:1:2105:17708:23213	60	+
chr1	80075387	80075388	HWI-M00851:353:000000000-ABWEC:1:1106:7308:13910	60	+
chr1	80337988	80337989	HWI-M00851:353:000000000-ABWEC:1:2108:17938:19906	60	+
chr1	80552987	80552988	HWI-M00851:353:000000000-ABWEC:1:1108:19838:15416	60	+
chr1	80699426	80699427	HWI-M00851:353:000000000-ABWEC:1:1113:11043:13232	60	+
chr1	80769166	80769167	HWI-M00851:353:000000000-ABWEC:1:2118:25606:4937	60	-
chr1	80895390	80895391	HWI-M00851:353:000000000-ABWEC:1:1115:24883:20755	60	-
chr1	81069364	81069365	HWI-M00851:353:000000000-ABWEC:1:2105:10629:24979	60	+
chr1	81583778	81583779	HWI-M00851:353:000000000-ABWEC:1:1112:13061:23311	60	+
chr1	81674889	81674890	HWI-M00851:353:000000000-ABWEC:1:2116:12042:22845	60	-
chr1	81813025	81813026	HWI-M00851:353:000000000-ABWEC:1:1104:7077:20659	60	-
chr1	81816340	81816341	HWI-M00851:353:000000000-ABWEC:1:1101:16759:19427	60	-
chr1	81818098	81818099	HWI-M00851:353:000000000-ABWEC:1:1112:17349:4219	60	+
chr1	81862787	81862788	HWI-M00851:353:000000000-ABWEC:1:1101:5613:9228	60	-
chr1	81871446	81871447	HWI-M00851:353:000000000-ABWEC:1:1119:28513:15934	60	-
chr1	81890796	81890797	HWI-M00851:353:000000000-ABWEC:1:2117:25491:8025	60	+
chr1	81915916	81915917	HWI-M00851:353:000000000-ABWEC:1:1101:20793:5327	60	+
chr1	81919762	81919763	HWI-M00851:353:000000000-ABWEC:1:2102:13670:3721	60	+
chr1	81954201	81954202	HWI-M00851:353:000000000-ABWEC:1:2108:23306:17088	60	+
chr1	81984631	81984632	HWI-M00851:353:000000000-ABWEC:1:1104:19706:21014	60	+
chr1	81990567	81990568	HWI-M00851:353:000000000-ABWEC:1:1106:18828:11682	60	+
chr1	82732828	82732829	HWI-M00851:353:000000000-ABWEC:1:1115:17925:14638	60	+
chr1	82831784	82831785	HWI-M00851:353:000000000-ABWEC:1:1103:15567:16167	60	+
chr1	82867379	82867380	HWI-M00851:353:000000000-ABWEC:1:1105:27025:18218	60	-
chr1	83276671	83276672	HWI-M00851:353:000000000-ABWEC:1:1102:13493:11820	60	+
chr1	83343479	83343480	HWI-M00851:353:000000000-ABWEC:1:2114:24311:8134	60	-
chr1	84198487	84198488	HWI-M00851:353:000000000-ABWEC:1:1115:8912:4491	60	-
chr1	84199163	84199164	HWI-M00851:353:000000000-ABWEC:1:1117:20286:19142	60	+
chr1	84204100	84204101	HWI-M00851:353:000000000-ABWEC:1:1112:24625:7737	60	+
chr1	84206327	84206328	HWI-M00851:353:000000000-ABWEC:1:1112:13557:21389	60	+
chr1	84532417	84532418	HWI-M00851:353:000000000-ABWEC:1:1104:13786:10815	60	+
chr1	85093725	85093726	HWI-M00851:353:000000000-ABWEC:1:2101:26351:13645	60	+
chr1	85105157	85105158	HWI-M00851:353:000000000-ABWEC:1:1101:3965:6037	60	+
chr1	85157632	85157633	HWI-M00851:353:000000000-ABWEC:1:1106:10278:16605	60	+
chr1	85167508	85167509	HWI-M00851:353:000000000-ABWEC:1:2104:22927:7691	60	-
chr1	85497804	85497805	HWI-M00851:353:000000000-ABWEC:1:1107:3634:6945	60	-
chr1	85654408	85654409	HWI-M00851:353:000000000-ABWEC:1:1110:24891:3016	60	-
chr1	86065548	86065549	HWI-M00851:353:000000000-ABWEC:1:2116:27430:19831	60	-
chr1	86218684	86218685	HWI-M00851:353:000000000-ABWEC:1:1108:27764:9561	60	+
chr1	86858722	86858723	HWI-M00851:353:000000000-ABWEC:1:1108:7727:13372	60	+
chr1	86870210	86870211	HWI-M00851:353:000000000-ABWEC:1:1119:25431:8445	60	-
chr1	86873441	86873442	HWI-M00851:353:000000000-ABWEC:1:1110:15614:9650	60	+
chr1	87094283	87094284	HWI-M00851:353:000000000-ABWEC:1:1106:19905:15947	60	-
chr1	87438387	87438388	HWI-M00851:353:000000000-ABWEC:1:2118:24456:8157	60	-
chr1	87812566	87812567	HWI-M00851:353:000000000-ABWEC:1:2112:28227:10507	60	+
chr1	88498105	88498106	HWI-M00851:353:000000000-ABWEC:1:1109:15457:2330	60	+
chr1	88697881	88697882	HWI-M00851:353:000000000-ABWEC:1:2108:11225:3904	60	-
chr1	88735292	88735293	HWI-M00851:353:000000000-ABWEC:1:2102:14599:5561	60	-
chr1	88750074	88750075	HWI-M00851:353:000000000-ABWEC:1:1116:25282:16575	60	+
chr1	88833348	88833349	HWI-M00851:353:000000000-ABWEC:1:1110:16948:3809	60	+
chr1	88966805	88966806	HWI-M00851:353:000000000-ABWEC:1:2106:10669:3355	60	-
chr1	90003784	90003785	HWI-M00851:353:000000000-ABWEC:1:1105:12678:20578	60	-
chr1	90011835	90011836	HWI-M00851:353:000000000-ABWEC:1:2108:11268:9304	60	+
chr1	90697494	90697495	HWI-M00851:353:000000000-ABWEC:1:1104:10619:19511	60	+
chr1	90934891	90934892	HWI-M00851:353:000000000-ABWEC:1:1114:26085:17411	60	+
chr1	91325325	91325326	HWI-M00851:353:000000000-ABWEC:1:1114:24503:2580	60	-
chr1	91342526	91342527	HWI-M00851:353:000000000-ABWEC:1:1106:26249:17072	60	-
chr1	91379556	91379557	HWI-M00851:353:000000000-ABWEC:1:2104:15559:5445	60	+
chr1	91515380	91515381	HWI-M00851:353:000000000-ABWEC:1:1102:9832:23209	60	-
chr1	91757185	91757186	HWI-M00851:353:000000000-ABWEC:1:1107:23985:13222	60	+
chr1	92172575	92172576	HWI-M00851:353:000000000-ABWEC:1:2101:25465:17004	60	+
chr1	92248671	92248672	HWI-M00851:353:000000000-ABWEC:1:1108:15958:18873	60	-
chr1	92337011	92337012	HWI-M00851:353:000000000-ABWEC:1:2109:18749:6309	60	+
chr1	92371386	92371387	HWI-M00851:353:000000000-ABWEC:1:1103:13566:9478	60	+
chr1	92423626	92423627	HWI-M00851:353:000000000-ABWEC:1:2107:12870:9703	60	-
chr1	92603483	92603484	HWI-M00851:353:000000000-ABWEC:1:1105:9079:14481	60	-
chr1	92692403	92692404	HWI-M00851:353:000000000-ABWEC:1:1115:12895:18892	60	-
chr1	92697085	92697086	HWI-M00851:353:000000000-ABWEC:1:1117:17780:3862	60	-
chr1	92711008	92711009	HWI-M00851:353:000000000-ABWEC:1:2105:23745:14213	60	-
chr1	92740573	92740574	HWI-M00851:353:000000000-ABWEC:1:1117:23086:7040	60	+
chr1	92759627	92759628	HWI-M00851:353:000000000-ABWEC:1:2103:9837:10181	60	-
chr1	92765590	92765591	HWI-M00851:353:000000000-ABWEC:1:2103:26621:4909	60	+
chr1	92766078	92766079	HWI-M00851:353:000000000-ABWEC:1:1117:20305:11645	60	-
chr1	92767517	92767518	HWI-M00851:353:000000000-ABWEC:1:1107:20659:18588	60	-
chr1	92843789	92843790	HWI-M00851:353:000000000-ABWEC:1:1104:26676:20552	60	-
chr1	92938637	92938638	HWI-M00851:353:000000000-ABWEC:1:2105:10340:2874	60	-
chr1	93082263	93082264	HWI-M00851:353:000000000-ABWEC:1:1116:20878:10689	60	+
chr1	93121420	93121421	HWI-M00851:353:000000000-ABWEC:1:2102:17261:15773	60	+
chr1	93123686	93123687	HWI-M00851:353:000000000-ABWEC:1:1112:9906:24671	60	+
chr1	93123949	93123950	HWI-M00851:353:000000000-ABWEC:1:1113:9715:11250	60	-
chr1	93135640	93135641	HWI-M00851:353:000000000-ABWEC:1:2104:29440:13194	60	-
chr1	93159533	93159534	HWI-M00851:353:000000000-ABWEC:1:1108:14392:15245	60	+
chr1	93186010	93186011	HWI-M00851:353:000000000-ABWEC:1:1118:12343:16309	60	+
chr1	93191519	93191520	HWI-M00851:353:000000000-ABWEC:1:2107:2946:12078	60	+
chr1	93207483	93207484	HWI-M00851:353:000000000-ABWEC:1:1114:6031:21696	60	-
chr1	93226301	93226302	HWI-M00851:353:000000000-ABWEC:1:1115:15259:13110	60	-
chr1	93453983	93453984	HWI-M00851:353:000000000-ABWEC:1:2110:17152:11568	60	+
chr1	93899106	93899107	HWI-M00851:353:000000000-ABWEC:1:1119:15195:12471	60	+
chr1	93903456	93903457	HWI-M00851:353:000000000-ABWEC:1:1114:7609:8220	60	-
chr1	94800497	94800498	HWI-M00851:353:000000000-ABWEC:1:2105:3828:11382	60	+
chr1	94861176	94861177	HWI-M00851:353:000000000-ABWEC:1:1114:14532:4496	60	-
chr1	96767596	96767597	HWI-M00851:353:000000000-ABWEC:1:2108:15357:14423	60	-
chr1	96824777	96824778	HWI-M00851:353:000000000-ABWEC:1:2112:3308:15498	60	+
chr1	97699826	97699827	HWI-M00851:353:000000000-ABWEC:1:1109:23371:18942	60	+
chr1	98703402	98703403	HWI-M00851:353:000000000-ABWEC:1:1111:17729:20842	60	-
chr1	98914326	98914327	HWI-M00851:353:000000000-ABWEC:1:1109:3756:12278	60	+
chr1	99873028	99873029	HWI-M00851:353:000000000-ABWEC:1:1104:26001:22510	60	+
chr1	99876377	99876378	HWI-M00851:353:000000000-ABWEC:1:1114:16058:7676	60	-
chr1	99880312	99880313	HWI-M00851:353:000000000-ABWEC:1:1108:24548:16123	60	-
chr1	99881961	99881962	HWI-M00851:353:000000000-ABWEC:1:1108:3272:16829	60	-
chr1	99883436	99883437	HWI-M00851:353:000000000-ABWEC:1:1115:27899:17961	60	-
chr1	99896156	99896157	HWI-M00851:353:000000000-ABWEC:1:1116:28191:8839	60	+
chr1	100013069	100013070	HWI-M00851:353:000000000-ABWEC:1:2119:21772:23537	60	+
chr1	100129272	100129273	HWI-M00851:353:000000000-ABWEC:1:1102:7952:14919	60	-
chr1	100218628	100218629	HWI-M00851:353:000000000-ABWEC:1:1106:19914:13239	60	+
chr1	100272402	100272403	HWI-M00851:353:000000000-ABWEC:1:1101:23609:12747	60	+
chr1	100880749	100880750	HWI-M00851:353:000000000-ABWEC:1:2118:20551:6665	60	-
chr1	100916555	100916556	HWI-M00851:353:000000000-ABWEC:1:1102:20047:14743	60	+
chr1	100961956	100961957	HWI-M00851:353:000000000-ABWEC:1:1103:19663:15131	60	+
chr1	100973239	100973240	HWI-M00851:353:000000000-ABWEC:1:2110:24232:12085	60	-
chr1	100978260	100978261	HWI-M00851:353:000000000-ABWEC:1:1112:22740:2394	60	-
chr1	101000270	101000271	HWI-M00851:353:000000000-ABWEC:1:1108:18692:8140	60	+
chr1	101081160	101081161	HWI-M00851:353:000000000-ABWEC:1:2116:10039:8921	60	-
chr1	101105852	101105853	HWI-M00851:353:000000000-ABWEC:1:1110:18902:7635	60	-
chr1	101125308	101125309	HWI-M00851:353:000000000-ABWEC:1:1113:25674:15613	60	-
chr1	102526763	102526764	HWI-M00851:353:000000000-ABWEC:1:1110:5240:3947	60	-
chr1	102641763	102641764	HWI-M00851:353:000000000-ABWEC:1:1103:22477:14806	60	-
chr1	102645933	102645934	HWI-M00851:353:000000000-ABWEC:1:1103:25544:17227	60	-
chr1	103059748	103059749	HWI-M00851:353:000000000-ABWEC:1:1118:8064:7575	60	+
chr1	103530416	103530417	HWI-M00851:353:000000000-ABWEC:1:1107:13440:23780	60	+
chr1	103533861	103533862	HWI-M00851:353:000000000-ABWEC:1:2116:3854:12372	60	-
chr1	103542590	103542591	HWI-M00851:353:000000000-ABWEC:1:1109:25312:20868	60	+
chr1	104632115	104632116	HWI-M00851:353:000000000-ABWEC:1:1115:9604:1984	60	+
chr1	104702964	104702965	HWI-M00851:353:000000000-ABWEC:1:1110:27399:12428	60	-
chr1	104794871	104794872	HWI-M00851:353:000000000-ABWEC:1:1110:5649:10160	60	+
chr1	104891682	104891683	HWI-M00851:353:000000000-ABWEC:1:2117:20120:9876	60	+
chr1	105029898	105029899	HWI-M00851:353:000000000-ABWEC:1:2116:8598:5812	60	-
chr1	105328652	105328653	HWI-M00851:353:000000000-ABWEC:1:2109:8927:6128	60	-
chr1	105343161	105343162	HWI-M00851:353:000000000-ABWEC:1:1118:3016:15878	60	+
chr1	105354196	105354197	HWI-M00851:353:000000000-ABWEC:1:2106:12970:8855	60	-
chr1	105454372	105454373	HWI-M00851:353:000000000-ABWEC:1:1101:15688:21116	60	-
chr1	105600278	105600279	HWI-M00851:353:000000000-ABWEC:1:2105:28653:12436	60	-
chr1	105611511	105611512	HWI-M00851:353:000000000-ABWEC:1:1105:17159:7457	60	+
chr1	106683292	106683293	HWI-M00851:353:000000000-ABWEC:1:2101:22918:9345	60	+
chr1	107059714	107059715	HWI-M00851:353:000000000-ABWEC:1:1102:10951:13424	60	-
chr1	107115887	107115888	HWI-M00851:353:000000000-ABWEC:1:2105:22864:21773	60	-
chr1	107279590	107279591	HWI-M00851:353:000000000-ABWEC:1:2107:9381:19427	60	-
chr1	107595766	107595767	HWI-M00851:353:000000000-ABWEC:1:2105:11821:10154	60	-
chr1	107662394	107662395	HWI-M00851:353:000000000-ABWEC:1:1110:15624:14804	60	+
chr1	107954854	107954855	HWI-M00851:353:000000000-ABWEC:1:1107:26377:7725	60	+
chr1	108699963	108699964	HWI-M00851:353:000000000-ABWEC:1:2105:7159:20176	60	+
chr1	108803911	108803912	HWI-M00851:353:000000000-ABWEC:1:1116:14301:16146	60	-
chr1	108911300	108911301	HWI-M00851:353:000000000-ABWEC:1:1115:22202:13259	60	+
chr1	108926787	108926788	HWI-M00851:353:000000000-ABWEC:1:2111:24232:13805	60	+
chr1	108933992	108933993	HWI-M00851:353:000000000-ABWEC:1:1106:29567:15229	60	+
chr1	108935014	108935015	HWI-M00851:353:000000000-ABWEC:1:1101:7662:15750	60	+
chr1	108936326	108936327	HWI-M00851:353:000000000-ABWEC:1:1112:14183:11558	60	-
chr1	108938467	108938468	HWI-M00851:353:000000000-ABWEC:1:1108:22382:6483	60	+
chr1	108948363	108948364	HWI-M00851:353:000000000-ABWEC:1:2106:14380:9043	60	+
chr1	108983204	108983205	HWI-M00851:353:000000000-ABWEC:1:1117:22241:10053	60	+
chr1	108991016	108991017	HWI-M00851:353:000000000-ABWEC:1:1111:15878:3311	60	+
chr1	109003967	109003968	HWI-M00851:353:000000000-ABWEC:1:1108:5626:6253	60	+
chr1	109014787	109014788	HWI-M00851:353:000000000-ABWEC:1:1110:5795:7025	60	+
chr1	109030741	109030742	HWI-M00851:353:000000000-ABWEC:1:1104:9084:24803	60	-
chr1	109032118	109032119	HWI-M00851:353:000000000-ABWEC:1:1109:9782:21272	60	-
chr1	109068086	109068087	HWI-M00851:353:000000000-ABWEC:1:2102:19903:18311	60	+
chr1	109085927	109085928	HWI-M00851:353:000000000-ABWEC:1:1105:7001:13233	60	-
chr1	109216224	109216225	HWI-M00851:353:000000000-ABWEC:1:1101:21259:16760	60	-
chr1	109385008	109385009	HWI-M00851:353:000000000-ABWEC:1:1114:21995:15473	60	+
chr1	109390355	109390356	HWI-M00851:353:000000000-ABWEC:1:1109:23645:5904	60	-
chr1	109390931	109390932	HWI-M00851:353:000000000-ABWEC:1:2112:11900:14673	60	+
chr1	109393829	109393830	HWI-M00851:353:000000000-ABWEC:1:1104:3404:13727	60	-
chr1	109395689	109395690	HWI-M00851:353:000000000-ABWEC:1:2115:14262:3162	60	-
chr1	109404141	109404142	HWI-M00851:353:000000000-ABWEC:1:2111:25683:8673	60	-
chr1	109407391	109407392	HWI-M00851:353:000000000-ABWEC:1:1101:23796:13032	60	+
chr1	109422706	109422707	HWI-M00851:353:000000000-ABWEC:1:1119:7754:23695	60	+
chr1	109461594	109461595	HWI-M00851:353:000000000-ABWEC:1:2102:16892:15820	60	+
chr1	109566875	109566876	HWI-M00851:353:000000000-ABWEC:1:1104:14246:23126	60	+
chr1	109579305	109579306	HWI-M00851:353:000000000-ABWEC:1:1105:15552:19420	60	+
chr1	109592364	109592365	HWI-M00851:353:000000000-ABWEC:1:1107:24727:13301	60	+
chr1	109596678	109596679	HWI-M00851:353:000000000-ABWEC:1:1110:7059:7255	60	-
chr1	109600568	109600569	HWI-M00851:353:000000000-ABWEC:1:1102:14907:17872	60	-
chr1	109702386	109702387	HWI-M00851:353:000000000-ABWEC:1:1114:16876:23555	60	-
chr1	109716363	109716364	HWI-M00851:353:000000000-ABWEC:1:2104:18701:2478	60	-
chr1	109724900	109724901	HWI-M00851:353:000000000-ABWEC:1:2109:9489:21308	60	-
chr1	110265476	110265477	HWI-M00851:353:000000000-ABWEC:1:1106:14922:5531	60	+
chr1	110344154	110344155	HWI-M00851:353:000000000-ABWEC:1:1111:3211:14574	60	+
chr1	110351865	110351866	HWI-M00851:353:000000000-ABWEC:1:2113:18041:21304	60	-
chr1	110354113	110354114	HWI-M00851:353:000000000-ABWEC:1:1109:17412:8457	60	-
chr1	110356172	110356173	HWI-M00851:353:000000000-ABWEC:1:1109:13376:13304	60	-
chr1	111127385	111127386	HWI-M00851:353:000000000-ABWEC:1:1111:12695:18794	60	-
chr1	111173709	111173710	HWI-M00851:353:000000000-ABWEC:1:1118:7417:21337	60	+
chr1	111176993	111176994	HWI-M00851:353:000000000-ABWEC:1:1107:24441:13401	60	-
chr1	111177149	111177150	HWI-M00851:353:000000000-ABWEC:1:2104:22821:12129	60	+
chr1	111207161	111207162	HWI-M00851:353:000000000-ABWEC:1:2108:25245:16710	60	-
chr1	111451369	111451370	HWI-M00851:353:000000000-ABWEC:1:2119:8553:23755	60	-
chr1	111452160	111452161	HWI-M00851:353:000000000-ABWEC:1:1119:13137:10929	60	-
chr1	111458830	111458831	HWI-M00851:353:000000000-ABWEC:1:1113:10610:24589	60	+
chr1	111623112	111623113	HWI-M00851:353:000000000-ABWEC:1:1116:12926:3490	60	-
chr1	111691829	111691830	HWI-M00851:353:000000000-ABWEC:1:1118:4675:18959	60	-
chr1	111697652	111697653	HWI-M00851:353:000000000-ABWEC:1:1113:18985:24701	60	+
chr1	111698003	111698004	HWI-M00851:353:000000000-ABWEC:1:1106:12906:24437	60	+
chr1	111700751	111700752	HWI-M00851:353:000000000-ABWEC:1:1101:13279:14080	60	+
chr1	112402295	112402296	HWI-M00851:353:000000000-ABWEC:1:1114:17651:24772	60	+
chr1	112429157	112429158	HWI-M00851:353:000000000-ABWEC:1:1111:11459:17709	60	-
chr1	112448020	112448021	HWI-M00851:353:000000000-ABWEC:1:2102:23077:4846	60	+
chr1	112459977	112459978	HWI-M00851:353:000000000-ABWEC:1:2102:2593:9409	60	-
chr1	112557290	112557291	HWI-M00851:353:000000000-ABWEC:1:2108:14591:22737	60	+
chr1	112558188	112558189	HWI-M00851:353:000000000-ABWEC:1:1106:16828:8538	60	-
chr1	112591523	112591524	HWI-M00851:353:000000000-ABWEC:1:1110:16965:13503	60	-
chr1	112630366	112630367	HWI-M00851:353:000000000-ABWEC:1:1103:16747:9648	60	+
chr1	112642758	112642759	HWI-M00851:353:000000000-ABWEC:1:1101:25069:15711	60	-
chr1	112658332	112658333	HWI-M00851:353:000000000-ABWEC:1:1107:8592:19120	60	+
chr1	112658726	112658727	HWI-M00851:353:000000000-ABWEC:1:2105:12510:16354	60	+
chr1	112885944	112885945	HWI-M00851:353:000000000-ABWEC:1:1109:20876:3929	60	+
chr1	112954290	112954291	HWI-M00851:353:000000000-ABWEC:1:1107:12359:14430	60	-
chr1	112961060	112961061	HWI-M00851:353:000000000-ABWEC:1:1108:21418:11468	60	+
chr1	112987682	112987683	HWI-M00851:353:000000000-ABWEC:1:1101:16726:11630	60	+
chr1	113010377	113010378	HWI-M00851:353:000000000-ABWEC:1:1103:20300:12067	60	-
chr1	113401041	113401042	HWI-M00851:353:000000000-ABWEC:1:1114:8504:2563	60	+
chr1	113458865	113458866	HWI-M00851:353:000000000-ABWEC:1:1106:25216:15301	60	-
chr1	113529707	113529708	HWI-M00851:353:000000000-ABWEC:1:1104:5637:11732	60	+
chr1	113663805	113663806	HWI-M00851:353:000000000-ABWEC:1:1104:6290:16940	60	+
chr1	113755340	113755341	HWI-M00851:353:000000000-ABWEC:1:1106:23331:10247	60	+
chr1	113778617	113778618	HWI-M00851:353:000000000-ABWEC:1:1108:12839:14174	60	+
chr1	113799570	113799571	HWI-M00851:353:000000000-ABWEC:1:2109:18379:13074	60	-
chr1	113942144	113942145	HWI-M00851:353:000000000-ABWEC:1:1110:15178:5487	60	+
chr1	114462797	114462798	HWI-M00851:353:000000000-ABWEC:1:1101:21615:19844	60	+
chr1	114467516	114467517	HWI-M00851:353:000000000-ABWEC:1:1101:11432:11707	60	+
chr1	114633671	114633672	HWI-M00851:353:000000000-ABWEC:1:1102:26189:20820	60	+
chr1	114666376	114666377	HWI-M00851:353:000000000-ABWEC:1:2101:13348:17283	60	+
chr1	114730933	114730934	HWI-M00851:353:000000000-ABWEC:1:1104:17138:7255	60	+
chr1	114735025	114735026	HWI-M00851:353:000000000-ABWEC:1:1112:12940:5386	60	-
chr1	114770559	114770560	HWI-M00851:353:000000000-ABWEC:1:1106:10269:17802	60	+
chr1	115647308	115647309	HWI-M00851:353:000000000-ABWEC:1:2109:24194:2752	60	-
chr1	115789537	115789538	HWI-M00851:353:000000000-ABWEC:1:1119:15033:9820	60	-
chr1	116026798	116026799	HWI-M00851:353:000000000-ABWEC:1:1117:15560:19329	60	+
chr1	116119522	116119523	HWI-M00851:353:000000000-ABWEC:1:2107:14458:10592	60	+
chr1	116226249	116226250	HWI-M00851:353:000000000-ABWEC:1:1106:12397:13930	60	+
chr1	116612470	116612471	HWI-M00851:353:000000000-ABWEC:1:2113:16205:10468	60	-
chr1	116624722	116624723	HWI-M00851:353:000000000-ABWEC:1:1106:16598:4200	60	-
chr1	117110265	117110266	HWI-M00851:353:000000000-ABWEC:1:2108:19696:16959	60	-
chr1	117446093	117446094	HWI-M00851:353:000000000-ABWEC:1:1112:13274:6077	60	+
chr1	117488601	117488602	HWI-M00851:353:000000000-ABWEC:1:1111:6383:22721	60	+
chr1	117532379	117532380	HWI-M00851:353:000000000-ABWEC:1:2101:25140:22251	60	+
chr1	117920147	117920148	HWI-M00851:353:000000000-ABWEC:1:1104:27113:18594	60	+
chr1	117951069	117951070	HWI-M00851:353:000000000-ABWEC:1:1106:19969:21083	60	+
chr1	119113585	119113586	HWI-M00851:353:000000000-ABWEC:1:2111:23647:11950	60	+
chr1	119908453	119908454	HWI-M00851:353:000000000-ABWEC:1:1104:13049:24393	60	+
chr1	119950138	119950139	HWI-M00851:353:000000000-ABWEC:1:1110:15056:16984	60	-
chr1	120009350	120009351	HWI-M00851:353:000000000-ABWEC:1:1105:10438:5130	60	-
chr1	121286141	121286142	HWI-M00851:353:000000000-ABWEC:1:1118:12906:17819	60	-
chr1	121763454	121763455	HWI-M00851:353:000000000-ABWEC:1:1115:13500:2675	60	+
chr1	145496534	145496535	HWI-M00851:353:000000000-ABWEC:1:1110:18801:10801	60	+
chr1	145643073	145643074	HWI-M00851:353:000000000-ABWEC:1:2108:8987:12659	60	-
chr1	145685796	145685797	HWI-M00851:353:000000000-ABWEC:1:1103:24938:7755	60	-
chr1	145771199	145771200	HWI-M00851:353:000000000-ABWEC:1:2107:25414:12734	60	+
chr1	145814869	145814870	HWI-M00851:353:000000000-ABWEC:1:1107:23605:11900	60	-
chr1	145837113	145837114	HWI-M00851:353:000000000-ABWEC:1:1104:24306:7340	60	+
chr1	145912440	145912441	HWI-M00851:353:000000000-ABWEC:1:1110:17661:12629	60	-
chr1	145947041	145947042	HWI-M00851:353:000000000-ABWEC:1:1111:20049:20274	60	+
chr1	145948171	145948172	HWI-M00851:353:000000000-ABWEC:1:2107:11852:24477	60	+
chr1	145950827	145950828	HWI-M00851:353:000000000-ABWEC:1:2106:10202:20954	60	+
chr1	145950867	145950868	HWI-M00851:353:000000000-ABWEC:1:1107:7118:22347	60	+
chr1	145955266	145955267	HWI-M00851:353:000000000-ABWEC:1:1106:22761:3408	60	-
chr1	146198886	146198887	HWI-M00851:353:000000000-ABWEC:1:1104:4013:9052	60	-
chr1	146388856	146388857	HWI-M00851:353:000000000-ABWEC:1:1104:6213:11620	60	+
chr1	147255496	147255497	HWI-M00851:353:000000000-ABWEC:1:1119:15991:2105	60	+
chr1	147266572	147266573	HWI-M00851:353:000000000-ABWEC:1:1113:17971:7907	60	+
chr1	147270353	147270354	HWI-M00851:353:000000000-ABWEC:1:1119:27991:18298	60	+
chr1	147280073	147280074	HWI-M00851:353:000000000-ABWEC:1:1108:10825:17003	60	+
chr1	147581533	147581534	HWI-M00851:353:000000000-ABWEC:1:1103:17877:20821	60	-
chr1	147582198	147582199	HWI-M00851:353:000000000-ABWEC:1:1103:8676:16179	60	-
chr1	147602939	147602940	HWI-M00851:353:000000000-ABWEC:1:1118:16974:4139	60	+
chr1	147613624	147613625	HWI-M00851:353:000000000-ABWEC:1:2116:10224:2468	60	-
chr1	147659725	147659726	HWI-M00851:353:000000000-ABWEC:1:2110:28348:10716	60	-
chr1	147660053	147660054	HWI-M00851:353:000000000-ABWEC:1:1106:21150:4733	60	-
chr1	147926879	147926880	HWI-M00851:353:000000000-ABWEC:1:1113:20450:11386	60	+
chr1	147936287	147936288	HWI-M00851:353:000000000-ABWEC:1:2118:23366:11816	60	+
chr1	147965754	147965755	HWI-M00851:353:000000000-ABWEC:1:1111:6872:2923	60	-
chr1	147989995	147989996	HWI-M00851:353:000000000-ABWEC:1:1108:19397:6498	60	-
chr1	148107504	148107505	HWI-M00851:353:000000000-ABWEC:1:1102:12609:5835	60	-
chr1	148129157	148129158	HWI-M00851:353:000000000-ABWEC:1:2110:5032:13506	60	+
chr1	148424365	148424366	HWI-M00851:353:000000000-ABWEC:1:1115:18807:10288	60	+
chr1	149188065	149188066	HWI-M00851:353:000000000-ABWEC:1:1109:15154:17410	60	-
chr1	149218261	149218262	HWI-M00851:353:000000000-ABWEC:1:1116:10653:19860	60	-
chr1	149381011	149381012	HWI-M00851:353:000000000-ABWEC:1:1111:7932:6781	60	-
chr1	149418890	149418891	HWI-M00851:353:000000000-ABWEC:1:1101:10838:10794	60	+
chr1	149948132	149948133	HWI-M00851:353:000000000-ABWEC:1:2112:10705:3576	60	-
chr1	149969181	149969182	HWI-M00851:353:000000000-ABWEC:1:1104:11770:9145	60	+
chr1	149971635	149971636	HWI-M00851:353:000000000-ABWEC:1:2109:5409:7630	60	+
chr1	149980966	149980967	HWI-M00851:353:000000000-ABWEC:1:1102:15033:17788	60	-
chr1	150000264	150000265	HWI-M00851:353:000000000-ABWEC:1:1113:20344:7543	60	-
chr1	150039741	150039742	HWI-M00851:353:000000000-ABWEC:1:1111:16003:11066	60	+
chr1	150084737	150084738	HWI-M00851:353:000000000-ABWEC:1:2102:27365:8737	60	+
chr1	150086860	150086861	HWI-M00851:353:000000000-ABWEC:1:1116:19839:18715	60	-
chr1	150087795	150087796	HWI-M00851:353:000000000-ABWEC:1:1109:6878:24025	60	-
chr1	150118490	150118491	HWI-M00851:353:000000000-ABWEC:1:1117:3726:10857	60	-
chr1	150124318	150124319	HWI-M00851:353:000000000-ABWEC:1:1109:16962:8741	60	+
chr1	150132614	150132615	HWI-M00851:353:000000000-ABWEC:1:2102:21290:24358	60	-
chr1	150146394	150146395	HWI-M00851:353:000000000-ABWEC:1:1116:28448:8251	60	+
chr1	150193277	150193278	HWI-M00851:353:000000000-ABWEC:1:1114:3593:7327	60	+
chr1	150228043	150228044	HWI-M00851:353:000000000-ABWEC:1:1105:26744:4619	60	-
chr1	150228374	150228375	HWI-M00851:353:000000000-ABWEC:1:1103:6243:12212	60	+
chr1	150252535	150252536	HWI-M00851:353:000000000-ABWEC:1:1118:26438:16249	60	+
chr1	150275578	150275579	HWI-M00851:353:000000000-ABWEC:1:1108:11543:4142	60	-
chr1	150315544	150315545	HWI-M00851:353:000000000-ABWEC:1:1116:10536:21097	60	-
chr1	150370071	150370072	HWI-M00851:353:000000000-ABWEC:1:2108:9867:21808	60	+
chr1	150371719	150371720	HWI-M00851:353:000000000-ABWEC:1:1103:10498:24298	60	+
chr1	150399528	150399529	HWI-M00851:353:000000000-ABWEC:1:2106:6416:19258	60	-
chr1	150404938	150404939	HWI-M00851:353:000000000-ABWEC:1:1108:23193:18317	60	+
chr1	150421007	150421008	HWI-M00851:353:000000000-ABWEC:1:2110:8103:23687	60	+
chr1	150421103	150421104	HWI-M00851:353:000000000-ABWEC:1:1105:3381:11530	60	-
chr1	150426056	150426057	HWI-M00851:353:000000000-ABWEC:1:1102:15647:18440	60	-
chr1	150439523	150439524	HWI-M00851:353:000000000-ABWEC:1:1104:10485:13584	60	+
chr1	150446739	150446740	HWI-M00851:353:000000000-ABWEC:1:1105:19358:4319	60	-
chr1	150447157	150447158	HWI-M00851:353:000000000-ABWEC:1:2106:10177:21551	60	+
chr1	150454394	150454395	HWI-M00851:353:000000000-ABWEC:1:1104:18942:18365	60	+
chr1	150469478	150469479	HWI-M00851:353:000000000-ABWEC:1:2105:9607:2791	60	+
chr1	150647025	150647026	HWI-M00851:353:000000000-ABWEC:1:1104:21102:14934	60	-
chr1	150648747	150648748	HWI-M00851:353:000000000-ABWEC:1:1105:9570:5831	60	+
chr1	150669573	150669574	HWI-M00851:353:000000000-ABWEC:1:1107:13850:18473	60	+
chr1	150685695	150685696	HWI-M00851:353:000000000-ABWEC:1:2119:17555:18113	60	-
chr1	150690192	150690193	HWI-M00851:353:000000000-ABWEC:1:1108:11101:14750	60	-
chr1	150694559	150694560	HWI-M00851:353:000000000-ABWEC:1:1102:24448:10902	60	-
chr1	150709644	150709645	HWI-M00851:353:000000000-ABWEC:1:2106:15418:18720	60	-
chr1	150709796	150709797	HWI-M00851:353:000000000-ABWEC:1:1101:13586:17486	60	+
chr1	150710856	150710857	HWI-M00851:353:000000000-ABWEC:1:1111:10598:7157	60	+
chr1	150711645	150711646	HWI-M00851:353:000000000-ABWEC:1:2109:18107:8300	60	+
chr1	150712584	150712585	HWI-M00851:353:000000000-ABWEC:1:1114:27493:17361	60	+
chr1	150713378	150713379	HWI-M00851:353:000000000-ABWEC:1:1109:19840:9066	60	-
chr1	150714100	150714101	HWI-M00851:353:000000000-ABWEC:1:1115:13763:12099	60	+
chr1	150731246	150731247	HWI-M00851:353:000000000-ABWEC:1:1116:27526:20455	60	+
chr1	150750465	150750466	HWI-M00851:353:000000000-ABWEC:1:2103:15553:4993	60	-
chr1	150763943	150763944	HWI-M00851:353:000000000-ABWEC:1:1112:25216:3594	60	-
chr1	150767372	150767373	HWI-M00851:353:000000000-ABWEC:1:2101:13862:9916	60	-
chr1	150771962	150771963	HWI-M00851:353:000000000-ABWEC:1:2107:7565:10368	60	-
chr1	150827466	150827467	HWI-M00851:353:000000000-ABWEC:1:2106:24729:9594	60	+
chr1	150828107	150828108	HWI-M00851:353:000000000-ABWEC:1:2109:21909:21130	60	-
chr1	150828108	150828109	HWI-M00851:353:000000000-ABWEC:1:1106:15647:16040	60	-
chr1	150833738	150833739	HWI-M00851:353:000000000-ABWEC:1:1101:21765:12356	60	+
chr1	150835817	150835818	HWI-M00851:353:000000000-ABWEC:1:2108:12669:3965	60	-
chr1	150836710	150836711	HWI-M00851:353:000000000-ABWEC:1:1105:28467:8320	60	-
chr1	150857016	150857017	HWI-M00851:353:000000000-ABWEC:1:1112:17375:17675	60	+
chr1	150873441	150873442	HWI-M00851:353:000000000-ABWEC:1:2110:25010:20850	60	-
chr1	150916940	150916941	HWI-M00851:353:000000000-ABWEC:1:1119:9387:15557	60	+
chr1	150933085	150933086	HWI-M00851:353:000000000-ABWEC:1:1118:12404:21207	60	-
chr1	150938308	150938309	HWI-M00851:353:000000000-ABWEC:1:2113:8198:7852	60	+
chr1	150939774	150939775	HWI-M00851:353:000000000-ABWEC:1:1106:20412:22659	60	-
chr1	150969500	150969501	HWI-M00851:353:000000000-ABWEC:1:1117:14655:9072	60	-
chr1	151010191	151010192	HWI-M00851:353:000000000-ABWEC:1:1119:21875:18993	60	-
chr1	151020280	151020281	HWI-M00851:353:000000000-ABWEC:1:1103:14919:5711	60	-
chr1	151020505	151020506	HWI-M00851:353:000000000-ABWEC:1:1108:24709:9415	60	+
chr1	151065947	151065948	HWI-M00851:353:000000000-ABWEC:1:1105:18650:3030	60	-
chr1	151122325	151122326	HWI-M00851:353:000000000-ABWEC:1:1109:18066:3421	60	+
chr1	151125598	151125599	HWI-M00851:353:000000000-ABWEC:1:1109:7028:19473	60	-
chr1	151153174	151153175	HWI-M00851:353:000000000-ABWEC:1:2110:28053:15454	60	-
chr1	151182639	151182640	HWI-M00851:353:000000000-ABWEC:1:1112:26295:18806	60	-
chr1	151185586	151185587	HWI-M00851:353:000000000-ABWEC:1:1108:5504:18629	60	-
chr1	151229297	151229298	HWI-M00851:353:000000000-ABWEC:1:1116:14994:24257	60	+
chr1	151319320	151319321	HWI-M00851:353:000000000-ABWEC:1:1101:18503:23894	60	+
chr1	151323303	151323304	HWI-M00851:353:000000000-ABWEC:1:2111:14525:10623	60	+
chr1	151330947	151330948	HWI-M00851:353:000000000-ABWEC:1:2110:6878:17458	60	-
chr1	151396016	151396017	HWI-M00851:353:000000000-ABWEC:1:1105:24060:14827	60	+
chr1	151426714	151426715	HWI-M00851:353:000000000-ABWEC:1:1112:21096:6850	60	+
chr1	151427112	151427113	HWI-M00851:353:000000000-ABWEC:1:1114:22519:13622	60	+
chr1	151429597	151429598	HWI-M00851:353:000000000-ABWEC:1:1113:18382:13258	60	+
chr1	151430764	151430765	HWI-M00851:353:000000000-ABWEC:1:2118:11279:2730	60	-
chr1	151437022	151437023	HWI-M00851:353:000000000-ABWEC:1:2102:8066:6394	60	-
chr1	151547875	151547876	HWI-M00851:353:000000000-ABWEC:1:2106:8876:11199	60	-
chr1	151611283	151611284	HWI-M00851:353:000000000-ABWEC:1:1103:8271:20823	60	-
chr1	151617004	151617005	HWI-M00851:353:000000000-ABWEC:1:2115:17340:24599	60	-
chr1	151620124	151620125	HWI-M00851:353:000000000-ABWEC:1:1118:7869:10214	60	-
chr1	151622620	151622621	HWI-M00851:353:000000000-ABWEC:1:1119:26001:12597	60	+
chr1	151628655	151628656	HWI-M00851:353:000000000-ABWEC:1:2108:7752:6311	60	-
chr1	151629321	151629322	HWI-M00851:353:000000000-ABWEC:1:1111:20469:12691	60	+
chr1	151633406	151633407	HWI-M00851:353:000000000-ABWEC:1:1101:17754:18858	60	+
chr1	151634271	151634272	HWI-M00851:353:000000000-ABWEC:1:1113:23491:13919	60	+
chr1	151639163	151639164	HWI-M00851:353:000000000-ABWEC:1:2119:29568:12482	60	-
chr1	151641719	151641720	HWI-M00851:353:000000000-ABWEC:1:1116:15446:23077	60	+
chr1	151643317	151643318	HWI-M00851:353:000000000-ABWEC:1:2103:11937:8389	60	+
chr1	151659902	151659903	HWI-M00851:353:000000000-ABWEC:1:1107:28158:7082	60	-
chr1	151665747	151665748	HWI-M00851:353:000000000-ABWEC:1:1113:24960:5856	60	-
chr1	151669763	151669764	HWI-M00851:353:000000000-ABWEC:1:1101:24533:11394	60	+
chr1	151679603	151679604	HWI-M00851:353:000000000-ABWEC:1:1114:19410:7621	60	-
chr1	151876892	151876893	HWI-M00851:353:000000000-ABWEC:1:1110:10892:16961	60	+
chr1	151891995	151891996	HWI-M00851:353:000000000-ABWEC:1:2104:15015:19743	60	-
chr1	151943643	151943644	HWI-M00851:353:000000000-ABWEC:1:1104:17923:14133	60	+
chr1	153632705	153632706	HWI-M00851:353:000000000-ABWEC:1:1107:16978:7162	60	-
chr1	153639804	153639805	HWI-M00851:353:000000000-ABWEC:1:2104:8608:11273	60	+
chr1	153666449	153666450	HWI-M00851:353:000000000-ABWEC:1:1115:18589:15413	60	+
chr1	153667523	153667524	HWI-M00851:353:000000000-ABWEC:1:2106:24671:12648	60	+
chr1	153693791	153693792	HWI-M00851:353:000000000-ABWEC:1:1119:14378:2148	60	+
chr1	153869623	153869624	HWI-M00851:353:000000000-ABWEC:1:2113:6141:4926	60	-
chr1	153871268	153871269	HWI-M00851:353:000000000-ABWEC:1:2104:11764:20466	60	+
chr1	153871352	153871353	HWI-M00851:353:000000000-ABWEC:1:2112:15821:5543	60	-
chr1	153871767	153871768	HWI-M00851:353:000000000-ABWEC:1:2110:18570:24122	60	-
chr1	153872177	153872178	HWI-M00851:353:000000000-ABWEC:1:2119:6882:13301	60	+
chr1	153872544	153872545	HWI-M00851:353:000000000-ABWEC:1:1110:22903:2433	60	-
chr1	153873526	153873527	HWI-M00851:353:000000000-ABWEC:1:2101:11879:10089	60	+
chr1	153874954	153874955	HWI-M00851:353:000000000-ABWEC:1:1106:16241:23128	60	-
chr1	153880935	153880936	HWI-M00851:353:000000000-ABWEC:1:2113:9397:18022	60	+
chr1	153882363	153882364	HWI-M00851:353:000000000-ABWEC:1:2104:9953:10913	60	-
chr1	153884505	153884506	HWI-M00851:353:000000000-ABWEC:1:2102:11511:5458	60	+
chr1	153887265	153887266	HWI-M00851:353:000000000-ABWEC:1:2110:25247:16622	60	+
chr1	153888799	153888800	HWI-M00851:353:000000000-ABWEC:1:2106:12146:15817	60	-
chr1	153892840	153892841	HWI-M00851:353:000000000-ABWEC:1:2118:12871:22040	60	+
chr1	153894184	153894185	HWI-M00851:353:000000000-ABWEC:1:1108:16089:13364	60	+
chr1	153894225	153894226	HWI-M00851:353:000000000-ABWEC:1:2114:9100:11867	60	+
chr1	153897135	153897136	HWI-M00851:353:000000000-ABWEC:1:2117:12345:21708	60	-
chr1	153897446	153897447	HWI-M00851:353:000000000-ABWEC:1:2104:18301:14317	60	-
chr1	153898562	153898563	HWI-M00851:353:000000000-ABWEC:1:2117:10556:17780	60	+
chr1	153899518	153899519	HWI-M00851:353:000000000-ABWEC:1:2106:20272:8292	60	-
chr1	153900694	153900695	HWI-M00851:353:000000000-ABWEC:1:1101:11690:2338	60	-
chr1	153902561	153902562	HWI-M00851:353:000000000-ABWEC:1:1101:22663:9817	60	-
chr1	153911770	153911771	HWI-M00851:353:000000000-ABWEC:1:2108:10268:8554	60	+
chr1	153914451	153914452	HWI-M00851:353:000000000-ABWEC:1:1102:8897:14329	60	+
chr1	153919208	153919209	HWI-M00851:353:000000000-ABWEC:1:1110:9441:16953	60	+
chr1	154023513	154023514	HWI-M00851:353:000000000-ABWEC:1:1116:15037:14460	60	+
chr1	154063463	154063464	HWI-M00851:353:000000000-ABWEC:1:1117:10743:24481	60	-
chr1	154073349	154073350	HWI-M00851:353:000000000-ABWEC:1:2103:13262:5969	60	-
chr1	154075022	154075023	HWI-M00851:353:000000000-ABWEC:1:1108:26527:8325	60	+
chr1	154137484	154137485	HWI-M00851:353:000000000-ABWEC:1:1116:18320:5735	60	-
chr1	154143168	154143169	HWI-M00851:353:000000000-ABWEC:1:1112:14301:18856	60	-
chr1	154226682	154226683	HWI-M00851:353:000000000-ABWEC:1:1107:12634:24427	60	-
chr1	154227301	154227302	HWI-M00851:353:000000000-ABWEC:1:1102:5042:15703	60	+
chr1	154228188	154228189	HWI-M00851:353:000000000-ABWEC:1:2102:23554:15894	60	+
chr1	154228190	154228191	HWI-M00851:353:000000000-ABWEC:1:1103:7730:6516	60	+
chr1	154234703	154234704	HWI-M00851:353:000000000-ABWEC:1:1104:7260:4094	60	+
chr1	154234842	154234843	HWI-M00851:353:000000000-ABWEC:1:1112:4203:20909	60	+
chr1	154236520	154236521	HWI-M00851:353:000000000-ABWEC:1:1113:10041:3359	60	+
chr1	154237546	154237547	HWI-M00851:353:000000000-ABWEC:1:2105:4697:17105	60	-
chr1	154237852	154237853	HWI-M00851:353:000000000-ABWEC:1:1118:11443:8984	60	+
chr1	154238491	154238492	HWI-M00851:353:000000000-ABWEC:1:2101:21340:15469	60	+
chr1	154239572	154239573	HWI-M00851:353:000000000-ABWEC:1:1110:23906:5260	60	-
chr1	154240446	154240447	HWI-M00851:353:000000000-ABWEC:1:1113:12508:4788	60	+
chr1	154241332	154241333	HWI-M00851:353:000000000-ABWEC:1:2108:25656:4165	60	-
chr1	154242835	154242836	HWI-M00851:353:000000000-ABWEC:1:2105:28280:17070	60	-
chr1	154252940	154252941	HWI-M00851:353:000000000-ABWEC:1:2107:9038:12434	60	-
chr1	154255406	154255407	HWI-M00851:353:000000000-ABWEC:1:2105:3294:6866	60	-
chr1	154260415	154260416	HWI-M00851:353:000000000-ABWEC:1:1111:25465:13404	60	+
chr1	154262387	154262388	HWI-M00851:353:000000000-ABWEC:1:1109:16375:20933	60	-
chr1	154332870	154332871	HWI-M00851:353:000000000-ABWEC:1:2115:22794:11435	60	-
chr1	154332872	154332873	HWI-M00851:353:000000000-ABWEC:1:1103:8729:21018	60	-
chr1	154350034	154350035	HWI-M00851:353:000000000-ABWEC:1:1102:5267:8361	60	+
chr1	154371367	154371368	HWI-M00851:353:000000000-ABWEC:1:1104:18863:3490	60	-
chr1	154371705	154371706	HWI-M00851:353:000000000-ABWEC:1:1114:3480:14837	60	+
chr1	154371707	154371708	HWI-M00851:353:000000000-ABWEC:1:2116:6138:9315	60	+
chr1	154398860	154398861	HWI-M00851:353:000000000-ABWEC:1:2108:12515:23705	60	-
chr1	154422794	154422795	HWI-M00851:353:000000000-ABWEC:1:2109:21800:21364	60	-
chr1	154459660	154459661	HWI-M00851:353:000000000-ABWEC:1:1105:23877:10619	60	-
chr1	154591028	154591029	HWI-M00851:353:000000000-ABWEC:1:1115:9206:16183	60	+
chr1	154606369	154606370	HWI-M00851:353:000000000-ABWEC:1:1113:22178:17293	60	+
chr1	154606395	154606396	HWI-M00851:353:000000000-ABWEC:1:2102:23520:18559	60	+
chr1	154614162	154614163	HWI-M00851:353:000000000-ABWEC:1:1118:27102:8190	60	-
chr1	154616630	154616631	HWI-M00851:353:000000000-ABWEC:1:1113:12273:22454	60	-
chr1	154621693	154621694	HWI-M00851:353:000000000-ABWEC:1:1103:4432:10564	60	+
chr1	154648268	154648269	HWI-M00851:353:000000000-ABWEC:1:1108:12975:5200	60	+
chr1	154653816	154653817	HWI-M00851:353:000000000-ABWEC:1:1113:21825:13039	60	+
chr1	154655576	154655577	HWI-M00851:353:000000000-ABWEC:1:1119:16288:3066	60	-
chr1	154663079	154663080	HWI-M00851:353:000000000-ABWEC:1:2114:25905:16684	60	-
chr1	154696375	154696376	HWI-M00851:353:000000000-ABWEC:1:1105:14698:7062	60	+
chr1	154697638	154697639	HWI-M00851:353:000000000-ABWEC:1:2110:8975:10481	60	+
chr1	154777981	154777982	HWI-M00851:353:000000000-ABWEC:1:1105:20964:15693	60	-
chr1	154786140	154786141	HWI-M00851:353:000000000-ABWEC:1:1101:15813:24537	60	-
chr1	154786567	154786568	HWI-M00851:353:000000000-ABWEC:1:1111:6924:6560	60	-
chr1	154832739	154832740	HWI-M00851:353:000000000-ABWEC:1:2102:17005:6108	60	-
chr1	154855116	154855117	HWI-M00851:353:000000000-ABWEC:1:1106:11515:14187	60	+
chr1	154977226	154977227	HWI-M00851:353:000000000-ABWEC:1:1116:12407:24753	60	+
chr1	154980676	154980677	HWI-M00851:353:000000000-ABWEC:1:1105:14365:6068	60	+
chr1	154980948	154980949	HWI-M00851:353:000000000-ABWEC:1:1108:23923:8711	60	-
chr1	155024139	155024140	HWI-M00851:353:000000000-ABWEC:1:1102:7666:13866	60	-
chr1	155058487	155058488	HWI-M00851:353:000000000-ABWEC:1:1111:10238:2873	60	+
chr1	155094843	155094844	HWI-M00851:353:000000000-ABWEC:1:1110:27155:14083	60	+
chr1	155105518	155105519	HWI-M00851:353:000000000-ABWEC:1:1106:8998:22882	60	-
chr1	155106958	155106959	HWI-M00851:353:000000000-ABWEC:1:2102:4515:10402	60	+
chr1	155113690	155113691	HWI-M00851:353:000000000-ABWEC:1:1102:24969:17218	60	+
chr1	155137261	155137262	HWI-M00851:353:000000000-ABWEC:1:2111:24588:23595	60	+
chr1	155141939	155141940	HWI-M00851:353:000000000-ABWEC:1:1113:21572:18577	60	+
chr1	155148716	155148717	HWI-M00851:353:000000000-ABWEC:1:2107:6476:14176	60	+
chr1	155150084	155150085	HWI-M00851:353:000000000-ABWEC:1:1101:14054:3850	60	+
chr1	155153213	155153214	HWI-M00851:353:000000000-ABWEC:1:1106:23240:21996	60	+
chr1	155198332	155198333	HWI-M00851:353:000000000-ABWEC:1:1115:20538:4260	60	+
chr1	155230573	155230574	HWI-M00851:353:000000000-ABWEC:1:1114:19465:12271	60	-
chr1	155355091	155355092	HWI-M00851:353:000000000-ABWEC:1:1107:9550:21721	60	+
chr1	155371976	155371977	HWI-M00851:353:000000000-ABWEC:1:1119:2049:12188	60	+
chr1	155377342	155377343	HWI-M00851:353:000000000-ABWEC:1:1103:11084:12929	60	+
chr1	155379985	155379986	HWI-M00851:353:000000000-ABWEC:1:1113:14086:10264	60	-
chr1	155384650	155384651	HWI-M00851:353:000000000-ABWEC:1:1105:27270:19747	60	-
chr1	155388846	155388847	HWI-M00851:353:000000000-ABWEC:1:1108:22881:20428	60	+
chr1	155396449	155396450	HWI-M00851:353:000000000-ABWEC:1:1115:23594:4374	60	+
chr1	155398585	155398586	HWI-M00851:353:000000000-ABWEC:1:1119:15861:5823	60	-
chr1	155407137	155407138	HWI-M00851:353:000000000-ABWEC:1:2108:20954:9391	60	-
chr1	155408135	155408136	HWI-M00851:353:000000000-ABWEC:1:1102:13130:5289	60	+
chr1	155408155	155408156	HWI-M00851:353:000000000-ABWEC:1:1116:19887:18041	60	+
chr1	155414600	155414601	HWI-M00851:353:000000000-ABWEC:1:1104:3460:8882	60	-
chr1	155415555	155415556	HWI-M00851:353:000000000-ABWEC:1:2116:27379:18009	60	-
chr1	155443527	155443528	HWI-M00851:353:000000000-ABWEC:1:1116:10374:20035	60	+
chr1	155443674	155443675	HWI-M00851:353:000000000-ABWEC:1:1108:24554:8153	60	+
chr1	155450837	155450838	HWI-M00851:353:000000000-ABWEC:1:2114:22781:17949	60	-
chr1	155451546	155451547	HWI-M00851:353:000000000-ABWEC:1:1117:6460:17401	60	+
chr1	155453145	155453146	HWI-M00851:353:000000000-ABWEC:1:2113:18517:22578	60	-
chr1	155454995	155454996	HWI-M00851:353:000000000-ABWEC:1:1104:17086:21458	60	-
chr1	155456192	155456193	HWI-M00851:353:000000000-ABWEC:1:1111:10711:3385	60	-
chr1	155457816	155457817	HWI-M00851:353:000000000-ABWEC:1:1104:18692:3014	60	+
chr1	155457891	155457892	HWI-M00851:353:000000000-ABWEC:1:1105:9277:16723	60	+
chr1	155465067	155465068	HWI-M00851:353:000000000-ABWEC:1:1107:18311:13816	60	-
chr1	155466304	155466305	HWI-M00851:353:000000000-ABWEC:1:1107:23517:22199	60	+
chr1	155466622	155466623	HWI-M00851:353:000000000-ABWEC:1:1108:3132:11985	60	+
chr1	155467081	155467082	HWI-M00851:353:000000000-ABWEC:1:1106:8420:20545	60	-
chr1	155483447	155483448	HWI-M00851:353:000000000-ABWEC:1:1102:26907:13954	60	-
chr1	155490549	155490550	HWI-M00851:353:000000000-ABWEC:1:2111:6999:14101	60	-
chr1	155491787	155491788	HWI-M00851:353:000000000-ABWEC:1:1110:14999:15318	60	+
chr1	155497129	155497130	HWI-M00851:353:000000000-ABWEC:1:1104:23285:6042	60	-
chr1	155504101	155504102	HWI-M00851:353:000000000-ABWEC:1:1110:17300:10790	60	+
chr1	155508122	155508123	HWI-M00851:353:000000000-ABWEC:1:1107:23171:18040	60	+
chr1	155510611	155510612	HWI-M00851:353:000000000-ABWEC:1:1108:23518:17440	60	+
chr1	155512831	155512832	HWI-M00851:353:000000000-ABWEC:1:1110:8238:18066	60	-
chr1	155512874	155512875	HWI-M00851:353:000000000-ABWEC:1:1103:20004:9698	60	-
chr1	155514375	155514376	HWI-M00851:353:000000000-ABWEC:1:2102:13467:3613	60	+
chr1	155515117	155515118	HWI-M00851:353:000000000-ABWEC:1:2106:16944:20371	60	-
chr1	155521138	155521139	HWI-M00851:353:000000000-ABWEC:1:1101:23954:5582	60	-
chr1	155522781	155522782	HWI-M00851:353:000000000-ABWEC:1:1111:4509:17128	60	-
chr1	155524647	155524648	HWI-M00851:353:000000000-ABWEC:1:2106:20054:23122	60	-
chr1	155525304	155525305	HWI-M00851:353:000000000-ABWEC:1:1106:16929:10416	60	+
chr1	155528276	155528277	HWI-M00851:353:000000000-ABWEC:1:1113:20526:14540	60	-
chr1	155531629	155531630	HWI-M00851:353:000000000-ABWEC:1:1111:11983:18014	60	+
chr1	155532483	155532484	HWI-M00851:353:000000000-ABWEC:1:1112:27656:14915	60	-
chr1	155534083	155534084	HWI-M00851:353:000000000-ABWEC:1:1115:12512:4512	60	+
chr1	155535540	155535541	HWI-M00851:353:000000000-ABWEC:1:1115:11853:5455	60	+
chr1	155536084	155536085	HWI-M00851:353:000000000-ABWEC:1:1119:18547:17236	60	+
chr1	155540677	155540678	HWI-M00851:353:000000000-ABWEC:1:1101:12493:4302	60	+
chr1	155542057	155542058	HWI-M00851:353:000000000-ABWEC:1:1105:5681:8260	60	-
chr1	155551118	155551119	HWI-M00851:353:000000000-ABWEC:1:1110:17602:18912	60	-
chr1	155554963	155554964	HWI-M00851:353:000000000-ABWEC:1:1115:23875:3576	60	+
chr1	155557368	155557369	HWI-M00851:353:000000000-ABWEC:1:2111:20826:17257	60	-
chr1	155600818	155600819	HWI-M00851:353:000000000-ABWEC:1:1107:16140:21387	60	+
chr1	155670813	155670814	HWI-M00851:353:000000000-ABWEC:1:2106:17491:16960	60	-
chr1	155673644	155673645	HWI-M00851:353:000000000-ABWEC:1:1110:18604:20410	60	+
chr1	155673743	155673744	HWI-M00851:353:000000000-ABWEC:1:2103:20685:11211	60	-
chr1	155678040	155678041	HWI-M00851:353:000000000-ABWEC:1:2112:23838:4347	60	+
chr1	155696152	155696153	HWI-M00851:353:000000000-ABWEC:1:1112:17763:16335	60	+
chr1	155712540	155712541	HWI-M00851:353:000000000-ABWEC:1:1116:15325:9654	60	+
chr1	155713279	155713280	HWI-M00851:353:000000000-ABWEC:1:1110:24915:16192	60	+
chr1	155732632	155732633	HWI-M00851:353:000000000-ABWEC:1:1104:6476:7265	60	+
chr1	155735611	155735612	HWI-M00851:353:000000000-ABWEC:1:1103:27461:11956	60	+
chr1	155737401	155737402	HWI-M00851:353:000000000-ABWEC:1:1106:18536:19159	60	+
chr1	155761117	155761118	HWI-M00851:353:000000000-ABWEC:1:2113:7841:22126	60	-
chr1	155768922	155768923	HWI-M00851:353:000000000-ABWEC:1:2111:17441:6650	60	-
chr1	155790528	155790529	HWI-M00851:353:000000000-ABWEC:1:1116:11320:3548	60	-
chr1	155794072	155794073	HWI-M00851:353:000000000-ABWEC:1:1103:20149:23813	60	+
chr1	155794594	155794595	HWI-M00851:353:000000000-ABWEC:1:1102:3548:9764	60	-
chr1	155798835	155798836	HWI-M00851:353:000000000-ABWEC:1:1109:5049:12905	60	-
chr1	155799987	155799988	HWI-M00851:353:000000000-ABWEC:1:2116:13295:10516	60	+
chr1	155806010	155806011	HWI-M00851:353:000000000-ABWEC:1:2103:24084:20758	60	+
chr1	155809913	155809914	HWI-M00851:353:000000000-ABWEC:1:1107:23863:20427	60	+
chr1	155810182	155810183	HWI-M00851:353:000000000-ABWEC:1:1112:9340:15694	60	+
chr1	155816397	155816398	HWI-M00851:353:000000000-ABWEC:1:1111:22386:11232	60	+
chr1	155836799	155836800	HWI-M00851:353:000000000-ABWEC:1:2110:13036:10125	60	-
chr1	155839192	155839193	HWI-M00851:353:000000000-ABWEC:1:1118:19642:9002	60	-
chr1	155840901	155840902	HWI-M00851:353:000000000-ABWEC:1:1108:15223:23685	60	-
chr1	155866498	155866499	HWI-M00851:353:000000000-ABWEC:1:1110:15364:4803	60	+
chr1	155876502	155876503	HWI-M00851:353:000000000-ABWEC:1:2115:21402:23655	60	-
chr1	155899313	155899314	HWI-M00851:353:000000000-ABWEC:1:2111:18694:12602	60	+
chr1	155903114	155903115	HWI-M00851:353:000000000-ABWEC:1:1105:18138:18592	60	-
chr1	155905286	155905287	HWI-M00851:353:000000000-ABWEC:1:2110:24750:11538	60	-
chr1	155906156	155906157	HWI-M00851:353:000000000-ABWEC:1:1107:20952:14620	60	+
chr1	155914230	155914231	HWI-M00851:353:000000000-ABWEC:1:1104:3171:13240	60	-
chr1	155916703	155916704	HWI-M00851:353:000000000-ABWEC:1:2107:13909:21232	60	-
chr1	155928659	155928660	HWI-M00851:353:000000000-ABWEC:1:1108:11221:23423	60	+
chr1	155953505	155953506	HWI-M00851:353:000000000-ABWEC:1:2103:5020:16784	60	+
chr1	155957439	155957440	HWI-M00851:353:000000000-ABWEC:1:1101:6944:6194	60	+
chr1	156009215	156009216	HWI-M00851:353:000000000-ABWEC:1:1113:22242:12311	60	+
chr1	156064229	156064230	HWI-M00851:353:000000000-ABWEC:1:2108:8965:20589	60	-
chr1	156109922	156109923	HWI-M00851:353:000000000-ABWEC:1:1106:15849:6936	60	+
chr1	156136804	156136805	HWI-M00851:353:000000000-ABWEC:1:1112:6178:9487	60	+
chr1	156201384	156201385	HWI-M00851:353:000000000-ABWEC:1:1102:21726:9522	60	-
chr1	156206623	156206624	HWI-M00851:353:000000000-ABWEC:1:2103:11280:3883	60	+
chr1	156220842	156220843	HWI-M00851:353:000000000-ABWEC:1:2107:26807:11494	60	-
chr1	156237716	156237717	HWI-M00851:353:000000000-ABWEC:1:2119:25374:14812	60	+
chr1	156255480	156255481	HWI-M00851:353:000000000-ABWEC:1:1114:20359:6755	60	+
chr1	156279373	156279374	HWI-M00851:353:000000000-ABWEC:1:1104:5521:6249	60	+
chr1	156309240	156309241	HWI-M00851:353:000000000-ABWEC:1:2104:26108:17478	60	+
chr1	156321260	156321261	HWI-M00851:353:000000000-ABWEC:1:1102:21818:10081	60	+
chr1	156322811	156322812	HWI-M00851:353:000000000-ABWEC:1:2113:23891:7798	60	-
chr1	156330747	156330748	HWI-M00851:353:000000000-ABWEC:1:1105:24958:9553	60	+
chr1	156332963	156332964	HWI-M00851:353:000000000-ABWEC:1:1106:8469:23171	60	-
chr1	156334326	156334327	HWI-M00851:353:000000000-ABWEC:1:1104:27038:14012	60	+
chr1	156334470	156334471	HWI-M00851:353:000000000-ABWEC:1:1110:19061:12894	60	-
chr1	156339657	156339658	HWI-M00851:353:000000000-ABWEC:1:1104:21410:9186	60	+
chr1	156355589	156355590	HWI-M00851:353:000000000-ABWEC:1:2108:19222:8596	60	+
chr1	156469702	156469703	HWI-M00851:353:000000000-ABWEC:1:1109:12481:21983	60	-
chr1	156485889	156485890	HWI-M00851:353:000000000-ABWEC:1:1108:24574:19338	60	-
chr1	156516968	156516969	HWI-M00851:353:000000000-ABWEC:1:1118:22036:12813	60	+
chr1	156523536	156523537	HWI-M00851:353:000000000-ABWEC:1:1114:5875:7622	60	+
chr1	156542455	156542456	HWI-M00851:353:000000000-ABWEC:1:1102:14510:18291	60	+
chr1	156552587	156552588	HWI-M00851:353:000000000-ABWEC:1:1102:13749:19404	60	-
chr1	156567930	156567931	HWI-M00851:353:000000000-ABWEC:1:2108:21246:5929	60	-
chr1	156754942	156754943	HWI-M00851:353:000000000-ABWEC:1:1114:10580:6396	60	+
chr1	156776815	156776816	HWI-M00851:353:000000000-ABWEC:1:1117:20056:8770	60	+
chr1	156780029	156780030	HWI-M00851:353:000000000-ABWEC:1:2104:22630:14630	60	+
chr1	156781655	156781656	HWI-M00851:353:000000000-ABWEC:1:1102:8846:9033	60	+
chr1	156792082	156792083	HWI-M00851:353:000000000-ABWEC:1:1118:24682:7430	60	+
chr1	156951463	156951464	HWI-M00851:353:000000000-ABWEC:1:1112:18386:9113	60	-
chr1	157129339	157129340	HWI-M00851:353:000000000-ABWEC:1:1106:20080:4891	60	+
chr1	157999843	157999844	HWI-M00851:353:000000000-ABWEC:1:1113:17976:22498	60	+
chr1	158034421	158034422	HWI-M00851:353:000000000-ABWEC:1:1110:28892:10746	60	-
chr1	159516948	159516949	HWI-M00851:353:000000000-ABWEC:1:1107:9203:22071	60	+
chr1	160321030	160321031	HWI-M00851:353:000000000-ABWEC:1:1119:14783:5975	60	-
chr1	161128895	161128896	HWI-M00851:353:000000000-ABWEC:1:1108:13769:11467	60	+
chr1	161274027	161274028	HWI-M00851:353:000000000-ABWEC:1:1113:28834:9465	60	-
chr1	161298176	161298177	HWI-M00851:353:000000000-ABWEC:1:1102:8915:9829	60	-
chr1	161330369	161330370	HWI-M00851:353:000000000-ABWEC:1:2110:12014:2831	60	+
chr1	161330370	161330371	HWI-M00851:353:000000000-ABWEC:1:2108:7733:13564	60	+
chr1	161333224	161333225	HWI-M00851:353:000000000-ABWEC:1:1105:8563:22848	60	+
chr1	161333225	161333226	HWI-M00851:353:000000000-ABWEC:1:1116:28308:15119	60	+
chr1	161336979	161336980	HWI-M00851:353:000000000-ABWEC:1:2110:26259:14396	60	+
chr1	161337415	161337416	HWI-M00851:353:000000000-ABWEC:1:1101:14490:12976	60	+
chr1	161339625	161339626	HWI-M00851:353:000000000-ABWEC:1:1110:21089:19088	60	-
chr1	161357376	161357377	HWI-M00851:353:000000000-ABWEC:1:1111:28068:8474	60	-
chr1	161362102	161362103	HWI-M00851:353:000000000-ABWEC:1:1109:19092:19435	60	-
chr1	161378935	161378936	HWI-M00851:353:000000000-ABWEC:1:1102:22270:2515	60	+
chr1	161414000	161414001	HWI-M00851:353:000000000-ABWEC:1:1112:14680:9968	60	-
chr1	161797476	161797477	HWI-M00851:353:000000000-ABWEC:1:2101:19101:7505	60	+
chr1	161818679	161818680	HWI-M00851:353:000000000-ABWEC:1:2117:14897:7660	60	-
chr1	161860394	161860395	HWI-M00851:353:000000000-ABWEC:1:1107:23849:11732	60	+
chr1	161861111	161861112	HWI-M00851:353:000000000-ABWEC:1:2119:14179:7802	60	+
chr1	161869370	161869371	HWI-M00851:353:000000000-ABWEC:1:1112:18256:9181	60	+
chr1	161872787	161872788	HWI-M00851:353:000000000-ABWEC:1:1110:8901:7917	60	+
chr1	161881385	161881386	HWI-M00851:353:000000000-ABWEC:1:1110:13945:12426	60	-
chr1	161906663	161906664	HWI-M00851:353:000000000-ABWEC:1:1113:25068:2920	60	+
chr1	161946247	161946248	HWI-M00851:353:000000000-ABWEC:1:1101:14061:23692	60	+
chr1	162148166	162148167	HWI-M00851:353:000000000-ABWEC:1:2104:4645:17277	60	+
chr1	162519468	162519469	HWI-M00851:353:000000000-ABWEC:1:2117:26014:5658	60	-
chr1	162529135	162529136	HWI-M00851:353:000000000-ABWEC:1:1106:25540:7749	60	+
chr1	162582023	162582024	HWI-M00851:353:000000000-ABWEC:1:1116:26677:13969	60	-
chr1	162726403	162726404	HWI-M00851:353:000000000-ABWEC:1:1101:12444:2275	60	-
chr1	162901350	162901351	HWI-M00851:353:000000000-ABWEC:1:1119:9647:14113	60	-
chr1	163248633	163248634	HWI-M00851:353:000000000-ABWEC:1:1103:11466:10454	60	-
chr1	163584419	163584420	HWI-M00851:353:000000000-ABWEC:1:1102:24423:10696	60	+
chr1	164568622	164568623	HWI-M00851:353:000000000-ABWEC:1:1112:20880:15906	60	+
chr1	165735077	165735078	HWI-M00851:353:000000000-ABWEC:1:1106:10026:6261	60	-
chr1	165848820	165848821	HWI-M00851:353:000000000-ABWEC:1:1101:18026:18662	60	+
chr1	166867165	166867166	HWI-M00851:353:000000000-ABWEC:1:1109:24635:15799	60	+
chr1	166993403	166993404	HWI-M00851:353:000000000-ABWEC:1:1103:21770:5133	60	+
chr1	167217937	167217938	HWI-M00851:353:000000000-ABWEC:1:2117:25964:19064	60	+
chr1	167231899	167231900	HWI-M00851:353:000000000-ABWEC:1:1107:13222:10442	60	+
chr1	167233552	167233553	HWI-M00851:353:000000000-ABWEC:1:2117:22660:14806	60	-
chr1	167277486	167277487	HWI-M00851:353:000000000-ABWEC:1:2118:2581:17104	60	-
chr1	167285573	167285574	HWI-M00851:353:000000000-ABWEC:1:1117:16183:21360	60	-
chr1	167348790	167348791	HWI-M00851:353:000000000-ABWEC:1:1104:21134:11108	60	+
chr1	167365354	167365355	HWI-M00851:353:000000000-ABWEC:1:1118:7801:11497	60	-
chr1	167365556	167365557	HWI-M00851:353:000000000-ABWEC:1:1115:12425:19021	60	+
chr1	167390688	167390689	HWI-M00851:353:000000000-ABWEC:1:2116:11566:13904	60	+
chr1	167454421	167454422	HWI-M00851:353:000000000-ABWEC:1:1107:6978:21743	60	-
chr1	167949320	167949321	HWI-M00851:353:000000000-ABWEC:1:1112:5385:14367	60	+
chr1	167973737	167973738	HWI-M00851:353:000000000-ABWEC:1:1110:6588:13189	60	+
chr1	168025450	168025451	HWI-M00851:353:000000000-ABWEC:1:2119:18676:2002	60	-
chr1	168037893	168037894	HWI-M00851:353:000000000-ABWEC:1:2105:16799:12715	60	+
chr1	168067817	168067818	HWI-M00851:353:000000000-ABWEC:1:1118:23656:2093	60	-
chr1	168190297	168190298	HWI-M00851:353:000000000-ABWEC:1:1112:11071:21426	60	-
chr1	168320698	168320699	HWI-M00851:353:000000000-ABWEC:1:1105:11286:17642	60	-
chr1	168555737	168555738	HWI-M00851:353:000000000-ABWEC:1:1117:10782:8382	60	-
chr1	169168372	169168373	HWI-M00851:353:000000000-ABWEC:1:2108:5317:12708	60	-
chr1	169208926	169208927	HWI-M00851:353:000000000-ABWEC:1:2111:13300:6002	60	-
chr1	169233682	169233683	HWI-M00851:353:000000000-ABWEC:1:1111:11583:23009	60	+
chr1	169291935	169291936	HWI-M00851:353:000000000-ABWEC:1:1105:7199:22403	60	+
chr1	169299338	169299339	HWI-M00851:353:000000000-ABWEC:1:1107:18844:10416	60	-
chr1	169375188	169375189	HWI-M00851:353:000000000-ABWEC:1:1106:24770:18125	60	-
chr1	169835755	169835756	HWI-M00851:353:000000000-ABWEC:1:2106:8311:7398	60	-
chr1	169953954	169953955	HWI-M00851:353:000000000-ABWEC:1:1109:3804:8124	60	+
chr1	170024354	170024355	HWI-M00851:353:000000000-ABWEC:1:2118:7873:10821	60	+
chr1	170240477	170240478	HWI-M00851:353:000000000-ABWEC:1:1111:20403:12080	60	+
chr1	170514643	170514644	HWI-M00851:353:000000000-ABWEC:1:1110:4207:6415	60	+
chr1	171335949	171335950	HWI-M00851:353:000000000-ABWEC:1:2119:20202:21714	60	+
chr1	171597304	171597305	HWI-M00851:353:000000000-ABWEC:1:2101:12258:21306	60	+
chr1	171666590	171666591	HWI-M00851:353:000000000-ABWEC:1:1118:18381:11362	60	-
chr1	171899099	171899100	HWI-M00851:353:000000000-ABWEC:1:1109:10060:14888	60	+
chr1	172170052	172170053	HWI-M00851:353:000000000-ABWEC:1:1108:10393:6951	60	-
chr1	172544520	172544521	HWI-M00851:353:000000000-ABWEC:1:1101:15801:11800	60	+
chr1	172568038	172568039	HWI-M00851:353:000000000-ABWEC:1:2110:16706:8374	60	-
chr1	172577088	172577089	HWI-M00851:353:000000000-ABWEC:1:1113:11606:3913	60	+
chr1	172579671	172579672	HWI-M00851:353:000000000-ABWEC:1:2116:13548:20976	60	+
chr1	172583105	172583106	HWI-M00851:353:000000000-ABWEC:1:1113:17319:23847	60	+
chr1	172586493	172586494	HWI-M00851:353:000000000-ABWEC:1:2107:12474:6255	60	-
chr1	172587078	172587079	HWI-M00851:353:000000000-ABWEC:1:1112:20040:8099	60	+
chr1	172613223	172613224	HWI-M00851:353:000000000-ABWEC:1:1119:15338:9348	60	-
chr1	173455604	173455605	HWI-M00851:353:000000000-ABWEC:1:2111:5441:20414	60	-
chr1	173482883	173482884	HWI-M00851:353:000000000-ABWEC:1:1103:7618:10501	60	+
chr1	173742948	173742949	HWI-M00851:353:000000000-ABWEC:1:1114:12069:4226	60	+
chr1	173745368	173745369	HWI-M00851:353:000000000-ABWEC:1:1105:26334:6267	60	+
chr1	173837450	173837451	HWI-M00851:353:000000000-ABWEC:1:1114:14697:16676	60	+
chr1	173851830	173851831	HWI-M00851:353:000000000-ABWEC:1:1104:23006:22872	60	-
chr1	173957299	173957300	HWI-M00851:353:000000000-ABWEC:1:1111:5323:5882	60	-
chr1	173979558	173979559	HWI-M00851:353:000000000-ABWEC:1:1113:22174:11265	60	+
chr1	173984428	173984429	HWI-M00851:353:000000000-ABWEC:1:1104:6303:14606	60	-
chr1	174011162	174011163	HWI-M00851:353:000000000-ABWEC:1:2108:21003:17555	60	+
chr1	174012244	174012245	HWI-M00851:353:000000000-ABWEC:1:1114:18512:10189	60	+
chr1	174075236	174075237	HWI-M00851:353:000000000-ABWEC:1:1113:23869:18432	60	+
chr1	174165704	174165705	HWI-M00851:353:000000000-ABWEC:1:1108:22927:5386	60	-
chr1	174478627	174478628	HWI-M00851:353:000000000-ABWEC:1:1102:3172:10996	60	+
chr1	174503455	174503456	HWI-M00851:353:000000000-ABWEC:1:2104:15459:11829	60	-
chr1	174872690	174872691	HWI-M00851:353:000000000-ABWEC:1:1105:20346:7888	60	-
chr1	174975804	174975805	HWI-M00851:353:000000000-ABWEC:1:2109:28698:12426	60	-
chr1	175179142	175179143	HWI-M00851:353:000000000-ABWEC:1:2109:19559:19727	60	+
chr1	175955269	175955270	HWI-M00851:353:000000000-ABWEC:1:1103:17669:10137	60	+
chr1	176014142	176014143	HWI-M00851:353:000000000-ABWEC:1:2103:11461:7782	60	-
chr1	176035270	176035271	HWI-M00851:353:000000000-ABWEC:1:1101:7696:9033	60	+
chr1	176045218	176045219	HWI-M00851:353:000000000-ABWEC:1:1102:27984:15378	60	-
chr1	176148721	176148722	HWI-M00851:353:000000000-ABWEC:1:2107:10196:22489	60	-
chr1	176155711	176155712	HWI-M00851:353:000000000-ABWEC:1:1116:13848:18728	60	-
chr1	176172717	176172718	HWI-M00851:353:000000000-ABWEC:1:1105:9752:15989	60	+
chr1	176237157	176237158	HWI-M00851:353:000000000-ABWEC:1:1113:2833:18408	60	+
chr1	176630271	176630272	HWI-M00851:353:000000000-ABWEC:1:1104:22475:23997	60	+
chr1	177836987	177836988	HWI-M00851:353:000000000-ABWEC:1:1112:24254:12515	60	+
chr1	178103090	178103091	HWI-M00851:353:000000000-ABWEC:1:2101:27658:10611	60	-
chr1	178120400	178120401	HWI-M00851:353:000000000-ABWEC:1:2104:20774:15372	60	+
chr1	178125678	178125679	HWI-M00851:353:000000000-ABWEC:1:1104:5089:4238	60	+
chr1	178165185	178165186	HWI-M00851:353:000000000-ABWEC:1:2104:18904:3194	60	-
chr1	178422180	178422181	HWI-M00851:353:000000000-ABWEC:1:2112:5684:20665	60	+
chr1	178781397	178781398	HWI-M00851:353:000000000-ABWEC:1:2104:13529:21253	60	+
chr1	178845666	178845667	HWI-M00851:353:000000000-ABWEC:1:2102:19586:3763	60	+
chr1	178875350	178875351	HWI-M00851:353:000000000-ABWEC:1:1107:24636:18266	60	+
chr1	178892967	178892968	HWI-M00851:353:000000000-ABWEC:1:1101:8094:4058	60	-
chr1	178892968	178892969	HWI-M00851:353:000000000-ABWEC:1:1108:11781:10056	60	-
chr1	178894426	178894427	HWI-M00851:353:000000000-ABWEC:1:1108:5231:20612	60	-
chr1	179165099	179165100	HWI-M00851:353:000000000-ABWEC:1:1101:7369:24017	60	+
chr1	179988663	179988664	HWI-M00851:353:000000000-ABWEC:1:1103:5722:18332	60	-
chr1	180022772	180022773	HWI-M00851:353:000000000-ABWEC:1:1118:15890:17643	60	+
chr1	180030672	180030673	HWI-M00851:353:000000000-ABWEC:1:1113:20081:2805	60	+
chr1	180069587	180069588	HWI-M00851:353:000000000-ABWEC:1:1118:25120:9642	60	-
chr1	180083399	180083400	HWI-M00851:353:000000000-ABWEC:1:1115:25034:19925	60	-
chr1	180083400	180083401	HWI-M00851:353:000000000-ABWEC:1:1101:8379:21063	60	-
chr1	180498282	180498283	HWI-M00851:353:000000000-ABWEC:1:1105:21614:23598	60	-
chr1	180639213	180639214	HWI-M00851:353:000000000-ABWEC:1:1107:28466:7990	60	-
chr1	180646309	180646310	HWI-M00851:353:000000000-ABWEC:1:1112:7300:2181	60	+
chr1	180691363	180691364	HWI-M00851:353:000000000-ABWEC:1:1114:13163:19409	60	-
chr1	180750853	180750854	HWI-M00851:353:000000000-ABWEC:1:2103:21385:14604	60	+
chr1	180751416	180751417	HWI-M00851:353:000000000-ABWEC:1:1107:19399:4361	60	+
chr1	180982625	180982626	HWI-M00851:353:000000000-ABWEC:1:1115:11273:16447	60	-
chr1	182039038	182039039	HWI-M00851:353:000000000-ABWEC:1:1113:23797:16504	60	-
chr1	182340401	182340402	HWI-M00851:353:000000000-ABWEC:1:1104:15099:20049	60	-
chr1	182778551	182778552	HWI-M00851:353:000000000-ABWEC:1:1112:10788:20065	60	-
chr1	182832233	182832234	HWI-M00851:353:000000000-ABWEC:1:1106:28929:11441	60	+
chr1	182844647	182844648	HWI-M00851:353:000000000-ABWEC:1:2107:15060:23850	60	+
chr1	182879097	182879098	HWI-M00851:353:000000000-ABWEC:1:1102:20821:2635	60	+
chr1	182879820	182879821	HWI-M00851:353:000000000-ABWEC:1:1102:21205:16612	60	-
chr1	183043204	183043205	HWI-M00851:353:000000000-ABWEC:1:1108:7251:4138	60	+
chr1	183077613	183077614	HWI-M00851:353:000000000-ABWEC:1:1115:21310:6272	60	-
chr1	183103934	183103935	HWI-M00851:353:000000000-ABWEC:1:1108:14414:8026	60	+
chr1	183182997	183182998	HWI-M00851:353:000000000-ABWEC:1:2114:22547:16059	60	-
chr1	183490154	183490155	HWI-M00851:353:000000000-ABWEC:1:1110:11300:5997	60	-
chr1	183501451	183501452	HWI-M00851:353:000000000-ABWEC:1:1113:5330:9426	60	-
chr1	183505805	183505806	HWI-M00851:353:000000000-ABWEC:1:1115:22551:7893	60	-
chr1	183553705	183553706	HWI-M00851:353:000000000-ABWEC:1:2113:21884:15720	60	-
chr1	183997716	183997717	HWI-M00851:353:000000000-ABWEC:1:1114:21162:15433	60	-
chr1	184125160	184125161	HWI-M00851:353:000000000-ABWEC:1:2101:24595:14042	60	+
chr1	184716315	184716316	HWI-M00851:353:000000000-ABWEC:1:2108:23731:1943	60	-
chr1	184717926	184717927	HWI-M00851:353:000000000-ABWEC:1:2111:15211:23564	60	-
chr1	184773931	184773932	HWI-M00851:353:000000000-ABWEC:1:1109:16320:19019	60	-
chr1	185096770	185096771	HWI-M00851:353:000000000-ABWEC:1:2104:10202:15768	60	-
chr1	185150741	185150742	HWI-M00851:353:000000000-ABWEC:1:1107:11237:13471	60	-
chr1	185190650	185190651	HWI-M00851:353:000000000-ABWEC:1:1112:17883:18076	60	-
chr1	186286131	186286132	HWI-M00851:353:000000000-ABWEC:1:1111:14821:6520	60	+
chr1	186310920	186310921	HWI-M00851:353:000000000-ABWEC:1:1106:9639:7488	60	+
chr1	186315324	186315325	HWI-M00851:353:000000000-ABWEC:1:2112:14499:17851	60	+
chr1	186331484	186331485	HWI-M00851:353:000000000-ABWEC:1:2114:18995:2263	60	-
chr1	186349218	186349219	HWI-M00851:353:000000000-ABWEC:1:1102:12730:15460	60	+
chr1	186380772	186380773	HWI-M00851:353:000000000-ABWEC:1:1103:10745:10999	60	+
chr1	186399303	186399304	HWI-M00851:353:000000000-ABWEC:1:1109:17023:10551	60	-
chr1	186443816	186443817	HWI-M00851:353:000000000-ABWEC:1:1108:20100:18659	60	-
chr1	186939567	186939568	HWI-M00851:353:000000000-ABWEC:1:1104:3130:11946	60	+
chr1	188165784	188165785	HWI-M00851:353:000000000-ABWEC:1:1109:26923:15640	60	-
chr1	188280943	188280944	HWI-M00851:353:000000000-ABWEC:1:2108:19713:24655	60	-
chr1	188385675	188385676	HWI-M00851:353:000000000-ABWEC:1:2116:26914:15973	60	-
chr1	188429303	188429304	HWI-M00851:353:000000000-ABWEC:1:1104:23758:12320	60	+
chr1	188511589	188511590	HWI-M00851:353:000000000-ABWEC:1:1112:27382:14751	60	-
chr1	189370492	189370493	HWI-M00851:353:000000000-ABWEC:1:2103:27013:12671	60	+
chr1	189379126	189379127	HWI-M00851:353:000000000-ABWEC:1:2103:17907:8787	60	+
chr1	189579468	189579469	HWI-M00851:353:000000000-ABWEC:1:1118:19853:4652	60	-
chr1	189648074	189648075	HWI-M00851:353:000000000-ABWEC:1:1118:16989:15506	60	+
chr1	189655641	189655642	HWI-M00851:353:000000000-ABWEC:1:1104:16854:19951	60	+
chr1	189658624	189658625	HWI-M00851:353:000000000-ABWEC:1:2111:4874:8715	60	-
chr1	190153122	190153123	HWI-M00851:353:000000000-ABWEC:1:2103:16308:18286	60	-
chr1	190181239	190181240	HWI-M00851:353:000000000-ABWEC:1:1114:18658:2987	60	-
chr1	190185704	190185705	HWI-M00851:353:000000000-ABWEC:1:1115:26482:7599	60	-
chr1	190466356	190466357	HWI-M00851:353:000000000-ABWEC:1:1102:11250:24022	60	+
chr1	190469138	190469139	HWI-M00851:353:000000000-ABWEC:1:2112:8069:23919	60	+
chr1	190658820	190658821	HWI-M00851:353:000000000-ABWEC:1:1109:13452:11271	60	+
chr1	190739172	190739173	HWI-M00851:353:000000000-ABWEC:1:1103:18064:3541	60	-
chr1	190774297	190774298	HWI-M00851:353:000000000-ABWEC:1:1114:16882:20162	60	-
chr1	190997193	190997194	HWI-M00851:353:000000000-ABWEC:1:1105:19896:1812	60	+
chr1	191153172	191153173	HWI-M00851:353:000000000-ABWEC:1:1111:21338:20125	60	-
chr1	191432113	191432114	HWI-M00851:353:000000000-ABWEC:1:2105:18491:23497	60	-
chr1	191560363	191560364	HWI-M00851:353:000000000-ABWEC:1:1118:25573:11639	60	-
chr1	191603689	191603690	HWI-M00851:353:000000000-ABWEC:1:1102:10021:3791	60	-
chr1	191649240	191649241	HWI-M00851:353:000000000-ABWEC:1:1103:12400:9278	60	+
chr1	192165205	192165206	HWI-M00851:353:000000000-ABWEC:1:2115:13133:22719	60	+
chr1	192599436	192599437	HWI-M00851:353:000000000-ABWEC:1:2108:19242:11915	60	-
chr1	192670512	192670513	HWI-M00851:353:000000000-ABWEC:1:1111:26220:10443	60	-
chr1	193097161	193097162	HWI-M00851:353:000000000-ABWEC:1:2117:16349:11680	60	-
chr1	193103323	193103324	HWI-M00851:353:000000000-ABWEC:1:1114:20274:11315	60	-
chr1	193203391	193203392	HWI-M00851:353:000000000-ABWEC:1:1107:19217:9548	60	+
chr1	194153997	194153998	HWI-M00851:353:000000000-ABWEC:1:2115:10654:10378	60	+
chr1	194278438	194278439	HWI-M00851:353:000000000-ABWEC:1:2103:12691:7169	60	-
chr1	194324523	194324524	HWI-M00851:353:000000000-ABWEC:1:2119:7451:13054	60	-
chr1	194688565	194688566	HWI-M00851:353:000000000-ABWEC:1:1113:20900:10767	60	-
chr1	195359056	195359057	HWI-M00851:353:000000000-ABWEC:1:2115:16002:4475	60	+
chr1	195396159	195396160	HWI-M00851:353:000000000-ABWEC:1:2112:26160:12906	60	-
chr1	195409591	195409592	HWI-M00851:353:000000000-ABWEC:1:2111:9934:15849	60	-
chr1	195530197	195530198	HWI-M00851:353:000000000-ABWEC:1:2108:12131:7397	60	+
chr1	195620325	195620326	HWI-M00851:353:000000000-ABWEC:1:1104:22757:23411	60	-
chr1	195961664	195961665	HWI-M00851:353:000000000-ABWEC:1:1101:6590:3968	60	-
chr1	196293408	196293409	HWI-M00851:353:000000000-ABWEC:1:1113:21446:13819	60	+
chr1	196398705	196398706	HWI-M00851:353:000000000-ABWEC:1:1119:19635:22071	60	-
chr1	196591339	196591340	HWI-M00851:353:000000000-ABWEC:1:1101:15681:21612	60	-
chr1	196789694	196789695	HWI-M00851:353:000000000-ABWEC:1:1103:8649:17502	60	+
chr1	196890029	196890030	HWI-M00851:353:000000000-ABWEC:1:1118:22301:20941	60	-
chr1	196912702	196912703	HWI-M00851:353:000000000-ABWEC:1:1102:13718:22053	60	+
chr1	197122496	197122497	HWI-M00851:353:000000000-ABWEC:1:1116:10992:19719	60	+
chr1	197122498	197122499	HWI-M00851:353:000000000-ABWEC:1:1112:7817:2653	60	+
chr1	197142902	197142903	HWI-M00851:353:000000000-ABWEC:1:1101:14248:2747	60	+
chr1	197156802	197156803	HWI-M00851:353:000000000-ABWEC:1:1113:26376:13730	60	-
chr1	197598487	197598488	HWI-M00851:353:000000000-ABWEC:1:1113:20620:6562	60	-
chr1	197604788	197604789	HWI-M00851:353:000000000-ABWEC:1:1105:19979:9293	60	+
chr1	197714867	197714868	HWI-M00851:353:000000000-ABWEC:1:1101:26385:12734	60	+
chr1	197952439	197952440	HWI-M00851:353:000000000-ABWEC:1:1107:16694:23001	60	+
chr1	198185089	198185090	HWI-M00851:353:000000000-ABWEC:1:1106:1959:11231	60	+
chr1	198205427	198205428	HWI-M00851:353:000000000-ABWEC:1:2112:24764:12277	60	-
chr1	198277790	198277791	HWI-M00851:353:000000000-ABWEC:1:1101:28991:16199	60	+
chr1	198908497	198908498	HWI-M00851:353:000000000-ABWEC:1:1102:20993:4849	60	+
chr1	198923277	198923278	HWI-M00851:353:000000000-ABWEC:1:1101:9139:9711	60	-
chr1	199128821	199128822	HWI-M00851:353:000000000-ABWEC:1:2109:8284:9418	60	-
chr1	199524326	199524327	HWI-M00851:353:000000000-ABWEC:1:1117:17126:18721	60	+
chr1	199540893	199540894	HWI-M00851:353:000000000-ABWEC:1:1109:19070:1952	60	-
chr1	199909100	199909101	HWI-M00851:353:000000000-ABWEC:1:2114:9559:8448	60	+
chr1	200683064	200683065	HWI-M00851:353:000000000-ABWEC:1:1112:6637:14841	60	+
chr1	200688745	200688746	HWI-M00851:353:000000000-ABWEC:1:1103:15964:21809	60	-
chr1	200774533	200774534	HWI-M00851:353:000000000-ABWEC:1:1115:19792:22395	60	-
chr1	200774811	200774812	HWI-M00851:353:000000000-ABWEC:1:1101:21501:17095	60	-
chr1	200808437	200808438	HWI-M00851:353:000000000-ABWEC:1:1101:10568:3490	60	+
chr1	200847416	200847417	HWI-M00851:353:000000000-ABWEC:1:1107:5053:7881	60	+
chr1	200855294	200855295	HWI-M00851:353:000000000-ABWEC:1:1101:15662:13503	60	-
chr1	200856657	200856658	HWI-M00851:353:000000000-ABWEC:1:1108:16285:6747	60	+
chr1	201738036	201738037	HWI-M00851:353:000000000-ABWEC:1:1113:17009:5294	60	-
chr1	201761310	201761311	HWI-M00851:353:000000000-ABWEC:1:2105:19753:4362	60	+
chr1	201855510	201855511	HWI-M00851:353:000000000-ABWEC:1:1101:28450:13737	60	+
chr1	201925998	201925999	HWI-M00851:353:000000000-ABWEC:1:2112:26570:7240	60	+
chr1	201945089	201945090	HWI-M00851:353:000000000-ABWEC:1:2101:13484:15307	60	+
chr1	201974977	201974978	HWI-M00851:353:000000000-ABWEC:1:2119:4204:8319	60	-
chr1	202084060	202084061	HWI-M00851:353:000000000-ABWEC:1:1102:16954:17934	60	+
chr1	202390388	202390389	HWI-M00851:353:000000000-ABWEC:1:1109:20777:8837	60	+
chr1	202422041	202422042	HWI-M00851:353:000000000-ABWEC:1:1109:26690:18093	60	-
chr1	202455615	202455616	HWI-M00851:353:000000000-ABWEC:1:1105:8067:14885	60	-
chr1	202479335	202479336	HWI-M00851:353:000000000-ABWEC:1:1101:18641:14816	60	-
chr1	202494607	202494608	HWI-M00851:353:000000000-ABWEC:1:2117:22449:3312	60	+
chr1	202547341	202547342	HWI-M00851:353:000000000-ABWEC:1:1106:17693:3820	60	+
chr1	202743534	202743535	HWI-M00851:353:000000000-ABWEC:1:1112:10225:10783	60	-
chr1	202915277	202915278	HWI-M00851:353:000000000-ABWEC:1:2109:12344:7155	60	-
chr1	202924438	202924439	HWI-M00851:353:000000000-ABWEC:1:2114:19668:15077	60	-
chr1	203021185	203021186	HWI-M00851:353:000000000-ABWEC:1:2114:23654:19762	60	+
[truncated: 21,492 more rows]
