# Supplementary material for: HIV-1 capsid stability enables inositol phosphate-independent infection of target cells and promotes integration into genes
Source: PLoS Pathog. 2023 Jun 2;19(6):e1011423. doi: 10.1371/journal.ppat.1011423 (PMC10266667; doi:10.1371/journal.ppat.1011423)
Supplement: S6 Data — (TAR.GZ) [file ppat.1011423.s017.tar.gz › HEK293T/WT/Unique_hg38_integration_sites/2map-center.bed]

chr1	98583	98584	MISEQ:310:000000000-ADTTF:1:1111:11262:24057	60	+
chr1	125426	125427	MISEQ:310:000000000-ADTTF:1:1110:10110:17513	60	-
chr1	710045	710046	MISEQ:310:000000000-ADTTF:1:2102:10549:6942	60	-
chr1	734269	734270	MISEQ:310:000000000-ADTTF:1:2103:18843:14920	60	-
chr1	744959	744960	MISEQ:310:000000000-ADTTF:1:1111:18385:4915	60	+
chr1	752845	752846	MISEQ:310:000000000-ADTTF:1:2107:5940:9950	60	+
chr1	757688	757689	MISEQ:310:000000000-ADTTF:1:1104:11165:6450	60	+
chr1	758510	758511	MISEQ:310:000000000-ADTTF:1:1101:10168:19558	60	+
chr1	776082	776083	MISEQ:310:000000000-ADTTF:1:1103:27184:16676	60	-
chr1	803588	803589	MISEQ:310:000000000-ADTTF:1:1114:23987:24255	60	+
chr1	830002	830003	MISEQ:310:000000000-ADTTF:1:1102:3728:8487	60	+
chr1	838143	838144	MISEQ:310:000000000-ADTTF:1:2106:25980:21052	60	+
chr1	843907	843908	MISEQ:310:000000000-ADTTF:1:2101:8678:11427	60	-
chr1	853970	853971	MISEQ:310:000000000-ADTTF:1:1106:10710:2509	60	+
chr1	854736	854737	MISEQ:310:000000000-ADTTF:1:1111:6283:22557	60	-
chr1	880986	880987	MISEQ:310:000000000-ADTTF:1:1115:21256:7115	60	+
chr1	881087	881088	MISEQ:310:000000000-ADTTF:1:2116:18979:19055	60	-
chr1	881154	881155	MISEQ:310:000000000-ADTTF:1:1112:18369:24873	60	-
chr1	883856	883857	MISEQ:310:000000000-ADTTF:1:1103:10590:18047	60	+
chr1	891793	891794	MISEQ:310:000000000-ADTTF:1:1105:6385:8573	60	-
chr1	893307	893308	MISEQ:310:000000000-ADTTF:1:1116:28638:13493	60	-
chr1	915292	915293	MISEQ:310:000000000-ADTTF:1:1107:2654:15306	60	+
chr1	986665	986666	MISEQ:310:000000000-ADTTF:1:1106:26458:21976	60	-
chr1	990833	990834	MISEQ:310:000000000-ADTTF:1:1117:20535:23519	60	-
chr1	1010218	1010219	MISEQ:310:000000000-ADTTF:1:1119:22368:22093	60	-
chr1	1159797	1159798	MISEQ:310:000000000-ADTTF:1:1101:13430:14758	60	+
chr1	1189852	1189853	MISEQ:310:000000000-ADTTF:1:2113:24723:2645	60	-
chr1	1218039	1218040	MISEQ:310:000000000-ADTTF:1:1114:21395:8532	60	-
chr1	1264540	1264541	MISEQ:310:000000000-ADTTF:1:2108:6479:19573	60	+
chr1	1271965	1271966	MISEQ:310:000000000-ADTTF:1:1113:19547:4167	60	-
chr1	1272753	1272754	MISEQ:310:000000000-ADTTF:1:1106:19592:4957	60	-
chr1	1275842	1275843	MISEQ:310:000000000-ADTTF:1:1106:11973:17134	60	+
chr1	1277648	1277649	MISEQ:310:000000000-ADTTF:1:1110:4607:14725	60	-
chr1	1316067	1316068	MISEQ:310:000000000-ADTTF:1:2112:26842:19166	60	+
chr1	1317750	1317751	MISEQ:310:000000000-ADTTF:1:1118:7374:5441	60	-
chr1	1317803	1317804	MISEQ:310:000000000-ADTTF:1:2111:5489:9943	60	-
chr1	1318528	1318529	MISEQ:310:000000000-ADTTF:1:1111:7988:11067	60	-
chr1	1362577	1362578	MISEQ:310:000000000-ADTTF:1:2114:7146:14059	60	+
chr1	1378953	1378954	MISEQ:310:000000000-ADTTF:1:1101:7622:14542	60	-
chr1	1379492	1379493	MISEQ:310:000000000-ADTTF:1:1112:7567:10729	60	-
chr1	1384952	1384953	MISEQ:310:000000000-ADTTF:1:1107:11912:20461	60	-
chr1	1387092	1387093	MISEQ:310:000000000-ADTTF:1:1119:22313:16384	60	-
chr1	1390523	1390524	MISEQ:310:000000000-ADTTF:1:2102:18938:19903	60	+
chr1	1390842	1390843	MISEQ:310:000000000-ADTTF:1:1113:16841:20224	60	-
chr1	1391357	1391358	MISEQ:310:000000000-ADTTF:1:1115:7642:2783	60	+
chr1	1391896	1391897	MISEQ:310:000000000-ADTTF:1:1105:7621:7963	60	-
chr1	1392209	1392210	MISEQ:310:000000000-ADTTF:1:1115:12408:10601	60	-
chr1	1392708	1392709	MISEQ:310:000000000-ADTTF:1:2104:15066:13450	60	-
chr1	1393312	1393313	MISEQ:310:000000000-ADTTF:1:1108:22207:2586	60	+
chr1	1393525	1393526	MISEQ:310:000000000-ADTTF:1:1109:14412:11125	60	+
chr1	1393951	1393952	MISEQ:310:000000000-ADTTF:1:1105:11162:18619	60	-
chr1	1415726	1415727	MISEQ:310:000000000-ADTTF:1:2102:10233:4832	60	+
chr1	1416295	1416296	MISEQ:310:000000000-ADTTF:1:1109:24654:3193	60	-
chr1	1418042	1418043	MISEQ:310:000000000-ADTTF:1:2102:17708:3998	60	+
chr1	1446106	1446107	MISEQ:310:000000000-ADTTF:1:1106:23011:20532	60	-
chr1	1558751	1558752	MISEQ:310:000000000-ADTTF:1:1112:16225:2122	60	-
chr1	1560558	1560559	MISEQ:310:000000000-ADTTF:1:1102:12073:19013	60	+
chr1	1566710	1566711	MISEQ:310:000000000-ADTTF:1:1101:20473:23532	60	-
chr1	1650250	1650251	MISEQ:310:000000000-ADTTF:1:1119:8425:9487	60	-
chr1	1651149	1651150	MISEQ:310:000000000-ADTTF:1:1101:23314:18717	60	+
chr1	1652534	1652535	MISEQ:310:000000000-ADTTF:1:1102:7022:9781	60	+
chr1	1654261	1654262	MISEQ:310:000000000-ADTTF:1:1107:16660:23960	60	-
chr1	1655586	1655587	MISEQ:310:000000000-ADTTF:1:1113:19094:3930	60	+
chr1	1721799	1721800	MISEQ:310:000000000-ADTTF:1:2104:16934:14428	60	+
chr1	1737057	1737058	MISEQ:310:000000000-ADTTF:1:1105:17519:14182	60	+
chr1	1769590	1769591	MISEQ:310:000000000-ADTTF:1:1102:7784:9536	60	-
chr1	1792771	1792772	MISEQ:310:000000000-ADTTF:1:1118:18265:24670	60	+
chr1	1803186	1803187	MISEQ:310:000000000-ADTTF:1:1119:17418:5313	60	+
chr1	1809560	1809561	MISEQ:310:000000000-ADTTF:1:2103:28444:13089	60	+
chr1	1811968	1811969	MISEQ:310:000000000-ADTTF:1:1115:16149:14770	60	-
chr1	1814700	1814701	MISEQ:310:000000000-ADTTF:1:1113:16585:15563	60	-
chr1	1815490	1815491	MISEQ:310:000000000-ADTTF:1:2108:7202:3291	60	-
chr1	1815656	1815657	MISEQ:310:000000000-ADTTF:1:2113:16657:9480	60	+
chr1	1821679	1821680	MISEQ:310:000000000-ADTTF:1:1105:23706:3450	60	-
chr1	1821906	1821907	MISEQ:310:000000000-ADTTF:1:1119:13648:7917	60	-
chr1	1839978	1839979	MISEQ:310:000000000-ADTTF:1:1102:28994:11643	60	-
chr1	1840261	1840262	MISEQ:310:000000000-ADTTF:1:1118:13080:19746	60	-
chr1	1853573	1853574	MISEQ:310:000000000-ADTTF:1:2110:12808:11851	60	+
chr1	1855985	1855986	MISEQ:310:000000000-ADTTF:1:1114:4506:11395	60	-
chr1	1885655	1885656	MISEQ:310:000000000-ADTTF:1:1113:7318:2417	60	-
chr1	2002018	2002019	MISEQ:310:000000000-ADTTF:1:1109:10020:4513	60	+
chr1	2117538	2117539	MISEQ:310:000000000-ADTTF:1:1101:8490:17495	60	-
chr1	2158571	2158572	MISEQ:310:000000000-ADTTF:1:2108:18735:14377	60	+
chr1	2265744	2265745	MISEQ:310:000000000-ADTTF:1:2108:23298:8286	60	-
chr1	2285169	2285170	MISEQ:310:000000000-ADTTF:1:1111:14212:24880	60	-
chr1	2286841	2286842	MISEQ:310:000000000-ADTTF:1:1102:5136:17976	60	-
chr1	2368047	2368048	MISEQ:310:000000000-ADTTF:1:2111:18398:23538	60	-
chr1	2397642	2397643	MISEQ:310:000000000-ADTTF:1:2105:23961:18590	60	-
chr1	2398579	2398580	MISEQ:310:000000000-ADTTF:1:1101:10017:13528	60	+
chr1	3655273	3655274	MISEQ:310:000000000-ADTTF:1:1118:15089:9942	60	+
chr1	3662305	3662306	MISEQ:310:000000000-ADTTF:1:1110:25211:4157	60	-
chr1	3743694	3743695	MISEQ:310:000000000-ADTTF:1:2107:20928:13335	60	-
chr1	3834812	3834813	MISEQ:310:000000000-ADTTF:1:2103:16225:5850	60	+
chr1	3843553	3843554	MISEQ:310:000000000-ADTTF:1:2110:3180:11600	60	+
chr1	3847948	3847949	MISEQ:310:000000000-ADTTF:1:1108:18945:16062	60	+
chr1	3851688	3851689	MISEQ:310:000000000-ADTTF:1:2103:9436:4525	60	-
chr1	6188371	6188372	MISEQ:310:000000000-ADTTF:1:2114:19703:24282	60	+
chr1	6527868	6527869	MISEQ:310:000000000-ADTTF:1:1116:21322:21118	60	-
chr1	6653683	6653684	MISEQ:310:000000000-ADTTF:1:2119:11519:7213	60	+
chr1	6823379	6823380	MISEQ:310:000000000-ADTTF:1:1105:14862:12506	60	-
chr1	7741753	7741754	MISEQ:310:000000000-ADTTF:1:2103:18442:14359	60	+
chr1	7764433	7764434	MISEQ:310:000000000-ADTTF:1:1115:11833:3816	60	-
chr1	8017261	8017262	MISEQ:310:000000000-ADTTF:1:2101:6481:10230	60	-
chr1	8022671	8022672	MISEQ:310:000000000-ADTTF:1:1117:25996:13570	60	-
chr1	8418437	8418438	MISEQ:310:000000000-ADTTF:1:2105:6549:16342	60	-
chr1	8506933	8506934	MISEQ:310:000000000-ADTTF:1:1113:8940:21572	60	-
chr1	8521714	8521715	MISEQ:310:000000000-ADTTF:1:1109:9099:10099	60	+
chr1	8531068	8531069	MISEQ:310:000000000-ADTTF:1:1108:12535:2590	60	+
chr1	8616564	8616565	MISEQ:310:000000000-ADTTF:1:1103:4725:20263	60	+
chr1	8617538	8617539	MISEQ:310:000000000-ADTTF:1:2111:1836:14429	60	+
chr1	8637767	8637768	MISEQ:310:000000000-ADTTF:1:1104:23556:20301	60	+
chr1	8646794	8646795	MISEQ:310:000000000-ADTTF:1:1108:16209:2249	60	+
chr1	8682066	8682067	MISEQ:310:000000000-ADTTF:1:1104:12082:8211	60	-
chr1	8685604	8685605	MISEQ:310:000000000-ADTTF:1:2115:18791:23194	60	+
chr1	8723895	8723896	MISEQ:310:000000000-ADTTF:1:1112:3185:17757	60	-
chr1	8751800	8751801	MISEQ:310:000000000-ADTTF:1:2101:17102:10694	60	+
chr1	8764800	8764801	MISEQ:310:000000000-ADTTF:1:1116:3210:10550	60	-
chr1	8812732	8812733	MISEQ:310:000000000-ADTTF:1:2117:12018:21346	60	+
chr1	9646488	9646489	MISEQ:310:000000000-ADTTF:1:1103:23439:5333	60	-
chr1	9756445	9756446	MISEQ:310:000000000-ADTTF:1:2107:10555:4892	60	+
chr1	9794596	9794597	MISEQ:310:000000000-ADTTF:1:1111:22427:17838	60	-
chr1	10106085	10106086	MISEQ:310:000000000-ADTTF:1:2119:6424:12287	60	-
chr1	10113529	10113530	MISEQ:310:000000000-ADTTF:1:1103:21053:10455	60	-
chr1	10228836	10228837	MISEQ:310:000000000-ADTTF:1:1101:24502:20369	60	+
chr1	10276592	10276593	MISEQ:310:000000000-ADTTF:1:1110:24214:16901	60	-
chr1	10289996	10289997	MISEQ:310:000000000-ADTTF:1:1117:20005:12017	60	+
chr1	10294920	10294921	MISEQ:310:000000000-ADTTF:1:1118:27170:17567	60	+
chr1	10304759	10304760	MISEQ:310:000000000-ADTTF:1:2102:15494:2443	60	-
chr1	10477257	10477258	MISEQ:310:000000000-ADTTF:1:2118:20865:4103	60	+
chr1	10575998	10575999	MISEQ:310:000000000-ADTTF:1:1117:28989:11049	60	-
chr1	10576808	10576809	MISEQ:310:000000000-ADTTF:1:2103:12489:11203	60	+
chr1	10706112	10706113	MISEQ:310:000000000-ADTTF:1:1105:16163:5012	60	+
chr1	10836603	10836604	MISEQ:310:000000000-ADTTF:1:2117:8666:23953	60	-
chr1	11027964	11027965	MISEQ:310:000000000-ADTTF:1:2113:19582:8681	60	+
chr1	11072751	11072752	MISEQ:310:000000000-ADTTF:1:2101:8056:17650	60	+
chr1	11142933	11142934	MISEQ:310:000000000-ADTTF:1:2110:17644:18015	60	-
chr1	11191790	11191791	MISEQ:310:000000000-ADTTF:1:2119:14742:11628	60	+
chr1	11198160	11198161	MISEQ:310:000000000-ADTTF:1:2110:22486:8534	60	+
chr1	11223536	11223537	MISEQ:310:000000000-ADTTF:1:2115:26713:6676	60	-
chr1	11225040	11225041	MISEQ:310:000000000-ADTTF:1:1108:17954:6219	60	-
chr1	11292467	11292468	MISEQ:310:000000000-ADTTF:1:2101:24497:16720	60	+
chr1	11830367	11830368	MISEQ:310:000000000-ADTTF:1:1103:27097:18329	60	+
chr1	12267319	12267320	MISEQ:310:000000000-ADTTF:1:2103:8501:1758	60	+
chr1	12291773	12291774	MISEQ:310:000000000-ADTTF:1:1105:24108:15310	60	+
chr1	12329884	12329885	MISEQ:310:000000000-ADTTF:1:1108:4269:12181	60	-
chr1	12381148	12381149	MISEQ:310:000000000-ADTTF:1:2102:22597:7794	60	-
chr1	12436937	12436938	MISEQ:310:000000000-ADTTF:1:2116:25708:13572	60	+
chr1	15550960	15550961	MISEQ:310:000000000-ADTTF:1:2110:12151:2505	60	+
chr1	15650137	15650138	MISEQ:310:000000000-ADTTF:1:1106:18578:18056	60	-
chr1	15722479	15722480	MISEQ:310:000000000-ADTTF:1:2110:8949:3650	60	+
chr1	15904258	15904259	MISEQ:310:000000000-ADTTF:1:1117:11304:19695	60	-
chr1	15914804	15914805	MISEQ:310:000000000-ADTTF:1:2117:16744:9062	60	-
chr1	15916861	15916862	MISEQ:310:000000000-ADTTF:1:2105:12674:18922	60	-
chr1	16234716	16234717	MISEQ:310:000000000-ADTTF:1:2105:12823:20555	60	-
chr1	16266943	16266944	MISEQ:310:000000000-ADTTF:1:2104:20704:10480	60	+
chr1	16279294	16279295	MISEQ:310:000000000-ADTTF:1:2115:25472:9305	60	+
chr1	16318610	16318611	MISEQ:310:000000000-ADTTF:1:1110:10901:8888	60	-
chr1	16605098	16605099	MISEQ:310:000000000-ADTTF:1:1107:12434:2964	60	-
chr1	16607532	16607533	MISEQ:310:000000000-ADTTF:1:2114:17408:16963	60	+
chr1	16608778	16608779	MISEQ:310:000000000-ADTTF:1:1107:28399:9888	60	-
chr1	17016230	17016231	MISEQ:310:000000000-ADTTF:1:2114:20044:3481	60	+
chr1	17024922	17024923	MISEQ:310:000000000-ADTTF:1:1109:16509:3886	60	-
chr1	17036931	17036932	MISEQ:310:000000000-ADTTF:1:1114:27684:9566	60	-
chr1	17442726	17442727	MISEQ:310:000000000-ADTTF:1:1119:25890:19995	60	-
chr1	19018948	19018949	MISEQ:310:000000000-ADTTF:1:1101:21268:13048	60	-
chr1	19118711	19118712	MISEQ:310:000000000-ADTTF:1:1109:8040:14507	60	+
chr1	19158058	19158059	MISEQ:310:000000000-ADTTF:1:1114:9018:14727	60	+
chr1	19166411	19166412	MISEQ:310:000000000-ADTTF:1:1101:16905:5345	60	-
chr1	19187440	19187441	MISEQ:310:000000000-ADTTF:1:2112:10068:3716	60	+
chr1	19194076	19194077	MISEQ:310:000000000-ADTTF:1:1108:10335:10200	60	+
chr1	19199600	19199601	MISEQ:310:000000000-ADTTF:1:1105:15316:6458	60	-
chr1	19199887	19199888	MISEQ:310:000000000-ADTTF:1:1119:13285:12891	60	+
chr1	19201301	19201302	MISEQ:310:000000000-ADTTF:1:1101:6996:9443	60	+
chr1	19215506	19215507	MISEQ:310:000000000-ADTTF:1:1106:21651:10648	60	+
chr1	19218821	19218822	MISEQ:310:000000000-ADTTF:1:2110:10135:24171	60	-
chr1	19223017	19223018	MISEQ:310:000000000-ADTTF:1:1104:3632:12315	60	+
chr1	19424471	19424472	MISEQ:310:000000000-ADTTF:1:1119:26959:10630	60	+
chr1	19607198	19607199	MISEQ:310:000000000-ADTTF:1:1117:12832:15636	60	+
chr1	19620324	19620325	MISEQ:310:000000000-ADTTF:1:2105:24178:5051	60	-
chr1	20579961	20579962	MISEQ:310:000000000-ADTTF:1:1102:8734:23483	60	+
chr1	20894425	20894426	MISEQ:310:000000000-ADTTF:1:1102:12929:16950	60	+
chr1	20902588	20902589	MISEQ:310:000000000-ADTTF:1:1104:16008:21805	60	-
chr1	20948456	20948457	MISEQ:310:000000000-ADTTF:1:1111:18235:15930	60	+
chr1	20963479	20963480	MISEQ:310:000000000-ADTTF:1:1114:8113:3352	60	+
chr1	21001999	21002000	MISEQ:310:000000000-ADTTF:1:2118:20183:6246	60	-
chr1	21060713	21060714	MISEQ:310:000000000-ADTTF:1:1106:16963:21098	60	-
chr1	21157425	21157426	MISEQ:310:000000000-ADTTF:1:1116:20572:5802	60	+
chr1	21373307	21373308	MISEQ:310:000000000-ADTTF:1:1113:21805:13827	60	+
chr1	21373308	21373309	MISEQ:310:000000000-ADTTF:1:2119:12616:5711	60	+
chr1	21455521	21455522	MISEQ:310:000000000-ADTTF:1:1111:13510:20081	60	-
chr1	21722297	21722298	MISEQ:310:000000000-ADTTF:1:1107:23503:6415	60	+
chr1	21726493	21726494	MISEQ:310:000000000-ADTTF:1:1118:18472:10655	60	-
chr1	21729313	21729314	MISEQ:310:000000000-ADTTF:1:1112:12703:13223	60	-
chr1	22071768	22071769	MISEQ:310:000000000-ADTTF:1:1103:2820:16700	60	-
chr1	22469687	22469688	MISEQ:310:000000000-ADTTF:1:1113:6325:22805	60	-
chr1	22481122	22481123	MISEQ:310:000000000-ADTTF:1:2117:13672:14591	60	-
chr1	23032013	23032014	MISEQ:310:000000000-ADTTF:1:1107:10252:15845	60	-
chr1	23042070	23042071	MISEQ:310:000000000-ADTTF:1:1105:22095:1055	60	+
chr1	23159627	23159628	MISEQ:310:000000000-ADTTF:1:1108:26487:15809	60	-
chr1	23285718	23285719	MISEQ:310:000000000-ADTTF:1:2118:22176:16416	60	-
chr1	23303534	23303535	MISEQ:310:000000000-ADTTF:1:1115:28026:15995	60	-
chr1	23304600	23304601	MISEQ:310:000000000-ADTTF:1:1112:12931:11469	60	+
chr1	23309644	23309645	MISEQ:310:000000000-ADTTF:1:1102:28961:8710	60	-
chr1	23315511	23315512	MISEQ:310:000000000-ADTTF:1:1108:26340:20129	60	-
chr1	23364332	23364333	MISEQ:310:000000000-ADTTF:1:1113:11635:24498	60	-
chr1	23448419	23448420	MISEQ:310:000000000-ADTTF:1:2101:4757:14694	60	+
chr1	23780275	23780276	MISEQ:310:000000000-ADTTF:1:2110:16332:4476	60	+
chr1	23866349	23866350	MISEQ:310:000000000-ADTTF:1:1110:9974:22544	60	+
chr1	23962622	23962623	MISEQ:310:000000000-ADTTF:1:1116:23036:11816	60	+
chr1	24398002	24398003	MISEQ:310:000000000-ADTTF:1:2104:24850:9538	60	+
chr1	24461947	24461948	MISEQ:310:000000000-ADTTF:1:2107:16683:13800	60	-
chr1	24526650	24526651	MISEQ:310:000000000-ADTTF:1:1117:29466:14915	60	-
chr1	24650554	24650555	MISEQ:310:000000000-ADTTF:1:2114:7560:16205	60	-
chr1	24667814	24667815	MISEQ:310:000000000-ADTTF:1:2103:9153:19465	60	-
chr1	24790053	24790054	MISEQ:310:000000000-ADTTF:1:1101:20003:18713	60	-
chr1	24793391	24793392	MISEQ:310:000000000-ADTTF:1:1116:26037:16287	60	-
chr1	24803886	24803887	MISEQ:310:000000000-ADTTF:1:1106:17390:11319	60	-
chr1	24824208	24824209	MISEQ:310:000000000-ADTTF:1:2117:9428:18057	60	-
chr1	24828525	24828526	MISEQ:310:000000000-ADTTF:1:2105:15946:16347	60	-
chr1	24841352	24841353	MISEQ:310:000000000-ADTTF:1:2116:27866:15950	60	+
chr1	25237672	25237673	MISEQ:310:000000000-ADTTF:1:1104:16064:13392	60	-
chr1	25341570	25341571	MISEQ:310:000000000-ADTTF:1:1107:17779:1065	60	+
chr1	25453354	25453355	MISEQ:310:000000000-ADTTF:1:1107:12319:21788	60	+
chr1	25486533	25486534	MISEQ:310:000000000-ADTTF:1:2115:6403:5103	60	-
chr1	25735060	25735061	MISEQ:310:000000000-ADTTF:1:1105:8986:15306	60	-
chr1	25838384	25838385	MISEQ:310:000000000-ADTTF:1:2110:26194:13061	60	-
chr1	26120195	26120196	MISEQ:310:000000000-ADTTF:1:2113:6417:12851	60	+
chr1	26121757	26121758	MISEQ:310:000000000-ADTTF:1:1108:9020:6784	60	+
chr1	26127443	26127444	MISEQ:310:000000000-ADTTF:1:2116:23411:18848	60	+
chr1	26240823	26240824	MISEQ:310:000000000-ADTTF:1:1107:12505:18431	60	-
chr1	26456397	26456398	MISEQ:310:000000000-ADTTF:1:1108:27018:18965	60	-
chr1	26701735	26701736	MISEQ:310:000000000-ADTTF:1:1104:7202:5034	60	+
chr1	26721247	26721248	MISEQ:310:000000000-ADTTF:1:2112:9272:12406	60	+
chr1	26725161	26725162	MISEQ:310:000000000-ADTTF:1:1114:26867:12282	60	+
chr1	26726586	26726587	MISEQ:310:000000000-ADTTF:1:2110:22637:18658	60	+
chr1	26733754	26733755	MISEQ:310:000000000-ADTTF:1:1115:11713:17544	60	-
chr1	26747826	26747827	MISEQ:310:000000000-ADTTF:1:1111:8403:24769	60	+
chr1	26925071	26925072	MISEQ:310:000000000-ADTTF:1:2102:16426:22507	60	-
chr1	26927921	26927922	MISEQ:310:000000000-ADTTF:1:2114:9566:13177	60	+
chr1	26931759	26931760	MISEQ:310:000000000-ADTTF:1:1111:16046:20141	60	+
chr1	26935942	26935943	MISEQ:310:000000000-ADTTF:1:1109:11088:15974	60	-
chr1	27415044	27415045	MISEQ:310:000000000-ADTTF:1:1109:11495:17130	60	+
chr1	27461486	27461487	MISEQ:310:000000000-ADTTF:1:2113:19938:24382	60	+
chr1	27467039	27467040	MISEQ:310:000000000-ADTTF:1:1112:7142:6063	60	-
chr1	27487059	27487060	MISEQ:310:000000000-ADTTF:1:2113:13821:16653	60	-
chr1	27754626	27754627	MISEQ:310:000000000-ADTTF:1:1117:15268:8142	60	+
chr1	27768799	27768800	MISEQ:310:000000000-ADTTF:1:2118:26381:4270	60	-
chr1	27782316	27782317	MISEQ:310:000000000-ADTTF:1:1114:14293:21792	60	+
chr1	27786160	27786161	MISEQ:310:000000000-ADTTF:1:1102:29558:12983	60	+
chr1	27801265	27801266	MISEQ:310:000000000-ADTTF:1:2101:26898:17163	60	-
chr1	27803376	27803377	MISEQ:310:000000000-ADTTF:1:2110:8082:11512	60	-
chr1	27827582	27827583	MISEQ:310:000000000-ADTTF:1:1102:24003:13396	60	+
chr1	27828323	27828324	MISEQ:310:000000000-ADTTF:1:1108:25692:5737	60	+
chr1	27848424	27848425	MISEQ:310:000000000-ADTTF:1:2111:28275:12412	60	+
chr1	27898431	27898432	MISEQ:310:000000000-ADTTF:1:1119:7877:20187	60	-
chr1	27981520	27981521	MISEQ:310:000000000-ADTTF:1:2106:23439:20093	60	-
chr1	28011162	28011163	MISEQ:310:000000000-ADTTF:1:1101:25670:15585	60	-
chr1	28016884	28016885	MISEQ:310:000000000-ADTTF:1:2101:24773:4255	60	-
chr1	28023320	28023321	MISEQ:310:000000000-ADTTF:1:2119:19356:20189	60	-
chr1	28024414	28024415	MISEQ:310:000000000-ADTTF:1:1105:23524:10577	60	+
chr1	28056475	28056476	MISEQ:310:000000000-ADTTF:1:1119:3827:18843	60	-
chr1	28079416	28079417	MISEQ:310:000000000-ADTTF:1:1107:20363:3338	60	+
chr1	28084364	28084365	MISEQ:310:000000000-ADTTF:1:1101:11990:19445	60	-
chr1	28209819	28209820	MISEQ:310:000000000-ADTTF:1:2112:27360:11487	60	+
chr1	28218088	28218089	MISEQ:310:000000000-ADTTF:1:1108:4552:12781	60	-
chr1	28403345	28403346	MISEQ:310:000000000-ADTTF:1:1108:8119:14308	60	-
chr1	28406428	28406429	MISEQ:310:000000000-ADTTF:1:1113:5224:5744	60	-
chr1	28411551	28411552	MISEQ:310:000000000-ADTTF:1:1104:21128:17429	60	+
chr1	28418761	28418762	MISEQ:310:000000000-ADTTF:1:1115:27799:10819	60	+
chr1	28425733	28425734	MISEQ:310:000000000-ADTTF:1:1107:16796:19991	60	-
chr1	28429501	28429502	MISEQ:310:000000000-ADTTF:1:1117:16297:11173	60	-
chr1	28454691	28454692	MISEQ:310:000000000-ADTTF:1:2111:18105:20116	60	+
chr1	28629261	28629262	MISEQ:310:000000000-ADTTF:1:1110:21045:7416	60	-
chr1	28679662	28679663	MISEQ:310:000000000-ADTTF:1:1112:8816:22283	60	-
chr1	28757847	28757848	MISEQ:310:000000000-ADTTF:1:2115:17732:14384	60	+
chr1	28988292	28988293	MISEQ:310:000000000-ADTTF:1:2112:16037:17837	60	-
chr1	28990456	28990457	MISEQ:310:000000000-ADTTF:1:1116:20921:22652	60	+
chr1	29009362	29009363	MISEQ:310:000000000-ADTTF:1:1108:17580:11904	60	-
chr1	29160040	29160041	MISEQ:310:000000000-ADTTF:1:2114:15960:18757	60	-
chr1	30945344	30945345	MISEQ:310:000000000-ADTTF:1:1115:5279:10750	60	-
chr1	30945932	30945933	MISEQ:310:000000000-ADTTF:1:1105:19470:21485	60	-
chr1	30971235	30971236	MISEQ:310:000000000-ADTTF:1:2110:5524:18119	60	-
chr1	30995111	30995112	MISEQ:310:000000000-ADTTF:1:2115:5966:15233	60	-
chr1	31002385	31002386	MISEQ:310:000000000-ADTTF:1:1115:19181:17216	60	-
chr1	31017694	31017695	MISEQ:310:000000000-ADTTF:1:1108:4314:16260	60	-
chr1	31023702	31023703	MISEQ:310:000000000-ADTTF:1:2108:8569:12775	60	+
chr1	31047311	31047312	MISEQ:310:000000000-ADTTF:1:1101:25701:10650	60	+
chr1	31145913	31145914	MISEQ:310:000000000-ADTTF:1:1112:10660:6982	60	+
chr1	31276004	31276005	MISEQ:310:000000000-ADTTF:1:1117:7302:6117	60	-
chr1	31308823	31308824	MISEQ:310:000000000-ADTTF:1:1119:18697:12605	60	-
chr1	31318704	31318705	MISEQ:310:000000000-ADTTF:1:2118:16169:14650	60	+
chr1	31391492	31391493	MISEQ:310:000000000-ADTTF:1:2115:8935:5719	60	+
chr1	31907628	31907629	MISEQ:310:000000000-ADTTF:1:1107:23890:1949	60	+
chr1	31910927	31910928	MISEQ:310:000000000-ADTTF:1:1119:23009:12796	60	+
chr1	31912290	31912291	MISEQ:310:000000000-ADTTF:1:1101:17658:10994	60	+
chr1	31925040	31925041	MISEQ:310:000000000-ADTTF:1:2103:27616:16192	60	+
chr1	32017314	32017315	MISEQ:310:000000000-ADTTF:1:1109:23943:3347	60	+
chr1	32027263	32027264	MISEQ:310:000000000-ADTTF:1:1112:23533:22018	60	+
chr1	32029993	32029994	MISEQ:310:000000000-ADTTF:1:1117:3691:12475	60	-
chr1	32118469	32118470	MISEQ:310:000000000-ADTTF:1:2103:10231:17167	60	-
chr1	32119952	32119953	MISEQ:310:000000000-ADTTF:1:1103:8925:21091	60	+
chr1	32126108	32126109	MISEQ:310:000000000-ADTTF:1:1101:28573:13641	60	-
chr1	32126112	32126113	MISEQ:310:000000000-ADTTF:1:2109:19522:4696	60	+
chr1	32127188	32127189	MISEQ:310:000000000-ADTTF:1:2107:19994:3347	60	-
chr1	32127366	32127367	MISEQ:310:000000000-ADTTF:1:2110:16222:5818	60	+
chr1	32128788	32128789	MISEQ:310:000000000-ADTTF:1:2102:20540:12760	60	+
chr1	32131892	32131893	MISEQ:310:000000000-ADTTF:1:2118:10150:18824	60	-
chr1	32139037	32139038	MISEQ:310:000000000-ADTTF:1:2114:12406:7486	60	-
chr1	32139780	32139781	MISEQ:310:000000000-ADTTF:1:1118:4359:19481	60	+
chr1	32168428	32168429	MISEQ:310:000000000-ADTTF:1:1115:15126:15779	60	+
chr1	32214987	32214988	MISEQ:310:000000000-ADTTF:1:1114:9953:2313	60	-
chr1	32233190	32233191	MISEQ:310:000000000-ADTTF:1:2111:18400:17795	60	+
chr1	32241542	32241543	MISEQ:310:000000000-ADTTF:1:1106:8654:15281	60	+
chr1	32283449	32283450	MISEQ:310:000000000-ADTTF:1:1117:25176:3258	60	+
chr1	32288167	32288168	MISEQ:310:000000000-ADTTF:1:1101:14162:17129	60	+
chr1	32323102	32323103	MISEQ:310:000000000-ADTTF:1:1111:9571:10256	60	-
chr1	32446054	32446055	MISEQ:310:000000000-ADTTF:1:1103:15036:14367	60	+
chr1	32580471	32580472	MISEQ:310:000000000-ADTTF:1:1108:5351:13485	60	+
chr1	32634320	32634321	MISEQ:310:000000000-ADTTF:1:2103:15512:11923	60	-
chr1	32667533	32667534	MISEQ:310:000000000-ADTTF:1:1104:11351:11759	60	+
chr1	32790688	32790689	MISEQ:310:000000000-ADTTF:1:1112:7924:20245	60	+
chr1	32797910	32797911	MISEQ:310:000000000-ADTTF:1:2108:26885:17210	60	-
chr1	32825117	32825118	MISEQ:310:000000000-ADTTF:1:1101:20618:8345	60	+
chr1	32831045	32831046	MISEQ:310:000000000-ADTTF:1:2108:20245:3826	60	-
chr1	33028301	33028302	MISEQ:310:000000000-ADTTF:1:2104:4402:14638	60	+
chr1	33344295	33344296	MISEQ:310:000000000-ADTTF:1:1107:23282:10208	60	-
chr1	33401573	33401574	MISEQ:310:000000000-ADTTF:1:2101:22650:12515	60	-
chr1	33484795	33484796	MISEQ:310:000000000-ADTTF:1:1111:6334:2861	60	+
chr1	34817078	34817079	MISEQ:310:000000000-ADTTF:1:2116:13438:1315	60	-
chr1	35081686	35081687	MISEQ:310:000000000-ADTTF:1:1106:12420:3827	60	-
chr1	35100322	35100323	MISEQ:310:000000000-ADTTF:1:2110:13687:23457	60	+
chr1	35146197	35146198	MISEQ:310:000000000-ADTTF:1:1112:19134:23163	60	+
chr1	35186722	35186723	MISEQ:310:000000000-ADTTF:1:1106:22954:16952	60	+
chr1	35285117	35285118	MISEQ:310:000000000-ADTTF:1:1101:6060:14861	60	-
chr1	35348010	35348011	MISEQ:310:000000000-ADTTF:1:1106:6619:10912	60	+
chr1	35360213	35360214	MISEQ:310:000000000-ADTTF:1:1111:9380:12961	60	+
chr1	35413403	35413404	MISEQ:310:000000000-ADTTF:1:1108:6037:10377	60	+
chr1	35535729	35535730	MISEQ:310:000000000-ADTTF:1:1114:7182:21952	60	+
chr1	35627243	35627244	MISEQ:310:000000000-ADTTF:1:1110:6132:8143	60	-
chr1	35926886	35926887	MISEQ:310:000000000-ADTTF:1:1102:8519:9842	60	-
chr1	35934556	35934557	MISEQ:310:000000000-ADTTF:1:1102:11205:23449	60	-
chr1	35956371	35956372	MISEQ:310:000000000-ADTTF:1:1104:24431:12209	60	+
chr1	35969726	35969727	MISEQ:310:000000000-ADTTF:1:1114:16484:15523	60	+
chr1	35973605	35973606	MISEQ:310:000000000-ADTTF:1:1106:7139:15450	60	-
chr1	35997465	35997466	MISEQ:310:000000000-ADTTF:1:1110:23993:18122	60	-
chr1	36255823	36255824	MISEQ:310:000000000-ADTTF:1:1118:8116:22673	60	+
chr1	36272592	36272593	MISEQ:310:000000000-ADTTF:1:1110:21444:20619	60	+
chr1	37588862	37588863	MISEQ:310:000000000-ADTTF:1:2114:14224:15401	60	+
chr1	37699512	37699513	MISEQ:310:000000000-ADTTF:1:2106:7510:19928	60	-
chr1	37824847	37824848	MISEQ:310:000000000-ADTTF:1:1105:5809:18630	60	-
chr1	37850932	37850933	MISEQ:310:000000000-ADTTF:1:1107:10997:15433	60	+
chr1	37850933	37850934	MISEQ:310:000000000-ADTTF:1:2106:5911:14878	60	+
chr1	37877662	37877663	MISEQ:310:000000000-ADTTF:1:1117:22653:4768	60	-
chr1	37996875	37996876	MISEQ:310:000000000-ADTTF:1:2112:19327:18170	60	+
chr1	38538305	38538306	MISEQ:310:000000000-ADTTF:1:1103:6721:19059	60	+
chr1	38846874	38846875	MISEQ:310:000000000-ADTTF:1:1105:16125:20536	60	-
chr1	38927940	38927941	MISEQ:310:000000000-ADTTF:1:1115:6254:9518	60	+
chr1	39110777	39110778	MISEQ:310:000000000-ADTTF:1:1102:11314:3831	60	-
chr1	39124368	39124369	MISEQ:310:000000000-ADTTF:1:1115:4863:18774	60	+
chr1	39311343	39311344	MISEQ:310:000000000-ADTTF:1:1114:11893:24094	60	+
chr1	39416219	39416220	MISEQ:310:000000000-ADTTF:1:1113:15390:13342	60	+
chr1	39449637	39449638	MISEQ:310:000000000-ADTTF:1:2104:5563:18849	60	-
chr1	39747826	39747827	MISEQ:310:000000000-ADTTF:1:1116:19549:3592	60	+
chr1	40192269	40192270	MISEQ:310:000000000-ADTTF:1:1109:7693:20014	60	-
chr1	40225340	40225341	MISEQ:310:000000000-ADTTF:1:2114:26457:16545	60	-
chr1	40482745	40482746	MISEQ:310:000000000-ADTTF:1:1112:16260:5666	60	+
chr1	40482746	40482747	MISEQ:310:000000000-ADTTF:1:1105:27360:17373	60	+
chr1	41079502	41079503	MISEQ:310:000000000-ADTTF:1:1117:10379:19296	60	-
chr1	41101875	41101876	MISEQ:310:000000000-ADTTF:1:2104:17273:2857	60	+
chr1	41142748	41142749	MISEQ:310:000000000-ADTTF:1:1104:3237:14851	60	+
chr1	41203986	41203987	MISEQ:310:000000000-ADTTF:1:1107:14674:1064	60	+
chr1	41203988	41203989	MISEQ:310:000000000-ADTTF:1:2103:24941:15792	60	+
chr1	41312163	41312164	MISEQ:310:000000000-ADTTF:1:1103:22796:20685	60	+
chr1	42201264	42201265	MISEQ:310:000000000-ADTTF:1:1114:8264:6198	60	+
chr1	42204502	42204503	MISEQ:310:000000000-ADTTF:1:1109:3171:14558	60	-
chr1	42222713	42222714	MISEQ:310:000000000-ADTTF:1:1116:6559:4426	60	+
chr1	42270496	42270497	MISEQ:310:000000000-ADTTF:1:1111:14315:4536	60	-
chr1	42283469	42283470	MISEQ:310:000000000-ADTTF:1:1114:12735:15346	60	-
chr1	42523837	42523838	MISEQ:310:000000000-ADTTF:1:1106:18700:6634	60	+
chr1	42620750	42620751	MISEQ:310:000000000-ADTTF:1:1106:11700:24645	60	+
chr1	42686791	42686792	MISEQ:310:000000000-ADTTF:1:1110:2407:12801	60	+
chr1	42690462	42690463	MISEQ:310:000000000-ADTTF:1:2104:25100:22516	60	-
chr1	42758378	42758379	MISEQ:310:000000000-ADTTF:1:2101:24852:5322	60	-
chr1	42800762	42800763	MISEQ:310:000000000-ADTTF:1:2108:3969:10906	60	-
chr1	42801927	42801928	MISEQ:310:000000000-ADTTF:1:1108:2335:10412	60	+
chr1	42820553	42820554	MISEQ:310:000000000-ADTTF:1:1104:11386:20418	60	+
chr1	42833380	42833381	MISEQ:310:000000000-ADTTF:1:1115:11356:21078	60	+
chr1	42982377	42982378	MISEQ:310:000000000-ADTTF:1:2103:7496:6821	60	+
chr1	42989283	42989284	MISEQ:310:000000000-ADTTF:1:2106:10228:6416	60	-
chr1	43343665	43343666	MISEQ:310:000000000-ADTTF:1:1106:20562:15579	60	-
chr1	43361353	43361354	MISEQ:310:000000000-ADTTF:1:1112:18713:20962	60	-
chr1	43377397	43377398	MISEQ:310:000000000-ADTTF:1:1113:28761:16112	60	+
chr1	43381310	43381311	MISEQ:310:000000000-ADTTF:1:2105:19012:21734	60	+
chr1	43392346	43392347	MISEQ:310:000000000-ADTTF:1:1105:16387:17445	60	-
chr1	43403821	43403822	MISEQ:310:000000000-ADTTF:1:1102:24609:15353	60	+
chr1	43410188	43410189	MISEQ:310:000000000-ADTTF:1:2114:24369:17312	60	-
chr1	43435094	43435095	MISEQ:310:000000000-ADTTF:1:1110:17544:13678	60	-
chr1	43470588	43470589	MISEQ:310:000000000-ADTTF:1:1107:26366:20052	60	+
chr1	43478007	43478008	MISEQ:310:000000000-ADTTF:1:2104:25767:4358	60	+
chr1	43664245	43664246	MISEQ:310:000000000-ADTTF:1:1111:14796:1535	60	-
chr1	43665886	43665887	MISEQ:310:000000000-ADTTF:1:2115:14144:4106	60	-
chr1	43721462	43721463	MISEQ:310:000000000-ADTTF:1:2103:8653:4550	60	-
chr1	43723750	43723751	MISEQ:310:000000000-ADTTF:1:1118:12226:2771	60	+
chr1	43725113	43725114	MISEQ:310:000000000-ADTTF:1:1108:11039:10711	60	+
chr1	43725942	43725943	MISEQ:310:000000000-ADTTF:1:2118:24231:13435	60	-
chr1	43743669	43743670	MISEQ:310:000000000-ADTTF:1:2113:13274:23147	60	-
chr1	43748942	43748943	MISEQ:310:000000000-ADTTF:1:1111:3417:13411	60	+
chr1	43768568	43768569	MISEQ:310:000000000-ADTTF:1:1101:26177:20512	60	-
chr1	43770153	43770154	MISEQ:310:000000000-ADTTF:1:1108:19287:7995	60	-
chr1	43772525	43772526	MISEQ:310:000000000-ADTTF:1:1116:12787:14116	60	+
chr1	43776921	43776922	MISEQ:310:000000000-ADTTF:1:2112:21423:7000	60	-
chr1	43794538	43794539	MISEQ:310:000000000-ADTTF:1:1105:18359:19367	60	+
chr1	43829899	43829900	MISEQ:310:000000000-ADTTF:1:1105:16804:9513	60	-
chr1	43846042	43846043	MISEQ:310:000000000-ADTTF:1:2105:17445:14952	60	+
chr1	43846280	43846281	MISEQ:310:000000000-ADTTF:1:1115:15568:9514	60	+
chr1	43888448	43888449	MISEQ:310:000000000-ADTTF:1:1108:22842:4191	60	+
chr1	43952620	43952621	MISEQ:310:000000000-ADTTF:1:1104:5972:14249	60	-
chr1	43955255	43955256	MISEQ:310:000000000-ADTTF:1:2109:24634:4282	60	-
chr1	44280017	44280018	MISEQ:310:000000000-ADTTF:1:1106:27456:6422	60	+
chr1	44349993	44349994	MISEQ:310:000000000-ADTTF:1:2112:13866:20156	60	+
chr1	44450685	44450686	MISEQ:310:000000000-ADTTF:1:1118:23389:22920	60	+
chr1	44538013	44538014	MISEQ:310:000000000-ADTTF:1:2110:15137:16000	60	+
chr1	44765611	44765612	MISEQ:310:000000000-ADTTF:1:1111:9151:7386	60	+
chr1	44781147	44781148	MISEQ:310:000000000-ADTTF:1:1109:23369:18562	60	-
chr1	44920643	44920644	MISEQ:310:000000000-ADTTF:1:1111:9018:6680	60	-
chr1	44928180	44928181	MISEQ:310:000000000-ADTTF:1:1117:25557:20572	60	+
chr1	44941405	44941406	MISEQ:310:000000000-ADTTF:1:1104:17285:2936	60	-
chr1	44949463	44949464	MISEQ:310:000000000-ADTTF:1:1115:25031:5763	60	-
chr1	44950890	44950891	MISEQ:310:000000000-ADTTF:1:2105:21522:8521	60	+
chr1	44950891	44950892	MISEQ:310:000000000-ADTTF:1:2113:20472:3458	60	+
chr1	44970260	44970261	MISEQ:310:000000000-ADTTF:1:1114:11334:12510	60	-
chr1	44970407	44970408	MISEQ:310:000000000-ADTTF:1:1115:24549:15505	60	+
chr1	44991783	44991784	MISEQ:310:000000000-ADTTF:1:2102:9481:16307	60	-
chr1	45023245	45023246	MISEQ:310:000000000-ADTTF:1:1114:15061:3748	60	+
chr1	45108858	45108859	MISEQ:310:000000000-ADTTF:1:1110:4336:9680	60	-
chr1	45218992	45218993	MISEQ:310:000000000-ADTTF:1:1105:17026:5210	60	+
chr1	45307063	45307064	MISEQ:310:000000000-ADTTF:1:1112:14533:10278	60	-
chr1	45321818	45321819	MISEQ:310:000000000-ADTTF:1:1111:14723:17823	60	-
chr1	45406474	45406475	MISEQ:310:000000000-ADTTF:1:1103:28332:10731	60	-
chr1	45409291	45409292	MISEQ:310:000000000-ADTTF:1:2101:13318:19691	60	-
chr1	45419727	45419728	MISEQ:310:000000000-ADTTF:1:1110:7595:5719	60	+
chr1	45468070	45468071	MISEQ:310:000000000-ADTTF:1:2119:18473:19388	60	+
chr1	45586726	45586727	MISEQ:310:000000000-ADTTF:1:1109:7078:10923	60	+
chr1	45593261	45593262	MISEQ:310:000000000-ADTTF:1:2104:17165:9806	60	+
chr1	45643023	45643024	MISEQ:310:000000000-ADTTF:1:2106:23492:4623	60	+
chr1	45829123	45829124	MISEQ:310:000000000-ADTTF:1:1102:9121:1963	60	+
chr1	45853468	45853469	MISEQ:310:000000000-ADTTF:1:2112:19956:6026	60	+
chr1	45863515	45863516	MISEQ:310:000000000-ADTTF:1:1101:9106:3333	60	-
chr1	45868603	45868604	MISEQ:310:000000000-ADTTF:1:2113:16858:7485	60	-
chr1	45878439	45878440	MISEQ:310:000000000-ADTTF:1:1111:16062:19261	60	-
chr1	45882842	45882843	MISEQ:310:000000000-ADTTF:1:1105:18721:5717	60	-
chr1	45893030	45893031	MISEQ:310:000000000-ADTTF:1:2107:15174:4141	60	+
chr1	45932731	45932732	MISEQ:310:000000000-ADTTF:1:2119:18748:13619	60	-
chr1	46048450	46048451	MISEQ:310:000000000-ADTTF:1:1111:8433:16492	60	+
chr1	46061845	46061846	MISEQ:310:000000000-ADTTF:1:2114:16710:2159	60	-
chr1	46063246	46063247	MISEQ:310:000000000-ADTTF:1:1104:16922:16137	60	+
chr1	46084613	46084614	MISEQ:310:000000000-ADTTF:1:1111:2008:12402	60	-
chr1	46106915	46106916	MISEQ:310:000000000-ADTTF:1:1114:23466:4736	60	-
chr1	46117727	46117728	MISEQ:310:000000000-ADTTF:1:2103:12824:15917	60	+
chr1	46126334	46126335	MISEQ:310:000000000-ADTTF:1:2111:17993:4013	60	-
chr1	46127204	46127205	MISEQ:310:000000000-ADTTF:1:2114:13245:13392	60	+
chr1	46130148	46130149	MISEQ:310:000000000-ADTTF:1:1107:12050:23912	60	-
chr1	47348017	47348018	MISEQ:310:000000000-ADTTF:1:1111:26096:6962	60	+
chr1	50598868	50598869	MISEQ:310:000000000-ADTTF:1:2116:27135:9197	60	-
chr1	51246976	51246977	MISEQ:310:000000000-ADTTF:1:1113:10695:9779	60	-
chr1	51426090	51426091	MISEQ:310:000000000-ADTTF:1:1116:10659:6826	60	-
chr1	51446052	51446053	MISEQ:310:000000000-ADTTF:1:2104:19786:14407	60	+
chr1	51513367	51513368	MISEQ:310:000000000-ADTTF:1:2110:9268:21828	60	-
chr1	51671584	51671585	MISEQ:310:000000000-ADTTF:1:1117:8935:12325	60	+
chr1	51817847	51817848	MISEQ:310:000000000-ADTTF:1:1118:18588:14546	60	+
chr1	51856678	51856679	MISEQ:310:000000000-ADTTF:1:1105:23775:7797	60	+
chr1	51863212	51863213	MISEQ:310:000000000-ADTTF:1:1112:18965:12680	60	+
chr1	52133178	52133179	MISEQ:310:000000000-ADTTF:1:1107:18311:16681	60	+
chr1	52249749	52249750	MISEQ:310:000000000-ADTTF:1:2114:25723:14373	60	-
chr1	52265728	52265729	MISEQ:310:000000000-ADTTF:1:2108:20491:14273	60	-
chr1	52311603	52311604	MISEQ:310:000000000-ADTTF:1:2117:15543:24656	60	+
chr1	52457581	52457582	MISEQ:310:000000000-ADTTF:1:2108:6510:13711	60	-
chr1	52475740	52475741	MISEQ:310:000000000-ADTTF:1:1114:14368:4111	60	-
chr1	52525656	52525657	MISEQ:310:000000000-ADTTF:1:1112:20869:8683	60	+
chr1	52525704	52525705	MISEQ:310:000000000-ADTTF:1:1105:25102:16223	60	-
chr1	52526228	52526229	MISEQ:310:000000000-ADTTF:1:1118:26991:14825	60	-
chr1	52547754	52547755	MISEQ:310:000000000-ADTTF:1:2106:9685:14813	60	+
chr1	52813308	52813309	MISEQ:310:000000000-ADTTF:1:2119:15308:18166	60	+
chr1	52815793	52815794	MISEQ:310:000000000-ADTTF:1:1105:13253:5861	60	+
chr1	52883855	52883856	MISEQ:310:000000000-ADTTF:1:1115:2748:11103	60	-
chr1	52980517	52980518	MISEQ:310:000000000-ADTTF:1:2103:14524:14302	60	-
chr1	53037146	53037147	MISEQ:310:000000000-ADTTF:1:2106:11458:7820	60	+
chr1	53044081	53044082	MISEQ:310:000000000-ADTTF:1:2111:22364:12549	60	+
chr1	53789244	53789245	MISEQ:310:000000000-ADTTF:1:1104:20619:8243	60	-
chr1	53798052	53798053	MISEQ:310:000000000-ADTTF:1:2112:18455:8759	60	-
chr1	53823859	53823860	MISEQ:310:000000000-ADTTF:1:2119:7475:17924	60	-
chr1	53956113	53956114	MISEQ:310:000000000-ADTTF:1:1114:20081:6536	60	+
chr1	54720022	54720023	MISEQ:310:000000000-ADTTF:1:1118:5351:17688	60	-
chr1	55158552	55158553	MISEQ:310:000000000-ADTTF:1:1108:9381:19273	60	+
chr1	55166268	55166269	MISEQ:310:000000000-ADTTF:1:1113:7188:5170	60	+
chr1	56042882	56042883	MISEQ:310:000000000-ADTTF:1:1113:13164:22926	60	-
chr1	57536051	57536052	MISEQ:310:000000000-ADTTF:1:1110:16962:8024	60	-
chr1	58681846	58681847	MISEQ:310:000000000-ADTTF:1:2108:7314:13217	60	-
chr1	59439061	59439062	MISEQ:310:000000000-ADTTF:1:2103:18838:1675	60	-
chr1	59848691	59848692	MISEQ:310:000000000-ADTTF:1:1116:17808:24161	60	+
chr1	59869633	59869634	MISEQ:310:000000000-ADTTF:1:2102:15786:4268	60	+
chr1	60547087	60547088	MISEQ:310:000000000-ADTTF:1:1102:7214:23171	60	-
chr1	60927573	60927574	MISEQ:310:000000000-ADTTF:1:1106:9853:22590	60	+
chr1	61108046	61108047	MISEQ:310:000000000-ADTTF:1:2102:24272:4604	60	+
chr1	61703217	61703218	MISEQ:310:000000000-ADTTF:1:1116:13434:22120	60	+
chr1	61801087	61801088	MISEQ:310:000000000-ADTTF:1:1114:12111:15212	60	+
chr1	61916856	61916857	MISEQ:310:000000000-ADTTF:1:1112:15239:10680	60	+
chr1	61985632	61985633	MISEQ:310:000000000-ADTTF:1:1110:17701:19115	60	-
chr1	62343740	62343741	MISEQ:310:000000000-ADTTF:1:1105:25321:20524	60	+
chr1	62578521	62578522	MISEQ:310:000000000-ADTTF:1:1109:21141:9289	60	-
chr1	62588403	62588404	MISEQ:310:000000000-ADTTF:1:1112:9330:7971	60	-
chr1	62599382	62599383	MISEQ:310:000000000-ADTTF:1:2104:16473:3173	60	-
chr1	62801786	62801787	MISEQ:310:000000000-ADTTF:1:1101:21790:5108	60	-
chr1	62840898	62840899	MISEQ:310:000000000-ADTTF:1:1115:5741:12534	60	+
chr1	63229542	63229543	MISEQ:310:000000000-ADTTF:1:1112:20613:23996	60	+
chr1	63404443	63404444	MISEQ:310:000000000-ADTTF:1:1112:9621:17966	60	+
chr1	63488104	63488105	MISEQ:310:000000000-ADTTF:1:2115:20263:20848	60	-
chr1	63490458	63490459	MISEQ:310:000000000-ADTTF:1:1117:16777:24227	60	+
chr1	63874459	63874460	MISEQ:310:000000000-ADTTF:1:1101:6560:17542	60	-
chr1	63922693	63922694	MISEQ:310:000000000-ADTTF:1:2112:6731:6472	60	+
chr1	64564502	64564503	MISEQ:310:000000000-ADTTF:1:2115:25179:7116	60	-
chr1	64596560	64596561	MISEQ:310:000000000-ADTTF:1:1106:21938:21848	60	+
chr1	64805584	64805585	MISEQ:310:000000000-ADTTF:1:2108:27592:14164	60	+
chr1	64943109	64943110	MISEQ:310:000000000-ADTTF:1:1101:24362:2308	60	-
chr1	65186289	65186290	MISEQ:310:000000000-ADTTF:1:1108:26154:15538	60	+
chr1	65225801	65225802	MISEQ:310:000000000-ADTTF:1:2112:24959:19063	60	-
chr1	65277786	65277787	MISEQ:310:000000000-ADTTF:1:2103:22649:22095	60	-
chr1	65475813	65475814	MISEQ:310:000000000-ADTTF:1:1113:15065:19549	60	+
chr1	65613960	65613961	MISEQ:310:000000000-ADTTF:1:1104:27678:13110	60	+
chr1	65617462	65617463	MISEQ:310:000000000-ADTTF:1:1102:7945:15426	60	+
chr1	67047116	67047117	MISEQ:310:000000000-ADTTF:1:1109:8501:22446	60	+
chr1	67459831	67459832	MISEQ:310:000000000-ADTTF:1:1117:21921:22297	60	-
chr1	67508132	67508133	MISEQ:310:000000000-ADTTF:1:1102:4242:5731	60	+
chr1	68268166	68268167	MISEQ:310:000000000-ADTTF:1:2115:15200:17783	60	+
chr1	70181736	70181737	MISEQ:310:000000000-ADTTF:1:2117:23253:2857	60	-
chr1	70207692	70207693	MISEQ:310:000000000-ADTTF:1:2113:24378:7265	60	-
chr1	70286162	70286163	MISEQ:310:000000000-ADTTF:1:1105:6027:9640	60	-
chr1	70289465	70289466	MISEQ:310:000000000-ADTTF:1:1111:11445:8617	60	-
chr1	70330304	70330305	MISEQ:310:000000000-ADTTF:1:1106:12356:24782	60	-
chr1	70430188	70430189	MISEQ:310:000000000-ADTTF:1:1113:22663:12307	60	+
chr1	70439741	70439742	MISEQ:310:000000000-ADTTF:1:2108:19096:10468	60	+
chr1	71074066	71074067	MISEQ:310:000000000-ADTTF:1:1102:14217:8031	60	-
chr1	71649690	71649691	MISEQ:310:000000000-ADTTF:1:2116:23673:12442	60	+
chr1	73900547	73900548	MISEQ:310:000000000-ADTTF:1:1104:24856:10763	60	+
chr1	75221745	75221746	MISEQ:310:000000000-ADTTF:1:2109:8296:4021	60	+
chr1	75241382	75241383	MISEQ:310:000000000-ADTTF:1:2115:14512:2515	60	-
chr1	75442519	75442520	MISEQ:310:000000000-ADTTF:1:2110:18818:10955	60	-
chr1	75791725	75791726	MISEQ:310:000000000-ADTTF:1:1101:12985:3494	60	+
chr1	75955981	75955982	MISEQ:310:000000000-ADTTF:1:1106:20365:7101	60	-
chr1	77561100	77561101	MISEQ:310:000000000-ADTTF:1:1109:21188:1335	60	+
chr1	77641760	77641761	MISEQ:310:000000000-ADTTF:1:2101:26478:4517	60	-
chr1	77816097	77816098	MISEQ:310:000000000-ADTTF:1:1117:15172:20418	60	+
chr1	78469063	78469064	MISEQ:310:000000000-ADTTF:1:1116:16680:4808	60	-
chr1	78560569	78560570	MISEQ:310:000000000-ADTTF:1:1102:19251:20065	60	-
chr1	79322589	79322590	MISEQ:310:000000000-ADTTF:1:1102:24820:15325	60	+
chr1	79329522	79329523	MISEQ:310:000000000-ADTTF:1:2101:21683:4544	60	+
chr1	79534669	79534670	MISEQ:310:000000000-ADTTF:1:2112:22951:3186	60	-
chr1	80362734	80362735	MISEQ:310:000000000-ADTTF:1:2118:21858:21260	60	-
chr1	80381007	80381008	MISEQ:310:000000000-ADTTF:1:1104:9115:12904	60	-
chr1	80486156	80486157	MISEQ:310:000000000-ADTTF:1:1104:17946:11878	60	-
chr1	80532860	80532861	MISEQ:310:000000000-ADTTF:1:1104:24462:11189	60	-
chr1	80659671	80659672	MISEQ:310:000000000-ADTTF:1:1102:15878:7227	60	+
chr1	80734254	80734255	MISEQ:310:000000000-ADTTF:1:1111:17089:2315	60	+
chr1	80877348	80877349	MISEQ:310:000000000-ADTTF:1:1104:22201:8844	60	-
chr1	81392900	81392901	MISEQ:310:000000000-ADTTF:1:1118:23242:17783	60	-
chr1	81892613	81892614	MISEQ:310:000000000-ADTTF:1:1107:18886:2260	60	-
chr1	81911870	81911871	MISEQ:310:000000000-ADTTF:1:1105:21938:16816	60	-
chr1	81940018	81940019	MISEQ:310:000000000-ADTTF:1:1118:13538:13308	60	-
chr1	81977251	81977252	MISEQ:310:000000000-ADTTF:1:1102:22854:3423	60	-
chr1	82644044	82644045	MISEQ:310:000000000-ADTTF:1:1114:15361:19923	60	+
chr1	82750733	82750734	MISEQ:310:000000000-ADTTF:1:2104:17449:11363	60	+
chr1	82870516	82870517	MISEQ:310:000000000-ADTTF:1:1106:7416:7370	60	+
chr1	83687458	83687459	MISEQ:310:000000000-ADTTF:1:1116:10784:21248	60	+
chr1	84070482	84070483	MISEQ:310:000000000-ADTTF:1:1107:20521:12313	60	-
chr1	84183874	84183875	MISEQ:310:000000000-ADTTF:1:1109:8572:19174	60	+
chr1	84184130	84184131	MISEQ:310:000000000-ADTTF:1:1111:22528:17865	60	-
chr1	84190930	84190931	MISEQ:310:000000000-ADTTF:1:2109:15442:23139	60	-
chr1	85402425	85402426	MISEQ:310:000000000-ADTTF:1:1118:4326:20601	60	-
chr1	85701269	85701270	MISEQ:310:000000000-ADTTF:1:1103:14759:4583	60	+
chr1	86382374	86382375	MISEQ:310:000000000-ADTTF:1:1109:22632:22389	60	-
chr1	86382527	86382528	MISEQ:310:000000000-ADTTF:1:2112:14173:24293	60	-
chr1	86708323	86708324	MISEQ:310:000000000-ADTTF:1:1117:13381:12699	60	+
chr1	86862245	86862246	MISEQ:310:000000000-ADTTF:1:1119:11546:6461	60	-
chr1	86880781	86880782	MISEQ:310:000000000-ADTTF:1:2113:16336:5355	60	+
chr1	86926692	86926693	MISEQ:310:000000000-ADTTF:1:1119:15004:18281	60	-
chr1	86936037	86936038	MISEQ:310:000000000-ADTTF:1:1111:4521:15597	60	+
chr1	86936968	86936969	MISEQ:310:000000000-ADTTF:1:1113:7772:9528	60	+
chr1	86942583	86942584	MISEQ:310:000000000-ADTTF:1:2102:5519:8093	60	-
chr1	87007306	87007307	MISEQ:310:000000000-ADTTF:1:2111:4934:5346	60	-
chr1	87073860	87073861	MISEQ:310:000000000-ADTTF:1:2103:10414:20982	60	+
chr1	87100743	87100744	MISEQ:310:000000000-ADTTF:1:1113:15975:9909	60	-
chr1	88102889	88102890	MISEQ:310:000000000-ADTTF:1:1108:28573:14881	60	-
chr1	88735936	88735937	MISEQ:310:000000000-ADTTF:1:1113:9066:15116	60	-
chr1	88762933	88762934	MISEQ:310:000000000-ADTTF:1:1108:15978:20622	60	+
chr1	88824079	88824080	MISEQ:310:000000000-ADTTF:1:1109:27288:11825	60	+
chr1	88944725	88944726	MISEQ:310:000000000-ADTTF:1:2105:22692:14845	60	+
chr1	89847709	89847710	MISEQ:310:000000000-ADTTF:1:1118:23058:10844	60	-
chr1	90018110	90018111	MISEQ:310:000000000-ADTTF:1:1115:4870:16053	60	+
chr1	90913339	90913340	MISEQ:310:000000000-ADTTF:1:1101:15463:22987	60	-
chr1	91350405	91350406	MISEQ:310:000000000-ADTTF:1:1107:15136:13417	60	-
chr1	92727220	92727221	MISEQ:310:000000000-ADTTF:1:1110:17752:19176	60	+
chr1	92735430	92735431	MISEQ:310:000000000-ADTTF:1:1115:13115:18869	60	-
chr1	93137700	93137701	MISEQ:310:000000000-ADTTF:1:1106:13362:19204	60	-
chr1	93228415	93228416	MISEQ:310:000000000-ADTTF:1:1102:22336:13363	60	+
chr1	93232338	93232339	MISEQ:310:000000000-ADTTF:1:1109:20424:9049	60	-
chr1	93352154	93352155	MISEQ:310:000000000-ADTTF:1:1119:6694:9387	60	+
chr1	93483826	93483827	MISEQ:310:000000000-ADTTF:1:1108:26846:9466	60	-
chr1	93532096	93532097	MISEQ:310:000000000-ADTTF:1:1106:4974:6539	60	-
chr1	93536471	93536472	MISEQ:310:000000000-ADTTF:1:1101:11225:2443	60	-
chr1	94404096	94404097	MISEQ:310:000000000-ADTTF:1:1107:6674:2702	60	+
chr1	94472046	94472047	MISEQ:310:000000000-ADTTF:1:1116:22241:19287	60	-
chr1	95153778	95153779	MISEQ:310:000000000-ADTTF:1:2111:17852:15130	60	+
chr1	96809149	96809150	MISEQ:310:000000000-ADTTF:1:2106:19719:1243	60	-
chr1	96814973	96814974	MISEQ:310:000000000-ADTTF:1:1118:25570:16551	60	+
chr1	98419320	98419321	MISEQ:310:000000000-ADTTF:1:1118:15723:4756	60	-
chr1	98865575	98865576	MISEQ:310:000000000-ADTTF:1:1101:21384:14809	60	-
chr1	99875400	99875401	MISEQ:310:000000000-ADTTF:1:2116:13835:16111	60	+
chr1	99900654	99900655	MISEQ:310:000000000-ADTTF:1:1112:15761:13575	60	+
chr1	100052874	100052875	MISEQ:310:000000000-ADTTF:1:1107:18617:7177	60	+
chr1	100225805	100225806	MISEQ:310:000000000-ADTTF:1:1102:19579:24378	60	-
chr1	100760556	100760557	MISEQ:310:000000000-ADTTF:1:2102:28398:16045	60	-
chr1	100929803	100929804	MISEQ:310:000000000-ADTTF:1:2105:18855:12059	60	-
chr1	100957357	100957358	MISEQ:310:000000000-ADTTF:1:1101:21965:2391	60	+
chr1	101082369	101082370	MISEQ:310:000000000-ADTTF:1:1108:2836:9390	60	+
chr1	101148621	101148622	MISEQ:310:000000000-ADTTF:1:1108:14570:1208	60	+
chr1	102149394	102149395	MISEQ:310:000000000-ADTTF:1:1102:25152:13343	60	+
chr1	103521256	103521257	MISEQ:310:000000000-ADTTF:1:1114:15972:6268	60	+
chr1	104412001	104412002	MISEQ:310:000000000-ADTTF:1:1116:19258:13861	60	+
chr1	104672555	104672556	MISEQ:310:000000000-ADTTF:1:1112:25803:21887	60	-
chr1	104672556	104672557	MISEQ:310:000000000-ADTTF:1:2103:21559:8602	60	-
chr1	104747097	104747098	MISEQ:310:000000000-ADTTF:1:1106:22980:7882	60	-
chr1	104892071	104892072	MISEQ:310:000000000-ADTTF:1:1114:14432:8281	60	-
chr1	105041701	105041702	MISEQ:310:000000000-ADTTF:1:1112:15048:4572	60	+
chr1	105323234	105323235	MISEQ:310:000000000-ADTTF:1:1114:16776:21681	60	+
chr1	105340895	105340896	MISEQ:310:000000000-ADTTF:1:2107:22947:11606	60	-
chr1	105594669	105594670	MISEQ:310:000000000-ADTTF:1:1101:17261:2924	60	-
chr1	105958270	105958271	MISEQ:310:000000000-ADTTF:1:1101:8118:17611	60	+
chr1	106485600	106485601	MISEQ:310:000000000-ADTTF:1:1119:16246:9885	60	-
chr1	107345170	107345171	MISEQ:310:000000000-ADTTF:1:1104:16757:18593	60	-
chr1	107882837	107882838	MISEQ:310:000000000-ADTTF:1:2119:24376:5857	60	+
chr1	108569056	108569057	MISEQ:310:000000000-ADTTF:1:2110:24695:2828	60	-
chr1	108927529	108927530	MISEQ:310:000000000-ADTTF:1:1105:16615:19979	60	-
chr1	109225166	109225167	MISEQ:310:000000000-ADTTF:1:1102:14697:5339	60	+
chr1	109333797	109333798	MISEQ:310:000000000-ADTTF:1:2119:7428:9469	60	+
chr1	109381489	109381490	MISEQ:310:000000000-ADTTF:1:1109:25938:16697	60	+
chr1	109587189	109587190	MISEQ:310:000000000-ADTTF:1:2103:6435:16897	60	-
chr1	109595119	109595120	MISEQ:310:000000000-ADTTF:1:1113:27448:19658	60	+
chr1	110015344	110015345	MISEQ:310:000000000-ADTTF:1:1111:22543:8016	60	+
chr1	110349289	110349290	MISEQ:310:000000000-ADTTF:1:2111:21932:6486	60	+
chr1	110351196	110351197	MISEQ:310:000000000-ADTTF:1:2118:29136:11870	60	+
chr1	110353012	110353013	MISEQ:310:000000000-ADTTF:1:2107:11333:21100	60	+
chr1	111353736	111353737	MISEQ:310:000000000-ADTTF:1:1104:16900:16553	60	-
chr1	111627436	111627437	MISEQ:310:000000000-ADTTF:1:1101:15017:15798	60	+
chr1	111630924	111630925	MISEQ:310:000000000-ADTTF:1:1107:23467:21403	60	+
chr1	111633304	111633305	MISEQ:310:000000000-ADTTF:1:1108:1814:14288	60	-
chr1	111641093	111641094	MISEQ:310:000000000-ADTTF:1:2116:22446:22008	60	+
chr1	112584779	112584780	MISEQ:310:000000000-ADTTF:1:2119:16965:17835	60	-
chr1	112642996	112642997	MISEQ:310:000000000-ADTTF:1:1108:5025:10827	60	+
chr1	112686549	112686550	MISEQ:310:000000000-ADTTF:1:1101:29277:13845	60	+
chr1	113003468	113003469	MISEQ:310:000000000-ADTTF:1:1106:12901:22574	60	-
chr1	113089304	113089305	MISEQ:310:000000000-ADTTF:1:1107:21966:5102	60	-
chr1	113089776	113089777	MISEQ:310:000000000-ADTTF:1:2104:13778:15659	60	+
chr1	113133038	113133039	MISEQ:310:000000000-ADTTF:1:1115:17240:4788	60	+
chr1	113397460	113397461	MISEQ:310:000000000-ADTTF:1:2103:23148:7056	60	-
chr1	113529572	113529573	MISEQ:310:000000000-ADTTF:1:1112:11582:21570	60	-
chr1	113731659	113731660	MISEQ:310:000000000-ADTTF:1:2118:19684:12551	60	+
chr1	114394711	114394712	MISEQ:310:000000000-ADTTF:1:1102:18930:10765	60	+
chr1	114572318	114572319	MISEQ:310:000000000-ADTTF:1:1108:8854:24612	60	+
chr1	116423856	116423857	MISEQ:310:000000000-ADTTF:1:1118:9429:19471	60	-
chr1	117394607	117394608	MISEQ:310:000000000-ADTTF:1:1110:16364:6100	60	+
chr1	117459761	117459762	MISEQ:310:000000000-ADTTF:1:1114:2427:12000	60	-
chr1	117476797	117476798	MISEQ:310:000000000-ADTTF:1:1116:16030:8543	60	-
chr1	117933743	117933744	MISEQ:310:000000000-ADTTF:1:1101:7208:7617	60	+
chr1	145273416	145273417	MISEQ:310:000000000-ADTTF:1:1116:13894:13468	60	+
chr1	145776933	145776934	MISEQ:310:000000000-ADTTF:1:1112:27433:20224	60	+
chr1	145777646	145777647	MISEQ:310:000000000-ADTTF:1:2105:8518:9262	60	+
chr1	145806774	145806775	MISEQ:310:000000000-ADTTF:1:1103:18177:18149	60	-
chr1	145841657	145841658	MISEQ:310:000000000-ADTTF:1:1110:21843:22106	60	-
chr1	145943626	145943627	MISEQ:310:000000000-ADTTF:1:1119:21641:2797	60	+
chr1	145947045	145947046	MISEQ:310:000000000-ADTTF:1:1102:21980:14889	60	-
chr1	145953629	145953630	MISEQ:310:000000000-ADTTF:1:1101:24962:22031	60	-
chr1	146038024	146038025	MISEQ:310:000000000-ADTTF:1:2106:5724:11141	60	+
chr1	147199810	147199811	MISEQ:310:000000000-ADTTF:1:2108:15530:7393	60	+
chr1	147660637	147660638	MISEQ:310:000000000-ADTTF:1:2108:11871:16498	60	-
chr1	148505779	148505780	MISEQ:310:000000000-ADTTF:1:1112:13145:16581	60	+
chr1	148645601	148645602	MISEQ:310:000000000-ADTTF:1:1101:19228:14059	60	+
chr1	148984008	148984009	MISEQ:310:000000000-ADTTF:1:2110:5449:7093	60	-
chr1	149976186	149976187	MISEQ:310:000000000-ADTTF:1:1112:18978:21108	60	+
chr1	149985838	149985839	MISEQ:310:000000000-ADTTF:1:1109:17720:16826	60	-
chr1	149995689	149995690	MISEQ:310:000000000-ADTTF:1:2116:20526:18363	60	+
chr1	150023843	150023844	MISEQ:310:000000000-ADTTF:1:1114:7986:23523	60	-
chr1	150026267	150026268	MISEQ:310:000000000-ADTTF:1:1111:5532:17529	60	-
chr1	150096465	150096466	MISEQ:310:000000000-ADTTF:1:1112:20728:3398	60	+
chr1	150296341	150296342	MISEQ:310:000000000-ADTTF:1:2106:22482:18108	60	+
chr1	150375721	150375722	MISEQ:310:000000000-ADTTF:1:1119:13177:17033	60	-
chr1	150443496	150443497	MISEQ:310:000000000-ADTTF:1:1116:19113:5360	60	+
chr1	150444909	150444910	MISEQ:310:000000000-ADTTF:1:1117:10954:16897	60	+
chr1	150617514	150617515	MISEQ:310:000000000-ADTTF:1:2118:29547:13454	60	+
chr1	150672121	150672122	MISEQ:310:000000000-ADTTF:1:2107:13015:24346	60	+
chr1	150681366	150681367	MISEQ:310:000000000-ADTTF:1:1108:20201:16127	60	-
chr1	150681754	150681755	MISEQ:310:000000000-ADTTF:1:1108:20942:6925	60	-
chr1	150682040	150682041	MISEQ:310:000000000-ADTTF:1:1105:16207:20303	60	+
chr1	150685574	150685575	MISEQ:310:000000000-ADTTF:1:1106:18088:6731	60	+
chr1	150703358	150703359	MISEQ:310:000000000-ADTTF:1:1110:26846:11884	60	-
chr1	150707672	150707673	MISEQ:310:000000000-ADTTF:1:1101:22598:13657	60	-
chr1	150734252	150734253	MISEQ:310:000000000-ADTTF:1:1102:17471:16752	60	+
chr1	150819493	150819494	MISEQ:310:000000000-ADTTF:1:2104:9610:6058	60	-
chr1	150826624	150826625	MISEQ:310:000000000-ADTTF:1:2118:25136:15067	60	-
chr1	150835243	150835244	MISEQ:310:000000000-ADTTF:1:1108:18984:24325	60	+
chr1	150838987	150838988	MISEQ:310:000000000-ADTTF:1:1107:28033:10569	60	+
chr1	150843141	150843142	MISEQ:310:000000000-ADTTF:1:1107:11384:21982	60	-
chr1	150861413	150861414	MISEQ:310:000000000-ADTTF:1:1102:10508:18605	60	+
chr1	150958275	150958276	MISEQ:310:000000000-ADTTF:1:1113:22909:9347	60	+
chr1	151067315	151067316	MISEQ:310:000000000-ADTTF:1:1104:14229:13621	60	+
chr1	151086222	151086223	MISEQ:310:000000000-ADTTF:1:2106:16199:9198	60	+
chr1	151107798	151107799	MISEQ:310:000000000-ADTTF:1:1103:22930:17604	60	+
chr1	151208789	151208790	MISEQ:310:000000000-ADTTF:1:1110:29057:13483	60	+
chr1	151214538	151214539	MISEQ:310:000000000-ADTTF:1:1117:27795:18587	60	-
chr1	151221457	151221458	MISEQ:310:000000000-ADTTF:1:2114:8342:18958	60	+
chr1	151231306	151231307	MISEQ:310:000000000-ADTTF:1:1110:28197:18159	60	+
chr1	151237633	151237634	MISEQ:310:000000000-ADTTF:1:2111:8391:5947	60	+
chr1	151427014	151427015	MISEQ:310:000000000-ADTTF:1:2117:8596:17923	60	-
chr1	151439662	151439663	MISEQ:310:000000000-ADTTF:1:1106:12125:22868	60	+
chr1	151633528	151633529	MISEQ:310:000000000-ADTTF:1:1101:17772:16914	60	-
chr1	151666117	151666118	MISEQ:310:000000000-ADTTF:1:1103:15970:7810	60	-
chr1	151691649	151691650	MISEQ:310:000000000-ADTTF:1:1102:7051:22763	60	-
chr1	151813066	151813067	MISEQ:310:000000000-ADTTF:1:1109:18373:1253	60	-
chr1	152358598	152358599	MISEQ:310:000000000-ADTTF:1:1119:19057:10212	60	+
chr1	153588778	153588779	MISEQ:310:000000000-ADTTF:1:1106:6987:23492	60	-
chr1	153621944	153621945	MISEQ:310:000000000-ADTTF:1:1109:3719:17645	60	+
chr1	153867218	153867219	MISEQ:310:000000000-ADTTF:1:1110:22461:21301	60	-
chr1	153872551	153872552	MISEQ:310:000000000-ADTTF:1:2114:25527:8326	60	-
chr1	153888255	153888256	MISEQ:310:000000000-ADTTF:1:1105:20162:24486	60	-
chr1	153890808	153890809	MISEQ:310:000000000-ADTTF:1:1105:6285:12321	60	-
chr1	153892473	153892474	MISEQ:310:000000000-ADTTF:1:2108:15566:12811	60	-
chr1	153899203	153899204	MISEQ:310:000000000-ADTTF:1:2103:4477:6522	60	-
chr1	154017257	154017258	MISEQ:310:000000000-ADTTF:1:1111:12128:24674	60	+
chr1	154018162	154018163	MISEQ:310:000000000-ADTTF:1:1115:12886:12831	60	+
chr1	154133512	154133513	MISEQ:310:000000000-ADTTF:1:2110:4213:13603	60	-
chr1	154135566	154135567	MISEQ:310:000000000-ADTTF:1:1110:25668:19287	60	+
chr1	154157215	154157216	MISEQ:310:000000000-ADTTF:1:2104:12815:7561	60	-
chr1	154212736	154212737	MISEQ:310:000000000-ADTTF:1:1107:15930:3345	60	-
chr1	154223717	154223718	MISEQ:310:000000000-ADTTF:1:1104:18884:3234	60	+
chr1	154224496	154224497	MISEQ:310:000000000-ADTTF:1:1110:4027:9019	60	+
chr1	154235447	154235448	MISEQ:310:000000000-ADTTF:1:2108:18915:9942	60	-
chr1	154237075	154237076	MISEQ:310:000000000-ADTTF:1:1118:13875:14363	60	+
chr1	154237387	154237388	MISEQ:310:000000000-ADTTF:1:1114:21368:10341	60	+
chr1	154241573	154241574	MISEQ:310:000000000-ADTTF:1:1103:5466:12147	60	-
chr1	154255047	154255048	MISEQ:310:000000000-ADTTF:1:2105:20042:13028	60	+
chr1	154255766	154255767	MISEQ:310:000000000-ADTTF:1:2110:20646:9996	60	-
chr1	154436763	154436764	MISEQ:310:000000000-ADTTF:1:2116:24549:11414	60	-
chr1	154504537	154504538	MISEQ:310:000000000-ADTTF:1:1110:7104:15052	60	+
chr1	154519624	154519625	MISEQ:310:000000000-ADTTF:1:2110:6442:6668	60	-
chr1	154523671	154523672	MISEQ:310:000000000-ADTTF:1:2101:5347:8196	60	-
chr1	154527695	154527696	MISEQ:310:000000000-ADTTF:1:2113:15555:13816	60	+
chr1	154545739	154545740	MISEQ:310:000000000-ADTTF:1:1114:15700:16616	60	+
chr1	154585319	154585320	MISEQ:310:000000000-ADTTF:1:1109:5993:19009	60	+
chr1	154591032	154591033	MISEQ:310:000000000-ADTTF:1:2102:26387:8664	60	-
chr1	154620589	154620590	MISEQ:310:000000000-ADTTF:1:1112:21125:2359	60	+
chr1	154620621	154620622	MISEQ:310:000000000-ADTTF:1:1111:12400:4932	60	+
chr1	154646355	154646356	MISEQ:310:000000000-ADTTF:1:1102:17173:5368	60	+
chr1	154690885	154690886	MISEQ:310:000000000-ADTTF:1:1115:18978:2655	60	+
chr1	154794445	154794446	MISEQ:310:000000000-ADTTF:1:1102:17816:12792	60	-
chr1	154921374	154921375	MISEQ:310:000000000-ADTTF:1:1111:25498:4195	60	+
chr1	154931416	154931417	MISEQ:310:000000000-ADTTF:1:1119:7747:9869	60	-
chr1	154977081	154977082	MISEQ:310:000000000-ADTTF:1:1119:16168:14154	60	+
chr1	154979338	154979339	MISEQ:310:000000000-ADTTF:1:2116:17391:16355	60	-
chr1	154991885	154991886	MISEQ:310:000000000-ADTTF:1:2108:8721:11236	60	+
chr1	155049615	155049616	MISEQ:310:000000000-ADTTF:1:1107:25355:14141	60	-
chr1	155104886	155104887	MISEQ:310:000000000-ADTTF:1:2105:23983:8493	60	-
chr1	155105024	155105025	MISEQ:310:000000000-ADTTF:1:2115:16353:1457	60	+
chr1	155342859	155342860	MISEQ:310:000000000-ADTTF:1:2118:25434:4854	60	+
chr1	155370791	155370792	MISEQ:310:000000000-ADTTF:1:1110:7677:4193	60	-
chr1	155385211	155385212	MISEQ:310:000000000-ADTTF:1:2104:24538:11618	60	+
chr1	155396541	155396542	MISEQ:310:000000000-ADTTF:1:1109:9941:10639	60	+
chr1	155406220	155406221	MISEQ:310:000000000-ADTTF:1:1114:5923:9365	60	-
chr1	155419400	155419401	MISEQ:310:000000000-ADTTF:1:2112:17213:1459	60	+
chr1	155437916	155437917	MISEQ:310:000000000-ADTTF:1:1117:9344:23136	60	-
chr1	155456491	155456492	MISEQ:310:000000000-ADTTF:1:1114:5889:22748	60	-
chr1	155461377	155461378	MISEQ:310:000000000-ADTTF:1:1113:19921:7077	60	-
chr1	155463148	155463149	MISEQ:310:000000000-ADTTF:1:1105:4140:18600	60	+
chr1	155468131	155468132	MISEQ:310:000000000-ADTTF:1:2118:21488:7304	60	+
chr1	155474349	155474350	MISEQ:310:000000000-ADTTF:1:1101:16744:16795	60	-
chr1	155478359	155478360	MISEQ:310:000000000-ADTTF:1:1105:13763:21362	60	-
chr1	155503346	155503347	MISEQ:310:000000000-ADTTF:1:1103:22935:11000	60	+
chr1	155504664	155504665	MISEQ:310:000000000-ADTTF:1:1109:11695:22700	60	+
chr1	155522264	155522265	MISEQ:310:000000000-ADTTF:1:1102:7150:10142	60	+
chr1	155525302	155525303	MISEQ:310:000000000-ADTTF:1:1105:11640:18930	60	+
chr1	155531836	155531837	MISEQ:310:000000000-ADTTF:1:1106:9256:4766	60	+
chr1	155536292	155536293	MISEQ:310:000000000-ADTTF:1:1114:28140:16923	60	-
chr1	155537069	155537070	MISEQ:310:000000000-ADTTF:1:1109:21627:12013	60	+
chr1	155539749	155539750	MISEQ:310:000000000-ADTTF:1:1114:23986:18952	60	-
chr1	155540643	155540644	MISEQ:310:000000000-ADTTF:1:1119:9951:5909	60	+
chr1	155550692	155550693	MISEQ:310:000000000-ADTTF:1:1102:18656:12299	60	-
chr1	155582657	155582658	MISEQ:310:000000000-ADTTF:1:1115:20463:7341	60	+
chr1	155583362	155583363	MISEQ:310:000000000-ADTTF:1:1112:26305:6150	60	-
chr1	155595457	155595458	MISEQ:310:000000000-ADTTF:1:1102:6852:6940	60	+
chr1	155649248	155649249	MISEQ:310:000000000-ADTTF:1:2112:7509:13289	60	-
chr1	155676750	155676751	MISEQ:310:000000000-ADTTF:1:1101:18118:8466	60	-
chr1	155703864	155703865	MISEQ:310:000000000-ADTTF:1:1106:10899:23081	60	+
chr1	155720663	155720664	MISEQ:310:000000000-ADTTF:1:1102:11092:6914	60	+
chr1	155721609	155721610	MISEQ:310:000000000-ADTTF:1:1101:28305:7117	60	+
chr1	155762909	155762910	MISEQ:310:000000000-ADTTF:1:1112:19807:19888	60	-
chr1	155780388	155780389	MISEQ:310:000000000-ADTTF:1:1111:22913:17817	60	-
chr1	155783299	155783300	MISEQ:310:000000000-ADTTF:1:1109:9882:2929	60	+
chr1	155801394	155801395	MISEQ:310:000000000-ADTTF:1:2116:10273:20860	60	-
chr1	155801914	155801915	MISEQ:310:000000000-ADTTF:1:1115:20227:9266	60	+
chr1	155807863	155807864	MISEQ:310:000000000-ADTTF:1:1110:14381:13503	60	+
chr1	155813377	155813378	MISEQ:310:000000000-ADTTF:1:1115:21979:7480	60	-
chr1	155815933	155815934	MISEQ:310:000000000-ADTTF:1:1111:4715:15486	60	-
chr1	155823563	155823564	MISEQ:310:000000000-ADTTF:1:1108:21055:10344	60	-
chr1	155840285	155840286	MISEQ:310:000000000-ADTTF:1:1106:20721:4077	60	+
chr1	155841158	155841159	MISEQ:310:000000000-ADTTF:1:1110:8835:9628	60	+
chr1	155900435	155900436	MISEQ:310:000000000-ADTTF:1:2103:21342:14196	60	+
chr1	155913144	155913145	MISEQ:310:000000000-ADTTF:1:1111:7835:14227	60	-
chr1	155920830	155920831	MISEQ:310:000000000-ADTTF:1:1105:7774:9187	60	-
chr1	155958423	155958424	MISEQ:310:000000000-ADTTF:1:1108:23883:15980	60	-
chr1	156009083	156009084	MISEQ:310:000000000-ADTTF:1:2101:6884:6273	60	+
chr1	156012805	156012806	MISEQ:310:000000000-ADTTF:1:1116:19715:12728	60	-
chr1	156204625	156204626	MISEQ:310:000000000-ADTTF:1:2115:28034:18891	60	-
chr1	156230495	156230496	MISEQ:310:000000000-ADTTF:1:2119:28027:7142	60	-
chr1	156264097	156264098	MISEQ:310:000000000-ADTTF:1:1114:14437:17679	60	-
chr1	156288665	156288666	MISEQ:310:000000000-ADTTF:1:2103:12530:8034	60	+
chr1	156322873	156322874	MISEQ:310:000000000-ADTTF:1:1106:13541:23760	60	+
chr1	156331954	156331955	MISEQ:310:000000000-ADTTF:1:1117:20988:18110	60	-
chr1	156528773	156528774	MISEQ:310:000000000-ADTTF:1:2118:15606:3152	60	-
chr1	156528775	156528776	MISEQ:310:000000000-ADTTF:1:1104:13406:6354	60	-
chr1	156776559	156776560	MISEQ:310:000000000-ADTTF:1:1119:20710:2964	60	+
chr1	156785015	156785016	MISEQ:310:000000000-ADTTF:1:1111:17754:16171	60	+
chr1	156788162	156788163	MISEQ:310:000000000-ADTTF:1:1111:12286:1416	60	-
chr1	156949586	156949587	MISEQ:310:000000000-ADTTF:1:1104:4606:14866	60	-
chr1	158411939	158411940	MISEQ:310:000000000-ADTTF:1:1107:18026:11614	60	+
chr1	159990138	159990139	MISEQ:310:000000000-ADTTF:1:1108:7438:8549	60	+
chr1	160144475	160144476	MISEQ:310:000000000-ADTTF:1:1106:11537:9013	60	-
chr1	160223030	160223031	MISEQ:310:000000000-ADTTF:1:1111:24889:2825	60	-
chr1	160255035	160255036	MISEQ:310:000000000-ADTTF:1:2107:22296:3809	60	+
chr1	160305118	160305119	MISEQ:310:000000000-ADTTF:1:2105:17542:9114	60	+
chr1	161113199	161113200	MISEQ:310:000000000-ADTTF:1:2102:12985:12041	60	+
chr1	161143713	161143714	MISEQ:310:000000000-ADTTF:1:1108:25940:3772	60	-
chr1	161183269	161183270	MISEQ:310:000000000-ADTTF:1:1115:9194:4641	60	+
chr1	161318424	161318425	MISEQ:310:000000000-ADTTF:1:1102:25548:14398	60	+
chr1	161327237	161327238	MISEQ:310:000000000-ADTTF:1:1116:3985:10249	60	+
chr1	161358324	161358325	MISEQ:310:000000000-ADTTF:1:1112:26163:10511	60	+
chr1	161918433	161918434	MISEQ:310:000000000-ADTTF:1:1103:13858:14284	60	+
chr1	161919138	161919139	MISEQ:310:000000000-ADTTF:1:2117:21320:4994	60	-
chr1	162149559	162149560	MISEQ:310:000000000-ADTTF:1:1101:10677:17981	60	+
chr1	162524610	162524611	MISEQ:310:000000000-ADTTF:1:2119:5603:13792	60	+
chr1	163045656	163045657	MISEQ:310:000000000-ADTTF:1:1112:21152:4386	60	+
chr1	163138975	163138976	MISEQ:310:000000000-ADTTF:1:2104:18155:12677	60	-
chr1	163396622	163396623	MISEQ:310:000000000-ADTTF:1:1104:18160:14483	60	+
chr1	164603658	164603659	MISEQ:310:000000000-ADTTF:1:2116:28437:13511	60	+
chr1	164696695	164696696	MISEQ:310:000000000-ADTTF:1:1109:13371:23176	60	+
chr1	164732960	164732961	MISEQ:310:000000000-ADTTF:1:1105:12821:2422	60	-
chr1	165834408	165834409	MISEQ:310:000000000-ADTTF:1:2106:4342:16082	60	+
chr1	167312668	167312669	MISEQ:310:000000000-ADTTF:1:1113:4429:13275	60	+
chr1	167313540	167313541	MISEQ:310:000000000-ADTTF:1:2104:2489:11239	60	+
chr1	167368153	167368154	MISEQ:310:000000000-ADTTF:1:1102:26812:18345	60	+
chr1	167593256	167593257	MISEQ:310:000000000-ADTTF:1:1103:11216:11642	60	+
chr1	167869704	167869705	MISEQ:310:000000000-ADTTF:1:1106:18016:7581	60	-
chr1	167918619	167918620	MISEQ:310:000000000-ADTTF:1:2118:21262:6775	60	+
chr1	168026104	168026105	MISEQ:310:000000000-ADTTF:1:2106:16955:15061	60	+
chr1	168061221	168061222	MISEQ:310:000000000-ADTTF:1:2109:21654:20457	60	-
chr1	168692860	168692861	MISEQ:310:000000000-ADTTF:1:1102:21317:19771	60	-
chr1	169156990	169156991	MISEQ:310:000000000-ADTTF:1:2109:5820:12697	60	-
chr1	169236981	169236982	MISEQ:310:000000000-ADTTF:1:2115:14976:13798	60	-
chr1	170069310	170069311	MISEQ:310:000000000-ADTTF:1:2106:9691:10655	60	+
chr1	170519685	170519686	MISEQ:310:000000000-ADTTF:1:1108:20437:21326	60	-
chr1	170536593	170536594	MISEQ:310:000000000-ADTTF:1:2109:11671:6970	60	+
chr1	171552032	171552033	MISEQ:310:000000000-ADTTF:1:1105:17406:23395	60	+
chr1	171736325	171736326	MISEQ:310:000000000-ADTTF:1:1117:12959:7967	60	+
chr1	171738946	171738947	MISEQ:310:000000000-ADTTF:1:1101:18475:10851	60	+
chr1	171884681	171884682	MISEQ:310:000000000-ADTTF:1:1116:22944:1874	60	-
chr1	173724711	173724712	MISEQ:310:000000000-ADTTF:1:2104:24453:20817	60	-
chr1	173875619	173875620	MISEQ:310:000000000-ADTTF:1:2115:15664:6526	60	+
chr1	173954318	173954319	MISEQ:310:000000000-ADTTF:1:2118:10206:6150	60	+
chr1	173968993	173968994	MISEQ:310:000000000-ADTTF:1:1110:28447:15316	60	-
chr1	173983497	173983498	MISEQ:310:000000000-ADTTF:1:1113:26822:10225	60	+
chr1	174163935	174163936	MISEQ:310:000000000-ADTTF:1:2119:10033:18684	60	+
chr1	174170243	174170244	MISEQ:310:000000000-ADTTF:1:1115:24200:11575	60	+
chr1	174369173	174369174	MISEQ:310:000000000-ADTTF:1:1104:13627:8581	60	-
chr1	174396953	174396954	MISEQ:310:000000000-ADTTF:1:1112:7313:22809	60	-
chr1	174425109	174425110	MISEQ:310:000000000-ADTTF:1:2119:10359:5664	60	+
chr1	174687902	174687903	MISEQ:310:000000000-ADTTF:1:2104:12393:24839	60	-
chr1	174957387	174957388	MISEQ:310:000000000-ADTTF:1:1102:19035:6150	60	+
chr1	175019969	175019970	MISEQ:310:000000000-ADTTF:1:1114:23519:7426	60	+
chr1	176140573	176140574	MISEQ:310:000000000-ADTTF:1:1116:17662:20940	60	+
chr1	176143127	176143128	MISEQ:310:000000000-ADTTF:1:1119:5934:18117	60	-
chr1	176736890	176736891	MISEQ:310:000000000-ADTTF:1:1114:16046:15913	60	+
chr1	177479143	177479144	MISEQ:310:000000000-ADTTF:1:1108:11973:23389	60	-
chr1	178888657	178888658	MISEQ:310:000000000-ADTTF:1:1107:10842:8668	60	+
chr1	179223541	179223542	MISEQ:310:000000000-ADTTF:1:2112:9443:12659	60	-
chr1	179342820	179342821	MISEQ:310:000000000-ADTTF:1:1119:13188:20327	60	-
chr1	179343545	179343546	MISEQ:310:000000000-ADTTF:1:1116:5846:10038	60	+
chr1	181050831	181050832	MISEQ:310:000000000-ADTTF:1:2112:14759:15058	60	+
chr1	181103819	181103820	MISEQ:310:000000000-ADTTF:1:1113:23128:2151	60	+
chr1	182378881	182378882	MISEQ:310:000000000-ADTTF:1:1119:27794:13596	60	+
chr1	182847721	182847722	MISEQ:310:000000000-ADTTF:1:1102:5602:6114	60	-
chr1	182876441	182876442	MISEQ:310:000000000-ADTTF:1:2117:25920:14268	60	-
chr1	183068542	183068543	MISEQ:310:000000000-ADTTF:1:1108:10695:3239	60	+
chr1	183500587	183500588	MISEQ:310:000000000-ADTTF:1:1114:19553:13816	60	-
chr1	184716539	184716540	MISEQ:310:000000000-ADTTF:1:1119:5741:21706	60	+
chr1	185101574	185101575	MISEQ:310:000000000-ADTTF:1:1104:4155:9401	60	-
chr1	185301179	185301180	MISEQ:310:000000000-ADTTF:1:1104:17207:17680	60	-
chr1	185344578	185344579	MISEQ:310:000000000-ADTTF:1:2110:26198:21903	60	-
chr1	185998047	185998048	MISEQ:310:000000000-ADTTF:1:1111:12940:1371	60	+
chr1	186314487	186314488	MISEQ:310:000000000-ADTTF:1:2117:3292:15648	60	-
chr1	186339811	186339812	MISEQ:310:000000000-ADTTF:1:1104:17334:5452	60	-
chr1	186358844	186358845	MISEQ:310:000000000-ADTTF:1:1116:20485:23891	60	-
chr1	186412466	186412467	MISEQ:310:000000000-ADTTF:1:2111:13473:15322	60	-
chr1	186455362	186455363	MISEQ:310:000000000-ADTTF:1:2115:23200:4322	60	+
chr1	186676468	186676469	MISEQ:310:000000000-ADTTF:1:1112:11925:13374	60	-
chr1	187380020	187380021	MISEQ:310:000000000-ADTTF:1:1117:24412:11034	60	+
chr1	187391282	187391283	MISEQ:310:000000000-ADTTF:1:2113:11836:7121	60	-
chr1	188149602	188149603	MISEQ:310:000000000-ADTTF:1:1111:10628:2258	60	+
chr1	188173690	188173691	MISEQ:310:000000000-ADTTF:1:1112:12431:11153	60	-
chr1	188360993	188360994	MISEQ:310:000000000-ADTTF:1:1101:8384:1717	60	+
chr1	188672670	188672671	MISEQ:310:000000000-ADTTF:1:1103:24437:9834	60	-
chr1	189216175	189216176	MISEQ:310:000000000-ADTTF:1:1103:24250:17574	60	-
chr1	189526816	189526817	MISEQ:310:000000000-ADTTF:1:2114:14152:13499	60	+
chr1	189609824	189609825	MISEQ:310:000000000-ADTTF:1:1110:25891:13940	60	+
chr1	189639372	189639373	MISEQ:310:000000000-ADTTF:1:2108:20633:8113	60	+
chr1	189897511	189897512	MISEQ:310:000000000-ADTTF:1:1106:3648:17535	60	+
chr1	190087356	190087357	MISEQ:310:000000000-ADTTF:1:2119:17240:8015	60	-
chr1	190390937	190390938	MISEQ:310:000000000-ADTTF:1:2114:25572:11120	60	+
chr1	190445831	190445832	MISEQ:310:000000000-ADTTF:1:2116:20650:1170	60	-
chr1	191096053	191096054	MISEQ:310:000000000-ADTTF:1:1114:19877:11539	60	+
chr1	191507772	191507773	MISEQ:310:000000000-ADTTF:1:1118:5829:7960	60	-
chr1	192232385	192232386	MISEQ:310:000000000-ADTTF:1:1104:20273:8647	60	-
chr1	192376506	192376507	MISEQ:310:000000000-ADTTF:1:2115:17924:12772	60	+
chr1	192542242	192542243	MISEQ:310:000000000-ADTTF:1:2108:16601:14774	60	+
chr1	192568189	192568190	MISEQ:310:000000000-ADTTF:1:1108:11581:20799	60	+
chr1	192589649	192589650	MISEQ:310:000000000-ADTTF:1:1104:7702:3093	60	+
chr1	193052858	193052859	MISEQ:310:000000000-ADTTF:1:1105:8455:19198	60	+
chr1	193079825	193079826	MISEQ:310:000000000-ADTTF:1:2101:21016:13982	60	+
chr1	193155342	193155343	MISEQ:310:000000000-ADTTF:1:1119:10166:2140	60	+
chr1	193409795	193409796	MISEQ:310:000000000-ADTTF:1:1114:2371:12925	60	+
chr1	194148334	194148335	MISEQ:310:000000000-ADTTF:1:1117:26462:15366	60	+
chr1	194268935	194268936	MISEQ:310:000000000-ADTTF:1:1105:5999:12908	60	+
chr1	194797868	194797869	MISEQ:310:000000000-ADTTF:1:1106:20948:10572	60	+
chr1	195531195	195531196	MISEQ:310:000000000-ADTTF:1:2109:7090:15070	60	+
chr1	195996274	195996275	MISEQ:310:000000000-ADTTF:1:1107:28705:13517	60	-
chr1	196103462	196103463	MISEQ:310:000000000-ADTTF:1:1117:23573:1993	60	-
chr1	196233885	196233886	MISEQ:310:000000000-ADTTF:1:1101:27785:15104	60	-
chr1	196407724	196407725	MISEQ:310:000000000-ADTTF:1:1106:14590:5150	60	-
chr1	196494389	196494390	MISEQ:310:000000000-ADTTF:1:1115:13315:6126	60	-
chr1	196614257	196614258	MISEQ:310:000000000-ADTTF:1:2113:24935:21582	60	+
chr1	196970015	196970016	MISEQ:310:000000000-ADTTF:1:2101:23068:8412	60	-
chr1	197128626	197128627	MISEQ:310:000000000-ADTTF:1:1105:19483:5972	60	+
chr1	197754559	197754560	MISEQ:310:000000000-ADTTF:1:2117:25715:13772	60	-
chr1	197761722	197761723	MISEQ:310:000000000-ADTTF:1:1101:23384:13999	60	+
chr1	198072246	198072247	MISEQ:310:000000000-ADTTF:1:2111:21832:2963	60	-
chr1	198211347	198211348	MISEQ:310:000000000-ADTTF:1:2104:23197:9769	60	-
chr1	198293022	198293023	MISEQ:310:000000000-ADTTF:1:1118:3813:14702	60	+
chr1	198298137	198298138	MISEQ:310:000000000-ADTTF:1:1119:14914:12675	60	-
chr1	198301558	198301559	MISEQ:310:000000000-ADTTF:1:1102:5099:19088	60	+
chr1	199231989	199231990	MISEQ:310:000000000-ADTTF:1:1114:18255:7294	60	+
chr1	200396982	200396983	MISEQ:310:000000000-ADTTF:1:1116:19176:6868	60	+
chr1	200401834	200401835	MISEQ:310:000000000-ADTTF:1:2116:11291:8330	60	-
chr1	200403218	200403219	MISEQ:310:000000000-ADTTF:1:2101:17670:2278	60	-
chr1	200406480	200406481	MISEQ:310:000000000-ADTTF:1:2101:13857:24628	60	-
chr1	200589141	200589142	MISEQ:310:000000000-ADTTF:1:2105:13008:11709	60	-
chr1	200762126	200762127	MISEQ:310:000000000-ADTTF:1:2106:16433:4340	60	+
chr1	200764388	200764389	MISEQ:310:000000000-ADTTF:1:2105:10166:5836	60	-
chr1	200805856	200805857	MISEQ:310:000000000-ADTTF:1:1105:16663:5529	60	-
chr1	201746652	201746653	MISEQ:310:000000000-ADTTF:1:1106:20207:3866	60	+
chr1	201840505	201840506	MISEQ:310:000000000-ADTTF:1:2118:20524:17930	60	+
chr1	201856161	201856162	MISEQ:310:000000000-ADTTF:1:2106:19038:2879	60	+
chr1	202412695	202412696	MISEQ:310:000000000-ADTTF:1:2113:13411:3547	60	-
chr1	202522044	202522045	MISEQ:310:000000000-ADTTF:1:1112:6371:11884	60	+
chr1	202784884	202784885	MISEQ:310:000000000-ADTTF:1:1108:22089:2748	60	+
chr1	203646423	203646424	MISEQ:310:000000000-ADTTF:1:2105:22978:4362	60	+
chr1	203813526	203813527	MISEQ:310:000000000-ADTTF:1:1104:23902:5453	60	-
chr1	203817919	203817920	MISEQ:310:000000000-ADTTF:1:2117:21697:24092	60	-
chr1	203839372	203839373	MISEQ:310:000000000-ADTTF:1:2101:8935:11645	60	-
chr1	204540506	204540507	MISEQ:310:000000000-ADTTF:1:2103:7054:12260	60	+
chr1	204658183	204658184	MISEQ:310:000000000-ADTTF:1:1104:19364:6139	60	+
chr1	205114361	205114362	MISEQ:310:000000000-ADTTF:1:1104:8092:12283	60	-
chr1	205602093	205602094	MISEQ:310:000000000-ADTTF:1:1118:11599:22537	60	+
chr1	205603322	205603323	MISEQ:310:000000000-ADTTF:1:1114:21862:10372	60	+
chr1	205608456	205608457	MISEQ:310:000000000-ADTTF:1:2115:15250:6866	60	-
chr1	205739567	205739568	MISEQ:310:000000000-ADTTF:1:2102:22091:5485	60	-
chr1	206097873	206097874	MISEQ:310:000000000-ADTTF:1:1111:13770:11844	60	-
chr1	207263833	207263834	MISEQ:310:000000000-ADTTF:1:2103:17312:22192	60	-
chr1	207635097	207635098	MISEQ:310:000000000-ADTTF:1:1111:15198:19361	60	-
chr1	207780372	207780373	MISEQ:310:000000000-ADTTF:1:2112:23424:6046	60	+
chr1	210156111	210156112	MISEQ:310:000000000-ADTTF:1:1109:8370:3332	60	-
chr1	210431329	210431330	MISEQ:310:000000000-ADTTF:1:2118:26167:5212	60	+
chr1	211276321	211276322	MISEQ:310:000000000-ADTTF:1:2103:6692:10862	60	+
chr1	211302231	211302232	MISEQ:310:000000000-ADTTF:1:2111:17494:10682	60	-
chr1	211767651	211767652	MISEQ:310:000000000-ADTTF:1:1112:14974:12513	60	+
chr1	212022250	212022251	MISEQ:310:000000000-ADTTF:1:2115:6648:14217	60	-
chr1	212091480	212091481	MISEQ:310:000000000-ADTTF:1:1119:15479:19122	60	+
chr1	212096192	212096193	MISEQ:310:000000000-ADTTF:1:1111:12660:16681	60	-
chr1	212336114	212336115	MISEQ:310:000000000-ADTTF:1:2109:24058:21172	60	+
chr1	212344175	212344176	MISEQ:310:000000000-ADTTF:1:2104:17211:23622	60	+
chr1	212360684	212360685	MISEQ:310:000000000-ADTTF:1:2114:12386:2468	60	+
chr1	212739282	212739283	MISEQ:310:000000000-ADTTF:1:2104:7707:6649	60	-
chr1	212887568	212887569	MISEQ:310:000000000-ADTTF:1:1107:18103:10827	60	-
chr1	213137157	213137158	MISEQ:310:000000000-ADTTF:1:1101:10836:13037	60	-
chr1	214284173	214284174	MISEQ:310:000000000-ADTTF:1:1101:24359:9077	60	-
chr1	214376286	214376287	MISEQ:310:000000000-ADTTF:1:1107:18703:21410	60	+
chr1	214436150	214436151	MISEQ:310:000000000-ADTTF:1:2118:2563:14505	60	-
chr1	215599605	215599606	MISEQ:310:000000000-ADTTF:1:1116:7301:21636	60	+
chr1	215600056	215600057	MISEQ:310:000000000-ADTTF:1:1104:4385:19822	60	+
chr1	216073806	216073807	MISEQ:310:000000000-ADTTF:1:2113:10361:6408	60	-
chr1	216582342	216582343	MISEQ:310:000000000-ADTTF:1:1118:5602:14556	60	-
chr1	217419454	217419455	MISEQ:310:000000000-ADTTF:1:1112:11453:16051	60	-
chr1	217742625	217742626	MISEQ:310:000000000-ADTTF:1:2107:14802:20362	60	+
chr1	217863838	217863839	MISEQ:310:000000000-ADTTF:1:2106:23391:5488	60	+
chr1	218910015	218910016	MISEQ:310:000000000-ADTTF:1:1111:22665:11427	60	-
chr1	219202193	219202194	MISEQ:310:000000000-ADTTF:1:1110:22594:5040	60	-
chr1	219217830	219217831	MISEQ:310:000000000-ADTTF:1:1115:25706:17625	60	-
chr1	220147761	220147762	MISEQ:310:000000000-ADTTF:1:2105:15213:20821	60	-
chr1	220150767	220150768	MISEQ:310:000000000-ADTTF:1:1102:5745:21413	60	-
chr1	220182090	220182091	MISEQ:310:000000000-ADTTF:1:1113:22758:3490	60	-
chr1	220220948	220220949	MISEQ:310:000000000-ADTTF:1:1101:24082:23961	60	-
chr1	220660397	220660398	MISEQ:310:000000000-ADTTF:1:1102:15831:17593	60	+
chr1	221155839	221155840	MISEQ:310:000000000-ADTTF:1:1112:18459:14307	60	-
chr1	221609799	221609800	MISEQ:310:000000000-ADTTF:1:1114:6494:7648	60	-
chr1	222334628	222334629	MISEQ:310:000000000-ADTTF:1:1117:18836:7437	60	-
chr1	222334629	222334630	MISEQ:310:000000000-ADTTF:1:1113:23712:8001	60	-
chr1	222627605	222627606	MISEQ:310:000000000-ADTTF:1:1112:7688:23486	60	-
chr1	222650132	222650133	MISEQ:310:000000000-ADTTF:1:1118:3340:7359	60	-
chr1	222673771	222673772	MISEQ:310:000000000-ADTTF:1:1106:21589:24362	60	-
chr1	222727926	222727927	MISEQ:310:000000000-ADTTF:1:1107:26350:4092	60	-
chr1	222801438	222801439	MISEQ:310:000000000-ADTTF:1:2102:22625:8753	60	-
chr1	223274423	223274424	MISEQ:310:000000000-ADTTF:1:2106:19091:11692	60	-
chr1	223780611	223780612	MISEQ:310:000000000-ADTTF:1:1109:22256:1422	60	+
chr1	223792023	223792024	MISEQ:310:000000000-ADTTF:1:1109:25995:6953	60	-
chr1	223804384	223804385	MISEQ:310:000000000-ADTTF:1:1115:13581:10432	60	+
chr1	223805652	223805653	MISEQ:310:000000000-ADTTF:1:1102:13008:21351	60	-
chr1	223807385	223807386	MISEQ:310:000000000-ADTTF:1:2110:13078:6528	60	+
chr1	223829812	223829813	MISEQ:310:000000000-ADTTF:1:1111:13917:10768	60	+
chr1	224072668	224072669	MISEQ:310:000000000-ADTTF:1:2111:8779:11908	60	+
chr1	224189848	224189849	MISEQ:310:000000000-ADTTF:1:1111:5844:17619	60	-
chr1	224281130	224281131	MISEQ:310:000000000-ADTTF:1:2110:15827:10541	60	-
chr1	224287147	224287148	MISEQ:310:000000000-ADTTF:1:1108:27146:15539	60	+
chr1	224306702	224306703	MISEQ:310:000000000-ADTTF:1:2103:13592:17274	60	-
chr1	224312801	224312802	MISEQ:310:000000000-ADTTF:1:1119:25700:8003	60	-
chr1	224371025	224371026	MISEQ:310:000000000-ADTTF:1:1112:11715:9566	60	-
chr1	224412099	224412100	MISEQ:310:000000000-ADTTF:1:1109:18713:11395	60	+
chr1	224443419	224443420	MISEQ:310:000000000-ADTTF:1:2114:15216:20243	60	-
chr1	224448989	224448990	MISEQ:310:000000000-ADTTF:1:1111:10506:8831	60	+
chr1	224959299	224959300	MISEQ:310:000000000-ADTTF:1:1109:7352:8808	60	+
chr1	224964160	224964161	MISEQ:310:000000000-ADTTF:1:1117:11736:6148	60	-
chr1	224999965	224999966	MISEQ:310:000000000-ADTTF:1:1102:25439:7206	60	-
chr1	225418975	225418976	MISEQ:310:000000000-ADTTF:1:1114:6621:21879	60	-
chr1	225495128	225495129	MISEQ:310:000000000-ADTTF:1:2115:19719:9536	60	+
chr1	225497364	225497365	MISEQ:310:000000000-ADTTF:1:1104:13540:23417	60	-
chr1	225505852	225505853	MISEQ:310:000000000-ADTTF:1:2110:17476:1453	60	-
chr1	225507866	225507867	MISEQ:310:000000000-ADTTF:1:1119:12832:6338	60	-
chr1	225524112	225524113	MISEQ:310:000000000-ADTTF:1:1114:17063:17515	60	+
chr1	225526664	225526665	MISEQ:310:000000000-ADTTF:1:1110:27485:14617	60	-
chr1	225527139	225527140	MISEQ:310:000000000-ADTTF:1:2117:16791:14643	60	-
chr1	225532299	225532300	MISEQ:310:000000000-ADTTF:1:2111:24099:11267	60	-
chr1	225546571	225546572	MISEQ:310:000000000-ADTTF:1:1106:17612:9562	60	-
chr1	225553529	225553530	MISEQ:310:000000000-ADTTF:1:1104:15250:19181	60	-
chr1	225554768	225554769	MISEQ:310:000000000-ADTTF:1:1108:27216:20231	60	-
chr1	225559996	225559997	MISEQ:310:000000000-ADTTF:1:1104:26496:5962	60	-
chr1	225585196	225585197	MISEQ:310:000000000-ADTTF:1:1116:15784:12768	60	-
chr1	225635531	225635532	MISEQ:310:000000000-ADTTF:1:2116:17773:1719	60	-
chr1	225642945	225642946	MISEQ:310:000000000-ADTTF:1:2105:12200:9982	60	+
chr1	225788630	225788631	MISEQ:310:000000000-ADTTF:1:1116:12346:17275	60	+
chr1	225864096	225864097	MISEQ:310:000000000-ADTTF:1:1117:17038:7876	60	-
chr1	225885697	225885698	MISEQ:310:000000000-ADTTF:1:2103:8188:6266	60	+
chr1	226044351	226044352	MISEQ:310:000000000-ADTTF:1:2101:21186:2704	60	-
chr1	226060477	226060478	MISEQ:310:000000000-ADTTF:1:1118:20836:17557	60	+
chr1	226070912	226070913	MISEQ:310:000000000-ADTTF:1:1117:9192:10486	60	+
chr1	226148673	226148674	MISEQ:310:000000000-ADTTF:1:1119:27244:15225	60	+
chr1	226187643	226187644	MISEQ:310:000000000-ADTTF:1:2117:24037:10796	60	-
chr1	226236100	226236101	MISEQ:310:000000000-ADTTF:1:1106:5526:9690	60	-
chr1	226238793	226238794	MISEQ:310:000000000-ADTTF:1:2102:7407:5999	60	-
chr1	226252942	226252943	MISEQ:310:000000000-ADTTF:1:1114:11955:2272	60	-
chr1	226265556	226265557	MISEQ:310:000000000-ADTTF:1:1102:22665:13731	60	+
chr1	226274303	226274304	MISEQ:310:000000000-ADTTF:1:1108:9944:9387	60	-
chr1	226276987	226276988	MISEQ:310:000000000-ADTTF:1:1111:5423:18014	60	-
chr1	226720369	226720370	MISEQ:310:000000000-ADTTF:1:2109:9546:8559	60	-
chr1	226850117	226850118	MISEQ:310:000000000-ADTTF:1:1107:20889:17470	60	+
chr1	227008036	227008037	MISEQ:310:000000000-ADTTF:1:1115:17840:13694	60	+
chr1	227008133	227008134	MISEQ:310:000000000-ADTTF:1:1114:13259:15557	60	-
chr1	227025033	227025034	MISEQ:310:000000000-ADTTF:1:2112:15091:4176	60	-
chr1	227062707	227062708	MISEQ:310:000000000-ADTTF:1:1115:8667:6359	60	-
chr1	227073793	227073794	MISEQ:310:000000000-ADTTF:1:1114:4312:13785	60	+
chr1	227074421	227074422	MISEQ:310:000000000-ADTTF:1:2108:19030:16259	60	-
chr1	227079546	227079547	MISEQ:310:000000000-ADTTF:1:1108:12305:18283	60	-
chr1	227089485	227089486	MISEQ:310:000000000-ADTTF:1:2103:16044:18729	60	-
chr1	227100200	227100201	MISEQ:310:000000000-ADTTF:1:1107:9456:15939	60	-
chr1	227120480	227120481	MISEQ:310:000000000-ADTTF:1:1102:22667:5187	60	+
chr1	227123760	227123761	MISEQ:310:000000000-ADTTF:1:2103:25735:22232	60	-
chr1	227127273	227127274	MISEQ:310:000000000-ADTTF:1:2102:2096:12188	60	-
chr1	227129372	227129373	MISEQ:310:000000000-ADTTF:1:2119:8812:12093	60	-
chr1	227141628	227141629	MISEQ:310:000000000-ADTTF:1:2119:17025:14469	60	-
chr1	227155919	227155920	MISEQ:310:000000000-ADTTF:1:1108:26424:18280	60	-
chr1	227162970	227162971	MISEQ:310:000000000-ADTTF:1:1106:15897:10124	60	-
chr1	227164587	227164588	MISEQ:310:000000000-ADTTF:1:1103:28041:6685	60	+
chr1	227164900	227164901	MISEQ:310:000000000-ADTTF:1:1112:18068:7391	60	-
chr1	227167138	227167139	MISEQ:310:000000000-ADTTF:1:1115:8076:7474	60	-
chr1	227184305	227184306	MISEQ:310:000000000-ADTTF:1:2108:18914:2540	60	-
chr1	227191674	227191675	MISEQ:310:000000000-ADTTF:1:2107:13486:11919	60	-
chr1	227241409	227241410	MISEQ:310:000000000-ADTTF:1:1106:21371:17725	60	+
chr1	227248590	227248591	MISEQ:310:000000000-ADTTF:1:2107:19502:11301	60	+
chr1	227250942	227250943	MISEQ:310:000000000-ADTTF:1:2117:9971:15292	60	-
chr1	227305835	227305836	MISEQ:310:000000000-ADTTF:1:2103:6844:14623	60	+
chr1	227312817	227312818	MISEQ:310:000000000-ADTTF:1:1102:15348:21537	60	-
chr1	227367250	227367251	MISEQ:310:000000000-ADTTF:1:2110:4053:9198	60	+
chr1	227403947	227403948	MISEQ:310:000000000-ADTTF:1:1109:21299:11284	60	-
chr1	227752120	227752121	MISEQ:310:000000000-ADTTF:1:1103:21049:17420	60	+
chr1	227985719	227985720	MISEQ:310:000000000-ADTTF:1:1115:26389:20784	60	-
chr1	228085816	228085817	MISEQ:310:000000000-ADTTF:1:2108:12129:16715	60	+
chr1	228087377	228087378	MISEQ:310:000000000-ADTTF:1:1119:8591:22537	60	-
chr1	228111048	228111049	MISEQ:310:000000000-ADTTF:1:1115:20005:24690	60	-
chr1	228126418	228126419	MISEQ:310:000000000-ADTTF:1:1106:19096:6833	60	+
chr1	228133314	228133315	MISEQ:310:000000000-ADTTF:1:2119:10134:16119	60	+
chr1	228189857	228189858	MISEQ:310:000000000-ADTTF:1:1108:11100:3106	60	-
chr1	228205408	228205409	MISEQ:310:000000000-ADTTF:1:1104:14587:24251	60	+
chr1	228228667	228228668	MISEQ:310:000000000-ADTTF:1:1116:27000:19936	60	+
chr1	228230588	228230589	MISEQ:310:000000000-ADTTF:1:1107:19525:14674	60	+
chr1	228269335	228269336	MISEQ:310:000000000-ADTTF:1:1111:6049:17947	60	+
chr1	228400987	228400988	MISEQ:310:000000000-ADTTF:1:2117:15444:4604	60	-
chr1	228433548	228433549	MISEQ:310:000000000-ADTTF:1:1109:9518:6242	60	-
chr1	228484932	228484933	MISEQ:310:000000000-ADTTF:1:2114:14914:10421	60	+
chr1	228496144	228496145	MISEQ:310:000000000-ADTTF:1:1107:15538:23076	60	+
chr1	228652471	228652472	MISEQ:310:000000000-ADTTF:1:1114:26216:9394	60	+
chr1	228654917	228654918	MISEQ:310:000000000-ADTTF:1:1112:11451:17137	60	+
chr1	228765578	228765579	MISEQ:310:000000000-ADTTF:1:1104:11455:17303	60	+
chr1	228800382	228800383	MISEQ:310:000000000-ADTTF:1:1108:20922:13707	60	+
chr1	229014751	229014752	MISEQ:310:000000000-ADTTF:1:1108:7647:10743	60	+
chr1	229283237	229283238	MISEQ:310:000000000-ADTTF:1:2110:7294:20006	60	-
chr1	229283238	229283239	MISEQ:310:000000000-ADTTF:1:1116:21197:17876	60	-
chr1	229339527	229339528	MISEQ:310:000000000-ADTTF:1:1108:23319:22502	60	+
chr1	229449190	229449191	MISEQ:310:000000000-ADTTF:1:1117:18049:18533	60	-
chr1	229456797	229456798	MISEQ:310:000000000-ADTTF:1:2104:16601:3687	60	-
chr1	229485334	229485335	MISEQ:310:000000000-ADTTF:1:1101:27636:7984	60	+
chr1	229488770	229488771	MISEQ:310:000000000-ADTTF:1:2106:22814:14083	60	+
chr1	229492637	229492638	MISEQ:310:000000000-ADTTF:1:2110:19246:10281	60	+
chr1	229495379	229495380	MISEQ:310:000000000-ADTTF:1:1106:22542:10584	60	+
chr1	230161599	230161600	MISEQ:310:000000000-ADTTF:1:2108:8945:20877	60	+
chr1	230170099	230170100	MISEQ:310:000000000-ADTTF:1:2109:10055:5629	60	-
chr1	230209143	230209144	MISEQ:310:000000000-ADTTF:1:2119:21343:4367	60	-
chr1	230242418	230242419	MISEQ:310:000000000-ADTTF:1:1109:9617:14595	60	+
chr1	230947899	230947900	MISEQ:310:000000000-ADTTF:1:2103:12055:13630	60	+
chr1	230952421	230952422	MISEQ:310:000000000-ADTTF:1:1113:12589:24391	60	-
chr1	231426943	231426944	MISEQ:310:000000000-ADTTF:1:1102:6342:9087	60	-
chr1	231559294	231559295	MISEQ:310:000000000-ADTTF:1:2108:16990:17303	60	+
chr1	231564361	231564362	MISEQ:310:000000000-ADTTF:1:2110:11534:22559	60	-
chr1	232409517	232409518	MISEQ:310:000000000-ADTTF:1:2116:17899:18537	60	-
chr1	233186647	233186648	MISEQ:310:000000000-ADTTF:1:1118:3806:8238	60	+
chr1	233230112	233230113	MISEQ:310:000000000-ADTTF:1:1113:2643:15862	60	+
chr1	234420155	234420156	MISEQ:310:000000000-ADTTF:1:2119:5044:10258	60	-
chr1	234421763	234421764	MISEQ:310:000000000-ADTTF:1:2102:12275:12134	60	-
chr1	234446522	234446523	MISEQ:310:000000000-ADTTF:1:1102:16941:6413	60	+
chr1	234466829	234466830	MISEQ:310:000000000-ADTTF:1:1113:13325:20193	60	-
chr1	234864180	234864181	MISEQ:310:000000000-ADTTF:1:1108:23603:8881	60	-
chr1	235177801	235177802	MISEQ:310:000000000-ADTTF:1:2109:22517:17583	60	+
chr1	235202870	235202871	MISEQ:310:000000000-ADTTF:1:1109:10821:14439	60	+
chr1	235205095	235205096	MISEQ:310:000000000-ADTTF:1:2101:20719:8797	60	-
chr1	235218240	235218241	MISEQ:310:000000000-ADTTF:1:1108:15649:15744	60	-
chr1	235234666	235234667	MISEQ:310:000000000-ADTTF:1:1113:7352:9141	60	+
chr1	235245719	235245720	MISEQ:310:000000000-ADTTF:1:2104:7859:12631	60	-
chr1	235247675	235247676	MISEQ:310:000000000-ADTTF:1:2116:15301:5233	60	-
chr1	235277807	235277808	MISEQ:310:000000000-ADTTF:1:2102:13545:6026	60	-
chr1	235295209	235295210	MISEQ:310:000000000-ADTTF:1:1108:24023:14388	60	+
chr1	235311976	235311977	MISEQ:310:000000000-ADTTF:1:1105:7107:19704	60	+
chr1	235320840	235320841	MISEQ:310:000000000-ADTTF:1:1108:16198:14996	60	-
chr1	235339931	235339932	MISEQ:310:000000000-ADTTF:1:1103:15215:3496	60	-
chr1	235484966	235484967	MISEQ:310:000000000-ADTTF:1:1109:16957:12098	60	+
chr1	235712482	235712483	MISEQ:310:000000000-ADTTF:1:1102:11993:22729	60	+
chr1	235715480	235715481	MISEQ:310:000000000-ADTTF:1:1105:19172:9227	60	+
chr1	235716034	235716035	MISEQ:310:000000000-ADTTF:1:1119:20681:19185	60	+
chr1	235716479	235716480	MISEQ:310:000000000-ADTTF:1:1101:4591:20865	60	-
chr1	235790712	235790713	MISEQ:310:000000000-ADTTF:1:2111:23690:11932	60	+
chr1	236099729	236099730	MISEQ:310:000000000-ADTTF:1:1113:7682:16645	60	-
chr1	236115815	236115816	MISEQ:310:000000000-ADTTF:1:1107:26870:12083	60	+
chr1	236214911	236214912	MISEQ:310:000000000-ADTTF:1:1113:18488:11879	60	-
chr1	236219362	236219363	MISEQ:310:000000000-ADTTF:1:1118:24548:9709	60	+
chr1	236225245	236225246	MISEQ:310:000000000-ADTTF:1:1118:21399:14154	60	+
chr1	236226734	236226735	MISEQ:310:000000000-ADTTF:1:1111:23869:16230	60	+
chr1	236226735	236226736	MISEQ:310:000000000-ADTTF:1:1111:24410:6481	60	+
chr1	236273731	236273732	MISEQ:310:000000000-ADTTF:1:1115:24248:7241	60	-
chr1	236552652	236552653	MISEQ:310:000000000-ADTTF:1:1116:19541:10981	60	+
chr1	236855789	236855790	MISEQ:310:000000000-ADTTF:1:1107:13828:13826	60	+
chr1	237274887	237274888	MISEQ:310:000000000-ADTTF:1:1113:9833:11026	60	-
chr1	237369062	237369063	MISEQ:310:000000000-ADTTF:1:2116:14366:17237	60	-
chr1	240577307	240577308	MISEQ:310:000000000-ADTTF:1:1117:26513:6823	60	+
chr1	240755537	240755538	MISEQ:310:000000000-ADTTF:1:2106:12330:6900	60	-
chr1	240988725	240988726	MISEQ:310:000000000-ADTTF:1:1118:9796:8672	60	-
chr1	241081618	241081619	MISEQ:310:000000000-ADTTF:1:1104:26082:10991	60	-
chr1	241507057	241507058	MISEQ:310:000000000-ADTTF:1:1104:7215:19702	60	-
chr1	242310241	242310242	MISEQ:310:000000000-ADTTF:1:1107:17784:20708	60	-
chr1	244391997	244391998	MISEQ:310:000000000-ADTTF:1:1102:8232:10022	60	-
chr1	244427860	244427861	MISEQ:310:000000000-ADTTF:1:1103:9441:19289	60	-
chr1	244441764	244441765	MISEQ:310:000000000-ADTTF:1:1105:27146:18841	60	-
chr1	244448427	244448428	MISEQ:310:000000000-ADTTF:1:1115:11335:8240	60	+
chr1	244457298	244457299	MISEQ:310:000000000-ADTTF:1:1105:13963:22412	60	-
chr1	244857667	244857668	MISEQ:310:000000000-ADTTF:1:2106:8689:7268	60	+
chr1	244859326	244859327	MISEQ:310:000000000-ADTTF:1:1107:9288:10049	60	-
chr1	244872705	244872706	MISEQ:310:000000000-ADTTF:1:1111:26812:11048	60	+
chr1	245019530	245019531	MISEQ:310:000000000-ADTTF:1:1110:28259:8726	60	-
chr1	246578760	246578761	MISEQ:310:000000000-ADTTF:1:1117:9125:9970	60	+
chr1	246866794	246866795	MISEQ:310:000000000-ADTTF:1:1108:18732:13428	60	-
chr1	247337312	247337313	MISEQ:310:000000000-ADTTF:1:1106:23803:2657	60	+
chr1	247560355	247560356	MISEQ:310:000000000-ADTTF:1:1107:14772:12338	60	+
chr10	246800	246801	MISEQ:310:000000000-ADTTF:1:2112:20663:18251	60	-
chr10	405300	405301	MISEQ:310:000000000-ADTTF:1:1102:26789:12513	60	-
chr10	592905	592906	MISEQ:310:000000000-ADTTF:1:1111:20794:19485	60	-
chr10	835024	835025	MISEQ:310:000000000-ADTTF:1:1109:10154:24045	60	-
chr10	858788	858789	MISEQ:310:000000000-ADTTF:1:2101:24348:7092	60	-
chr10	899453	899454	MISEQ:310:000000000-ADTTF:1:2119:11876:3620	60	+
chr10	997052	997053	MISEQ:310:000000000-ADTTF:1:1108:5658:22638	60	+
chr10	1051787	1051788	MISEQ:310:000000000-ADTTF:1:1113:26700:7585	60	-
chr10	1061509	1061510	MISEQ:310:000000000-ADTTF:1:2106:5516:6883	60	-
chr10	5719456	5719457	MISEQ:310:000000000-ADTTF:1:1108:18874:5625	60	+
chr10	5720552	5720553	MISEQ:310:000000000-ADTTF:1:1109:12076:9001	60	-
chr10	5723712	5723713	MISEQ:310:000000000-ADTTF:1:1117:14870:2555	60	+
chr10	5735183	5735184	MISEQ:310:000000000-ADTTF:1:2103:8467:16839	60	+
chr10	5783536	5783537	MISEQ:310:000000000-ADTTF:1:1101:18947:19235	60	-
chr10	6099099	6099100	MISEQ:310:000000000-ADTTF:1:1111:16595:4916	60	+
chr10	6264269	6264270	MISEQ:310:000000000-ADTTF:1:2107:9585:8590	60	+
chr10	6474191	6474192	MISEQ:310:000000000-ADTTF:1:2113:23274:9965	60	+
chr10	7958546	7958547	MISEQ:310:000000000-ADTTF:1:2118:27945:11479	60	+
chr10	8898996	8898997	MISEQ:310:000000000-ADTTF:1:1108:15827:20877	60	+
chr10	9110803	9110804	MISEQ:310:000000000-ADTTF:1:2106:26516:12230	60	-
chr10	11484118	11484119	MISEQ:310:000000000-ADTTF:1:2106:4416:13776	60	+
chr10	12023770	12023771	MISEQ:310:000000000-ADTTF:1:2111:24905:8348	60	-
chr10	12046050	12046051	MISEQ:310:000000000-ADTTF:1:2116:10578:11625	60	+
chr10	13645797	13645798	MISEQ:310:000000000-ADTTF:1:1111:23981:24033	60	-
chr10	13867575	13867576	MISEQ:310:000000000-ADTTF:1:1105:28078:10377	60	-
chr10	13958471	13958472	MISEQ:310:000000000-ADTTF:1:2105:21855:20185	60	+
chr10	14855328	14855329	MISEQ:310:000000000-ADTTF:1:1116:12430:2585	60	+
chr10	15539175	15539176	MISEQ:310:000000000-ADTTF:1:2112:18261:1416	60	+
chr10	15777328	15777329	MISEQ:310:000000000-ADTTF:1:2110:12807:16532	60	-
chr10	15812670	15812671	MISEQ:310:000000000-ADTTF:1:1118:22160:3855	60	-
chr10	15823222	15823223	MISEQ:310:000000000-ADTTF:1:2111:5063:17675	60	+
chr10	17381425	17381426	MISEQ:310:000000000-ADTTF:1:1111:25793:17732	60	-
chr10	17490535	17490536	MISEQ:310:000000000-ADTTF:1:1105:14085:22333	60	+
chr10	18173377	18173378	MISEQ:310:000000000-ADTTF:1:1105:7002:2372	60	+
chr10	20372280	20372281	MISEQ:310:000000000-ADTTF:1:1103:8140:16258	60	-
chr10	21612881	21612882	MISEQ:310:000000000-ADTTF:1:2110:13918:7205	60	-
chr10	21659262	21659263	MISEQ:310:000000000-ADTTF:1:2102:15543:17835	60	+
chr10	21664577	21664578	MISEQ:310:000000000-ADTTF:1:1117:13201:18557	60	+
chr10	21947436	21947437	MISEQ:310:000000000-ADTTF:1:2107:19741:15265	60	-
chr10	22811738	22811739	MISEQ:310:000000000-ADTTF:1:1112:4939:12399	60	-
chr10	24098899	24098900	MISEQ:310:000000000-ADTTF:1:1106:19389:1394	60	+
chr10	24235399	24235400	MISEQ:310:000000000-ADTTF:1:1102:11099:16603	60	-
chr10	25940288	25940289	MISEQ:310:000000000-ADTTF:1:1106:17800:8726	60	+
chr10	26148172	26148173	MISEQ:310:000000000-ADTTF:1:1107:13917:22371	60	+
chr10	26613768	26613769	MISEQ:310:000000000-ADTTF:1:2101:16084:5887	60	-
chr10	26706165	26706166	MISEQ:310:000000000-ADTTF:1:2115:18480:10731	60	-
chr10	27051893	27051894	MISEQ:310:000000000-ADTTF:1:2119:23095:6717	60	-
chr10	27142472	27142473	MISEQ:310:000000000-ADTTF:1:1114:25750:5331	60	+
chr10	27145422	27145423	MISEQ:310:000000000-ADTTF:1:2118:28714:17413	60	+
chr10	27517949	27517950	MISEQ:310:000000000-ADTTF:1:1114:19885:15170	60	-
chr10	27888832	27888833	MISEQ:310:000000000-ADTTF:1:2106:8801:17860	60	+
chr10	28950259	28950260	MISEQ:310:000000000-ADTTF:1:1119:2252:16849	60	-
chr10	29109208	29109209	MISEQ:310:000000000-ADTTF:1:1101:22098:6646	60	-
chr10	30310349	30310350	MISEQ:310:000000000-ADTTF:1:2104:12805:21291	60	+
chr10	30328746	30328747	MISEQ:310:000000000-ADTTF:1:2110:3909:6440	60	+
chr10	30447098	30447099	MISEQ:310:000000000-ADTTF:1:1106:15085:4114	60	-
chr10	31326636	31326637	MISEQ:310:000000000-ADTTF:1:1112:7485:7244	60	+
chr10	31351917	31351918	MISEQ:310:000000000-ADTTF:1:1113:20382:24144	60	-
chr10	31384977	31384978	MISEQ:310:000000000-ADTTF:1:2107:15001:9269	60	-
chr10	31460156	31460157	MISEQ:310:000000000-ADTTF:1:2118:13061:24216	60	+
chr10	32017935	32017936	MISEQ:310:000000000-ADTTF:1:1119:17923:8645	60	+
chr10	32021064	32021065	MISEQ:310:000000000-ADTTF:1:1110:3242:10453	60	+
chr10	32425987	32425988	MISEQ:310:000000000-ADTTF:1:1109:27371:15138	60	-
chr10	32448521	32448522	MISEQ:310:000000000-ADTTF:1:2116:6054:7094	60	+
chr10	32567891	32567892	MISEQ:310:000000000-ADTTF:1:1112:2861:15825	60	+
chr10	32902781	32902782	MISEQ:310:000000000-ADTTF:1:2101:17858:16683	60	+
chr10	32947957	32947958	MISEQ:310:000000000-ADTTF:1:1114:21142:12606	60	+
chr10	34391300	34391301	MISEQ:310:000000000-ADTTF:1:2119:11682:12517	60	+
chr10	35015179	35015180	MISEQ:310:000000000-ADTTF:1:1108:2240:9873	60	-
chr10	35043820	35043821	MISEQ:310:000000000-ADTTF:1:1105:10272:12449	60	+
chr10	35368973	35368974	MISEQ:310:000000000-ADTTF:1:1115:12323:16081	60	+
chr10	36680351	36680352	MISEQ:310:000000000-ADTTF:1:2115:17016:23701	60	+
chr10	37243233	37243234	MISEQ:310:000000000-ADTTF:1:1115:16554:21584	60	-
chr10	37953473	37953474	MISEQ:310:000000000-ADTTF:1:1101:4329:20250	60	-
chr10	42972520	42972521	MISEQ:310:000000000-ADTTF:1:1108:8208:2614	60	-
chr10	43144299	43144300	MISEQ:310:000000000-ADTTF:1:1101:17121:2240	60	-
chr10	45614952	45614953	MISEQ:310:000000000-ADTTF:1:2101:20896:20458	60	-
chr10	45666736	45666737	MISEQ:310:000000000-ADTTF:1:1109:27053:6444	60	-
chr10	45916963	45916964	MISEQ:310:000000000-ADTTF:1:1112:14219:4151	60	+
chr10	46194164	46194165	MISEQ:310:000000000-ADTTF:1:1111:6838:18061	60	-
chr10	49827416	49827417	MISEQ:310:000000000-ADTTF:1:2112:22232:21590	60	+
chr10	49861621	49861622	MISEQ:310:000000000-ADTTF:1:1118:9741:12926	60	-
chr10	50430755	50430756	MISEQ:310:000000000-ADTTF:1:2111:9801:11612	60	-
chr10	50803458	50803459	MISEQ:310:000000000-ADTTF:1:2111:21242:21171	60	-
chr10	51732147	51732148	MISEQ:310:000000000-ADTTF:1:1110:9433:10426	60	+
chr10	52042459	52042460	MISEQ:310:000000000-ADTTF:1:1111:6727:6970	60	+
chr10	52162093	52162094	MISEQ:310:000000000-ADTTF:1:1101:10915:21047	60	+
chr10	53848590	53848591	MISEQ:310:000000000-ADTTF:1:1102:16007:3612	60	+
chr10	53873907	53873908	MISEQ:310:000000000-ADTTF:1:1117:27652:6368	60	-
chr10	54801808	54801809	MISEQ:310:000000000-ADTTF:1:1111:5671:12439	60	-
chr10	55651536	55651537	MISEQ:310:000000000-ADTTF:1:1105:8673:17136	60	+
chr10	55799112	55799113	MISEQ:310:000000000-ADTTF:1:1110:21126:4816	60	-
chr10	57052830	57052831	MISEQ:310:000000000-ADTTF:1:1112:7500:19022	60	+
chr10	58371105	58371106	MISEQ:310:000000000-ADTTF:1:2117:23728:15212	60	-
chr10	58774240	58774241	MISEQ:310:000000000-ADTTF:1:1101:26533:6625	60	+
chr10	58981854	58981855	MISEQ:310:000000000-ADTTF:1:1108:15253:7181	60	-
chr10	59220839	59220840	MISEQ:310:000000000-ADTTF:1:1101:15883:7310	60	-
chr10	60101770	60101771	MISEQ:310:000000000-ADTTF:1:1101:22718:20823	60	-
chr10	60574785	60574786	MISEQ:310:000000000-ADTTF:1:2102:13306:18930	60	+
chr10	63475273	63475274	MISEQ:310:000000000-ADTTF:1:1112:21567:17941	60	-
chr10	63549764	63549765	MISEQ:310:000000000-ADTTF:1:2103:12722:18821	60	+
chr10	63659367	63659368	MISEQ:310:000000000-ADTTF:1:1111:20020:21526	60	+
chr10	65591105	65591106	MISEQ:310:000000000-ADTTF:1:2103:17810:21644	60	+
chr10	65758149	65758150	MISEQ:310:000000000-ADTTF:1:2103:12099:4066	60	+
chr10	67089530	67089531	MISEQ:310:000000000-ADTTF:1:1102:20957:2484	60	+
chr10	67919720	67919721	MISEQ:310:000000000-ADTTF:1:1111:21109:10584	60	-
chr10	67988078	67988079	MISEQ:310:000000000-ADTTF:1:1105:14837:12153	60	+
chr10	68008450	68008451	MISEQ:310:000000000-ADTTF:1:1116:10540:4207	60	-
chr10	68044476	68044477	MISEQ:310:000000000-ADTTF:1:1103:9183:8042	60	+
chr10	68110982	68110983	MISEQ:310:000000000-ADTTF:1:1101:15073:24130	60	-
chr10	68305476	68305477	MISEQ:310:000000000-ADTTF:1:1111:21221:22903	60	+
chr10	68789182	68789183	MISEQ:310:000000000-ADTTF:1:1108:6162:21227	60	-
chr10	69131953	69131954	MISEQ:310:000000000-ADTTF:1:1109:24297:3066	60	+
chr10	69141595	69141596	MISEQ:310:000000000-ADTTF:1:2106:15342:10942	60	-
chr10	70167005	70167006	MISEQ:310:000000000-ADTTF:1:1101:23419:13821	60	-
chr10	70217851	70217852	MISEQ:310:000000000-ADTTF:1:1103:18911:3506	60	-
chr10	70820267	70820268	MISEQ:310:000000000-ADTTF:1:1111:3650:6594	60	-
chr10	72202741	72202742	MISEQ:310:000000000-ADTTF:1:1114:11113:8943	60	+
chr10	72223495	72223496	MISEQ:310:000000000-ADTTF:1:1103:21654:23578	60	+
chr10	72477371	72477372	MISEQ:310:000000000-ADTTF:1:2118:22042:14865	60	+
chr10	72589321	72589322	MISEQ:310:000000000-ADTTF:1:1102:3367:17336	60	+
chr10	72707631	72707632	MISEQ:310:000000000-ADTTF:1:1111:28943:14100	60	+
chr10	72721466	72721467	MISEQ:310:000000000-ADTTF:1:2109:20590:2181	60	+
chr10	72732146	72732147	MISEQ:310:000000000-ADTTF:1:2105:6938:18977	60	+
chr10	72748193	72748194	MISEQ:310:000000000-ADTTF:1:1118:19111:23090	60	+
chr10	72829877	72829878	MISEQ:310:000000000-ADTTF:1:2116:14152:14621	60	-
chr10	73011174	73011175	MISEQ:310:000000000-ADTTF:1:2107:27064:17475	60	-
chr10	73012553	73012554	MISEQ:310:000000000-ADTTF:1:2101:5167:17702	60	-
chr10	73048128	73048129	MISEQ:310:000000000-ADTTF:1:1112:26938:10387	60	-
chr10	73134943	73134944	MISEQ:310:000000000-ADTTF:1:1115:5700:15680	60	+
chr10	73434822	73434823	MISEQ:310:000000000-ADTTF:1:1116:11901:19962	60	-
chr10	73454308	73454309	MISEQ:310:000000000-ADTTF:1:2103:8531:11259	60	+
chr10	73455278	73455279	MISEQ:310:000000000-ADTTF:1:2119:14960:16108	60	-
chr10	73477731	73477732	MISEQ:310:000000000-ADTTF:1:1103:9847:21599	60	-
chr10	73478241	73478242	MISEQ:310:000000000-ADTTF:1:2109:19601:18090	60	+
chr10	73548751	73548752	MISEQ:310:000000000-ADTTF:1:2107:27615:9663	60	+
chr10	73572575	73572576	MISEQ:310:000000000-ADTTF:1:1109:24413:14866	60	-
chr10	73600415	73600416	MISEQ:310:000000000-ADTTF:1:1117:18956:6891	60	-
chr10	73752858	73752859	MISEQ:310:000000000-ADTTF:1:2112:21635:16662	60	-
chr10	74001366	74001367	MISEQ:310:000000000-ADTTF:1:1117:15215:18990	60	+
chr10	74006924	74006925	MISEQ:310:000000000-ADTTF:1:1104:12196:23838	60	+
chr10	74007455	74007456	MISEQ:310:000000000-ADTTF:1:1101:7314:15723	60	-
chr10	74039608	74039609	MISEQ:310:000000000-ADTTF:1:1101:12512:7051	60	-
chr10	74052919	74052920	MISEQ:310:000000000-ADTTF:1:1111:3190:14492	60	-
chr10	74113895	74113896	MISEQ:310:000000000-ADTTF:1:1106:7070:14682	60	+
chr10	74134160	74134161	MISEQ:310:000000000-ADTTF:1:1104:19508:9414	60	+
chr10	74200653	74200654	MISEQ:310:000000000-ADTTF:1:2116:23166:19867	60	+
chr10	74200710	74200711	MISEQ:310:000000000-ADTTF:1:2119:24582:3283	60	+
chr10	74227716	74227717	MISEQ:310:000000000-ADTTF:1:2109:26862:11674	60	+
chr10	74300837	74300838	MISEQ:310:000000000-ADTTF:1:1108:11069:16309	60	+
chr10	74370685	74370686	MISEQ:310:000000000-ADTTF:1:2119:12198:21287	60	-
chr10	74924841	74924842	MISEQ:310:000000000-ADTTF:1:1109:8298:10361	60	+
chr10	74970138	74970139	MISEQ:310:000000000-ADTTF:1:2105:11835:1701	60	-
chr10	75142638	75142639	MISEQ:310:000000000-ADTTF:1:1106:10818:14814	60	+
chr10	75147796	75147797	MISEQ:310:000000000-ADTTF:1:1101:2169:10401	60	+
chr10	75156347	75156348	MISEQ:310:000000000-ADTTF:1:1103:8958:2833	60	+
chr10	75462894	75462895	MISEQ:310:000000000-ADTTF:1:2102:16098:21679	60	-
chr10	77236772	77236773	MISEQ:310:000000000-ADTTF:1:2109:22790:6185	60	+
chr10	78460520	78460521	MISEQ:310:000000000-ADTTF:1:2113:16898:24726	60	+
chr10	79726440	79726441	MISEQ:310:000000000-ADTTF:1:1106:7320:2683	60	-
chr10	79808823	79808824	MISEQ:310:000000000-ADTTF:1:1101:24635:18056	60	+
chr10	79821588	79821589	MISEQ:310:000000000-ADTTF:1:1104:11446:18729	60	+
chr10	79895245	79895246	MISEQ:310:000000000-ADTTF:1:2116:6834:8461	60	+
chr10	87787678	87787679	MISEQ:310:000000000-ADTTF:1:1114:23384:3447	60	-
chr10	87788205	87788206	MISEQ:310:000000000-ADTTF:1:1111:8300:1329	60	-
chr10	87870008	87870009	MISEQ:310:000000000-ADTTF:1:1106:26526:20221	60	-
chr10	87913710	87913711	MISEQ:310:000000000-ADTTF:1:1103:20685:13241	60	+
chr10	88876836	88876837	MISEQ:310:000000000-ADTTF:1:1104:11053:17320	60	+
chr10	89003285	89003286	MISEQ:310:000000000-ADTTF:1:2112:25811:4113	60	+
chr10	89599533	89599534	MISEQ:310:000000000-ADTTF:1:1109:14418:14001	60	-
chr10	89708416	89708417	MISEQ:310:000000000-ADTTF:1:2101:22464:9663	60	+
chr10	89731269	89731270	MISEQ:310:000000000-ADTTF:1:2119:26308:20074	60	-
chr10	91266069	91266070	MISEQ:310:000000000-ADTTF:1:1111:14046:10408	60	+
chr10	91513795	91513796	MISEQ:310:000000000-ADTTF:1:2110:23437:18402	60	+
chr10	91769014	91769015	MISEQ:310:000000000-ADTTF:1:1110:12149:2616	60	+
chr10	91979817	91979818	MISEQ:310:000000000-ADTTF:1:1102:16406:1406	60	+
chr10	92004832	92004833	MISEQ:310:000000000-ADTTF:1:1106:2653:8788	60	-
chr10	92035360	92035361	MISEQ:310:000000000-ADTTF:1:1112:18058:12837	60	+
chr10	92295813	92295814	MISEQ:310:000000000-ADTTF:1:2108:6946:7779	60	+
chr10	92523912	92523913	MISEQ:310:000000000-ADTTF:1:2107:15737:4039	60	-
chr10	92549135	92549136	MISEQ:310:000000000-ADTTF:1:1104:27192:13471	60	+
chr10	92568865	92568866	MISEQ:310:000000000-ADTTF:1:1106:13654:7055	60	-
chr10	92617934	92617935	MISEQ:310:000000000-ADTTF:1:1118:6477:15442	60	-
chr10	92938982	92938983	MISEQ:310:000000000-ADTTF:1:1106:11307:6135	60	+
chr10	92946593	92946594	MISEQ:310:000000000-ADTTF:1:2110:8374:11122	60	-
chr10	93397185	93397186	MISEQ:310:000000000-ADTTF:1:1114:12653:13245	60	+
chr10	94338306	94338307	MISEQ:310:000000000-ADTTF:1:2103:5416:6958	60	-
chr10	94339869	94339870	MISEQ:310:000000000-ADTTF:1:2117:12647:18060	60	-
chr10	94440734	94440735	MISEQ:310:000000000-ADTTF:1:1118:11609:6996	60	+
chr10	94484571	94484572	MISEQ:310:000000000-ADTTF:1:1107:11086:14874	60	+
chr10	94562487	94562488	MISEQ:310:000000000-ADTTF:1:1106:20964:14679	60	+
chr10	94572501	94572502	MISEQ:310:000000000-ADTTF:1:2110:25043:8514	60	+
chr10	95510161	95510162	MISEQ:310:000000000-ADTTF:1:1111:25322:12812	60	+
chr10	95683395	95683396	MISEQ:310:000000000-ADTTF:1:2105:12315:1531	60	+
chr10	95996393	95996394	MISEQ:310:000000000-ADTTF:1:1105:23208:10795	60	+
chr10	96128450	96128451	MISEQ:310:000000000-ADTTF:1:1110:20718:19655	60	+
chr10	96539926	96539927	MISEQ:310:000000000-ADTTF:1:1109:22565:4799	60	-
chr10	96547299	96547300	MISEQ:310:000000000-ADTTF:1:1104:13399:18245	60	-
chr10	96571488	96571489	MISEQ:310:000000000-ADTTF:1:1108:14052:20048	60	-
chr10	96947381	96947382	MISEQ:310:000000000-ADTTF:1:1118:17405:12399	60	+
chr10	96949091	96949092	MISEQ:310:000000000-ADTTF:1:2113:28243:6996	60	+
chr10	96949300	96949301	MISEQ:310:000000000-ADTTF:1:1106:7508:23420	60	+
chr10	96952296	96952297	MISEQ:310:000000000-ADTTF:1:1105:3544:13515	60	+
chr10	96965158	96965159	MISEQ:310:000000000-ADTTF:1:2116:25490:3797	60	-
chr10	96968336	96968337	MISEQ:310:000000000-ADTTF:1:1101:18560:5510	60	-
chr10	96976426	96976427	MISEQ:310:000000000-ADTTF:1:1107:14055:3289	60	+
chr10	97226421	97226422	MISEQ:310:000000000-ADTTF:1:1119:24369:20112	60	-
chr10	97261129	97261130	MISEQ:310:000000000-ADTTF:1:1116:27120:13084	60	-
chr10	97397960	97397961	MISEQ:310:000000000-ADTTF:1:2118:11135:22634	60	-
chr10	97484916	97484917	MISEQ:310:000000000-ADTTF:1:1109:11784:15734	60	-
chr10	97744537	97744538	MISEQ:310:000000000-ADTTF:1:2104:7143:10895	60	-
chr10	98200172	98200173	MISEQ:310:000000000-ADTTF:1:2112:7570:2321	60	+
chr10	99000445	99000446	MISEQ:310:000000000-ADTTF:1:1109:24118:13389	60	+
chr10	99704229	99704230	MISEQ:310:000000000-ADTTF:1:1119:9881:12690	60	-
chr10	99704752	99704753	MISEQ:310:000000000-ADTTF:1:1112:22706:12853	60	-
chr10	100920413	100920414	MISEQ:310:000000000-ADTTF:1:1117:20401:12765	60	-
chr10	100930592	100930593	MISEQ:310:000000000-ADTTF:1:1117:14257:13800	60	-
chr10	100936480	100936481	MISEQ:310:000000000-ADTTF:1:2114:11261:11088	60	-
chr10	100951472	100951473	MISEQ:310:000000000-ADTTF:1:2108:14413:3058	60	-
chr10	100953562	100953563	MISEQ:310:000000000-ADTTF:1:1105:9499:10951	60	-
chr10	101365190	101365191	MISEQ:310:000000000-ADTTF:1:2119:14061:5806	60	-
chr10	101365191	101365192	MISEQ:310:000000000-ADTTF:1:1118:19026:5441	60	-
chr10	101369873	101369874	MISEQ:310:000000000-ADTTF:1:1113:25680:8759	60	-
chr10	101380655	101380656	MISEQ:310:000000000-ADTTF:1:1102:20770:15782	60	+
chr10	101423319	101423320	MISEQ:310:000000000-ADTTF:1:1110:28389:8367	60	-
chr10	101438853	101438854	MISEQ:310:000000000-ADTTF:1:1101:13467:2015	60	+
chr10	101473834	101473835	MISEQ:310:000000000-ADTTF:1:1107:10910:21443	60	+
chr10	101534914	101534915	MISEQ:310:000000000-ADTTF:1:1114:6454:6649	60	-
chr10	101674652	101674653	MISEQ:310:000000000-ADTTF:1:1106:13647:18059	60	-
chr10	101676180	101676181	MISEQ:310:000000000-ADTTF:1:1101:17943:1214	60	+
chr10	101699859	101699860	MISEQ:310:000000000-ADTTF:1:2104:26162:14340	60	-
chr10	101820682	101820683	MISEQ:310:000000000-ADTTF:1:1108:2144:15393	60	-
chr10	101922274	101922275	MISEQ:310:000000000-ADTTF:1:1112:28364:18803	60	+
chr10	101934673	101934674	MISEQ:310:000000000-ADTTF:1:1104:8852:1377	60	-
chr10	101962192	101962193	MISEQ:310:000000000-ADTTF:1:1111:25594:19645	60	+
chr10	102004054	102004055	MISEQ:310:000000000-ADTTF:1:2110:16806:2636	60	+
chr10	102096201	102096202	MISEQ:310:000000000-ADTTF:1:1106:22344:4451	60	+
chr10	102154258	102154259	MISEQ:310:000000000-ADTTF:1:2103:21050:18774	60	+
chr10	102158077	102158078	MISEQ:310:000000000-ADTTF:1:2115:13663:24447	60	+
chr10	102161808	102161809	MISEQ:310:000000000-ADTTF:1:2119:5976:20281	60	+
chr10	102209972	102209973	MISEQ:310:000000000-ADTTF:1:1113:9849:6425	60	+
chr10	102268802	102268803	MISEQ:310:000000000-ADTTF:1:1115:2486:14065	60	+
chr10	102277362	102277363	MISEQ:310:000000000-ADTTF:1:1108:7209:17134	60	+
chr10	102283912	102283913	MISEQ:310:000000000-ADTTF:1:1104:11196:5484	60	+
chr10	102284023	102284024	MISEQ:310:000000000-ADTTF:1:2111:10449:14917	60	+
chr10	102284039	102284040	MISEQ:310:000000000-ADTTF:1:1102:8597:18741	60	-
chr10	102288766	102288767	MISEQ:310:000000000-ADTTF:1:2102:13182:14277	60	-
chr10	102300073	102300074	MISEQ:310:000000000-ADTTF:1:2103:10486:5203	60	-
chr10	102333426	102333427	MISEQ:310:000000000-ADTTF:1:2112:15301:6766	60	-
chr10	102373560	102373561	MISEQ:310:000000000-ADTTF:1:2108:15668:15014	60	-
chr10	102497519	102497520	MISEQ:310:000000000-ADTTF:1:2118:9941:18863	60	-
chr10	102498861	102498862	MISEQ:310:000000000-ADTTF:1:1112:23910:1886	60	-
chr10	102513579	102513580	MISEQ:310:000000000-ADTTF:1:2104:13101:10317	60	-
chr10	102690660	102690661	MISEQ:310:000000000-ADTTF:1:1110:9284:23647	60	+
chr10	102704149	102704150	MISEQ:310:000000000-ADTTF:1:1101:17145:5293	60	-
chr10	102719866	102719867	MISEQ:310:000000000-ADTTF:1:2101:12301:5947	60	+
chr10	102775603	102775604	MISEQ:310:000000000-ADTTF:1:1107:2741:12131	60	-
chr10	102781139	102781140	MISEQ:310:000000000-ADTTF:1:1102:9645:22130	60	-
chr10	102879824	102879825	MISEQ:310:000000000-ADTTF:1:1116:24489:20481	60	+
chr10	102929089	102929090	MISEQ:310:000000000-ADTTF:1:2119:15568:12335	60	-
chr10	102947041	102947042	MISEQ:310:000000000-ADTTF:1:2108:24716:13921	60	+
chr10	102997409	102997410	MISEQ:310:000000000-ADTTF:1:2115:17787:14625	60	+
chr10	103107930	103107931	MISEQ:310:000000000-ADTTF:1:1113:16557:18850	60	-
chr10	103115054	103115055	MISEQ:310:000000000-ADTTF:1:1106:23820:20923	60	-
chr10	103115058	103115059	MISEQ:310:000000000-ADTTF:1:1102:21494:8501	60	+
chr10	103117623	103117624	MISEQ:310:000000000-ADTTF:1:2102:25304:14254	60	+
chr10	103143785	103143786	MISEQ:310:000000000-ADTTF:1:2109:14019:1329	60	-
chr10	103171432	103171433	MISEQ:310:000000000-ADTTF:1:1118:11618:2331	60	-
chr10	103204882	103204883	MISEQ:310:000000000-ADTTF:1:2103:23470:6118	60	+
chr10	103286793	103286794	MISEQ:310:000000000-ADTTF:1:1104:27816:17676	60	+
chr10	103317066	103317067	MISEQ:310:000000000-ADTTF:1:2103:18772:7167	60	+
chr10	103423151	103423152	MISEQ:310:000000000-ADTTF:1:2103:7519:13924	60	+
chr10	103905399	103905400	MISEQ:310:000000000-ADTTF:1:1111:25112:3813	60	+
chr10	104014429	104014430	MISEQ:310:000000000-ADTTF:1:2104:16156:3955	60	+
chr10	104017456	104017457	MISEQ:310:000000000-ADTTF:1:1111:16831:4772	60	+
chr10	109875490	109875491	MISEQ:310:000000000-ADTTF:1:1117:11828:16167	60	-
chr10	110580360	110580361	MISEQ:310:000000000-ADTTF:1:1114:17943:17120	60	+
chr10	110599188	110599189	MISEQ:310:000000000-ADTTF:1:2111:12010:14193	60	+
chr10	110966968	110966969	MISEQ:310:000000000-ADTTF:1:2114:14430:5073	60	+
chr10	111010814	111010815	MISEQ:310:000000000-ADTTF:1:1108:22562:14364	60	-
chr10	111023025	111023026	MISEQ:310:000000000-ADTTF:1:1119:10820:6062	60	+
chr10	112963413	112963414	MISEQ:310:000000000-ADTTF:1:2105:21481:23362	60	+
chr10	113119586	113119587	MISEQ:310:000000000-ADTTF:1:1111:12149:23906	60	-
chr10	113838232	113838233	MISEQ:310:000000000-ADTTF:1:2110:21967:23680	60	-
chr10	114715123	114715124	MISEQ:310:000000000-ADTTF:1:2106:12576:13000	60	+
chr10	114824892	114824893	MISEQ:310:000000000-ADTTF:1:1106:23917:15829	60	+
chr10	114973354	114973355	MISEQ:310:000000000-ADTTF:1:1117:27759:8366	60	+
chr10	115608859	115608860	MISEQ:310:000000000-ADTTF:1:1113:8169:20235	60	+
chr10	116353828	116353829	MISEQ:310:000000000-ADTTF:1:1106:23292:23882	60	+
chr10	116955020	116955021	MISEQ:310:000000000-ADTTF:1:1104:13935:18251	60	-
chr10	118692818	118692819	MISEQ:310:000000000-ADTTF:1:1101:12378:14800	60	-
chr10	118734593	118734594	MISEQ:310:000000000-ADTTF:1:1118:6426:7246	60	+
chr10	119066402	119066403	MISEQ:310:000000000-ADTTF:1:2113:20634:9516	60	-
chr10	119067773	119067774	MISEQ:310:000000000-ADTTF:1:1116:9532:22092	60	-
chr10	119854816	119854817	MISEQ:310:000000000-ADTTF:1:1104:20106:23245	60	+
chr10	119930171	119930172	MISEQ:310:000000000-ADTTF:1:1113:25629:18423	60	+
chr10	120384353	120384354	MISEQ:310:000000000-ADTTF:1:2110:9081:17096	60	-
chr10	121023435	121023436	MISEQ:310:000000000-ADTTF:1:2111:24604:20010	60	-
chr10	121281739	121281740	MISEQ:310:000000000-ADTTF:1:1102:9617:13577	60	-
chr10	121519402	121519403	MISEQ:310:000000000-ADTTF:1:1106:10150:16906	60	-
chr10	121523580	121523581	MISEQ:310:000000000-ADTTF:1:2110:24445:16868	60	-
chr10	121766421	121766422	MISEQ:310:000000000-ADTTF:1:1115:19097:18357	60	-
chr10	121835598	121835599	MISEQ:310:000000000-ADTTF:1:2115:26390:16223	60	+
chr10	121876319	121876320	MISEQ:310:000000000-ADTTF:1:1106:20305:2749	60	-
chr10	122392132	122392133	MISEQ:310:000000000-ADTTF:1:1118:6368:13549	60	-
chr10	122410315	122410316	MISEQ:310:000000000-ADTTF:1:1115:27504:13882	60	+
chr10	122411022	122411023	MISEQ:310:000000000-ADTTF:1:1116:3991:6299	60	-
chr10	122938872	122938873	MISEQ:310:000000000-ADTTF:1:2118:22307:4891	60	-
chr10	123041388	123041389	MISEQ:310:000000000-ADTTF:1:2105:22008:10959	60	+
chr10	123055663	123055664	MISEQ:310:000000000-ADTTF:1:1112:21108:15573	60	+
chr10	124416460	124416461	MISEQ:310:000000000-ADTTF:1:2104:9770:6778	60	+
chr10	124737345	124737346	MISEQ:310:000000000-ADTTF:1:1112:25358:3260	60	-
chr10	124754340	124754341	MISEQ:310:000000000-ADTTF:1:2109:15372:20208	60	+
chr10	124780628	124780629	MISEQ:310:000000000-ADTTF:1:2117:5516:12841	60	+
chr10	124804581	124804582	MISEQ:310:000000000-ADTTF:1:1108:8142:11362	60	-
chr10	124827321	124827322	MISEQ:310:000000000-ADTTF:1:1107:23945:4282	60	+
chr10	124972751	124972752	MISEQ:310:000000000-ADTTF:1:1115:23081:19506	60	-
chr10	125127277	125127278	MISEQ:310:000000000-ADTTF:1:2112:17317:16913	60	-
chr10	125660182	125660183	MISEQ:310:000000000-ADTTF:1:1108:16777:8805	60	-
chr10	127216351	127216352	MISEQ:310:000000000-ADTTF:1:2113:17737:15026	60	-
chr10	128213007	128213008	MISEQ:310:000000000-ADTTF:1:2111:7584:3364	60	-
chr10	129837298	129837299	MISEQ:310:000000000-ADTTF:1:1115:21469:11033	60	-
chr10	130078023	130078024	MISEQ:310:000000000-ADTTF:1:1114:8583:24639	60	+
chr10	130160041	130160042	MISEQ:310:000000000-ADTTF:1:2113:13064:16986	60	+
chr10	130171957	130171958	MISEQ:310:000000000-ADTTF:1:1102:16572:10679	60	-
chr10	131564555	131564556	MISEQ:310:000000000-ADTTF:1:2101:16327:12582	60	-
chr10	131985169	131985170	MISEQ:310:000000000-ADTTF:1:2105:14280:16818	60	-
chr10	132368369	132368370	MISEQ:310:000000000-ADTTF:1:1117:19552:3530	60	-
chr10	132592533	132592534	MISEQ:310:000000000-ADTTF:1:1112:23200:15840	60	-
chr10	132684401	132684402	MISEQ:310:000000000-ADTTF:1:2102:9803:9643	60	-
chr10	133299311	133299312	MISEQ:310:000000000-ADTTF:1:1113:7331:4264	60	+
chr10	133363985	133363986	MISEQ:310:000000000-ADTTF:1:2113:22848:12525	60	-
chr10	133383206	133383207	MISEQ:310:000000000-ADTTF:1:1102:21187:13890	60	+
chr10	133386182	133386183	MISEQ:310:000000000-ADTTF:1:1116:10621:6092	60	-
chr10	133389408	133389409	MISEQ:310:000000000-ADTTF:1:1104:6804:15548	60	+
chr10	133396030	133396031	MISEQ:310:000000000-ADTTF:1:2113:10880:22234	60	+
chr10	133404163	133404164	MISEQ:310:000000000-ADTTF:1:2114:13209:20886	60	+
chr10	133404722	133404723	MISEQ:310:000000000-ADTTF:1:1115:9314:11650	60	-
chr10	133404834	133404835	MISEQ:310:000000000-ADTTF:1:2118:9916:7455	60	-
chr10	133405959	133405960	MISEQ:310:000000000-ADTTF:1:2104:18348:7843	60	-
chr10	133406929	133406930	MISEQ:310:000000000-ADTTF:1:1111:12079:1117	60	-
chr10	133410311	133410312	MISEQ:310:000000000-ADTTF:1:2109:18766:19901	60	+
chr10	133410313	133410314	MISEQ:310:000000000-ADTTF:1:2101:10382:17557	60	+
chr10	133412345	133412346	MISEQ:310:000000000-ADTTF:1:1102:18506:21162	60	+
chr10	133413489	133413490	MISEQ:310:000000000-ADTTF:1:2111:4202:12877	60	+
chr10	133413788	133413789	MISEQ:310:000000000-ADTTF:1:1104:20915:24725	60	-
chr10	133602764	133602765	MISEQ:310:000000000-ADTTF:1:1117:23919:17821	60	-
chr11	229270	229271	MISEQ:310:000000000-ADTTF:1:1108:27358:8625	60	+
chr11	230417	230418	MISEQ:310:000000000-ADTTF:1:1112:11439:23558	60	-
chr11	252838	252839	MISEQ:310:000000000-ADTTF:1:1112:21225:11503	60	-
chr11	344339	344340	MISEQ:310:000000000-ADTTF:1:1115:9459:4391	60	+
chr11	443544	443545	MISEQ:310:000000000-ADTTF:1:1106:19593:11018	60	+
chr11	456586	456587	MISEQ:310:000000000-ADTTF:1:2107:23105:24032	60	-
chr11	462442	462443	MISEQ:310:000000000-ADTTF:1:2103:11266:12742	60	+
chr11	464227	464228	MISEQ:310:000000000-ADTTF:1:1112:23913:18632	60	+
chr11	465501	465502	MISEQ:310:000000000-ADTTF:1:2101:18246:23441	60	-
chr11	466922	466923	MISEQ:310:000000000-ADTTF:1:2114:10906:8785	60	-
chr11	647314	647315	MISEQ:310:000000000-ADTTF:1:1101:11772:22942	60	+
chr11	675115	675116	MISEQ:310:000000000-ADTTF:1:2104:20666:11889	60	+
chr11	681858	681859	MISEQ:310:000000000-ADTTF:1:2113:16348:5712	60	+
chr11	687859	687860	MISEQ:310:000000000-ADTTF:1:2104:25375:19130	60	+
chr11	730790	730791	MISEQ:310:000000000-ADTTF:1:2118:22695:3276	60	-
chr11	749202	749203	MISEQ:310:000000000-ADTTF:1:2114:23798:19201	60	+
chr11	757765	757766	MISEQ:310:000000000-ADTTF:1:1102:5861:16990	60	-
chr11	766169	766170	MISEQ:310:000000000-ADTTF:1:1119:25572:16582	60	+
chr11	858235	858236	MISEQ:310:000000000-ADTTF:1:1108:14150:18604	60	+
chr11	928963	928964	MISEQ:310:000000000-ADTTF:1:2119:5584:19981	60	-
chr11	930151	930152	MISEQ:310:000000000-ADTTF:1:1109:9689:24302	60	+
chr11	1299761	1299762	MISEQ:310:000000000-ADTTF:1:2101:23139:6180	60	-
chr11	1477281	1477282	MISEQ:310:000000000-ADTTF:1:2116:8532:5670	60	+
chr11	1477391	1477392	MISEQ:310:000000000-ADTTF:1:2117:4113:17905	60	-
chr11	1492796	1492797	MISEQ:310:000000000-ADTTF:1:2104:11355:10738	60	+
chr11	1906019	1906020	MISEQ:310:000000000-ADTTF:1:1111:17730:11681	60	+
chr11	2614088	2614089	MISEQ:310:000000000-ADTTF:1:2105:17255:21893	60	-
chr11	3712706	3712707	MISEQ:310:000000000-ADTTF:1:1115:6061:12371	60	-
chr11	3719398	3719399	MISEQ:310:000000000-ADTTF:1:1115:20302:23402	60	-
chr11	3725588	3725589	MISEQ:310:000000000-ADTTF:1:2103:15979:12920	60	+
chr11	4060812	4060813	MISEQ:310:000000000-ADTTF:1:2106:6872:11198	60	+
chr11	6499573	6499574	MISEQ:310:000000000-ADTTF:1:1103:27763:19125	60	-
chr11	6577907	6577908	MISEQ:310:000000000-ADTTF:1:2115:6943:7355	60	+
chr11	6590758	6590759	MISEQ:310:000000000-ADTTF:1:1108:6485:21972	60	-
chr11	6699115	6699116	MISEQ:310:000000000-ADTTF:1:2101:8272:7114	60	-
chr11	6799119	6799120	MISEQ:310:000000000-ADTTF:1:1115:21261:3775	60	+
chr11	6942948	6942949	MISEQ:310:000000000-ADTTF:1:1103:23513:24540	60	+
chr11	6963826	6963827	MISEQ:310:000000000-ADTTF:1:1105:28395:11100	60	-
chr11	6972307	6972308	MISEQ:310:000000000-ADTTF:1:1112:24236:16190	60	-
chr11	7003521	7003522	MISEQ:310:000000000-ADTTF:1:1104:6012:11482	60	-
chr11	7005716	7005717	MISEQ:310:000000000-ADTTF:1:2118:14048:21821	60	+
chr11	8439725	8439726	MISEQ:310:000000000-ADTTF:1:2105:23959:13085	60	+
chr11	8461922	8461923	MISEQ:310:000000000-ADTTF:1:2112:25547:19974	60	+
chr11	8675369	8675370	MISEQ:310:000000000-ADTTF:1:1114:9334:6015	60	-
chr11	8866491	8866492	MISEQ:310:000000000-ADTTF:1:1110:4961:10458	60	+
chr11	8886541	8886542	MISEQ:310:000000000-ADTTF:1:1101:17152:10373	60	-
chr11	9117704	9117705	MISEQ:310:000000000-ADTTF:1:2105:20997:14975	60	+
chr11	9444089	9444090	MISEQ:310:000000000-ADTTF:1:2109:7559:9143	60	-
chr11	9484174	9484175	MISEQ:310:000000000-ADTTF:1:1117:2519:10638	60	+
chr11	9492708	9492709	MISEQ:310:000000000-ADTTF:1:1114:10778:1319	60	+
chr11	9718534	9718535	MISEQ:310:000000000-ADTTF:1:2110:28402:16091	60	-
chr11	10261220	10261221	MISEQ:310:000000000-ADTTF:1:2106:23912:21031	60	+
chr11	10317261	10317262	MISEQ:310:000000000-ADTTF:1:1106:8960:23208	60	+
chr11	10317263	10317264	MISEQ:310:000000000-ADTTF:1:2119:14758:9435	60	+
chr11	10519586	10519587	MISEQ:310:000000000-ADTTF:1:1110:26580:16779	60	-
chr11	10766217	10766218	MISEQ:310:000000000-ADTTF:1:1109:15314:3707	60	-
chr11	10779596	10779597	MISEQ:310:000000000-ADTTF:1:1105:12412:15160	60	+
chr11	10822827	10822828	MISEQ:310:000000000-ADTTF:1:1110:5737:7070	60	-
chr11	11052909	11052910	MISEQ:310:000000000-ADTTF:1:2117:7579:11288	60	+
chr11	11895309	11895310	MISEQ:310:000000000-ADTTF:1:1111:18517:13270	60	-
chr11	11921416	11921417	MISEQ:310:000000000-ADTTF:1:2107:16829:9368	60	-
chr11	13454342	13454343	MISEQ:310:000000000-ADTTF:1:2103:20696:4766	60	-
chr11	13673466	13673467	MISEQ:310:000000000-ADTTF:1:1117:9870:13412	60	-
chr11	14796660	14796661	MISEQ:310:000000000-ADTTF:1:1118:14538:21366	60	-
chr11	15350621	15350622	MISEQ:310:000000000-ADTTF:1:1111:16413:17704	60	-
chr11	16273648	16273649	MISEQ:310:000000000-ADTTF:1:2116:20131:18690	60	+
chr11	16512097	16512098	MISEQ:310:000000000-ADTTF:1:1106:4907:17914	60	-
chr11	17023008	17023009	MISEQ:310:000000000-ADTTF:1:1104:19366:16904	60	-
chr11	17126834	17126835	MISEQ:310:000000000-ADTTF:1:1109:6289:5657	60	+
chr11	17169002	17169003	MISEQ:310:000000000-ADTTF:1:1114:13641:23775	60	-
chr11	17172566	17172567	MISEQ:310:000000000-ADTTF:1:2105:7711:4587	60	-
chr11	17302834	17302835	MISEQ:310:000000000-ADTTF:1:2115:22405:12929	60	+
chr11	17313397	17313398	MISEQ:310:000000000-ADTTF:1:2117:27790:12608	60	-
chr11	18084042	18084043	MISEQ:310:000000000-ADTTF:1:1108:17014:11922	60	+
chr11	18421913	18421914	MISEQ:310:000000000-ADTTF:1:1110:16062:23913	60	+
chr11	18608417	18608418	MISEQ:310:000000000-ADTTF:1:1113:8420:5964	60	-
chr11	18688468	18688469	MISEQ:310:000000000-ADTTF:1:2105:12080:14646	60	+
chr11	19171002	19171003	MISEQ:310:000000000-ADTTF:1:1117:10717:20952	60	+
chr11	20394076	20394077	MISEQ:310:000000000-ADTTF:1:1101:23129:20233	60	+
chr11	22204996	22204997	MISEQ:310:000000000-ADTTF:1:1101:19072:19712	60	-
chr11	22210148	22210149	MISEQ:310:000000000-ADTTF:1:2119:15892:14141	60	-
chr11	23030834	23030835	MISEQ:310:000000000-ADTTF:1:1103:20804:22701	60	+
chr11	26630580	26630581	MISEQ:310:000000000-ADTTF:1:2101:22384:7081	60	-
chr11	26642968	26642969	MISEQ:310:000000000-ADTTF:1:1116:14645:17049	60	-
chr11	28122304	28122305	MISEQ:310:000000000-ADTTF:1:1114:20211:24562	60	-
chr11	28189774	28189775	MISEQ:310:000000000-ADTTF:1:1112:26202:12500	60	+
chr11	30518854	30518855	MISEQ:310:000000000-ADTTF:1:1115:22412:14639	60	+
chr11	30591850	30591851	MISEQ:310:000000000-ADTTF:1:1102:14875:15772	60	-
chr11	30927177	30927178	MISEQ:310:000000000-ADTTF:1:2105:7913:22812	60	+
chr11	31065519	31065520	MISEQ:310:000000000-ADTTF:1:1110:27617:20571	60	-
chr11	31399112	31399113	MISEQ:310:000000000-ADTTF:1:2119:4936:9502	60	-
chr11	31678042	31678043	MISEQ:310:000000000-ADTTF:1:1105:8193:5562	60	+
chr11	31775560	31775561	MISEQ:310:000000000-ADTTF:1:1118:12517:23357	60	+
chr11	32158620	32158621	MISEQ:310:000000000-ADTTF:1:2105:13408:21623	60	+
chr11	32596408	32596409	MISEQ:310:000000000-ADTTF:1:1112:27476:9675	60	-
chr11	32601730	32601731	MISEQ:310:000000000-ADTTF:1:1112:13644:12233	60	+
chr11	32959253	32959254	MISEQ:310:000000000-ADTTF:1:1104:24986:12445	60	+
chr11	32969042	32969043	MISEQ:310:000000000-ADTTF:1:2108:18492:13913	60	+
chr11	32978354	32978355	MISEQ:310:000000000-ADTTF:1:1108:19531:9467	60	+
chr11	33140343	33140344	MISEQ:310:000000000-ADTTF:1:1107:19448:14888	60	+
chr11	33288296	33288297	MISEQ:310:000000000-ADTTF:1:1106:10330:17827	60	-
chr11	33743114	33743115	MISEQ:310:000000000-ADTTF:1:1101:27589:6375	60	+
chr11	33753661	33753662	MISEQ:310:000000000-ADTTF:1:2118:22868:6034	60	+
chr11	34054721	34054722	MISEQ:310:000000000-ADTTF:1:1116:12278:24296	60	-
chr11	34070552	34070553	MISEQ:310:000000000-ADTTF:1:1101:14375:23655	60	-
chr11	34072872	34072873	MISEQ:310:000000000-ADTTF:1:1114:24297:15710	60	-
chr11	34073804	34073805	MISEQ:310:000000000-ADTTF:1:1110:24310:14441	60	+
chr11	34085798	34085799	MISEQ:310:000000000-ADTTF:1:2113:16052:15710	60	+
chr11	34127220	34127221	MISEQ:310:000000000-ADTTF:1:1110:15465:13222	60	-
chr11	36390936	36390937	MISEQ:310:000000000-ADTTF:1:2103:28674:12374	60	-
chr11	43374709	43374710	MISEQ:310:000000000-ADTTF:1:2102:18155:18206	60	-
chr11	43682620	43682621	MISEQ:310:000000000-ADTTF:1:1101:11289:8953	60	+
chr11	43744968	43744969	MISEQ:310:000000000-ADTTF:1:1107:6747:11740	60	-
chr11	43796495	43796496	MISEQ:310:000000000-ADTTF:1:1117:26815:6948	60	+
chr11	43854699	43854700	MISEQ:310:000000000-ADTTF:1:1102:12644:2122	60	+
chr11	45189495	45189496	MISEQ:310:000000000-ADTTF:1:1119:6907:10748	60	-
chr11	45869235	45869236	MISEQ:310:000000000-ADTTF:1:1106:27815:13588	60	-
chr11	45986480	45986481	MISEQ:310:000000000-ADTTF:1:1113:17072:9244	60	+
chr11	46057548	46057549	MISEQ:310:000000000-ADTTF:1:1110:14313:19862	60	-
chr11	46070862	46070863	MISEQ:310:000000000-ADTTF:1:2115:7703:10088	60	-
chr11	46106754	46106755	MISEQ:310:000000000-ADTTF:1:1113:26806:16258	60	+
chr11	46110478	46110479	MISEQ:310:000000000-ADTTF:1:1113:26923:11062	60	-
chr11	46128175	46128176	MISEQ:310:000000000-ADTTF:1:2110:9156:17432	60	-
chr11	46469814	46469815	MISEQ:310:000000000-ADTTF:1:1110:11034:13845	60	-
chr11	46479968	46479969	MISEQ:310:000000000-ADTTF:1:1101:18002:17080	60	-
chr11	46499081	46499082	MISEQ:310:000000000-ADTTF:1:2104:16525:8771	60	-
chr11	46508276	46508277	MISEQ:310:000000000-ADTTF:1:2104:29015:16599	60	-
chr11	46554979	46554980	MISEQ:310:000000000-ADTTF:1:2106:16673:13897	60	-
chr11	46786420	46786421	MISEQ:310:000000000-ADTTF:1:2109:21792:20426	60	+
chr11	46804255	46804256	MISEQ:310:000000000-ADTTF:1:1113:16450:11547	60	+
chr11	46805220	46805221	MISEQ:310:000000000-ADTTF:1:1112:11230:22303	60	-
chr11	46808521	46808522	MISEQ:310:000000000-ADTTF:1:1105:15339:22204	60	-
chr11	46820393	46820394	MISEQ:310:000000000-ADTTF:1:2107:22120:18986	60	-
chr11	46969532	46969533	MISEQ:310:000000000-ADTTF:1:1112:22795:18932	60	-
chr11	46981886	46981887	MISEQ:310:000000000-ADTTF:1:2114:21448:23614	60	+
chr11	46990736	46990737	MISEQ:310:000000000-ADTTF:1:2113:28929:12123	60	-
chr11	47017361	47017362	MISEQ:310:000000000-ADTTF:1:1116:23088:9250	60	+
chr11	47024816	47024817	MISEQ:310:000000000-ADTTF:1:2102:21718:8907	60	+
chr11	47031046	47031047	MISEQ:310:000000000-ADTTF:1:1106:24665:23319	60	-
chr11	47219163	47219164	MISEQ:310:000000000-ADTTF:1:1102:11692:6832	60	-
chr11	47280068	47280069	MISEQ:310:000000000-ADTTF:1:1101:28813:16671	60	+
chr11	47298944	47298945	MISEQ:310:000000000-ADTTF:1:1110:20665:10753	60	-
chr11	47387302	47387303	MISEQ:310:000000000-ADTTF:1:1107:23759:22541	60	+
chr11	47521622	47521623	MISEQ:310:000000000-ADTTF:1:2111:7985:12413	60	+
chr11	47567200	47567201	MISEQ:310:000000000-ADTTF:1:1113:15976:14890	60	+
chr11	47717286	47717287	MISEQ:310:000000000-ADTTF:1:2112:16374:22819	60	-
chr11	47735107	47735108	MISEQ:310:000000000-ADTTF:1:1103:12293:10596	60	+
chr11	47795488	47795489	MISEQ:310:000000000-ADTTF:1:2113:17805:19748	60	+
chr11	47828497	47828498	MISEQ:310:000000000-ADTTF:1:1112:8301:4999	60	+
chr11	48003450	48003451	MISEQ:310:000000000-ADTTF:1:1118:2554:9203	60	-
chr11	48068970	48068971	MISEQ:310:000000000-ADTTF:1:2102:28508:8428	60	+
chr11	48157992	48157993	MISEQ:310:000000000-ADTTF:1:2113:21791:7186	60	+
chr11	57677587	57677588	MISEQ:310:000000000-ADTTF:1:1114:15945:17942	60	-
chr11	57768030	57768031	MISEQ:310:000000000-ADTTF:1:1115:9649:9339	60	-
chr11	59587915	59587916	MISEQ:310:000000000-ADTTF:1:1108:5317:10636	60	+
chr11	61311716	61311717	MISEQ:310:000000000-ADTTF:1:1101:18539:24981	60	-
chr11	61424210	61424211	MISEQ:310:000000000-ADTTF:1:2115:2767:9614	60	-
chr11	61687331	61687332	MISEQ:310:000000000-ADTTF:1:2108:23100:18476	60	+
chr11	62085508	62085509	MISEQ:310:000000000-ADTTF:1:2105:14670:23386	60	+
chr11	62186103	62186104	MISEQ:310:000000000-ADTTF:1:1106:16617:14974	60	-
chr11	62341754	62341755	MISEQ:310:000000000-ADTTF:1:1110:23737:22548	60	+
chr11	62341767	62341768	MISEQ:310:000000000-ADTTF:1:1112:16417:4733	60	+
chr11	62500343	62500344	MISEQ:310:000000000-ADTTF:1:1113:7641:3469	60	+
chr11	62563657	62563658	MISEQ:310:000000000-ADTTF:1:1108:12892:14436	60	+
chr11	62579760	62579761	MISEQ:310:000000000-ADTTF:1:2113:9391:15092	60	-
chr11	62579807	62579808	MISEQ:310:000000000-ADTTF:1:2112:20405:10885	60	+
chr11	62581976	62581977	MISEQ:310:000000000-ADTTF:1:1118:21834:13073	60	-
chr11	62583049	62583050	MISEQ:310:000000000-ADTTF:1:1110:18271:18929	60	-
chr11	62638585	62638586	MISEQ:310:000000000-ADTTF:1:1116:17341:3427	60	-
chr11	62641707	62641708	MISEQ:310:000000000-ADTTF:1:2111:13028:5125	60	+
chr11	62652345	62652346	MISEQ:310:000000000-ADTTF:1:2106:21706:14990	60	-
chr11	62656544	62656545	MISEQ:310:000000000-ADTTF:1:1114:10322:15515	60	-
chr11	62690257	62690258	MISEQ:310:000000000-ADTTF:1:1115:18379:23179	60	-
chr11	62696715	62696716	MISEQ:310:000000000-ADTTF:1:1110:16871:24118	60	-
chr11	62698941	62698942	MISEQ:310:000000000-ADTTF:1:2107:10214:16514	60	-
chr11	62719152	62719153	MISEQ:310:000000000-ADTTF:1:1106:6853:15305	60	+
chr11	62722105	62722106	MISEQ:310:000000000-ADTTF:1:2101:8235:11417	60	-
chr11	62722534	62722535	MISEQ:310:000000000-ADTTF:1:1113:13238:18563	60	-
chr11	62722673	62722674	MISEQ:310:000000000-ADTTF:1:1109:9240:10838	60	+
chr11	62722920	62722921	MISEQ:310:000000000-ADTTF:1:1105:9470:11604	60	-
chr11	62722944	62722945	MISEQ:310:000000000-ADTTF:1:1105:23038:19411	60	-
chr11	62731577	62731578	MISEQ:310:000000000-ADTTF:1:1119:5699:9036	60	+
chr11	62736001	62736002	MISEQ:310:000000000-ADTTF:1:1105:28582:7831	60	-
chr11	62756845	62756846	MISEQ:310:000000000-ADTTF:1:2117:20803:11391	60	+
chr11	62766994	62766995	MISEQ:310:000000000-ADTTF:1:1109:19971:24752	60	+
chr11	62816433	62816434	MISEQ:310:000000000-ADTTF:1:1102:19691:4955	60	+
chr11	62823163	62823164	MISEQ:310:000000000-ADTTF:1:1117:27617:7950	60	+
chr11	62823369	62823370	MISEQ:310:000000000-ADTTF:1:1111:19221:19631	60	-
chr11	62861074	62861075	MISEQ:310:000000000-ADTTF:1:1114:11381:16342	60	-
chr11	62866208	62866209	MISEQ:310:000000000-ADTTF:1:2110:23080:21591	60	+
chr11	62869257	62869258	MISEQ:310:000000000-ADTTF:1:2114:19993:21918	60	-
chr11	62871387	62871388	MISEQ:310:000000000-ADTTF:1:1119:19872:23362	60	-
chr11	62871397	62871398	MISEQ:310:000000000-ADTTF:1:1101:19899:11126	60	-
chr11	62871593	62871594	MISEQ:310:000000000-ADTTF:1:1105:24633:22974	60	+
chr11	62872476	62872477	MISEQ:310:000000000-ADTTF:1:1109:18473:13691	60	+
chr11	62872915	62872916	MISEQ:310:000000000-ADTTF:1:1101:5781:16603	60	+
chr11	62879427	62879428	MISEQ:310:000000000-ADTTF:1:1106:21449:14431	60	-
chr11	63643537	63643538	MISEQ:310:000000000-ADTTF:1:1102:24999:19035	60	+
chr11	63650712	63650713	MISEQ:310:000000000-ADTTF:1:1114:28336:12758	60	+
chr11	63689217	63689218	MISEQ:310:000000000-ADTTF:1:1107:15608:18693	60	+
chr11	63689855	63689856	MISEQ:310:000000000-ADTTF:1:2102:21025:10419	60	-
chr11	63695177	63695178	MISEQ:310:000000000-ADTTF:1:1112:28002:16752	60	-
chr11	63708461	63708462	MISEQ:310:000000000-ADTTF:1:1116:10989:11333	60	-
chr11	63709354	63709355	MISEQ:310:000000000-ADTTF:1:1110:22168:21287	60	+
chr11	63718727	63718728	MISEQ:310:000000000-ADTTF:1:1115:24536:12655	60	+
chr11	63720847	63720848	MISEQ:310:000000000-ADTTF:1:1119:15247:4322	60	+
chr11	63724674	63724675	MISEQ:310:000000000-ADTTF:1:1117:13224:16928	60	-
chr11	63726392	63726393	MISEQ:310:000000000-ADTTF:1:2118:19430:3256	60	+
chr11	63732803	63732804	MISEQ:310:000000000-ADTTF:1:1109:15253:5263	60	+
chr11	63807992	63807993	MISEQ:310:000000000-ADTTF:1:2111:5468:9374	60	-
chr11	63857401	63857402	MISEQ:310:000000000-ADTTF:1:1107:12649:14501	60	+
chr11	63858552	63858553	MISEQ:310:000000000-ADTTF:1:2119:16013:4509	60	+
chr11	63858859	63858860	MISEQ:310:000000000-ADTTF:1:1101:20348:3708	60	+
chr11	63859107	63859108	MISEQ:310:000000000-ADTTF:1:1108:11164:11466	60	+
chr11	63865516	63865517	MISEQ:310:000000000-ADTTF:1:1108:16365:9565	60	-
chr11	63865712	63865713	MISEQ:310:000000000-ADTTF:1:1117:5101:11508	60	+
chr11	63868687	63868688	MISEQ:310:000000000-ADTTF:1:1110:20781:8636	60	-
chr11	63898646	63898647	MISEQ:310:000000000-ADTTF:1:1117:17850:2785	60	+
chr11	64189175	64189176	MISEQ:310:000000000-ADTTF:1:2108:2613:13814	60	-
chr11	64190754	64190755	MISEQ:310:000000000-ADTTF:1:1105:11376:19853	60	+
chr11	64195491	64195492	MISEQ:310:000000000-ADTTF:1:1110:12564:10250	60	+
chr11	64195781	64195782	MISEQ:310:000000000-ADTTF:1:1108:15904:19464	60	-
chr11	64199819	64199820	MISEQ:310:000000000-ADTTF:1:2108:5498:13117	60	-
chr11	64217460	64217461	MISEQ:310:000000000-ADTTF:1:2111:20939:17685	60	+
chr11	64277073	64277074	MISEQ:310:000000000-ADTTF:1:1119:20291:23808	60	-
chr11	64311894	64311895	MISEQ:310:000000000-ADTTF:1:2116:15331:10394	60	-
chr11	64427415	64427416	MISEQ:310:000000000-ADTTF:1:2118:20761:21538	60	-
chr11	64466422	64466423	MISEQ:310:000000000-ADTTF:1:1101:19662:8071	60	-
chr11	64500248	64500249	MISEQ:310:000000000-ADTTF:1:1106:22155:13366	60	-
chr11	64566106	64566107	MISEQ:310:000000000-ADTTF:1:2116:4680:6376	60	-
chr11	64761208	64761209	MISEQ:310:000000000-ADTTF:1:2113:9544:9792	60	-
chr11	64769561	64769562	MISEQ:310:000000000-ADTTF:1:1108:5675:8046	60	+
chr11	64769804	64769805	MISEQ:310:000000000-ADTTF:1:2112:17000:13543	60	-
chr11	64772095	64772096	MISEQ:310:000000000-ADTTF:1:1116:25194:15537	60	+
chr11	64773049	64773050	MISEQ:310:000000000-ADTTF:1:2104:15048:2278	60	-
chr11	64773873	64773874	MISEQ:310:000000000-ADTTF:1:2105:26987:17261	60	-
chr11	64774993	64774994	MISEQ:310:000000000-ADTTF:1:1119:18561:12633	60	+
chr11	64775311	64775312	MISEQ:310:000000000-ADTTF:1:2105:15825:14472	60	-
chr11	64780700	64780701	MISEQ:310:000000000-ADTTF:1:1107:14164:13226	60	-
chr11	64781536	64781537	MISEQ:310:000000000-ADTTF:1:1118:26038:14437	60	+
chr11	64781804	64781805	MISEQ:310:000000000-ADTTF:1:2101:24894:4777	60	-
chr11	64805329	64805330	MISEQ:310:000000000-ADTTF:1:2111:15641:7096	60	+
chr11	64936070	64936071	MISEQ:310:000000000-ADTTF:1:2104:23800:13363	60	+
chr11	64937550	64937551	MISEQ:310:000000000-ADTTF:1:1101:22378:11622	60	+
chr11	64942176	64942177	MISEQ:310:000000000-ADTTF:1:1114:26057:3962	60	-
chr11	64947125	64947126	MISEQ:310:000000000-ADTTF:1:1102:4802:19380	60	+
chr11	64966724	64966725	MISEQ:310:000000000-ADTTF:1:2110:22039:7207	60	-
chr11	64967487	64967488	MISEQ:310:000000000-ADTTF:1:1113:6311:21701	60	-
chr11	65033862	65033863	MISEQ:310:000000000-ADTTF:1:1104:5242:10628	60	-
chr11	65065517	65065518	MISEQ:310:000000000-ADTTF:1:1111:26284:20564	60	-
chr11	65103280	65103281	MISEQ:310:000000000-ADTTF:1:2102:17178:19599	60	-
chr11	65104950	65104951	MISEQ:310:000000000-ADTTF:1:2117:21785:4243	60	+
chr11	65146560	65146561	MISEQ:310:000000000-ADTTF:1:2115:23451:1560	60	+
chr11	65156581	65156582	MISEQ:310:000000000-ADTTF:1:1109:4995:9837	60	-
chr11	65164250	65164251	MISEQ:310:000000000-ADTTF:1:1104:20117:1847	60	-
chr11	65165222	65165223	MISEQ:310:000000000-ADTTF:1:1114:12266:11338	60	+
chr11	65166182	65166183	MISEQ:310:000000000-ADTTF:1:2114:7154:4862	60	-
chr11	65166355	65166356	MISEQ:310:000000000-ADTTF:1:2105:3936:12229	60	-
chr11	65192663	65192664	MISEQ:310:000000000-ADTTF:1:2116:16110:13413	60	+
chr11	65192846	65192847	MISEQ:310:000000000-ADTTF:1:1106:3910:17814	60	-
chr11	65193741	65193742	MISEQ:310:000000000-ADTTF:1:1101:20558:13479	60	+
chr11	65194120	65194121	MISEQ:310:000000000-ADTTF:1:1103:26191:21029	60	+
chr11	65197352	65197353	MISEQ:310:000000000-ADTTF:1:2110:15227:11269	60	-
chr11	65201854	65201855	MISEQ:310:000000000-ADTTF:1:1102:19420:3704	60	+
chr11	65229309	65229310	MISEQ:310:000000000-ADTTF:1:2105:10718:3277	60	-
chr11	65266258	65266259	MISEQ:310:000000000-ADTTF:1:2119:10645:11911	60	+
chr11	65267747	65267748	MISEQ:310:000000000-ADTTF:1:1110:17160:19984	60	-
chr11	65267974	65267975	MISEQ:310:000000000-ADTTF:1:1114:16209:11259	60	+
chr11	65267978	65267979	MISEQ:310:000000000-ADTTF:1:1106:19930:7509	60	-
chr11	65271478	65271479	MISEQ:310:000000000-ADTTF:1:1112:7602:16528	60	-
chr11	65276039	65276040	MISEQ:310:000000000-ADTTF:1:1111:15790:18163	60	-
chr11	65277269	65277270	MISEQ:310:000000000-ADTTF:1:1118:16162:7675	60	+
chr11	65338148	65338149	MISEQ:310:000000000-ADTTF:1:1110:22544:4619	60	+
chr11	65372831	65372832	MISEQ:310:000000000-ADTTF:1:2109:11825:16391	60	+
chr11	65426068	65426069	MISEQ:310:000000000-ADTTF:1:1117:25036:22614	60	-
chr11	65428628	65428629	MISEQ:310:000000000-ADTTF:1:1105:17409:3371	60	+
chr11	65429900	65429901	MISEQ:310:000000000-ADTTF:1:1106:28871:11406	60	-
chr11	65430677	65430678	MISEQ:310:000000000-ADTTF:1:2118:11107:1703	60	+
chr11	65432439	65432440	MISEQ:310:000000000-ADTTF:1:2111:17470:11645	60	+
chr11	65434581	65434582	MISEQ:310:000000000-ADTTF:1:1112:10392:7850	60	+
chr11	65434629	65434630	MISEQ:310:000000000-ADTTF:1:2119:14314:13255	60	+
chr11	65434656	65434657	MISEQ:310:000000000-ADTTF:1:1109:6418:20694	60	+
chr11	65436223	65436224	MISEQ:310:000000000-ADTTF:1:1107:20092:21687	60	+
chr11	65436280	65436281	MISEQ:310:000000000-ADTTF:1:1110:15963:6200	60	+
chr11	65436551	65436552	MISEQ:310:000000000-ADTTF:1:2114:22426:13525	60	+
chr11	65437791	65437792	MISEQ:310:000000000-ADTTF:1:2115:12530:9987	60	-
chr11	65438164	65438165	MISEQ:310:000000000-ADTTF:1:1107:6754:10979	60	+
chr11	65438781	65438782	MISEQ:310:000000000-ADTTF:1:2114:11156:3766	60	-
chr11	65482606	65482607	MISEQ:310:000000000-ADTTF:1:1105:12695:17428	60	+
chr11	65493410	65493411	MISEQ:310:000000000-ADTTF:1:2119:8143:7934	60	+
chr11	65501630	65501631	MISEQ:310:000000000-ADTTF:1:2115:22882:7416	60	+
chr11	65503803	65503804	MISEQ:310:000000000-ADTTF:1:2106:13100:13899	60	+
chr11	65504235	65504236	MISEQ:310:000000000-ADTTF:1:2108:27487:12522	60	+
chr11	65505152	65505153	MISEQ:310:000000000-ADTTF:1:1111:9517:22599	60	-
chr11	65505914	65505915	MISEQ:310:000000000-ADTTF:1:2108:27050:13833	60	+
chr11	65506022	65506023	MISEQ:310:000000000-ADTTF:1:1118:25073:13344	60	-
chr11	65506444	65506445	MISEQ:310:000000000-ADTTF:1:2112:8696:2436	60	+
chr11	65519177	65519178	MISEQ:310:000000000-ADTTF:1:1109:17435:16597	60	-
chr11	65551069	65551070	MISEQ:310:000000000-ADTTF:1:1118:18068:15734	60	+
chr11	65601319	65601320	MISEQ:310:000000000-ADTTF:1:1119:21962:13760	60	+
chr11	65666255	65666256	MISEQ:310:000000000-ADTTF:1:1118:10130:3536	60	-
chr11	65673553	65673554	MISEQ:310:000000000-ADTTF:1:1116:24725:13670	60	+
chr11	65715941	65715942	MISEQ:310:000000000-ADTTF:1:1119:7141:9279	60	-
chr11	65716253	65716254	MISEQ:310:000000000-ADTTF:1:1107:18837:18787	60	+
chr11	65761508	65761509	MISEQ:310:000000000-ADTTF:1:1113:27458:14485	60	+
chr11	65816664	65816665	MISEQ:310:000000000-ADTTF:1:2101:5224:5583	60	+
chr11	65841154	65841155	MISEQ:310:000000000-ADTTF:1:1105:17167:8035	60	-
chr11	65841733	65841734	MISEQ:310:000000000-ADTTF:1:2104:18225:19628	60	-
chr11	65843547	65843548	MISEQ:310:000000000-ADTTF:1:1106:12111:3470	60	-
chr11	65844422	65844423	MISEQ:310:000000000-ADTTF:1:1109:26288:10028	60	-
chr11	65862028	65862029	MISEQ:310:000000000-ADTTF:1:2111:25339:5813	60	+
chr11	65886517	65886518	MISEQ:310:000000000-ADTTF:1:1106:9305:5073	60	-
chr11	65935293	65935294	MISEQ:310:000000000-ADTTF:1:2110:28316:10708	60	-
chr11	65938166	65938167	MISEQ:310:000000000-ADTTF:1:1104:14623:23853	60	+
chr11	65994993	65994994	MISEQ:310:000000000-ADTTF:1:2103:12520:4825	60	+
chr11	65996849	65996850	MISEQ:310:000000000-ADTTF:1:1104:15475:1543	60	-
chr11	65998066	65998067	MISEQ:310:000000000-ADTTF:1:1111:27133:17147	60	+
chr11	66038455	66038456	MISEQ:310:000000000-ADTTF:1:1105:14102:5655	60	+
chr11	66055018	66055019	MISEQ:310:000000000-ADTTF:1:2104:7101:3585	60	-
chr11	66056212	66056213	MISEQ:310:000000000-ADTTF:1:1105:19718:3043	60	-
chr11	66059750	66059751	MISEQ:310:000000000-ADTTF:1:1102:22497:5234	60	-
chr11	66061997	66061998	MISEQ:310:000000000-ADTTF:1:2107:26250:16642	60	+
chr11	66062822	66062823	MISEQ:310:000000000-ADTTF:1:2106:14983:17306	60	-
chr11	66067055	66067056	MISEQ:310:000000000-ADTTF:1:2109:11016:8194	60	+
chr11	66067247	66067248	MISEQ:310:000000000-ADTTF:1:1101:20485:18268	60	+
chr11	66073962	66073963	MISEQ:310:000000000-ADTTF:1:1103:19320:17492	60	+
chr11	66074097	66074098	MISEQ:310:000000000-ADTTF:1:2112:28323:15942	60	+
chr11	66074193	66074194	MISEQ:310:000000000-ADTTF:1:1118:25568:13615	60	-
chr11	66078509	66078510	MISEQ:310:000000000-ADTTF:1:2107:3329:8269	60	-
chr11	66082259	66082260	MISEQ:310:000000000-ADTTF:1:2108:12141:5374	60	+
chr11	66084490	66084491	MISEQ:310:000000000-ADTTF:1:2115:12425:5861	60	-
chr11	66085529	66085530	MISEQ:310:000000000-ADTTF:1:2119:16929:23221	60	-
chr11	66087016	66087017	MISEQ:310:000000000-ADTTF:1:1108:15709:6316	60	-
chr11	66087331	66087332	MISEQ:310:000000000-ADTTF:1:1108:15643:11486	60	+
chr11	66090747	66090748	MISEQ:310:000000000-ADTTF:1:2102:22807:23154	60	-
chr11	66101648	66101649	MISEQ:310:000000000-ADTTF:1:1117:14757:6409	60	-
chr11	66103067	66103068	MISEQ:310:000000000-ADTTF:1:1104:18181:18114	60	+
chr11	66103793	66103794	MISEQ:310:000000000-ADTTF:1:1119:19001:11904	60	-
chr11	66104687	66104688	MISEQ:310:000000000-ADTTF:1:2107:15004:12067	60	-
chr11	66109506	66109507	MISEQ:310:000000000-ADTTF:1:2115:18660:18556	60	-
chr11	66113893	66113894	MISEQ:310:000000000-ADTTF:1:1101:22979:24005	60	+
chr11	66114814	66114815	MISEQ:310:000000000-ADTTF:1:2109:12851:22649	60	+
chr11	66115347	66115348	MISEQ:310:000000000-ADTTF:1:1103:20464:16047	60	+
chr11	66121275	66121276	MISEQ:310:000000000-ADTTF:1:1111:27137:10097	60	-
chr11	66128126	66128127	MISEQ:310:000000000-ADTTF:1:1104:13605:6500	60	+
chr11	66128602	66128603	MISEQ:310:000000000-ADTTF:1:2117:25003:19238	60	+
chr11	66130945	66130946	MISEQ:310:000000000-ADTTF:1:1112:21348:16851	60	+
chr11	66132004	66132005	MISEQ:310:000000000-ADTTF:1:2117:15215:8107	60	+
chr11	66139300	66139301	MISEQ:310:000000000-ADTTF:1:1111:10638:18531	60	-
chr11	66143865	66143866	MISEQ:310:000000000-ADTTF:1:1107:14332:9048	60	+
chr11	66151881	66151882	MISEQ:310:000000000-ADTTF:1:2114:20716:10021	60	+
chr11	66155790	66155791	MISEQ:310:000000000-ADTTF:1:2116:18756:14435	60	-
chr11	66159362	66159363	MISEQ:310:000000000-ADTTF:1:1115:4036:17319	60	-
chr11	66162716	66162717	MISEQ:310:000000000-ADTTF:1:1101:8261:16895	60	+
chr11	66177416	66177417	MISEQ:310:000000000-ADTTF:1:1105:25917:7739	60	+
chr11	66178157	66178158	MISEQ:310:000000000-ADTTF:1:2108:15852:9098	60	-
chr11	66181370	66181371	MISEQ:310:000000000-ADTTF:1:1109:17389:22302	60	-
chr11	66186670	66186671	MISEQ:310:000000000-ADTTF:1:2101:23241:14987	60	-
chr11	66209165	66209166	MISEQ:310:000000000-ADTTF:1:2104:23377:11181	60	+
chr11	66228440	66228441	MISEQ:310:000000000-ADTTF:1:1112:13578:2810	60	+
chr11	66228546	66228547	MISEQ:310:000000000-ADTTF:1:2102:10223:3098	60	-
chr11	66351472	66351473	MISEQ:310:000000000-ADTTF:1:2118:23973:13323	60	+
chr11	66352014	66352015	MISEQ:310:000000000-ADTTF:1:1101:28326:18703	60	+
chr11	66352330	66352331	MISEQ:310:000000000-ADTTF:1:1108:27544:12368	60	+
chr11	66358870	66358871	MISEQ:310:000000000-ADTTF:1:1113:11657:11325	60	+
chr11	66374849	66374850	MISEQ:310:000000000-ADTTF:1:1116:3586:18790	60	-
chr11	66436210	66436211	MISEQ:310:000000000-ADTTF:1:1101:11644:22669	60	+
chr11	66513075	66513076	MISEQ:310:000000000-ADTTF:1:2106:11124:6252	60	+
chr11	66517806	66517807	MISEQ:310:000000000-ADTTF:1:2101:27455:6878	60	+
chr11	66544604	66544605	MISEQ:310:000000000-ADTTF:1:2118:18537:2946	60	+
chr11	66618539	66618540	MISEQ:310:000000000-ADTTF:1:1111:18338:19788	60	+
chr11	66647243	66647244	MISEQ:310:000000000-ADTTF:1:1116:12472:15435	60	+
chr11	66658525	66658526	MISEQ:310:000000000-ADTTF:1:2111:18839:2807	60	+
chr11	66659701	66659702	MISEQ:310:000000000-ADTTF:1:1112:21121:20458	60	-
chr11	66666426	66666427	MISEQ:310:000000000-ADTTF:1:2113:21138:14160	60	-
chr11	66667003	66667004	MISEQ:310:000000000-ADTTF:1:1103:20360:1607	60	+
chr11	66667290	66667291	MISEQ:310:000000000-ADTTF:1:1105:28611:9182	60	+
chr11	66671230	66671231	MISEQ:310:000000000-ADTTF:1:2107:12080:14913	60	-
chr11	66674540	66674541	MISEQ:310:000000000-ADTTF:1:1101:9339:16192	60	-
chr11	66675519	66675520	MISEQ:310:000000000-ADTTF:1:1102:17920:14906	60	-
chr11	66710576	66710577	MISEQ:310:000000000-ADTTF:1:2109:21877:6046	60	-
chr11	66752259	66752260	MISEQ:310:000000000-ADTTF:1:2103:6625:5412	60	+
chr11	66752270	66752271	MISEQ:310:000000000-ADTTF:1:1118:13471:20616	60	+
chr11	66752495	66752496	MISEQ:310:000000000-ADTTF:1:2105:16722:21741	60	-
chr11	66759418	66759419	MISEQ:310:000000000-ADTTF:1:2114:28111:11853	60	-
chr11	66760429	66760430	MISEQ:310:000000000-ADTTF:1:1115:7853:16753	60	-
chr11	66760746	66760747	MISEQ:310:000000000-ADTTF:1:2106:23179:3341	60	-
chr11	66763358	66763359	MISEQ:310:000000000-ADTTF:1:2104:7427:1921	60	-
chr11	66763711	66763712	MISEQ:310:000000000-ADTTF:1:1102:27177:11164	60	-
chr11	66765175	66765176	MISEQ:310:000000000-ADTTF:1:2115:16114:19032	60	+
chr11	66768118	66768119	MISEQ:310:000000000-ADTTF:1:1112:15626:22090	60	-
chr11	66785066	66785067	MISEQ:310:000000000-ADTTF:1:2112:13161:9412	60	-
chr11	66785643	66785644	MISEQ:310:000000000-ADTTF:1:2105:8045:15868	60	+
chr11	66796962	66796963	MISEQ:310:000000000-ADTTF:1:1117:26971:10115	60	+
chr11	66797320	66797321	MISEQ:310:000000000-ADTTF:1:1115:10006:8461	60	+
chr11	66802567	66802568	MISEQ:310:000000000-ADTTF:1:1102:15282:5207	60	+
chr11	66802659	66802660	MISEQ:310:000000000-ADTTF:1:2118:15271:4845	60	-
chr11	66806850	66806851	MISEQ:310:000000000-ADTTF:1:1119:13093:6558	60	-
chr11	66852086	66852087	MISEQ:310:000000000-ADTTF:1:1107:15518:9611	60	+
chr11	66872028	66872029	MISEQ:310:000000000-ADTTF:1:2114:19624:10730	60	+
chr11	66893289	66893290	MISEQ:310:000000000-ADTTF:1:1107:11543:11388	60	-
chr11	66905341	66905342	MISEQ:310:000000000-ADTTF:1:1113:24793:8791	60	+
chr11	66919113	66919114	MISEQ:310:000000000-ADTTF:1:1114:17057:23123	60	+
chr11	66933326	66933327	MISEQ:310:000000000-ADTTF:1:1106:11112:18941	60	+
chr11	66938432	66938433	MISEQ:310:000000000-ADTTF:1:2102:5986:8443	60	-
chr11	66991862	66991863	MISEQ:310:000000000-ADTTF:1:2118:16545:19375	60	+
chr11	67130153	67130154	MISEQ:310:000000000-ADTTF:1:2119:23656:4561	60	-
chr11	67138451	67138452	MISEQ:310:000000000-ADTTF:1:1113:10295:16163	60	+
chr11	67143839	67143840	MISEQ:310:000000000-ADTTF:1:1116:11434:12735	60	+
chr11	67148568	67148569	MISEQ:310:000000000-ADTTF:1:2119:14482:22098	60	+
chr11	67159483	67159484	MISEQ:310:000000000-ADTTF:1:1109:22972:9557	60	+
chr11	67161673	67161674	MISEQ:310:000000000-ADTTF:1:1114:23804:24560	60	+
chr11	67161719	67161720	MISEQ:310:000000000-ADTTF:1:2112:24597:3516	60	+
chr11	67164234	67164235	MISEQ:310:000000000-ADTTF:1:2103:7977:9444	60	+
chr11	67174935	67174936	MISEQ:310:000000000-ADTTF:1:2114:15934:2680	60	+
chr11	67176061	67176062	MISEQ:310:000000000-ADTTF:1:2107:11680:12966	60	-
chr11	67176478	67176479	MISEQ:310:000000000-ADTTF:1:1110:8986:8418	60	-
chr11	67176632	67176633	MISEQ:310:000000000-ADTTF:1:1108:8885:12657	60	-
chr11	67176804	67176805	MISEQ:310:000000000-ADTTF:1:1107:19391:9005	60	+
chr11	67178350	67178351	MISEQ:310:000000000-ADTTF:1:2111:5645:8601	60	-
chr11	67179901	67179902	MISEQ:310:000000000-ADTTF:1:1111:7252:6628	60	-
chr11	67180026	67180027	MISEQ:310:000000000-ADTTF:1:1115:29060:9958	60	+
chr11	67180031	67180032	MISEQ:310:000000000-ADTTF:1:1119:9947:21549	60	-
chr11	67181387	67181388	MISEQ:310:000000000-ADTTF:1:1109:11373:5138	60	+
chr11	67184959	67184960	MISEQ:310:000000000-ADTTF:1:2106:5052:18048	60	+
chr11	67186140	67186141	MISEQ:310:000000000-ADTTF:1:1110:7754:16481	60	-
chr11	67191569	67191570	MISEQ:310:000000000-ADTTF:1:1110:28194:11167	60	+
chr11	67191955	67191956	MISEQ:310:000000000-ADTTF:1:2102:9407:24848	60	-
chr11	67194610	67194611	MISEQ:310:000000000-ADTTF:1:1107:25127:14586	60	-
chr11	67202126	67202127	MISEQ:310:000000000-ADTTF:1:2101:11620:15198	60	-
chr11	67206309	67206310	MISEQ:310:000000000-ADTTF:1:2108:12983:5963	60	+
chr11	67207042	67207043	MISEQ:310:000000000-ADTTF:1:1112:24758:18519	60	+
chr11	67208821	67208822	MISEQ:310:000000000-ADTTF:1:2105:16389:13167	60	+
chr11	67210307	67210308	MISEQ:310:000000000-ADTTF:1:2116:8320:7390	60	+
chr11	67211360	67211361	MISEQ:310:000000000-ADTTF:1:1109:17758:19676	60	-
chr11	67212479	67212480	MISEQ:310:000000000-ADTTF:1:1111:10980:3287	60	+
chr11	67213739	67213740	MISEQ:310:000000000-ADTTF:1:1105:10482:20634	60	-
chr11	67214402	67214403	MISEQ:310:000000000-ADTTF:1:2110:25080:4959	60	+
chr11	67215343	67215344	MISEQ:310:000000000-ADTTF:1:1102:22009:20645	60	+
chr11	67216899	67216900	MISEQ:310:000000000-ADTTF:1:1110:10139:21546	60	-
chr11	67218069	67218070	MISEQ:310:000000000-ADTTF:1:1106:3375:9388	60	+
chr11	67218978	67218979	MISEQ:310:000000000-ADTTF:1:1118:13500:11513	60	+
chr11	67220169	67220170	MISEQ:310:000000000-ADTTF:1:2115:22016:12317	60	-
chr11	67221128	67221129	MISEQ:310:000000000-ADTTF:1:2109:4371:13154	60	-
chr11	67229483	67229484	MISEQ:310:000000000-ADTTF:1:1107:28504:17700	60	-
chr11	67237092	67237093	MISEQ:310:000000000-ADTTF:1:1114:2347:13762	60	+
chr11	67251078	67251079	MISEQ:310:000000000-ADTTF:1:2113:8290:19212	60	+
chr11	67259007	67259008	MISEQ:310:000000000-ADTTF:1:2116:7136:16196	60	+
chr11	67271754	67271755	MISEQ:310:000000000-ADTTF:1:2119:21718:23637	60	+
chr11	67292542	67292543	MISEQ:310:000000000-ADTTF:1:1109:20618:8843	60	-
chr11	67426925	67426926	MISEQ:310:000000000-ADTTF:1:1105:20969:5707	60	-
[truncated: 9,781 more rows]
